# Supplementary material for: Analysis of México’s Narco-War Network (2007–2011)
Source: PLoS One. 2015 May 18;10(5):e0126503. doi: 10.1371/journal.pone.0126503 (PMC4436224; doi:10.1371/journal.pone.0126503)
Supplement: S1 Dataset — This table was obtained from the Mexican presidency web page: http://www.presidencia.gob.mx/base-de-datos-de-fallecimientos/ (no longer available online). The list is ranked from the most violent municipality (Juárez, Chihuahua) to the least violent. Each entry contains the name of the state and the name of municipality, the coordinates of the municipal government seat, its population in 2010, the total number of casualties during those 4 years, the rate per 100,000 inhabitants, and the number of casualties each month. (XLS) [file pone.0126503.s001.xls]

## Sheet: Sheet1
STATE	MUNICIPALITY	LATITUDE	LONGITUDE	POP(2010)	TOTAL CAS.	RATE	December 07	January 07	February 07	March 07	April 07	May 07	June 07	July 07	August 07	September 07	October 07	November 07	December 07	January 08	February 08	March 08	April 08	May 08	June 08	July 08	August 08	September 08	October 08	November 08	December 08	January 09	February 09	March 09	April 09	May 09	June 09	July 09	August 09	September 09	October 09	November 09	December 09	January 10	February 10	March 10	April 10	May 10	June 10
CHIHUAHUA	JUAREZ	-106.463	31.7311	1332131	6437	483.211	1	1	7	12	1	10	8	9	20	20	16	14	18	27	38	53	27	117	123	128	197	77	153	184	208	118	176	31	70	81	194	235	253	266	290	243	273	225	172	218	196	214	289
SINALOA	CULIACAN	-107.431	24.8042	858638	1890	220.116	2	8	5	17	15	19	16	22	41	31	26	33	16	18	10	37	34	67	67	97	44	34	47	66	55	20	26	44	22	39	41	34	36	56	39	59	60	68	71	50	45	52	47
BAJA,CALIFORNIA	TIJUANA	-117.018	32.5335	1559683	1667	106.881	6	14	1	6	18	12	22	15	14	14	18	20	22	33	22	25	30	4	10	17	15	37	136	215	70	54	11	24	30	36	19	21	41	42	23	19	79	84	40	22	29	42	27
CHIHUAHUA	CHIHUAHUA	-106.089	28.6353	819543	1415	172.657	0	1	2	3	1	3	0	1	2	2	6	3	6	11	6	9	7	9	31	27	13	40	59	51	38	52	34	51	17	44	39	36	21	39	20	38	23	49	33	43	42	101	86
GUERRERO	ACAPULCO,DE,JUAREZ	-99.8816	16.8638	789971	661	83.674	6	3	7	1	8	5	5	1	5	5	7	9	9	7	8	1	4	5	5	6	9	1	5	10	9	5	13	11	5	1	37	16	10	10	17	10	15	8	8	33	24	22	7
DURANGO	GOMEZ,PALACIO	-103.492	25.5681	327985	553	168.605	0	4	5	5	0	2	1	0	0	0	1	1	1	0	3	2	0	2	4	1	0	4	2	6	2	2	27	23	11	9	16	14	26	12	21	37	32	40	16	31	22	34	38
COAHUILA	TORREON	-103.407	25.5428	639629	524	81.9225	0	0	0	0	0	4	0	0	0	2	0	2	4	4	9	6	0	4	17	2	1	5	2	7	4	6	22	19	11	10	14	5	8	4	13	18	5	17	23	20	45	64	31
SINALOA	MAZATLAN	-106.408	23.2267	438434	518	118.148	0	0	1	1	2	0	4	1	1	5	2	4	1	5	0	7	0	3	3	10	18	18	6	3	6	3	3	3	2	3	2	6	12	14	14	23	12	29	29	27	33	7	40
SONORA	NOGALES	-110.943	31.3086	220292	442	200.643	2	0	0	4	4	1	0	1	0	2	2	3	2	2	0	5	1	5	7	9	15	9	20	13	16	7	4	7	8	10	12	8	8	5	6	11	37	45	17	19	17	14	5
DURANGO	DURANGO	-104.653	24.0277	582267	390	66.9796	0	0	0	1	6	5	2	5	1	0	4	1	0	4	15	2	6	8	3	6	3	4	13	25	10	1	11	17	9	4	34	3	14	8	6	6	2	33	10	13	13	25	12
SINALOA	NAVOLATO	-107.702	24.7653	135603	383	282.442	1	2	0	3	0	0	5	3	0	3	4	0	2	1	7	5	5	10	6	5	4	13	9	10	3	1	7	11	6	8	3	12	14	16	9	24	7	21	6	25	19	9	15
NUEVO,LEON	MONTERREY	-100.309	25.6732	1135550	297	26.1547	0	5	6	11	5	8	4	2	8	9	4	5	0	1	7	4	2	5	1	0	0	2	3	2	2	2	3	0	1	2	2	1	2	2	6	1	0	0	2	7	23	22	17
MICHOACAN	MORELIA	-101.186	19.7006	729279	260	35.6517	0	0	2	4	3	2	4	2	4	2	5	1	6	4	6	2	3	2	0	9	4	6	3	6	3	1	9	15	9	12	9	10	8	11	2	4	3	11	10	7	8	4	9
SINALOA	AHOME	-109.174	25.9119	416299	260	62.4551	0	0	0	1	0	1	1	0	3	1	1	1	2	1	0	1	0	3	1	0	2	2	1	0	1	2	1	1	2	2	2	1	3	3	3	5	21	22	28	22	17	13	18
NAYARIT	TEPIC	-104.895	21.5039	380249	258	67.8503	0	0	0	0	0	0	1	2	1	0	0	0	1	0	0	1	0	1	1	0	1	0	0	6	2	0	0	0	8	0	0	0	3	0	0	0	0	5	7	4	12	10	49
TAMAULIPAS	REYNOSA	-98.2974	26.0712	608891	230	37.7736	0	3	0	0	0	0	0	1	0	0	2	6	3	7	7	6	1	3	4	4	4	2	0	2	4	0	11	1	1	0	1	0	0	2	1	1	7	0	14	30	11	10	12
SINALOA	GUASAVE	-108.471	25.5744	285912	216	75.5477	0	0	0	3	5	0	2	0	0	1	3	2	3	4	0	2	0	6	6	12	4	4	5	4	5	4	3	4	8	1	5	2	1	4	2	5	9	5	13	8	10	19	16
CHIHUAHUA	HIDALGO,DEL,PARRAL	-105.667	26.9323	107061	212	198.018	0	0	0	0	0	0	4	0	0	0	0	0	0	0	3	3	10	4	6	9	7	2	3	2	3	1	8	2	2	5	5	1	3	10	3	4	12	8	12	6	13	5	5
MEXICO	ECATEPEC,DE,MORELOS	-99.0507	19.6018	1656107	212	12.8011	0	3	2	0	1	3	0	0	0	2	2	2	2	0	0	3	3	4	2	4	3	3	3	6	6	4	3	6	9	9	5	3	5	1	1	3	5	1	3	9	16	16	11
MICHOACAN	URUAPAN	-102.05	19.4172	315350	206	65.3242	3	9	1	7	6	14	0	4	8	2	2	0	4	2	1	2	2	0	2	3	2	2	1	2	10	5	2	11	13	2	13	7	1	3	8	11	4	6	0	0	5	4	0
SINALOA	SINALOA	-108.214	25.8257	88282	190	215.219	0	0	0	0	0	0	1	1	5	1	1	0	0	1	0	2	0	0	0	2	5	3	6	13	21	3	1	1	5	5	6	1	4	4	6	7	8	16	6	4	1	5	16
DURANGO	LERDO	-104.672	24.0141	141043	189	134.002	0	0	0	0	1	1	0	0	0	1	0	1	0	1	2	3	1	1	9	11	4	2	2	1	2	1	0	3	5	4	12	2	6	3	5	3	6	8	7	8	9	8	12
MORELOS	CUERNAVACA	-99.2315	18.934	365168	178	48.7447	0	0	0	2	3	4	0	0	0	0	0	1	0	0	0	0	0	1	0	1	0	0	5	2	3	2	2	0	0	0	1	1	1	1	2	1	10	1	0	14	28	5	19
SINALOA	SALVADOR,ALVARADO	-107.423	24.7837	79085	175	221.281	0	0	0	2	0	7	2	0	0	0	1	2	0	1	7	0	1	5	7	16	0	2	1	3	4	1	1	1	2	2	7	10	6	0	3	1	3	5	6	2	6	8	10
TAMAULIPAS	SAN,FERNANDO	-98.1465	24.8496	57220	173	302.342	0	0	0	0	0	0	0	0	0	0	0	0	0	0	0	0	1	0	0	0	0	1	0	0	0	0	0	0	0	0	0	0	0	2	0	0	0	0	0	0	14	7	6
GUERRERO	CHILPANCINGO,DE,LOS,BRAVO	-99.5	17.55	241717	166	68.6754	0	0	1	3	3	6	3	3	5	2	4	0	2	2	1	0	1	0	0	0	0	0	3	2	12	1	0	1	1	1	3	4	4	0	12	2	21	5	1	10	3	3	1
MEXICO	NEZAHUALCOYOTL	-99.0333	19.4167	1110565	166	14.9473	0	2	0	0	0	2	2	0	0	3	3	2	2	2	6	1	3	0	2	5	2	5	4	0	4	6	2	4	1	4	6	3	4	1	3	3	7	6	7	9	9	7	10
JALISCO	ZAPOPAN	-103.4	20.7167	1243756	164	13.1859	0	1	0	0	0	0	0	1	0	1	1	2	1	3	2	0	1	1	2	4	2	2	4	3	0	5	2	2	1	2	2	3	4	6	3	0	6	5	4	1	3	11	11
TAMAULIPAS	NUEVO,LAREDO	-99.5105	27.48	384033	159	41.4027	0	4	2	0	1	4	0	1	2	3	1	2	5	0	1	0	0	1	0	1	2	0	2	0	0	0	1	1	3	0	2	1	0	1	2	0	1	2	0	6	3	3	14
MICHOACAN	APATZINGAN	-102.35	19.0833	123649	147	118.885	0	1	2	0	4	9	0	5	1	1	2	0	0	0	0	0	1	0	2	2	1	1	1	1	3	1	2	7	6	5	9	0	1	3	1	0	10	10	17	6	2	0	5
JALISCO	GUADALAJARA	-103.344	20.6736	1495189	145	9.69777	0	2	0	2	0	0	1	4	2	1	0	1	2	1	1	8	2	0	3	3	3	0	3	1	2	0	1	2	4	3	5	4	7	1	3	5	0	0	2	3	4	2	4
CHIHUAHUA	GUADALUPE	-106.105	31.39	6458	139	2152.37	0	0	0	3	0	0	0	0	0	0	0	0	0	0	0	0	0	4	0	0	3	0	1	3	1	5	6	0	3	6	11	3	7	8	10	3	7	4	4	14	0	8	3
GUERRERO	PETATLAN	-101.267	17.5367	44979	136	302.363	0	0	0	1	4	0	0	0	0	1	0	0	0	1	0	2	0	12	0	2	6	7	3	4	2	3	2	4	11	6	6	7	1	8	6	3	2	3	4	7	5	0	1
GUERRERO	PUNGARABATO	-100.657	18.3541	37035	135	364.52	0	0	0	0	5	0	6	0	0	0	1	2	0	0	0	0	0	0	0	0	0	3	0	1	6	7	11	5	4	3	2	3	6	12	9	1	1	1	12	4	3	0	5
DURANGO	PUEBLO,NUEVO	-103.998	25.2935	49162	134	272.568	0	0	0	0	1	3	0	0	0	2	2	0	1	0	0	0	0	0	0	0	3	0	0	2	0	6	3	14	1	3	5	6	6	17	8	2	8	2	7	16	3	2	2
DURANGO	SANTIAGO,PAPASQUIARO	-105.419	25.0439	44966	133	295.779	0	0	0	2	0	0	0	0	1	0	1	2	0	0	3	0	0	0	0	0	2	2	2	2	1	0	5	3	4	1	1	2	1	2	2	2	3	0	3	6	9	7	11
DISTRITO,FEDERAL	IZTAPALAPA	-99.0936	19.3581	1815786	130	7.15943	1	0	3	7	6	3	6	1	7	1	1	3	2	3	2	0	0	5	0	3	1	1	1	3	1	2	6	5	5	2	5	3	1	5	1	0	2	5	2	2	2	3	2
TAMAULIPAS	MATAMOROS	-97.5027	25.869	489193	130	26.5744	0	1	1	0	1	0	0	0	2	2	2	4	5	2	0	1	0	0	2	1	1	0	5	0	0	2	3	1	0	0	2	4	0	1	0	2	0	0	5	2	1	8	10
BAJA,CALIFORNIA	MEXICALI	-115.445	32.6456	936826	129	13.7699	1	1	1	3	2	0	0	0	0	3	2	4	4	3	1	5	4	0	3	2	2	3	9	2	5	1	6	4	5	1	2	4	8	0	7	2	0	0	0	6	5	1	3
SONORA	CAJEME	-111.517	28.6	409310	128	31.2721	0	0	1	4	3	0	0	0	3	1	0	0	0	6	0	0	1	3	5	5	5	6	3	1	2	0	1	2	1	4	1	2	1	0	15	12	5	6	3	1	1	1	5
CHIHUAHUA	DELICIAS	-105.467	28.1833	137935	125	90.6224	0	0	0	0	0	0	0	0	1	0	0	0	0	0	0	0	1	0	0	1	1	0	1	4	1	2	7	8	3	3	3	1	1	5	1	3	9	4	5	8	12	5	4
CHIHUAHUA	NUEVO,CASAS,GRANDES	-107.9	30.4167	59337	125	210.661	0	0	1	0	0	0	0	0	0	3	1	0	0	1	1	5	3	5	7	0	8	0	12	1	1	2	1	1	1	0	2	2	7	18	1	11	1	2	3	1	1	11	1
MICHOACAN	LAZARO,CARDENAS	-102.191	17.9601	178817	125	69.9039	0	1	0	7	0	3	0	1	2	3	3	4	2	2	1	2	2	0	3	3	8	0	4	3	5	2	1	9	13	7	0	3	0	1	2	1	6	3	1	1	0	2	2
CHIHUAHUA	CAMARGO	-106.079	28.6397	48748	119	244.113	0	0	0	0	0	0	0	1	0	1	0	1	0	0	0	2	0	0	0	3	1	1	0	1	0	4	4	8	1	0	4	4	4	4	1	7	6	0	8	4	6	10	9
CHIHUAHUA	GUADALUPE,Y,CALVO	-106.965	26.0902	53499	115	214.957	0	0	0	0	0	0	0	0	1	0	0	0	0	1	1	0	1	1	0	4	1	2	6	0	3	2	2	3	9	0	8	1	3	2	1	4	1	10	17	3	3	2	0
TAMAULIPAS	MIGUEL,ALEMAN	-98.272	26.0927	27015	113	418.286	0	0	0	0	0	0	0	0	0	0	0	0	0	0	2	0	0	0	0	0	1	0	0	0	0	0	0	0	0	0	0	0	0	0	0	0	0	0	6	22	23	11	15
GUERRERO	COYUCA,DE,CATALAN	-100.699	18.3256	42069	112	266.229	0	2	0	0	2	3	2	1	2	2	3	0	0	0	1	0	0	1	3	1	3	3	2	1	3	3	2	1	2	4	1	2	3	5	1	5	7	5	3	7	1	2	4
GUERRERO	TECPAN,DE,GALEANA	-100.63	17.2195	62071	112	180.439	0	1	0	3	3	0	0	0	4	0	2	1	2	0	0	1	2	1	3	0	5	3	1	1	1	2	4	3	1	3	1	2	0	2	7	1	3	9	0	1	0	9	1
SONORA	HERMOSILLO	-110.961	29.0892	784342	112	14.2795	0	1	1	5	1	12	2	3	1	0	1	4	0	0	1	0	1	2	1	0	1	4	11	1	0	2	0	2	1	3	0	3	2	0	4	2	1	5	2	3	2	3	1
AGUASCALIENTES	AGUASCALIENTES	-102.291	21.8818	797010	111	13.9271	0	0	9	0	4	1	4	0	2	4	0	1	0	1	0	0	1	0	0	6	7	4	1	3	4	2	1	1	0	7	3	1	0	2	0	0	5	1	4	0	1	1	3
CHIHUAHUA	ASCENSION	-107.996	31.0928	23975	109	454.64	0	0	0	0	3	0	0	0	0	0	1	0	0	0	10	10	0	8	3	0	0	0	4	2	0	0	0	0	0	0	0	1	1	7	1	2	0	4	3	2	1	0	2
SINALOA	MOCORITO	-107.917	25.4833	45847	108	235.566	0	0	0	2	3	0	2	1	0	1	8	0	0	1	0	1	5	0	0	4	2	9	4	3	1	2	2	8	2	3	1	3	0	3	1	1	3	1	0	1	3	0	4
GUERRERO	TAXCO,DE,ALARCON	-99.605	18.5564	104053	105	100.91	0	0	0	0	3	0	0	0	2	2	0	0	0	0	1	0	0	0	0	0	1	1	1	0	1	1	2	4	0	0	8	0	0	0	0	0	3	0	0	0	0	55	15
NUEVO,LEON	JUAREZ	-100.095	25.6473	256970	103	40.0825	0	0	0	0	0	0	0	0	0	0	0	0	0	0	0	0	0	0	0	0	2	0	1	0	1	0	0	0	0	0	0	0	0	0	0	0	14	0	0	0	5	0	15
SINALOA	BADIRAGUATO	-107.55	25.3628	29999	103	343.345	0	0	0	3	1	0	3	0	1	0	2	0	3	1	1	10	3	0	2	0	5	3	7	3	1	0	1	1	4	4	2	3	10	1	0	0	1	0	2	3	12	1	1
CHIHUAHUA	CUAUHTEMOC	-106.867	28.4066	154639	102	65.9601	0	2	0	2	0	1	0	2	2	0	0	3	1	1	3	2	0	4	1	1	3	1	2	2	3	1	1	1	1	1	4	2	0	3	4	3	4	3	0	13	1	2	2
BAJA,CALIFORNIA	PLAYAS,DE,ROSARITO	-117.048	32.3588	90668	101	111.395	0	0	0	0	0	0	0	0	3	0	0	0	0	6	1	0	1	5	1	1	0	5	20	22	6	2	0	1	2	0	1	2	0	0	0	1	3	0	0	1	2	0	0
QUINTANA,ROO	BENITO,JUAREZ	-97.8347	22.21	661176	101	15.2758	0	0	0	4	0	3	2	0	1	2	1	1	2	4	2	3	0	0	0	1	0	0	0	1	0	1	4	1	0	0	3	1	3	0	2	2	4	0	0	0	2	7	19
DISTRITO,FEDERAL	GUSTAVO,A.,MADERO	-99.1125	19.4822	1185772	98	8.26466	0	2	0	0	2	4	3	2	1	2	3	3	4	3	0	3	1	3	1	0	2	2	4	0	1	1	5	2	2	1	0	1	2	0	3	0	2	2	2	3	5	3	2
GUERRERO	IGUALA,DE,LA,INDEPENDENCIA	-99.5333	18.35	140363	97	69.1065	0	0	0	0	2	7	2	0	0	0	0	1	3	0	2	0	1	7	5	3	2	4	2	0	2	1	4	1	4	8	1	1	1	2	2	0	4	7	2	1	2	1	3
TAMAULIPAS	MIER	-99.1469	26.4301	4762	96	2015.96	0	0	0	0	0	0	0	0	0	0	0	0	0	0	0	0	1	0	0	0	0	0	0	0	0	0	0	0	2	0	0	0	0	0	0	0	0	0	1	5	5	0	5
SINALOA	EL,FUERTE	-108.619	26.4148	97536	93	95.3494	0	0	0	0	0	0	0	0	0	1	0	1	1	1	0	0	4	0	0	0	0	0	1	1	1	0	2	1	0	0	3	0	1	0	1	0	4	14	6	3	8	6	7
NUEVO,LEON	GUADALUPE	-100.251	25.6841	678006	92	13.5692	3	0	0	1	1	4	0	1	0	1	1	0	1	0	1	0	0	0	0	0	0	0	5	1	1	0	0	0	3	0	0	3	2	0	0	0	1	1	0	0	7	11	12
TAMAULIPAS	TAMPICO	-97.8686	22.2553	297554	92	30.9188	0	0	0	0	0	0	1	0	0	0	1	2	0	1	0	0	0	0	0	0	0	0	5	0	0	0	1	3	0	0	0	1	0	0	1	0	0	2	5	3	19	4	9
GUERRERO	ZIHUATANEJO,DE,AZUETA	-101.14	18.0183	118211	90	76.135	0	0	0	0	0	3	3	0	1	2	1	0	0	2	0	0	0	2	3	0	0	0	1	0	4	4	10	6	5	4	2	6	3	8	2	2	0	1	0	10	1	0	0
CHIHUAHUA	MEOQUI	-105.481	28.2697	43833	88	200.762	0	0	0	0	0	0	0	0	0	0	0	0	0	0	0	0	0	0	0	0	0	3	1	5	2	4	1	0	0	1	0	1	0	3	7	5	2	5	1	3	4	10	4
GUANAJUATO	CELAYA	-100.812	20.5222	468469	87	18.5711	0	0	0	1	0	0	0	0	0	1	2	0	1	1	0	1	0	2	2	0	2	0	2	2	1	9	1	4	1	1	1	2	1	2	2	1	2	3	0	4	5	3	2
SINALOA	SAN,IGNACIO	-106.428	23.9421	22527	86	381.764	0	0	0	0	0	0	3	0	0	1	1	0	4	2	0	0	2	1	7	0	0	0	0	1	18	5	0	1	2	0	1	0	3	0	0	10	2	0	0	1	1	0	8
CHIHUAHUA	JIMENEZ	-104.916	27.1407	41265	81	196.292	0	0	0	0	0	0	0	0	0	0	0	0	5	0	0	0	0	1	0	0	2	4	2	2	0	1	0	0	1	1	0	4	5	0	0	0	5	3	7	0	2	4	5
JALISCO	TLAJOMULCO,DE,ZUÑIGA	-103.447	20.4738	416626	81	19.4419	1	0	3	0	0	2	0	0	0	0	0	0	1	0	0	0	4	1	0	0	2	0	1	0	2	1	3	3	2	1	1	3	1	1	4	1	0	1	5	2	2	6	6
MEXICO	NAUCALPAN,DE,JUAREZ	-99.2374	19.475	833779	79	9.47493	0	0	0	0	3	3	0	0	3	0	4	1	1	1	3	1	1	1	4	1	1	0	0	2	1	1	1	2	2	0	0	0	0	2	5	3	5	5	3	3	1	1	0
GUERRERO	SAN,MIGUEL,TOTOLAPAN	-100.391	18.1591	28009	76	271.341	2	0	0	0	0	0	0	0	0	0	0	0	0	0	0	0	0	0	0	0	0	0	0	0	0	4	0	2	19	0	0	2	7	3	1	1	0	0	1	0	4	1	2
MEXICO	TULTITLAN	-99.1689	19.6456	524074	72	13.7385	0	1	1	1	0	0	0	0	0	0	2	0	0	0	0	0	0	0	0	0	2	4	11	3	5	3	0	0	1	5	2	0	0	2	1	2	1	3	2	4	2	1	1
CHIHUAHUA	MADERA	-108.141	29.19	29611	71	239.776	0	3	3	0	0	0	0	0	0	0	0	2	0	0	1	0	1	0	3	2	4	0	4	2	0	1	0	0	0	0	3	5	4	0	2	4	1	3	2	0	4	3	0
CHIHUAHUA	PRAXEDIS,G.,GUERRERO	-106.005	31.3721	4799	71	1479.47	0	0	0	0	0	0	0	0	0	0	0	0	0	0	0	0	0	1	1	0	1	0	0	0	0	1	2	0	1	4	5	5	6	6	2	0	1	0	1	26	1	4	0
SINALOA	ANGOSTURA	-108.159	25.368	44993	70	155.58	0	0	0	0	0	0	1	0	0	1	1	1	1	0	2	0	2	1	0	0	0	0	0	3	1	1	0	0	0	0	0	2	0	2	3	3	2	3	5	0	5	1	3
JALISCO	TLAQUEPAQUE	-103.317	20.6333	608114	69	11.3466	0	0	0	0	0	0	0	1	0	1	1	0	0	0	1	0	0	1	1	0	1	1	0	0	1	4	0	2	1	0	1	1	3	1	1	1	1	0	1	0	3	2	4
NAYARIT	XALISCO	-104.9	21.4481	49102	69	140.524	0	0	0	0	0	0	0	0	0	0	0	0	0	0	0	0	0	0	0	0	1	1	4	0	0	0	0	0	0	0	1	0	1	5	0	0	0	0	0	0	12	4	4
VERACRUZ	VERACRUZ	-96.1333	19.1727	552156	69	12.4965	1	0	0	8	8	6	2	0	0	0	1	1	0	0	0	0	0	0	0	0	1	0	0	0	1	2	0	0	0	0	7	17	4	0	0	0	1	0	0	2	0	1	0
DISTRITO,FEDERAL	VENUSTIANO,CARRANZA	-99.1131	19.4396	430978	68	15.7781	0	1	0	0	0	0	1	0	2	3	0	0	5	7	1	1	2	0	1	1	1	0	0	2	4	2	1	1	2	0	0	0	0	4	3	0	0	2	1	2	1	0	1
GUANAJUATO	LEON	-101.68	21.1236	1436480	68	4.73379	0	0	0	1	0	0	0	0	1	0	1	1	0	2	0	0	0	0	0	0	0	0	2	2	0	4	2	1	5	2	5	2	4	0	2	5	3	2	3	6	3	3	0
BAJA,CALIFORNIA	ENSENADA	-116.606	31.8596	466814	67	14.3526	0	0	0	0	0	1	0	0	1	2	0	0	0	0	1	0	3	1	1	1	0	7	3	11	3	0	1	1	0	0	2	4	2	3	2	0	1	1	1	0	2	1	1
DISTRITO,FEDERAL	CUAUHTEMOC	-99.1567	19.4205	531831	64	12.0339	0	3	1	6	1	1	0	2	0	0	2	0	0	1	3	0	0	1	0	2	4	0	1	1	2	0	0	2	1	2	0	0	0	0	2	3	2	2	1	0	1	5	1
GUERRERO	ATOYAC,DE,ALVAREZ	-100.433	17.208	61316	62	101.116	0	0	3	0	0	0	1	3	4	6	0	3	4	0	0	1	3	1	1	1	0	2	1	0	2	1	3	0	2	2	3	0	0	0	0	0	0	0	0	2	0	1	0
GUERRERO	LA,UNION,DE,ISIDORO,MONTES,DE,OCA	-99.6475	19.295	25712	60	233.354	0	0	0	0	0	1	1	1	0	0	0	0	0	1	0	0	0	0	0	0	2	0	2	2	1	0	2	2	2	4	11	1	1	6	1	1	0	0	4	2	1	7	1
GUERRERO	ARCELIA	-100.282	18.3155	32181	59	183.338	0	0	0	0	0	0	0	1	0	5	1	0	1	0	0	0	0	0	0	0	0	5	5	2	11	1	6	1	2	1	5	0	2	0	0	0	4	0	0	2	0	2	1
DURANGO	VICENTE,GUERRERO	-103.983	23.7311	21117	58	274.66	0	0	0	0	0	0	0	0	0	0	0	0	0	0	3	1	0	8	0	0	5	0	8	2	0	1	0	1	0	0	0	0	2	1	0	0	0	0	1	0	1	6	1
GUERRERO	COYUCA,DE,BENITEZ	-100.085	17.0085	73460	58	78.9545	1	1	0	2	0	0	2	1	0	1	0	0	0	2	0	1	0	1	0	1	1	0	0	1	1	0	2	4	1	1	2	0	1	5	2	2	3	0	0	0	0	3	3
MEXICO	TLALNEPANTLA,DE,BAZ	-99.1933	19.539	664225	58	8.73198	0	0	0	0	0	0	0	0	1	1	3	0	0	2	2	1	0	1	3	3	1	0	0	0	0	0	1	1	1	2	2	1	0	1	0	2	1	1	6	3	0	0	5
SONORA	CABORCA	-112.157	30.715	81309	57	70.1029	0	0	3	1	0	1	0	0	0	2	0	2	0	0	1	1	0	0	0	2	0	2	0	0	0	0	1	2	2	2	25	1	1	0	0	2	0	0	1	0	0	0	1
TAMAULIPAS	VALLE,HERMOSO	-97.8134	25.6701	63170	57	90.2327	0	0	0	0	1	0	0	0	0	0	0	0	0	0	0	0	0	0	0	0	0	0	0	0	0	0	0	0	0	0	0	0	0	0	0	0	0	0	7	0	0	4	6
CHIHUAHUA	OJINAGA	-104.544	29.5644	26304	56	212.895	0	0	0	0	0	0	0	0	0	0	1	0	0	0	2	2	2	6	2	2	0	3	0	1	2	0	0	0	0	2	0	3	1	1	3	3	0	2	1	1	0	3	0
GUERRERO	ZIRANDARO	-100.99	18.4778	18813	56	297.667	0	0	0	0	0	0	1	0	0	0	1	0	0	0	0	5	0	3	2	3	0	0	0	2	1	2	1	3	5	3	2	6	0	0	2	0	0	3	5	0	0	0	0
GUERRERO	AJUCHITLAN,DEL,PROGRESO	-100.5	18.1542	38203	55	143.968	1	0	0	3	0	0	2	2	1	4	3	0	0	0	1	0	0	0	0	1	0	0	0	0	0	0	3	1	0	0	2	1	3	1	2	0	0	0	0	11	1	2	0
SINALOA	ROSARIO	-108.462	26.9449	49380	55	111.381	0	0	0	0	0	0	0	0	0	0	0	0	0	0	0	0	0	1	0	0	3	0	3	0	11	1	0	1	0	1	4	2	3	1	0	1	3	5	5	4	0	1	0
SINALOA	ELOTA	-106.8	23.9204	42907	54	125.854	0	1	0	0	3	0	1	0	0	0	1	0	0	2	2	1	0	2	3	0	0	0	1	1	0	0	0	1	0	1	3	2	0	6	1	1	1	0	0	10	0	5	0
DISTRITO,FEDERAL	TLALPAN	-99.2249	19.3086	650567	53	8.14674	0	0	0	0	0	6	4	1	0	0	0	1	0	0	1	0	1	3	0	1	1	1	3	1	0	3	0	0	1	0	0	0	1	0	0	0	1	3	0	1	0	0	1
MICHOACAN	ZITACUARO	-100.352	19.434	155534	53	34.0762	0	0	0	0	0	0	0	0	0	1	0	0	0	0	0	3	0	0	0	0	1	1	0	0	5	1	1	0	3	0	1	9	1	1	1	0	1	2	1	1	2	4	12
SINALOA	COSALA	-106.691	24.4125	16697	53	317.422	0	0	0	0	3	0	0	0	2	1	1	1	0	1	0	1	1	0	6	0	2	0	0	2	3	3	3	1	0	6	0	0	3	2	3	0	0	2	2	0	0	1	0
SONORA	GENERAL,PLUTARCO,ELIAS,CALLES	-109.424	27.0767	15652	53	338.615	0	0	0	0	0	0	0	0	0	0	0	0	0	0	1	0	1	0	0	0	0	0	4	4	0	1	2	0	3	2	0	2	5	3	1	0	3	0	1	0	1	1	7
BAJA,CALIFORNIA	TECATE	-116.633	32.5667	101079	52	51.4449	0	0	0	0	0	0	0	0	2	0	0	1	1	0	1	0	3	0	5	0	3	1	0	8	5	3	0	2	2	3	1	3	1	1	1	0	0	0	0	0	0	0	0
CHIHUAHUA	URIQUE	-107.918	27.2105	20386	51	250.172	0	0	0	0	0	0	0	0	0	0	0	0	0	0	0	0	0	0	0	0	0	0	0	1	0	0	0	3	3	0	0	0	0	0	1	2	1	3	1	3	0	7	1
MEXICO	COACALCO,DE,BERRIOZABAL	-99.109	19.6326	278064	51	18.3411	0	0	0	0	0	0	0	0	0	0	0	0	0	0	0	0	0	0	0	1	2	1	3	5	3	1	1	1	2	2	0	1	6	0	1	5	0	0	0	0	3	4	1
DURANGO	SAN,DIMAS	-105.955	24.1497	19691	50	253.923	0	0	0	0	0	0	0	1	0	0	0	1	0	0	1	0	0	1	1	0	0	0	0	2	6	0	0	2	2	3	0	0	0	4	0	0	0	0	1	7	10	0	4
GUERRERO	QUECHULTENANGO	-99.2429	17.4135	34728	50	143.976	0	0	0	0	0	0	0	0	0	0	0	0	1	0	0	0	0	1	0	6	1	0	1	0	0	1	1	1	2	0	0	1	3	0	0	4	0	2	4	3	6	2	3
SAN,LUIS,POTOSI	CIUDAD,VALLES	-99.0107	21.9947	167713	50	29.8128	0	0	0	0	0	0	0	0	0	0	0	0	0	0	0	0	0	0	0	0	0	0	0	0	0	0	0	0	0	0	0	0	0	0	1	0	0	2	0	0	0	1	5
TAMAULIPAS	VICTORIA	-99.1411	23.7369	321953	50	15.5302	0	0	0	0	0	2	0	0	0	1	0	0	0	0	0	0	0	2	0	0	2	0	0	1	0	2	1	0	0	1	3	0	1	0	0	0	0	0	0	11	1	1	10
GUERRERO	AYUTLA,DE,LOS,LIBRES	-99.0972	16.9648	62690	49	78.1624	0	0	0	0	0	0	0	3	1	0	1	1	0	3	1	0	0	0	1	0	1	2	0	2	0	0	1	0	2	1	1	2	2	2	0	3	3	3	6	0	0	1	0
JALISCO	PUERTO,VALLARTA	-105.228	20.622	255681	49	19.1645	0	0	0	0	0	0	0	0	5	0	0	0	0	0	1	2	0	1	1	3	3	4	1	0	0	1	1	0	1	3	0	0	0	3	0	0	4	0	2	1	1	3	2
MICHOACAN	HUETAMO	-100.907	18.6336	41937	49	116.842	5	0	0	2	0	8	0	2	0	0	2	1	0	0	0	0	0	3	0	0	0	0	0	1	1	0	0	3	0	3	5	1	0	1	1	0	1	0	0	1	0	0	0
SINALOA	CHOIX	-108.325	26.7075	32998	49	148.494	0	0	0	0	0	0	0	0	0	0	3	0	3	2	1	1	0	5	1	0	0	1	1	0	3	0	0	0	0	0	0	1	0	0	1	2	1	3	0	0	2	0	1
CHIHUAHUA	AHUMADA	-108.145	29.1916	11457	48	418.958	0	0	0	0	0	0	1	0	0	0	0	0	0	0	0	0	0	12	0	1	0	0	0	0	0	0	26	0	0	0	0	0	0	0	1	0	0	0	0	0	0	0	1
CHIHUAHUA	GUERRERO	-107.492	28.5551	39626	48	121.133	0	0	0	0	0	2	0	0	0	0	0	0	0	0	3	0	0	0	0	1	0	2	1	0	0	2	3	1	3	0	3	1	0	0	0	4	1	3	3	4	3	1	3
MEXICO	CUAUTITLAN,IZCALLI	-99.2112	19.6454	511675	47	9.18552	0	0	0	0	0	0	1	0	0	0	0	0	0	1	0	0	0	1	0	0	2	0	3	1	0	2	2	0	0	1	1	0	0	2	0	1	2	6	0	9	0	0	2
MEXICO	TECAMAC	-99.1646	19.3363	364579	47	12.8916	0	0	0	0	0	0	0	0	0	0	0	0	0	0	0	1	0	0	2	2	3	3	2	1	1	4	2	2	6	1	0	1	0	0	1	0	1	0	1	0	1	0	2
MORELOS	TEMIXCO	-99.2333	18.85	108126	47	43.4678	0	0	0	1	0	0	0	0	0	0	1	0	0	0	1	0	0	0	0	0	0	2	0	0	0	0	0	1	2	0	0	0	0	3	0	0	0	0	1	1	3	0	1
CHIAPAS	TAPACHULA	-92.2667	14.9	320451	46	14.3548	0	0	0	3	3	0	0	0	3	0	1	1	4	0	1	1	0	0	0	0	1	0	1	0	0	0	1	2	1	1	2	1	0	0	4	1	1	0	0	0	1	1	1
CHIHUAHUA	BOCOYNA	-107.583	27.8401	28766	46	159.911	0	0	0	0	0	0	0	0	0	0	0	0	0	2	1	0	0	0	1	0	13	0	0	0	0	0	0	0	0	1	0	0	0	0	1	2	0	6	0	10	0	1	2
TAMAULIPAS	GUERRERO	-99.4559	26.7637	4477	46	1027.47	0	0	0	0	0	0	0	0	0	0	0	0	0	0	0	0	0	0	0	0	0	0	0	0	0	0	0	0	0	0	0	0	1	0	0	0	0	0	0	0	1	3	12
GUERRERO	TELOLOAPAN	-99.8736	18.3663	53769	45	83.6913	0	0	0	0	0	1	0	0	0	0	0	0	0	1	0	1	0	3	0	0	0	0	0	0	4	0	0	0	3	0	1	0	1	1	0	0	2	2	0	0	0	1	0
COLIMA	COLIMA	-103.725	19.2433	146904	44	29.9515	0	0	1	0	0	0	0	0	0	0	0	0	0	0	0	0	0	0	0	0	1	1	1	0	2	1	1	4	1	0	0	0	3	1	0	0	1	1	1	0	0	1	9
NUEVO,LEON	SAN,NICOLAS,DE,LOS,GARZA	-100.283	25.75	443273	44	9.92616	0	0	0	5	2	1	0	1	1	0	0	2	1	2	1	2	1	1	0	0	0	2	0	0	0	0	0	0	0	0	0	0	4	0	0	0	1	0	0	3	3	0	2
SAN,LUIS,POTOSI	SAN,LUIS,POTOSI	-100.986	22.1565	772604	44	5.69503	0	0	0	0	0	0	0	0	1	0	1	5	0	0	0	0	1	0	0	0	3	0	1	2	4	0	0	0	0	0	0	0	0	0	1	0	1	1	3	2	0	0	2
TAMAULIPAS	CIUDAD,MADERO	-97.8306	22.2759	197216	43	21.8035	0	0	0	0	0	0	2	0	0	0	0	0	0	0	0	0	0	0	0	0	0	0	3	1	0	0	0	0	0	0	0	0	0	0	3	0	0	0	0	0	1	0	24
MICHOACAN	TEPALCATEPEC	-102.85	19.1833	22987	42	182.712	0	0	0	3	2	0	0	1	0	4	0	0	0	0	0	1	0	0	0	0	2	0	0	0	0	0	3	0	0	0	1	0	0	0	0	0	0	0	1	1	0	0	5
DISTRITO,FEDERAL	MIGUEL,HIDALGO	-99.201	19.4182	372889	41	10.9952	0	0	0	1	3	1	1	1	2	1	0	2	2	0	1	1	1	3	2	4	0	1	0	1	0	0	0	0	2	0	0	0	3	0	4	0	0	0	0	0	0	1	1
NUEVO,LEON	SANTIAGO	-100.152	25.427	40469	41	101.312	0	0	1	0	0	0	0	0	0	0	0	0	0	1	0	0	0	0	2	2	0	0	6	0	0	0	0	0	0	0	0	3	1	6	0	0	0	0	1	1	4	0	6
SONORA	CANANEA	-110.301	30.9833	32936	41	124.484	0	2	0	2	3	5	0	0	1	0	0	0	0	0	0	0	0	0	0	4	9	0	1	1	0	0	2	0	0	3	0	2	0	0	0	0	0	5	0	0	0	0	0
TABASCO	CENTRO	-102.916	21.8648	640359	41	6.40266	0	0	0	0	3	4	0	0	0	0	0	0	0	0	0	1	0	1	1	1	4	1	4	1	1	1	1	0	1	3	0	0	1	4	0	0	0	0	1	0	2	1	0
CHIHUAHUA	MATAMOROS	-105.586	26.7603	4499	40	889.086	0	0	0	0	0	0	0	0	0	0	0	0	0	0	0	0	4	0	0	0	1	0	2	0	4	0	0	3	0	2	3	1	0	2	0	0	4	3	0	0	2	1	0
HIDALGO	PACHUCA,DE,SOTO	-98.7459	20.1153	267862	40	14.9331	0	0	1	0	0	0	0	0	1	2	0	2	4	0	0	3	2	0	0	0	0	1	0	2	1	1	0	0	0	0	0	0	0	0	0	1	0	0	0	0	0	0	0
OAXACA	SAN,JUAN,BAUTISTA,TUXTEPEC	-96.134	18.0859	155766	39	25.0376	0	0	0	0	0	0	1	0	0	0	0	1	0	2	0	1	2	1	0	0	0	0	0	1	0	1	0	0	0	0	0	0	1	0	0	0	0	0	1	7	2	3	4
DURANGO	EL,ORO	-103.54	25.5556	11320	38	335.689	0	0	0	0	0	0	0	0	0	0	1	0	0	0	0	0	0	0	0	0	4	1	0	0	0	0	1	5	1	3	1	0	2	8	1	0	3	1	2	0	1	2	0
NUEVO,LEON	APODACA	-100.188	25.7816	523370	38	7.26064	0	0	0	1	0	1	1	0	0	1	0	0	0	1	0	0	0	2	0	0	0	0	0	1	0	1	0	0	0	0	0	0	0	0	0	0	0	0	1	1	3	0	8
MICHOACAN	TANCITARO	-102.364	19.337	29414	37	125.79	0	0	0	0	0	0	0	0	1	1	0	0	0	0	0	0	0	0	0	0	1	9	0	5	2	2	0	1	0	2	1	1	0	0	4	1	1	1	0	1	1	0	0
DURANGO	TAMAZULA	-106.968	24.9684	26368	36	136.529	0	1	0	1	0	0	7	0	2	0	3	4	0	2	0	0	0	0	0	0	0	0	0	0	0	0	2	1	0	1	0	3	0	0	1	0	1	0	0	0	0	6	0
MEXICO	HUIXQUILUCAN	-99.3505	19.3619	242167	36	14.8658	0	0	0	0	0	0	0	0	0	0	1	1	1	0	0	0	0	2	1	1	0	1	0	1	0	0	0	0	0	2	1	1	0	0	3	0	0	3	0	0	3	0	2
MICHOACAN	LA,HUACANA	-101.808	18.9645	32757	36	109.9	0	0	0	0	1	1	0	0	1	0	0	0	0	1	0	0	0	0	0	0	0	0	0	0	1	1	1	0	3	4	0	17	0	1	0	0	0	0	1	0	0	0	0
SINALOA	CONCORDIA	-106.068	23.2881	28493	36	126.347	0	0	0	0	0	0	0	0	0	0	0	0	0	0	0	0	0	0	0	0	0	3	0	7	0	1	1	0	0	0	0	1	3	2	1	1	0	4	4	0	0	0	0
SONORA	MAGDALENA	-110.963	30.6269	29707	36	121.184	0	0	0	1	0	0	4	0	1	0	0	0	0	0	0	0	0	0	1	0	0	0	0	1	0	1	5	1	0	0	1	0	1	0	1	1	0	0	7	3	2	1	0
CHIHUAHUA	GUACHOCHI	-107.07	26.8194	49689	35	70.4381	0	0	0	1	0	0	0	0	2	0	0	0	0	0	1	0	0	0	1	0	1	0	5	0	0	0	0	6	0	0	0	0	0	1	3	1	0	0	0	1	0	3	1
CHIHUAHUA	RIVA,PALACIO	-106.524	28.5546	8012	35	436.845	0	0	0	0	0	0	0	0	0	0	0	0	0	0	0	0	0	0	0	0	0	1	1	0	0	0	0	0	0	0	1	5	0	0	0	0	3	0	3	0	2	5	0
JALISCO	TECALITLAN	-103.306	19.47	16847	35	207.752	0	0	0	0	0	0	0	0	0	0	0	0	0	0	0	0	0	0	0	1	0	1	0	0	0	0	0	1	0	0	0	0	0	0	0	0	0	0	0	1	0	1	1
MICHOACAN	ZAMORA	-102.286	19.9887	186102	35	18.8069	0	0	0	0	1	0	0	0	0	0	0	0	0	0	0	0	0	0	0	1	3	0	0	0	0	1	0	2	0	5	2	4	0	1	0	0	0	0	7	0	0	0	1
NUEVO,LEON	SANTA,CATARINA	-100.461	25.6738	268955	35	13.0133	0	2	0	4	0	2	0	0	0	0	1	0	0	0	2	0	1	0	0	0	0	0	0	0	0	1	0	0	0	1	0	0	2	0	0	0	0	1	0	8	2	0	2
COLIMA	MANZANILLO	-104.316	19.0522	161420	34	21.0631	0	0	0	0	0	0	0	0	0	0	0	0	0	0	0	0	0	0	0	4	0	0	0	0	0	0	3	2	1	0	0	0	1	2	0	0	0	0	0	1	0	1	1
GUERRERO	OMETEPEC	-98.4054	16.6855	61306	34	55.4595	0	0	0	0	1	1	4	2	0	0	2	0	0	0	0	1	0	0	0	1	0	0	0	3	1	0	1	0	0	0	1	1	0	2	1	0	1	0	0	0	1	3	0
MEXICO	IXTAPALUCA	-98.886	19.3139	467361	34	7.27489	0	0	0	0	2	0	0	0	2	0	0	0	1	2	1	4	0	0	0	1	0	0	0	0	0	2	0	0	1	1	3	0	1	0	0	0	2	1	0	0	1	0	3
MEXICO	OCOYOACAC	-99.4597	19.2727	61805	34	55.0117	0	1	0	0	1	0	0	0	0	0	1	0	0	2	0	0	0	0	0	0	4	24	0	0	0	0	0	0	0	0	0	0	0	0	0	0	0	1	0	0	0	0	0
MEXICO	VALLE,DE,CHALCO,SOLIDARIDAD	-101.511	20.8646	357645	34	9.50663	0	0	0	0	0	0	0	0	0	0	0	0	0	0	0	0	0	0	0	0	0	0	0	3	0	1	2	0	1	0	0	0	0	2	0	0	2	1	1	1	0	4	4
MORELOS	JIUTEPEC	-99.1833	18.8833	196953	34	17.263	0	0	0	0	0	0	0	0	0	0	0	0	0	0	0	0	0	0	0	0	1	2	0	0	0	1	0	0	0	0	0	1	0	1	2	0	0	0	1	0	2	1	0
OAXACA	OAXACA,DE,JUAREZ	-96.7203	17.0669	263357	34	12.9102	0	0	0	0	1	0	1	3	0	1	2	0	0	0	3	3	0	1	0	3	0	0	1	0	0	1	0	0	0	0	0	2	2	0	1	0	3	0	0	1	0	0	0
SINALOA	ESCUINAPA	-105.901	22.8456	54131	34	62.8106	0	0	0	0	0	0	0	0	0	0	1	0	0	0	0	0	0	0	0	1	0	1	0	0	0	0	0	0	1	0	0	0	0	4	0	5	2	1	8	0	4	1	0
TABASCO	HUIMANGUILLO	-93.3914	17.8303	179285	34	18.9642	1	0	0	0	1	3	0	0	0	0	1	0	0	1	0	0	2	0	0	0	0	0	0	3	0	2	1	0	0	3	1	0	2	0	0	0	0	1	2	0	3	1	0
CHIHUAHUA	SAUCILLO	-105.292	28.0305	32325	33	102.088	0	0	0	0	0	0	0	0	0	0	0	0	0	0	0	0	0	0	0	0	0	0	2	3	0	0	0	3	1	0	0	0	0	2	0	0	2	3	1	4	0	3	0
DURANGO	POANAS	-104.586	24.0755	24918	33	132.434	0	0	0	0	0	0	0	0	0	0	0	0	0	0	0	0	0	1	3	0	0	0	0	1	0	0	9	0	0	0	0	0	0	1	3	0	0	0	0	2	1	0	8
GUERRERO	APAXTLA	-99.8211	16.9014	12389	33	266.365	0	0	0	0	0	0	0	0	0	0	0	0	0	0	0	0	0	0	1	0	0	0	0	0	0	0	2	1	2	0	0	0	0	0	0	0	0	0	0	1	0	16	2
NAYARIT	ACAPONETA	-105.361	22.4937	36572	33	90.233	0	0	0	0	0	0	1	0	0	0	0	0	0	0	0	0	0	1	0	0	0	0	0	0	0	0	0	0	1	1	0	0	0	0	0	0	1	0	1	0	1	1	1
NUEVO,LEON	SAN,PEDRO,GARZA,GARCIA	-100.402	25.6573	122659	33	26.9039	0	1	0	4	0	0	0	0	0	0	0	1	0	0	0	2	4	0	0	0	0	0	2	0	0	0	0	0	2	0	0	0	0	0	2	0	0	0	0	0	1	2	4
SONORA	AGUA,PRIETA	-109.541	31.3221	79138	33	41.6993	0	2	1	0	0	0	0	0	0	0	0	1	1	0	0	0	0	0	3	2	0	0	1	0	0	0	1	0	3	0	0	1	2	1	1	0	1	2	3	0	2	1	0
SONORA	SARIC	-111.379	31.104	2703	33	1220.87	0	0	1	0	0	0	0	1	0	0	0	0	0	0	0	0	0	0	0	0	0	0	1	0	0	0	0	0	0	0	0	0	0	0	0	0	0	0	0	1	0	0	0
VERACRUZ	ACAJETE	-96.1156	19.14	8223	33	401.313	0	0	0	4	0	7	0	0	0	0	0	0	0	0	0	0	0	2	0	0	0	0	0	0	0	0	0	0	0	0	7	9	1	0	1	0	0	1	0	0	0	0	0
DURANGO	CUENCAME	-103.694	24.8625	33664	32	95.057	0	0	0	0	0	0	0	0	0	0	0	0	0	0	0	0	0	0	0	0	1	0	0	0	0	0	0	1	0	2	0	1	2	1	0	0	16	0	2	0	0	0	5
JALISCO	TONALA	-103.266	20.6816	478689	32	6.68492	0	0	0	0	1	0	0	2	2	2	0	0	0	1	0	0	0	0	0	0	0	0	0	1	1	0	1	0	0	0	0	0	0	1	1	1	1	0	0	0	2	4	1
SONORA	NAVOJOA	-109.444	27.0715	157729	32	20.288	0	0	0	1	0	1	0	1	1	0	0	0	0	0	2	0	0	0	0	0	1	1	0	1	0	1	0	1	1	0	0	1	0	0	0	2	2	0	0	3	1	0	1
MEXICO	NICOLAS,ROMERO	-99.3114	19.6198	366602	31	8.45604	0	0	0	0	0	0	0	0	0	0	0	0	0	0	1	0	1	0	0	0	0	6	2	0	0	0	0	3	0	0	1	0	0	1	0	0	0	0	0	0	10	0	1
MICHOACAN	SAN,LUCAS	-100.785	18.5769	18461	31	167.922	0	0	1	0	0	4	0	1	0	0	1	1	0	0	0	0	1	1	0	0	0	4	0	1	0	0	0	0	4	0	1	0	0	0	0	0	2	2	1	2	0	0	0
NUEVO,LEON	CADEREYTA,JIMENEZ	-99.9902	25.5935	86445	31	35.861	0	1	0	0	0	0	0	0	0	0	1	0	1	0	0	0	0	0	0	0	0	0	0	3	0	1	0	0	0	2	0	0	0	0	0	0	0	0	0	1	5	0	4
TAMAULIPAS	CAMARGO	-98.1324	24.8374	14933	31	207.594	0	0	0	0	0	0	0	0	0	0	0	0	0	0	1	0	0	0	0	0	0	0	0	0	0	0	0	0	0	0	0	0	0	0	0	0	0	0	2	1	12	8	0
CHIAPAS	SUCHIATE	-92.2439	14.6252	35056	30	85.5774	0	0	0	0	1	1	0	0	1	1	1	0	0	0	1	1	1	0	1	2	0	0	0	1	0	0	0	0	0	2	1	0	1	1	0	0	3	1	0	1	0	2	2
CHIHUAHUA	URUACHI	-108.215	27.8666	8200	30	365.854	0	0	0	0	0	0	0	0	0	0	0	0	0	0	0	0	0	0	1	0	2	0	0	0	3	3	1	0	0	0	0	0	0	7	1	2	3	0	0	1	0	0	3
GUERRERO	COAHUAYUTLA,DE,JOSE,MARIA,IZAZAGA	-101.736	18.3143	13025	30	230.326	1	0	0	0	3	0	0	0	0	0	0	0	0	0	0	0	0	1	0	0	0	0	0	0	0	1	0	0	1	0	0	11	1	0	0	0	0	0	1	2	0	0	0
JALISCO	EL,SALTO	-103.181	20.5175	138226	30	21.7036	0	0	0	0	0	0	1	0	0	1	1	1	0	0	0	0	0	0	0	0	0	0	0	0	1	1	0	0	0	0	0	0	0	0	0	0	0	0	2	1	0	0	6
MICHOACAN	AGUILILLA	-102.788	18.7377	16214	30	185.025	1	1	0	2	3	1	0	0	0	0	3	0	0	0	0	0	0	0	0	0	0	0	0	1	0	0	0	0	4	5	2	0	0	0	0	0	0	2	0	1	3	0	0
MICHOACAN	AQUILA	-103.502	18.5989	23536	30	127.464	7	0	1	0	1	0	2	1	0	0	0	0	0	0	0	1	0	0	0	0	0	0	0	0	1	0	0	0	0	0	0	1	4	4	0	0	0	0	0	0	0	0	1
VERACRUZ	PANUCO	-98.1833	22.05	97290	30	30.8356	0	0	0	0	0	0	0	0	2	0	0	0	0	0	0	0	0	0	0	0	0	0	0	0	0	0	0	0	0	0	0	0	0	0	1	0	0	0	0	0	8	1	2
COLIMA	TECOMAN	-103.875	18.9142	112726	29	25.7261	0	0	0	0	0	0	0	0	0	0	0	0	0	0	0	0	0	0	0	0	0	0	0	0	0	0	0	0	0	1	1	2	2	0	0	0	0	0	0	0	0	3	3
MEXICO	TOLUCA	-99.6468	19.2879	819561	29	3.53848	0	0	0	0	0	1	0	0	0	0	0	0	0	1	0	0	0	0	0	1	1	1	0	1	0	0	0	2	3	0	2	1	1	0	3	1	0	3	0	2	0	0	0
CHIHUAHUA	ROSALES	-105.557	28.1854	16785	28	166.816	0	0	0	0	0	0	0	0	0	0	0	0	0	0	0	0	0	0	0	3	0	0	1	1	5	0	0	1	0	1	0	1	0	1	0	2	0	0	0	0	0	3	0
DISTRITO,FEDERAL	COYOACAN	-99.1617	19.3494	620416	28	4.5131	0	1	0	1	0	1	1	0	1	0	0	0	0	0	0	0	0	1	0	1	3	0	3	0	2	0	0	1	1	0	1	0	1	0	1	0	0	1	0	1	3	0	0
DISTRITO,FEDERAL	XOCHIMILCO	-99.1384	19.2743	415007	28	6.74687	0	0	0	0	0	0	1	0	0	2	2	0	1	0	0	2	0	0	0	0	1	0	0	0	0	0	2	0	3	1	0	4	1	0	1	0	0	0	0	5	0	0	0
DURANGO	CANATLAN	-104.768	24.5228	31401	28	89.1691	0	0	0	0	1	0	0	0	0	1	0	3	0	2	0	0	0	0	0	0	0	0	0	2	0	0	2	3	0	0	0	1	1	1	0	0	0	0	0	1	2	7	0
MEXICO	CHALCO	-98.8919	19.2614	310130	28	9.02847	0	0	0	0	0	0	0	0	0	1	0	1	0	1	0	0	0	0	0	0	0	0	1	0	1	0	0	0	1	5	2	0	0	2	0	0	0	2	0	0	0	0	1
MEXICO	CHIMALHUACAN	-98.949	19.4208	614453	28	4.5569	0	0	0	1	0	0	0	0	0	1	2	1	0	1	1	0	0	2	0	3	0	0	0	0	1	1	0	0	0	0	3	0	0	0	0	0	1	0	1	0	2	1	3
MICHOACAN	PATZCUARO	-101.61	19.5164	87794	28	31.8928	0	0	0	0	0	0	0	0	0	0	0	0	0	0	0	0	1	0	0	3	1	0	0	2	1	0	0	1	3	2	0	1	1	2	1	0	0	0	0	0	0	3	0
SONORA	YECORA	-108.927	28.3716	6046	28	463.116	0	0	0	0	0	0	0	0	0	0	0	0	0	0	0	0	0	1	0	0	0	0	1	0	1	0	0	0	0	0	3	1	0	2	1	0	0	0	0	0	10	7	0
CHIHUAHUA	BALLEZA	-106.347	26.9514	17672	27	152.784	0	0	0	0	0	0	0	0	0	0	0	0	0	0	5	2	0	0	0	0	0	2	1	0	1	0	1	0	0	0	0	0	0	2	0	0	1	1	1	2	0	0	1
CHIHUAHUA	JANOS	-108.192	30.8889	10953	27	246.508	0	0	0	0	0	0	0	0	0	0	0	0	0	0	0	2	0	2	2	1	0	1	1	2	0	1	0	0	1	2	0	0	0	0	0	0	0	0	0	2	1	0	0
CHIHUAHUA	MORIS	-108.519	28.149	5312	27	508.283	0	0	0	0	0	0	0	0	0	0	0	0	1	2	0	0	0	0	3	0	1	3	3	0	1	0	0	0	0	1	0	0	0	0	1	1	1	3	0	0	0	3	3
CHIHUAHUA	NAMIQUIPA	-107.413	29.2498	22880	27	118.007	0	0	0	0	0	0	0	0	0	0	0	0	0	0	1	0	0	1	0	1	1	0	0	0	0	2	5	0	0	1	1	2	0	3	0	0	3	0	4	0	0	0	1
DURANGO	TEPEHUANES	-105.718	25.3448	10745	27	251.28	0	0	0	0	0	0	0	0	0	0	0	0	0	0	0	0	0	0	0	0	0	1	0	0	2	0	0	1	2	1	1	1	0	2	3	2	0	0	0	0	0	0	2
GUERRERO	CHILAPA,DE,ALVAREZ	-99.1771	17.5963	120790	27	22.3528	0	0	0	0	0	0	0	0	0	0	0	0	0	0	0	0	0	0	0	0	0	1	0	0	0	0	0	2	0	0	3	1	1	1	8	1	0	1	0	1	4	1	0
GUERRERO	TLAPEHUALA	-100.535	18.2425	21819	27	123.745	0	0	0	0	0	0	0	0	0	0	0	0	0	0	0	0	0	0	0	0	0	0	0	0	1	0	0	0	1	3	0	2	2	0	11	1	3	0	0	0	0	0	2
SONORA	PUERTO,PEÑASCO	-113.537	31.3181	57342	27	47.0859	0	0	0	0	0	0	0	0	0	0	0	0	1	0	0	0	0	0	0	0	1	1	0	0	0	0	1	0	4	1	0	1	2	0	0	0	6	0	1	0	4	2	0
TAMAULIPAS	HIDALGO	-99.4375	24.2449	23793	27	113.479	0	0	0	0	0	0	0	0	0	0	0	0	0	0	0	0	0	0	0	0	0	0	0	0	0	0	0	0	0	0	0	0	0	1	0	1	0	0	0	1	2	3	3
CHIHUAHUA	AQUILES,SERDAN	-105.887	28.5937	10688	26	243.263	0	0	0	0	0	0	0	0	0	0	0	0	0	0	0	0	0	0	0	0	0	0	0	0	0	0	0	0	5	0	4	0	0	0	0	0	1	0	0	7	1	0	1
COAHUILA	MATAMOROS	-103.225	25.5292	107160	26	24.2628	0	0	0	0	0	0	2	0	0	0	0	0	0	0	0	0	0	0	0	0	0	0	3	0	0	1	0	0	0	5	0	0	0	0	0	0	0	0	1	1	3	0	0
DURANGO	MEZQUITAL	-104.394	23.4746	33396	26	77.8536	0	0	1	0	0	2	0	0	0	0	0	0	0	0	0	0	1	2	0	0	0	0	0	0	1	1	0	1	0	0	4	0	1	4	1	0	0	0	4	0	0	0	0
DURANGO	NOMBRE,DE,DIOS	-104.244	23.8482	18488	26	140.632	0	0	0	0	0	0	0	0	0	0	1	0	0	0	0	0	0	8	2	0	0	0	0	0	0	1	0	0	0	0	0	0	0	1	0	0	0	0	0	0	0	7	4
GUANAJUATO	PENJAMO	-101.722	20.4311	149936	26	17.3407	0	3	0	1	0	0	0	0	1	1	0	0	1	0	2	0	0	0	0	0	1	0	1	0	0	0	0	0	0	2	0	1	3	0	0	0	1	0	0	0	0	0	0
GUANAJUATO	SAN,FRANCISCO,DEL,RINCON	-101.854	21.0205	113570	26	22.8934	0	0	0	0	0	0	0	0	0	0	0	1	0	0	0	0	2	0	1	0	5	0	2	0	0	1	0	4	0	0	0	0	6	0	0	1	0	0	0	0	0	0	0
GUERRERO	TLAPA,DE,COMONFORT	-98.5746	17.5464	81419	26	31.9336	0	0	0	0	0	2	1	0	0	4	1	0	0	3	0	0	0	0	0	1	0	0	1	2	1	1	0	0	2	0	0	2	0	2	0	0	0	0	0	0	0	0	2
GUERRERO	ZAPOTITLAN,TABLAS	-98.7815	17.4203	10516	26	247.242	0	0	0	0	0	0	1	0	0	0	3	0	0	0	1	0	0	0	0	0	0	2	0	1	0	0	0	1	0	1	0	2	4	0	0	0	3	0	0	1	0	0	0
MICHOACAN	COALCOMAN,DE,VAZQUEZ,PALLARES	-103.16	18.7782	17615	26	147.601	4	2	1	0	0	0	1	0	1	0	1	0	0	0	0	0	0	1	0	0	1	1	0	0	1	0	0	0	1	2	0	0	0	0	4	1	0	0	0	0	1	0	2
MORELOS	JOJUTLA	-99.1816	18.6156	55115	26	47.1741	0	0	0	0	0	0	0	0	0	0	0	1	0	0	0	0	0	0	0	0	0	0	0	0	0	0	0	0	0	1	0	3	4	0	0	0	0	0	1	0	2	1	1
SONORA	ALAMOS	-108.94	27.0275	25848	26	100.588	0	0	0	0	0	0	0	0	0	0	0	1	0	0	0	0	0	3	0	5	0	0	2	0	1	1	2	0	0	0	1	0	0	5	0	0	0	0	0	0	0	0	0
SONORA	ARIZPE	-110.169	30.3336	3037	26	856.108	0	0	0	0	0	23	0	0	0	0	0	0	0	0	0	0	0	0	0	0	0	0	0	0	0	0	1	0	0	0	0	0	0	2	0	0	0	0	0	0	0	0	0
TAMAULIPAS	GUSTAVO,DIAZ,ORDAZ	-98.5896	26.2227	15775	26	164.818	0	0	0	0	0	0	0	0	0	0	0	0	0	0	0	0	0	0	0	0	1	0	0	0	0	0	0	0	0	0	0	0	0	0	0	0	0	0	9	5	1	0	0
CHIHUAHUA	CUSIHUIRIACHI	-106.834	28.2395	5414	25	461.766	0	0	0	0	0	0	0	0	0	0	0	0	0	0	0	0	0	0	0	1	0	0	1	0	0	0	0	0	1	0	0	5	0	2	0	0	7	0	0	2	0	0	1
DISTRITO,FEDERAL	IZTACALCO	-99.0978	19.3953	384326	25	6.50489	0	1	1	1	1	1	0	0	0	0	1	2	0	0	0	0	1	0	0	0	1	0	0	3	0	0	0	0	2	2	0	0	0	1	0	0	1	4	0	2	0	0	0
GUERRERO	GENERAL,HELIODORO,CASTILLO	-99.5245	17.6465	36586	25	68.3321	0	0	0	0	0	0	0	0	0	0	0	0	0	0	0	0	0	0	1	0	1	0	1	0	0	2	0	0	0	0	3	0	3	0	1	2	0	0	0	0	0	0	3
GUERRERO	SAN,MARCOS	-99.3884	16.795	48501	25	51.5453	0	0	0	0	0	0	0	1	0	0	0	0	0	0	1	0	0	1	1	0	2	0	0	1	0	6	1	0	0	0	1	0	0	0	0	0	0	0	0	0	3	3	0
JALISCO	TEQUILA	-103.837	20.8828	40697	25	61.4296	0	0	0	0	0	0	0	0	0	0	0	0	0	0	0	0	0	0	1	0	0	0	0	0	0	5	0	0	1	4	2	7	0	1	0	0	1	0	2	0	1	0	0
MEXICO	TEJUPILCO	-100.151	18.9075	71077	25	35.1731	0	0	0	0	0	0	0	0	1	0	0	1	1	2	0	0	1	0	0	3	0	0	0	3	0	0	0	0	1	0	3	0	0	2	0	0	0	0	0	1	0	3	1
MEXICO	TEPOTZOTLAN	-99.2231	19.7166	88559	25	28.2298	0	0	0	0	0	0	0	0	0	0	0	0	0	0	0	1	0	0	0	0	0	0	2	0	0	2	2	0	0	0	0	0	0	1	0	0	1	3	1	4	0	2	0
MEXICO	TULTEPEC	-99.1281	19.685	91808	25	27.2307	0	0	0	0	0	0	0	0	0	0	0	0	0	0	0	0	0	0	0	0	4	0	1	3	1	0	0	0	0	0	0	0	0	0	0	0	0	0	0	1	1	5	3
MORELOS	YAUTEPEC	-99.0667	18.8833	97827	25	25.5553	0	1	0	0	0	0	0	0	1	0	0	0	1	0	0	0	0	0	0	0	0	0	0	0	0	0	2	0	0	0	0	1	4	0	2	0	1	0	1	0	0	2	0
TABASCO	CARDENAS	-93.3713	18.0013	248481	25	10.0611	0	0	0	0	0	0	0	0	0	0	0	0	1	0	0	0	0	0	0	0	0	1	0	0	0	0	1	0	0	0	0	0	0	0	0	0	0	2	0	2	1	0	2
TAMAULIPAS	EL,MANTE	-98.7914	22.5223	115792	25	21.5904	0	0	0	0	0	0	0	0	0	0	0	0	0	0	0	0	0	0	0	0	0	0	0	0	0	0	0	0	0	0	0	0	0	0	0	0	0	0	2	3	2	0	4
ZACATECAS	FRESNILLO	-102.861	23.1719	213139	25	11.7294	0	0	0	0	0	0	0	0	0	0	0	0	1	0	0	0	0	0	3	0	0	0	0	1	0	0	5	4	3	0	0	1	0	2	0	0	0	0	0	0	1	0	0
CAMPECHE	CARMEN	-91.8	18.2667	221094	24	10.8551	0	0	2	0	2	0	1	0	0	0	0	0	1	0	0	0	0	0	0	2	0	0	0	1	0	0	0	0	0	0	1	0	0	0	3	1	0	0	0	7	0	0	0
COLIMA	VILLA,DE,ALVAREZ	-103.746	19.2638	119956	24	20.0073	0	0	0	1	0	0	0	0	0	0	0	0	0	0	0	0	0	0	0	0	0	0	0	0	0	0	1	0	0	0	1	0	0	1	0	0	0	0	0	0	0	3	2
DISTRITO,FEDERAL	TLAHUAC	-99.005	19.2687	360265	24	6.66176	0	1	0	0	1	0	0	0	2	2	0	1	0	1	0	0	0	0	0	0	0	3	3	0	0	1	0	3	0	2	0	0	0	0	0	0	0	3	0	0	0	1	0
MEXICO	TEXCOCO	-99.1333	19.4194	235151	24	10.2062	0	0	0	0	0	0	0	0	0	0	2	0	0	0	0	0	0	0	0	0	0	0	2	0	1	0	0	0	2	1	1	2	1	0	2	0	0	0	1	1	0	0	3
MORELOS	CUAUTLA	-98.9548	18.8126	175207	24	13.6981	0	0	0	0	0	0	0	0	0	0	0	0	1	0	0	0	0	0	0	0	0	0	0	1	0	1	0	0	0	0	0	5	1	1	0	0	0	0	0	0	0	1	0
NAYARIT	BAHIA,DE,BANDERAS	-104.845	21.7514	124205	24	19.3229	0	0	0	0	0	0	0	0	0	0	0	0	0	0	0	1	1	0	0	0	1	0	0	1	0	0	0	0	0	0	0	0	0	0	0	1	0	1	4	0	7	3	0
NUEVO,LEON	GENERAL,ESCOBEDO	-100.316	25.7802	357937	24	6.70509	0	0	0	0	1	0	0	0	0	0	1	2	2	0	2	0	0	0	0	0	0	0	0	0	2	1	0	0	0	0	0	0	1	5	0	0	2	0	1	0	0	0	2
OAXACA	JUCHITAN,DE,ZARAGOZA	-95.0181	16.4329	93038	24	25.7959	0	0	0	1	0	0	3	0	0	0	1	0	0	1	0	0	0	0	0	0	0	2	1	1	0	1	0	1	1	0	0	0	1	0	1	1	0	0	0	0	0	1	0
SONORA	SAN,LUIS,RIO,COLORADO	-114.772	32.4519	178380	24	13.4544	0	0	0	0	0	0	0	0	0	0	0	0	0	0	0	0	1	0	0	1	0	0	0	0	0	1	0	3	1	0	0	1	2	0	1	3	0	1	0	0	0	0	2
CHIAPAS	COMITAN,DE,DOMINGUEZ	-92.1317	16.2498	141013	23	16.3106	0	0	0	0	0	1	0	1	0	1	0	2	0	0	1	2	1	0	0	2	2	0	0	4	0	1	0	0	0	0	0	0	0	1	0	0	0	0	0	1	1	0	0
CHIHUAHUA	CASAS,GRANDES	-107.95	30.3776	10587	23	217.248	0	0	0	0	0	0	0	0	0	0	0	0	0	0	2	0	0	0	0	0	0	0	2	0	0	0	0	2	1	0	0	4	1	0	1	0	0	0	0	1	1	1	2
COAHUILA	SALTILLO	-100.983	25.4333	725123	23	3.17188	0	0	0	0	0	0	0	0	0	2	0	0	0	0	0	0	0	0	1	2	0	0	0	1	0	0	0	0	0	0	1	1	0	0	0	0	0	2	1	3	0	0	0
GUANAJUATO	APASEO,EL,ALTO	-100.623	20.4571	64433	23	35.696	0	0	0	0	0	0	0	0	0	0	0	0	0	0	0	0	0	0	0	0	0	0	0	0	0	0	0	0	0	0	20	0	0	0	0	0	0	0	0	0	0	0	0
NUEVO,LEON	CHINA	-99.2365	25.7033	10864	23	211.708	0	0	0	0	0	0	0	0	0	0	0	0	0	0	0	0	0	0	0	0	0	2	0	0	0	0	0	0	0	0	0	0	2	0	0	0	0	0	2	6	1	2	0
SONORA	ALTAR	-111.833	30.7167	9049	23	254.172	3	0	0	1	0	1	0	0	0	0	0	0	1	0	0	0	0	0	0	0	0	1	0	1	2	0	2	0	4	0	4	0	0	0	0	0	0	1	0	2	0	0	0
DISTRITO,FEDERAL	AZCAPOTZALCO	-99.1837	19.4827	414711	22	5.3049	0	1	0	0	0	3	0	0	1	2	1	1	0	2	1	0	0	0	0	0	1	0	0	0	0	0	0	0	0	1	1	0	1	0	0	0	0	0	2	0	1	0	0
GUANAJUATO	ACAMBARO	-100.721	20.0319	109030	22	20.1779	0	1	0	0	0	0	0	0	0	0	1	2	0	0	0	3	0	0	0	0	0	0	3	0	0	0	0	0	0	2	1	0	0	0	0	0	1	2	2	1	0	0	1
GUANAJUATO	SALAMANCA	-101.196	20.5704	260732	22	8.43778	0	0	0	0	0	1	0	0	0	0	0	0	0	0	0	0	0	0	0	0	1	0	0	0	0	1	0	0	0	3	1	1	0	0	0	6	2	0	2	2	0	0	0
GUERRERO	CUAJINICUILAPA	-98.4138	16.4698	25922	22	84.87	0	0	0	0	0	0	0	0	0	0	0	0	0	0	0	0	0	0	1	0	0	2	0	0	1	0	0	1	2	1	0	0	0	3	1	0	1	1	1	0	2	2	0
GUERRERO	EDUARDO,NERI	-99.8252	16.893	46158	22	47.6624	0	0	0	0	0	0	0	0	0	0	0	0	0	0	0	0	0	0	1	0	0	2	0	2	2	0	0	1	0	2	0	0	0	0	0	0	0	1	0	0	0	0	0
MEXICO	ATIZAPAN,DE,ZARAGOZA	-99.2675	19.5562	489937	22	4.49037	0	0	0	0	0	0	0	0	0	0	1	0	0	0	0	0	0	0	0	0	0	0	0	0	0	1	1	0	1	0	0	0	0	1	2	0	2	0	0	4	4	0	1
MEXICO	LUVIANOS	-100.4	18.9167	27781	22	79.1908	0	0	0	0	0	0	0	0	2	0	0	0	0	0	0	3	0	1	0	3	0	0	0	0	0	0	0	1	0	0	1	5	1	0	5	0	0	0	0	0	0	0	0
MICHOACAN	MUGICA	-102.033	19.8501	44963	22	48.9291	0	0	0	1	0	0	0	0	0	0	0	0	1	0	1	0	0	0	0	0	0	0	0	0	1	0	0	0	1	0	2	3	0	0	4	0	0	0	1	0	0	3	1
MORELOS	HUITZILAC	-99.2679	19.0282	17340	22	126.874	0	0	0	1	0	0	0	1	0	0	0	0	0	0	0	0	1	0	0	0	0	1	0	0	0	0	0	0	0	1	2	0	0	1	0	1	1	0	1	0	3	0	0
MORELOS	PUENTE,DE,IXTLA	-99.3198	18.6168	61585	22	35.723	0	0	0	0	0	0	0	0	0	0	1	0	0	0	0	0	1	4	1	0	0	0	0	0	0	0	0	0	0	0	3	0	0	0	0	0	0	0	0	0	1	0	0
MORELOS	TLALTIZAPAN	-99.1186	18.6891	48881	22	45.0073	0	0	0	0	0	0	0	0	0	0	0	0	0	0	0	0	0	0	0	0	0	0	0	0	1	0	0	0	0	2	1	0	0	0	5	0	0	0	0	1	0	1	0
MORELOS	XOCHITEPEC	-99.2316	18.7808	63382	22	34.7102	0	0	0	0	0	0	0	0	0	0	1	1	0	0	0	0	0	0	5	0	0	1	0	0	0	0	0	0	0	0	0	0	1	1	0	0	0	0	0	0	0	2	2
NUEVO,LEON	GENERAL,BRAVO	-99.1786	25.7926	5527	22	398.046	0	0	0	0	0	0	0	0	0	0	0	0	0	2	0	0	0	0	0	1	0	1	0	0	0	0	0	0	0	0	0	0	0	0	0	0	0	0	0	0	17	0	0
TAMAULIPAS	JIMENEZ	-97.8285	22.2695	8338	22	263.852	0	0	0	0	0	0	0	0	0	0	0	0	0	0	0	0	1	0	0	0	0	0	0	0	0	0	0	0	0	0	0	1	0	0	0	0	0	0	0	4	0	0	0
TAMAULIPAS	SOTO,LA,MARINA	-98.2055	23.7697	24764	22	88.8386	0	0	0	0	0	0	0	0	0	0	0	0	0	0	0	0	1	0	0	0	0	0	0	0	0	0	0	0	0	0	0	0	0	0	0	0	0	0	0	0	0	0	14
YUCATAN	MERIDA	-89.62	20.97	830732	22	2.64827	1	0	0	0	0	0	0	0	0	0	0	0	1	0	4	0	0	0	0	0	12	0	1	0	0	0	0	1	0	0	0	0	0	0	0	0	0	0	1	0	0	0	1
CHIAPAS	PALENQUE	-91.9815	17.51	110918	21	18.9329	0	1	0	1	2	2	0	0	0	0	0	0	0	0	0	0	2	0	2	0	0	0	0	1	1	0	3	0	0	0	0	0	0	1	0	0	0	0	0	0	0	0	1
CHIAPAS	TUXTLA,GUTIERREZ	-93.1167	16.75	553374	21	3.7949	0	0	0	0	0	0	0	0	0	0	0	0	0	1	0	0	0	0	1	1	0	0	1	0	0	0	0	0	5	2	0	2	0	0	0	0	0	0	6	1	0	0	1
DISTRITO,FEDERAL	CUAJIMALPA,DE,MORELOS	-99.2997	19.3578	186391	21	11.2666	0	0	0	2	0	0	0	0	1	0	0	0	0	0	2	0	0	0	0	1	0	3	0	0	0	0	0	0	0	0	0	1	0	0	0	0	0	0	3	0	0	0	0
GUANAJUATO	IRAPUATO	-101.354	20.6787	529440	21	3.96646	0	0	0	0	0	0	0	0	2	0	2	1	0	0	0	0	0	0	2	0	0	0	0	1	0	0	0	3	0	1	0	0	4	0	0	2	0	1	0	0	0	0	0
JALISCO	JILOTLAN,DE,LOS,DOLORES	-103.02	19.3705	9545	21	220.01	0	0	0	0	0	0	0	0	0	0	0	0	0	0	0	0	0	0	0	0	0	0	0	0	0	2	0	0	0	0	0	0	0	0	0	0	0	0	0	0	1	0	0
MICHOACAN	ZIRACUARETIRO	-101.922	19.4343	15222	21	137.958	0	0	0	0	2	0	0	0	3	0	0	0	0	1	0	0	0	0	2	0	3	1	0	0	1	0	0	1	0	0	0	0	0	0	0	0	0	0	0	1	2	0	3
NUEVO,LEON	GENERAL,TREVIÑO	-99.4838	26.223	1277	21	1644.48	0	0	0	0	0	0	0	0	0	0	0	0	0	0	0	0	0	0	0	0	0	0	0	0	0	0	0	0	0	0	0	0	0	0	0	0	0	0	0	6	2	2	0
OAXACA	LOMA,BONITA	-95.882	18.1085	41535	21	50.5598	0	0	0	0	0	0	0	0	0	0	0	0	0	0	0	0	1	0	1	0	0	1	0	0	0	0	2	0	0	0	0	0	0	0	0	0	0	0	0	0	2	1	0
COAHUILA	SAN,PEDRO	-102.978	25.7588	102650	20	19.4837	0	0	0	0	0	0	0	0	0	0	0	0	0	0	0	0	0	1	0	0	0	0	0	2	0	0	0	0	0	0	0	1	1	0	0	0	0	0	0	0	3	1	4
DURANGO	OCAMPO	-104.666	24.0072	9626	20	207.771	0	0	0	2	0	0	1	0	0	0	0	0	0	0	0	0	0	0	0	0	0	0	3	0	1	1	3	0	0	0	4	0	0	0	0	0	0	0	0	0	0	0	3
GUERRERO	LEONARDO,BRAVO	-99.3376	18.2963	24720	20	80.9061	0	0	0	1	0	0	0	0	0	0	0	0	0	0	0	0	0	0	2	1	0	0	0	0	0	0	0	0	0	0	0	3	0	0	0	0	0	0	1	0	0	0	0
GUERRERO	TEPECOACUILCO,DE,TRUJANO	-99.4646	18.2856	30470	20	65.6383	0	0	0	0	0	0	0	0	0	0	0	0	0	0	0	0	0	0	0	0	0	0	0	3	0	0	0	0	1	0	0	0	2	0	0	0	0	0	0	0	0	0	2
MEXICO	LA,PAZ	-98.9769	19.359	253845	20	7.87882	0	0	0	0	0	0	0	0	0	0	0	0	0	0	0	0	1	0	0	0	0	1	0	0	0	0	0	0	0	0	0	0	0	0	0	1	1	2	0	1	1	0	0
MICHOACAN	COAHUAYANA	-103.621	18.8496	14136	20	141.483	0	0	0	0	0	0	0	0	0	0	1	0	0	0	0	0	0	0	0	1	0	1	0	1	0	0	0	1	0	0	1	0	0	0	2	0	2	2	0	0	0	1	0
MICHOACAN	TANHUATO	-102.319	20.2836	15176	20	131.787	0	0	0	0	0	2	0	0	1	0	0	0	0	0	0	0	0	0	0	0	1	0	0	0	0	0	0	1	0	0	0	0	0	0	0	0	0	0	3	0	0	1	0
TABASCO	CUNDUACAN	-93.1712	18.0722	126416	20	15.8208	0	0	0	1	0	1	0	0	0	0	0	0	0	0	1	0	0	0	0	0	0	0	0	0	0	0	0	0	0	8	0	0	0	1	0	0	0	1	1	0	0	0	0
TABASCO	TENOSIQUE	-91.4242	17.4826	58960	20	33.9213	0	0	0	0	0	0	0	0	0	0	0	0	0	0	0	0	1	0	0	0	1	0	0	0	0	0	0	0	1	0	1	1	7	0	0	1	0	0	1	2	0	0	1
COAHUILA	ARTEAGA	-100.849	25.4501	22544	19	84.2796	0	0	0	0	0	0	0	0	0	0	0	0	0	0	0	0	0	0	0	0	0	0	0	0	0	0	19	0	0	0	0	0	0	0	0	0	0	0	0	0	0	0	0
DISTRITO,FEDERAL	ALVARO,OBREGON	-99.2231	19.3699	727034	19	2.61336	0	0	0	0	0	0	1	0	1	2	3	0	1	0	1	0	0	0	0	0	0	0	0	2	0	0	2	0	0	0	0	1	0	1	1	0	0	0	0	0	2	0	0
HIDALGO	MINERAL,DE,LA,REFORMA	-98.7258	20.0434	127404	19	14.9132	0	0	0	0	0	0	0	0	0	0	1	0	0	0	0	2	0	0	0	0	0	0	0	0	0	0	0	0	1	0	0	0	13	0	0	0	0	0	0	0	0	0	0
JALISCO	LA,BARCA	-102.546	20.2908	64269	19	29.5632	0	0	0	0	0	0	0	0	0	0	0	0	0	1	1	0	0	0	0	0	0	0	0	1	0	0	0	0	0	0	0	0	1	5	1	0	0	1	0	1	0	0	1
JALISCO	LAGOS,DE,MORENO	-101.93	21.358	153817	19	12.3523	0	0	0	0	0	0	0	0	0	0	0	0	0	0	0	0	0	0	0	0	2	0	5	0	1	0	0	1	0	0	1	0	0	0	0	0	0	0	2	1	0	0	0
SONORA	HUATABAMPO	-109.642	26.8271	79313	19	23.9557	0	0	0	0	0	0	0	0	0	0	0	0	0	0	0	0	0	0	0	0	0	0	0	0	0	0	0	0	0	0	0	1	0	0	0	0	2	0	0	0	2	3	2
TABASCO	MACUSPANA	-92.5936	17.7607	153132	19	12.4076	0	0	0	0	0	0	0	0	0	0	0	0	0	0	0	0	0	0	0	0	0	0	0	0	0	1	13	1	0	0	0	0	0	0	0	1	0	0	0	0	0	0	0
CHIAPAS	FRONTERA,COMALAPA	-92.1427	15.6583	67012	18	26.8609	0	0	0	0	4	0	0	0	0	0	0	1	0	0	0	0	0	1	0	1	0	0	0	0	0	2	0	0	0	0	1	2	0	0	2	2	0	0	0	0	1	0	0
GUANAJUATO	APASEO,EL,GRANDE	-100.687	20.548	85319	18	21.0973	0	0	0	0	0	0	0	0	0	0	0	0	0	0	0	0	1	0	1	0	0	0	0	0	2	0	0	0	0	0	12	0	0	0	0	0	0	0	0	2	0	0	0
GUANAJUATO	SALVATIERRA	-100.89	20.2134	97054	18	18.5464	0	0	0	0	0	0	0	0	0	0	0	1	0	0	0	0	0	0	0	0	0	0	3	0	0	3	1	1	1	1	0	0	0	0	1	0	1	0	1	0	0	0	0
JALISCO	IXTLAHUACAN,DE,LOS,MEMBRILLOS	-103.193	20.3484	41060	18	43.8383	0	0	0	0	0	0	0	0	0	0	0	1	0	0	0	0	0	0	0	0	0	0	0	0	0	0	0	0	0	0	0	0	0	0	1	0	2	0	0	0	2	1	4
JALISCO	OCOTLAN	-102.77	20.3488	92967	18	19.3617	0	0	0	0	0	0	0	0	0	0	0	0	0	0	0	1	0	0	0	0	0	0	0	0	0	1	0	2	0	0	1	1	0	0	3	0	0	0	0	2	0	0	1
JALISCO	ZAPOTLAN,EL,GRANDE	-103.468	19.7036	100534	18	17.9044	0	0	0	0	0	0	0	0	0	0	0	0	0	1	0	0	0	0	0	6	0	0	0	0	0	1	0	0	0	0	0	0	0	0	0	0	2	0	0	2	0	0	0
OAXACA	ACATLAN,DE,PEREZ,FIGUEROA	-96.6053	18.5376	44885	18	40.1025	0	0	0	0	0	0	0	0	0	0	0	0	0	2	0	0	0	0	0	0	0	0	0	0	0	1	0	0	0	0	0	0	0	0	0	0	0	0	13	0	0	0	0
TAMAULIPAS	ABASOLO	-98.3733	24.0559	12070	18	149.13	0	0	0	0	0	0	0	0	0	0	0	0	0	0	0	0	0	0	0	0	0	0	0	0	0	0	0	0	0	0	0	0	0	0	0	0	0	0	0	2	0	1	0
TAMAULIPAS	ALTAMIRA	-97.9367	22.402	212001	18	8.49053	0	0	0	0	0	0	0	0	0	0	0	0	0	0	0	0	0	1	0	0	0	0	0	0	0	0	0	0	0	0	0	0	0	0	0	0	0	0	0	0	5	3	5
TAMAULIPAS	GONZALEZ	-98.4294	22.8283	43435	18	41.4412	0	0	0	0	0	0	0	0	0	0	0	0	0	0	0	0	0	0	0	0	0	1	0	0	0	0	0	0	1	0	0	0	1	0	0	0	0	0	2	1	2	1	2
TAMAULIPAS	RIO,BRAVO	-99.48	27.3642	118259	18	15.2208	0	0	0	0	0	0	0	0	0	0	0	0	0	3	1	0	0	0	0	0	0	0	0	0	0	2	0	0	0	0	0	0	2	0	0	0	2	0	0	4	0	4	0
CHIHUAHUA	BATOPILAS	-107.743	27.0255	14362	17	118.368	0	0	0	0	0	0	0	0	0	0	0	0	0	0	0	0	0	0	0	0	0	0	0	0	0	1	0	0	0	2	0	1	0	0	0	0	0	1	0	0	0	0	0
DISTRITO,FEDERAL	BENITO,JUAREZ	-99.1579	19.372	385439	17	4.41056	0	0	0	0	1	1	2	0	1	0	2	0	0	0	0	0	2	1	0	1	0	0	0	0	0	0	0	0	0	0	0	0	0	0	0	0	1	1	0	0	1	0	0
GUANAJUATO	CUERAMARO	-101.672	20.6267	27308	17	62.2528	0	1	0	2	3	0	0	0	0	1	0	0	0	0	0	0	0	0	0	0	0	0	0	0	0	0	2	1	1	1	0	0	1	0	2	0	1	0	0	1	0	0	0
GUERRERO	CUTZAMALA,DE,PINZON	-100.58	18.4671	21388	17	79.4838	0	0	0	0	0	0	2	0	0	0	0	1	0	0	0	0	0	0	1	0	0	4	0	1	0	0	0	0	0	0	3	1	0	0	0	0	0	0	0	1	0	0	0
MICHOACAN	HIDALGO	-100.554	19.6917	117620	17	14.4533	1	1	0	1	0	1	0	0	0	0	0	0	1	0	1	0	0	0	0	0	1	0	0	0	0	0	0	0	0	0	2	0	0	0	3	0	0	2	0	0	0	0	0
MICHOACAN	VISTA,HERMOSA	-102.63	19.7559	18995	17	89.4972	0	0	0	0	0	0	0	0	0	0	1	0	0	0	0	0	0	0	0	0	4	0	0	0	0	0	1	0	0	2	0	0	1	0	0	0	0	1	1	0	1	0	0
QUINTANA,ROO	OTHON,P.,BLANCO	-86.7351	21.237	244553	17	6.95146	0	0	0	0	0	0	0	0	0	0	0	0	2	1	0	0	1	0	0	0	3	2	0	1	2	0	1	0	0	0	0	0	1	0	1	0	0	0	0	0	0	0	1
QUINTANA,ROO	SOLIDARIDAD	-86.8609	21.075	159310	17	10.671	0	0	0	0	5	0	0	0	0	0	0	1	0	0	0	0	2	0	1	0	2	0	0	0	0	0	0	0	0	0	0	0	0	2	0	0	0	0	0	0	1	0	0
AGUASCALIENTES	JESUS,MARIA	-102.343	21.9611	99590	16	16.0659	0	0	2	0	1	0	0	0	1	0	0	0	0	0	1	0	0	3	0	0	2	1	0	0	0	0	0	0	0	0	2	0	0	1	0	2	0	0	0	0	0	0	0
CHIHUAHUA	ALDAMA	-105.594	29.0524	22302	16	71.7424	0	0	0	0	0	0	0	0	0	2	0	0	0	0	0	0	0	0	0	0	10	0	0	0	0	0	0	0	0	0	0	0	0	0	0	0	0	0	0	0	0	2	0
CHIHUAHUA	OCAMPO	-108.364	28.1913	7546	16	212.033	0	0	0	1	3	0	0	0	0	0	0	0	0	0	0	1	0	2	0	0	0	0	1	5	1	0	0	1	0	0	0	0	0	0	0	0	0	0	0	0	0	0	0
CHIHUAHUA	TEMOSACHIC	-107.835	28.9646	6211	16	257.607	0	0	0	0	0	0	0	0	0	0	0	0	0	0	0	0	0	0	0	0	0	0	0	0	0	0	0	0	0	0	1	2	0	0	0	0	0	0	1	1	8	1	0
DURANGO	GUADALUPE,VICTORIA	-104.122	24.443	34052	16	46.987	0	0	0	0	0	0	0	0	0	0	0	0	2	0	0	0	0	0	0	0	3	0	0	0	0	0	0	1	0	0	0	0	0	0	0	0	1	0	0	0	0	0	2
GUANAJUATO	VALLE,DE,SANTIAGO	-101.193	20.3941	141058	16	11.3429	0	0	0	0	0	0	0	0	2	0	0	0	0	0	0	0	0	0	0	0	0	0	0	0	0	1	1	5	0	0	0	0	0	1	1	0	0	1	0	1	0	0	1
MICHOACAN	MARAVATIO	-100.445	19.8943	80258	16	19.9357	0	0	0	0	0	1	0	0	0	0	0	0	0	0	0	0	0	3	0	0	0	0	0	0	0	0	0	0	0	2	0	0	0	0	1	1	1	5	0	1	0	0	1
MICHOACAN	TURICATO	-101.419	19.053	31877	16	50.1929	0	0	4	1	2	0	2	0	0	0	1	0	0	0	0	0	0	0	0	0	0	0	0	1	1	0	0	0	1	0	0	1	0	0	0	0	0	0	0	0	0	0	0
OAXACA	SAN,PEDRO,MIXTEPEC,-DTO.,22,-	-97.0856	15.9829	42860	16	37.3308	0	9	0	0	0	0	0	0	0	0	0	0	0	0	0	2	0	0	0	0	0	0	0	0	0	0	0	1	0	0	0	1	1	0	1	0	0	0	1	0	0	0	0
SAN,LUIS,POTOSI	RIOVERDE	-99.9917	21.9318	91924	16	17.4057	0	0	0	0	0	0	0	0	0	0	0	0	0	0	2	0	0	0	0	0	0	0	0	0	3	0	0	0	0	0	0	0	0	0	0	1	0	0	0	2	0	0	5
CHIAPAS	BENEMERITO,DE,LAS,AMERICAS	-90.6541	16.5143	17282	15	86.7955	0	0	0	0	0	0	0	0	3	0	0	0	0	0	0	0	0	0	1	0	0	0	0	0	1	1	1	1	0	0	0	0	0	0	0	0	0	0	1	0	0	0	1
CHIHUAHUA	GRAN,MORELOS	-106.493	28.2481	3209	15	467.435	0	2	0	0	0	0	0	0	0	0	0	0	0	0	0	0	1	0	0	0	0	1	0	0	0	0	0	1	0	0	0	0	0	0	0	0	2	1	2	1	0	2	0
CHIHUAHUA	SATEVO	-106.11	27.9528	3662	15	409.612	0	0	0	0	0	0	0	0	0	0	0	0	0	0	0	0	0	0	0	0	0	4	1	0	0	0	3	0	0	0	0	2	0	0	0	0	0	0	0	5	0	0	0
DURANGO	GUANACEVI	-105.897	25.9452	10149	15	147.798	0	0	0	0	0	0	0	0	0	0	0	0	0	0	0	6	0	0	0	0	0	0	0	0	0	0	1	4	0	0	1	0	0	0	2	0	0	0	0	0	0	0	0
JALISCO	CIHUATLAN	-104.566	19.237	39020	15	38.4418	0	0	0	0	0	0	0	0	0	0	0	0	0	0	1	1	0	0	0	0	0	0	0	0	0	0	0	0	1	1	0	0	0	0	0	0	1	0	0	0	1	0	2
MEXICO	ZUMPANGO	-99.0989	19.7971	159647	15	9.39573	0	0	0	0	0	0	0	0	0	0	0	0	0	0	0	0	0	0	0	0	1	0	2	2	0	0	0	1	0	2	0	0	0	0	0	1	1	0	0	1	0	1	1
MICHOACAN	LA,PIEDAD	-102.022	20.337	99576	15	15.0639	1	0	0	0	0	0	0	0	1	0	0	0	0	0	0	0	0	0	0	1	1	0	0	0	0	0	0	0	0	0	0	0	1	0	0	1	1	5	0	0	0	0	0
MORELOS	AYALA	-98.99	18.7103	78866	15	19.0196	0	0	0	0	0	0	0	0	0	0	0	0	0	0	0	0	0	3	1	0	0	0	0	0	0	1	0	0	0	0	0	1	0	1	6	0	0	0	0	1	0	0	0
MORELOS	EMILIANO,ZAPATA	-99.184	18.8387	83485	15	17.9673	0	0	0	0	0	0	0	0	0	0	0	0	0	0	0	0	0	0	0	1	0	0	0	0	0	0	0	0	0	0	0	0	0	1	0	0	0	1	0	0	1	0	0
NUEVO,LEON	CERRALVO	-99.6156	26.0843	7855	15	190.961	0	0	0	0	0	0	0	0	0	0	0	0	0	0	0	0	0	0	0	0	0	0	0	0	0	0	0	0	0	0	0	0	0	0	0	0	0	0	0	6	1	0	1
NUEVO,LEON	DOCTOR,COSS	-99.1833	25.925	1716	15	874.126	0	0	0	0	0	0	0	0	0	0	0	0	0	0	0	0	0	0	0	0	0	0	0	0	1	4	0	0	0	0	0	0	0	0	0	0	0	0	0	0	1	0	7
VERACRUZ	COSAMALOAPAN,DE,CARPIO	-95.7973	18.3667	57366	15	26.1479	0	0	0	0	0	0	0	0	0	0	0	0	1	0	0	0	0	0	0	0	0	0	1	0	0	0	0	0	0	1	0	0	2	1	0	0	0	0	0	2	0	2	1
CHIAPAS	TUXTLA,CHICO	-92.1675	14.9395	37737	14	37.0989	0	0	0	0	0	0	0	0	0	0	0	0	0	0	0	0	0	0	0	0	0	0	0	1	9	0	0	1	0	0	0	0	0	0	2	0	0	0	0	0	0	0	0
CHIHUAHUA	ALLENDE	-105.419	26.9142	8409	14	166.488	0	0	0	0	0	0	0	0	0	0	0	0	0	0	0	0	0	0	0	0	0	0	1	0	3	0	0	0	0	0	0	1	0	0	0	1	0	0	0	0	6	0	0
CHIHUAHUA	BACHINIVA	-107.254	28.7563	6011	14	232.906	0	0	0	0	0	0	0	0	0	0	0	0	0	0	0	0	0	0	0	3	0	0	0	1	0	0	0	0	6	0	0	0	0	0	1	0	0	0	0	0	3	0	0
CHIHUAHUA	BUENAVENTURA	-107.47	29.8388	22378	14	62.5614	0	0	0	0	0	0	0	0	0	0	0	0	0	0	0	2	0	0	6	0	0	0	0	0	0	0	0	0	0	0	2	0	0	0	2	0	0	0	0	0	0	0	0
CHIHUAHUA	MORELOS	-106.082	28.6849	8343	14	167.805	0	0	0	1	0	0	0	3	0	0	0	0	0	0	1	0	0	0	0	0	0	0	0	0	0	0	0	0	0	1	2	0	3	0	0	1	1	0	1	0	0	0	0
GUERRERO	PILCAYA	-99.676	18.7451	11558	14	121.128	0	0	0	0	0	0	0	0	0	0	0	0	0	0	0	0	0	0	0	0	0	0	0	0	0	0	0	0	0	5	2	0	0	0	0	0	0	1	0	0	0	0	1
JALISCO	YAHUALICA,DE,GONZALEZ,GALLO	-102.887	21.1801	22284	14	62.8253	0	0	0	0	0	0	0	0	0	0	0	0	0	0	0	0	0	0	0	0	0	0	0	1	0	0	0	0	0	0	0	0	0	0	0	0	0	0	0	1	0	0	5
MEXICO	ZINACANTEPEC	-99.7333	19.2833	167759	14	8.3453	0	0	0	0	0	0	0	0	0	0	0	0	0	1	0	0	0	0	0	1	0	0	0	0	0	0	0	0	4	1	2	0	0	0	0	3	0	1	0	0	0	0	0
MICHOACAN	BUENAVISTA	-102.591	19.2038	42234	14	33.1486	0	0	0	0	0	0	0	0	0	0	0	0	1	0	1	0	0	0	0	1	0	0	0	0	2	0	0	0	2	1	0	0	0	0	1	3	0	0	1	0	0	0	0
MICHOACAN	ECUANDUREO	-102.195	20.1615	12855	14	108.907	0	0	0	0	3	0	0	0	0	0	0	0	0	0	0	0	0	1	0	0	0	0	0	0	0	0	0	0	0	2	1	0	0	0	0	3	0	0	0	1	0	0	1
MICHOACAN	PARACUARO	-102.219	19.1461	25343	14	55.2421	0	1	0	1	0	0	0	0	0	0	0	0	0	1	3	0	0	0	0	0	0	0	0	0	0	1	0	0	0	1	0	1	0	0	0	0	3	1	0	0	0	0	0
MICHOACAN	TACAMBARO	-101.457	19.2258	69955	14	20.0129	0	0	1	0	0	0	2	0	0	0	0	2	0	0	0	1	0	0	0	1	0	0	0	0	1	0	0	0	1	0	0	0	0	2	0	0	3	0	0	0	0	0	0
MICHOACAN	YURECUARO	-102.284	20.3359	29995	14	46.6744	0	0	0	0	0	1	0	0	0	0	0	0	0	0	0	0	0	0	0	0	0	0	0	0	0	0	0	0	0	0	1	2	1	0	1	0	1	1	0	0	0	0	1
NUEVO,LEON	MONTEMORELOS	-99.8297	25.1835	59113	14	23.6835	0	0	0	0	0	0	0	1	0	0	0	0	0	0	2	0	0	0	0	0	0	0	0	2	0	0	0	0	0	0	0	1	0	0	0	0	0	0	3	0	0	0	0
OAXACA	SALINA,CRUZ	-95.1924	16.1863	82371	14	16.9963	0	0	0	0	0	0	0	0	0	0	3	0	0	0	1	1	1	0	0	0	0	1	1	1	0	0	0	1	1	0	0	1	0	0	0	0	0	0	0	0	0	0	0
VERACRUZ	COATZACOALCOS	-94.4353	18.1378	305260	14	4.58625	0	0	0	0	2	0	0	0	0	0	0	0	0	0	0	0	0	0	0	1	0	0	1	0	0	0	1	0	0	0	2	0	2	1	1	0	0	0	0	0	0	0	0
VERACRUZ	XALAPA	-96.9137	19.5426	457928	14	3.05725	0	0	0	0	3	0	0	0	0	0	0	0	1	1	0	0	0	0	2	0	0	0	0	0	0	0	0	0	0	0	1	0	2	0	0	0	0	0	0	0	1	0	2
ZACATECAS	CHALCHIHUITES	-103.881	23.4758	10565	14	132.513	0	0	0	0	0	0	0	0	3	0	0	0	0	0	0	0	0	0	0	0	0	4	0	0	0	0	0	0	2	0	0	0	0	0	0	0	0	0	0	0	0	0	0
ZACATECAS	ZACATECAS	-102.583	22.7709	138176	14	10.132	0	0	0	0	0	0	0	0	0	0	0	0	6	0	0	0	0	0	0	0	0	0	1	0	0	0	0	0	1	0	0	1	0	0	0	0	0	0	0	0	0	1	0
CHIHUAHUA	CARICHI	-107.055	27.917	8795	13	147.811	0	0	0	0	0	0	0	0	0	0	0	0	0	0	0	0	0	0	0	0	0	0	0	0	0	0	0	0	0	0	2	0	0	0	0	1	0	2	0	1	2	5	0
GUANAJUATO	CORTAZAR	-100.961	20.4828	88397	13	14.7064	0	0	0	0	0	0	0	0	0	0	0	0	0	0	1	0	0	0	0	0	0	0	0	0	0	0	0	0	0	0	1	0	0	1	0	1	2	1	0	0	0	0	1
GUERRERO	BENITO,JUAREZ	-99.3573	17.6944	15019	13	86.557	0	0	0	0	0	0	0	0	0	0	0	0	0	0	0	0	0	0	0	0	1	1	0	1	0	0	0	0	0	0	1	1	0	1	5	0	0	0	0	0	0	0	0
MEXICO	TEQUIXQUIAC	-99.1457	19.908	33907	13	38.3402	0	0	0	0	0	0	0	0	0	0	0	0	0	0	0	0	0	0	0	0	0	0	2	0	2	1	2	2	0	0	0	0	0	0	0	0	0	0	0	0	1	0	0
MICHOACAN	ARTEAGA	-102.289	18.3589	21790	13	59.6604	1	0	0	0	0	0	0	0	0	0	0	1	1	0	0	2	0	0	0	0	0	2	0	0	0	0	0	1	0	0	0	0	0	0	0	0	0	2	0	0	0	2	0
OAXACA	MATIAS,ROMERO,AVENDAÑO	-95.0348	16.8787	38019	13	34.1934	0	0	0	0	0	0	0	0	7	0	0	0	0	0	0	0	0	0	0	0	0	0	1	0	1	0	0	0	1	0	0	1	0	0	0	0	2	0	0	0	0	0	0
PUEBLA	PUEBLA	-98.2062	19.0413	1539819	13	0.844255	0	1	0	0	1	0	0	0	0	0	0	0	1	0	0	0	0	0	0	0	0	0	0	0	0	0	0	0	0	0	2	0	0	0	0	1	1	0	0	4	0	0	0
QUERETARO	SAN,JUAN,DEL,RIO	-99.9814	20.3915	241699	13	5.37859	0	0	0	0	0	0	0	1	1	0	0	0	0	0	0	0	0	0	0	0	0	0	0	0	0	0	0	0	1	0	0	0	0	0	0	0	8	1	0	0	0	0	0
SONORA	GUAYMAS	-110.902	27.914	149299	13	8.70736	0	0	0	0	0	0	0	0	0	1	0	0	0	0	0	0	0	2	0	0	0	0	0	0	0	0	0	0	0	0	0	0	0	0	0	2	0	0	1	3	1	1	0
CHIHUAHUA	GUAZAPARES	-108.281	27.3719	8998	12	133.363	0	0	0	0	0	0	0	0	0	0	0	0	0	0	0	0	0	0	0	0	0	4	0	0	0	0	0	0	0	1	0	0	1	0	0	0	0	0	1	0	0	1	0
CHIHUAHUA	SANTA,ISABEL	-106.366	28.343	3937	12	304.801	0	0	0	0	0	0	0	0	0	0	0	0	0	0	0	0	0	0	0	0	0	0	0	0	0	6	1	0	0	0	3	0	0	0	0	0	0	0	0	0	2	0	0
CHIHUAHUA	VALLE,DE,ZARAGOZA	-105.811	27.4564	5105	12	235.064	0	0	0	0	0	0	0	0	0	0	0	0	0	0	0	0	0	0	0	0	4	0	0	0	0	0	0	0	0	0	0	0	0	0	0	0	0	3	0	0	0	3	0
COAHUILA	PIEDRAS,NEGRAS	-100.525	28.6979	152806	12	7.85309	0	0	0	0	0	0	0	0	1	0	0	0	0	0	0	0	0	0	0	0	0	0	0	0	0	0	0	0	2	0	0	1	0	0	0	0	0	0	1	2	0	1	2
GUANAJUATO	JERECUARO	-100.51	20.1497	50832	12	23.6072	0	0	0	0	0	0	0	0	0	0	0	0	0	0	0	3	0	0	0	0	0	0	0	0	0	0	1	0	1	0	0	2	0	1	0	0	0	0	0	1	1	0	1
GUANAJUATO	URIANGATO	-101.181	20.141	59305	12	20.2344	0	1	0	0	0	0	0	0	0	0	0	0	0	0	0	0	0	0	0	0	0	0	0	5	0	0	0	0	0	0	0	0	0	0	2	1	0	0	0	0	0	0	1
GUERRERO	GENERAL,CANUTO,A.,NERI	-100.284	18.3141	6301	12	190.446	0	0	0	0	0	0	0	0	0	0	0	0	0	0	0	0	0	0	0	1	0	2	0	0	0	0	0	0	0	0	0	0	0	0	0	0	2	0	0	0	0	0	0
JALISCO	COLOTLAN	-103.264	22.1114	18091	12	66.3313	0	0	0	0	0	0	0	0	0	0	0	0	0	0	0	0	0	0	0	0	0	0	0	0	0	0	0	0	0	0	0	0	11	0	0	0	0	0	1	0	0	0	0
JALISCO	JOCOTEPEC	-103.428	20.2856	42164	12	28.4603	0	0	0	0	0	0	0	0	1	0	0	0	0	0	0	0	0	0	2	0	0	0	0	0	0	0	3	0	0	0	0	0	0	0	1	0	0	1	0	0	0	1	0
JALISCO	SAN,SEBASTIAN,DEL,OESTE	-104.853	20.7613	5755	12	208.514	0	0	0	0	0	0	0	0	0	0	0	1	0	0	0	0	0	0	0	1	0	0	0	0	0	0	2	2	0	0	0	0	0	0	0	0	2	0	4	0	0	0	0
JALISCO	TOMATLAN	-105.25	19.9414	35050	12	34.2368	0	0	0	0	0	0	0	0	1	0	0	0	0	0	0	0	0	1	0	0	0	1	0	0	0	0	0	0	0	0	0	0	0	0	1	1	0	0	0	2	0	1	1
MEXICO	ALMOLOYA,DE,JUAREZ	-99.7605	19.369	147653	12	8.12716	0	0	0	0	0	0	0	0	0	0	0	1	0	0	0	0	0	0	0	0	0	0	0	0	1	0	0	0	0	0	0	0	2	0	0	0	6	2	0	0	0	0	0
MICHOACAN	ARIO	-102.339	20.0281	34848	12	34.4353	0	1	0	0	0	0	0	0	0	0	0	1	0	2	0	0	0	0	0	0	0	0	1	0	0	0	1	1	0	1	0	1	0	0	0	0	1	0	1	0	0	0	0
MICHOACAN	CHINICUILA	-102.118	19.8465	5271	12	227.661	0	0	0	0	0	0	0	1	0	1	2	0	0	0	0	0	0	0	0	0	0	0	1	0	0	0	0	0	5	0	1	0	0	1	0	0	0	0	0	0	0	0	0
MICHOACAN	COTIJA	-102.702	19.8072	19644	12	61.0874	0	0	0	3	0	0	0	0	0	0	0	0	0	0	0	0	3	0	1	0	0	0	0	0	0	0	0	0	2	0	0	0	1	0	0	0	1	0	0	0	0	0	0
NAYARIT	SAN,BLAS	-105.284	21.5413	43120	12	27.8293	0	0	0	0	0	0	0	0	0	0	1	0	0	0	0	0	0	0	0	0	0	0	1	0	0	0	0	0	0	6	0	0	0	0	0	0	0	0	0	1	1	0	0
QUERETARO	QUERETARO	-100.392	20.5931	801940	12	1.49637	0	0	0	0	0	0	0	0	0	0	0	0	0	0	0	0	0	0	0	0	4	0	0	1	0	0	0	0	0	1	0	0	1	0	0	0	0	0	0	1	0	0	2
SONORA	IMURIS	-110.854	30.7831	12316	12	97.4342	0	0	0	0	0	0	0	0	0	0	0	0	0	0	0	2	0	0	2	0	0	0	0	0	0	1	1	0	0	0	1	1	0	0	0	0	0	2	0	0	1	0	0
SONORA	ROSARIO	-109.371	27.844	5226	12	229.621	0	0	0	0	0	0	0	0	0	0	0	0	0	0	1	0	0	0	0	0	0	0	0	0	0	0	1	0	0	0	2	0	0	1	0	0	0	0	4	0	0	2	0
VERACRUZ	ISLA	-95.5333	18.0333	42205	12	28.4327	0	0	1	0	0	2	0	0	0	0	0	0	0	0	0	0	0	0	0	0	0	0	0	0	0	0	0	0	1	0	1	0	0	3	0	0	0	0	0	1	0	0	1
CHIHUAHUA	CHINIPAS	-108.536	27.3942	8441	11	130.316	0	0	0	0	0	1	0	0	0	1	0	0	0	1	1	0	0	0	0	1	0	0	0	1	0	0	0	0	0	0	0	0	0	0	0	0	0	2	0	0	0	0	0
DURANGO	MAPIMI	-103.849	25.8337	25137	11	43.7602	0	0	0	0	0	0	0	0	0	0	0	0	0	0	0	0	0	0	0	0	0	0	0	0	0	0	2	0	0	1	0	0	0	2	0	0	0	1	0	0	4	0	0
GUANAJUATO	MOROLEON	-101.202	20.1318	49364	11	22.2834	0	0	0	0	0	0	0	0	0	2	0	0	0	0	0	0	0	0	0	0	0	0	0	0	0	1	0	0	0	0	2	1	0	0	3	0	0	0	0	0	2	0	0
GUANAJUATO	TARIMORO	-100.757	20.2839	35571	11	30.9241	0	0	0	0	0	0	0	1	0	0	0	0	0	0	0	0	0	0	0	1	0	0	0	0	0	3	0	0	0	0	0	0	0	0	0	0	0	0	0	1	0	2	1
GUANAJUATO	VILLAGRAN	-100.997	20.511	55782	11	19.7196	0	0	0	0	0	0	0	0	0	0	3	0	0	0	0	0	0	0	0	0	1	0	0	3	0	1	3	0	0	0	0	0	0	0	0	0	0	0	0	0	0	0	0
GUERRERO	MOCHITLAN	-99.3713	17.4727	11376	11	96.6948	0	0	0	0	0	0	0	0	4	0	0	0	0	0	0	0	0	0	0	0	0	0	1	0	0	0	0	0	0	0	0	1	0	0	0	0	0	0	1	3	0	1	0
JALISCO	ATOTONILCO,EL,ALTO	-102.508	20.5527	57717	11	19.0585	0	0	0	0	0	0	0	0	0	0	0	0	0	0	0	0	0	0	0	0	0	0	0	0	0	0	0	0	0	0	0	0	0	0	0	0	0	1	0	0	0	0	0
JALISCO	TALPA,DE,ALLENDE	-104.822	20.3806	14410	11	76.3359	0	0	0	0	0	0	0	0	0	0	0	0	0	0	0	0	0	0	0	0	2	0	0	0	0	1	0	0	1	0	0	0	0	0	0	0	0	0	0	0	0	0	0
MEXICO	AXAPUSCO	-98.758	19.7233	25559	11	43.0377	0	0	0	0	0	0	0	0	0	0	0	0	0	0	0	0	0	0	0	0	0	0	0	2	0	1	0	0	0	0	2	1	0	0	1	0	3	0	0	0	0	0	1
MEXICO	CUAUTITLAN	-99.181	19.6722	140059	11	7.85383	0	0	0	0	0	0	0	0	0	0	0	1	0	0	0	0	0	0	0	1	0	2	0	0	0	0	0	3	0	0	0	0	0	0	0	0	1	0	0	0	0	1	0
MEXICO	NEXTLALPAN	-99.0675	19.732	34374	11	32.0009	0	0	0	0	0	0	0	0	0	0	0	0	0	0	0	0	0	0	0	0	1	0	3	0	1	0	0	0	0	0	0	0	0	0	0	0	0	1	0	0	0	0	2
MEXICO	TEOTIHUACAN	-99.015	19.3354	53010	11	20.7508	0	0	0	0	0	0	0	0	0	0	0	0	0	0	0	0	0	0	0	0	0	1	1	0	0	0	0	0	1	0	0	3	0	1	0	1	0	0	0	0	0	0	0
MICHOACAN	IXTLAN	-102.492	19.6422	13584	11	80.9776	0	0	0	0	0	0	0	0	0	0	0	0	0	1	1	0	0	0	1	0	0	0	0	0	0	0	0	0	0	0	0	0	0	0	0	0	1	1	0	0	0	1	0
MICHOACAN	TARIMBARO	-101.177	19.7938	78623	11	13.9908	0	0	0	0	0	0	0	1	0	0	1	0	0	0	0	0	1	0	0	0	0	1	0	0	0	0	0	0	0	0	1	0	1	0	0	1	0	0	0	0	0	0	1
NAYARIT	ROSAMORADA	-105.206	22.122	34393	11	31.9833	0	0	0	0	0	1	0	0	0	0	0	0	0	0	0	0	0	0	0	0	0	0	0	0	0	2	0	0	0	0	0	0	0	0	0	0	0	0	0	0	0	0	0
NAYARIT	TECUALA	-105.457	22.3982	39756	11	27.6688	0	0	0	0	0	0	0	0	0	0	0	0	0	0	0	0	1	0	0	0	0	0	0	0	0	1	0	0	0	0	0	0	0	0	0	0	0	0	2	0	0	0	1
NUEVO,LEON	ALLENDE	-100.02	25.2836	32593	11	33.7496	0	0	1	0	0	0	0	0	0	0	0	0	0	0	0	0	0	0	0	0	0	0	0	0	1	0	0	0	0	0	0	1	0	1	0	0	0	0	0	1	1	0	0
OAXACA	PUTLA,VILLA,DE,GUERRERO	-97.9272	17.0267	31897	11	34.486	0	0	0	0	0	0	0	0	0	0	0	0	0	0	0	0	0	0	0	0	2	0	0	1	0	0	0	0	0	0	1	0	0	4	0	1	1	0	0	1	0	0	0
OAXACA	SANTIAGO,PINOTEPA,NACIONAL	-98.0536	16.3413	50309	11	21.8649	0	0	0	0	0	0	0	0	0	0	0	0	0	0	0	0	0	0	0	0	0	0	1	0	0	1	0	0	0	0	0	0	0	0	0	3	0	0	3	0	0	0	0
OAXACA	SANTO,DOMINGO,TEHUANTEPEC	-95.2412	16.3203	61872	11	17.7786	0	0	0	0	0	0	0	0	0	0	0	0	0	2	1	0	0	1	0	0	0	0	0	0	0	1	0	0	0	0	0	1	0	0	0	0	0	1	0	0	0	0	0
TAMAULIPAS	PADILLA	-98.7746	24.0062	14020	11	78.4593	0	0	0	0	0	0	0	0	0	0	0	0	0	0	0	0	0	0	0	0	0	0	0	0	0	0	0	0	0	0	0	0	0	0	0	0	0	0	0	3	0	0	0
VERACRUZ	OTATITLAN	-96.0344	18.1811	5250	11	209.524	0	0	0	0	0	0	0	0	0	0	0	0	0	0	0	0	0	0	0	1	0	0	0	0	0	0	0	0	0	0	0	0	0	0	0	0	0	0	1	0	0	1	0
VERACRUZ	PAPANTLA	-97.3156	20.4567	158599	11	6.93573	0	0	0	0	0	0	0	0	0	0	0	2	0	0	0	0	0	0	0	0	5	0	0	0	0	0	0	0	0	0	0	0	2	1	0	1	0	0	0	0	0	0	0
VERACRUZ	PLAYA,VICENTE	-95.8151	17.8243	40984	11	26.8397	0	0	0	0	0	0	0	0	0	0	0	1	0	0	0	0	0	0	0	2	0	0	0	0	0	0	0	0	0	0	3	0	0	0	0	0	1	0	0	0	0	0	0
CHIAPAS	TONALA	-93.7561	16.0867	84594	10	11.8212	0	0	0	1	0	0	0	0	0	0	0	1	0	0	0	0	0	0	0	0	0	0	0	7	0	0	0	0	0	0	0	0	0	0	1	0	0	0	0	0	0	0	0
CHIHUAHUA	GALEANA	-107.614	30.1118	5892	10	169.722	0	0	0	0	0	0	0	0	0	0	0	0	0	0	0	0	0	0	0	0	0	0	3	3	0	1	0	0	0	0	0	2	0	0	1	0	0	0	0	0	0	0	0
CHIHUAHUA	LOPEZ	-108.133	29.1862	4025	10	248.447	0	0	0	0	0	0	0	0	0	0	0	0	0	0	0	0	0	0	0	0	0	0	0	0	0	0	0	0	0	0	0	0	0	0	0	0	0	0	0	0	0	0	0
DURANGO	TLAHUALILO	-103.397	26.0746	22244	10	44.9559	0	0	0	0	0	0	0	0	0	0	0	0	0	0	0	0	0	0	0	0	0	0	2	0	0	0	0	0	0	0	0	1	0	0	0	0	0	0	0	0	1	0	2
GUANAJUATO	COMONFORT	-100.762	20.721	77794	10	12.8545	0	0	2	0	0	0	0	0	0	0	0	0	0	0	1	0	0	0	0	0	0	0	0	0	0	0	0	0	0	0	1	2	0	0	0	0	0	0	0	0	1	0	0
GUERRERO	COPANATOYAC	-98.7088	17.4639	18855	10	53.0363	0	0	0	0	0	0	0	0	0	0	0	0	0	0	0	0	0	0	0	0	0	0	0	3	0	1	0	1	0	0	0	2	0	0	0	1	0	1	0	0	1	0	0
GUERRERO	HUITZUCO,DE,LOS,FIGUEROA	-99.4892	17.551	37364	10	26.7637	0	0	0	0	0	0	0	0	0	0	0	0	0	0	0	0	0	0	0	0	0	1	1	0	5	1	0	0	0	0	1	0	1	0	0	0	0	0	0	0	0	0	0
GUERRERO	TLACOACHISTLAHUACA	-98.3001	16.8105	21306	10	46.9351	0	0	0	0	0	0	0	0	0	0	0	0	0	0	0	0	0	0	0	0	0	0	0	0	0	0	0	0	0	0	2	0	0	0	0	0	4	0	1	0	0	1	0
GUERRERO	TLALCHAPA	-100.477	18.4085	11495	10	86.9943	0	0	0	0	0	0	0	0	0	0	0	0	0	0	0	0	0	0	0	0	0	0	0	0	0	0	0	0	3	2	1	0	0	1	0	0	0	0	0	0	1	2	0
JALISCO	IXTLAHUACAN,DEL,RIO	-103.241	20.8639	19005	10	52.6177	0	0	0	0	0	0	0	0	0	0	0	0	0	0	1	0	0	0	0	0	0	0	0	0	0	0	0	5	0	0	1	0	1	0	0	0	0	0	0	1	0	1	0
JALISCO	SAN,MIGUEL,EL,ALTO	-102.404	21.0298	31166	10	32.0862	0	0	0	0	0	0	0	0	0	0	0	0	0	0	0	0	0	0	0	0	0	0	0	0	0	0	0	0	0	0	0	0	0	0	0	0	0	0	0	3	5	0	0
MEXICO	ACOLMAN	-98.9229	19.6225	136558	10	7.3229	0	0	0	0	0	1	0	0	0	0	0	0	0	0	0	1	0	1	0	0	0	1	0	0	1	0	0	0	1	0	0	0	0	0	0	0	0	0	3	0	0	1	0
MEXICO	CHICOLOAPAN	-98.9027	19.4126	175053	10	5.71256	0	0	0	1	1	0	0	0	0	0	1	0	0	1	0	0	0	0	0	0	0	0	0	0	0	0	0	0	1	0	0	0	0	0	0	0	0	0	0	0	1	1	1
MICHOACAN	PURUANDIRO	-101.516	20.0884	67837	10	14.7412	0	0	0	0	0	0	0	0	0	0	1	0	0	0	0	0	0	0	0	0	0	0	0	0	0	0	0	0	0	0	0	0	0	1	0	0	0	0	0	4	0	0	0
MICHOACAN	TIQUICHEO,DE,NICOLAS,ROMERO	-100.74	18.8997	14274	10	70.0574	0	0	0	0	0	0	0	3	0	0	0	0	0	0	0	0	0	0	0	0	1	0	0	0	0	0	0	0	0	0	0	0	4	0	0	0	0	1	0	0	0	0	0
MICHOACAN	VENUSTIANO,CARRANZA	-102.654	20.1148	23457	10	42.6312	0	0	0	0	0	0	0	0	0	0	0	0	0	0	0	0	3	0	0	0	0	0	0	0	0	0	0	0	1	0	0	0	1	0	0	0	0	0	1	1	0	0	0
MORELOS	JANTETELCO	-98.7776	18.7162	15646	10	63.9141	0	0	0	0	0	0	0	0	0	0	0	0	0	0	0	0	0	0	0	0	0	0	0	0	0	0	0	0	0	0	0	0	0	4	2	0	0	0	0	0	1	0	0
NUEVO,LEON	GENERAL,TERAN	-99.6781	25.2538	14437	10	69.2665	0	2	0	0	0	0	0	0	0	0	0	0	1	0	0	0	0	0	0	0	0	0	1	0	0	0	0	0	0	0	0	0	1	0	0	0	0	0	0	0	0	0	0
SONORA	TUBUTAMA	-111.463	30.884	1735	10	576.369	0	0	0	0	0	0	0	0	0	0	0	0	0	0	0	0	0	0	0	1	0	0	0	0	0	0	0	0	0	0	0	0	0	0	0	0	0	0	2	1	0	1	2
VERACRUZ	COSOLEACAQUE	-97.0489	19.0695	117725	10	8.49437	0	0	0	0	0	0	0	0	0	0	0	0	0	0	0	1	0	0	1	0	0	0	0	0	0	1	0	0	0	0	0	0	0	1	0	1	0	0	0	1	0	0	3
ZACATECAS	JEREZ	-102.988	22.6469	57610	10	17.3581	0	0	0	0	0	0	0	0	0	0	0	0	7	0	0	0	0	0	0	0	0	0	0	0	0	0	0	0	0	0	0	0	0	0	0	2	0	0	0	0	0	0	0
BAJA,CALIFORNIA,SUR	LA,PAZ	-110.3	24.1333	251871	9	3.57326	0	0	0	0	0	0	0	0	0	1	0	0	1	0	0	0	1	0	0	0	0	0	0	0	0	0	1	0	0	0	0	0	0	0	0	0	0	1	0	1	0	3	0
CHIAPAS	FRONTERA,HIDALGO	-92.1764	14.7758	12665	9	71.062	0	0	0	0	1	0	0	0	4	0	0	0	0	3	0	0	0	0	0	0	0	0	0	0	0	0	1	0	0	0	0	0	0	0	0	0	0	0	0	0	0	0	0
CHIAPAS	MARQUES,DE,COMILLAS	-90.621	16.2642	9856	9	91.3149	0	0	0	0	0	0	0	0	0	0	0	0	0	0	0	0	0	0	0	0	0	0	0	0	0	0	0	0	0	0	0	0	0	0	7	0	0	0	0	0	0	0	2
CHIAPAS	REFORMA	-93.1474	17.8671	40711	9	22.107	0	0	0	0	2	0	0	0	0	0	0	0	0	1	0	0	0	0	0	0	0	0	0	0	0	1	3	0	0	0	1	0	1	0	0	0	0	0	0	0	0	0	0
CHIHUAHUA	SANTA,BARBARA	-105.819	26.8023	10427	9	86.3144	0	0	0	0	0	0	0	0	0	0	0	0	0	0	0	0	0	2	0	0	1	0	0	0	0	0	0	0	0	0	0	0	0	0	0	1	0	0	0	0	1	0	0
DURANGO	NUEVO,IDEAL	-105.071	24.8875	26092	9	34.4933	0	0	0	0	0	0	0	0	0	0	0	0	0	0	0	0	0	0	0	0	0	0	0	0	2	0	0	0	3	0	3	0	0	0	0	1	0	0	0	0	0	0	0
GUANAJUATO	SAN,MIGUEL,DE,ALLENDE	-100.744	20.9142	160383	9	5.61157	0	0	0	0	0	0	0	0	0	0	0	0	0	0	0	0	0	0	0	0	0	0	0	0	0	0	0	0	0	1	0	2	0	0	0	0	2	1	1	0	0	0	0
GUANAJUATO	SILAO	-101.427	20.9522	173024	9	5.20159	0	0	0	0	0	0	0	0	0	0	0	0	0	0	0	0	0	0	0	2	0	0	0	0	0	1	0	0	0	1	0	0	2	0	3	0	0	0	0	0	0	0	0
GUERRERO	TETIPAC	-99.648	18.6477	13128	9	68.5558	0	0	0	0	0	0	0	0	0	0	1	0	0	0	0	0	0	0	0	0	0	0	1	1	0	0	0	0	0	0	0	0	0	0	0	0	1	0	0	0	2	3	0
HIDALGO	TULANCINGO,DE,BRAVO	-98.3673	20.0815	151584	9	5.9373	0	0	0	0	0	0	0	0	0	1	0	1	0	2	0	0	0	0	0	0	1	0	0	1	1	0	1	0	0	0	0	0	0	0	0	0	0	0	0	0	0	1	0
JALISCO	CHAPALA	-103.189	20.2971	48839	9	18.4279	0	0	0	0	0	0	0	0	0	0	0	0	0	0	0	0	0	0	0	0	0	0	0	0	0	2	0	1	0	0	0	0	0	0	0	0	1	0	0	0	0	1	0
MEXICO	COYOTEPEC	-99.2082	19.7764	39030	9	23.0592	0	0	0	0	0	0	0	0	0	0	0	0	0	0	0	1	0	0	0	0	1	0	2	0	0	0	0	0	0	0	0	0	0	0	0	1	0	0	0	0	0	0	0
MEXICO	LERMA	-98.9413	19.3314	134799	9	6.67661	0	0	0	0	0	0	0	0	0	1	0	0	0	1	0	0	0	0	0	0	0	1	0	0	0	0	0	0	0	0	1	0	0	0	3	0	0	0	0	0	0	0	0
MEXICO	NOPALTEPEC	-98.7123	19.7758	8895	9	101.18	0	0	0	0	0	0	0	0	0	0	0	0	1	0	0	1	0	0	0	0	1	1	0	1	1	0	2	0	0	1	0	0	0	0	0	0	0	0	0	0	0	0	0
MICHOACAN	GABRIEL,ZAMORA	-102.072	19.4102	21294	9	42.2654	0	0	0	0	0	0	0	0	0	0	0	0	0	0	0	0	0	0	0	0	0	0	0	0	0	1	0	0	0	0	0	2	0	1	0	0	0	0	0	0	2	1	1
MICHOACAN	HUIRAMBA	-101.435	19.5448	7925	9	113.565	0	0	0	0	0	0	0	0	0	0	0	0	0	0	0	0	0	0	0	0	0	0	0	0	0	0	2	0	2	5	0	0	0	0	0	0	0	0	0	0	0	0	0
MICHOACAN	PARACHO	-102.048	19.6439	34721	9	25.9209	0	0	0	1	0	0	0	0	1	0	0	0	0	1	0	0	0	0	0	0	0	0	0	0	0	0	0	0	1	0	1	0	0	0	2	0	0	0	0	0	1	0	0
MICHOACAN	PERIBAN	-102.422	19.5145	25296	9	35.5787	0	0	0	1	0	0	0	1	0	0	0	0	0	1	0	0	0	0	0	2	0	1	0	0	0	0	0	0	1	0	0	0	0	0	0	0	0	0	0	0	0	2	0
MICHOACAN	SAHUAYO	-102.715	20.0587	72841	9	12.3557	0	0	0	0	1	0	0	0	0	0	0	0	1	0	0	0	0	0	0	0	0	0	0	0	0	0	0	0	1	0	0	0	3	1	0	0	0	0	0	0	1	0	0
MICHOACAN	SALVADOR,ESCALANTE	-101.64	19.4064	45217	9	19.904	0	0	0	0	0	0	0	0	1	1	0	0	0	0	1	0	0	0	0	0	0	0	0	0	0	0	0	0	1	0	0	0	2	0	0	1	0	0	0	2	0	0	0
MICHOACAN	TUMBISCATIO	-102.377	18.5238	7890	9	114.068	0	0	0	2	0	0	0	0	0	0	0	0	0	0	1	0	0	0	0	0	2	0	0	0	0	0	0	0	0	0	0	0	0	0	0	1	0	0	0	1	0	0	0
MORELOS	MIACATLAN	-99.3537	18.7716	24990	9	36.0144	0	0	0	0	1	0	0	0	0	0	2	0	0	0	0	0	0	0	0	0	0	0	0	2	0	0	0	0	0	0	0	0	0	2	0	0	0	1	0	0	0	0	0
MORELOS	TEPOZTLAN	-99.1	18.985	41629	9	21.6195	0	0	0	0	0	0	0	0	0	0	0	0	0	0	0	0	0	0	0	0	2	1	0	1	0	0	0	0	1	0	0	0	1	0	2	0	0	0	0	0	0	0	0
OAXACA	SAN,AGUSTIN,LOXICHA	-96.6156	16.0164	22565	9	39.8848	0	1	0	0	0	0	0	0	0	0	0	0	0	0	0	0	0	0	0	0	0	2	0	1	0	0	1	0	0	0	1	0	0	0	1	0	1	0	0	0	1	0	0
OAXACA	SANTIAGO,JAMILTEPEC	-97.8209	16.2817	18383	9	48.9583	0	0	0	0	0	0	0	0	0	0	0	0	0	0	0	0	0	0	0	0	0	0	0	0	0	0	0	0	0	0	0	0	0	0	0	0	0	0	0	1	0	3	0
OAXACA	SANTIAGO,JUXTLAHUACA	-98.0113	17.333	32927	9	27.3332	0	2	0	0	0	0	0	0	0	0	0	0	0	0	0	0	0	0	0	0	1	2	0	2	0	1	0	0	0	0	0	0	0	0	0	0	0	0	0	0	0	0	0
OAXACA	ZIMATLAN,DE,ALVAREZ	-96.7833	16.8667	19215	9	46.8384	0	0	0	0	0	0	0	0	0	0	0	0	0	0	0	0	3	0	0	0	0	0	0	0	0	0	0	0	0	2	0	0	0	0	0	0	0	0	0	0	1	0	0
QUINTANA,ROO	COZUMEL	-86.9081	20.431	79535	9	11.3158	0	0	0	0	0	0	0	0	0	0	0	0	0	0	0	0	0	0	0	1	0	0	0	0	0	0	0	0	0	0	0	1	4	0	0	0	0	0	0	0	0	0	1
VERACRUZ	MINATITLAN	-94.5586	17.9889	157840	9	5.70198	0	0	0	0	0	0	0	0	2	0	0	0	0	0	0	0	0	0	0	0	0	1	0	1	0	0	0	0	0	0	0	0	2	0	0	0	0	0	1	0	0	1	0
VERACRUZ	TEMPOAL	-98.3886	21.5214	34956	9	25.7467	0	0	0	0	0	0	0	0	0	0	0	0	0	0	0	1	0	0	0	0	0	0	0	0	0	0	0	0	0	0	0	0	0	0	0	0	0	0	0	0	0	0	0
BAJA,CALIFORNIA,SUR	LOS,CABOS	-109.917	22.8905	238487	8	3.35448	0	0	0	0	0	0	0	0	0	0	0	0	3	0	0	0	0	1	0	0	0	0	0	0	0	0	0	0	0	0	0	0	0	0	0	0	0	0	0	1	0	1	0
CHIAPAS	LA,TRINITARIA	-92.0407	16.1203	72769	8	10.9937	0	0	0	0	0	0	0	0	0	0	0	0	0	0	0	0	0	0	0	0	0	1	0	0	0	0	0	0	2	0	0	0	0	0	0	0	0	1	0	0	0	3	0
CHIAPAS	PUEBLO,NUEVO,SOLISTAHUACAN	-92.8997	17.1578	31075	8	25.7442	0	0	0	0	0	0	0	0	0	0	0	0	0	0	1	0	6	0	0	1	0	0	0	0	0	0	0	0	0	0	0	0	0	0	0	0	0	0	0	0	0	0	0
COAHUILA	FRANCISCO,I.,MADERO	-103.269	25.7723	55676	8	14.3688	0	0	0	0	0	0	0	0	0	0	0	0	0	0	0	0	0	0	0	0	0	1	0	1	0	0	0	0	0	0	1	0	0	0	0	0	0	0	0	0	0	3	2
DURANGO	SAN,BERNARDO	-105.523	26.0033	3433	8	233.032	0	0	0	0	0	0	0	0	0	0	0	0	0	0	0	0	0	0	0	0	0	0	0	0	0	0	0	0	0	0	5	0	0	0	0	0	0	0	0	0	0	3	0
GUERRERO	TECOANAPA	-99.2605	16.9866	44079	8	18.1492	0	0	0	0	0	0	0	0	0	0	0	0	1	0	0	0	0	0	0	1	0	0	0	0	0	0	0	0	0	0	0	1	0	0	0	0	0	0	0	0	0	1	1
HIDALGO	IXMIQUILPAN	-99.2171	20.4831	86363	8	9.26323	0	0	0	0	0	0	0	0	0	0	0	0	5	0	0	0	0	0	0	0	0	0	0	0	0	0	0	0	0	0	0	0	0	0	0	0	0	0	0	0	0	0	0
HIDALGO	TULA,DE,ALLENDE	-99.3451	20.0517	103919	8	7.6983	0	0	0	0	0	0	0	0	0	1	2	0	0	0	0	0	1	0	0	0	1	0	0	1	0	0	0	0	0	0	0	0	0	0	0	0	0	0	0	0	0	0	0
JALISCO	MASCOTA	-104.789	20.526	14245	8	56.1601	0	0	0	0	0	0	0	0	0	0	0	0	0	0	0	0	0	2	0	0	0	0	0	0	0	0	0	0	0	0	0	0	0	0	0	0	0	0	0	1	0	3	0
JALISCO	MAZAMITLA	-103.02	19.9143	13225	8	60.4915	0	0	0	0	0	0	0	1	1	0	0	0	1	0	0	0	0	0	0	0	0	0	0	0	0	0	0	0	0	0	0	0	0	0	0	0	0	0	0	0	0	0	0
JALISCO	PIHUAMO	-103.378	19.2532	12119	8	66.012	0	0	0	0	0	0	0	0	0	0	0	0	1	0	0	0	0	0	0	0	0	0	0	0	0	1	0	0	0	2	0	0	1	0	0	0	0	0	0	0	0	0	0
MEXICO	DONATO,GUERRA	-100.144	19.3081	33455	8	23.9127	0	0	0	0	0	0	0	0	0	0	0	1	0	1	0	0	0	0	0	0	0	0	0	0	0	0	0	0	0	4	0	0	0	0	0	2	0	0	0	0	0	0	0
MEXICO	JALTENCO	-99.0941	19.751	26328	8	30.3859	0	0	0	0	0	0	0	0	0	0	0	0	0	0	0	0	0	0	0	0	0	0	0	0	0	0	0	0	0	0	1	0	0	0	0	0	0	0	0	1	1	1	3
MEXICO	JUCHITEPEC	-98.8816	19.0911	23497	8	34.0469	0	0	0	0	0	0	0	0	0	0	0	0	0	0	0	0	0	0	0	0	0	0	1	0	0	0	0	0	2	0	0	0	0	0	0	1	0	0	0	0	0	0	0
MEXICO	MELCHOR,OCAMPO	-99.1444	19.7083	50240	8	15.9236	0	0	0	0	0	0	0	0	0	0	0	0	0	0	1	0	0	0	0	0	0	0	0	1	0	0	0	4	0	0	0	0	0	0	0	0	1	0	0	0	0	0	0
MEXICO	METEPEC	-99.6048	19.2564	214162	8	3.73549	0	0	0	0	0	0	0	0	0	0	0	0	1	0	1	0	0	0	0	0	0	0	0	1	2	0	0	0	0	0	0	0	0	0	0	0	0	2	0	0	1	0	0
MEXICO	SULTEPEC	-100.15	18.4878	25809	8	30.9969	0	0	0	0	0	0	0	0	0	0	0	0	0	0	0	0	0	0	0	0	0	0	0	0	0	0	0	0	0	0	0	0	0	0	0	0	0	0	0	1	0	0	0
MEXICO	TEMASCALTEPEC	-100.045	19.0444	32870	8	24.3383	0	0	0	0	0	0	0	0	0	0	0	0	0	1	0	0	0	0	0	0	1	0	0	0	0	0	1	0	0	0	0	0	0	0	1	0	0	0	0	0	0	4	0
MEXICO	TENANCINGO	-99.5906	18.9608	90946	8	8.79643	0	0	0	0	0	0	0	0	0	0	0	0	0	0	0	0	0	0	0	0	0	0	0	0	0	0	0	2	1	0	0	0	0	2	0	2	0	0	0	0	0	0	0
MEXICO	TEOLOYUCAN	-99.1811	19.7442	63115	8	12.6753	0	0	0	0	0	0	0	0	0	0	0	0	0	0	0	0	0	0	0	0	0	0	0	0	0	0	0	0	0	0	0	0	0	0	4	1	1	0	0	1	0	1	0
MEXICO	TLALMANALCO	-98.8025	19.2044	46130	8	17.3423	0	0	0	0	0	0	0	0	0	0	0	0	0	0	0	0	0	0	0	0	0	0	0	1	0	0	0	0	0	0	2	0	0	0	0	0	1	0	0	0	0	0	0
MEXICO	TONATICO	-99.67	18.8028	12099	8	66.1212	0	0	0	0	0	0	0	0	0	0	0	0	0	0	0	0	0	0	0	0	0	0	0	0	0	0	1	3	1	0	0	0	2	0	0	0	0	0	0	0	0	0	0
MICHOACAN	CARACUARO	-102.034	20.3341	9212	8	86.8432	0	0	0	0	0	7	0	0	0	0	0	0	0	0	0	0	0	0	0	0	0	0	0	0	0	0	0	0	1	0	0	0	0	0	0	0	0	0	0	0	0	0	0
MICHOACAN	CHARO	-101.044	19.7467	21723	8	36.8273	0	0	0	0	0	0	0	0	0	0	0	0	0	5	0	0	0	0	0	0	0	0	0	0	1	0	0	0	1	0	0	0	0	0	0	0	0	0	0	0	0	0	0
MICHOACAN	TANGANCICUARO	-101.245	19.7056	32677	8	24.4821	0	0	0	0	0	0	0	0	1	0	0	0	0	1	1	0	0	1	0	0	0	0	0	0	0	0	0	0	0	1	1	0	0	0	0	0	0	0	0	1	0	0	0
MICHOACAN	TOCUMBO	-102.523	19.7021	11504	8	69.541	0	0	0	0	0	0	0	0	0	0	0	0	0	0	1	0	0	0	0	0	0	0	0	0	0	0	0	1	0	0	1	0	0	0	0	0	2	0	0	0	0	0	0
MORELOS	ZACATEPEC	-99.195	18.659	35063	8	22.8161	0	0	0	0	0	0	0	0	0	0	0	0	0	0	0	0	0	0	0	0	0	0	0	0	1	0	0	0	0	0	0	1	0	0	0	0	0	0	0	0	0	1	1
NAYARIT	SANTIAGO,IXCUINTLA	-105.208	21.8134	93074	8	8.59531	0	0	0	0	0	0	0	0	0	0	0	0	0	0	0	0	0	0	0	0	0	0	0	0	0	0	0	0	0	0	0	0	0	1	0	0	1	0	1	0	0	1	0
NUEVO,LEON	ANAHUAC	-100.134	27.2326	18480	8	43.29	0	0	0	0	0	0	0	0	0	0	0	0	0	0	0	0	0	0	0	0	0	0	0	0	0	0	0	0	0	0	0	0	0	0	0	0	0	0	0	8	0	0	0
NUEVO,LEON	BUSTAMANTE	-100.506	26.5343	3773	8	212.033	0	0	0	0	0	0	0	0	0	0	0	0	0	0	0	0	0	0	0	0	0	0	0	0	0	0	0	0	0	0	0	0	0	0	0	0	0	0	0	8	0	0	0
NUEVO,LEON	GARCIA	-100.598	25.8089	143668	8	5.56839	0	0	0	1	0	0	0	0	0	0	0	0	0	0	1	0	0	0	0	0	0	0	0	0	0	0	0	0	0	0	0	0	0	0	0	5	0	0	0	0	0	0	0
NUEVO,LEON	LOS,HERRERAS	-99.4064	25.9057	2030	8	394.089	0	0	0	0	0	0	0	0	0	0	0	0	0	0	0	0	0	0	0	0	0	0	0	0	0	0	0	0	0	0	0	0	0	0	0	0	0	0	0	4	0	0	3
PUEBLA	SAN,ANDRES,CHOLULA	-98.3	19.05	100439	8	7.96503	0	1	0	0	0	0	0	0	0	0	0	2	0	0	1	0	0	0	0	0	0	0	0	0	0	0	0	0	0	0	0	0	0	0	4	0	0	0	0	0	0	0	0
PUEBLA	XICOTEPEC	-98.2443	18.9499	75601	8	10.5819	0	0	0	0	0	0	0	0	0	0	0	0	0	0	0	0	0	0	0	0	0	0	0	0	0	0	0	0	0	0	1	0	0	0	0	0	0	0	0	5	0	0	2
SAN,LUIS,POTOSI	MATEHUALA	-100.644	23.6527	91522	8	8.74107	0	0	0	0	0	0	0	0	0	1	0	0	0	0	0	1	0	0	0	0	1	0	0	1	0	0	0	0	0	0	0	1	0	1	0	0	0	0	0	0	0	2	0
SAN,LUIS,POTOSI	SOLEDAD,DE,GRACIANO,SANCHEZ	-100.933	22.1833	267839	8	2.98687	0	0	0	0	0	0	0	0	0	0	0	0	0	0	0	0	0	0	0	0	0	0	1	0	2	0	0	0	1	0	0	0	0	0	0	0	0	0	0	0	0	0	0
TABASCO	PARAISO	-93.2127	18.4006	86620	8	9.23574	0	0	0	0	0	0	0	0	0	0	1	0	0	0	0	0	0	0	2	0	1	0	0	0	0	0	0	0	0	0	0	0	0	0	0	0	4	0	0	0	0	0	0
ZACATECAS	GUADALUPE	-102.51	22.7532	159991	8	5.00028	0	0	0	0	0	0	0	0	0	0	0	0	0	0	0	0	0	0	0	0	0	0	0	0	0	0	0	0	0	0	0	3	0	1	0	0	0	0	0	0	0	0	0
ZACATECAS	TRINIDAD,GARCIA,DE,LA,CADENA	-102.578	22.7677	3013	8	265.516	0	0	0	0	0	0	0	0	0	0	0	0	0	0	0	0	0	7	0	0	0	0	0	0	0	0	0	1	0	0	0	0	0	0	0	0	0	0	0	0	0	0	0
CHIAPAS	SAN,CRISTOBAL,DE,LAS,CASAS	-92.6367	16.7376	185917	7	3.76512	0	0	0	0	1	0	0	0	0	1	0	0	0	0	0	0	0	0	0	1	0	0	0	0	0	0	2	0	0	0	0	0	1	0	0	0	0	1	0	0	0	0	0
CHIHUAHUA	GOMEZ,FARIAS	-107.736	29.3588	8624	7	81.1688	0	0	0	0	0	0	0	0	0	0	0	0	0	0	0	0	0	2	0	0	0	1	1	1	0	0	0	0	0	0	0	0	2	0	0	0	0	0	0	0	0	0	0
CHIHUAHUA	MAGUARICHI	-107.994	27.8569	1921	7	364.394	0	0	0	0	0	0	0	0	0	0	0	0	0	0	0	0	0	5	0	0	0	0	0	0	0	0	0	0	0	0	0	0	0	0	0	0	2	0	0	0	0	0	0
DURANGO	TOPIA	-106.57	25.2125	8581	7	81.5756	0	0	0	0	0	0	0	0	0	0	0	0	1	3	0	0	0	0	0	0	0	0	0	0	0	0	0	0	0	1	0	0	0	0	0	0	0	1	0	0	0	0	0
GUANAJUATO	GUANAJUATO	-101.258	21.0181	171709	7	4.07666	0	0	0	0	0	0	0	0	0	0	1	0	1	0	0	1	0	0	0	0	0	0	0	0	0	0	0	0	0	0	0	0	0	0	0	0	0	0	1	0	0	0	0
GUANAJUATO	TARANDACUAO	-100.533	20	11641	7	60.1323	0	0	0	0	1	1	0	0	0	0	0	0	0	0	0	0	0	0	0	0	0	0	0	0	0	0	2	0	1	0	0	2	0	0	0	0	0	0	0	0	0	0	0
GUERRERO	JUAN,R.,ESCUDERO	-99.8254	16.8979	24364	7	28.7309	0	0	0	0	0	0	0	1	0	0	0	0	0	0	0	0	0	1	0	0	0	0	0	0	0	0	0	1	1	0	0	0	0	0	0	0	0	0	1	0	0	0	0
GUERRERO	MARQUELIA	-98.8167	16.5833	12912	7	54.2131	0	0	0	0	0	0	2	0	0	0	0	0	0	0	0	0	0	0	0	0	3	0	0	1	0	0	0	0	0	0	0	0	0	0	0	0	0	0	0	0	0	0	0
JALISCO	AUTLAN,DE,NAVARRO	-104.366	19.7671	57559	7	12.1614	0	0	0	0	0	0	0	0	0	0	0	0	0	0	0	0	0	0	0	0	0	0	0	0	0	0	0	2	0	0	0	0	0	0	0	0	0	0	0	1	1	3	0
JALISCO	GOMEZ,FARIAS	-103.475	19.7929	14011	7	49.9607	0	0	0	0	0	0	0	0	0	0	0	0	0	0	0	0	0	0	0	0	0	0	0	0	0	1	0	0	0	0	0	1	0	0	0	0	0	0	1	0	0	0	0
JALISCO	HOSTOTIPAQUILLO	-104.049	21.0586	10284	7	68.0669	0	0	0	0	0	0	0	0	0	0	0	0	0	0	0	0	0	0	0	0	0	0	0	0	0	0	7	0	0	0	0	0	0	0	0	0	0	0	0	0	0	0	0
JALISCO	QUITUPAN	-102.873	19.9266	8691	7	80.5431	0	0	0	0	0	2	0	0	0	0	0	0	0	0	0	0	0	0	0	0	0	0	0	0	0	0	1	0	0	0	0	0	1	0	0	0	0	0	0	3	0	0	0
MEXICO	OCUILAN	-99.4138	18.9665	31803	7	22.0105	0	0	0	0	0	0	0	0	0	0	0	0	0	0	0	0	0	2	0	0	0	4	0	0	0	0	0	1	0	0	0	0	0	0	0	0	0	0	0	0	0	0	0
MEXICO	TEPETLAOXTOC	-98.8247	19.5731	27944	7	25.0501	0	0	0	0	0	0	0	0	0	0	0	0	0	0	0	0	0	0	0	5	0	0	0	0	0	2	0	0	0	0	0	0	0	0	0	0	0	0	0	0	0	0	0
MICHOACAN	CHURUMUCO	-102.353	19.067	14366	7	48.7262	0	0	0	0	0	0	0	0	1	0	0	0	0	0	0	0	0	0	0	0	0	0	0	1	0	0	0	1	0	0	0	0	0	0	0	0	0	0	0	0	0	0	0
MICHOACAN	MADERO	-101.16	19.4	17427	7	40.1676	0	0	0	0	0	0	0	0	4	0	0	0	0	1	0	0	0	0	0	0	0	0	0	0	0	1	0	0	0	0	0	0	0	0	0	0	0	0	0	0	0	0	0
NAYARIT	TUXPAN	-105.299	21.9428	30030	7	23.31	0	0	0	0	0	0	0	0	0	0	0	0	0	0	0	0	0	1	0	0	0	0	0	0	0	0	0	0	0	0	0	0	0	0	0	0	0	0	2	0	0	0	0
NUEVO,LEON	DOCTOR,ARROYO	-100.18	23.6731	35445	7	19.7489	0	0	0	0	0	0	0	0	0	0	0	0	0	0	0	0	0	0	0	0	0	0	0	0	0	0	0	0	0	0	0	0	0	0	0	0	0	7	0	0	0	0	0
NUEVO,LEON	SABINAS,HIDALGO	-100.179	26.5069	34671	7	20.1898	0	0	0	0	0	0	0	0	0	0	0	0	1	0	0	0	0	0	0	0	0	0	0	0	0	0	0	0	0	0	0	0	0	0	0	0	0	0	0	0	2	0	0
OAXACA	MIAHUATLAN,DE,PORFIRIO,DIAZ	-96.596	16.3288	41387	7	16.9135	0	0	0	0	0	0	0	0	0	1	2	0	0	0	0	0	0	0	0	0	0	0	1	0	0	0	0	0	0	1	0	0	0	0	1	1	0	0	0	0	0	0	0
OAXACA	SANTA,MARIA,HUATULCO	-96.3199	15.8309	38629	7	18.1211	0	0	0	0	0	3	0	0	1	0	0	0	0	0	0	0	0	0	0	0	0	0	1	0	0	0	1	0	0	0	0	0	0	0	0	0	0	0	0	0	0	0	1
OAXACA	VILLA,DE,TUTUTEPEC,DE,MELCHOR,OCAMPO	-97.6	16.1167	43913	7	15.9406	0	0	0	0	0	0	0	0	0	0	1	0	0	0	0	0	0	0	0	0	0	0	0	2	0	0	0	0	0	1	1	0	2	0	0	0	0	0	0	0	0	0	0
PUEBLA	TEHUACAN	-97.3928	18.4625	274906	7	2.54632	0	0	0	0	0	0	0	0	0	0	0	0	0	0	0	0	0	0	2	0	0	1	1	0	0	0	0	1	0	0	0	0	0	0	0	0	0	0	0	0	1	0	0
SAN,LUIS,POTOSI	CIUDAD,DEL,MAIZ	-99.6029	22.3999	31323	7	22.3478	0	0	0	0	0	0	0	0	0	0	0	0	0	0	0	0	0	0	0	0	0	0	0	0	0	0	0	0	0	0	0	0	0	0	0	0	0	0	1	1	0	0	0
SONORA	BENITO,JUAREZ	-109.175	26.6036	22009	7	31.8052	0	0	0	0	0	0	0	0	0	0	0	0	0	0	0	0	0	0	0	0	0	0	0	2	0	0	0	0	0	0	4	0	0	0	0	0	0	0	0	0	0	0	0
SONORA	SAHUARIPA	-109.233	29.0544	6020	7	116.279	0	0	0	0	0	0	0	0	0	0	0	0	0	0	0	0	0	0	0	0	0	0	0	0	2	0	0	0	0	0	0	0	0	0	0	0	0	0	0	5	0	0	0
VERACRUZ	AGUA,DULCE	-94.1438	18.1423	46010	7	15.2141	0	0	0	0	0	0	0	0	0	0	0	0	0	0	0	0	0	0	0	0	3	0	0	1	1	0	0	0	0	1	0	0	0	0	0	0	0	0	0	0	0	0	0
VERACRUZ	TANTOYUCA	-98.2294	21.3485	101743	7	6.88008	0	0	0	0	0	0	0	0	0	0	0	0	0	0	0	0	0	0	0	0	0	0	0	0	0	0	0	0	0	0	1	0	0	0	0	1	0	0	0	0	0	0	0
VERACRUZ	TIHUATLAN	-97.5395	20.7218	89774	7	7.79736	0	0	0	0	0	0	0	0	0	0	0	0	0	0	0	0	0	0	0	0	0	0	0	0	0	0	0	0	0	2	0	0	0	0	0	0	0	0	0	0	0	0	0
ZACATECAS	VALPARAISO	-103.568	22.7723	33323	7	21.0065	0	0	0	0	0	0	0	0	0	0	0	0	0	0	0	0	0	0	0	0	0	0	0	0	4	0	0	0	0	0	0	3	0	0	0	0	0	0	0	0	0	0	0
AGUASCALIENTES	RINCON,DE,ROMOS	-102.321	22.2293	49156	6	12.206	0	0	0	0	0	0	0	0	0	0	0	0	0	0	0	0	0	0	1	0	2	0	0	0	0	0	1	0	0	0	0	0	0	0	0	0	0	0	0	0	0	0	2
CHIHUAHUA	DOCTOR,BELISARIO,DOMINGUEZ	-106.483	28.15	2911	6	206.115	0	0	4	0	0	0	0	0	0	0	0	0	0	0	0	0	0	0	0	0	0	0	0	0	2	0	0	0	0	0	0	0	0	0	0	0	0	0	0	0	0	0	0
COLIMA	CUAUHTEMOC	-103.602	19.328	27107	6	22.1345	0	0	0	0	0	0	0	0	0	0	0	0	0	0	0	0	0	0	0	0	0	0	2	0	0	0	0	0	0	0	1	0	0	0	0	1	0	0	0	0	0	0	0
GUERRERO	TIXTLA,DE,GUERRERO	-99.4	17.5667	40058	6	14.9783	0	0	0	0	0	0	0	0	0	0	0	0	0	0	0	0	0	0	0	1	0	0	0	0	0	0	0	0	0	0	0	0	0	0	0	3	0	1	0	0	0	0	0
HIDALGO	ACTOPAN	-98.9493	20.2689	54299	6	11.0499	0	0	0	0	0	0	0	0	0	2	0	0	0	1	0	0	0	0	0	0	0	0	0	0	0	0	0	0	0	0	0	0	0	0	0	0	0	0	0	0	0	0	0
HIDALGO	TEPEAPULCO	-98.5531	19.7856	51664	6	11.6135	0	0	0	0	0	0	1	0	0	0	0	0	0	0	0	0	0	0	0	0	0	0	1	0	0	0	0	1	0	0	0	0	0	0	0	0	0	1	0	0	1	0	0
HIDALGO	TIZAYUCA	-98.9833	19.8333	97461	6	6.15631	0	0	0	0	0	0	0	0	0	2	0	0	1	0	0	0	0	0	0	1	1	0	0	0	0	0	0	0	0	0	0	0	1	0	0	0	0	0	0	0	0	0	0
JALISCO	LA,HUERTA	-104.644	19.4811	23428	6	25.6104	0	0	0	0	0	0	0	0	0	0	0	0	0	0	0	0	0	0	0	0	0	0	0	0	0	3	0	0	0	0	0	0	0	0	0	0	0	1	0	1	0	0	0
JALISCO	TIZAPAN,EL,ALTO	-103.046	20.1583	20857	6	28.7673	0	0	0	0	0	0	0	0	0	0	0	0	0	0	0	0	0	0	0	0	0	0	0	0	0	0	0	0	0	0	0	0	0	0	2	0	0	1	0	0	0	0	0
MEXICO	OZUMBA	-98.7936	19.0392	27207	6	22.0531	0	0	0	0	0	0	0	0	0	0	0	0	0	0	0	0	0	0	0	0	0	0	1	0	0	0	0	0	0	0	0	1	0	2	0	1	0	0	0	1	0	0	0
MEXICO	TLATLAYA	-100.208	18.6158	32997	6	18.1835	0	0	0	0	0	0	0	0	0	0	0	0	0	0	0	0	0	0	0	0	0	0	0	0	0	0	0	2	0	0	1	0	0	2	0	0	0	0	0	0	0	0	0
MEXICO	VALLE,DE,BRAVO	-100.131	19.1925	61599	6	9.74042	0	0	0	0	0	0	0	0	0	0	0	0	0	0	1	0	2	0	0	0	0	0	0	0	0	0	0	0	0	0	0	1	0	0	0	0	1	0	0	0	0	0	1
MICHOACAN	ACUITZIO	-101.976	20.3469	10987	6	54.61	0	0	0	0	0	0	0	0	0	1	0	0	0	3	0	0	0	0	0	0	0	0	0	0	0	0	0	0	0	0	0	0	0	0	0	0	0	0	0	0	0	0	0
MICHOACAN	MARCOS,CASTELLANOS	-102.707	20.0488	13031	6	46.044	0	0	0	0	0	0	0	0	0	0	0	0	0	0	0	0	0	0	0	0	0	0	0	0	0	0	0	0	0	0	0	0	0	0	0	0	0	0	0	2	0	0	0
MICHOACAN	NUEVO,URECHO	-101.868	19.1647	8240	6	72.8155	0	0	0	0	0	0	0	1	0	0	0	0	0	0	0	0	0	0	0	0	0	0	0	0	0	0	0	0	1	0	0	4	0	0	0	0	0	0	0	0	0	0	0
MICHOACAN	QUIROGA	-101.525	19.6638	25592	6	23.4448	0	0	0	0	0	0	0	0	0	0	0	0	0	0	0	0	0	0	0	0	0	0	0	0	0	0	0	0	1	0	0	0	0	0	0	0	0	4	0	0	0	0	0
NUEVO,LEON	GENERAL,ZUAZUA	-100.106	25.8927	55213	6	10.867	0	0	0	0	0	0	0	0	0	0	0	0	0	0	0	0	0	0	0	0	0	0	0	0	0	0	0	0	0	0	0	0	0	0	0	0	6	0	0	0	0	0	0
NUEVO,LEON	LAMPAZOS,DE,NARANJO	-100.508	27.0245	5349	6	112.17	0	0	0	0	0	0	0	0	0	0	0	0	0	0	0	0	6	0	0	0	0	0	0	0	0	0	0	0	0	0	0	0	0	0	0	0	0	0	0	0	0	0	0
NUEVO,LEON	LOS,RAMONES	-99.6248	25.6987	5359	6	111.961	0	0	0	0	0	0	0	0	0	0	0	0	0	0	0	0	0	0	0	0	0	0	0	0	0	0	0	0	0	0	0	0	0	0	0	0	0	0	3	0	0	0	0
NUEVO,LEON	VALLECILLO	-99.9869	26.6597	1971	6	304.414	0	0	0	0	0	0	0	0	0	0	0	0	0	0	0	0	0	0	0	0	0	0	0	1	0	0	0	0	3	0	0	0	0	0	0	0	0	0	0	0	2	0	0
OAXACA	SAN,FRANCISCO,IXHUATAN	-94.4833	16.35	8959	6	66.9718	0	0	0	0	0	0	0	0	0	0	0	0	0	0	0	2	0	0	0	0	0	0	0	0	0	0	0	0	0	0	0	0	0	0	0	0	0	1	0	0	0	0	0
OAXACA	SAN,PEDRO,POCHUTLA	-96.4673	15.7489	43860	6	13.6799	0	0	0	0	0	0	0	0	0	0	1	1	0	0	0	1	0	0	0	0	1	0	0	0	0	0	0	0	0	0	0	0	0	0	0	0	0	0	1	0	0	0	0
OAXACA	SANTA,CRUZ,XOXOCOTLAN	-96.7327	17.0262	77833	6	7.70881	0	0	0	0	0	0	0	0	0	0	0	0	0	4	0	0	0	1	0	1	0	0	0	0	0	0	0	0	0	0	0	0	0	0	0	0	0	0	0	0	0	0	0
PUEBLA	HUAUCHINANGO	-98.0588	20.1735	97753	6	6.13792	0	0	0	0	0	0	0	0	0	0	0	0	0	0	0	0	0	1	0	0	2	0	0	2	0	0	0	0	0	0	0	0	0	0	0	0	0	0	0	0	0	0	0
PUEBLA	IZUCAR,DE,MATAMOROS	-98.4667	18.6	72799	6	8.24187	0	0	0	0	0	0	0	0	0	0	0	0	0	0	0	0	0	0	0	0	0	1	1	0	0	0	0	0	3	0	0	0	0	0	0	0	0	0	0	0	0	0	0
SAN,LUIS,POTOSI	EL,NARANJO	-99.3301	22.5224	20495	6	29.2754	0	0	0	0	0	0	0	0	0	0	0	0	0	0	0	0	0	0	3	0	0	0	0	0	0	0	0	0	0	0	0	0	0	0	0	0	0	0	0	0	1	0	0
SAN,LUIS,POTOSI	TANQUIAN,DE,ESCOBEDO	-98.6667	21.6	14382	6	41.7188	0	0	0	0	0	0	0	0	0	0	0	0	1	0	0	0	0	0	0	0	0	0	0	0	0	0	0	0	0	0	0	0	0	0	0	0	0	0	0	0	0	2	0
SAN,LUIS,POTOSI	VILLA,DE,ARRIAGA	-101.382	21.9076	16316	6	36.7737	0	0	0	0	0	0	0	0	0	0	0	0	0	0	0	0	0	0	0	0	0	0	0	2	0	0	1	0	0	0	0	0	0	0	0	0	0	0	0	0	0	0	1
SAN,LUIS,POTOSI	VILLA,DE,REYES	-100.938	21.8074	46898	6	12.7937	0	0	0	0	0	0	0	0	0	0	0	0	0	0	0	0	0	0	0	0	0	0	0	0	0	0	0	0	0	0	0	0	0	0	0	0	0	0	1	0	2	0	0
SONORA	NACO	-109.947	31.3253	6401	6	93.7354	0	0	0	0	0	0	0	0	0	0	0	0	0	0	0	0	0	0	0	1	0	0	0	0	0	0	0	0	0	0	0	0	0	0	2	0	0	1	0	0	0	0	0
TABASCO	BALANCAN	-91.5358	17.8047	56739	6	10.5747	0	0	0	1	0	0	0	1	0	0	0	0	0	0	0	0	0	0	0	0	1	0	0	0	0	0	0	0	1	0	1	0	0	0	0	0	0	0	0	0	1	0	0
TAMAULIPAS	JAUMAVE	-99.3794	23.4114	15105	6	39.7219	0	0	0	0	0	0	0	0	0	0	6	0	0	0	0	0	0	0	0	0	0	0	0	0	0	0	0	0	0	0	0	0	0	0	0	0	0	0	0	0	0	0	0
TAMAULIPAS	XICOTENCATL	-98.9447	22.9958	22864	6	26.2421	0	0	0	0	0	0	0	0	0	0	0	0	0	0	0	0	0	0	0	0	0	0	0	0	0	0	0	0	0	0	0	0	0	0	0	0	0	0	0	4	0	0	2
VERACRUZ	ALTOTONGA	-97.2422	19.7659	60396	6	9.93443	0	0	0	0	0	0	3	0	0	0	0	0	0	0	0	0	0	0	0	0	0	0	0	0	0	0	0	0	0	0	0	0	0	0	0	0	0	0	0	0	0	0	0
VERACRUZ	ALVARADO	-95.76	18.774	51955	6	11.5485	0	0	0	0	0	0	0	0	0	0	0	0	0	0	0	1	0	0	0	0	1	4	0	0	0	0	0	0	0	0	0	0	0	0	0	0	0	0	0	0	0	0	0
VERACRUZ	CORDOBA	-96.9347	18.8942	196541	6	3.0528	0	0	0	0	0	0	0	0	0	0	0	0	0	0	0	0	0	0	0	0	0	0	0	0	0	1	0	0	0	0	1	0	0	0	1	0	0	0	0	0	0	0	0
VERACRUZ	EMILIANO,ZAPATA	-96.6565	19.3625	61718	6	9.72164	0	0	0	0	0	0	0	0	0	0	0	0	0	0	1	0	0	0	0	0	0	1	0	0	0	1	0	0	0	0	0	0	0	0	0	0	0	0	0	0	0	0	1
VERACRUZ	MARTINEZ,DE,LA,TORRE	-97.052	20.0618	101358	6	5.91961	0	0	0	0	0	0	0	1	0	0	0	0	0	0	0	0	0	0	0	0	0	0	0	0	0	0	0	0	0	0	0	0	0	1	0	0	2	0	0	0	0	0	0
VERACRUZ	PUEBLO,VIEJO	-97.8349	22.1812	55358	6	10.8385	0	0	0	0	0	0	0	0	2	0	0	0	0	0	0	0	0	0	0	0	0	0	0	0	0	0	0	0	0	0	0	0	0	0	0	0	0	0	0	0	0	0	0
VERACRUZ	TAMPICO,ALTO	-97.8011	22.1115	12242	6	49.0116	0	0	0	0	0	0	0	0	0	0	0	0	0	0	0	0	0	0	0	0	0	0	0	0	0	0	0	0	0	0	0	0	0	0	0	0	0	0	0	0	1	0	1
AGUASCALIENTES	PABELLON,DE,ARTEAGA	-102.276	22.146	41862	5	11.944	0	0	0	0	0	0	0	0	3	0	0	0	0	0	0	0	0	0	0	0	0	0	0	0	0	0	0	0	1	0	0	0	0	0	0	0	0	0	0	0	0	0	0
CHIAPAS	MAPASTEPEC	-92.8978	15.433	43913	5	11.3861	0	0	0	0	1	0	0	0	0	0	0	0	0	0	0	0	0	0	0	0	0	0	0	0	0	1	0	1	0	1	0	0	0	0	0	0	0	1	0	0	0	0	0
CHIHUAHUA	JULIMES	-105.426	28.4242	4953	5	100.949	0	0	0	0	0	0	0	0	0	0	0	0	0	0	0	0	0	0	0	0	0	0	0	0	0	0	0	0	0	0	0	0	0	1	0	0	1	0	0	0	0	0	0
COAHUILA	ACUÑA	-100.951	29.3233	136755	5	3.65617	0	0	0	0	0	0	0	0	0	0	0	0	0	0	0	0	0	0	0	0	0	0	2	1	0	0	0	0	0	0	0	0	0	0	0	0	0	0	1	0	0	1	0
COLIMA	ARMERIA	-103.953	18.9337	28695	5	17.4246	0	0	0	0	0	0	0	0	0	0	0	0	0	0	0	0	0	0	0	0	0	0	0	0	0	0	0	0	0	0	0	0	0	0	0	0	0	0	0	0	0	0	0
DURANGO	OTAEZ	-103.513	25.5863	5208	5	96.0061	0	0	0	0	0	0	0	0	2	0	0	0	0	0	0	0	0	0	0	0	0	0	0	0	0	1	0	0	0	0	0	0	0	0	0	0	0	0	1	0	0	0	0
DURANGO	RODEO	-104.556	25.181	12788	5	39.0992	0	0	0	0	0	0	0	0	0	0	0	0	1	0	0	0	0	0	0	0	0	0	0	1	0	0	0	0	0	0	0	0	0	1	0	0	0	0	0	0	0	1	0
DURANGO	SANTA,CLARA	-103.357	24.4756	7003	5	71.398	0	0	0	0	0	0	0	0	0	0	0	0	0	0	0	0	0	0	0	0	0	0	0	0	0	0	0	0	0	0	0	0	0	2	0	0	0	0	0	0	0	0	0
DURANGO	SUCHIL	-103.921	23.6267	6761	5	73.9536	0	0	0	0	0	0	0	0	0	0	0	0	0	0	0	0	0	0	0	0	0	0	0	0	0	0	0	1	0	1	0	0	0	1	0	0	0	0	0	1	0	0	0
GUANAJUATO	ABASOLO	-101.531	20.4533	84332	5	5.92895	0	0	0	0	0	0	0	0	0	0	0	0	0	0	0	0	0	0	1	0	0	0	0	2	0	0	0	0	0	0	0	2	0	0	0	0	0	0	0	0	0	0	0
GUANAJUATO	JARAL,DEL,PROGRESO	-101.067	20.3757	36584	5	13.6672	0	0	0	0	0	0	0	0	0	0	0	0	0	0	0	0	0	0	0	0	0	0	0	0	0	0	0	0	0	0	0	0	3	0	0	0	0	0	0	0	0	1	0
GUERRERO	ATLIXTAC	-98.9344	17.5616	26341	5	18.9818	0	0	0	0	0	0	0	0	2	0	0	0	0	0	0	0	0	0	0	0	0	0	0	0	1	0	0	1	1	0	0	0	0	0	0	0	0	0	0	0	0	0	0
GUERRERO	COCULA	-99.6606	18.2379	14707	5	33.9974	0	0	0	0	0	0	0	0	0	0	0	0	0	0	0	0	0	0	0	1	0	0	0	0	0	0	0	0	1	0	0	0	0	0	0	0	0	0	0	0	0	0	0
GUERRERO	COPALA	-98.9752	16.6045	13636	5	36.6676	0	0	0	0	0	0	0	0	0	0	0	1	0	0	0	0	0	0	0	0	1	0	0	0	2	0	0	0	0	0	0	0	0	0	0	0	0	1	0	0	0	0	0
GUERRERO	IXCATEOPAN,DE,CUAUHTEMOC	-99.7923	18.5001	6603	5	75.7232	0	0	0	0	0	0	0	0	0	0	0	0	0	0	0	0	0	0	0	0	0	2	0	0	0	0	0	2	0	0	0	0	0	0	0	0	0	0	0	0	0	0	0
HIDALGO	ATOTONILCO,EL,GRANDE	-98.6679	20.2869	26940	5	18.5598	0	0	0	0	0	0	0	0	0	0	0	0	0	0	0	0	0	1	0	0	0	0	0	0	0	0	0	0	0	0	0	0	0	0	0	0	0	0	0	0	0	0	0
HIDALGO	SANTIAGO,TULANTEPEC,DE,LUGO,GUERRERO	-98.3569	20.0364	33495	5	14.9276	0	0	0	0	0	0	0	0	0	0	0	0	0	0	0	0	0	0	0	0	0	0	0	0	0	2	0	0	1	0	0	0	0	0	0	0	0	0	0	1	0	0	0
HIDALGO	SINGUILUCAN	-98.5174	19.9663	14851	5	33.6678	0	0	0	0	0	0	0	0	0	0	0	0	3	0	1	0	0	0	0	0	0	0	0	0	0	0	0	0	1	0	0	0	0	0	0	0	0	0	0	0	0	0	0
JALISCO	GUACHINANGO	-104.381	20.5772	4323	5	115.66	0	0	0	0	0	0	0	0	0	0	0	0	0	0	0	0	0	0	0	0	0	0	0	0	0	0	0	0	0	0	0	0	0	0	0	0	0	0	2	0	3	0	0
JALISCO	HUEJUCAR	-103.212	22.3582	6084	5	82.1828	0	0	0	0	0	0	0	0	0	0	0	0	0	0	0	0	0	0	0	0	0	0	0	0	0	0	0	0	0	0	0	0	0	0	0	0	0	0	0	0	0	0	0
JALISCO	MAGDALENA	-103.98	20.9084	21321	5	23.4511	0	0	0	0	0	0	0	0	0	0	0	0	0	0	0	0	0	0	0	0	0	0	0	0	0	0	0	0	0	0	0	0	0	0	4	0	0	1	0	0	0	0	0
JALISCO	ZAPOTILTIC	-103.42	19.6287	29192	5	17.128	0	0	0	0	0	0	0	0	0	0	0	0	0	0	0	0	0	0	0	0	0	0	0	0	0	0	0	0	0	0	0	0	0	0	0	0	0	0	0	0	1	0	0
JALISCO	ZAPOTITLAN,DE,VADILLO	-103.812	19.5454	6685	5	74.7943	0	0	2	0	0	0	0	0	0	0	0	0	0	0	0	0	0	0	0	0	0	0	0	0	0	1	0	0	0	0	0	0	0	0	0	0	0	0	0	2	0	0	0
JALISCO	ZAPOTLAN,DEL,REY	-102.925	20.4658	17585	5	28.4333	0	0	0	0	0	0	0	0	0	0	0	0	0	0	0	0	0	0	0	0	0	0	4	0	0	0	0	0	0	0	0	0	0	0	0	0	0	0	0	0	0	0	0
JALISCO	ZAPOTLANEJO	-103.067	20.6238	63636	5	7.85719	0	0	0	0	0	0	0	0	0	0	0	1	0	0	0	0	0	0	0	0	0	0	0	0	0	0	0	0	0	0	0	0	0	0	0	0	0	0	0	0	0	0	0
MEXICO	AMECAMECA	-98.7667	19.1224	48421	5	10.3261	0	0	0	0	0	0	0	0	0	0	0	0	0	0	0	0	0	0	0	0	0	0	0	0	0	0	0	0	0	0	0	0	0	0	0	0	0	0	0	0	2	0	0
MEXICO	APAXCO	-99.1667	19.9833	27521	5	18.1679	0	0	0	0	0	0	0	0	0	0	0	0	0	0	0	0	0	0	0	0	0	0	0	0	0	0	0	0	0	0	0	0	0	0	0	0	0	0	0	0	0	0	0
MEXICO	MORELOS	-99.6667	19.6833	28426	5	17.5895	0	0	0	0	0	0	0	0	0	0	0	0	0	0	0	0	0	0	0	0	0	0	0	0	0	0	0	0	0	0	0	5	0	0	0	0	0	0	0	0	0	0	0
MEXICO	OTUMBA	-98.7539	19.6985	34232	5	14.6062	0	0	0	0	0	0	0	0	1	0	0	0	1	0	1	0	0	0	0	0	0	0	0	0	0	0	0	0	0	0	0	0	0	0	1	0	0	0	0	0	0	0	0
MEXICO	VILLA,GUERRERO	-99.64	18.96	59991	5	8.33458	0	0	0	0	0	1	0	0	0	0	0	0	0	0	0	0	0	0	0	0	0	0	0	0	0	0	0	0	0	2	0	2	0	0	0	0	0	0	0	0	0	0	0
MICHOACAN	CHILCHOTA	-102.118	19.8465	36293	5	13.7768	0	0	0	0	0	0	0	0	0	0	0	0	0	0	0	0	0	0	0	0	0	0	0	0	0	0	0	0	1	1	0	0	0	0	0	0	0	0	3	0	0	0	0
MICHOACAN	CONTEPEC	-100.162	19.9522	32954	5	15.1727	0	0	0	0	0	0	0	0	0	0	0	1	0	0	0	0	0	0	0	0	2	0	0	0	0	0	0	0	0	0	0	0	0	1	0	0	0	0	1	0	0	0	0
MICHOACAN	JACONA	-102.31	19.9472	64011	5	7.81116	1	0	0	0	0	0	0	0	0	0	0	0	0	0	0	0	0	0	0	0	0	0	0	0	0	0	1	0	0	0	1	0	0	0	0	0	0	0	0	0	1	0	0
MICHOACAN	JIMENEZ	-100.823	19.8612	13275	5	37.6648	0	0	0	0	0	0	0	0	0	0	0	0	0	0	0	0	0	0	0	0	0	0	0	0	0	0	0	0	0	0	1	0	4	0	0	0	0	0	0	0	0	0	0
MICHOACAN	LAGUNILLAS	-101.419	19.563	5506	5	90.81	0	0	0	0	0	2	0	0	0	0	0	0	0	0	0	1	0	0	0	0	0	0	0	0	0	0	1	0	0	0	0	0	0	0	0	0	0	0	0	0	1	0	0
MICHOACAN	NUEVO,PARANGARICUTIRO	-102.082	19.4173	18834	5	26.5477	0	0	0	0	0	0	0	0	0	0	0	0	0	0	0	0	0	0	0	0	0	0	0	0	0	0	0	0	0	1	0	0	0	0	0	0	0	0	0	1	0	0	3
MICHOACAN	OCAMPO	-101.707	19.5665	22628	5	22.0965	0	0	0	0	1	0	0	0	0	1	0	0	0	0	0	0	0	0	0	0	1	0	1	0	0	0	0	0	1	0	0	0	0	0	0	0	0	0	0	0	0	0	0
MICHOACAN	PAJACUARAN	-102.566	20.1189	19450	5	25.7069	0	0	0	0	0	0	0	0	0	0	0	0	0	0	0	0	0	0	0	1	0	0	0	0	0	0	0	0	1	0	0	0	1	0	0	0	0	0	0	0	0	1	0
MICHOACAN	PUREPERO	-102.543	19.1003	15306	5	32.6669	0	0	0	0	0	1	0	0	0	0	0	0	0	0	0	0	0	0	0	0	0	0	0	0	0	0	0	0	0	0	0	1	0	0	0	0	0	0	2	1	0	0	0
MICHOACAN	SANTA,ANA,MAYA	-101.022	20.008	12618	5	39.6259	0	3	0	0	0	0	0	0	0	0	0	0	0	0	0	0	0	0	0	0	0	0	0	0	0	0	0	0	0	0	1	0	0	0	0	0	0	0	0	0	0	1	0
MICHOACAN	TARETAN	-101.918	19.3345	13558	5	36.8786	0	0	0	0	0	0	0	0	0	1	0	0	0	0	0	0	0	0	0	0	0	0	0	0	0	0	0	0	0	2	0	1	0	0	0	0	0	1	0	0	0	0	0
MICHOACAN	TUZANTLA	-100.574	19.2059	16305	5	30.6654	0	0	0	0	0	0	0	0	0	0	0	0	0	0	0	0	0	1	1	0	0	0	0	0	0	0	0	0	0	0	0	1	0	0	0	0	0	0	0	0	0	0	0
MICHOACAN	TZITZIO	-100.923	19.5859	9166	5	54.5494	0	0	0	0	0	0	0	0	0	0	0	2	0	0	1	0	0	0	0	1	0	0	0	0	0	0	0	0	0	0	0	0	0	1	0	0	0	0	0	0	0	0	0
MORELOS	YECAPIXTLA	-98.8651	18.8828	46809	5	10.6817	0	0	0	0	0	0	0	0	0	0	0	0	0	0	0	0	0	0	0	0	0	0	0	0	0	0	0	0	1	0	0	0	1	1	1	0	0	0	0	0	0	0	0
NUEVO,LEON	CIENEGA,DE,FLORES	-100.164	25.9551	24526	5	20.3865	0	0	0	0	0	0	0	0	0	0	0	0	0	0	0	0	0	0	0	0	0	0	0	0	0	0	0	3	0	0	0	0	0	0	1	0	0	0	0	1	0	0	0
NUEVO,LEON	LOS,ALDAMAS	-99.1958	26.064	1374	5	363.901	0	0	0	0	0	0	0	0	0	0	0	0	0	0	0	0	0	0	0	0	0	0	0	0	0	0	0	0	0	0	0	0	0	0	0	0	0	0	0	0	3	0	0
OAXACA	OCOTLAN,DE,MORELOS	-96.675	16.7914	21341	5	23.4291	0	0	0	0	0	0	0	0	0	0	0	0	0	0	0	0	0	0	0	0	0	0	4	0	0	0	0	1	0	0	0	0	0	0	0	0	0	0	0	0	0	0	0
OAXACA	SAN,MIGUEL,SOYALTEPEC	-99.2173	19.522	36564	5	13.6747	0	0	0	0	0	0	0	0	0	0	0	0	0	0	0	0	0	0	0	0	0	0	0	0	0	0	0	0	0	0	0	0	0	0	0	0	0	0	0	0	0	0	0
OAXACA	SANTA,MARIA,ATZOMPA	-96.7725	17.1017	27465	5	18.205	0	0	0	0	0	0	0	0	0	0	0	0	0	0	0	0	0	0	0	0	0	0	0	0	0	0	0	0	0	0	0	0	0	0	0	0	0	1	0	0	1	0	3
SAN,LUIS,POTOSI	EBANO	-98.3811	22.2134	41529	5	12.0398	0	0	0	0	0	0	0	0	0	0	0	0	0	0	0	0	0	0	0	0	0	0	0	0	0	0	0	0	0	0	0	0	0	0	0	0	0	0	0	0	0	0	0
SONORA	LA,COLORADA	-110.579	28.8027	1663	5	300.661	0	0	0	0	0	0	0	0	0	0	0	0	0	0	0	0	0	0	0	0	0	0	0	0	0	0	0	0	0	0	0	0	3	1	0	0	0	0	0	0	0	1	0
TABASCO	NACAJUCA	-93.0178	18.1678	115066	5	4.34533	0	0	0	0	1	1	0	0	0	0	0	0	0	0	0	0	0	0	0	0	0	0	0	0	0	0	0	0	0	0	0	0	0	0	0	0	0	0	0	0	0	0	1
TAMAULIPAS	CRUILLAS	-98.5369	24.7558	2011	5	248.633	0	0	0	0	0	0	0	0	0	0	0	0	0	0	0	0	0	0	0	0	0	0	0	0	0	0	0	0	0	0	0	0	0	0	0	0	0	0	0	1	2	0	0
TAMAULIPAS	GÜEMEZ	-99.0056	23.9187	15659	5	31.9305	0	0	0	0	0	0	0	0	0	0	0	0	0	0	0	0	0	0	0	0	0	0	0	0	0	0	0	0	0	0	0	3	0	0	0	0	0	0	0	0	0	0	0
TAMAULIPAS	MENDEZ	-98.5877	25.1186	4530	5	110.375	0	0	0	0	0	0	0	0	0	0	0	0	0	0	0	0	0	0	0	0	0	0	0	0	0	0	0	0	0	0	0	0	0	0	0	0	0	0	0	0	0	0	2
VERACRUZ	ALAMO,TEMAPACHE	-97.6816	20.9065	104499	5	4.78473	0	0	0	0	0	0	0	0	0	0	0	0	0	0	0	0	0	0	0	0	0	0	0	0	0	0	0	0	0	0	0	0	0	0	0	0	0	0	0	0	0	0	0
VERACRUZ	ATZALAN	-97.2428	19.7869	48397	5	10.3312	0	0	0	0	0	0	0	0	0	0	0	0	0	0	0	0	0	0	0	0	0	0	0	0	0	0	0	0	0	0	1	0	0	1	1	0	0	0	0	1	0	0	0
VERACRUZ	POZA,RICA,DE,HIDALGO	-97.45	20.5333	193311	5	2.58651	0	0	0	0	0	0	0	0	0	0	0	0	0	0	0	0	0	0	0	0	1	0	0	0	0	0	0	0	0	0	0	0	0	0	0	0	0	0	0	0	0	3	0
VERACRUZ	SAN,ANDRES,TUXTLA	-95.2133	18.444	157364	5	3.17735	0	0	0	2	0	0	0	0	0	0	0	0	0	0	0	0	0	0	0	0	0	0	0	0	0	0	0	0	0	0	0	0	1	0	0	0	0	0	0	0	0	0	0
VERACRUZ	SOLEDAD,DE,DOBLADO	-96.4182	19.0451	27008	5	18.513	0	0	0	0	0	0	0	0	0	0	0	0	0	0	0	0	0	0	0	0	0	0	1	0	0	0	0	0	0	0	0	0	0	0	0	2	0	0	0	0	0	0	0
ZACATECAS	SOMBRERETE	-103.64	23.6345	61188	5	8.17154	0	0	0	0	0	0	0	0	0	0	0	0	0	0	0	0	0	0	0	0	0	0	0	0	0	0	0	0	0	0	0	0	0	0	0	0	0	0	0	0	0	0	0
ZACATECAS	TEUL,DE,GONZALEZ,ORTEGA	-103.461	21.4619	5506	5	90.81	0	0	0	0	0	0	0	0	0	0	0	0	0	0	0	0	0	0	0	0	0	0	0	0	0	0	0	0	0	0	0	0	0	0	0	5	0	0	0	0	0	0	0
AGUASCALIENTES	SAN,FRANCISCO,DE,LOS,ROMO	-102.27	22.0687	35769	4	11.1829	0	0	0	0	0	0	0	0	1	0	0	0	0	0	0	0	0	0	0	0	0	0	0	0	0	0	0	0	0	0	0	0	0	0	0	0	2	0	0	0	0	0	0
CAMPECHE	CAMPECHE	-90.5237	19.8454	259005	4	1.54437	0	0	0	0	0	0	0	0	0	0	0	0	0	0	0	0	0	0	0	3	0	0	0	0	1	0	0	0	0	0	0	0	0	0	0	0	0	0	0	0	0	0	0
CHIAPAS	PIJIJIAPAN	-93.2123	15.6852	50079	4	7.98738	0	0	0	0	0	0	0	0	0	0	0	0	0	0	0	0	0	0	0	0	1	0	0	0	0	0	0	1	0	0	0	0	0	0	0	0	0	0	0	0	2	0	0
CHIHUAHUA	CORONADO	-106.098	28.6008	2284	4	175.131	0	0	0	0	0	0	0	0	0	0	0	0	0	0	0	0	0	2	0	0	0	0	0	1	0	0	0	0	0	0	0	0	0	0	0	1	0	0	0	0	0	0	0
CHIHUAHUA	IGNACIO,ZARAGOZA	-107.76	29.6459	6934	4	57.6868	0	0	0	0	0	0	0	0	0	0	0	0	0	0	0	0	0	1	0	3	0	0	0	0	0	0	0	0	0	0	0	0	0	0	0	0	0	0	0	0	0	0	0
CHIHUAHUA	LA,CRUZ	-105.197	27.8622	3982	4	100.452	0	0	0	0	0	0	0	0	0	0	0	0	0	0	0	0	0	0	0	0	1	0	0	1	0	0	0	0	0	0	0	0	0	0	0	0	0	0	1	0	0	0	0
DISTRITO,FEDERAL	LA,MAGDALENA,CONTRERAS	-99.2398	19.3161	239086	4	1.67304	0	0	0	0	0	0	0	1	0	0	0	0	0	1	0	0	0	0	0	0	0	0	0	0	0	0	0	0	0	0	0	0	0	0	0	0	0	1	0	0	0	1	0
DISTRITO,FEDERAL	MILPA,ALTA	-99.0237	19.191	130582	4	3.06321	0	0	0	1	0	0	0	0	0	0	0	0	0	0	0	0	0	0	0	0	0	0	0	0	0	0	0	0	0	0	0	0	0	0	0	0	0	0	0	0	0	0	0
DURANGO	CANELAS	-106.538	25.121	4122	4	97.0403	0	0	0	0	0	0	0	0	0	0	0	0	1	0	0	0	0	0	0	0	0	0	0	0	0	0	0	1	0	0	0	1	0	0	0	0	0	0	0	0	0	0	1
DURANGO	PANUCO,DE,CORONADO	-104.373	24.5601	11927	4	33.5374	0	0	0	0	0	0	0	0	0	0	0	0	0	0	0	0	0	0	0	0	0	0	0	0	0	0	0	0	0	0	0	0	0	0	0	0	1	0	0	0	0	0	0
GUANAJUATO	OCAMPO	-101.478	21.65	22683	4	17.6344	0	0	0	0	0	0	0	0	0	0	0	0	0	0	0	3	0	0	0	0	0	0	0	0	0	0	0	0	1	0	0	0	0	0	0	0	0	0	0	0	0	0	0
GUANAJUATO	SAN,FELIPE	-101.214	21.4822	106952	4	3.74	0	0	0	0	0	0	0	0	0	0	0	0	0	0	0	0	0	0	4	0	0	0	0	0	0	0	0	0	0	0	0	0	0	0	0	0	0	0	0	0	0	0	0
GUANAJUATO	SAN,LUIS,DE,LA,PAZ	-100.518	21.296	115656	4	3.45853	0	0	0	0	0	0	0	0	0	0	0	0	0	0	0	0	0	0	0	0	0	0	0	0	0	0	0	1	0	0	0	0	0	1	1	0	0	0	0	0	0	0	0
GUANAJUATO	YURIRIA	-101.133	20.212	70782	4	5.65115	0	0	0	0	0	0	0	0	0	0	0	0	0	0	0	0	0	0	0	0	0	0	0	0	0	0	0	1	0	0	0	1	0	0	0	0	0	0	0	0	0	0	0
GUERRERO	BUENAVISTA,DE,CUELLAR	-99.4076	18.4589	12688	4	31.5259	0	0	0	0	0	0	0	0	0	0	0	0	0	1	0	0	0	0	0	0	1	0	0	0	0	0	0	0	0	0	0	0	0	0	0	0	0	0	0	0	0	0	0
GUERRERO	JUCHITAN	-98.6364	16.6255	7166	4	55.8191	0	0	0	0	0	0	0	0	0	0	0	0	0	0	0	0	0	0	0	0	0	0	0	0	0	0	0	0	0	0	0	0	0	0	1	2	0	0	0	0	0	0	0
HIDALGO	ACAXOCHITLAN	-98.1998	20.1582	40583	4	9.85634	0	0	0	0	0	0	1	0	0	0	0	0	0	0	0	0	0	0	0	0	1	0	0	0	0	0	0	0	0	0	0	0	0	0	1	0	1	0	0	0	0	0	0
HIDALGO	EPAZOYUCAN	-98.6355	20.0202	13830	4	28.9226	0	0	0	0	0	0	0	0	1	0	0	1	0	0	0	0	0	0	0	0	0	0	0	0	0	0	0	0	0	0	0	0	0	0	0	0	0	0	0	0	0	0	0
JALISCO	CHIMALTITAN	-103.78	21.7803	3771	4	106.073	0	0	0	0	0	0	0	0	0	0	0	0	0	0	0	0	0	0	0	0	0	0	0	0	0	0	0	0	0	0	0	0	0	0	0	0	0	0	0	0	0	4	0
JALISCO	EL,ARENAL	-103.691	20.779	17545	4	22.7985	0	0	0	0	0	0	0	0	0	0	0	0	0	0	0	0	0	0	0	0	1	0	0	0	0	0	1	0	0	0	0	0	0	0	1	0	0	0	1	0	0	0	0
JALISCO	SAN,JULIAN	-102.18	21.0108	15454	4	25.8833	0	0	0	0	0	0	0	0	0	0	0	0	0	0	0	0	0	0	0	0	4	0	0	0	0	0	0	0	0	0	0	0	0	0	0	0	0	0	0	0	0	0	0
JALISCO	SAYULA	-103.6	19.8829	34829	4	11.4847	0	0	0	0	0	0	0	0	0	0	0	0	0	0	1	0	0	0	0	0	0	0	0	0	0	0	0	0	0	0	0	0	0	0	0	0	0	0	0	0	0	2	1
JALISCO	TAPALPA	-103.759	19.9454	18096	4	22.1043	0	0	0	0	0	0	0	0	0	0	0	0	0	0	0	0	0	0	0	0	0	0	0	0	0	0	0	0	0	0	0	0	0	0	0	0	0	0	0	0	0	1	0
JALISCO	TEPATITLAN,DE,MORELOS	-102.762	20.8102	136123	4	2.93852	0	0	0	0	0	0	0	0	0	0	0	0	0	0	0	0	0	0	0	0	0	0	0	0	1	0	0	0	0	0	0	0	0	0	0	0	0	0	0	1	0	0	1
JALISCO	TONAYA	-103.97	19.7842	5930	4	67.4536	0	0	0	0	0	0	0	0	0	0	0	0	0	0	0	0	0	0	0	0	0	0	0	0	0	0	0	0	0	0	0	0	0	0	0	0	0	0	0	0	0	0	0
MEXICO	ATIZAPAN	-99.1368	19.3023	10299	4	38.8387	0	0	0	0	0	0	0	0	0	0	0	0	0	0	0	0	0	0	0	0	0	0	0	0	0	0	0	0	0	0	0	0	0	0	0	0	0	0	0	0	1	2	0
MEXICO	ATLACOMULCO	-99.0385	19.3977	93718	4	4.26812	0	0	0	0	0	0	0	0	0	0	0	0	0	0	0	0	0	0	0	0	0	0	3	0	0	0	0	0	0	0	0	0	0	0	0	0	0	0	0	0	0	0	0
MEXICO	IXTAPAN,DE,LA,SAL	-99.6755	18.8438	33541	4	11.9257	0	0	0	0	0	0	0	0	0	0	0	0	0	0	0	0	0	0	0	0	0	1	1	0	0	0	0	0	0	0	0	0	0	0	0	0	0	0	0	0	0	0	0
MEXICO	JILOTZINGO	-99.0567	19.8699	17970	4	22.2593	0	0	0	0	0	0	0	0	0	0	0	0	0	0	0	0	0	0	0	0	1	0	0	0	0	0	0	0	0	0	0	0	0	0	0	2	0	0	0	0	0	0	0
MEXICO	TEMASCALAPA	-98.9001	19.8258	35987	4	11.1151	0	0	0	0	0	0	0	0	0	0	0	0	0	0	1	0	0	2	0	0	1	0	0	0	0	0	0	0	0	0	0	0	0	0	0	0	0	0	0	0	0	0	0
MEXICO	TENANGO,DEL,AIRE	-98.8599	19.1576	10578	4	37.8143	0	0	0	0	0	0	0	0	0	1	0	0	0	0	0	0	0	0	0	0	0	0	0	1	0	0	0	0	0	0	0	0	0	0	0	0	0	0	0	1	0	0	0
MICHOACAN	ANGAMACUTIRO	-102.35	20.0228	14684	4	27.2405	0	0	0	0	0	0	0	0	0	0	0	0	0	0	0	0	0	0	0	4	0	0	0	0	0	0	0	0	0	0	0	0	0	0	0	0	0	0	0	0	0	0	0
MICHOACAN	JIQUILPAN	-102.718	19.9912	34199	4	11.6962	0	0	0	0	2	0	0	0	1	0	0	0	0	0	0	0	0	0	0	0	0	0	0	1	0	0	0	0	0	0	0	0	0	0	0	0	0	0	0	0	0	0	0
MICHOACAN	JUAREZ	-100.496	19.4676	13604	4	29.4031	0	1	0	0	0	0	0	0	0	0	0	0	0	0	0	0	0	0	0	0	0	0	0	0	0	0	0	0	0	0	0	0	0	1	0	0	2	0	0	0	0	0	0
MICHOACAN	ZACAPU	-101.791	19.8167	73455	4	5.44551	0	0	0	0	0	0	0	1	0	0	0	0	0	1	0	0	0	0	0	0	0	0	0	0	0	0	0	0	0	0	0	0	0	1	0	0	0	0	0	0	0	0	0
MORELOS	COATLAN,DEL,RIO	-99.4353	18.7438	9471	4	42.2342	0	0	0	2	0	0	0	0	0	0	0	0	0	0	0	0	0	0	0	0	0	0	0	0	0	0	0	0	0	0	0	0	0	0	0	0	0	1	0	1	0	0	0
MORELOS	JONACATEPEC	-98.8	18.6833	14604	4	27.3898	0	0	0	0	0	0	0	0	0	0	0	0	0	0	0	0	0	0	0	0	0	0	0	0	0	0	0	0	0	0	0	0	1	1	0	0	2	0	0	0	0	0	0
MORELOS	TEPALCINGO	-98.8445	18.5947	25346	4	15.7816	0	0	0	0	0	0	0	0	0	0	0	0	0	1	0	0	0	0	0	0	0	0	0	0	0	0	0	0	1	0	0	0	0	0	0	0	0	0	0	0	0	0	0
MORELOS	TLALNEPANTLA	-98.9983	19.0095	6636	4	60.2773	0	0	0	0	0	0	0	0	0	0	0	1	0	0	0	0	0	0	0	0	0	0	0	0	0	0	0	0	0	0	1	0	0	0	0	0	0	0	0	0	0	0	0
NAYARIT	COMPOSTELA	-104.9	21.238	70399	4	5.6819	0	0	0	0	0	0	0	0	0	0	0	1	0	0	0	0	0	0	0	0	0	0	0	0	0	0	0	0	0	0	0	0	0	0	0	1	0	0	0	0	0	0	0
NAYARIT	DEL,NAYAR	-105.13	21.9576	34300	4	11.6618	0	0	0	0	0	0	0	0	0	0	0	0	0	0	0	0	0	0	0	0	0	0	0	0	0	0	0	0	2	0	0	0	0	0	0	0	0	0	0	0	0	2	0
NAYARIT	SANTA,MARIA,DEL,ORO	-104.588	21.3328	22412	4	17.8476	0	0	0	0	0	0	0	0	0	0	0	0	0	0	0	0	0	0	0	0	0	0	0	0	0	0	0	0	0	0	0	0	0	0	0	0	0	0	1	1	0	0	0
OAXACA	HEROICA,CIUDAD,DE,EJUTLA,DE,CRESPO	-96.7307	16.5647	19679	4	20.3262	0	0	0	0	0	0	0	2	0	0	0	0	1	0	0	0	0	0	0	0	0	0	0	0	0	0	1	0	0	0	0	0	0	0	0	0	0	0	0	0	0	0	0
OAXACA	SAN,RAYMUNDO,JALPAN	-96.7567	16.9705	2079	4	192.4	0	0	0	0	0	0	0	0	0	0	0	0	0	0	0	0	1	0	0	0	0	0	0	0	0	0	0	3	0	0	0	0	0	0	0	0	0	0	0	0	0	0	0
OAXACA	TLALIXTAC,DE,CABRERA	-96.65	17.0667	9417	4	42.4764	0	0	0	0	0	0	0	0	0	0	0	0	0	0	0	0	0	0	0	0	0	0	0	0	0	0	0	0	0	0	0	0	0	0	0	0	0	0	0	0	0	0	0
PUEBLA	VENUSTIANO,CARRANZA	-97.6712	20.5078	27890	4	14.3421	0	0	0	0	0	0	0	0	0	0	0	0	0	0	0	0	0	0	0	0	0	1	0	0	0	0	0	0	0	0	1	0	0	0	0	0	0	1	0	0	0	1	0
SAN,LUIS,POTOSI	AQUISMON	-99.0197	21.6249	47423	4	8.43473	0	0	0	0	0	0	0	0	0	0	0	0	0	0	0	0	0	0	0	0	0	0	0	0	0	0	0	0	0	0	0	0	0	0	0	0	0	0	0	0	0	3	0
SONORA	BAVIACORA	-110.161	29.7127	3560	4	112.36	0	0	0	0	0	0	0	0	0	0	0	0	0	0	0	0	0	0	0	0	2	0	0	0	0	0	0	0	0	0	0	0	0	0	0	0	0	0	0	2	0	0	0
SONORA	SANTA,ANA	-111.12	30.5398	16014	4	24.9781	0	0	0	0	0	0	0	0	0	1	0	0	0	0	0	0	0	0	0	0	1	0	0	1	0	0	0	0	0	1	0	0	0	0	0	0	0	0	0	0	0	0	0
SONORA	TRINCHERAS	-111.528	30.3968	1731	4	231.08	0	0	2	0	0	0	0	0	0	0	0	0	0	0	0	0	0	0	0	0	0	0	0	0	0	0	0	0	0	0	0	0	0	2	0	0	0	0	0	0	0	0	0
TABASCO	CENTLA	-91.4125	17.4715	102110	4	3.91734	0	0	0	0	0	0	0	0	0	0	2	0	0	0	0	0	0	0	0	0	0	0	0	0	0	0	0	0	0	0	0	0	0	0	0	0	0	0	0	0	0	0	0
TABASCO	COMALCALCO	-93.2217	18.2612	192802	4	2.07467	0	0	0	0	1	0	0	0	0	0	0	0	0	0	0	0	0	0	0	0	0	0	2	0	0	0	0	0	0	0	0	0	0	0	0	0	0	1	0	0	0	0	0
TABASCO	JALAPA	-92.8112	17.7193	36391	4	10.9917	0	0	0	0	0	0	0	0	0	3	0	0	0	1	0	0	0	0	0	0	0	0	0	0	0	0	0	0	0	0	0	0	0	0	0	0	0	0	0	0	0	0	0
TABASCO	JALPA,DE,MENDEZ	-93.0624	18.176	83356	4	4.79869	0	0	0	0	0	0	0	1	0	0	0	0	0	0	0	0	0	0	0	0	0	0	0	0	0	0	0	0	0	1	0	0	0	0	0	0	0	0	0	0	0	0	0
TAMAULIPAS	BURGOS	-98.8004	24.9471	4589	4	87.165	0	0	0	0	0	0	0	0	0	0	0	0	0	0	0	0	0	0	0	0	0	0	1	0	0	0	0	0	0	0	0	0	0	2	0	0	0	0	0	0	0	1	0
TAMAULIPAS	SAN,CARLOS	-98.9418	24.5821	9331	4	42.8679	0	0	0	0	0	0	0	0	0	0	0	0	0	0	0	0	0	0	0	0	0	0	0	0	0	0	0	0	0	0	0	0	0	0	0	0	0	0	0	0	0	4	0
TLAXCALA	TLAXCALA	-98.2394	19.3122	89795	4	4.45459	0	0	0	0	0	0	0	0	0	0	0	0	0	0	0	0	0	0	0	0	0	0	0	1	0	0	0	0	0	0	0	0	0	0	2	0	0	0	0	0	0	0	0
VERACRUZ	CATEMACO	-95.1112	18.4217	48593	4	8.23164	0	0	0	0	0	0	0	0	2	0	0	0	0	0	0	0	0	0	0	0	0	0	0	0	0	0	0	0	0	0	2	0	0	0	0	0	0	0	0	0	0	0	0
VERACRUZ	COATEPEC	-96.9588	19.4536	86696	4	4.61382	0	0	0	0	0	0	0	0	2	0	0	0	0	0	0	0	0	0	0	0	0	0	0	0	1	1	0	0	0	0	0	0	0	0	0	0	0	0	0	0	0	0	0
VERACRUZ	LA,ANTIGUA	-96.1679	19.2058	25500	4	15.6863	0	0	0	0	0	0	0	0	0	0	0	0	0	0	0	0	0	0	0	0	0	1	0	0	1	1	0	0	0	0	0	0	0	0	0	0	1	0	0	0	0	0	0
VERACRUZ	MEDELLIN	-96.1562	19.2088	59126	4	6.76521	0	0	0	0	0	0	0	0	0	0	0	0	0	0	0	0	0	0	0	0	0	0	0	1	0	0	0	0	0	0	0	1	0	0	0	0	1	0	0	0	0	0	0
VERACRUZ	MOLOACAN	-94.3465	17.9869	16120	4	24.8139	0	0	0	0	0	0	0	0	0	0	0	0	0	0	0	0	0	0	0	0	0	0	1	0	0	2	0	0	0	0	0	0	0	0	0	0	0	0	0	0	0	1	0
VERACRUZ	SANTIAGO,SOCHIAPAN	-95.3	18.47	12409	4	32.2347	0	0	0	0	0	0	0	0	0	0	0	0	0	0	0	0	0	0	0	0	0	0	0	0	0	0	0	0	0	0	0	0	0	0	0	0	0	0	2	0	0	0	0
VERACRUZ	TIERRA,BLANCA	-96.3564	18.4472	94087	4	4.25138	0	0	0	0	0	0	0	0	0	0	0	0	0	0	0	0	0	0	0	0	0	1	0	0	1	0	1	0	0	0	0	0	0	0	0	0	0	0	0	0	0	0	1
ZACATECAS	RIO,GRANDE	-103.036	23.8225	62693	4	6.3803	0	0	0	0	0	0	0	0	0	0	0	0	0	0	0	0	0	0	0	0	0	0	0	0	0	0	0	0	0	0	0	0	1	0	0	0	0	0	0	2	0	0	0
ZACATECAS	VILLA,GONZALEZ,ORTEGA	-101.913	22.5127	12893	4	31.0246	0	0	0	0	0	0	0	0	0	0	0	0	0	0	0	0	0	0	0	0	0	1	0	0	0	0	0	0	0	3	0	0	0	0	0	0	0	0	0	0	0	0	0
AGUASCALIENTES	COSIO	-102.3	22.3657	15042	3	19.9442	0	0	0	0	0	0	0	0	0	0	0	0	0	0	0	0	0	0	0	0	0	0	0	0	0	0	0	0	0	0	0	0	0	0	0	0	0	0	0	0	0	0	0
CHIAPAS	ESCUINTLA	-92.6577	15.3228	30068	3	9.97738	0	0	0	0	0	0	0	0	0	2	0	0	0	0	0	0	0	0	0	0	0	1	0	0	0	0	0	0	0	0	0	0	0	0	0	0	0	0	0	0	0	0	0
COAHUILA	MONCLOVA	-101.422	26.9103	216206	3	1.38757	0	0	0	0	0	0	0	0	0	0	0	0	0	0	0	0	0	0	0	0	0	0	0	0	0	0	0	0	0	0	0	0	3	0	0	0	0	0	0	0	0	0	0
COAHUILA	NAVA	-100.764	28.4212	27928	3	10.7419	0	0	0	0	0	0	0	0	0	0	0	0	0	0	0	0	0	0	0	0	0	0	0	0	0	0	0	0	0	3	0	0	0	0	0	0	0	0	0	0	0	0	0
COAHUILA	RAMOS,ARIZPE	-100.943	25.5409	75461	3	3.97556	0	0	0	0	0	0	0	0	0	0	0	0	0	0	0	0	0	0	0	0	0	0	1	0	0	0	0	0	0	0	0	0	1	0	0	0	0	0	0	0	0	0	0
COAHUILA	VIESCA	-102.8	25.3384	21319	3	14.072	0	0	0	0	0	0	0	0	0	0	0	0	0	0	0	0	0	0	0	0	0	0	0	0	0	0	0	0	0	0	0	0	0	1	0	0	0	0	0	0	2	0	0
COLIMA	COMALA	-103.761	19.3213	20888	3	14.3623	0	0	0	0	0	0	0	0	0	0	0	0	0	0	0	0	0	0	0	0	0	0	0	0	0	0	0	0	0	0	0	0	0	0	0	0	0	0	0	0	0	0	0
DURANGO	INDE	-105.221	25.9105	5280	3	56.8182	0	0	0	0	0	0	0	0	0	0	0	0	0	0	0	0	0	0	0	0	0	0	0	0	0	0	0	0	0	1	0	0	0	0	0	2	0	0	0	0	0	0	0
GUANAJUATO	DOLORES,HIDALGO	-100.935	21.157	148173	3	2.02466	0	0	0	0	0	0	0	0	0	0	0	0	0	0	0	0	0	0	0	0	0	0	0	0	0	0	0	1	0	0	0	0	0	0	0	1	0	0	1	0	0	0	0
GUERRERO	AHUACUOTZINGO	-98.9359	17.7137	25027	3	11.9871	1	0	0	0	0	0	0	0	0	0	0	0	0	0	0	0	0	0	0	0	0	0	0	1	0	0	0	0	0	0	0	0	0	0	0	0	0	1	0	0	0	0	0
GUERRERO	FLORENCIO,VILLARREAL	-99.126	16.7293	20175	3	14.8699	0	0	0	0	0	0	0	0	0	0	0	1	0	0	0	0	0	0	0	0	0	0	0	0	0	0	0	0	0	0	0	0	0	0	0	0	0	0	0	0	0	2	0
GUERRERO	MARTIR,DE,CUILAPAN	-99.3997	17.5741	17702	3	16.9472	0	0	0	0	0	0	0	0	0	0	0	0	0	0	0	0	0	0	0	0	0	0	0	0	0	0	0	0	0	0	0	0	0	0	0	0	0	1	0	0	2	0	0
GUERRERO	METLATONOC	-98.25	16.8167	18976	3	15.8094	0	0	0	0	0	0	0	0	0	0	0	0	0	0	0	0	0	0	0	1	0	0	0	0	0	0	0	0	0	0	0	0	0	0	0	0	0	0	0	0	0	1	0
HIDALGO	HUASCA,DE,OCAMPO	-98.5741	20.204	17182	3	17.4601	0	0	0	0	0	0	0	0	1	0	0	0	1	1	0	0	0	0	0	0	0	0	0	0	0	0	0	0	0	0	0	0	0	0	0	0	0	0	0	0	0	0	0
HIDALGO	HUEJUTLA,DE,REYES	-98.4181	21.1437	122905	3	2.44091	0	0	0	0	0	0	0	0	0	0	0	0	0	0	0	0	0	0	0	0	0	0	1	0	0	0	0	0	0	0	0	0	0	0	0	0	0	0	0	0	0	1	0
HIDALGO	TEPEJI,DEL,RIO,DE,OCAMPO	-99.3416	19.9001	80612	3	3.72153	0	0	0	0	0	0	0	0	0	0	0	0	0	0	0	0	0	0	0	0	0	0	0	1	0	0	0	0	0	0	0	0	0	0	0	0	0	0	0	1	0	0	0
HIDALGO	VILLA,DE,TEZONTEPEC	-98.8194	19.8788	11654	3	25.7422	0	0	0	0	0	0	0	0	0	0	0	0	0	0	0	0	0	0	0	0	1	0	2	0	0	0	0	0	0	0	0	0	0	0	0	0	0	0	0	0	0	0	0
JALISCO	CUAUTITLAN,DE,GARCIA,BARRAGAN	-103.914	20.154	17322	3	17.319	0	0	0	0	0	0	0	0	0	0	0	0	0	0	0	0	0	0	0	1	0	0	0	0	0	0	0	0	0	1	0	1	0	0	0	0	0	0	0	0	0	0	0
JALISCO	SAN,IGNACIO,CERRO,GORDO	-102.535	20.7457	17626	3	17.0203	0	0	0	0	0	0	0	0	0	0	0	0	0	0	0	0	0	0	0	0	0	0	0	0	0	0	0	0	0	0	0	0	0	0	0	0	0	0	0	2	0	0	0
JALISCO	SAN,JUANITO,DE,ESCOBEDO	-104.003	20.7986	8896	3	33.723	0	0	0	2	0	0	0	0	0	0	1	0	0	0	0	0	0	0	0	0	0	0	0	0	0	0	0	0	0	0	0	0	0	0	0	0	0	0	0	0	0	0	0
JALISCO	UNION,DE,SAN,ANTONIO	-102.006	21.128	17325	3	17.316	0	0	0	0	0	0	0	0	0	0	0	0	0	0	0	0	0	0	0	0	0	0	0	0	0	0	0	0	0	0	0	0	0	2	0	0	0	0	0	0	1	0	0
MEXICO	AMATEPEC	-100.181	18.6807	26334	3	11.3921	0	0	0	0	0	0	0	0	1	0	0	0	0	0	0	0	0	0	0	0	0	0	0	0	0	1	0	0	0	0	0	0	0	0	0	0	0	0	0	0	0	1	0
MEXICO	ATENCO	-97.5441	19.0855	56243	3	5.334	0	1	0	0	0	0	0	0	1	0	0	0	0	0	0	0	0	0	0	0	0	0	0	0	0	0	0	0	0	0	0	0	0	0	0	0	0	0	0	0	0	1	0
MEXICO	AYAPANGO	-98.8023	19.1299	8864	3	33.8448	0	0	0	0	0	0	0	0	0	0	0	0	0	0	0	0	0	0	0	0	0	0	0	0	0	0	0	0	0	0	0	0	0	0	0	0	0	0	0	0	0	0	0
MEXICO	CHIAUTLA	-98.8828	19.5494	26191	3	11.4543	0	0	0	0	0	0	0	0	0	0	0	0	0	0	0	0	0	0	0	0	0	0	0	0	0	0	0	0	0	0	0	0	0	0	0	0	0	0	0	0	3	0	0
MEXICO	HUEHUETOCA	-99.2033	19.8342	100023	3	2.99931	0	0	0	0	0	0	0	0	0	0	0	0	0	0	0	0	0	0	0	0	0	0	0	0	0	1	0	0	0	0	0	0	0	0	0	0	0	0	0	0	0	0	0
MEXICO	IXTLAHUACA	-99.7669	19.5689	141482	3	2.12041	0	1	0	0	0	0	0	0	0	0	0	0	0	0	0	0	0	0	0	0	0	0	0	0	0	0	0	0	0	0	0	0	0	0	0	0	0	0	0	0	0	0	0
MEXICO	SAN,MARTIN,DE,LAS,PIRAMIDES	-98.8375	19.7058	24851	3	12.0719	0	0	0	0	0	0	0	0	0	0	0	0	0	0	1	0	0	0	0	0	0	0	1	0	0	0	1	0	0	0	0	0	0	0	0	0	0	0	0	0	0	0	0
MEXICO	TENANGO,DEL,VALLE	-99.2164	19.6365	77965	3	3.84788	0	0	0	0	0	0	0	0	0	0	0	0	0	0	0	0	0	0	0	0	0	0	0	0	0	0	0	0	0	0	0	0	0	1	0	1	0	0	0	0	0	1	0
MEXICO	TEPETLIXPA	-98.8199	19.0247	18327	3	16.3693	0	0	0	0	0	0	0	0	0	0	0	0	0	0	0	0	0	0	0	0	0	0	1	0	0	0	0	0	0	0	0	0	1	0	0	0	0	0	0	0	0	0	0
MEXICO	TEZOYUCA	-98.9131	19.5914	35199	3	8.52297	0	0	0	0	0	0	0	0	0	0	0	1	0	0	0	0	0	0	0	0	0	0	0	1	0	0	0	0	0	0	0	0	0	0	0	0	0	0	0	0	1	0	0
MEXICO	VILLA,DEL,CARBON	-99.4616	19.7223	44881	3	6.68434	0	0	0	0	0	0	0	0	0	0	0	0	0	0	0	0	0	0	0	0	0	3	0	0	0	0	0	0	0	0	0	0	0	0	0	0	0	0	0	0	0	0	0
MEXICO	ZUMPAHUACAN	-99.5815	18.8346	16365	3	18.3318	0	0	0	0	0	0	0	0	0	1	0	0	0	0	0	0	0	0	0	0	0	0	0	0	0	0	0	0	0	0	0	0	0	0	0	0	2	0	0	0	0	0	0
MICHOACAN	ALVARO,OBREGON	-101.039	19.8232	20913	3	14.3451	0	0	0	0	0	0	0	0	0	0	0	0	0	0	0	0	0	0	0	0	0	0	0	0	0	0	0	0	0	0	0	2	0	0	0	0	0	0	0	0	0	0	0
MICHOACAN	BRISEÑAS	-102.489	19.6425	10653	3	28.1611	0	0	0	0	0	0	0	0	0	0	0	0	0	0	0	0	0	0	0	0	0	0	0	0	0	0	0	0	0	0	0	0	0	0	1	0	0	0	1	1	0	0	0
MICHOACAN	COJUMATLAN,DE,REGULES	-102.851	20.1177	9980	3	30.0601	0	0	0	0	0	0	0	0	0	0	0	0	0	0	0	0	0	0	0	0	0	0	0	0	0	0	0	0	0	0	0	0	0	0	0	0	0	0	0	0	1	2	0
MICHOACAN	CUITZEO	-101.14	19.9692	28227	3	10.6281	0	0	0	0	0	0	0	0	0	0	0	0	1	0	0	0	0	0	0	0	0	0	0	0	0	0	0	0	0	0	0	0	0	0	0	0	0	2	0	0	0	0	0
MICHOACAN	NAHUATZEN	-101.918	19.6545	27174	3	11.04	0	0	0	0	0	0	0	0	0	0	0	0	0	1	0	0	0	0	0	0	0	0	0	0	0	0	0	0	0	0	1	1	0	0	0	0	0	0	0	0	0	0	0
MICHOACAN	SENGUIO	-100.352	19.7344	18427	3	16.2805	0	0	0	2	0	0	0	0	0	0	0	0	0	0	0	0	0	0	0	0	1	0	0	0	0	0	0	0	0	0	0	0	0	0	0	0	0	0	0	0	0	0	0
MICHOACAN	TANGAMANDAPIO	-102.437	19.9546	27822	3	10.7828	0	1	0	0	0	2	0	0	0	0	0	0	0	0	0	0	0	0	0	0	0	0	0	0	0	0	0	0	0	0	0	0	0	0	0	0	0	0	0	0	0	0	0
MICHOACAN	TZINTZUNTZAN	-101.578	19.6288	13556	3	22.1304	0	0	0	3	0	0	0	0	0	0	0	0	0	0	0	0	0	0	0	0	0	0	0	0	0	0	0	0	0	0	0	0	0	0	0	0	0	0	0	0	0	0	0
MICHOACAN	VILLAMAR	-102.595	20.021	16991	3	17.6564	0	0	0	0	0	0	0	0	0	0	0	0	0	0	0	0	0	0	0	0	0	0	0	0	0	0	0	0	1	0	0	0	0	0	0	0	0	0	0	1	0	0	1
MICHOACAN	ZINAPECUARO	-100.755	19.8609	46666	3	6.42866	0	0	0	0	0	0	0	0	0	0	0	0	0	0	0	0	0	0	0	0	0	0	0	0	0	0	0	2	0	0	0	0	1	0	0	0	0	0	0	0	0	0	0
MORELOS	ATLATLAHUCAN	-98.8975	18.9337	18895	3	15.8772	0	0	0	0	0	0	0	0	0	0	0	0	0	0	0	0	0	0	0	0	0	0	0	0	0	0	0	0	0	0	0	0	0	0	0	0	0	0	0	0	0	0	0
MORELOS	TLAQUILTENANGO	-99.163	18.6326	31534	3	9.51354	0	0	0	0	0	0	0	0	0	0	0	0	0	0	0	0	0	0	0	0	0	0	0	0	0	0	0	0	0	0	0	1	0	0	0	0	0	0	0	0	2	0	0
MORELOS	TLAYACAPAN	-98.9811	18.9556	16543	3	18.1346	0	0	0	0	0	0	0	0	0	0	0	0	0	0	0	0	0	0	0	0	0	0	0	0	0	0	0	0	0	0	0	0	0	0	0	1	0	0	0	1	0	0	0
NAYARIT	JALA	-104.435	21.1038	17698	3	16.9511	0	0	0	0	0	0	0	0	1	0	0	0	0	0	0	0	2	0	0	0	0	0	0	0	0	0	0	0	0	0	0	0	0	0	0	0	0	0	0	0	0	0	0
NAYARIT	RUIZ	-105.142	21.9519	23469	3	12.7828	0	0	0	0	0	0	0	0	0	0	0	0	0	0	0	0	0	0	0	0	0	0	0	0	0	0	0	0	0	0	0	0	0	0	0	0	0	0	1	0	0	0	0
NUEVO,LEON	LINARES	-99.5663	24.8579	78669	3	3.81345	1	0	0	0	0	0	0	0	0	0	0	0	0	0	0	0	0	0	0	0	0	0	0	0	0	0	0	0	0	1	0	0	0	0	0	1	0	0	0	0	0	0	0
NUEVO,LEON	MARIN	-100.028	25.8765	5488	3	54.6647	0	0	0	0	2	0	0	0	0	0	0	0	0	0	0	0	0	0	0	0	0	0	0	0	0	0	0	0	0	0	0	0	0	0	0	0	0	0	0	0	1	0	0
NUEVO,LEON	MINA	-100.535	26.0029	5447	3	55.0762	0	0	0	0	0	0	0	0	0	0	0	0	0	0	0	0	0	0	0	0	0	0	0	0	0	0	0	0	0	0	0	0	0	0	0	0	0	0	0	0	0	0	0
NUEVO,LEON	SALINAS,VICTORIA	-100.294	25.9639	32660	3	9.18555	0	0	0	0	0	0	0	0	0	0	0	0	0	0	0	0	0	0	0	0	0	0	0	0	0	0	0	0	0	0	0	0	0	0	0	0	0	0	0	0	1	1	1
OAXACA	ASUNCION,IXTALTEPEC	-95.0551	16.5033	14751	3	20.3376	0	0	0	0	0	0	0	0	0	0	0	0	0	1	0	0	1	0	0	0	0	0	0	0	0	0	0	0	0	0	0	0	0	0	0	0	0	0	0	0	0	0	0
OAXACA	CONSTANCIA,DEL,ROSARIO	-97.9432	17.0379	3860	3	77.7202	0	0	0	0	0	0	0	0	0	0	0	0	0	0	0	0	0	0	0	0	0	0	0	0	0	0	0	0	0	0	0	1	0	0	0	0	0	1	0	0	0	0	0
OAXACA	MARISCALA,DE,JUAREZ	-98.1395	17.8609	3530	3	84.9858	0	0	0	0	0	0	0	0	0	0	0	0	0	0	1	0	0	0	1	0	0	0	0	0	0	0	0	0	0	0	0	0	0	0	0	0	0	0	0	0	1	0	0
OAXACA	SAN,BARTOLO,COYOTEPEC	-96.7063	16.9566	8684	3	34.5463	0	0	0	0	0	0	0	0	0	0	0	0	0	0	0	3	0	0	0	0	0	0	0	0	0	0	0	0	0	0	0	0	0	0	0	0	0	0	0	0	0	0	0
OAXACA	SAN,BARTOLOME,LOXICHA	-96.7099	15.9706	2422	3	123.865	0	0	0	0	0	0	0	0	0	0	0	0	0	0	0	0	0	0	0	0	0	0	0	0	0	1	0	0	0	0	0	0	0	0	0	1	1	0	0	0	0	0	0
OAXACA	SAN,JUAN,BAUTISTA,LO,DE,SOTO	-98.2544	16.5411	2325	3	129.032	0	0	0	0	0	0	0	0	0	0	0	0	0	0	0	0	0	0	0	3	0	0	0	0	0	0	0	0	0	0	0	0	0	0	0	0	0	0	0	0	0	0	0
OAXACA	SANTA,MARIA,COLOTEPEC	-96.9378	15.897	22562	3	13.2967	0	0	0	0	0	0	0	0	0	0	0	0	0	0	0	0	0	0	0	0	0	0	2	0	0	0	0	0	0	0	0	0	0	0	0	0	0	0	1	0	0	0	0
OAXACA	SANTA,MARIA,DEL,TULE	-96.6336	17.0466	8165	3	36.7422	0	0	0	0	0	0	0	0	0	0	0	0	0	0	0	0	0	0	0	0	0	0	0	0	0	0	0	0	1	0	0	0	0	0	0	0	0	0	0	0	0	0	0
OAXACA	SANTA,MARIA,ZOQUITLAN	-96.3664	16.5506	3359	3	89.3123	0	0	0	0	0	0	0	0	0	0	0	0	0	0	0	0	0	0	0	0	0	0	0	0	0	0	0	0	0	0	0	0	0	0	0	0	0	0	0	0	0	0	0
OAXACA	SANTIAGO,IXTAYUTLA	-97.6521	16.5655	11917	3	25.1741	0	0	0	0	0	0	0	0	0	0	0	0	0	0	0	0	0	0	0	0	0	0	0	0	0	0	0	0	0	0	0	0	0	0	0	0	0	0	0	3	0	0	0
OAXACA	SANTIAGO,TETEPEC	-97.7509	16.3216	4953	3	60.5694	0	0	0	0	0	0	0	0	0	0	0	0	0	0	0	0	0	0	0	0	0	0	0	0	0	0	0	0	0	0	0	0	0	0	0	0	0	0	1	0	0	0	0
OAXACA	SANTO,DOMINGO,DE,MORELOS	-96.6671	15.8328	10547	3	28.4441	0	1	0	0	0	0	0	0	0	0	0	0	0	0	0	0	0	0	0	0	0	0	0	0	0	0	0	0	0	0	0	1	0	0	0	0	0	0	0	0	0	0	0
OAXACA	VILLA,DE,ETLA	-96.7981	17.2065	9280	3	32.3276	0	0	0	0	0	0	0	0	0	0	0	0	1	0	0	0	1	0	0	0	1	0	0	0	0	0	0	0	0	0	0	0	0	0	0	0	0	0	0	0	0	0	0
PUEBLA	ESPERANZA	-97.3735	18.858	13785	3	21.7628	0	0	0	0	0	0	0	0	0	0	0	0	0	0	0	0	0	0	0	0	0	0	0	0	0	0	0	0	0	0	0	0	0	0	0	0	0	0	0	0	0	0	0
PUEBLA	GUADALUPE	-98.2	18.07	6276	3	47.8011	0	0	0	0	0	0	0	0	0	0	0	0	0	0	0	0	0	0	0	0	0	0	0	0	0	0	0	0	0	0	0	0	0	0	0	0	0	0	0	0	0	0	0
PUEBLA	PANTEPEC	-97.9332	20.5093	18435	3	16.2734	0	0	0	0	0	0	0	0	0	0	0	0	0	0	0	0	0	0	0	0	0	0	1	0	0	1	0	0	0	0	0	0	0	0	0	0	0	0	0	0	0	0	0
PUEBLA	QUECHOLAC	-97.6578	18.9568	47281	3	6.34504	0	0	0	0	0	0	0	0	0	0	0	0	0	0	0	0	0	0	0	0	0	0	0	0	0	0	0	0	0	0	0	0	0	0	0	0	0	0	0	0	0	0	0
PUEBLA	SAN,MARTIN,TEXMELUCAN	-98.4333	19.2833	141112	3	2.12597	0	0	0	0	0	0	0	0	0	0	0	0	0	0	1	0	1	0	0	0	0	0	0	0	0	0	0	0	0	0	0	0	0	1	0	0	0	0	0	0	0	0	0
PUEBLA	SAN,MIGUEL,XOXTLA	-98.3073	19.1669	11598	3	25.8665	0	0	0	0	0	0	0	0	0	0	0	0	0	0	0	0	0	0	0	0	0	0	0	0	0	0	0	0	0	0	0	0	0	0	0	0	0	0	0	0	0	1	0
PUEBLA	SAN,PEDRO,CHOLULA	-98.1409	19.0869	120459	3	2.49047	0	0	0	0	0	0	0	0	0	0	0	0	0	0	0	0	0	0	0	0	0	0	0	0	0	0	0	0	0	0	0	0	0	0	0	1	0	0	0	0	0	0	1
QUERETARO	CORREGIDORA	-100.441	20.5366	143073	3	2.09683	0	0	0	0	2	0	0	0	0	0	0	0	0	0	0	0	0	0	0	0	0	0	0	0	0	0	0	0	0	0	0	0	0	0	0	0	0	0	0	0	0	0	1
QUERETARO	EL,MARQUES	-100.373	20.5836	116458	3	2.57604	0	0	0	0	0	0	0	0	0	0	0	0	1	0	0	0	0	1	0	0	0	0	0	0	0	0	0	0	0	0	0	0	0	0	0	0	0	0	0	0	0	0	0
SAN,LUIS,POTOSI	TANCANHUITZ	-98.9648	21.5928	21039	3	14.2592	0	0	0	0	0	0	0	0	0	0	0	0	0	0	0	0	0	0	0	0	0	0	0	0	0	0	0	0	0	0	0	0	0	0	0	0	0	0	0	0	0	0	0
SONORA	EMPALME	-110.809	27.9641	54131	3	5.54211	0	0	0	0	0	0	0	0	0	0	0	0	0	0	0	0	0	0	0	0	0	1	0	0	0	0	0	0	0	0	0	0	0	0	0	0	0	0	1	0	0	0	0
SONORA	PITIQUITO	-112.055	30.6781	9468	3	31.6857	0	0	0	0	0	0	0	0	0	0	0	0	0	0	0	0	0	0	0	0	0	0	0	0	0	0	0	0	0	0	0	0	0	0	0	1	0	0	2	0	0	0	0
SONORA	QUIRIEGO	-109.253	27.5196	3356	3	89.3921	0	0	0	0	0	0	0	0	0	0	2	0	0	0	0	0	0	0	0	0	0	0	0	0	0	0	0	1	0	0	0	0	0	0	0	0	0	0	0	0	0	0	0
TAMAULIPAS	CASAS	-98.7402	23.7278	4423	3	67.8273	0	0	0	0	0	0	0	0	0	0	0	0	0	0	0	0	0	0	0	0	0	0	0	0	0	0	0	0	0	0	0	0	0	0	0	0	0	0	0	0	0	0	0
VERACRUZ	CUICHAPA	-94.2805	17.9356	11645	3	25.7621	0	0	0	0	0	0	0	0	0	0	0	0	0	0	1	0	0	0	1	0	0	0	0	0	0	1	0	0	0	0	0	0	0	0	0	0	0	0	0	0	0	0	0
VERACRUZ	HUEYAPAN,DE,OCAMPO	-95.1434	18.149	41649	3	7.20305	0	0	0	0	0	0	0	0	0	0	0	0	0	0	0	0	0	0	0	0	0	0	0	0	0	2	0	0	0	0	0	0	0	0	0	0	0	0	0	0	0	0	0
VERACRUZ	JESUS,CARRANZA	-95.0253	17.4364	27080	3	11.0783	0	0	0	0	0	0	0	0	0	0	0	0	0	0	0	0	0	0	0	0	0	0	0	0	1	0	0	0	0	0	0	0	0	0	0	0	0	0	0	0	0	0	0
VERACRUZ	JOSE,AZUETA	-96.15	19.1569	23999	3	12.5005	0	0	0	0	0	0	0	0	0	1	0	0	0	0	0	0	0	0	0	0	0	0	0	0	0	0	0	0	0	0	0	0	0	0	0	0	0	0	0	0	0	0	2
VERACRUZ	LAS,CHOAPAS	-94.0931	17.9097	77426	3	3.87467	0	0	0	0	0	0	0	0	0	0	0	0	0	0	1	0	0	0	0	0	0	0	0	0	0	0	0	0	0	0	0	0	0	0	0	0	0	0	0	1	0	0	0
VERACRUZ	NANCHITAL,DE,LAZARO,CARDENAS,DEL,RIO	-94.1515	18.1343	27094	3	11.0726	0	0	0	0	0	0	0	0	0	0	0	0	0	0	0	0	0	0	0	0	0	0	0	0	0	0	0	0	0	0	2	0	0	0	0	0	0	0	0	0	0	0	0
VERACRUZ	PASO,DEL,MACHO	-96.7167	18.9667	29165	3	10.2863	0	0	0	0	0	0	0	0	0	0	0	0	0	0	0	0	0	0	0	0	0	1	0	0	0	0	0	0	0	0	0	0	0	0	0	0	0	0	0	0	1	0	0
VERACRUZ	PEROTE	-97.2441	19.561	68982	3	4.34896	0	0	0	0	0	0	0	0	0	0	0	0	0	0	0	0	0	0	0	0	0	0	0	1	0	0	0	0	0	0	0	0	0	0	0	0	0	0	0	0	0	0	0
VERACRUZ	TRES,VALLES	-96.1335	18.2348	45095	3	6.65262	0	0	0	0	0	0	0	0	0	0	0	0	0	0	0	0	0	1	0	0	0	0	0	0	0	0	0	0	0	0	0	0	0	0	0	0	0	0	0	1	0	0	0
VERACRUZ	YANGA	-96.7993	18.8302	17462	3	17.1802	0	0	0	0	0	0	0	0	0	0	1	0	0	0	0	0	0	0	0	0	0	0	0	0	0	0	0	0	0	0	0	0	0	0	0	0	0	0	0	0	0	0	0
YUCATAN	MUNA	-89.713	20.4867	12336	3	24.3191	0	0	0	0	0	0	0	0	3	0	0	0	0	0	0	0	0	0	0	0	0	0	0	0	0	0	0	0	0	0	0	0	0	0	0	0	0	0	0	0	0	0	0
ZACATECAS	JALPA	-102.985	21.6327	23557	3	12.7351	0	0	0	0	0	0	0	0	0	0	0	0	0	0	0	0	0	0	0	0	0	0	0	0	0	0	0	0	0	0	0	3	0	0	0	0	0	0	0	0	0	0	0
ZACATECAS	VILLA,DE,COS	-102.352	23.2929	34328	3	8.73922	0	0	0	0	0	0	0	0	0	0	0	0	0	0	0	0	0	3	0	0	0	0	0	0	0	0	0	0	0	0	0	0	0	0	0	0	0	0	0	0	0	0	0
BAJA,CALIFORNIA,SUR	MULEGE	-111.981	26.8906	59114	2	3.38329	0	0	0	1	0	0	0	0	0	0	0	0	0	0	0	0	0	0	0	0	0	0	0	0	0	0	0	0	0	0	0	0	0	0	0	0	0	0	0	0	1	0	0
CHIAPAS	ACAPETAHUA	-92.6906	15.2795	27580	2	7.25163	0	0	0	0	0	0	0	0	0	0	0	0	0	0	0	0	0	0	0	0	0	0	0	0	0	0	0	0	0	0	0	0	0	0	0	0	0	1	0	0	0	0	0
CHIAPAS	ARRIAGA	-93.8963	16.2338	40042	2	4.99476	0	0	0	0	0	0	0	0	0	0	0	0	0	0	0	0	1	0	0	0	0	0	0	0	0	0	0	0	0	0	1	0	0	0	0	0	0	0	0	0	0	0	0
CHIAPAS	CACAHOATAN	-92.1652	14.9883	43811	2	4.56506	0	0	0	0	0	0	0	0	0	0	0	0	0	0	0	0	0	0	0	0	0	0	0	0	0	0	0	0	0	0	0	0	0	0	0	0	0	0	0	0	2	0	0
CHIAPAS	CHIAPA,DE,CORZO	-93.0082	16.7022	87603	2	2.28303	0	0	0	0	0	0	0	0	0	0	0	0	0	0	0	0	0	0	0	1	0	0	0	0	0	0	0	0	0	0	0	0	1	0	0	0	0	0	0	0	0	0	0
CHIAPAS	CINTALAPA	-93.7622	16.6433	78114	2	2.56036	0	0	0	0	0	0	0	0	0	0	0	0	0	0	0	0	0	0	0	0	0	0	0	0	0	0	0	0	0	0	0	0	0	0	0	0	0	0	0	0	0	2	0
CHIAPAS	HUIXTLA	-92.4647	15.1386	51359	2	3.89416	0	0	0	0	0	0	0	0	0	0	0	0	0	0	0	0	0	0	0	0	0	0	0	0	0	0	0	0	0	0	0	0	0	0	0	0	0	1	0	0	1	0	0
CHIAPAS	MOTOZINTLA	-92.2485	15.3709	69119	2	2.89356	0	0	0	0	0	0	0	0	0	0	0	0	0	0	0	1	0	0	0	0	0	0	0	0	0	0	0	0	1	0	0	0	0	0	0	0	0	0	0	0	0	0	0
CHIAPAS	OCOSINGO	-92.0939	16.9067	198877	2	1.00565	0	0	0	0	0	0	0	0	1	0	0	1	0	0	0	0	0	0	0	0	0	0	0	0	0	0	0	0	0	0	0	0	0	0	0	0	0	0	0	0	0	0	0
CHIAPAS	OCOZOCOAUTLA,DE,ESPINOSA	-93.3739	16.7581	82059	2	2.43727	0	0	0	0	0	0	0	0	1	0	0	0	0	0	1	0	0	0	0	0	0	0	0	0	0	0	0	0	0	0	0	0	0	0	0	0	0	0	0	0	0	0	0
CHIAPAS	OSTUACAN	-93.3354	17.4078	17067	2	11.7185	0	0	0	0	0	0	0	0	0	0	0	0	0	0	0	0	0	0	0	0	0	0	0	0	0	0	2	0	0	0	0	0	0	0	0	0	0	0	0	0	0	0	0
CHIAPAS	SOCOLTENANGO	-92.3504	16.2439	17125	2	11.6788	0	0	0	0	0	0	0	0	0	0	0	0	0	0	0	0	0	0	0	0	0	0	0	0	0	0	1	0	0	0	0	0	0	0	0	0	0	0	0	0	0	0	0
CHIAPAS	VILLAFLORES	-93.2657	16.2326	98618	2	2.02803	0	0	0	0	0	0	0	0	0	0	0	0	0	0	0	0	0	0	2	0	0	0	0	0	0	0	0	0	0	0	0	0	0	0	0	0	0	0	0	0	0	0	0
COAHUILA	ALLENDE	-100.852	28.3441	22675	2	8.82029	0	0	0	0	0	0	0	0	0	0	0	0	0	0	0	0	0	0	0	0	0	0	0	0	0	0	0	0	0	0	0	0	0	1	0	0	0	0	0	0	0	0	1
COAHUILA	PARRAS	-102.175	25.4414	45401	2	4.40519	0	0	0	0	0	0	0	0	0	0	0	0	1	0	0	0	1	0	0	0	0	0	0	0	0	0	0	0	0	0	0	0	0	0	0	0	0	0	0	0	0	0	0
COAHUILA	SAN,JUAN,DE,SABINAS	-101.302	27.9271	41649	2	4.80204	0	0	0	0	0	0	0	0	0	0	0	0	0	0	0	0	0	0	0	0	0	0	0	0	0	0	0	0	0	0	0	0	0	0	0	0	0	0	0	0	2	0	0
COLIMA	COQUIMATLAN	-104.1	19.3	19385	2	10.3173	0	0	0	0	0	0	0	0	0	0	0	0	0	0	0	0	0	0	0	0	1	0	0	0	0	0	0	0	0	0	0	0	0	0	0	1	0	0	0	0	0	0	0
DURANGO	GENERAL,SIMON,BOLIVAR	-103.224	24.688	10629	2	18.8164	0	0	0	0	0	0	0	0	0	0	0	0	0	0	0	0	0	0	0	0	0	0	0	0	0	0	0	0	0	0	2	0	0	0	0	0	0	0	0	0	0	0	0
DURANGO	PEÑON,BLANCO	-104.033	24.7833	10473	2	19.0967	0	0	0	0	0	0	0	0	0	0	0	0	0	0	0	0	0	0	0	0	0	0	0	0	0	0	0	0	0	0	0	0	0	0	0	0	0	0	0	0	2	0	0
DURANGO	SAN,JUAN,DEL,RIO	-104.458	24.7826	11855	2	16.8705	0	0	0	0	0	0	0	0	0	2	0	0	0	0	0	0	0	0	0	0	0	0	0	0	0	0	0	0	0	0	0	0	0	0	0	0	0	0	0	0	0	0	0
GUANAJUATO	CORONEO	-100.367	20.199	11691	2	17.1072	0	0	0	0	0	0	0	0	0	0	0	0	0	0	0	0	0	0	0	0	0	0	0	0	0	0	0	1	0	0	0	0	0	0	0	0	0	1	0	0	0	0	0
GUANAJUATO	MANUEL,DOBLADO	-101.251	21.0141	37145	2	5.3843	0	0	0	1	0	0	0	0	0	0	0	0	0	0	0	0	1	0	0	0	0	0	0	0	0	0	0	0	0	0	0	0	0	0	0	0	0	0	0	0	0	0	0
GUANAJUATO	SAN,JOSE,ITURBIDE	-100.385	20.999	72411	2	2.76201	0	0	0	0	0	0	0	0	0	0	0	0	0	0	0	0	0	0	0	0	0	0	0	0	0	0	0	0	0	0	0	0	1	0	0	0	0	0	0	0	0	0	1
GUERRERO	ALCOZAUCA,DE,GUERRERO	-98.3852	17.4609	18971	2	10.5424	0	0	0	0	0	0	0	0	0	0	0	0	0	0	0	0	0	0	0	0	0	0	0	0	0	0	0	0	0	0	0	0	0	0	0	0	0	0	0	2	0	0	0
GUERRERO	AZOYU	-98.6034	16.7325	14429	2	13.861	0	0	0	0	0	1	0	0	0	0	0	0	0	0	0	0	0	0	0	0	0	0	0	0	0	0	0	0	0	0	0	0	0	0	0	0	0	0	0	1	0	0	0
GUERRERO	CUETZALA,DEL,PROGRESO	-99.8326	18.1347	9166	2	21.8198	0	0	0	0	0	0	0	0	0	0	0	0	0	0	0	0	0	0	0	0	0	0	0	0	0	0	0	0	0	0	0	0	0	0	0	0	0	0	0	0	0	0	2
GUERRERO	IGUALAPA	-98.476	16.7442	10815	2	18.4928	0	0	0	0	0	0	0	0	0	0	0	0	0	0	0	0	0	0	0	0	0	0	0	1	0	0	0	0	0	0	0	0	0	1	0	0	0	0	0	0	0	0	0
GUERRERO	OLINALA	-98.7388	17.7774	24723	2	8.08963	0	0	0	0	0	0	0	0	1	0	0	0	0	0	0	0	0	0	0	0	0	0	0	0	0	0	0	0	1	0	0	0	0	0	0	0	0	0	0	0	0	0	0
GUERRERO	PEDRO,ASCENCIO,ALQUISIRAS	-99.3928	17.5759	6978	2	28.6615	0	0	0	0	0	0	1	0	0	0	1	0	0	0	0	0	0	0	0	0	0	0	0	0	0	0	0	0	0	0	0	0	0	0	0	0	0	0	0	0	0	0	0
HIDALGO	APAN	-98.4492	19.7077	42563	2	4.69892	0	0	0	0	0	0	0	0	0	0	0	0	0	0	0	0	0	0	0	0	0	0	0	0	0	0	0	0	0	0	0	0	0	0	0	0	0	0	0	0	1	1	0
HIDALGO	CUAUTEPEC,DE,HINOJOSA	-98.31	20.0342	54500	2	3.66972	0	0	0	0	0	0	0	0	0	0	0	0	1	0	0	0	0	0	0	0	0	0	0	0	0	0	0	0	0	0	0	0	0	0	0	0	0	0	0	0	0	0	0
HIDALGO	EL,ARENAL	-98.9104	20.2214	17374	2	11.5115	0	0	0	0	0	0	0	0	0	0	0	0	0	0	0	0	0	0	0	0	1	0	0	0	0	0	0	0	0	1	0	0	0	0	0	0	0	0	0	0	0	0	0
HIDALGO	EMILIANO,ZAPATA	-98.5458	19.6538	13357	2	14.9734	0	0	0	0	0	0	0	0	0	0	0	0	0	0	0	0	0	0	0	0	0	0	0	0	0	0	0	0	0	0	0	0	0	0	2	0	0	0	0	0	0	0	0
HIDALGO	HUICHAPAN	-99.6489	20.3733	44253	2	4.51947	0	0	0	0	0	0	0	0	0	0	0	0	0	0	0	0	0	0	0	0	0	0	0	0	0	0	0	2	0	0	0	0	0	0	0	0	0	0	0	0	0	0	0
HIDALGO	PROGRESO,DE,OBREGON	-99.1899	20.2473	22217	2	9.00212	0	2	0	0	0	0	0	0	0	0	0	0	0	0	0	0	0	0	0	0	0	0	0	0	0	0	0	0	0	0	0	0	0	0	0	0	0	0	0	0	0	0	0
HIDALGO	SAN,BARTOLO,TUTOTEPEC	-98.2012	20.3985	18137	2	11.0272	0	0	0	0	0	0	0	0	0	0	2	0	0	0	0	0	0	0	0	0	0	0	0	0	0	0	0	0	0	0	0	0	0	0	0	0	0	0	0	0	0	0	0
HIDALGO	TLANCHINOL	-98.6593	20.9888	36382	2	5.49722	0	0	0	0	0	0	0	0	0	0	0	0	0	0	0	0	0	0	0	0	0	0	0	0	0	0	0	0	0	0	0	0	0	0	0	0	0	0	0	0	0	0	0
HIDALGO	ZEMPOALA	-98.6697	19.917	39143	2	5.10947	0	0	0	0	0	0	0	0	0	0	0	0	0	0	0	0	1	0	0	0	0	0	0	0	0	0	0	0	0	0	0	0	0	0	0	0	0	0	0	0	0	0	0
JALISCO	ACATLAN,DE,JUAREZ	-103.589	20.4231	23241	2	8.60548	0	0	0	0	0	0	0	0	0	0	0	0	0	0	0	0	0	0	0	0	0	0	0	0	0	0	0	0	0	0	0	0	0	0	0	0	0	0	0	0	0	0	0
JALISCO	ARANDAS	-102.346	20.7042	72812	2	2.7468	0	0	0	0	0	0	0	0	0	0	0	0	0	0	0	0	0	0	0	0	0	0	0	0	0	1	0	0	0	0	0	0	0	0	0	1	0	0	0	0	0	0	0
JALISCO	AYOTLAN	-102.326	20.529	38291	2	5.22316	0	0	0	0	0	0	0	0	0	0	0	0	0	1	0	0	0	0	0	0	0	0	0	0	1	0	0	0	0	0	0	0	0	0	0	0	0	0	0	0	0	0	0
JALISCO	CABO,CORRIENTES	-105.36	20.3562	10029	2	19.9422	0	0	0	0	0	0	0	0	0	0	0	0	0	0	0	0	0	0	0	0	0	0	0	0	0	0	0	0	0	0	0	0	1	0	0	0	0	0	0	0	0	0	1
JALISCO	EL,GRULLO	-104.217	19.8057	23845	2	8.3875	0	0	0	0	0	0	0	0	0	0	0	0	0	0	0	0	0	0	0	1	0	0	0	0	0	0	0	0	0	0	0	0	0	0	1	0	0	0	0	0	0	0	0
JALISCO	JAMAY	-102.711	20.2944	22881	2	8.74088	0	0	0	0	0	0	0	0	0	0	0	0	0	0	0	0	0	0	1	0	0	0	0	0	0	0	0	0	0	0	0	0	0	0	0	0	0	0	0	0	0	1	0
JALISCO	JUANACATLAN	-103.168	20.5084	13218	2	15.1309	0	0	0	0	0	0	0	0	0	0	0	0	0	0	0	0	0	0	2	0	0	0	0	0	0	0	0	0	0	0	0	0	0	0	0	0	0	0	0	0	0	0	0
JALISCO	MEXTICACAN	-102.777	21.265	6034	2	33.1455	0	0	0	0	0	0	0	0	0	0	0	0	0	0	0	0	0	0	0	0	0	0	0	0	0	0	0	0	0	0	0	0	0	0	0	0	0	0	0	0	0	0	1
JALISCO	SAN,GABRIEL	-103.769	19.7467	15310	2	13.0634	0	0	0	0	0	0	0	0	0	0	0	0	0	0	0	0	0	0	0	0	0	0	0	0	0	0	0	0	0	0	0	0	0	0	0	0	0	1	0	0	0	0	0
JALISCO	SAN,MARTIN,DE,BOLAÑOS	-103.813	21.6823	3405	2	58.7372	0	0	0	0	0	0	0	0	0	0	0	0	0	0	0	0	0	0	0	0	0	0	0	0	1	0	0	0	0	0	0	0	0	0	0	0	0	0	0	0	1	0	0
JALISCO	SAN,MARTIN,HIDALGO	-103.929	20.4356	26306	2	7.60283	0	0	0	0	0	0	0	0	0	0	0	0	0	0	0	0	0	0	0	0	0	0	2	0	0	0	0	0	0	0	0	0	0	0	0	0	0	0	0	0	0	0	0
JALISCO	TALA	-103.707	20.6515	69031	2	2.89725	0	0	0	0	0	0	0	0	0	0	0	0	0	0	0	0	0	0	0	0	0	0	0	0	0	0	0	1	0	0	0	0	0	0	0	0	0	0	0	0	0	0	0
JALISCO	TAMAZULA,DE,GORDIANO	-103.249	19.6801	37986	2	5.2651	0	1	0	0	0	0	0	0	0	0	0	0	0	0	0	0	0	0	0	0	0	0	0	0	0	0	0	0	0	0	0	0	0	0	0	0	0	0	0	0	0	0	0
JALISCO	TEOCALTICHE	-102.575	21.4358	40105	2	4.98691	0	0	0	0	0	0	0	1	0	0	0	1	0	0	0	0	0	0	0	0	0	0	0	0	0	0	0	0	0	0	0	0	0	0	0	0	0	0	0	0	0	0	0
JALISCO	TEOCUITATLAN,DE,CORONA	-103.378	20.092	10837	2	18.4553	0	0	0	0	0	0	0	0	0	0	0	0	0	0	0	0	0	0	0	0	0	0	0	0	0	0	0	0	1	0	0	0	0	0	0	0	0	0	0	0	0	1	0
JALISCO	TOTOTLAN	-102.793	20.5423	21871	2	9.14453	0	0	0	0	0	0	0	0	0	0	0	0	0	0	0	0	0	0	0	0	0	0	0	0	0	0	0	0	0	2	0	0	0	0	0	0	0	0	0	0	0	0	0
JALISCO	TUXPAN	-103.376	19.555	34182	2	5.85103	0	0	0	0	0	0	0	0	0	0	0	0	0	0	0	0	0	0	0	0	0	0	0	0	1	0	0	0	0	0	0	0	0	0	0	0	0	0	0	0	0	0	0
JALISCO	VILLA,GUERRERO	-103.593	21.9806	5638	2	35.4736	0	0	0	0	0	0	0	0	0	0	0	0	0	0	0	0	0	0	0	0	0	0	0	0	0	0	0	0	0	0	0	0	0	0	0	0	0	0	0	0	2	0	0
JALISCO	VILLA,HIDALGO	-102.587	21.6731	18711	2	10.6889	0	0	0	0	0	0	0	0	0	0	0	0	0	0	0	0	0	0	0	0	0	0	0	0	0	0	0	0	0	0	0	0	0	0	0	0	0	0	0	0	0	0	0
JALISCO	VILLA,PURIFICACION	-104.606	19.7121	11623	2	17.2073	0	0	0	0	0	0	0	0	0	0	0	0	0	0	0	0	0	0	0	1	0	0	0	0	0	0	0	0	0	0	0	0	0	0	0	0	0	1	0	0	0	0	0
MEXICO	ACAMBAY	-99.8441	19.9543	60918	2	3.2831	0	0	0	0	0	0	0	0	0	0	0	0	0	0	0	1	0	0	0	0	0	0	0	1	0	0	0	0	0	0	0	0	0	0	0	0	0	0	0	0	0	0	0
MEXICO	COCOTITLAN	-98.864	19.2312	12142	2	16.4718	0	0	0	0	0	0	0	0	0	0	0	0	0	0	0	0	0	0	0	0	0	0	0	0	0	0	0	0	0	0	2	0	0	0	0	0	0	0	0	0	0	0	0
MEXICO	ECATZINGO	-98.75	18.95	9369	2	21.347	0	0	0	0	0	0	0	0	0	0	0	0	0	0	0	0	0	0	0	0	0	0	0	1	0	0	0	1	0	0	0	0	0	0	0	0	0	0	0	0	0	0	0
MEXICO	ISIDRO,FABELA	-99.1719	19.3004	10308	2	19.4024	0	0	0	0	0	0	0	0	0	0	0	0	0	0	0	0	0	0	0	0	0	0	0	0	0	0	0	0	0	0	0	0	0	0	0	0	0	0	0	0	0	0	0
MEXICO	JILOTEPEC	-99.5286	19.9521	83755	2	2.38792	0	0	0	0	0	0	0	0	0	0	0	0	0	0	0	0	0	0	0	0	0	0	0	0	0	0	0	0	1	0	0	0	0	0	0	0	0	0	0	0	0	0	0
MEXICO	SAN,JOSE,DEL,RINCON	-100.783	19.867	91345	2	2.1895	0	0	0	0	0	0	0	0	0	0	0	0	0	0	0	0	0	0	0	0	0	0	0	0	0	0	0	0	0	0	0	2	0	0	0	0	0	0	0	0	0	0	0
MEXICO	TEMOAYA	-99.594	19.4654	90010	2	2.22198	0	0	0	0	0	0	0	0	0	0	0	0	0	0	1	0	0	0	0	0	0	0	0	0	0	0	0	0	0	0	0	0	0	0	0	0	0	0	0	0	0	0	0
MEXICO	VILLA,VICTORIA	-99.9954	19.4377	94369	2	2.11934	0	0	0	0	0	0	0	0	0	0	0	0	0	0	0	0	0	0	0	0	0	1	0	0	0	0	0	0	0	0	0	0	0	0	0	0	0	0	0	0	0	0	0
MEXICO	XALATLACO	-99.416	19.1796	26865	2	7.44463	0	0	0	0	0	0	0	0	0	0	0	0	0	0	0	1	0	0	0	0	0	0	0	0	0	0	0	0	0	0	0	0	0	0	0	0	0	1	0	0	0	0	0
MEXICO	ZACAZONAPAN	-100.253	19.0737	4051	2	49.3705	0	0	0	0	0	0	0	0	0	0	0	0	0	0	2	0	0	0	0	0	0	0	0	0	0	0	0	0	0	0	0	0	0	0	0	0	0	0	0	0	0	0	0
MEXICO	ZACUALPAN	-99.7773	18.7164	15121	2	13.2266	0	0	0	0	0	1	0	0	0	0	0	0	0	0	0	0	0	0	0	0	0	0	0	0	0	0	0	0	0	0	0	0	0	0	0	0	1	0	0	0	0	0	0
MICHOACAN	CHARAPAN	-102.25	19.6491	12163	2	16.4433	0	1	0	0	0	0	0	0	0	0	0	0	0	0	0	0	0	0	0	0	0	0	0	0	0	0	0	0	0	1	0	0	0	0	0	0	0	0	0	0	0	0	0
MICHOACAN	CHERAN	-101.956	19.6856	18141	2	11.0248	0	0	0	0	0	0	0	0	0	0	0	0	0	0	0	0	0	0	0	0	0	0	0	0	0	0	0	0	0	0	0	0	0	0	1	0	0	0	0	0	1	0	0
MICHOACAN	CHUCANDIRO	-101.334	19.8984	5166	2	38.7147	0	0	0	0	0	0	0	0	0	0	0	0	0	0	0	0	0	0	0	0	0	0	0	0	0	0	0	0	0	0	0	0	0	0	0	2	0	0	0	0	0	0	0
MICHOACAN	HUANDACAREO	-101.276	19.99	11592	2	17.2533	0	0	0	0	0	0	0	0	0	0	0	0	0	0	0	0	0	0	0	0	0	0	0	0	0	0	0	0	0	0	0	0	0	0	0	0	0	0	0	0	2	0	0
MICHOACAN	HUANIQUEO	-101.683	19.3	7983	2	25.0532	0	0	0	0	0	0	0	0	0	1	0	0	0	0	0	0	0	0	0	0	1	0	0	0	0	0	0	0	0	0	0	0	0	0	0	0	0	0	0	0	0	0	0
MICHOACAN	JOSE,SIXTO,VERDUZCO	-102.358	19.0744	25576	2	7.81983	0	0	0	0	0	0	0	0	0	0	0	2	0	0	0	0	0	0	0	0	0	0	0	0	0	0	0	0	0	0	0	0	0	0	0	0	0	0	0	0	0	0	0
MICHOACAN	NUMARAN	-101.95	20.2541	9599	2	20.8355	0	1	0	0	0	0	0	0	0	0	0	0	0	0	0	0	0	0	0	0	0	0	0	0	0	0	0	0	0	0	0	0	0	1	0	0	0	0	0	0	0	0	0
MICHOACAN	PENJAMILLO	-101.938	20.0735	17159	2	11.6557	0	0	0	0	0	0	0	1	0	0	0	0	0	0	0	0	0	0	0	0	0	0	0	0	0	0	0	0	0	0	0	0	0	0	0	0	0	0	0	0	0	0	0
MICHOACAN	TINGÜINDIN	-102.486	19.7385	13511	2	14.8028	0	0	0	1	0	0	0	0	0	0	0	0	0	0	0	0	0	0	0	0	0	0	0	0	0	0	0	0	1	0	0	0	0	0	0	0	0	0	0	0	0	0	0
MORELOS	TEMOAC	-98.7751	18.7726	14641	2	13.6603	0	0	0	0	0	0	0	0	0	0	0	0	0	0	0	0	0	0	0	0	0	0	0	0	0	0	0	0	0	0	0	0	1	0	0	0	0	0	0	0	0	0	0
NUEVO,LEON	PARAS	-99.5238	26.4958	1034	2	193.424	0	0	0	0	0	0	0	0	0	0	0	0	0	0	0	0	0	0	0	0	0	0	0	0	0	0	0	0	0	0	0	0	0	0	0	0	0	0	0	0	0	0	0
NUEVO,LEON	PESQUERIA	-100.051	25.785	20843	2	9.59555	0	0	0	0	0	0	0	0	0	0	0	0	0	0	0	0	0	0	0	0	0	0	0	0	0	0	0	0	0	0	0	0	0	0	0	0	0	1	0	0	1	0	0
OAXACA	COSOLAPA	-96.6829	18.5992	14667	2	13.6361	0	0	0	0	0	0	0	0	0	0	0	1	0	0	0	0	0	0	0	1	0	0	0	0	0	0	0	0	0	0	0	0	0	0	0	0	0	0	0	0	0	0	0
OAXACA	HEROICA,CIUDAD,DE,TLAXIACO	-97.6793	17.2682	38453	2	5.20115	0	0	0	0	0	0	0	0	0	1	0	0	1	0	0	0	0	0	0	0	0	0	0	0	0	0	0	0	0	0	0	0	0	0	0	0	0	0	0	0	0	0	0
OAXACA	REYES,ETLA	-96.8079	17.2044	3568	2	56.0538	0	0	0	0	0	0	0	0	0	0	0	0	0	0	0	0	0	0	0	0	0	0	1	0	0	0	0	0	0	0	0	0	0	0	0	0	0	0	0	0	0	0	0
OAXACA	SAN,ANTONINO,CASTILLO,VELASCO	-96.682	16.7998	5651	2	35.392	0	0	0	0	0	0	0	0	0	0	0	0	0	0	0	0	0	0	0	0	0	0	0	0	0	0	0	0	2	0	0	0	0	0	0	0	0	0	0	0	0	0	0
OAXACA	SAN,BALTAZAR,LOXICHA	-96.7907	16.072	2832	2	70.6215	0	0	0	0	0	0	0	0	0	0	0	0	0	0	0	0	0	0	0	0	0	2	0	0	0	0	0	0	0	0	0	0	0	0	0	0	0	0	0	0	0	0	0
OAXACA	SAN,FRANCISCO,TELIXTLAHUACA	-96.9	17.3	11893	2	16.8166	0	0	0	0	0	0	0	0	0	0	0	0	0	0	0	0	0	0	0	0	0	1	0	0	0	0	0	0	0	0	0	0	0	0	0	0	0	0	1	0	0	0	0
OAXACA	SAN,JACINTO,AMILPAS	-96.7644	17.1047	13860	2	14.43	0	0	0	0	1	0	0	0	0	0	0	0	0	0	0	0	0	0	0	0	0	0	0	0	0	1	0	0	0	0	0	0	0	0	0	0	0	0	0	0	0	0	0
OAXACA	SAN,JUAN,JUQUILA,MIXES	-95.9167	16.9342	3924	2	50.9684	0	0	0	0	0	0	0	0	0	0	2	0	0	0	0	0	0	0	0	0	0	0	0	0	0	0	0	0	0	0	0	0	0	0	0	0	0	0	0	0	0	0	0
OAXACA	SAN,PEDRO,TAPANATEPEC	-94.1945	16.3694	13992	2	14.2939	0	0	0	0	0	0	0	0	0	0	0	0	0	0	0	0	0	0	0	0	0	0	0	1	0	0	0	0	0	0	0	0	0	0	0	0	0	1	0	0	0	0	0
OAXACA	SAN,SEBASTIAN,TUTLA	-96.6708	17.0583	16241	2	12.3145	0	0	0	0	0	0	0	0	0	0	0	0	0	0	0	0	0	0	0	0	0	0	0	0	2	0	0	0	0	0	0	0	0	0	0	0	0	0	0	0	0	0	0
OAXACA	SANTA,MARIA,PETAPA	-95.1192	16.8204	15387	2	12.998	0	0	0	0	0	0	0	0	0	0	0	0	0	0	0	0	0	0	0	0	0	0	2	0	0	0	0	0	0	0	0	0	0	0	0	0	0	0	0	0	0	0	0
OAXACA	SANTA,MARIA,SOLA	-97.019	16.5683	1524	2	131.234	0	0	0	0	0	0	0	0	0	0	0	0	0	0	0	0	0	0	0	0	0	0	2	0	0	0	0	0	0	0	0	0	0	0	0	0	0	0	0	0	0	0	0
OAXACA	SANTA,MARIA,TONAMECA	-96.5463	15.7467	24318	2	8.22436	0	0	0	0	0	0	0	0	0	0	0	0	0	0	0	0	0	0	0	0	0	0	0	0	0	0	0	0	0	0	0	0	0	0	0	0	0	0	0	0	0	0	0
OAXACA	SANTA,MARIA,XADANI	-95.0171	16.3588	7781	2	25.7036	0	0	0	0	0	0	0	0	0	0	0	2	0	0	0	0	0	0	0	0	0	0	0	0	0	0	0	0	0	0	0	0	0	0	0	0	0	0	0	0	0	0	0
OAXACA	SANTA,MARIA,ZACATEPEC	-97.9905	16.7621	15076	2	13.2661	0	0	0	0	0	0	0	0	0	0	0	0	0	0	0	0	0	0	0	0	0	0	0	0	0	0	0	0	0	0	0	0	2	0	0	0	0	0	0	0	0	0	0
OAXACA	SANTIAGO,SUCHILQUITONGO	-96.8701	17.2464	9542	2	20.96	0	0	0	0	0	0	0	0	0	0	0	0	0	0	0	0	0	0	0	0	0	0	0	0	0	0	0	0	0	2	0	0	0	0	0	0	0	0	0	0	0	0	0
OAXACA	TLACOLULA,DE,MATAMOROS	-96.4758	16.9537	19625	2	10.1911	0	0	0	0	0	0	0	0	0	0	0	0	0	0	0	0	0	0	0	0	0	1	0	0	0	0	1	0	0	0	0	0	0	0	0	0	0	0	0	0	0	0	0
OAXACA	ZAPOTITLAN,LAGUNAS	-98.3903	17.7531	3133	2	63.8366	0	0	0	0	0	0	0	0	0	0	0	0	0	0	0	0	0	0	0	0	0	0	0	0	0	0	0	0	0	0	0	0	0	0	0	0	0	0	0	0	2	0	0
PUEBLA	ACAJETE	-97.9524	19.1063	60353	2	3.31384	0	0	0	0	0	0	0	0	0	0	0	0	0	0	0	0	0	0	0	0	0	0	0	0	0	0	0	0	0	0	0	0	2	0	0	0	0	0	0	0	0	0	0
PUEBLA	ATLIXCO	-98.4392	18.9023	127062	2	1.57403	0	0	0	0	0	0	0	0	0	0	0	0	0	0	0	0	0	0	0	0	0	0	0	1	0	0	0	0	0	0	0	0	0	1	0	0	0	0	0	0	0	0	0
PUEBLA	CHIGMECATITLAN	-98.0751	18.6455	1227	2	162.999	0	0	0	0	0	0	0	0	0	0	0	0	0	0	0	0	0	0	0	0	0	0	0	0	0	0	0	0	0	0	0	0	0	0	0	0	0	0	2	0	0	0	0
PUEBLA	JALPAN	-97.9426	20.4774	12547	2	15.9401	0	0	0	0	0	0	0	0	0	0	0	0	0	0	0	0	0	0	0	1	0	0	0	0	0	0	0	0	0	0	0	0	0	0	0	0	0	0	0	1	0	0	0
PUEBLA	PETLALCINGO	-97.9179	18.0831	9382	2	21.3174	0	0	0	0	0	0	0	0	0	0	0	0	0	0	0	0	0	0	0	0	0	0	0	0	1	0	0	0	0	0	0	0	0	0	1	0	0	0	0	0	0	0	0
PUEBLA	TEPEYAHUALCO	-97.4897	19.4901	16390	2	12.2026	0	0	0	0	0	0	0	0	0	0	0	0	0	0	0	0	0	0	0	0	0	0	0	0	0	0	0	0	0	0	0	0	0	0	2	0	0	0	0	0	0	0	0
PUEBLA	TEZIUTLAN	-97.3591	19.8169	92246	2	2.16812	0	0	0	0	0	0	0	0	0	0	0	0	0	0	0	0	0	0	0	0	0	0	0	0	0	0	0	0	0	0	0	0	0	0	1	0	0	0	0	0	0	0	1
QUERETARO	TEQUISQUIAPAN	-99.8883	20.5223	63413	2	3.15393	0	0	0	0	0	0	0	0	0	0	0	0	0	0	0	0	0	0	0	0	0	0	0	0	0	0	1	0	0	0	0	0	1	0	0	0	0	0	0	0	0	0	0
QUERETARO	TOLIMAN	-99.9332	20.9071	26372	2	7.5838	0	0	0	0	0	0	0	0	0	0	0	0	0	0	0	0	0	0	0	0	0	0	0	0	0	0	0	0	0	0	0	0	0	0	0	0	0	0	0	0	0	0	2
QUINTANA,ROO	TULUM	-87.466	20.212	28263	2	7.07639	0	0	0	0	0	0	0	0	0	0	0	0	0	0	0	0	0	0	0	0	0	0	0	0	0	0	0	0	0	0	0	0	0	0	0	0	0	0	0	2	0	0	0
SAN,LUIS,POTOSI	CERRO,DE,SAN,PEDRO	-100.801	22.2167	4021	2	49.7389	0	0	0	0	0	0	0	0	0	0	0	0	0	0	0	0	0	0	0	0	0	0	0	0	0	0	0	0	0	0	0	0	0	0	0	0	0	0	0	0	0	0	0
SAN,LUIS,POTOSI	GUADALCAZAR	-100.4	22.6192	25985	2	7.69675	0	0	0	0	0	0	0	0	0	0	0	0	0	0	0	0	2	0	0	0	0	0	0	0	0	0	0	0	0	0	0	0	0	0	0	0	0	0	0	0	0	0	0
SAN,LUIS,POTOSI	MEXQUITIC,DE,CARMONA	-101.016	22.1891	53442	2	3.74237	0	0	0	0	0	0	0	0	0	0	0	0	0	0	0	0	0	0	0	1	0	0	0	0	0	0	0	0	0	0	0	0	0	0	0	0	0	0	0	0	0	0	0
SAN,LUIS,POTOSI	SANTA,MARIA,DEL,RIO	-100.729	21.8001	40326	2	4.95958	0	0	0	0	0	0	0	0	0	0	0	0	0	0	0	0	1	0	0	0	0	0	0	0	0	0	0	0	0	0	0	0	0	0	0	0	0	0	0	1	0	0	0
SAN,LUIS,POTOSI	TAMASOPO	-99.3905	21.9199	28848	2	6.93289	0	0	0	0	0	0	0	0	0	0	0	0	0	0	0	0	0	0	0	0	0	0	0	0	0	0	0	0	0	0	0	0	0	0	0	0	0	0	0	0	1	0	0
SAN,LUIS,POTOSI	TAMUIN	-98.7843	22.0058	37956	2	5.26926	0	0	0	0	0	0	0	0	0	0	0	0	0	0	0	0	0	0	0	1	0	0	0	0	0	0	0	0	0	0	0	0	0	0	0	0	0	0	0	0	1	0	0
SAN,LUIS,POTOSI	VILLA,DE,RAMOS	-101.921	22.8382	37928	2	5.27315	0	0	0	0	0	0	0	0	0	0	0	0	0	0	0	0	0	0	0	0	0	0	0	0	0	0	0	0	0	0	0	0	0	0	0	0	0	0	0	0	0	0	0
SONORA	BACUM	-110.082	27.5529	22821	2	8.76386	0	0	0	0	0	0	0	0	0	0	0	0	0	0	0	0	0	0	0	0	0	0	0	1	0	0	0	0	0	0	0	0	0	0	0	0	0	0	0	0	0	0	0
SONORA	CUCURPE	-110.706	30.3311	958	2	208.768	0	0	0	0	0	0	0	0	0	0	0	0	0	0	0	1	0	0	0	0	0	0	0	0	0	0	0	0	0	0	0	0	0	0	0	0	0	0	1	0	0	0	0
SONORA	DIVISADEROS	-109.471	29.6143	813	2	246.002	0	0	0	0	0	0	0	0	0	0	0	0	0	0	0	0	0	0	0	0	0	0	0	0	0	0	0	0	0	0	0	0	0	0	0	0	0	0	0	0	0	0	2
SONORA	ONAVAS	-110.94	29.0808	399	2	501.253	0	0	0	0	0	0	0	0	0	0	0	0	0	0	0	0	0	0	0	0	0	0	0	0	0	0	0	0	0	0	0	0	0	0	0	0	0	0	0	0	0	2	0
SONORA	SAN,IGNACIO,RIO,MUERTO	-110.245	27.4123	14136	2	14.1483	0	0	0	0	0	0	0	0	0	0	0	0	0	0	0	0	0	0	0	0	0	0	0	0	0	0	0	0	0	0	0	0	0	0	0	0	0	0	0	0	0	0	2
SONORA	SANTA,CRUZ	-110.808	31.5986	1998	2	100.1	0	0	0	0	0	0	0	0	0	0	0	0	0	0	0	0	0	0	0	0	0	2	0	0	0	0	0	0	0	0	0	0	0	0	0	0	0	0	0	0	0	0	0
TABASCO	EMILIANO,ZAPATA	-91.7639	17.7422	29518	2	6.77553	0	0	0	0	0	0	0	0	0	0	0	0	0	0	0	0	0	0	0	1	0	0	0	0	1	0	0	0	0	0	0	0	0	0	0	0	0	0	0	0	0	0	0
TABASCO	TACOTALPA	-92.826	17.5933	46302	2	4.31947	0	0	0	0	0	0	0	0	0	0	0	0	0	0	0	0	0	0	0	0	0	0	0	0	0	0	0	0	0	0	0	0	0	0	0	0	0	0	0	0	0	0	0
TAMAULIPAS	LLERA	-99.0242	23.3178	17333	2	11.5387	0	0	0	0	0	0	0	0	0	0	0	0	0	0	0	0	0	0	0	0	0	0	0	0	0	0	0	0	0	0	0	0	0	0	0	0	0	0	0	0	0	0	0
TAMAULIPAS	OCAMPO	-99.3362	22.8452	12962	2	15.4297	0	0	0	0	0	0	0	0	0	0	0	0	0	0	0	1	0	0	0	0	0	0	0	0	0	0	0	0	0	0	0	0	0	0	0	0	0	0	0	0	0	0	0
TAMAULIPAS	VILLAGRAN	-99.4907	24.4704	6316	2	31.6656	0	0	0	0	0	0	0	0	0	0	0	0	0	0	0	0	0	0	0	0	0	0	0	0	0	0	0	0	0	0	0	0	0	0	0	0	0	0	0	0	0	0	0
TLAXCALA	ATLTZAYANCA	-97.796	19.4286	15935	2	12.551	0	0	0	0	0	0	0	0	0	0	0	0	0	0	0	0	0	0	0	0	0	0	0	0	0	0	0	0	0	0	0	0	0	0	2	0	0	0	0	0	0	0	0
TLAXCALA	IXTACUIXTLA,DE,MARIANO,MATAMOROS	-98.3664	19.3377	35162	2	5.68796	0	0	0	0	0	0	0	0	0	0	0	0	0	0	0	0	0	0	0	0	0	0	0	0	0	0	0	0	0	0	0	0	0	0	0	0	0	0	0	0	0	0	0
VERACRUZ	ACAYUCAN	-94.9149	17.9487	83817	2	2.38615	0	0	0	0	0	0	0	0	0	0	0	0	0	0	0	0	0	1	0	0	0	0	0	0	0	0	0	0	0	0	1	0	0	0	0	0	0	0	0	0	0	0	0
VERACRUZ	ACULTZINGO	-97.3093	18.7153	20973	2	9.53607	0	0	0	0	0	0	0	0	0	0	0	0	0	0	0	0	0	0	0	0	0	0	0	0	0	0	1	0	0	0	0	0	0	0	0	0	0	0	0	0	0	0	0
VERACRUZ	AMATLAN,DE,LOS,REYES	-96.9158	18.8447	42268	2	4.73171	0	0	0	0	0	1	0	0	0	0	0	0	0	0	0	0	0	0	0	1	0	0	0	0	0	0	0	0	0	0	0	0	0	0	0	0	0	0	0	0	0	0	0
VERACRUZ	ATOYAC	-96.7783	18.9114	22986	2	8.70095	0	0	0	0	0	0	0	0	0	0	0	0	1	0	0	0	0	0	0	0	0	0	0	1	0	0	0	0	0	0	0	0	0	0	0	0	0	0	0	0	0	0	0
VERACRUZ	COSCOMATEPEC	-97.0489	19.0695	52510	2	3.8088	0	0	0	0	0	0	0	0	0	0	0	0	0	0	0	0	0	0	0	1	0	0	0	0	0	1	0	0	0	0	0	0	0	0	0	0	0	0	0	0	0	0	0
VERACRUZ	JALACINGO	-97.3076	19.805	40747	2	4.90834	0	0	0	0	0	0	0	0	0	0	0	0	0	0	0	0	0	0	1	0	1	0	0	0	0	0	0	0	0	0	0	0	0	0	0	0	0	0	0	0	0	0	0
VERACRUZ	LAS,VIGAS,DE,RAMIREZ	-97.1063	19.6397	17958	2	11.1371	0	0	0	0	0	0	0	0	0	0	0	0	0	0	0	0	0	0	0	0	0	0	0	0	0	0	0	0	0	0	0	0	0	0	0	0	0	0	0	0	0	0	2
VERACRUZ	OZULUAMA,DE,MASCAREÑAS	-97.8512	21.6591	23276	2	8.59254	0	0	0	0	0	0	0	0	0	0	0	0	0	0	0	0	0	0	0	0	0	0	0	0	0	0	0	0	0	0	0	0	0	0	0	0	0	0	0	0	0	0	0
VERACRUZ	SAN,JUAN,EVANGELISTA	-95.1293	17.8817	33435	2	5.98176	0	0	0	0	0	0	0	0	0	0	0	0	0	0	0	0	0	0	0	0	0	0	0	0	0	0	0	0	0	0	0	0	0	0	0	0	0	0	2	0	0	0	0
VERACRUZ	TLACOJALPAN	-95.942	18.229	4632	2	43.1779	0	0	0	0	0	0	0	0	0	0	0	0	0	0	0	0	0	0	0	0	0	0	0	0	0	0	0	0	0	0	0	0	0	0	0	0	0	0	0	0	0	2	0
VERACRUZ	TLACOTALPAN	-95.6614	18.6134	13284	2	15.0557	0	0	0	0	0	0	0	0	0	0	0	0	0	0	0	0	0	0	0	0	0	0	0	0	0	0	0	0	0	0	0	0	0	1	1	0	0	0	0	0	0	0	0
VERACRUZ	TUXPAN	-97.4045	20.9646	143362	2	1.39507	0	0	0	0	0	0	0	0	0	0	1	0	0	0	0	0	0	0	0	0	0	0	0	0	0	0	0	0	0	0	0	0	0	0	0	0	1	0	0	0	0	0	0
VERACRUZ	VEGA,DE,ALATORRE	-96.6487	20.0287	19541	2	10.2349	0	0	0	0	0	0	0	0	0	0	0	0	0	0	0	0	0	0	0	0	0	0	0	0	0	0	0	0	2	0	0	0	0	0	0	0	0	0	0	0	0	0	0
ZACATECAS	CALERA	-102.854	23.1879	39917	2	5.0104	0	0	0	0	0	0	0	0	0	0	0	0	0	0	0	0	0	0	0	0	0	0	0	0	0	0	0	0	0	0	0	0	0	1	0	0	0	0	0	0	0	1	0
ZACATECAS	MEZQUITAL,DEL,ORO	-103.362	21.2163	2584	2	77.3994	0	0	0	0	0	0	0	0	0	0	0	0	0	0	0	0	0	0	0	0	0	0	0	0	0	0	0	0	0	0	0	0	0	0	0	0	0	0	0	0	0	2	0
ZACATECAS	NOCHISTLAN,DE,MEJIA	-102.843	21.3628	27932	2	7.16025	0	0	0	0	0	0	0	0	0	0	0	0	0	0	0	0	0	0	0	0	0	0	0	0	0	0	0	0	0	2	0	0	0	0	0	0	0	0	0	0	0	0	0
ZACATECAS	PANUCO	-102.541	22.8773	16875	2	11.8519	0	0	0	0	0	0	0	0	0	0	0	0	0	0	0	0	0	0	0	0	0	0	0	0	0	0	0	0	0	0	0	0	0	0	0	0	0	0	0	0	0	0	0
ZACATECAS	TABASCO	-102.913	21.8644	15656	2	12.7747	0	0	0	0	0	0	0	0	0	0	0	0	0	0	0	0	0	0	0	0	0	0	0	0	0	0	0	0	0	0	0	2	0	0	0	0	0	0	0	0	0	0	0
ZACATECAS	VILLANUEVA	-102.883	22.3536	29395	2	6.80388	0	0	0	0	0	0	0	0	0	0	0	0	0	0	0	0	0	0	0	0	0	0	0	0	0	0	1	0	0	0	0	0	0	0	0	0	0	0	0	0	0	0	0
AGUASCALIENTES	ASIENTOS	-102.089	22.2385	45492	1	2.19819	0	0	0	0	0	0	0	0	0	1	0	0	0	0	0	0	0	0	0	0	0	0	0	0	0	0	0	0	0	0	0	0	0	0	0	0	0	0	0	0	0	0	0
AGUASCALIENTES	CALVILLO	-102.719	21.8468	54136	1	1.8472	0	0	0	0	0	0	0	0	0	0	0	0	0	0	1	0	0	0	0	0	0	0	0	0	0	0	0	0	0	0	0	0	0	0	0	0	0	0	0	0	0	0	0
AGUASCALIENTES	EL,LLANO	-102.049	21.9121	18828	1	5.31124	0	0	0	0	0	0	0	0	0	0	0	0	0	0	0	0	0	0	0	0	0	0	0	0	0	0	0	0	0	0	0	0	0	0	0	0	0	0	0	0	0	1	0
AGUASCALIENTES	TEPEZALA	-102.174	22.2242	19668	1	5.0844	0	0	0	0	0	0	0	0	0	0	0	0	0	0	0	0	0	0	0	0	0	0	0	0	0	0	0	0	0	0	0	0	0	0	0	0	0	0	0	0	0	1	0
CAMPECHE	CALAKMUL	-89.6739	18.0383	26882	1	3.71996	0	0	0	0	0	0	0	0	0	0	0	0	0	0	0	0	0	0	0	0	0	0	0	0	0	0	0	0	0	0	0	0	0	0	0	1	0	0	0	0	0	0	0
CAMPECHE	ESCARCEGA	-90.7378	18.6065	54184	1	1.84556	0	0	0	0	0	0	0	1	0	0	0	0	0	0	0	0	0	0	0	0	0	0	0	0	0	0	0	0	0	0	0	0	0	0	0	0	0	0	0	0	0	0	0
CHIAPAS	AMATENANGO,DE,LA,FRONTERA	-92.1169	15.434	29547	1	3.38444	0	0	0	0	0	0	0	0	0	0	0	0	0	0	0	0	0	0	0	0	0	0	0	0	0	0	0	0	0	0	0	0	0	0	0	1	0	0	0	0	0	0	0
CHIAPAS	ANGEL,ALBINO,CORZO	-91.8983	16.0242	26628	1	3.75545	0	0	0	0	0	0	0	0	0	0	0	0	0	0	0	0	0	0	0	0	0	0	0	0	0	0	0	0	0	0	0	0	0	0	0	0	0	0	0	0	0	0	1
CHIAPAS	BERRIOZABAL	-93.2667	16.8	43179	1	2.31594	0	0	0	0	0	0	0	0	0	0	0	0	0	0	1	0	0	0	0	0	0	0	0	0	0	0	0	0	0	0	0	0	0	0	0	0	0	0	0	0	0	0	0
CHIAPAS	CHAMULA	-92.6896	16.784	76941	1	1.2997	0	0	0	0	0	0	0	0	0	0	0	0	0	0	0	0	0	0	0	0	0	0	0	0	0	0	0	0	0	0	0	0	0	1	0	0	0	0	0	0	0	0	0
CHIAPAS	CHILON	-92.2737	17.1047	111554	1	0.896427	0	0	0	0	0	0	0	0	0	0	0	0	0	0	0	0	0	0	0	0	0	0	1	0	0	0	0	0	0	0	0	0	0	0	0	0	0	0	0	0	0	0	0
CHIAPAS	EL,BOSQUE	-92.721	17.0625	18559	1	5.38822	0	0	0	0	0	0	0	0	0	0	0	0	0	0	0	0	0	0	0	0	0	0	0	0	0	0	0	0	0	0	0	0	0	0	0	0	0	0	0	0	0	0	0
CHIAPAS	FRANCISCO,LEON	-93.2571	17.316	7000	1	14.2857	0	0	0	0	0	0	0	0	0	0	0	0	0	0	0	0	0	0	0	0	0	0	0	0	1	0	0	0	0	0	0	0	0	0	0	0	0	0	0	0	0	0	0
CHIAPAS	HUITIUPAN	-92.6853	17.1706	22536	1	4.43734	0	0	0	0	0	0	0	0	0	0	0	0	0	0	0	0	0	0	0	0	0	0	0	0	0	0	0	0	0	1	0	0	0	0	0	0	0	0	0	0	0	0	0
CHIAPAS	JIQUIPILAS	-93.6501	16.6669	37818	1	2.64424	0	0	0	0	0	0	0	0	0	0	0	0	0	0	0	0	0	0	0	0	0	0	0	0	0	0	0	0	0	0	0	0	1	0	0	0	0	0	0	0	0	0	0
CHIAPAS	JUAREZ	-93.1779	17.6122	21084	1	4.74293	0	0	0	0	0	0	0	0	0	0	0	0	0	0	0	0	0	0	0	0	0	0	0	0	0	0	0	0	0	0	0	0	0	0	0	0	0	0	0	0	0	0	0
CHIAPAS	LAS,MARGARITAS	-91.9817	16.3153	111484	1	0.89699	0	0	0	0	0	0	0	0	0	0	0	0	0	0	0	0	0	0	0	0	0	0	0	0	0	0	0	0	0	0	0	0	0	0	0	0	0	0	0	0	1	0	0
CHIAPAS	LAS,ROSAS	-92.3673	16.3608	25530	1	3.91696	0	0	0	0	0	0	0	0	0	0	1	0	0	0	0	0	0	0	0	0	0	0	0	0	0	0	0	0	0	0	0	0	0	0	0	0	0	0	0	0	0	0	0
CHIAPAS	SALTO,DE,AGUA	-92.3454	17.5583	57253	1	1.74663	0	0	0	0	0	0	0	0	0	0	0	0	0	0	0	0	0	0	0	0	1	0	0	0	0	0	0	0	0	0	0	0	0	0	0	0	0	0	0	0	0	0	0
CHIAPAS	SIMOJOVEL	-92.7156	17.1406	40297	1	2.48157	0	0	0	0	0	0	0	0	0	0	0	0	0	0	0	0	0	0	0	0	0	0	0	0	0	0	0	0	0	0	0	0	0	0	0	0	1	0	0	0	0	0	0
CHIAPAS	TUZANTAN	-92.4225	15.1466	28137	1	3.55404	0	0	0	0	0	0	0	0	0	0	0	0	0	0	0	0	0	0	0	0	0	0	0	0	0	0	0	0	0	0	0	0	0	0	0	0	0	0	0	0	0	1	0
CHIAPAS	UNION,JUAREZ	-92.0812	15.0645	14089	1	7.09774	0	0	0	0	0	0	0	0	0	0	0	0	0	0	1	0	0	0	0	0	0	0	0	0	0	0	0	0	0	0	0	0	0	0	0	0	0	0	0	0	0	0	0
CHIAPAS	VENUSTIANO,CARRANZA	-92.5623	16.3343	61341	1	1.63023	0	0	0	0	0	0	0	0	0	0	0	0	0	0	1	0	0	0	0	0	0	0	0	0	0	0	0	0	0	0	0	0	0	0	0	0	0	0	0	0	0	0	0
CHIAPAS	VILLA,COMALTITLAN	-92.5762	15.2127	27899	1	3.58436	0	0	0	0	0	0	0	0	0	0	0	0	0	0	0	0	0	0	0	0	0	0	0	0	0	0	0	0	0	0	0	0	0	0	0	0	1	0	0	0	0	0	0
CHIAPAS	VILLA,CORZO	-93.2682	16.1854	74477	1	1.3427	0	0	0	0	0	0	0	0	0	0	0	0	0	0	0	0	0	0	0	0	0	0	0	0	0	0	0	0	0	0	0	0	0	0	0	0	0	0	0	0	0	0	0
CHIAPAS	YAJALON	-92.3351	17.1755	34028	1	2.93876	0	0	0	0	0	0	0	0	0	0	0	0	0	0	0	0	0	0	0	0	0	0	0	0	0	0	0	0	0	0	0	0	0	0	0	0	0	0	0	0	0	0	0
CHIHUAHUA	HUEJOTITAN	-106.181	27.0558	1049	1	95.3289	0	0	0	0	0	0	0	0	0	0	0	0	0	0	0	0	0	0	0	0	0	0	0	0	0	0	0	0	0	0	0	0	0	0	0	0	0	0	0	0	0	0	0
CHIHUAHUA	MATACHI	-106.137	28.685	3104	1	32.2165	0	0	0	0	0	0	0	0	0	0	0	0	0	0	0	0	0	0	0	0	0	0	0	0	0	0	1	0	0	0	0	0	0	0	0	0	0	0	0	0	0	0	0
CHIHUAHUA	SAN,FRANCISCO,DE,BORJA	-106.683	27.8985	2290	1	43.6681	0	0	0	0	0	0	0	0	0	0	0	0	0	0	0	0	0	0	0	0	1	0	0	0	0	0	0	0	0	0	0	0	0	0	0	0	0	0	0	0	0	0	0
CHIHUAHUA	SAN,FRANCISCO,DE,CONCHOS	-105.335	27.5871	2983	1	33.5233	0	0	0	0	0	0	0	0	0	0	0	0	0	0	0	0	0	0	0	0	0	0	0	0	0	0	0	0	0	0	0	0	0	0	0	0	0	0	0	0	0	1	0
CHIHUAHUA	SAN,FRANCISCO,DEL,ORO	-105.853	26.8615	4753	1	21.0393	0	0	0	0	0	0	0	0	0	0	0	0	0	0	0	0	0	0	0	0	0	0	1	0	0	0	0	0	0	0	0	0	0	0	0	0	0	0	0	0	0	0	0
COAHUILA	FRONTERA	-101.458	26.928	75215	1	1.32952	0	0	0	0	0	0	0	0	0	0	0	0	0	0	0	0	0	0	0	0	0	0	0	0	0	0	0	0	0	0	0	0	0	0	0	0	0	0	0	0	0	0	0
COAHUILA	GENERAL,CEPEDA	-101.474	25.3751	11682	1	8.56018	0	0	0	0	0	0	0	0	0	0	0	0	0	0	0	0	0	0	0	0	0	0	0	0	0	0	0	0	0	0	0	0	0	0	1	0	0	0	0	0	0	0	0
COAHUILA	MUZQUIZ	-101.518	27.8755	66834	1	1.49624	0	0	0	0	0	0	0	0	0	0	0	0	0	0	0	0	0	0	0	0	0	0	0	0	0	0	0	1	0	0	0	0	0	0	0	0	0	0	0	0	0	0	0
COAHUILA	VILLA,UNION	-100.726	28.2238	6289	1	15.9008	0	0	0	0	0	0	0	0	0	0	0	0	0	0	0	0	0	0	0	0	0	0	0	0	0	0	0	0	0	0	0	0	0	0	0	0	0	0	0	1	0	0	0
COLIMA	IXTLAHUACAN	-103.737	19.0022	5300	1	18.8679	0	0	0	0	0	0	0	0	0	0	0	0	0	0	0	0	0	0	0	0	0	0	0	0	0	0	0	0	0	0	0	0	0	0	0	0	0	0	0	0	0	0	0
DURANGO	NAZAS	-104.119	25.234	12411	1	8.05737	0	0	0	0	0	0	0	0	0	0	0	0	0	0	0	0	0	0	0	1	0	0	0	0	0	0	0	0	0	0	0	0	0	0	0	0	0	0	0	0	0	0	0
DURANGO	SAN,PEDRO,DEL,GALLO	-104.289	25.5626	1709	1	58.5138	0	0	0	0	0	0	0	0	0	0	0	0	0	0	0	0	0	0	0	0	0	0	0	0	1	0	0	0	0	0	0	0	0	0	0	0	0	0	0	0	0	0	0
GUANAJUATO	DOCTOR,MORA	-100.319	21.1431	23324	1	4.28743	0	0	0	0	0	0	0	0	0	0	0	0	0	0	0	0	0	0	0	0	0	0	0	0	0	0	0	0	0	0	0	1	0	0	0	0	0	0	0	0	0	0	0
GUANAJUATO	HUANIMARO	-101.498	20.3679	20117	1	4.97092	0	0	0	0	0	0	0	0	0	0	0	0	0	0	0	0	0	0	0	0	0	0	0	0	0	0	0	0	0	0	0	0	0	1	0	0	0	0	0	0	0	0	0
GUANAJUATO	PURISIMA,DEL,RINCON	-101.913	20.8897	68795	1	1.45359	0	0	0	0	0	0	0	0	0	0	0	0	0	0	0	0	0	0	0	0	0	0	0	0	0	0	0	0	0	0	0	0	0	0	0	0	1	0	0	0	0	0	0
GUANAJUATO	ROMITA	-101.518	20.8751	56655	1	1.76507	0	0	0	0	0	0	0	0	0	0	0	0	0	0	0	0	0	0	0	0	0	0	0	0	0	0	0	0	0	0	0	0	0	0	0	0	0	1	0	0	0	0	0
GUANAJUATO	SANTA,CRUZ,DE,JUVENTINO,ROSAS	-100.993	20.6423	79214	1	1.2624	0	0	0	0	0	0	0	0	0	0	0	0	0	0	0	0	0	0	0	0	0	0	0	0	0	0	0	0	0	0	0	0	0	0	0	0	1	0	0	0	0	0	0
GUERRERO	ATLAMAJALCINGO,DEL,MONTE	-98.6041	17.3136	5706	1	17.5254	0	0	0	0	0	0	0	0	0	1	0	0	0	0	0	0	0	0	0	0	0	0	0	0	0	0	0	0	0	0	0	0	0	0	0	0	0	0	0	0	0	0	0
GUERRERO	HUAMUXTITLAN	-98.5648	17.8021	14393	1	6.94782	0	0	0	0	0	0	0	0	0	0	0	0	0	0	0	0	0	0	0	0	0	1	0	0	0	0	0	0	0	0	0	0	0	0	0	0	0	0	0	0	0	0	0
GUERRERO	MALINALTEPEC	-98.6718	17.2453	29599	1	3.37849	0	0	0	0	0	0	0	0	0	0	0	0	0	0	0	0	0	0	0	0	0	0	0	0	0	0	0	0	0	0	0	0	0	0	0	0	0	0	0	1	0	0	0
GUERRERO	SAN,LUIS,ACATLAN	-98.735	16.8071	42360	1	2.36072	0	0	0	0	0	0	0	0	0	0	0	0	0	0	0	0	0	0	0	0	0	0	0	0	1	0	0	0	0	0	0	0	0	0	0	0	0	0	0	0	0	0	0
GUERRERO	TLACOAPA	-98.7483	17.2625	9967	1	10.0331	0	0	0	0	0	0	0	0	0	0	0	0	0	0	0	0	0	0	0	0	0	0	0	0	0	0	0	0	0	0	0	0	0	0	0	0	0	0	0	0	0	1	0
GUERRERO	TLALIXTAQUILLA,DE,MALDONADO	-98.4667	17.5167	7096	1	14.0924	0	0	0	0	0	0	0	0	0	0	1	0	0	0	0	0	0	0	0	0	0	0	0	0	0	0	0	0	0	0	0	0	0	0	0	0	0	0	0	0	0	0	0
GUERRERO	XOCHISTLAHUACA	-98.2421	16.7918	28089	1	3.56011	0	0	0	0	0	0	0	0	0	0	0	0	0	0	0	0	0	0	0	0	0	0	0	0	0	0	0	0	0	0	0	0	0	0	0	0	0	0	0	0	0	0	0
GUERRERO	ZITLALA	-99.1858	17.6885	22587	1	4.42733	0	0	0	0	0	0	0	0	0	0	0	0	0	0	0	0	0	0	0	0	0	0	0	0	0	1	0	0	0	0	0	0	0	0	0	0	0	0	0	0	0	0	0
HIDALGO	ACATLAN	-98.4473	20.1507	20077	1	4.98082	0	0	0	0	0	0	0	0	0	0	0	0	0	0	0	0	0	0	0	0	0	0	0	0	0	0	0	0	0	1	0	0	0	0	0	0	0	0	0	0	0	0	0
HIDALGO	ALFAJAYUCAN	-99.3483	20.4098	18879	1	5.29689	0	0	0	0	0	0	0	0	0	0	0	0	0	0	0	0	0	0	0	0	0	0	0	0	0	0	0	0	0	1	0	0	0	0	0	0	0	0	0	0	0	0	0
HIDALGO	ATOTONILCO,DE,TULA	-99.2198	20.0083	31078	1	3.21771	0	0	0	0	0	0	0	0	0	0	0	0	0	0	0	0	0	0	0	0	0	0	0	0	0	0	0	0	0	0	0	0	0	0	0	0	0	0	0	0	0	1	0
HIDALGO	CHILCUAUTLA	-99.2675	20.2874	17436	1	5.73526	0	0	0	0	0	0	0	0	0	0	0	0	0	0	0	0	0	0	0	0	0	0	0	0	0	0	0	0	1	0	0	0	0	0	0	0	0	0	0	0	0	0	0
HIDALGO	JACALA,DE,LEDEZMA	-99.1896	21.0088	12804	1	7.81006	0	0	0	0	0	0	0	0	0	0	0	0	0	0	0	0	0	0	0	0	0	0	0	0	1	0	0	0	0	0	0	0	0	0	0	0	0	0	0	0	0	0	0
HIDALGO	METEPEC	-98.3256	20.2403	11429	1	8.74967	0	0	0	0	0	0	0	0	0	0	0	0	0	0	1	0	0	0	0	0	0	0	0	0	0	0	0	0	0	0	0	0	0	0	0	0	0	0	0	0	0	0	0
HIDALGO	METZTITLAN	-98.7667	20.6	21623	1	4.62471	0	0	0	0	0	0	0	0	0	0	0	0	1	0	0	0	0	0	0	0	0	0	0	0	0	0	0	0	0	0	0	0	0	0	0	0	0	0	0	0	0	0	0
HIDALGO	MIXQUIAHUALA,DE,JUAREZ	-99.2131	20.2311	42834	1	2.33459	0	0	0	0	0	0	0	0	0	0	0	0	0	0	0	0	0	0	0	0	0	0	0	0	0	1	0	0	0	0	0	0	0	0	0	0	0	0	0	0	0	0	0
HIDALGO	NOPALA,DE,VILLAGRAN	-99.644	20.2509	15666	1	6.38325	0	0	0	0	0	0	0	0	0	0	0	0	0	0	0	0	0	0	0	1	0	0	0	0	0	0	0	0	0	0	0	0	0	0	0	0	0	0	0	0	0	0	0
HIDALGO	SAN,AGUSTIN,METZQUITITLAN	-98.6379	20.5326	9364	1	10.6792	0	0	0	0	0	0	0	0	0	0	0	0	1	0	0	0	0	0	0	0	0	0	0	0	0	0	0	0	0	0	0	0	0	0	0	0	0	0	0	0	0	0	0
HIDALGO	TEZONTEPEC,DE,ALDAMA	-99.2702	20.184	48025	1	2.08225	0	0	0	0	0	0	0	0	1	0	0	0	0	0	0	0	0	0	0	0	0	0	0	0	0	0	0	0	0	0	0	0	0	0	0	0	0	0	0	0	0	0	0
HIDALGO	TOLCAYUCA	-98.9201	19.9552	13228	1	7.55972	0	0	0	0	0	0	0	0	0	0	0	0	0	0	0	0	0	1	0	0	0	0	0	0	0	0	0	0	0	0	0	0	0	0	0	0	0	0	0	0	0	0	0
JALISCO	AMATITAN	-103.732	20.8332	14648	1	6.82687	0	0	0	0	0	0	0	0	0	0	0	0	0	0	0	0	0	0	0	0	0	0	0	0	0	0	0	0	0	0	0	0	0	0	1	0	0	0	0	0	0	0	0
JALISCO	ATENGUILLO	-104.495	20.4157	4115	1	24.3013	0	0	0	0	0	0	0	0	0	0	0	0	0	0	0	0	1	0	0	0	0	0	0	0	0	0	0	0	0	0	0	0	0	0	0	0	0	0	0	0	0	0	0
JALISCO	CASIMIRO,CASTILLO	-104.435	19.6041	21475	1	4.65658	0	0	0	0	0	0	0	0	0	0	0	0	0	0	0	0	0	0	0	0	0	0	0	0	0	0	0	0	0	0	0	0	0	0	1	0	0	0	0	0	0	0	0
JALISCO	COCULA	-103.824	20.3644	26174	1	3.82059	0	0	0	0	0	0	0	0	0	0	0	0	0	0	0	0	0	0	0	0	0	0	0	0	0	0	0	0	0	0	0	0	0	0	0	0	0	0	1	0	0	0	0
JALISCO	CUQUIO	-103.023	20.9276	17795	1	5.61956	0	0	0	0	0	0	0	0	0	0	0	0	0	0	0	0	0	0	0	0	0	0	0	0	0	0	0	0	0	0	0	0	0	0	0	0	0	0	0	0	0	0	0
JALISCO	DEGOLLADO	-102.133	20.4478	21132	1	4.73216	0	0	0	0	0	0	0	0	0	0	0	0	0	0	0	0	0	0	0	0	0	0	0	0	0	0	0	0	0	0	0	0	0	0	0	0	0	0	0	0	1	0	0
JALISCO	HUEJUQUILLA,EL,ALTO	-103.896	22.6259	8781	1	11.3882	0	0	0	0	0	0	0	0	0	0	0	0	0	0	0	0	0	0	1	0	0	0	0	0	0	0	0	0	0	0	0	0	0	0	0	0	0	0	0	0	0	0	0
JALISCO	JESUS,MARIA	-102.217	20.6095	18634	1	5.36653	0	0	0	0	0	0	0	0	0	0	0	0	0	0	0	0	0	0	1	0	0	0	0	0	0	0	0	0	0	0	0	0	0	0	0	0	0	0	0	0	0	0	0
JALISCO	LA,MANZANILLA,DE,LA,PAZ	-103.455	19.6862	3755	1	26.6312	0	0	0	0	0	0	0	0	0	0	0	0	0	0	0	0	0	0	0	0	0	0	0	0	0	0	0	0	0	0	0	0	0	0	0	0	0	0	0	0	0	1	0
JALISCO	MEZQUITIC	-102.3	21.1167	18084	1	5.52975	0	0	0	0	0	0	0	0	0	0	0	0	0	0	0	0	0	0	0	0	0	0	0	0	0	0	0	0	0	0	0	1	0	0	0	0	0	0	0	0	0	0	0
JALISCO	MIXTLAN	-104.408	20.4391	3574	1	27.9799	0	0	0	0	0	0	0	0	0	0	0	0	0	0	0	0	0	0	0	0	0	0	0	0	0	0	0	0	0	0	0	0	0	0	0	1	0	0	0	0	0	0	0
JALISCO	OJUELOS,DE,JALISCO	-101.594	21.8657	30097	1	3.32259	0	0	0	0	0	0	0	0	0	0	0	0	0	0	0	0	0	0	0	0	0	0	0	0	0	0	0	0	0	0	0	0	0	0	0	0	0	0	0	0	0	0	1
JALISCO	TEUCHITLAN	-103.848	20.6856	9088	1	11.0035	0	0	0	0	0	0	0	0	0	0	0	0	0	0	0	0	0	0	0	0	0	0	0	0	0	0	0	0	0	0	0	0	0	0	0	0	0	0	0	0	0	1	0
JALISCO	TOTATICHE	-103.443	21.9304	4435	1	22.5479	0	0	0	0	0	0	0	0	0	0	0	0	0	0	0	0	0	0	0	0	0	0	0	0	0	0	0	0	0	0	0	0	0	0	1	0	0	0	0	0	0	0	0
JALISCO	TUXCUECA	-103.186	20.1521	6316	1	15.8328	0	0	0	0	0	0	0	0	0	0	0	0	0	0	0	0	0	0	0	0	0	0	0	0	0	0	0	0	0	0	0	0	0	0	0	0	0	0	0	0	0	0	0
JALISCO	VALLE,DE,JUAREZ	-102.943	19.9318	5798	1	17.2473	0	0	0	0	0	0	0	0	0	0	0	0	0	0	0	0	0	0	0	0	0	0	0	0	0	0	0	0	0	0	0	0	0	0	0	0	0	0	0	0	0	0	1
JALISCO	VILLA,CORONA	-103.665	20.4164	16969	1	5.8931	0	0	0	0	0	0	0	0	0	0	0	0	0	0	0	0	0	0	0	0	0	0	0	0	0	0	0	0	0	0	0	0	0	0	0	0	0	0	0	0	0	0	0
MEXICO	AMANALCO	-99.1934	19.5489	22868	1	4.37292	0	0	0	0	0	0	0	0	0	0	0	0	0	0	0	0	0	0	0	0	0	0	0	0	0	0	0	0	0	1	0	0	0	0	0	0	0	0	0	0	0	0	0
MEXICO	ATLAUTLA	-98.7783	19.0206	27663	1	3.61494	0	0	0	0	0	0	0	0	0	0	0	0	0	0	0	0	0	0	0	0	0	0	0	0	0	0	0	0	0	0	0	0	1	0	0	0	0	0	0	0	0	0	0
MEXICO	CALIMAYA	-99.6129	19.1618	47033	1	2.12617	0	0	0	0	0	0	0	0	0	0	0	0	0	0	0	0	0	0	0	0	0	0	0	0	0	0	0	0	0	0	0	0	0	0	0	0	0	0	0	0	0	0	0
MEXICO	COATEPEC,HARINAS	-99.7679	18.9239	36174	1	2.76442	0	0	0	0	0	0	0	0	0	0	0	0	0	0	0	0	0	0	0	0	0	0	0	0	0	0	0	0	0	0	0	0	0	0	0	0	0	0	0	0	0	0	0
MEXICO	IXTAPAN,DEL,ORO	-100.268	19.2718	6629	1	15.0852	0	0	0	0	0	0	0	0	0	0	0	0	0	0	1	0	0	0	0	0	0	0	0	0	0	0	0	0	0	0	0	0	0	0	0	0	0	0	0	0	0	0	0
MEXICO	JIQUIPILCO	-99.6068	19.5573	69031	1	1.44862	0	0	0	0	0	0	0	0	0	0	0	0	0	0	0	0	0	0	0	0	0	0	0	0	0	0	0	0	0	0	0	0	0	0	0	0	0	0	0	0	1	0	0
MEXICO	OTZOLOTEPEC	-99.6081	19.3643	78146	1	1.27966	0	0	0	0	0	0	0	0	0	0	0	0	0	0	0	0	0	0	0	0	0	0	0	0	0	0	0	0	0	0	0	0	0	0	0	0	0	0	0	0	0	1	0
MEXICO	RAYON	-99.6444	21.8413	12748	1	7.84437	0	0	0	0	0	1	0	0	0	0	0	0	0	0	0	0	0	0	0	0	0	0	0	0	0	0	0	0	0	0	0	0	0	0	0	0	0	0	0	0	0	0	0
MEXICO	SAN,MATEO,ATENCO	-99.5331	19.2704	72579	1	1.37781	0	0	0	0	0	0	0	0	0	0	0	0	0	0	0	0	0	0	0	0	0	0	0	0	0	0	0	0	0	0	0	0	0	0	0	0	0	0	0	0	0	0	0
MEXICO	SANTO,TOMAS	-100.018	18.8441	9111	1	10.9757	0	0	0	0	0	0	0	0	0	0	0	0	0	0	1	0	0	0	0	0	0	0	0	0	0	0	0	0	0	0	0	0	0	0	0	0	0	0	0	0	0	0	0
MEXICO	TEXCALTITLAN	-99.9356	18.9285	17390	1	5.75043	0	0	0	0	0	0	0	0	0	0	0	0	0	0	0	0	0	0	0	0	0	0	0	0	0	0	0	0	0	0	0	0	0	0	0	0	0	0	0	0	0	0	0
MEXICO	TIANGUISTENCO	-99.4346	19.1125	70682	1	1.41479	0	0	0	0	0	0	0	0	0	0	0	1	0	0	0	0	0	0	0	0	0	0	0	0	0	0	0	0	0	0	0	0	0	0	0	0	0	0	0	0	0	0	0
MICHOACAN	APORO	-100.41	19.6701	3218	1	31.0752	0	0	0	0	0	0	0	0	0	0	0	0	0	0	0	0	0	0	0	0	0	0	0	0	0	0	0	0	0	0	0	0	0	0	0	0	0	1	0	0	0	0	0
MICHOACAN	COPANDARO	-101.663	19.8991	8952	1	11.1707	0	0	0	0	0	0	0	0	0	0	0	1	0	0	0	0	0	0	0	0	0	0	0	0	0	0	0	0	0	0	0	0	0	0	0	0	0	0	0	0	0	0	0
MICHOACAN	EPITACIO,HUERTA	-100.293	20.1343	16218	1	6.16599	0	0	0	0	0	0	0	0	0	0	0	0	0	0	1	0	0	0	0	0	0	0	0	0	0	0	0	0	0	0	0	0	0	0	0	0	0	0	0	0	0	0	0
MICHOACAN	INDAPARAPEO	-100.968	19.7871	16427	1	6.08754	0	0	0	0	0	0	0	0	1	0	0	0	0	0	0	0	0	0	0	0	0	0	0	0	0	0	0	0	0	0	0	0	0	0	0	0	0	0	0	0	0	0	0
MICHOACAN	JUNGAPEO	-100.493	19.4923	19986	1	5.0035	0	0	0	0	0	0	0	0	0	0	0	0	0	0	0	0	0	0	0	0	0	0	0	0	0	0	0	0	0	0	1	0	0	0	0	0	0	0	0	0	0	0	0
MICHOACAN	LOS,REYES	-100.267	19.7333	64141	1	1.55907	0	0	0	0	0	0	0	0	1	0	0	0	0	0	0	0	0	0	0	0	0	0	0	0	0	0	0	0	0	0	0	0	0	0	0	0	0	0	0	0	0	0	0
MICHOACAN	PANINDICUARO	-101.761	19.9831	16064	1	6.2251	0	0	0	0	0	0	0	0	0	0	0	0	0	0	0	0	0	0	0	0	0	0	0	0	0	0	0	0	0	0	0	0	0	0	0	0	0	0	0	1	0	0	0
MICHOACAN	TINGAMBATO	-101.854	19.5017	13950	1	7.16846	0	0	0	0	0	0	0	0	0	0	0	0	0	0	0	0	0	0	0	0	0	0	0	0	0	0	0	0	0	0	0	0	0	0	0	1	0	0	0	0	0	0	0
MICHOACAN	TLAZAZALCA	-102.056	19.9702	6890	1	14.5138	0	0	0	0	0	0	0	0	0	0	0	0	0	0	0	0	0	0	0	0	0	0	0	0	0	0	0	0	1	0	0	0	0	0	0	0	0	0	0	0	0	0	0
MICHOACAN	ZINAPARO	-102.001	20.1704	3247	1	30.7977	0	0	0	0	0	0	0	0	0	0	0	0	0	0	0	0	0	0	0	0	0	0	0	0	0	0	0	0	0	0	0	0	0	0	0	1	0	0	0	0	0	0	0
MORELOS	AMACUZAC	-99.3696	18.5991	17021	1	5.8751	0	0	0	0	0	0	0	0	0	0	0	0	0	0	0	0	0	0	0	0	0	1	0	0	0	0	0	0	0	0	0	0	0	0	0	0	0	0	0	0	0	0	0
MORELOS	MAZATEPEC	-99.3628	18.7256	9456	1	10.5753	0	0	0	0	0	0	0	0	0	0	0	0	0	0	0	0	0	0	0	0	0	0	0	0	0	0	0	0	0	0	0	0	0	0	0	0	0	0	0	0	0	0	0
MORELOS	TETECALA	-99.3979	18.7274	7441	1	13.4391	0	0	0	0	0	0	0	0	0	0	0	0	0	0	0	0	0	0	0	0	0	0	0	0	0	0	0	0	0	0	0	0	0	0	0	0	0	0	0	0	0	0	0
MORELOS	TETELA,DEL,VOLCAN	-98.7292	18.8931	19138	1	5.22521	0	0	0	0	0	0	0	0	0	0	0	0	0	0	0	0	0	0	0	0	0	0	0	0	0	1	0	0	0	0	0	0	0	0	0	0	0	0	0	0	0	0	0
MORELOS	TOTOLAPAN	-98.9206	18.9874	10789	1	9.2687	0	0	0	0	0	0	0	0	0	0	0	0	0	0	0	0	0	0	0	0	0	0	0	0	0	0	0	0	0	0	0	0	0	0	0	0	0	0	1	0	0	0	0
NAYARIT	IXTLAN,DEL,RIO	-104.372	21.0363	27273	1	3.66663	0	0	0	0	0	0	0	0	0	0	0	0	0	0	0	0	0	0	0	0	0	0	0	0	0	0	0	0	0	1	0	0	0	0	0	0	0	0	0	0	0	0	0
NAYARIT	LA,YESCA	-104.01	21.3182	13600	1	7.35294	0	0	0	0	0	0	0	0	1	0	0	0	0	0	0	0	0	0	0	0	0	0	0	0	0	0	0	0	0	0	0	0	0	0	0	0	0	0	0	0	0	0	0
NUEVO,LEON	GALEANA	-100.074	24.8229	39991	1	2.50056	0	0	0	0	0	0	0	0	0	0	0	0	1	0	0	0	0	0	0	0	0	0	0	0	0	0	0	0	0	0	0	0	0	0	0	0	0	0	0	0	0	0	0
NUEVO,LEON	HIDALGO	-100.451	25.9722	16604	1	6.02265	0	0	0	0	0	0	0	0	0	0	0	0	0	0	0	0	0	0	0	0	0	0	1	0	0	0	0	0	0	0	0	0	0	0	0	0	0	0	0	0	0	0	0
NUEVO,LEON	HIGUERAS	-100.015	25.9634	1594	1	62.7353	0	0	0	0	0	0	0	0	0	0	0	0	0	0	0	0	0	0	0	0	0	0	0	0	0	0	0	0	0	0	0	0	0	0	0	0	0	0	0	0	0	1	0
NUEVO,LEON	HUALAHUISES	-99.6752	24.8838	6914	1	14.4634	0	0	0	0	0	0	0	0	0	0	0	0	0	0	0	0	0	0	0	0	0	0	0	0	0	1	0	0	0	0	0	0	0	0	0	0	0	0	0	0	0	0	0
NUEVO,LEON	MELCHOR,OCAMPO	-99.5431	26.0554	862	1	116.009	0	0	0	0	0	0	0	0	0	0	0	0	0	0	0	0	0	0	0	0	0	0	0	0	0	0	0	0	0	0	0	0	0	0	0	0	0	0	0	1	0	0	0
OAXACA	ANIMAS,TRUJANO	-96.7139	16.9887	3759	1	26.6028	0	0	0	0	0	0	0	0	0	0	0	0	0	0	0	0	0	0	0	0	0	0	0	0	0	0	0	0	0	0	0	0	0	0	0	0	0	0	1	0	0	0	0
OAXACA	CIUDAD,IXTEPEC	-95.0974	16.5613	26450	1	3.78072	0	0	0	0	0	0	0	0	0	0	0	0	0	1	0	0	0	0	0	0	0	0	0	0	0	0	0	0	0	0	0	0	0	0	0	0	0	0	0	0	0	0	0
OAXACA	EL,ESPINAL	-95.041	16.4842	8310	1	12.0337	0	0	0	0	0	0	0	0	0	0	0	0	0	0	0	0	0	0	0	0	0	0	0	0	0	0	0	0	0	0	1	0	0	0	0	0	0	0	0	0	0	0	0
OAXACA	HEROICA,CIUDAD,DE,HUAJUAPAN,DE,LEON	-97.7824	17.8071	69839	1	1.43186	0	0	0	0	0	0	0	0	0	0	0	0	0	0	0	0	0	0	0	0	0	0	0	0	0	0	0	0	0	0	0	0	0	0	0	0	0	0	0	0	0	0	0
OAXACA	MAGDALENA,APASCO	-96.8219	17.2407	7522	1	13.2943	0	0	0	0	0	0	0	0	0	0	0	0	0	0	0	0	0	0	0	0	0	1	0	0	0	0	0	0	0	0	0	0	0	0	0	0	0	0	0	0	0	0	0
OAXACA	MARTIRES,DE,TACUBAYA	-98.2526	16.535	1451	1	68.918	0	0	0	0	0	0	0	0	0	0	0	0	0	0	0	0	0	0	0	0	0	0	0	0	0	0	0	0	0	0	0	0	0	0	0	0	0	0	0	0	0	0	0
OAXACA	SAN,AGUSTIN,ATENANGO	-98.0147	17.6113	1914	1	52.2466	0	0	0	0	0	0	0	0	0	0	0	0	0	0	0	0	0	0	0	0	1	0	0	0	0	0	0	0	0	0	0	0	0	0	0	0	0	0	0	0	0	0	0
OAXACA	SAN,ANDRES,HUAXPALTEPEC	-97.9176	16.3288	5867	1	17.0445	0	0	0	0	0	0	0	0	0	0	0	0	0	0	0	0	0	0	0	0	0	0	0	0	0	0	0	0	0	0	0	0	0	0	0	0	0	0	0	1	0	0	0
OAXACA	SAN,ANDRES,HUAYAPAM	-96.6667	17.1	4879	1	20.496	0	0	0	0	0	0	0	0	0	0	0	0	0	0	0	0	0	0	0	0	0	0	0	0	0	0	0	0	0	0	0	0	0	0	0	0	0	0	0	1	0	0	0
OAXACA	SAN,ANDRES,IXTLAHUACA	-96.8223	17.069	1439	1	69.4927	0	0	0	0	0	0	0	0	0	0	0	0	0	0	0	0	0	0	0	0	1	0	0	0	0	0	0	0	0	0	0	0	0	0	0	0	0	0	0	0	0	0	0
OAXACA	SAN,ANTONIO,DE,LA,CAL	-96.7024	17.0263	21456	1	4.6607	0	0	0	0	0	0	0	0	0	0	0	0	0	0	0	0	0	0	0	1	0	0	0	0	0	0	0	0	0	0	0	0	0	0	0	0	0	0	0	0	0	0	0
OAXACA	SAN,DIONISIO,DEL,MAR	-94.7506	16.321	5098	1	19.6155	0	0	0	0	0	0	0	0	0	0	0	0	0	0	0	0	0	0	0	0	0	0	0	0	0	0	0	0	0	0	0	0	0	0	0	0	0	0	1	0	0	0	0
OAXACA	SAN,FRANCISCO,DEL,MAR	-94.5165	16.3366	7232	1	13.8274	0	0	0	0	0	0	0	0	0	0	0	0	1	0	0	0	0	0	0	0	0	0	0	0	0	0	0	0	0	0	0	0	0	0	0	0	0	0	0	0	0	0	0
OAXACA	SAN,FRANCISCO,LACHIGOLO	-96.6018	17.0149	3474	1	28.7853	0	0	0	0	0	0	0	0	0	0	0	0	0	0	0	0	0	0	0	0	0	0	0	0	0	0	0	0	0	0	0	0	0	0	0	0	0	0	0	0	0	0	0
OAXACA	SAN,JERONIMO,SILACAYOAPILLA	-97.8426	17.8088	1449	1	69.0131	0	0	0	0	0	0	0	0	0	0	0	0	0	0	0	0	0	0	0	0	0	0	0	0	0	0	0	0	0	0	0	0	0	0	0	0	0	0	0	1	0	0	0
OAXACA	SAN,JUAN,BAUTISTA,ATATLAHUCA	-96.8305	17.5309	1724	1	58.0046	0	0	0	0	0	0	0	0	0	0	0	0	0	0	0	0	0	0	0	0	0	0	0	0	0	0	0	1	0	0	0	0	0	0	0	0	0	0	0	0	0	0	0
OAXACA	SAN,JUAN,CACAHUATEPEC	-98.1566	16.616	8680	1	11.5207	0	0	0	0	0	0	0	0	0	0	0	0	0	0	0	0	0	0	0	0	0	0	0	0	0	0	0	0	0	0	0	0	0	0	0	0	0	0	0	0	0	0	0
OAXACA	SAN,JUAN,GUICHICOVI	-95.0942	16.963	28142	1	3.55341	0	0	0	0	0	0	0	0	0	0	0	0	0	0	0	0	0	0	0	0	0	0	0	0	0	0	0	0	0	0	0	0	0	0	0	0	0	0	0	0	0	0	0
OAXACA	SAN,JUAN,MAZATLAN	-95.4396	17.0268	17100	1	5.84795	0	0	0	0	0	0	0	0	0	0	0	0	0	0	0	0	0	0	0	0	0	0	0	0	0	0	0	0	0	0	0	0	0	0	0	0	0	0	0	0	0	0	0
OAXACA	SAN,LORENZO	-97.8741	16.3928	5955	1	16.7926	0	0	0	0	0	0	0	0	0	0	0	0	0	0	0	0	0	0	0	0	0	0	0	0	0	0	0	0	0	1	0	0	0	0	0	0	0	0	0	0	0	0	0
OAXACA	SAN,LORENZO,CACAOTEPEC	-96.8038	17.1281	13704	1	7.29714	0	0	0	0	0	0	0	0	0	0	0	0	0	0	0	0	1	0	0	0	0	0	0	0	0	0	0	0	0	0	0	0	0	0	0	0	0	0	0	0	0	0	0
OAXACA	SAN,MARCOS,ARTEAGA	-97.861	17.7198	1557	1	64.2261	0	0	0	0	0	0	0	0	0	0	0	0	0	0	0	0	0	0	0	0	0	0	0	0	0	0	0	0	0	0	0	0	0	0	0	0	1	0	0	0	0	0	0
OAXACA	SAN,PABLO,COATLAN	-96.7843	16.2231	4167	1	23.9981	0	0	0	0	0	0	0	0	0	0	0	0	0	0	0	0	0	0	0	0	0	0	0	0	0	0	0	0	0	0	1	0	0	0	0	0	0	0	0	0	0	0	0
OAXACA	SAN,PABLO,ETLA	-96.7619	17.1465	15535	1	6.43708	0	0	0	0	0	0	0	0	0	0	0	0	0	0	0	0	1	0	0	0	0	0	0	0	0	0	0	0	0	0	0	0	0	0	0	0	0	0	0	0	0	0	0
OAXACA	SAN,PEDRO,ATOYAC	-97.9871	16.488	4136	1	24.1779	0	0	0	0	0	0	0	0	0	0	0	0	0	0	0	0	0	0	0	0	0	0	0	0	0	0	0	0	0	0	0	0	0	0	0	0	0	0	0	0	0	0	0
OAXACA	SAN,PEDRO,IXTLAHUACA	-96.816	17.0627	6822	1	14.6585	0	0	0	0	0	0	0	0	0	0	0	0	0	0	0	0	0	0	0	0	0	0	0	0	0	0	0	1	0	0	0	0	0	0	0	0	0	0	0	0	0	0	0
OAXACA	SAN,PEDRO,JICAYAN	-98.0152	16.4499	11555	1	8.65426	0	0	0	0	0	0	0	0	0	0	0	0	0	0	0	0	0	0	0	0	0	0	0	0	0	0	0	0	1	0	0	0	0	0	0	0	0	0	0	0	0	0	0
OAXACA	SAN,PEDRO,TOPILTEPEC	-97.3367	17.4359	406	1	246.305	0	0	0	0	0	0	0	0	0	0	0	0	0	0	0	0	0	0	0	0	0	0	0	0	1	0	0	0	0	0	0	0	0	0	0	0	0	0	0	0	0	0	0
OAXACA	SAN,PEDRO,Y,SAN,PABLO,TEQUIXTEPEC	-97.7185	18.0589	1878	1	53.2481	0	0	0	0	0	0	0	0	0	0	0	0	0	0	0	0	0	0	0	0	0	1	0	0	0	0	0	0	0	0	0	0	0	0	0	0	0	0	0	0	0	0	0
OAXACA	SANTA,CATARINA,JUQUILA	-97.2909	16.2366	14710	1	6.7981	0	0	0	0	0	0	0	0	0	0	0	0	0	0	0	0	0	0	0	0	0	0	0	0	0	0	0	0	0	0	0	0	0	0	0	0	0	0	0	0	0	0	0
OAXACA	SANTA,CRUZ,TACACHE,DE,MINA	-98.155	17.8333	2606	1	38.373	0	0	0	0	0	0	0	0	0	0	0	0	0	0	1	0	0	0	0	0	0	0	0	0	0	0	0	0	0	0	0	0	0	0	0	0	0	0	0	0	0	0	0
OAXACA	SANTA,MARIA,HUAZOLOTITLAN	-97.9126	16.3025	10794	1	9.26441	0	0	0	0	0	0	0	0	0	0	0	0	0	0	0	0	0	0	0	0	0	0	0	0	0	0	0	0	0	0	0	0	0	0	1	0	0	0	0	0	0	0	0
OAXACA	SANTA,MARIA,JALAPA,DEL,MARQUES	-95.445	16.44	11888	1	8.41184	0	0	0	0	0	0	0	0	0	0	0	0	0	0	0	0	0	0	0	0	0	1	0	0	0	0	0	0	0	0	0	0	0	0	0	0	0	0	0	0	0	0	0
OAXACA	SANTA,MARIA,MIXTEQUILLA	-95.2596	16.3744	4442	1	22.5124	0	0	0	0	0	0	0	0	0	0	0	0	0	0	0	0	0	0	0	0	0	0	0	0	0	0	0	0	0	0	0	0	0	0	0	0	0	0	0	0	0	1	0
OAXACA	SANTIAGO,LAOLLAGA	-95.2091	16.5832	3198	1	31.2695	0	0	0	0	0	0	0	0	0	0	0	0	0	1	0	0	0	0	0	0	0	0	0	0	0	0	0	0	0	0	0	0	0	0	0	0	0	0	0	0	0	0	0
OAXACA	SANTIAGO,TILANTONGO	-97.3395	17.2824	3210	1	31.1526	0	0	0	0	0	0	0	0	0	0	0	0	0	0	0	0	0	0	0	0	0	0	0	0	0	0	0	0	0	0	0	0	1	0	0	0	0	0	0	0	0	0	0
OAXACA	SANTO,DOMINGO,ALBARRADAS	-96.2007	17.0669	782	1	127.877	0	0	0	0	0	0	0	0	0	0	0	0	0	0	0	0	0	0	0	0	0	0	0	0	0	0	0	0	0	0	0	0	0	0	0	0	0	0	0	0	1	0	0
OAXACA	SANTO,TOMAS,JALIEZA	-96.6707	16.8447	3385	1	29.5421	0	0	0	0	0	0	0	0	0	0	0	0	0	0	0	0	0	0	0	0	0	0	0	0	0	0	0	0	0	0	0	0	0	0	0	0	0	0	0	0	0	0	0
OAXACA	SANTOS,REYES,NOPALA	-97.1443	16.1064	15986	1	6.25547	0	0	0	0	0	0	0	0	0	0	0	0	0	0	0	0	0	0	0	0	0	0	0	0	0	0	0	0	0	0	0	0	0	0	0	0	0	0	0	0	0	0	0
OAXACA	SILACAYOAPAM	-98.1405	17.5048	6747	1	14.8214	0	0	0	0	0	0	0	0	0	0	0	0	0	0	0	0	0	0	0	0	1	0	0	0	0	0	0	0	0	0	0	0	0	0	0	0	0	0	0	0	0	0	0
OAXACA	TANETZE,DE,ZARAGOZA	-96.3013	17.3755	1707	1	58.5823	0	0	0	0	0	0	0	0	0	0	0	0	0	0	0	0	0	0	0	0	0	0	0	1	0	0	0	0	0	0	0	0	0	0	0	0	0	0	0	0	0	0	0
PUEBLA	ACATLAN	-98.0554	18.2133	33865	1	2.9529	0	0	0	0	0	0	0	0	0	0	0	0	0	0	0	0	0	0	0	0	0	0	0	0	0	0	0	0	0	0	0	0	0	0	0	0	0	0	0	0	0	0	0
PUEBLA	ACATZINGO	-97.7833	18.9833	52078	1	1.9202	0	0	0	0	0	0	0	0	0	0	0	0	0	0	0	0	0	0	0	0	0	0	1	0	0	0	0	0	0	0	0	0	0	0	0	0	0	0	0	0	0	0	0
PUEBLA	AMOZOC	-98.0459	19.0408	100964	1	0.990452	0	0	0	0	0	0	0	0	0	0	0	0	0	0	0	0	0	0	0	0	0	0	0	0	0	0	0	1	0	0	0	0	0	0	0	0	0	0	0	0	0	0	0
PUEBLA	CAÑADA,MORELOS	-98.2254	19.0169	18954	1	5.27593	0	0	0	0	0	0	0	0	0	0	0	0	0	0	0	0	0	0	0	0	0	0	0	1	0	0	0	0	0	0	0	0	0	0	0	0	0	0	0	0	0	0	0
PUEBLA	CHIAUTLA	-98.5903	18.2783	19037	1	5.25293	0	0	0	0	0	0	0	0	0	0	0	0	0	0	0	0	0	0	0	0	0	0	0	0	0	0	0	0	0	0	0	0	0	0	0	0	0	0	0	0	0	0	0
PUEBLA	CHIAUTZINGO	-98.4654	19.2024	18762	1	5.32992	0	0	0	0	0	0	0	0	0	0	0	0	0	0	0	0	0	0	0	0	0	0	0	0	0	0	0	0	0	0	0	0	0	0	0	0	0	0	0	0	0	1	0
PUEBLA	CHICONCUAUTLA	-97.939	20.0945	15767	1	6.34236	0	0	0	0	0	0	0	0	0	0	0	0	0	0	0	0	0	0	0	0	0	0	0	0	0	0	0	0	0	0	0	0	0	0	0	0	0	0	0	0	0	0	0
PUEBLA	CHIETLA	-98.5782	18.5206	33935	1	2.94681	0	0	0	0	0	0	0	0	0	0	0	0	0	0	0	0	0	0	0	0	0	0	0	0	0	0	0	0	0	0	0	0	0	0	0	0	0	0	0	0	1	0	0
PUEBLA	CHILCHOTLA	-96.8297	18.2332	19257	1	5.19292	0	0	0	0	0	0	0	0	0	0	0	0	0	0	0	0	0	0	0	0	0	0	0	0	0	0	0	0	0	0	0	0	0	0	0	0	0	0	0	1	0	0	0
PUEBLA	COHUECAN	-98.7198	18.784	4763	1	20.9952	0	0	0	0	0	0	0	0	0	0	0	0	0	0	0	0	0	0	0	0	0	0	0	0	0	0	0	0	0	0	0	0	0	0	0	0	0	0	0	0	0	0	0
PUEBLA	CUAUTLANCINGO	-98.2765	19.1045	79153	1	1.26338	0	0	0	0	0	0	0	0	0	0	0	0	0	0	0	0	0	0	0	0	0	0	0	0	0	0	0	0	0	0	0	0	0	0	0	0	1	0	0	0	0	0	0
PUEBLA	JUAN,C.,BONILLA	-98.1825	19.0212	18540	1	5.39374	0	0	0	0	0	0	0	0	0	0	0	0	0	0	0	0	0	0	0	0	0	0	0	0	0	0	0	0	0	0	1	0	0	0	0	0	0	0	0	0	0	0	0
PUEBLA	NICOLAS,BRAVO	-97.3058	18.6129	6009	1	16.6417	0	0	0	0	0	0	0	0	0	0	0	0	0	0	0	0	0	0	0	0	0	0	0	0	0	0	0	0	0	0	0	0	0	0	0	0	0	0	0	0	0	0	0
PUEBLA	OCOYUCAN	-98.3258	19.0038	25720	1	3.88802	0	0	0	0	0	0	0	0	0	0	0	0	0	0	0	0	0	0	0	0	0	0	0	0	0	0	0	0	0	0	0	0	0	0	0	0	0	0	0	0	0	0	0
PUEBLA	SAN,MATIAS,TLALANCALECA	-98.4981	19.3231	19310	1	5.17866	0	0	0	0	0	0	0	0	0	0	0	0	0	0	0	0	0	0	0	0	0	0	0	0	0	0	0	0	1	0	0	0	0	0	0	0	0	0	0	0	0	0	0
PUEBLA	SANTA,ISABEL,CHOLULA	-98.3779	18.9925	8040	1	12.4378	0	0	0	0	0	0	0	0	0	0	0	0	0	0	0	0	0	0	0	0	0	0	0	0	0	0	0	0	0	0	0	0	0	0	0	0	0	0	0	0	0	0	0
PUEBLA	TEPEACA	-97.3928	18.4625	74708	1	1.33854	0	0	0	0	0	0	0	0	0	0	0	0	0	0	0	0	0	0	0	0	0	0	0	0	0	0	0	0	0	0	0	0	0	0	0	0	0	0	0	0	0	0	0
PUEBLA	XOCHILTEPEC	-98.3406	18.6524	3187	1	31.3775	0	0	0	0	0	0	0	0	0	0	0	0	0	0	0	0	0	0	0	0	0	0	0	0	0	0	0	0	0	0	0	0	0	0	0	0	0	0	0	0	0	0	0
PUEBLA	ZIHUATEUTLA	-97.8692	20.2529	12530	1	7.98085	0	0	0	0	0	0	0	0	0	0	0	0	0	0	0	0	0	0	0	0	1	0	0	0	0	0	0	0	0	0	0	0	0	0	0	0	0	0	0	0	0	0	0
QUERETARO	AMEALCO,DE,BONFIL	-100.144	20.1881	62197	1	1.60779	0	0	0	0	0	0	0	0	0	0	0	0	0	0	0	0	0	0	0	0	0	0	0	0	0	0	0	0	0	0	0	0	0	0	0	0	0	0	0	0	0	0	1
QUERETARO	JALPAN,DE,SERRA	-99.4748	21.2164	25550	1	3.91389	0	0	0	0	0	0	0	0	0	0	0	0	0	0	0	0	0	0	0	0	0	0	0	0	0	0	0	0	0	0	0	0	0	0	0	0	0	0	0	0	0	0	1
QUINTANA,ROO	ISLA,MUJERES	-86.7331	21.2338	16203	1	6.1717	0	0	0	0	0	0	0	0	0	0	0	0	0	0	0	0	0	0	0	0	0	0	0	0	0	0	0	0	0	0	0	1	0	0	0	0	0	0	0	0	0	0	0
SAN,LUIS,POTOSI	CIUDAD,FERNANDEZ	-100.03	21.9368	43528	1	2.29737	0	0	0	1	0	0	0	0	0	0	0	0	0	0	0	0	0	0	0	0	0	0	0	0	0	0	0	0	0	0	0	0	0	0	0	0	0	0	0	0	0	0	0
SAN,LUIS,POTOSI	TAMAZUNCHALE	-98.788	21.2542	96820	1	1.03284	0	0	0	0	0	0	0	0	0	0	0	0	0	0	0	0	0	0	0	0	0	0	0	1	0	0	0	0	0	0	0	0	0	0	0	0	0	0	0	0	0	0	0
SAN,LUIS,POTOSI	TAMPAMOLON,CORONA	-98.8154	21.5589	14274	1	7.00574	0	0	0	0	0	0	0	0	0	0	0	0	0	0	0	0	0	0	0	0	0	0	0	0	0	0	0	0	0	0	0	0	0	0	0	0	0	0	0	0	0	0	0
SAN,LUIS,POTOSI	ZARAGOZA	-100.938	22.193	24596	1	4.0657	0	0	0	0	0	0	0	0	0	0	0	0	0	0	0	0	0	0	0	0	0	0	0	1	0	0	0	0	0	0	0	0	0	0	0	0	0	0	0	0	0	0	0
SONORA	ATIL	-111.583	30.8447	625	1	160	0	0	0	0	0	0	0	0	0	0	0	0	0	0	0	0	0	0	0	0	0	0	0	0	0	0	0	0	0	0	0	0	0	0	0	0	0	0	0	0	0	1	0
SONORA	BACANORA	-109.399	28.9811	784	1	127.551	0	0	0	0	0	0	0	0	0	0	0	0	0	0	0	0	0	0	0	0	0	0	0	0	0	0	0	0	0	0	0	0	0	0	0	0	0	0	0	0	0	0	0
SONORA	BACERAC	-108.931	30.3551	1467	1	68.1663	0	0	0	0	0	0	0	0	0	0	0	0	0	0	0	0	0	0	1	0	0	0	0	0	0	0	0	0	0	0	0	0	0	0	0	0	0	0	0	0	0	0	0
SONORA	ETCHOJOA	-109.627	26.9115	60717	1	1.64699	0	0	0	0	0	0	0	0	0	0	0	0	0	0	0	0	0	0	0	0	0	0	0	0	0	0	0	0	0	0	0	0	0	0	0	0	0	0	0	1	0	0	0
SONORA	FRONTERAS	-109.58	30.781	8639	1	11.5754	0	0	0	0	0	0	0	0	0	0	0	0	0	0	0	0	0	0	0	0	0	0	0	0	0	0	0	0	0	0	0	0	0	0	0	0	0	0	0	0	0	1	0
SONORA	HUACHINERA	-108.958	30.2056	1350	1	74.0741	0	0	0	0	0	0	0	0	0	0	0	0	0	0	0	0	0	0	0	0	0	0	1	0	0	0	0	0	0	0	0	0	0	0	0	0	0	0	0	0	0	0	0
TLAXCALA	APIZACO	-98.1423	19.4147	76492	1	1.30733	0	0	0	0	0	0	0	0	0	0	0	0	0	0	0	0	0	0	0	0	0	0	0	0	0	0	0	0	0	0	0	0	0	1	0	0	0	0	0	0	0	0	0
TLAXCALA	EL,CARMEN,TEQUEXQUITLA	-97.6389	19.3231	15368	1	6.50703	0	0	0	0	0	0	0	0	0	0	0	0	0	0	0	0	0	0	0	0	0	0	0	0	0	0	0	0	0	0	0	0	0	0	0	0	0	0	0	0	0	0	0
TLAXCALA	MUÑOZ,DE,DOMINGO,ARENAS	-98.2394	19.3122	4285	1	23.3372	0	0	0	0	0	0	0	0	0	0	0	0	0	0	0	0	0	1	0	0	0	0	0	0	0	0	0	0	0	0	0	0	0	0	0	0	0	0	0	0	0	0	0
TLAXCALA	SAN,PABLO,DEL,MONTE	-98.1827	19.101	69615	1	1.43647	0	0	0	0	0	0	0	0	0	0	0	0	0	0	0	0	0	0	0	1	0	0	0	0	0	0	0	0	0	0	0	0	0	0	0	0	0	0	0	0	0	0	0
TLAXCALA	TLAXCO	-98.1167	19.6167	39939	1	2.50382	0	0	0	0	0	0	0	0	0	0	0	0	0	0	0	0	0	0	0	0	0	0	0	0	0	0	1	0	0	0	0	0	0	0	0	0	0	0	0	0	0	0	0
VERACRUZ	AMATITLAN	-95.7316	18.4301	7487	1	13.3565	0	0	0	0	0	0	0	0	0	0	0	0	0	0	0	0	0	0	0	0	0	0	0	0	0	0	0	0	0	0	0	0	0	0	0	0	0	0	0	0	0	0	1
VERACRUZ	BANDERILLA	-96.9437	19.5908	21546	1	4.64123	0	0	0	0	0	0	0	0	0	1	0	0	0	0	0	0	0	0	0	0	0	0	0	0	0	0	0	0	0	0	0	0	0	0	0	0	0	0	0	0	0	0	0
VERACRUZ	CARLOS,A.,CARRILLO	-95.7434	18.3735	22907	1	4.36548	0	0	0	0	0	0	0	0	0	0	0	0	0	0	0	0	0	0	0	0	0	0	0	0	0	0	0	0	0	0	0	0	0	0	0	0	0	0	0	1	0	0	0
VERACRUZ	CARRILLO,PUERTO	-96.5714	18.7988	16313	1	6.13008	0	0	0	0	0	0	0	0	0	0	0	0	0	0	1	0	0	0	0	0	0	0	0	0	0	0	0	0	0	0	0	0	0	0	0	0	0	0	0	0	0	0	0
VERACRUZ	CHALMA	-98.3978	21.2075	12626	1	7.92016	0	0	0	0	0	0	0	0	0	0	0	0	0	0	1	0	0	0	0	0	0	0	0	0	0	0	0	0	0	0	0	0	0	0	0	0	0	0	0	0	0	0	0
VERACRUZ	CUITLAHUAC	-96.7229	18.8118	26265	1	3.80735	0	0	0	0	0	0	0	0	0	0	0	0	0	0	0	0	0	0	0	0	0	0	1	0	0	0	0	0	0	0	0	0	0	0	0	0	0	0	0	0	0	0	0
VERACRUZ	ESPINAL	-97.4011	20.2589	25548	1	3.9142	0	0	0	0	0	0	0	0	0	0	0	0	0	0	0	0	0	0	0	0	1	0	0	0	0	0	0	0	0	0	0	0	0	0	0	0	0	0	0	0	0	0	0
VERACRUZ	HUATUSCO	-96.9545	19.1531	54561	1	1.83281	0	0	0	0	0	0	0	0	0	0	0	0	0	0	0	0	0	0	0	0	0	0	0	0	0	0	0	0	1	0	0	0	0	0	0	0	0	0	0	0	0	0	0
VERACRUZ	ILAMATLAN	-98.4411	20.7823	13575	1	7.36648	0	0	0	0	0	0	0	0	0	0	0	0	0	0	0	0	0	0	0	0	0	0	0	0	0	0	0	0	0	0	0	0	0	0	0	0	1	0	0	0	0	0	0
VERACRUZ	IXHUATLAN,DE,MADERO	-98.0127	20.6884	49820	1	2.00723	0	0	0	0	0	0	0	0	0	0	0	0	0	0	0	0	0	0	0	0	0	0	0	0	0	0	0	0	0	0	1	0	0	0	0	0	0	0	0	0	0	0	0
VERACRUZ	IXTACZOQUITLAN	-97.0617	18.8521	65385	1	1.5294	0	0	0	0	0	0	0	0	0	0	0	0	0	0	0	0	0	0	0	0	0	0	0	0	0	0	0	0	0	0	0	0	0	0	0	0	0	0	0	0	0	0	0
VERACRUZ	JALCOMULCO	-96.7618	19.3324	4940	1	20.2429	0	0	0	0	0	0	0	0	0	0	0	0	0	0	0	0	0	0	0	0	0	0	0	0	0	0	0	0	0	0	1	0	0	0	0	0	0	0	0	0	0	0	0
VERACRUZ	JALTIPAN	-94.7158	17.9454	39673	1	2.52061	0	0	0	0	0	0	0	0	0	0	0	0	0	0	0	0	0	0	1	0	0	0	0	0	0	0	0	0	0	0	0	0	0	0	0	0	0	0	0	0	0	0	0
VERACRUZ	JAMAPA	-96.2361	19.0426	10376	1	9.63763	0	0	0	0	0	1	0	0	0	0	0	0	0	0	0	0	0	0	0	0	0	0	0	0	0	0	0	0	0	0	0	0	0	0	0	0	0	0	0	0	0	0	0
VERACRUZ	JUAN,RODRIGUEZ,CLARA	-96.15	19.1569	37193	1	2.68868	0	0	0	0	0	0	0	0	0	0	0	0	0	0	0	0	0	0	0	0	0	0	0	0	0	0	0	1	0	0	0	0	0	0	0	0	0	0	0	0	0	0	0
VERACRUZ	LA,PERLA	-97.1328	18.9284	23648	1	4.22869	0	0	0	0	0	0	0	0	0	0	0	0	0	0	0	1	0	0	0	0	0	0	0	0	0	0	0	0	0	0	0	0	0	0	0	0	0	0	0	0	0	0	0
VERACRUZ	LAS,MINAS	-97.1478	19.6912	2897	1	34.5185	0	0	0	0	0	0	0	0	0	0	0	0	0	0	0	0	0	0	0	0	0	0	0	0	0	0	0	0	0	0	0	0	0	0	0	0	0	0	0	0	0	0	0
VERACRUZ	LERDO,DE,TEJADA	-95.5145	18.626	20141	1	4.965	0	0	0	0	0	0	0	0	0	0	0	0	0	0	0	0	0	0	0	0	0	0	0	1	0	0	0	0	0	0	0	0	0	0	0	0	0	0	0	0	0	0	0
VERACRUZ	MAGDALENA	-97.0477	18.7579	2920	1	34.2466	0	0	0	0	0	0	0	1	0	0	0	0	0	0	0	0	0	0	0	0	0	0	0	0	0	0	0	0	0	0	0	0	0	0	0	0	0	0	0	0	0	0	0
VERACRUZ	MANLIO,FABIO,ALTAMIRANO	-96.3326	19.0941	22585	1	4.42772	0	0	0	0	0	0	0	0	0	0	0	0	0	0	0	0	0	0	0	0	0	0	0	0	0	0	0	0	0	0	0	0	0	0	0	0	0	0	0	0	0	0	0
VERACRUZ	MISANTLA	-96.8509	19.9322	62919	1	1.58935	0	0	0	0	0	0	0	0	0	0	0	0	0	0	0	0	0	0	0	0	0	0	0	0	0	0	0	0	0	0	0	0	0	0	0	0	0	0	0	0	0	0	0
VERACRUZ	PUENTE,NACIONAL	-96.4825	19.3297	21603	1	4.62899	0	0	0	0	0	0	0	0	0	0	0	0	0	0	0	0	0	0	0	0	0	0	0	0	0	0	0	0	0	0	0	0	0	0	0	0	0	0	0	0	0	0	0
VERACRUZ	SAN,ANDRES,TENEJAPAN	-95.2107	18.451	2715	1	36.8324	0	0	0	0	0	0	0	0	0	0	0	0	0	0	0	0	0	0	0	0	0	0	0	0	0	0	0	0	0	0	0	0	0	0	1	0	0	0	0	0	0	0	0
VERACRUZ	SANTIAGO,TUXTLA	-95.3	18.4667	56427	1	1.7722	0	0	0	0	0	0	0	0	0	0	0	0	0	0	0	0	0	0	0	0	0	0	0	0	0	0	0	0	0	0	0	0	0	0	0	0	0	0	1	0	0	0	0
VERACRUZ	SAYULA,DE,ALEMAN	-94.9607	17.8812	31974	1	3.12754	0	0	0	0	0	0	0	0	0	0	0	0	0	0	0	0	0	0	0	0	0	0	0	0	0	0	0	0	0	0	0	0	0	0	0	0	0	0	0	0	0	0	0
VERACRUZ	SOCONUSCO	-94.8805	17.9626	14395	1	6.94686	0	0	0	0	0	0	0	0	0	0	0	0	0	0	0	0	0	0	0	0	0	0	0	0	0	0	0	0	0	1	0	0	0	0	0	0	0	0	0	0	0	0	0
VERACRUZ	TAMIAHUA	-97.4456	21.2781	23588	1	4.23944	0	0	0	0	0	0	0	0	0	0	0	0	0	0	0	0	0	0	0	0	0	0	0	0	0	0	0	0	0	0	0	0	0	0	0	0	0	0	0	0	0	0	0
VERACRUZ	TEZONAPA	-96.6924	18.6157	52584	1	1.90172	0	0	0	0	0	0	0	0	0	0	0	0	0	0	0	0	0	0	0	0	0	0	0	0	0	0	0	0	0	0	0	0	0	1	0	0	0	0	0	0	0	0	0
VERACRUZ	TLALIXCOYAN	-96.0527	18.7999	37037	1	2.7	0	0	0	0	0	0	0	0	0	0	0	0	0	0	0	0	0	0	0	0	0	0	0	0	0	0	0	0	0	0	0	1	0	0	0	0	0	0	0	0	0	0	0
VERACRUZ	ZENTLA	-96.1333	19.1727	12379	1	8.0782	0	0	0	0	0	0	0	0	0	0	0	0	0	0	0	0	0	0	0	0	0	0	0	0	0	0	0	0	0	0	0	0	0	0	0	0	0	0	0	0	0	0	0
YUCATAN	VALLADOLID	-88.1997	20.6886	74217	1	1.3474	0	0	0	0	0	0	0	0	0	0	0	0	0	0	0	0	0	0	0	0	1	0	0	0	0	0	0	0	0	0	0	0	0	0	0	0	0	0	0	0	0	0	0
ZACATECAS	BENITO,JUAREZ	-101.727	23.6117	4372	1	22.8728	0	0	0	0	0	0	0	0	0	0	0	0	1	0	0	0	0	0	0	0	0	0	0	0	0	0	0	0	0	0	0	0	0	0	0	0	0	0	0	0	0	0	0
ZACATECAS	GENERAL,FRANCISCO,R.,MURGUIA	-103.021	23.9976	21974	1	4.55083	0	0	0	0	0	0	0	0	0	0	0	0	0	0	0	0	0	0	0	0	0	0	0	0	0	0	0	0	0	0	0	0	0	1	0	0	0	0	0	0	0	0	0
ZACATECAS	JIMENEZ,DEL,TEUL	-103.796	23.2555	4584	1	21.815	0	0	0	0	0	0	0	0	0	0	0	0	0	0	0	0	0	0	0	0	0	0	0	0	0	0	0	0	0	0	0	0	0	0	0	0	0	0	0	0	0	1	0
ZACATECAS	JUAN,ALDAMA	-103.394	24.291	20543	1	4.86784	0	0	0	0	0	0	0	0	0	0	0	0	0	0	0	0	0	0	0	0	0	0	0	0	0	0	0	0	0	0	0	0	0	0	0	0	0	0	0	0	0	1	0
ZACATECAS	LORETO	-101.985	22.2698	48365	1	2.06761	0	0	0	0	0	0	0	0	0	0	0	0	0	0	0	1	0	0	0	0	0	0	0	0	0	0	0	0	0	0	0	0	0	0	0	0	0	0	0	0	0	0	0
ZACATECAS	MONTE,ESCOBEDO	-103.563	22.302	8929	1	11.1995	0	0	0	0	0	0	0	0	0	0	0	0	0	0	0	0	0	0	0	0	0	0	0	0	0	0	0	1	0	0	0	0	0	0	0	0	0	0	0	0	0	0	0
ZACATECAS	TLALTENANGO,DE,SANCHEZ,ROMAN	-103.3	21.7833	25493	1	3.92265	0	0	0	0	0	0	0	0	0	0	0	0	0	0	0	0	0	0	0	0	0	0	0	0	0	0	0	0	0	0	0	0	0	0	0	0	1	0	0	0	0	0	0
ZACATECAS	TRANCOSO	-102.365	22.7314	16934	1	5.90528	0	0	0	0	0	0	0	0	0	0	0	0	0	0	0	0	0	0	0	0	0	0	0	0	0	0	0	0	0	0	0	0	0	0	0	0	0	0	0	0	0	0	0
[truncated: 6 more columns]
