# Supplementary material for: Analysis of México’s Narco-War Network (2007–2011)
Source: PLoS One. 2015 May 18;10(5):e0126503. doi: 10.1371/journal.pone.0126503 (PMC4436224; doi:10.1371/journal.pone.0126503)
Supplement: S1 Compressed file — Each file contains all the correlations above certain threshold (indicated in the name of the file), during a particular month (also indicated in the name of the file). The file names have the value of θ followed by the number of the i th month, starting from January of 2007 until Sept. 2011. (ZIP) [file pone.0126503.s004.zip]

Archive with 1,124 entries (1,121 files):
- Correlations_by_month/
- Correlations_by_month/0.005__0.sif
- __MACOSX/
- __MACOSX/Correlations_by_month/
- __MACOSX/Correlations_by_month/._0.005__0.sif
- Correlations_by_month/0.005__1.sif
- __MACOSX/Correlations_by_month/._0.005__1.sif
- Correlations_by_month/0.005__10.sif
- __MACOSX/Correlations_by_month/._0.005__10.sif
- Correlations_by_month/0.005__11.sif
- __MACOSX/Correlations_by_month/._0.005__11.sif
- Correlations_by_month/0.005__12.sif
- __MACOSX/Correlations_by_month/._0.005__12.sif
- Correlations_by_month/0.005__13.sif
- __MACOSX/Correlations_by_month/._0.005__13.sif
- Correlations_by_month/0.005__14.sif
- __MACOSX/Correlations_by_month/._0.005__14.sif
- Correlations_by_month/0.005__15.sif
- __MACOSX/Correlations_by_month/._0.005__15.sif
- Correlations_by_month/0.005__16.sif
- __MACOSX/Correlations_by_month/._0.005__16.sif
- Correlations_by_month/0.005__17.sif
- __MACOSX/Correlations_by_month/._0.005__17.sif
- Correlations_by_month/0.005__18.sif
- __MACOSX/Correlations_by_month/._0.005__18.sif
- Correlations_by_month/0.005__19.sif
- __MACOSX/Correlations_by_month/._0.005__19.sif
- Correlations_by_month/0.005__2.sif
- __MACOSX/Correlations_by_month/._0.005__2.sif
- Correlations_by_month/0.005__20.sif
- __MACOSX/Correlations_by_month/._0.005__20.sif
- Correlations_by_month/0.005__21.sif
- __MACOSX/Correlations_by_month/._0.005__21.sif
- Correlations_by_month/0.005__22.sif
- __MACOSX/Correlations_by_month/._0.005__22.sif
- Correlations_by_month/0.005__23.sif
- __MACOSX/Correlations_by_month/._0.005__23.sif
- Correlations_by_month/0.005__24.sif
- __MACOSX/Correlations_by_month/._0.005__24.sif
- Correlations_by_month/0.005__25.sif
- __MACOSX/Correlations_by_month/._0.005__25.sif
- Correlations_by_month/0.005__26.sif
- __MACOSX/Correlations_by_month/._0.005__26.sif
- Correlations_by_month/0.005__27.sif
- __MACOSX/Correlations_by_month/._0.005__27.sif
- Correlations_by_month/0.005__28.sif
- __MACOSX/Correlations_by_month/._0.005__28.sif
- Correlations_by_month/0.005__29.sif
- __MACOSX/Correlations_by_month/._0.005__29.sif
- Correlations_by_month/0.005__3.sif
- __MACOSX/Correlations_by_month/._0.005__3.sif
- Correlations_by_month/0.005__30.sif
- __MACOSX/Correlations_by_month/._0.005__30.sif
- Correlations_by_month/0.005__31.sif
- __MACOSX/Correlations_by_month/._0.005__31.sif
- Correlations_by_month/0.005__32.sif
- __MACOSX/Correlations_by_month/._0.005__32.sif
- Correlations_by_month/0.005__33.sif
- __MACOSX/Correlations_by_month/._0.005__33.sif
- Correlations_by_month/0.005__34.sif
- __MACOSX/Correlations_by_month/._0.005__34.sif
- Correlations_by_month/0.005__35.sif
- __MACOSX/Correlations_by_month/._0.005__35.sif
- Correlations_by_month/0.005__36.sif
- __MACOSX/Correlations_by_month/._0.005__36.sif
- Correlations_by_month/0.005__37.sif
- __MACOSX/Correlations_by_month/._0.005__37.sif
- Correlations_by_month/0.005__38.sif
- __MACOSX/Correlations_by_month/._0.005__38.sif
- Correlations_by_month/0.005__39.sif
- __MACOSX/Correlations_by_month/._0.005__39.sif
- Correlations_by_month/0.005__4.sif
- __MACOSX/Correlations_by_month/._0.005__4.sif
- Correlations_by_month/0.005__40.sif
- __MACOSX/Correlations_by_month/._0.005__40.sif
- Correlations_by_month/0.005__41.sif
- __MACOSX/Correlations_by_month/._0.005__41.sif
- Correlations_by_month/0.005__42.sif
- __MACOSX/Correlations_by_month/._0.005__42.sif
- Correlations_by_month/0.005__43.sif
- __MACOSX/Correlations_by_month/._0.005__43.sif
- Correlations_by_month/0.005__44.sif
- __MACOSX/Correlations_by_month/._0.005__44.sif
- Correlations_by_month/0.005__45.sif
- __MACOSX/Correlations_by_month/._0.005__45.sif
- Correlations_by_month/0.005__46.sif
- __MACOSX/Correlations_by_month/._0.005__46.sif
- Correlations_by_month/0.005__47.sif
- __MACOSX/Correlations_by_month/._0.005__47.sif
- Correlations_by_month/0.005__48.sif
- __MACOSX/Correlations_by_month/._0.005__48.sif
- Correlations_by_month/0.005__49.sif
- __MACOSX/Correlations_by_month/._0.005__49.sif
- Correlations_by_month/0.005__5.sif
- __MACOSX/Correlations_by_month/._0.005__5.sif
- Correlations_by_month/0.005__50.sif
- __MACOSX/Correlations_by_month/._0.005__50.sif
- Correlations_by_month/0.005__51.sif
- __MACOSX/Correlations_by_month/._0.005__51.sif
- Correlations_by_month/0.005__52.sif
- __MACOSX/Correlations_by_month/._0.005__52.sif
- Correlations_by_month/0.005__53.sif
- __MACOSX/Correlations_by_month/._0.005__53.sif
- Correlations_by_month/0.005__54.sif
- __MACOSX/Correlations_by_month/._0.005__54.sif
- Correlations_by_month/0.005__55.sif
- __MACOSX/Correlations_by_month/._0.005__55.sif
- Correlations_by_month/0.005__6.sif
- __MACOSX/Correlations_by_month/._0.005__6.sif
- Correlations_by_month/0.005__7.sif
- __MACOSX/Correlations_by_month/._0.005__7.sif
- Correlations_by_month/0.005__8.sif
- __MACOSX/Correlations_by_month/._0.005__8.sif
- Correlations_by_month/0.005__9.sif
- __MACOSX/Correlations_by_month/._0.005__9.sif
- Correlations_by_month/0.010__0.sif
- __MACOSX/Correlations_by_month/._0.010__0.sif
- Correlations_by_month/0.010__1.sif
- __MACOSX/Correlations_by_month/._0.010__1.sif
- Correlations_by_month/0.010__10.sif
- __MACOSX/Correlations_by_month/._0.010__10.sif
- Correlations_by_month/0.010__11.sif
- __MACOSX/Correlations_by_month/._0.010__11.sif
- Correlations_by_month/0.010__12.sif
- __MACOSX/Correlations_by_month/._0.010__12.sif
- Correlations_by_month/0.010__13.sif
- __MACOSX/Correlations_by_month/._0.010__13.sif
- Correlations_by_month/0.010__14.sif
- __MACOSX/Correlations_by_month/._0.010__14.sif
- Correlations_by_month/0.010__15.sif
- __MACOSX/Correlations_by_month/._0.010__15.sif
- Correlations_by_month/0.010__16.sif
- __MACOSX/Correlations_by_month/._0.010__16.sif
- Correlations_by_month/0.010__17.sif
- __MACOSX/Correlations_by_month/._0.010__17.sif
- Correlations_by_month/0.010__18.sif
- __MACOSX/Correlations_by_month/._0.010__18.sif
- Correlations_by_month/0.010__19.sif
- __MACOSX/Correlations_by_month/._0.010__19.sif
- Correlations_by_month/0.010__2.sif
- __MACOSX/Correlations_by_month/._0.010__2.sif
- Correlations_by_month/0.010__20.sif
- __MACOSX/Correlations_by_month/._0.010__20.sif
- Correlations_by_month/0.010__21.sif
- __MACOSX/Correlations_by_month/._0.010__21.sif
- Correlations_by_month/0.010__22.sif
- __MACOSX/Correlations_by_month/._0.010__22.sif
- Correlations_by_month/0.010__23.sif
- __MACOSX/Correlations_by_month/._0.010__23.sif
- Correlations_by_month/0.010__24.sif
- __MACOSX/Correlations_by_month/._0.010__24.sif
- Correlations_by_month/0.010__25.sif
- __MACOSX/Correlations_by_month/._0.010__25.sif
- Correlations_by_month/0.010__26.sif
- __MACOSX/Correlations_by_month/._0.010__26.sif
- Correlations_by_month/0.010__27.sif
- __MACOSX/Correlations_by_month/._0.010__27.sif
- Correlations_by_month/0.010__28.sif
- __MACOSX/Correlations_by_month/._0.010__28.sif
- Correlations_by_month/0.010__29.sif
- __MACOSX/Correlations_by_month/._0.010__29.sif
- Correlations_by_month/0.010__3.sif
- __MACOSX/Correlations_by_month/._0.010__3.sif
- Correlations_by_month/0.010__30.sif
- __MACOSX/Correlations_by_month/._0.010__30.sif
- Correlations_by_month/0.010__31.sif
- __MACOSX/Correlations_by_month/._0.010__31.sif
- Correlations_by_month/0.010__32.sif
- __MACOSX/Correlations_by_month/._0.010__32.sif
- Correlations_by_month/0.010__33.sif
- __MACOSX/Correlations_by_month/._0.010__33.sif
- Correlations_by_month/0.010__34.sif
- __MACOSX/Correlations_by_month/._0.010__34.sif
- Correlations_by_month/0.010__35.sif
- __MACOSX/Correlations_by_month/._0.010__35.sif
- Correlations_by_month/0.010__36.sif
- __MACOSX/Correlations_by_month/._0.010__36.sif
- Correlations_by_month/0.010__37.sif
- __MACOSX/Correlations_by_month/._0.010__37.sif
- Correlations_by_month/0.010__38.sif
- __MACOSX/Correlations_by_month/._0.010__38.sif
- Correlations_by_month/0.010__39.sif
- __MACOSX/Correlations_by_month/._0.010__39.sif
- Correlations_by_month/0.010__4.sif
- __MACOSX/Correlations_by_month/._0.010__4.sif
- Correlations_by_month/0.010__40.sif
- __MACOSX/Correlations_by_month/._0.010__40.sif
- Correlations_by_month/0.010__41.sif
- __MACOSX/Correlations_by_month/._0.010__41.sif
- Correlations_by_month/0.010__42.sif
- __MACOSX/Correlations_by_month/._0.010__42.sif
- Correlations_by_month/0.010__43.sif
- __MACOSX/Correlations_by_month/._0.010__43.sif
- Correlations_by_month/0.010__44.sif
- __MACOSX/Correlations_by_month/._0.010__44.sif
- Correlations_by_month/0.010__45.sif
- __MACOSX/Correlations_by_month/._0.010__45.sif
- Correlations_by_month/0.010__46.sif
- __MACOSX/Correlations_by_month/._0.010__46.sif
- Correlations_by_month/0.010__47.sif
- __MACOSX/Correlations_by_month/._0.010__47.sif
- Correlations_by_month/0.010__48.sif
- __MACOSX/Correlations_by_month/._0.010__48.sif
- Correlations_by_month/0.010__49.sif
- __MACOSX/Correlations_by_month/._0.010__49.sif
- Correlations_by_month/0.010__5.sif
- __MACOSX/Correlations_by_month/._0.010__5.sif
- Correlations_by_month/0.010__50.sif
- __MACOSX/Correlations_by_month/._0.010__50.sif
- Correlations_by_month/0.010__51.sif
- __MACOSX/Correlations_by_month/._0.010__51.sif
- Correlations_by_month/0.010__52.sif
- __MACOSX/Correlations_by_month/._0.010__52.sif
- Correlations_by_month/0.010__53.sif
- __MACOSX/Correlations_by_month/._0.010__53.sif
- Correlations_by_month/0.010__54.sif
- __MACOSX/Correlations_by_month/._0.010__54.sif
- Correlations_by_month/0.010__55.sif
- __MACOSX/Correlations_by_month/._0.010__55.sif
- Correlations_by_month/0.010__6.sif
- __MACOSX/Correlations_by_month/._0.010__6.sif
- Correlations_by_month/0.010__7.sif
- __MACOSX/Correlations_by_month/._0.010__7.sif
- Correlations_by_month/0.010__8.sif
- __MACOSX/Correlations_by_month/._0.010__8.sif
- Correlations_by_month/0.010__9.sif
- __MACOSX/Correlations_by_month/._0.010__9.sif
- Correlations_by_month/0.015__0.sif
- __MACOSX/Correlations_by_month/._0.015__0.sif
- Correlations_by_month/0.015__1.sif
- __MACOSX/Correlations_by_month/._0.015__1.sif
- Correlations_by_month/0.015__10.sif
- __MACOSX/Correlations_by_month/._0.015__10.sif
- Correlations_by_month/0.015__11.sif
- __MACOSX/Correlations_by_month/._0.015__11.sif
- Correlations_by_month/0.015__12.sif
- __MACOSX/Correlations_by_month/._0.015__12.sif
- Correlations_by_month/0.015__13.sif
- __MACOSX/Correlations_by_month/._0.015__13.sif
- Correlations_by_month/0.015__14.sif
- __MACOSX/Correlations_by_month/._0.015__14.sif
- Correlations_by_month/0.015__15.sif
- __MACOSX/Correlations_by_month/._0.015__15.sif
- Correlations_by_month/0.015__16.sif
- __MACOSX/Correlations_by_month/._0.015__16.sif
- Correlations_by_month/0.015__17.sif
- __MACOSX/Correlations_by_month/._0.015__17.sif
- Correlations_by_month/0.015__18.sif
- __MACOSX/Correlations_by_month/._0.015__18.sif
- Correlations_by_month/0.015__19.sif
- __MACOSX/Correlations_by_month/._0.015__19.sif
- Correlations_by_month/0.015__2.sif
- __MACOSX/Correlations_by_month/._0.015__2.sif
- Correlations_by_month/0.015__20.sif
- __MACOSX/Correlations_by_month/._0.015__20.sif
- Correlations_by_month/0.015__21.sif
- __MACOSX/Correlations_by_month/._0.015__21.sif
- Correlations_by_month/0.015__22.sif
- __MACOSX/Correlations_by_month/._0.015__22.sif
- Correlations_by_month/0.015__23.sif
- __MACOSX/Correlations_by_month/._0.015__23.sif
- Correlations_by_month/0.015__24.sif
- __MACOSX/Correlations_by_month/._0.015__24.sif
- Correlations_by_month/0.015__25.sif
- __MACOSX/Correlations_by_month/._0.015__25.sif
- Correlations_by_month/0.015__26.sif
- __MACOSX/Correlations_by_month/._0.015__26.sif
- Correlations_by_month/0.015__27.sif
- __MACOSX/Correlations_by_month/._0.015__27.sif
- Correlations_by_month/0.015__28.sif
- __MACOSX/Correlations_by_month/._0.015__28.sif
- Correlations_by_month/0.015__29.sif
- __MACOSX/Correlations_by_month/._0.015__29.sif
- Correlations_by_month/0.015__3.sif
- __MACOSX/Correlations_by_month/._0.015__3.sif
- Correlations_by_month/0.015__30.sif
- __MACOSX/Correlations_by_month/._0.015__30.sif
- Correlations_by_month/0.015__31.sif
- __MACOSX/Correlations_by_month/._0.015__31.sif
- Correlations_by_month/0.015__32.sif
- __MACOSX/Correlations_by_month/._0.015__32.sif
- Correlations_by_month/0.015__33.sif
- __MACOSX/Correlations_by_month/._0.015__33.sif
- Correlations_by_month/0.015__34.sif
- __MACOSX/Correlations_by_month/._0.015__34.sif
- Correlations_by_month/0.015__35.sif
- __MACOSX/Correlations_by_month/._0.015__35.sif
- Correlations_by_month/0.015__36.sif
- __MACOSX/Correlations_by_month/._0.015__36.sif
- Correlations_by_month/0.015__37.sif
- __MACOSX/Correlations_by_month/._0.015__37.sif
- Correlations_by_month/0.015__38.sif
- __MACOSX/Correlations_by_month/._0.015__38.sif
- Correlations_by_month/0.015__39.sif
- __MACOSX/Correlations_by_month/._0.015__39.sif
- Correlations_by_month/0.015__4.sif
- __MACOSX/Correlations_by_month/._0.015__4.sif
- Correlations_by_month/0.015__40.sif
- __MACOSX/Correlations_by_month/._0.015__40.sif
- Correlations_by_month/0.015__41.sif
[truncated: 824 more entries]
