# Supplementary material for: Analysis of México’s Narco-War Network (2007–2011)
Source: PLoS One. 2015 May 18;10(5):e0126503. doi: 10.1371/journal.pone.0126503 (PMC4436224; doi:10.1371/journal.pone.0126503)
Supplement: S1 Compressed file — Each file contains all the correlations above certain threshold (indicated in the name of the file), during a particular month (also indicated in the name of the file). The file names have the value of θ followed by the number of the i th month, starting from January of 2007 until Sept. 2011. (ZIP) [file pone.0126503.s004.zip › Correlations_by_month/0.005__0.sif]

SINALOA,CULIACAN	0.090	BAJA,CALIFORNIA,TIJUANA
SINALOA,CULIACAN	0.011	CHIHUAHUA,CHIHUAHUA
SINALOA,CULIACAN	0.045	DURANGO,GOMEZ,PALACIO
SINALOA,CULIACAN	0.011	SINALOA,NAVOLATO
SINALOA,CULIACAN	0.056	NUEVO,LEON,MONTERREY
SINALOA,CULIACAN	0.034	TAMAULIPAS,REYNOSA
SINALOA,CULIACAN	0.034	MEXICO,ECATEPEC,DE,MORELOS
SINALOA,CULIACAN	0.068	MICHOACAN,URUAPAN
SINALOA,CULIACAN	0.023	MEXICO,NEZAHUALCOYOTL
SINALOA,CULIACAN	0.011	JALISCO,ZAPOPAN
SINALOA,CULIACAN	0.045	TAMAULIPAS,NUEVO,LAREDO
SINALOA,CULIACAN	0.011	MICHOACAN,APATZINGAN
SINALOA,CULIACAN	0.023	JALISCO,GUADALAJARA
SINALOA,CULIACAN	0.011	TAMAULIPAS,MATAMOROS
SINALOA,CULIACAN	0.011	MICHOACAN,LAZARO,CARDENAS
SINALOA,CULIACAN	0.023	GUERRERO,COYUCA,DE,CATALAN
SINALOA,CULIACAN	0.011	GUERRERO,TECPAN,DE,GALEANA
SINALOA,CULIACAN	0.011	SONORA,HERMOSILLO
SINALOA,CULIACAN	0.023	CHIHUAHUA,CUAUHTEMOC
SINALOA,CULIACAN	0.023	DISTRITO,FEDERAL,GUSTAVO,A.,MADERO
SINALOA,CULIACAN	0.011	MEXICO,TULTITLAN
SINALOA,CULIACAN	0.034	CHIHUAHUA,MADERA
SINALOA,CULIACAN	0.011	DISTRITO,FEDERAL,VENUSTIANO,CARRANZA
SINALOA,CULIACAN	0.034	DISTRITO,FEDERAL,CUAUHTEMOC
SINALOA,CULIACAN	0.011	SINALOA,ELOTA
SINALOA,CULIACAN	0.023	SONORA,CANANEA
SINALOA,CULIACAN	0.011	DURANGO,TAMAZULA
SINALOA,CULIACAN	0.023	NUEVO,LEON,SANTA,CATARINA
SINALOA,CULIACAN	0.011	MEXICO,OCOYOACAC
SINALOA,CULIACAN	0.011	NUEVO,LEON,SAN,PEDRO,GARZA,GARCIA
SINALOA,CULIACAN	0.023	SONORA,AGUA,PRIETA
SINALOA,CULIACAN	0.011	NUEVO,LEON,CADEREYTA,JIMENEZ
SINALOA,CULIACAN	0.011	DISTRITO,FEDERAL,COYOACAN
SINALOA,CULIACAN	0.034	GUANAJUATO,PENJAMO
SINALOA,CULIACAN	0.011	DISTRITO,FEDERAL,IZTACALCO
SINALOA,CULIACAN	0.011	MORELOS,YAUTEPEC
SINALOA,CULIACAN	0.011	DISTRITO,FEDERAL,TLAHUAC
SINALOA,CULIACAN	0.011	DISTRITO,FEDERAL,AZCAPOTZALCO
SINALOA,CULIACAN	0.011	GUANAJUATO,ACAMBARO
SINALOA,CULIACAN	0.011	CHIAPAS,PALENQUE
SINALOA,CULIACAN	0.011	GUANAJUATO,CUERAMARO
SINALOA,CULIACAN	0.101	OAXACA,SAN,PEDRO,MIXTEPEC,-DTO.,22,-
SINALOA,CULIACAN	0.023	CHIHUAHUA,GRAN,MORELOS
SINALOA,CULIACAN	0.011	MICHOACAN,PARACUARO
SINALOA,CULIACAN	0.011	PUEBLA,PUEBLA
SINALOA,CULIACAN	0.011	GUANAJUATO,URIANGATO
SINALOA,CULIACAN	0.011	MICHOACAN,ARIO
SINALOA,CULIACAN	0.023	NUEVO,LEON,GENERAL,TERAN
SINALOA,CULIACAN	0.011	OAXACA,SAN,AGUSTIN,LOXICHA
SINALOA,CULIACAN	0.023	OAXACA,SANTIAGO,JUXTLAHUACA
SINALOA,CULIACAN	0.011	PUEBLA,SAN,ANDRES,CHOLULA
SINALOA,CULIACAN	0.034	MICHOACAN,SANTA,ANA,MAYA
SINALOA,CULIACAN	0.011	MICHOACAN,JUAREZ
SINALOA,CULIACAN	0.011	MEXICO,ATENCO
SINALOA,CULIACAN	0.011	MEXICO,IXTLAHUACA
SINALOA,CULIACAN	0.011	MICHOACAN,TANGAMANDAPIO
SINALOA,CULIACAN	0.011	OAXACA,SANTO,DOMINGO,DE,MORELOS
SINALOA,CULIACAN	0.023	HIDALGO,PROGRESO,DE,OBREGON
SINALOA,CULIACAN	0.011	JALISCO,TAMAZULA,DE,GORDIANO
SINALOA,CULIACAN	0.011	MICHOACAN,CHARAPAN
SINALOA,CULIACAN	0.011	MICHOACAN,NUMARAN
BAJA,CALIFORNIA,TIJUANA	0.015	CHIHUAHUA,CHIHUAHUA
BAJA,CALIFORNIA,TIJUANA	0.060	DURANGO,GOMEZ,PALACIO
BAJA,CALIFORNIA,TIJUANA	0.015	SINALOA,NAVOLATO
BAJA,CALIFORNIA,TIJUANA	0.075	NUEVO,LEON,MONTERREY
BAJA,CALIFORNIA,TIJUANA	0.045	TAMAULIPAS,REYNOSA
BAJA,CALIFORNIA,TIJUANA	0.045	MEXICO,ECATEPEC,DE,MORELOS
BAJA,CALIFORNIA,TIJUANA	0.090	MICHOACAN,URUAPAN
BAJA,CALIFORNIA,TIJUANA	0.030	MEXICO,NEZAHUALCOYOTL
BAJA,CALIFORNIA,TIJUANA	0.015	JALISCO,ZAPOPAN
BAJA,CALIFORNIA,TIJUANA	0.060	TAMAULIPAS,NUEVO,LAREDO
BAJA,CALIFORNIA,TIJUANA	0.015	MICHOACAN,APATZINGAN
BAJA,CALIFORNIA,TIJUANA	0.030	JALISCO,GUADALAJARA
BAJA,CALIFORNIA,TIJUANA	0.015	TAMAULIPAS,MATAMOROS
BAJA,CALIFORNIA,TIJUANA	0.015	MICHOACAN,LAZARO,CARDENAS
BAJA,CALIFORNIA,TIJUANA	0.030	GUERRERO,COYUCA,DE,CATALAN
BAJA,CALIFORNIA,TIJUANA	0.015	GUERRERO,TECPAN,DE,GALEANA
BAJA,CALIFORNIA,TIJUANA	0.015	SONORA,HERMOSILLO
BAJA,CALIFORNIA,TIJUANA	0.030	CHIHUAHUA,CUAUHTEMOC
BAJA,CALIFORNIA,TIJUANA	0.030	DISTRITO,FEDERAL,GUSTAVO,A.,MADERO
BAJA,CALIFORNIA,TIJUANA	0.015	MEXICO,TULTITLAN
BAJA,CALIFORNIA,TIJUANA	0.045	CHIHUAHUA,MADERA
BAJA,CALIFORNIA,TIJUANA	0.015	DISTRITO,FEDERAL,VENUSTIANO,CARRANZA
BAJA,CALIFORNIA,TIJUANA	0.045	DISTRITO,FEDERAL,CUAUHTEMOC
BAJA,CALIFORNIA,TIJUANA	0.015	SINALOA,ELOTA
BAJA,CALIFORNIA,TIJUANA	0.030	SONORA,CANANEA
BAJA,CALIFORNIA,TIJUANA	0.015	DURANGO,TAMAZULA
BAJA,CALIFORNIA,TIJUANA	0.030	NUEVO,LEON,SANTA,CATARINA
BAJA,CALIFORNIA,TIJUANA	0.015	MEXICO,OCOYOACAC
BAJA,CALIFORNIA,TIJUANA	0.015	NUEVO,LEON,SAN,PEDRO,GARZA,GARCIA
BAJA,CALIFORNIA,TIJUANA	0.030	SONORA,AGUA,PRIETA
BAJA,CALIFORNIA,TIJUANA	0.015	NUEVO,LEON,CADEREYTA,JIMENEZ
BAJA,CALIFORNIA,TIJUANA	0.015	DISTRITO,FEDERAL,COYOACAN
BAJA,CALIFORNIA,TIJUANA	0.045	GUANAJUATO,PENJAMO
BAJA,CALIFORNIA,TIJUANA	0.015	DISTRITO,FEDERAL,IZTACALCO
BAJA,CALIFORNIA,TIJUANA	0.015	MORELOS,YAUTEPEC
BAJA,CALIFORNIA,TIJUANA	0.015	DISTRITO,FEDERAL,TLAHUAC
BAJA,CALIFORNIA,TIJUANA	0.015	DISTRITO,FEDERAL,AZCAPOTZALCO
BAJA,CALIFORNIA,TIJUANA	0.015	GUANAJUATO,ACAMBARO
BAJA,CALIFORNIA,TIJUANA	0.015	CHIAPAS,PALENQUE
BAJA,CALIFORNIA,TIJUANA	0.015	GUANAJUATO,CUERAMARO
BAJA,CALIFORNIA,TIJUANA	0.135	OAXACA,SAN,PEDRO,MIXTEPEC,-DTO.,22,-
BAJA,CALIFORNIA,TIJUANA	0.030	CHIHUAHUA,GRAN,MORELOS
BAJA,CALIFORNIA,TIJUANA	0.015	MICHOACAN,PARACUARO
BAJA,CALIFORNIA,TIJUANA	0.015	PUEBLA,PUEBLA
BAJA,CALIFORNIA,TIJUANA	0.015	GUANAJUATO,URIANGATO
BAJA,CALIFORNIA,TIJUANA	0.015	MICHOACAN,ARIO
BAJA,CALIFORNIA,TIJUANA	0.030	NUEVO,LEON,GENERAL,TERAN
BAJA,CALIFORNIA,TIJUANA	0.015	OAXACA,SAN,AGUSTIN,LOXICHA
BAJA,CALIFORNIA,TIJUANA	0.030	OAXACA,SANTIAGO,JUXTLAHUACA
BAJA,CALIFORNIA,TIJUANA	0.015	PUEBLA,SAN,ANDRES,CHOLULA
BAJA,CALIFORNIA,TIJUANA	0.045	MICHOACAN,SANTA,ANA,MAYA
BAJA,CALIFORNIA,TIJUANA	0.015	MICHOACAN,JUAREZ
BAJA,CALIFORNIA,TIJUANA	0.015	MEXICO,ATENCO
BAJA,CALIFORNIA,TIJUANA	0.015	MEXICO,IXTLAHUACA
BAJA,CALIFORNIA,TIJUANA	0.015	MICHOACAN,TANGAMANDAPIO
BAJA,CALIFORNIA,TIJUANA	0.015	OAXACA,SANTO,DOMINGO,DE,MORELOS
BAJA,CALIFORNIA,TIJUANA	0.030	HIDALGO,PROGRESO,DE,OBREGON
BAJA,CALIFORNIA,TIJUANA	0.015	JALISCO,TAMAZULA,DE,GORDIANO
BAJA,CALIFORNIA,TIJUANA	0.015	MICHOACAN,CHARAPAN
BAJA,CALIFORNIA,TIJUANA	0.015	MICHOACAN,NUMARAN
CHIHUAHUA,CHIHUAHUA	0.008	DURANGO,GOMEZ,PALACIO
CHIHUAHUA,CHIHUAHUA	0.009	NUEVO,LEON,MONTERREY
CHIHUAHUA,CHIHUAHUA	0.006	TAMAULIPAS,REYNOSA
CHIHUAHUA,CHIHUAHUA	0.006	MEXICO,ECATEPEC,DE,MORELOS
CHIHUAHUA,CHIHUAHUA	0.011	MICHOACAN,URUAPAN
CHIHUAHUA,CHIHUAHUA	0.008	TAMAULIPAS,NUEVO,LAREDO
CHIHUAHUA,CHIHUAHUA	0.006	CHIHUAHUA,MADERA
CHIHUAHUA,CHIHUAHUA	0.006	DISTRITO,FEDERAL,CUAUHTEMOC
CHIHUAHUA,CHIHUAHUA	0.006	GUANAJUATO,PENJAMO
CHIHUAHUA,CHIHUAHUA	0.017	OAXACA,SAN,PEDRO,MIXTEPEC,-DTO.,22,-
CHIHUAHUA,CHIHUAHUA	0.006	MICHOACAN,SANTA,ANA,MAYA
GUERRERO,ACAPULCO,DE,JUAREZ	0.011	SONORA,NOGALES
GUERRERO,ACAPULCO,DE,JUAREZ	0.006	DISTRITO,FEDERAL,IZTAPALAPA
GUERRERO,ACAPULCO,DE,JUAREZ	0.017	NUEVO,LEON,GUADALUPE
GUERRERO,ACAPULCO,DE,JUAREZ	0.006	JALISCO,TLAJOMULCO,DE,ZUÑIGA
GUERRERO,ACAPULCO,DE,JUAREZ	0.011	GUERRERO,SAN,MIGUEL,TOTOLAPAN
GUERRERO,ACAPULCO,DE,JUAREZ	0.006	VERACRUZ,VERACRUZ
GUERRERO,ACAPULCO,DE,JUAREZ	0.006	GUERRERO,AJUCHITLAN,DEL,PROGRESO
GUERRERO,ACAPULCO,DE,JUAREZ	0.028	MICHOACAN,HUETAMO
GUERRERO,ACAPULCO,DE,JUAREZ	0.006	TABASCO,HUIMANGUILLO
GUERRERO,ACAPULCO,DE,JUAREZ	0.006	GUERRERO,COAHUAYUTLA,DE,JOSE,MARIA,IZAZAGA
GUERRERO,ACAPULCO,DE,JUAREZ	0.039	MICHOACAN,AQUILA
GUERRERO,ACAPULCO,DE,JUAREZ	0.011	MICHOACAN,COALCOMAN,DE,VAZQUEZ,PALLARES
GUERRERO,ACAPULCO,DE,JUAREZ	0.017	SONORA,ALTAR
GUERRERO,ACAPULCO,DE,JUAREZ	0.006	YUCATAN,MERIDA
GUERRERO,ACAPULCO,DE,JUAREZ	0.006	MICHOACAN,LA,PIEDAD
GUERRERO,ACAPULCO,DE,JUAREZ	0.006	MICHOACAN,ARTEAGA
GUERRERO,ACAPULCO,DE,JUAREZ	0.006	MICHOACAN,JACONA
GUERRERO,ACAPULCO,DE,JUAREZ	0.006	GUERRERO,AHUACUOTZINGO
GUERRERO,ACAPULCO,DE,JUAREZ	0.006	NUEVO,LEON,LINARES
DURANGO,GOMEZ,PALACIO	0.008	SINALOA,NAVOLATO
DURANGO,GOMEZ,PALACIO	0.038	NUEVO,LEON,MONTERREY
DURANGO,GOMEZ,PALACIO	0.023	TAMAULIPAS,REYNOSA
DURANGO,GOMEZ,PALACIO	0.023	MEXICO,ECATEPEC,DE,MORELOS
DURANGO,GOMEZ,PALACIO	0.045	MICHOACAN,URUAPAN
DURANGO,GOMEZ,PALACIO	0.015	MEXICO,NEZAHUALCOYOTL
DURANGO,GOMEZ,PALACIO	0.008	JALISCO,ZAPOPAN
DURANGO,GOMEZ,PALACIO	0.030	TAMAULIPAS,NUEVO,LAREDO
DURANGO,GOMEZ,PALACIO	0.008	MICHOACAN,APATZINGAN
DURANGO,GOMEZ,PALACIO	0.015	JALISCO,GUADALAJARA
DURANGO,GOMEZ,PALACIO	0.008	TAMAULIPAS,MATAMOROS
DURANGO,GOMEZ,PALACIO	0.008	MICHOACAN,LAZARO,CARDENAS
DURANGO,GOMEZ,PALACIO	0.015	GUERRERO,COYUCA,DE,CATALAN
DURANGO,GOMEZ,PALACIO	0.008	GUERRERO,TECPAN,DE,GALEANA
DURANGO,GOMEZ,PALACIO	0.008	SONORA,HERMOSILLO
DURANGO,GOMEZ,PALACIO	0.015	CHIHUAHUA,CUAUHTEMOC
DURANGO,GOMEZ,PALACIO	0.015	DISTRITO,FEDERAL,GUSTAVO,A.,MADERO
DURANGO,GOMEZ,PALACIO	0.008	MEXICO,TULTITLAN
DURANGO,GOMEZ,PALACIO	0.023	CHIHUAHUA,MADERA
DURANGO,GOMEZ,PALACIO	0.008	DISTRITO,FEDERAL,VENUSTIANO,CARRANZA
DURANGO,GOMEZ,PALACIO	0.023	DISTRITO,FEDERAL,CUAUHTEMOC
DURANGO,GOMEZ,PALACIO	0.008	SINALOA,ELOTA
DURANGO,GOMEZ,PALACIO	0.015	SONORA,CANANEA
DURANGO,GOMEZ,PALACIO	0.008	DURANGO,TAMAZULA
DURANGO,GOMEZ,PALACIO	0.015	NUEVO,LEON,SANTA,CATARINA
DURANGO,GOMEZ,PALACIO	0.008	MEXICO,OCOYOACAC
DURANGO,GOMEZ,PALACIO	0.008	NUEVO,LEON,SAN,PEDRO,GARZA,GARCIA
DURANGO,GOMEZ,PALACIO	0.015	SONORA,AGUA,PRIETA
DURANGO,GOMEZ,PALACIO	0.008	NUEVO,LEON,CADEREYTA,JIMENEZ
DURANGO,GOMEZ,PALACIO	0.008	DISTRITO,FEDERAL,COYOACAN
DURANGO,GOMEZ,PALACIO	0.023	GUANAJUATO,PENJAMO
DURANGO,GOMEZ,PALACIO	0.008	DISTRITO,FEDERAL,IZTACALCO
DURANGO,GOMEZ,PALACIO	0.008	MORELOS,YAUTEPEC
DURANGO,GOMEZ,PALACIO	0.008	DISTRITO,FEDERAL,TLAHUAC
DURANGO,GOMEZ,PALACIO	0.008	DISTRITO,FEDERAL,AZCAPOTZALCO
DURANGO,GOMEZ,PALACIO	0.008	GUANAJUATO,ACAMBARO
DURANGO,GOMEZ,PALACIO	0.008	CHIAPAS,PALENQUE
DURANGO,GOMEZ,PALACIO	0.008	GUANAJUATO,CUERAMARO
DURANGO,GOMEZ,PALACIO	0.068	OAXACA,SAN,PEDRO,MIXTEPEC,-DTO.,22,-
DURANGO,GOMEZ,PALACIO	0.015	CHIHUAHUA,GRAN,MORELOS
DURANGO,GOMEZ,PALACIO	0.008	MICHOACAN,PARACUARO
DURANGO,GOMEZ,PALACIO	0.008	PUEBLA,PUEBLA
DURANGO,GOMEZ,PALACIO	0.008	GUANAJUATO,URIANGATO
DURANGO,GOMEZ,PALACIO	0.008	MICHOACAN,ARIO
DURANGO,GOMEZ,PALACIO	0.015	NUEVO,LEON,GENERAL,TERAN
DURANGO,GOMEZ,PALACIO	0.008	OAXACA,SAN,AGUSTIN,LOXICHA
DURANGO,GOMEZ,PALACIO	0.015	OAXACA,SANTIAGO,JUXTLAHUACA
DURANGO,GOMEZ,PALACIO	0.008	PUEBLA,SAN,ANDRES,CHOLULA
DURANGO,GOMEZ,PALACIO	0.023	MICHOACAN,SANTA,ANA,MAYA
DURANGO,GOMEZ,PALACIO	0.008	MICHOACAN,JUAREZ
DURANGO,GOMEZ,PALACIO	0.008	MEXICO,ATENCO
DURANGO,GOMEZ,PALACIO	0.008	MEXICO,IXTLAHUACA
DURANGO,GOMEZ,PALACIO	0.008	MICHOACAN,TANGAMANDAPIO
DURANGO,GOMEZ,PALACIO	0.008	OAXACA,SANTO,DOMINGO,DE,MORELOS
DURANGO,GOMEZ,PALACIO	0.015	HIDALGO,PROGRESO,DE,OBREGON
DURANGO,GOMEZ,PALACIO	0.008	JALISCO,TAMAZULA,DE,GORDIANO
DURANGO,GOMEZ,PALACIO	0.008	MICHOACAN,CHARAPAN
DURANGO,GOMEZ,PALACIO	0.008	MICHOACAN,NUMARAN
SONORA,NOGALES	0.011	NUEVO,LEON,GUADALUPE
SONORA,NOGALES	0.008	GUERRERO,SAN,MIGUEL,TOTOLAPAN
SONORA,NOGALES	0.019	MICHOACAN,HUETAMO
SONORA,NOGALES	0.026	MICHOACAN,AQUILA
SONORA,NOGALES	0.008	MICHOACAN,COALCOMAN,DE,VAZQUEZ,PALLARES
SONORA,NOGALES	0.011	SONORA,ALTAR
SINALOA,NAVOLATO	0.009	NUEVO,LEON,MONTERREY
SINALOA,NAVOLATO	0.006	TAMAULIPAS,REYNOSA
SINALOA,NAVOLATO	0.006	MEXICO,ECATEPEC,DE,MORELOS
SINALOA,NAVOLATO	0.011	MICHOACAN,URUAPAN
SINALOA,NAVOLATO	0.008	TAMAULIPAS,NUEVO,LAREDO
SINALOA,NAVOLATO	0.006	CHIHUAHUA,MADERA
SINALOA,NAVOLATO	0.006	DISTRITO,FEDERAL,CUAUHTEMOC
SINALOA,NAVOLATO	0.006	GUANAJUATO,PENJAMO
SINALOA,NAVOLATO	0.017	OAXACA,SAN,PEDRO,MIXTEPEC,-DTO.,22,-
SINALOA,NAVOLATO	0.006	MICHOACAN,SANTA,ANA,MAYA
NUEVO,LEON,MONTERREY	0.028	TAMAULIPAS,REYNOSA
NUEVO,LEON,MONTERREY	0.028	MEXICO,ECATEPEC,DE,MORELOS
NUEVO,LEON,MONTERREY	0.056	MICHOACAN,URUAPAN
NUEVO,LEON,MONTERREY	0.019	MEXICO,NEZAHUALCOYOTL
NUEVO,LEON,MONTERREY	0.009	JALISCO,ZAPOPAN
NUEVO,LEON,MONTERREY	0.038	TAMAULIPAS,NUEVO,LAREDO
NUEVO,LEON,MONTERREY	0.009	MICHOACAN,APATZINGAN
NUEVO,LEON,MONTERREY	0.019	JALISCO,GUADALAJARA
NUEVO,LEON,MONTERREY	0.009	TAMAULIPAS,MATAMOROS
NUEVO,LEON,MONTERREY	0.009	MICHOACAN,LAZARO,CARDENAS
NUEVO,LEON,MONTERREY	0.019	GUERRERO,COYUCA,DE,CATALAN
NUEVO,LEON,MONTERREY	0.009	GUERRERO,TECPAN,DE,GALEANA
NUEVO,LEON,MONTERREY	0.009	SONORA,HERMOSILLO
NUEVO,LEON,MONTERREY	0.019	CHIHUAHUA,CUAUHTEMOC
NUEVO,LEON,MONTERREY	0.019	DISTRITO,FEDERAL,GUSTAVO,A.,MADERO
NUEVO,LEON,MONTERREY	0.009	MEXICO,TULTITLAN
NUEVO,LEON,MONTERREY	0.028	CHIHUAHUA,MADERA
NUEVO,LEON,MONTERREY	0.009	DISTRITO,FEDERAL,VENUSTIANO,CARRANZA
NUEVO,LEON,MONTERREY	0.028	DISTRITO,FEDERAL,CUAUHTEMOC
NUEVO,LEON,MONTERREY	0.009	SINALOA,ELOTA
NUEVO,LEON,MONTERREY	0.019	SONORA,CANANEA
NUEVO,LEON,MONTERREY	0.009	DURANGO,TAMAZULA
NUEVO,LEON,MONTERREY	0.019	NUEVO,LEON,SANTA,CATARINA
NUEVO,LEON,MONTERREY	0.009	MEXICO,OCOYOACAC
NUEVO,LEON,MONTERREY	0.009	NUEVO,LEON,SAN,PEDRO,GARZA,GARCIA
NUEVO,LEON,MONTERREY	0.019	SONORA,AGUA,PRIETA
NUEVO,LEON,MONTERREY	0.009	NUEVO,LEON,CADEREYTA,JIMENEZ
NUEVO,LEON,MONTERREY	0.009	DISTRITO,FEDERAL,COYOACAN
NUEVO,LEON,MONTERREY	0.028	GUANAJUATO,PENJAMO
NUEVO,LEON,MONTERREY	0.009	DISTRITO,FEDERAL,IZTACALCO
NUEVO,LEON,MONTERREY	0.009	MORELOS,YAUTEPEC
NUEVO,LEON,MONTERREY	0.009	DISTRITO,FEDERAL,TLAHUAC
NUEVO,LEON,MONTERREY	0.009	DISTRITO,FEDERAL,AZCAPOTZALCO
NUEVO,LEON,MONTERREY	0.009	GUANAJUATO,ACAMBARO
NUEVO,LEON,MONTERREY	0.009	CHIAPAS,PALENQUE
NUEVO,LEON,MONTERREY	0.009	GUANAJUATO,CUERAMARO
NUEVO,LEON,MONTERREY	0.085	OAXACA,SAN,PEDRO,MIXTEPEC,-DTO.,22,-
NUEVO,LEON,MONTERREY	0.019	CHIHUAHUA,GRAN,MORELOS
NUEVO,LEON,MONTERREY	0.009	MICHOACAN,PARACUARO
NUEVO,LEON,MONTERREY	0.009	PUEBLA,PUEBLA
NUEVO,LEON,MONTERREY	0.009	GUANAJUATO,URIANGATO
NUEVO,LEON,MONTERREY	0.009	MICHOACAN,ARIO
NUEVO,LEON,MONTERREY	0.019	NUEVO,LEON,GENERAL,TERAN
NUEVO,LEON,MONTERREY	0.009	OAXACA,SAN,AGUSTIN,LOXICHA
NUEVO,LEON,MONTERREY	0.019	OAXACA,SANTIAGO,JUXTLAHUACA
NUEVO,LEON,MONTERREY	0.009	PUEBLA,SAN,ANDRES,CHOLULA
NUEVO,LEON,MONTERREY	0.028	MICHOACAN,SANTA,ANA,MAYA
NUEVO,LEON,MONTERREY	0.009	MICHOACAN,JUAREZ
NUEVO,LEON,MONTERREY	0.009	MEXICO,ATENCO
NUEVO,LEON,MONTERREY	0.009	MEXICO,IXTLAHUACA
NUEVO,LEON,MONTERREY	0.009	MICHOACAN,TANGAMANDAPIO
NUEVO,LEON,MONTERREY	0.009	OAXACA,SANTO,DOMINGO,DE,MORELOS
NUEVO,LEON,MONTERREY	0.019	HIDALGO,PROGRESO,DE,OBREGON
NUEVO,LEON,MONTERREY	0.009	JALISCO,TAMAZULA,DE,GORDIANO
NUEVO,LEON,MONTERREY	0.009	MICHOACAN,CHARAPAN
NUEVO,LEON,MONTERREY	0.009	MICHOACAN,NUMARAN
TAMAULIPAS,REYNOSA	0.017	MEXICO,ECATEPEC,DE,MORELOS
TAMAULIPAS,REYNOSA	0.034	MICHOACAN,URUAPAN
TAMAULIPAS,REYNOSA	0.011	MEXICO,NEZAHUALCOYOTL
TAMAULIPAS,REYNOSA	0.006	JALISCO,ZAPOPAN
TAMAULIPAS,REYNOSA	0.023	TAMAULIPAS,NUEVO,LAREDO
TAMAULIPAS,REYNOSA	0.006	MICHOACAN,APATZINGAN
TAMAULIPAS,REYNOSA	0.011	JALISCO,GUADALAJARA
TAMAULIPAS,REYNOSA	0.006	TAMAULIPAS,MATAMOROS
TAMAULIPAS,REYNOSA	0.006	MICHOACAN,LAZARO,CARDENAS
TAMAULIPAS,REYNOSA	0.011	GUERRERO,COYUCA,DE,CATALAN
TAMAULIPAS,REYNOSA	0.006	GUERRERO,TECPAN,DE,GALEANA
TAMAULIPAS,REYNOSA	0.006	SONORA,HERMOSILLO
TAMAULIPAS,REYNOSA	0.011	CHIHUAHUA,CUAUHTEMOC
TAMAULIPAS,REYNOSA	0.011	DISTRITO,FEDERAL,GUSTAVO,A.,MADERO
TAMAULIPAS,REYNOSA	0.006	MEXICO,TULTITLAN
TAMAULIPAS,REYNOSA	0.017	CHIHUAHUA,MADERA
TAMAULIPAS,REYNOSA	0.006	DISTRITO,FEDERAL,VENUSTIANO,CARRANZA
TAMAULIPAS,REYNOSA	0.017	DISTRITO,FEDERAL,CUAUHTEMOC
TAMAULIPAS,REYNOSA	0.006	SINALOA,ELOTA
TAMAULIPAS,REYNOSA	0.011	SONORA,CANANEA
TAMAULIPAS,REYNOSA	0.006	DURANGO,TAMAZULA
TAMAULIPAS,REYNOSA	0.011	NUEVO,LEON,SANTA,CATARINA
TAMAULIPAS,REYNOSA	0.006	MEXICO,OCOYOACAC
TAMAULIPAS,REYNOSA	0.006	NUEVO,LEON,SAN,PEDRO,GARZA,GARCIA
TAMAULIPAS,REYNOSA	0.011	SONORA,AGUA,PRIETA
TAMAULIPAS,REYNOSA	0.006	NUEVO,LEON,CADEREYTA,JIMENEZ
TAMAULIPAS,REYNOSA	0.006	DISTRITO,FEDERAL,COYOACAN
TAMAULIPAS,REYNOSA	0.017	GUANAJUATO,PENJAMO
TAMAULIPAS,REYNOSA	0.006	DISTRITO,FEDERAL,IZTACALCO
TAMAULIPAS,REYNOSA	0.006	MORELOS,YAUTEPEC
TAMAULIPAS,REYNOSA	0.006	DISTRITO,FEDERAL,TLAHUAC
TAMAULIPAS,REYNOSA	0.006	DISTRITO,FEDERAL,AZCAPOTZALCO
TAMAULIPAS,REYNOSA	0.006	GUANAJUATO,ACAMBARO
TAMAULIPAS,REYNOSA	0.006	CHIAPAS,PALENQUE
TAMAULIPAS,REYNOSA	0.006	GUANAJUATO,CUERAMARO
TAMAULIPAS,REYNOSA	0.051	OAXACA,SAN,PEDRO,MIXTEPEC,-DTO.,22,-
TAMAULIPAS,REYNOSA	0.011	CHIHUAHUA,GRAN,MORELOS
TAMAULIPAS,REYNOSA	0.006	MICHOACAN,PARACUARO
TAMAULIPAS,REYNOSA	0.006	PUEBLA,PUEBLA
TAMAULIPAS,REYNOSA	0.006	GUANAJUATO,URIANGATO
TAMAULIPAS,REYNOSA	0.006	MICHOACAN,ARIO
TAMAULIPAS,REYNOSA	0.011	NUEVO,LEON,GENERAL,TERAN
TAMAULIPAS,REYNOSA	0.006	OAXACA,SAN,AGUSTIN,LOXICHA
TAMAULIPAS,REYNOSA	0.011	OAXACA,SANTIAGO,JUXTLAHUACA
TAMAULIPAS,REYNOSA	0.006	PUEBLA,SAN,ANDRES,CHOLULA
TAMAULIPAS,REYNOSA	0.017	MICHOACAN,SANTA,ANA,MAYA
TAMAULIPAS,REYNOSA	0.006	MICHOACAN,JUAREZ
TAMAULIPAS,REYNOSA	0.006	MEXICO,ATENCO
TAMAULIPAS,REYNOSA	0.006	MEXICO,IXTLAHUACA
TAMAULIPAS,REYNOSA	0.006	MICHOACAN,TANGAMANDAPIO
TAMAULIPAS,REYNOSA	0.006	OAXACA,SANTO,DOMINGO,DE,MORELOS
TAMAULIPAS,REYNOSA	0.011	HIDALGO,PROGRESO,DE,OBREGON
TAMAULIPAS,REYNOSA	0.006	JALISCO,TAMAZULA,DE,GORDIANO
TAMAULIPAS,REYNOSA	0.006	MICHOACAN,CHARAPAN
TAMAULIPAS,REYNOSA	0.006	MICHOACAN,NUMARAN
MEXICO,ECATEPEC,DE,MORELOS	0.034	MICHOACAN,URUAPAN
MEXICO,ECATEPEC,DE,MORELOS	0.011	MEXICO,NEZAHUALCOYOTL
MEXICO,ECATEPEC,DE,MORELOS	0.006	JALISCO,ZAPOPAN
MEXICO,ECATEPEC,DE,MORELOS	0.023	TAMAULIPAS,NUEVO,LAREDO
MEXICO,ECATEPEC,DE,MORELOS	0.006	MICHOACAN,APATZINGAN
MEXICO,ECATEPEC,DE,MORELOS	0.011	JALISCO,GUADALAJARA
MEXICO,ECATEPEC,DE,MORELOS	0.006	TAMAULIPAS,MATAMOROS
MEXICO,ECATEPEC,DE,MORELOS	0.006	MICHOACAN,LAZARO,CARDENAS
MEXICO,ECATEPEC,DE,MORELOS	0.011	GUERRERO,COYUCA,DE,CATALAN
MEXICO,ECATEPEC,DE,MORELOS	0.006	GUERRERO,TECPAN,DE,GALEANA
MEXICO,ECATEPEC,DE,MORELOS	0.006	SONORA,HERMOSILLO
MEXICO,ECATEPEC,DE,MORELOS	0.011	CHIHUAHUA,CUAUHTEMOC
MEXICO,ECATEPEC,DE,MORELOS	0.011	DISTRITO,FEDERAL,GUSTAVO,A.,MADERO
MEXICO,ECATEPEC,DE,MORELOS	0.006	MEXICO,TULTITLAN
MEXICO,ECATEPEC,DE,MORELOS	0.017	CHIHUAHUA,MADERA
MEXICO,ECATEPEC,DE,MORELOS	0.006	DISTRITO,FEDERAL,VENUSTIANO,CARRANZA
MEXICO,ECATEPEC,DE,MORELOS	0.017	DISTRITO,FEDERAL,CUAUHTEMOC
MEXICO,ECATEPEC,DE,MORELOS	0.006	SINALOA,ELOTA
MEXICO,ECATEPEC,DE,MORELOS	0.011	SONORA,CANANEA
MEXICO,ECATEPEC,DE,MORELOS	0.006	DURANGO,TAMAZULA
MEXICO,ECATEPEC,DE,MORELOS	0.011	NUEVO,LEON,SANTA,CATARINA
MEXICO,ECATEPEC,DE,MORELOS	0.006	MEXICO,OCOYOACAC
MEXICO,ECATEPEC,DE,MORELOS	0.006	NUEVO,LEON,SAN,PEDRO,GARZA,GARCIA
MEXICO,ECATEPEC,DE,MORELOS	0.011	SONORA,AGUA,PRIETA
MEXICO,ECATEPEC,DE,MORELOS	0.006	NUEVO,LEON,CADEREYTA,JIMENEZ
MEXICO,ECATEPEC,DE,MORELOS	0.006	DISTRITO,FEDERAL,COYOACAN
MEXICO,ECATEPEC,DE,MORELOS	0.017	GUANAJUATO,PENJAMO
MEXICO,ECATEPEC,DE,MORELOS	0.006	DISTRITO,FEDERAL,IZTACALCO
MEXICO,ECATEPEC,DE,MORELOS	0.006	MORELOS,YAUTEPEC
MEXICO,ECATEPEC,DE,MORELOS	0.006	DISTRITO,FEDERAL,TLAHUAC
MEXICO,ECATEPEC,DE,MORELOS	0.006	DISTRITO,FEDERAL,AZCAPOTZALCO
MEXICO,ECATEPEC,DE,MORELOS	0.006	GUANAJUATO,ACAMBARO
MEXICO,ECATEPEC,DE,MORELOS	0.006	CHIAPAS,PALENQUE
MEXICO,ECATEPEC,DE,MORELOS	0.006	GUANAJUATO,CUERAMARO
MEXICO,ECATEPEC,DE,MORELOS	0.051	OAXACA,SAN,PEDRO,MIXTEPEC,-DTO.,22,-
MEXICO,ECATEPEC,DE,MORELOS	0.011	CHIHUAHUA,GRAN,MORELOS
MEXICO,ECATEPEC,DE,MORELOS	0.006	MICHOACAN,PARACUARO
MEXICO,ECATEPEC,DE,MORELOS	0.006	PUEBLA,PUEBLA
MEXICO,ECATEPEC,DE,MORELOS	0.006	GUANAJUATO,URIANGATO
MEXICO,ECATEPEC,DE,MORELOS	0.006	MICHOACAN,ARIO
MEXICO,ECATEPEC,DE,MORELOS	0.011	NUEVO,LEON,GENERAL,TERAN
MEXICO,ECATEPEC,DE,MORELOS	0.006	OAXACA,SAN,AGUSTIN,LOXICHA
MEXICO,ECATEPEC,DE,MORELOS	0.011	OAXACA,SANTIAGO,JUXTLAHUACA
MEXICO,ECATEPEC,DE,MORELOS	0.006	PUEBLA,SAN,ANDRES,CHOLULA
MEXICO,ECATEPEC,DE,MORELOS	0.017	MICHOACAN,SANTA,ANA,MAYA
MEXICO,ECATEPEC,DE,MORELOS	0.006	MICHOACAN,JUAREZ
MEXICO,ECATEPEC,DE,MORELOS	0.006	MEXICO,ATENCO
MEXICO,ECATEPEC,DE,MORELOS	0.006	MEXICO,IXTLAHUACA
MEXICO,ECATEPEC,DE,MORELOS	0.006	MICHOACAN,TANGAMANDAPIO
MEXICO,ECATEPEC,DE,MORELOS	0.006	OAXACA,SANTO,DOMINGO,DE,MORELOS
MEXICO,ECATEPEC,DE,MORELOS	0.011	HIDALGO,PROGRESO,DE,OBREGON
MEXICO,ECATEPEC,DE,MORELOS	0.006	JALISCO,TAMAZULA,DE,GORDIANO
MEXICO,ECATEPEC,DE,MORELOS	0.006	MICHOACAN,CHARAPAN
MEXICO,ECATEPEC,DE,MORELOS	0.006	MICHOACAN,NUMARAN
MICHOACAN,URUAPAN	0.023	MEXICO,NEZAHUALCOYOTL
MICHOACAN,URUAPAN	0.011	JALISCO,ZAPOPAN
MICHOACAN,URUAPAN	0.045	TAMAULIPAS,NUEVO,LAREDO
MICHOACAN,URUAPAN	0.011	MICHOACAN,APATZINGAN
MICHOACAN,URUAPAN	0.023	JALISCO,GUADALAJARA
MICHOACAN,URUAPAN	0.011	TAMAULIPAS,MATAMOROS
MICHOACAN,URUAPAN	0.011	MICHOACAN,LAZARO,CARDENAS
MICHOACAN,URUAPAN	0.023	GUERRERO,COYUCA,DE,CATALAN
MICHOACAN,URUAPAN	0.011	GUERRERO,TECPAN,DE,GALEANA
MICHOACAN,URUAPAN	0.011	SONORA,HERMOSILLO
MICHOACAN,URUAPAN	0.023	CHIHUAHUA,CUAUHTEMOC
MICHOACAN,URUAPAN	0.023	DISTRITO,FEDERAL,GUSTAVO,A.,MADERO
MICHOACAN,URUAPAN	0.011	MEXICO,TULTITLAN
MICHOACAN,URUAPAN	0.034	CHIHUAHUA,MADERA
MICHOACAN,URUAPAN	0.011	DISTRITO,FEDERAL,VENUSTIANO,CARRANZA
MICHOACAN,URUAPAN	0.034	DISTRITO,FEDERAL,CUAUHTEMOC
MICHOACAN,URUAPAN	0.011	SINALOA,ELOTA
MICHOACAN,URUAPAN	0.023	SONORA,CANANEA
MICHOACAN,URUAPAN	0.011	DURANGO,TAMAZULA
MICHOACAN,URUAPAN	0.023	NUEVO,LEON,SANTA,CATARINA
MICHOACAN,URUAPAN	0.011	MEXICO,OCOYOACAC
MICHOACAN,URUAPAN	0.011	NUEVO,LEON,SAN,PEDRO,GARZA,GARCIA
MICHOACAN,URUAPAN	0.023	SONORA,AGUA,PRIETA
MICHOACAN,URUAPAN	0.011	NUEVO,LEON,CADEREYTA,JIMENEZ
MICHOACAN,URUAPAN	0.011	DISTRITO,FEDERAL,COYOACAN
MICHOACAN,URUAPAN	0.034	GUANAJUATO,PENJAMO
MICHOACAN,URUAPAN	0.011	DISTRITO,FEDERAL,IZTACALCO
MICHOACAN,URUAPAN	0.011	MORELOS,YAUTEPEC
MICHOACAN,URUAPAN	0.011	DISTRITO,FEDERAL,TLAHUAC
MICHOACAN,URUAPAN	0.011	DISTRITO,FEDERAL,AZCAPOTZALCO
MICHOACAN,URUAPAN	0.011	GUANAJUATO,ACAMBARO
MICHOACAN,URUAPAN	0.011	CHIAPAS,PALENQUE
MICHOACAN,URUAPAN	0.011	GUANAJUATO,CUERAMARO
MICHOACAN,URUAPAN	0.101	OAXACA,SAN,PEDRO,MIXTEPEC,-DTO.,22,-
MICHOACAN,URUAPAN	0.023	CHIHUAHUA,GRAN,MORELOS
MICHOACAN,URUAPAN	0.011	MICHOACAN,PARACUARO
MICHOACAN,URUAPAN	0.011	PUEBLA,PUEBLA
MICHOACAN,URUAPAN	0.011	GUANAJUATO,URIANGATO
MICHOACAN,URUAPAN	0.011	MICHOACAN,ARIO
MICHOACAN,URUAPAN	0.023	NUEVO,LEON,GENERAL,TERAN
MICHOACAN,URUAPAN	0.011	OAXACA,SAN,AGUSTIN,LOXICHA
MICHOACAN,URUAPAN	0.023	OAXACA,SANTIAGO,JUXTLAHUACA
MICHOACAN,URUAPAN	0.011	PUEBLA,SAN,ANDRES,CHOLULA
MICHOACAN,URUAPAN	0.034	MICHOACAN,SANTA,ANA,MAYA
MICHOACAN,URUAPAN	0.011	MICHOACAN,JUAREZ
MICHOACAN,URUAPAN	0.011	MEXICO,ATENCO
MICHOACAN,URUAPAN	0.011	MEXICO,IXTLAHUACA
MICHOACAN,URUAPAN	0.011	MICHOACAN,TANGAMANDAPIO
MICHOACAN,URUAPAN	0.011	OAXACA,SANTO,DOMINGO,DE,MORELOS
MICHOACAN,URUAPAN	0.023	HIDALGO,PROGRESO,DE,OBREGON
MICHOACAN,URUAPAN	0.011	JALISCO,TAMAZULA,DE,GORDIANO
MICHOACAN,URUAPAN	0.011	MICHOACAN,CHARAPAN
MICHOACAN,URUAPAN	0.011	MICHOACAN,NUMARAN
MEXICO,NEZAHUALCOYOTL	0.015	TAMAULIPAS,NUEVO,LAREDO
MEXICO,NEZAHUALCOYOTL	0.008	JALISCO,GUADALAJARA
MEXICO,NEZAHUALCOYOTL	0.008	GUERRERO,COYUCA,DE,CATALAN
MEXICO,NEZAHUALCOYOTL	0.008	CHIHUAHUA,CUAUHTEMOC
MEXICO,NEZAHUALCOYOTL	0.008	DISTRITO,FEDERAL,GUSTAVO,A.,MADERO
MEXICO,NEZAHUALCOYOTL	0.011	CHIHUAHUA,MADERA
MEXICO,NEZAHUALCOYOTL	0.011	DISTRITO,FEDERAL,CUAUHTEMOC
MEXICO,NEZAHUALCOYOTL	0.008	SONORA,CANANEA
MEXICO,NEZAHUALCOYOTL	0.008	NUEVO,LEON,SANTA,CATARINA
MEXICO,NEZAHUALCOYOTL	0.008	SONORA,AGUA,PRIETA
MEXICO,NEZAHUALCOYOTL	0.011	GUANAJUATO,PENJAMO
MEXICO,NEZAHUALCOYOTL	0.034	OAXACA,SAN,PEDRO,MIXTEPEC,-DTO.,22,-
MEXICO,NEZAHUALCOYOTL	0.008	CHIHUAHUA,GRAN,MORELOS
MEXICO,NEZAHUALCOYOTL	0.008	NUEVO,LEON,GENERAL,TERAN
MEXICO,NEZAHUALCOYOTL	0.008	OAXACA,SANTIAGO,JUXTLAHUACA
MEXICO,NEZAHUALCOYOTL	0.011	MICHOACAN,SANTA,ANA,MAYA
MEXICO,NEZAHUALCOYOTL	0.008	HIDALGO,PROGRESO,DE,OBREGON
JALISCO,ZAPOPAN	0.008	TAMAULIPAS,NUEVO,LAREDO
JALISCO,ZAPOPAN	0.006	CHIHUAHUA,MADERA
JALISCO,ZAPOPAN	0.006	DISTRITO,FEDERAL,CUAUHTEMOC
JALISCO,ZAPOPAN	0.006	GUANAJUATO,PENJAMO
JALISCO,ZAPOPAN	0.017	OAXACA,SAN,PEDRO,MIXTEPEC,-DTO.,22,-
JALISCO,ZAPOPAN	0.006	MICHOACAN,SANTA,ANA,MAYA
TAMAULIPAS,NUEVO,LAREDO	0.008	MICHOACAN,APATZINGAN
TAMAULIPAS,NUEVO,LAREDO	0.015	JALISCO,GUADALAJARA
TAMAULIPAS,NUEVO,LAREDO	0.008	TAMAULIPAS,MATAMOROS
TAMAULIPAS,NUEVO,LAREDO	0.008	MICHOACAN,LAZARO,CARDENAS
TAMAULIPAS,NUEVO,LAREDO	0.015	GUERRERO,COYUCA,DE,CATALAN
TAMAULIPAS,NUEVO,LAREDO	0.008	GUERRERO,TECPAN,DE,GALEANA
TAMAULIPAS,NUEVO,LAREDO	0.008	SONORA,HERMOSILLO
TAMAULIPAS,NUEVO,LAREDO	0.015	CHIHUAHUA,CUAUHTEMOC
TAMAULIPAS,NUEVO,LAREDO	0.015	DISTRITO,FEDERAL,GUSTAVO,A.,MADERO
TAMAULIPAS,NUEVO,LAREDO	0.008	MEXICO,TULTITLAN
TAMAULIPAS,NUEVO,LAREDO	0.023	CHIHUAHUA,MADERA
TAMAULIPAS,NUEVO,LAREDO	0.008	DISTRITO,FEDERAL,VENUSTIANO,CARRANZA
TAMAULIPAS,NUEVO,LAREDO	0.023	DISTRITO,FEDERAL,CUAUHTEMOC
TAMAULIPAS,NUEVO,LAREDO	0.008	SINALOA,ELOTA
TAMAULIPAS,NUEVO,LAREDO	0.015	SONORA,CANANEA
TAMAULIPAS,NUEVO,LAREDO	0.008	DURANGO,TAMAZULA
TAMAULIPAS,NUEVO,LAREDO	0.015	NUEVO,LEON,SANTA,CATARINA
TAMAULIPAS,NUEVO,LAREDO	0.008	MEXICO,OCOYOACAC
TAMAULIPAS,NUEVO,LAREDO	0.008	NUEVO,LEON,SAN,PEDRO,GARZA,GARCIA
TAMAULIPAS,NUEVO,LAREDO	0.015	SONORA,AGUA,PRIETA
TAMAULIPAS,NUEVO,LAREDO	0.008	NUEVO,LEON,CADEREYTA,JIMENEZ
TAMAULIPAS,NUEVO,LAREDO	0.008	DISTRITO,FEDERAL,COYOACAN
TAMAULIPAS,NUEVO,LAREDO	0.023	GUANAJUATO,PENJAMO
TAMAULIPAS,NUEVO,LAREDO	0.008	DISTRITO,FEDERAL,IZTACALCO
TAMAULIPAS,NUEVO,LAREDO	0.008	MORELOS,YAUTEPEC
TAMAULIPAS,NUEVO,LAREDO	0.008	DISTRITO,FEDERAL,TLAHUAC
TAMAULIPAS,NUEVO,LAREDO	0.008	DISTRITO,FEDERAL,AZCAPOTZALCO
TAMAULIPAS,NUEVO,LAREDO	0.008	GUANAJUATO,ACAMBARO
TAMAULIPAS,NUEVO,LAREDO	0.008	CHIAPAS,PALENQUE
TAMAULIPAS,NUEVO,LAREDO	0.008	GUANAJUATO,CUERAMARO
TAMAULIPAS,NUEVO,LAREDO	0.068	OAXACA,SAN,PEDRO,MIXTEPEC,-DTO.,22,-
TAMAULIPAS,NUEVO,LAREDO	0.015	CHIHUAHUA,GRAN,MORELOS
TAMAULIPAS,NUEVO,LAREDO	0.008	MICHOACAN,PARACUARO
TAMAULIPAS,NUEVO,LAREDO	0.008	PUEBLA,PUEBLA
TAMAULIPAS,NUEVO,LAREDO	0.008	GUANAJUATO,URIANGATO
TAMAULIPAS,NUEVO,LAREDO	0.008	MICHOACAN,ARIO
TAMAULIPAS,NUEVO,LAREDO	0.015	NUEVO,LEON,GENERAL,TERAN
TAMAULIPAS,NUEVO,LAREDO	0.008	OAXACA,SAN,AGUSTIN,LOXICHA
TAMAULIPAS,NUEVO,LAREDO	0.015	OAXACA,SANTIAGO,JUXTLAHUACA
TAMAULIPAS,NUEVO,LAREDO	0.008	PUEBLA,SAN,ANDRES,CHOLULA
TAMAULIPAS,NUEVO,LAREDO	0.023	MICHOACAN,SANTA,ANA,MAYA
TAMAULIPAS,NUEVO,LAREDO	0.008	MICHOACAN,JUAREZ
TAMAULIPAS,NUEVO,LAREDO	0.008	MEXICO,ATENCO
TAMAULIPAS,NUEVO,LAREDO	0.008	MEXICO,IXTLAHUACA
TAMAULIPAS,NUEVO,LAREDO	0.008	MICHOACAN,TANGAMANDAPIO
TAMAULIPAS,NUEVO,LAREDO	0.008	OAXACA,SANTO,DOMINGO,DE,MORELOS
TAMAULIPAS,NUEVO,LAREDO	0.015	HIDALGO,PROGRESO,DE,OBREGON
TAMAULIPAS,NUEVO,LAREDO	0.008	JALISCO,TAMAZULA,DE,GORDIANO
TAMAULIPAS,NUEVO,LAREDO	0.008	MICHOACAN,CHARAPAN
TAMAULIPAS,NUEVO,LAREDO	0.008	MICHOACAN,NUMARAN
MICHOACAN,APATZINGAN	0.006	CHIHUAHUA,MADERA
MICHOACAN,APATZINGAN	0.006	DISTRITO,FEDERAL,CUAUHTEMOC
MICHOACAN,APATZINGAN	0.006	GUANAJUATO,PENJAMO
MICHOACAN,APATZINGAN	0.017	OAXACA,SAN,PEDRO,MIXTEPEC,-DTO.,22,-
MICHOACAN,APATZINGAN	0.006	MICHOACAN,SANTA,ANA,MAYA
JALISCO,GUADALAJARA	0.008	GUERRERO,COYUCA,DE,CATALAN
JALISCO,GUADALAJARA	0.008	CHIHUAHUA,CUAUHTEMOC
JALISCO,GUADALAJARA	0.008	DISTRITO,FEDERAL,GUSTAVO,A.,MADERO
JALISCO,GUADALAJARA	0.011	CHIHUAHUA,MADERA
JALISCO,GUADALAJARA	0.011	DISTRITO,FEDERAL,CUAUHTEMOC
JALISCO,GUADALAJARA	0.008	SONORA,CANANEA
JALISCO,GUADALAJARA	0.008	NUEVO,LEON,SANTA,CATARINA
JALISCO,GUADALAJARA	0.008	SONORA,AGUA,PRIETA
JALISCO,GUADALAJARA	0.011	GUANAJUATO,PENJAMO
JALISCO,GUADALAJARA	0.034	OAXACA,SAN,PEDRO,MIXTEPEC,-DTO.,22,-
JALISCO,GUADALAJARA	0.008	CHIHUAHUA,GRAN,MORELOS
JALISCO,GUADALAJARA	0.008	NUEVO,LEON,GENERAL,TERAN
JALISCO,GUADALAJARA	0.008	OAXACA,SANTIAGO,JUXTLAHUACA
JALISCO,GUADALAJARA	0.011	MICHOACAN,SANTA,ANA,MAYA
JALISCO,GUADALAJARA	0.008	HIDALGO,PROGRESO,DE,OBREGON
DISTRITO,FEDERAL,IZTAPALAPA	0.006	NUEVO,LEON,GUADALUPE
DISTRITO,FEDERAL,IZTAPALAPA	0.009	MICHOACAN,HUETAMO
DISTRITO,FEDERAL,IZTAPALAPA	0.013	MICHOACAN,AQUILA
DISTRITO,FEDERAL,IZTAPALAPA	0.006	SONORA,ALTAR
TAMAULIPAS,MATAMOROS	0.006	CHIHUAHUA,MADERA
TAMAULIPAS,MATAMOROS	0.006	DISTRITO,FEDERAL,CUAUHTEMOC
TAMAULIPAS,MATAMOROS	0.006	GUANAJUATO,PENJAMO
TAMAULIPAS,MATAMOROS	0.017	OAXACA,SAN,PEDRO,MIXTEPEC,-DTO.,22,-
TAMAULIPAS,MATAMOROS	0.006	MICHOACAN,SANTA,ANA,MAYA
MICHOACAN,LAZARO,CARDENAS	0.006	CHIHUAHUA,MADERA
MICHOACAN,LAZARO,CARDENAS	0.006	DISTRITO,FEDERAL,CUAUHTEMOC
MICHOACAN,LAZARO,CARDENAS	0.006	GUANAJUATO,PENJAMO
MICHOACAN,LAZARO,CARDENAS	0.017	OAXACA,SAN,PEDRO,MIXTEPEC,-DTO.,22,-
MICHOACAN,LAZARO,CARDENAS	0.006	MICHOACAN,SANTA,ANA,MAYA
GUERRERO,COYUCA,DE,CATALAN	0.008	CHIHUAHUA,CUAUHTEMOC
GUERRERO,COYUCA,DE,CATALAN	0.008	DISTRITO,FEDERAL,GUSTAVO,A.,MADERO
GUERRERO,COYUCA,DE,CATALAN	0.011	CHIHUAHUA,MADERA
GUERRERO,COYUCA,DE,CATALAN	0.011	DISTRITO,FEDERAL,CUAUHTEMOC
GUERRERO,COYUCA,DE,CATALAN	0.008	SONORA,CANANEA
GUERRERO,COYUCA,DE,CATALAN	0.008	NUEVO,LEON,SANTA,CATARINA
GUERRERO,COYUCA,DE,CATALAN	0.008	SONORA,AGUA,PRIETA
GUERRERO,COYUCA,DE,CATALAN	0.011	GUANAJUATO,PENJAMO
GUERRERO,COYUCA,DE,CATALAN	0.034	OAXACA,SAN,PEDRO,MIXTEPEC,-DTO.,22,-
GUERRERO,COYUCA,DE,CATALAN	0.008	CHIHUAHUA,GRAN,MORELOS
GUERRERO,COYUCA,DE,CATALAN	0.008	NUEVO,LEON,GENERAL,TERAN
GUERRERO,COYUCA,DE,CATALAN	0.008	OAXACA,SANTIAGO,JUXTLAHUACA
GUERRERO,COYUCA,DE,CATALAN	0.011	MICHOACAN,SANTA,ANA,MAYA
GUERRERO,COYUCA,DE,CATALAN	0.008	HIDALGO,PROGRESO,DE,OBREGON
GUERRERO,TECPAN,DE,GALEANA	0.006	CHIHUAHUA,MADERA
GUERRERO,TECPAN,DE,GALEANA	0.006	DISTRITO,FEDERAL,CUAUHTEMOC
GUERRERO,TECPAN,DE,GALEANA	0.006	GUANAJUATO,PENJAMO
GUERRERO,TECPAN,DE,GALEANA	0.017	OAXACA,SAN,PEDRO,MIXTEPEC,-DTO.,22,-
GUERRERO,TECPAN,DE,GALEANA	0.006	MICHOACAN,SANTA,ANA,MAYA
SONORA,HERMOSILLO	0.006	CHIHUAHUA,MADERA
SONORA,HERMOSILLO	0.006	DISTRITO,FEDERAL,CUAUHTEMOC
SONORA,HERMOSILLO	0.006	GUANAJUATO,PENJAMO
SONORA,HERMOSILLO	0.017	OAXACA,SAN,PEDRO,MIXTEPEC,-DTO.,22,-
SONORA,HERMOSILLO	0.006	MICHOACAN,SANTA,ANA,MAYA
CHIHUAHUA,CUAUHTEMOC	0.008	DISTRITO,FEDERAL,GUSTAVO,A.,MADERO
CHIHUAHUA,CUAUHTEMOC	0.011	CHIHUAHUA,MADERA
CHIHUAHUA,CUAUHTEMOC	0.011	DISTRITO,FEDERAL,CUAUHTEMOC
CHIHUAHUA,CUAUHTEMOC	0.008	SONORA,CANANEA
CHIHUAHUA,CUAUHTEMOC	0.008	NUEVO,LEON,SANTA,CATARINA
CHIHUAHUA,CUAUHTEMOC	0.008	SONORA,AGUA,PRIETA
CHIHUAHUA,CUAUHTEMOC	0.011	GUANAJUATO,PENJAMO
CHIHUAHUA,CUAUHTEMOC	0.034	OAXACA,SAN,PEDRO,MIXTEPEC,-DTO.,22,-
CHIHUAHUA,CUAUHTEMOC	0.008	CHIHUAHUA,GRAN,MORELOS
CHIHUAHUA,CUAUHTEMOC	0.008	NUEVO,LEON,GENERAL,TERAN
CHIHUAHUA,CUAUHTEMOC	0.008	OAXACA,SANTIAGO,JUXTLAHUACA
CHIHUAHUA,CUAUHTEMOC	0.011	MICHOACAN,SANTA,ANA,MAYA
CHIHUAHUA,CUAUHTEMOC	0.008	HIDALGO,PROGRESO,DE,OBREGON
DISTRITO,FEDERAL,GUSTAVO,A.,MADERO	0.011	CHIHUAHUA,MADERA
DISTRITO,FEDERAL,GUSTAVO,A.,MADERO	0.011	DISTRITO,FEDERAL,CUAUHTEMOC
DISTRITO,FEDERAL,GUSTAVO,A.,MADERO	0.008	SONORA,CANANEA
DISTRITO,FEDERAL,GUSTAVO,A.,MADERO	0.008	NUEVO,LEON,SANTA,CATARINA
DISTRITO,FEDERAL,GUSTAVO,A.,MADERO	0.008	SONORA,AGUA,PRIETA
DISTRITO,FEDERAL,GUSTAVO,A.,MADERO	0.011	GUANAJUATO,PENJAMO
DISTRITO,FEDERAL,GUSTAVO,A.,MADERO	0.034	OAXACA,SAN,PEDRO,MIXTEPEC,-DTO.,22,-
DISTRITO,FEDERAL,GUSTAVO,A.,MADERO	0.008	CHIHUAHUA,GRAN,MORELOS
DISTRITO,FEDERAL,GUSTAVO,A.,MADERO	0.008	NUEVO,LEON,GENERAL,TERAN
DISTRITO,FEDERAL,GUSTAVO,A.,MADERO	0.008	OAXACA,SANTIAGO,JUXTLAHUACA
DISTRITO,FEDERAL,GUSTAVO,A.,MADERO	0.011	MICHOACAN,SANTA,ANA,MAYA
DISTRITO,FEDERAL,GUSTAVO,A.,MADERO	0.008	HIDALGO,PROGRESO,DE,OBREGON
NUEVO,LEON,GUADALUPE	0.006	JALISCO,TLAJOMULCO,DE,ZUÑIGA
NUEVO,LEON,GUADALUPE	0.011	GUERRERO,SAN,MIGUEL,TOTOLAPAN
NUEVO,LEON,GUADALUPE	0.006	VERACRUZ,VERACRUZ
NUEVO,LEON,GUADALUPE	0.006	GUERRERO,AJUCHITLAN,DEL,PROGRESO
NUEVO,LEON,GUADALUPE	0.028	MICHOACAN,HUETAMO
NUEVO,LEON,GUADALUPE	0.006	TABASCO,HUIMANGUILLO
NUEVO,LEON,GUADALUPE	0.006	GUERRERO,COAHUAYUTLA,DE,JOSE,MARIA,IZAZAGA
NUEVO,LEON,GUADALUPE	0.039	MICHOACAN,AQUILA
NUEVO,LEON,GUADALUPE	0.011	MICHOACAN,COALCOMAN,DE,VAZQUEZ,PALLARES
NUEVO,LEON,GUADALUPE	0.017	SONORA,ALTAR
NUEVO,LEON,GUADALUPE	0.006	YUCATAN,MERIDA
NUEVO,LEON,GUADALUPE	0.006	MICHOACAN,LA,PIEDAD
NUEVO,LEON,GUADALUPE	0.006	MICHOACAN,ARTEAGA
NUEVO,LEON,GUADALUPE	0.006	MICHOACAN,JACONA
NUEVO,LEON,GUADALUPE	0.006	GUERRERO,AHUACUOTZINGO
NUEVO,LEON,GUADALUPE	0.006	NUEVO,LEON,LINARES
JALISCO,TLAJOMULCO,DE,ZUÑIGA	0.009	MICHOACAN,HUETAMO
JALISCO,TLAJOMULCO,DE,ZUÑIGA	0.013	MICHOACAN,AQUILA
JALISCO,TLAJOMULCO,DE,ZUÑIGA	0.006	SONORA,ALTAR
GUERRERO,SAN,MIGUEL,TOTOLAPAN	0.019	MICHOACAN,HUETAMO
GUERRERO,SAN,MIGUEL,TOTOLAPAN	0.026	MICHOACAN,AQUILA
GUERRERO,SAN,MIGUEL,TOTOLAPAN	0.008	MICHOACAN,COALCOMAN,DE,VAZQUEZ,PALLARES
GUERRERO,SAN,MIGUEL,TOTOLAPAN	0.011	SONORA,ALTAR
MEXICO,TULTITLAN	0.006	CHIHUAHUA,MADERA
MEXICO,TULTITLAN	0.006	DISTRITO,FEDERAL,CUAUHTEMOC
MEXICO,TULTITLAN	0.006	GUANAJUATO,PENJAMO
MEXICO,TULTITLAN	0.017	OAXACA,SAN,PEDRO,MIXTEPEC,-DTO.,22,-
MEXICO,TULTITLAN	0.006	MICHOACAN,SANTA,ANA,MAYA
CHIHUAHUA,MADERA	0.006	DISTRITO,FEDERAL,VENUSTIANO,CARRANZA
CHIHUAHUA,MADERA	0.017	DISTRITO,FEDERAL,CUAUHTEMOC
CHIHUAHUA,MADERA	0.006	SINALOA,ELOTA
CHIHUAHUA,MADERA	0.011	SONORA,CANANEA
CHIHUAHUA,MADERA	0.006	DURANGO,TAMAZULA
CHIHUAHUA,MADERA	0.011	NUEVO,LEON,SANTA,CATARINA
CHIHUAHUA,MADERA	0.006	MEXICO,OCOYOACAC
CHIHUAHUA,MADERA	0.006	NUEVO,LEON,SAN,PEDRO,GARZA,GARCIA
CHIHUAHUA,MADERA	0.011	SONORA,AGUA,PRIETA
CHIHUAHUA,MADERA	0.006	NUEVO,LEON,CADEREYTA,JIMENEZ
CHIHUAHUA,MADERA	0.006	DISTRITO,FEDERAL,COYOACAN
CHIHUAHUA,MADERA	0.017	GUANAJUATO,PENJAMO
CHIHUAHUA,MADERA	0.006	DISTRITO,FEDERAL,IZTACALCO
CHIHUAHUA,MADERA	0.006	MORELOS,YAUTEPEC
CHIHUAHUA,MADERA	0.006	DISTRITO,FEDERAL,TLAHUAC
CHIHUAHUA,MADERA	0.006	DISTRITO,FEDERAL,AZCAPOTZALCO
CHIHUAHUA,MADERA	0.006	GUANAJUATO,ACAMBARO
CHIHUAHUA,MADERA	0.006	CHIAPAS,PALENQUE
CHIHUAHUA,MADERA	0.006	GUANAJUATO,CUERAMARO
CHIHUAHUA,MADERA	0.051	OAXACA,SAN,PEDRO,MIXTEPEC,-DTO.,22,-
CHIHUAHUA,MADERA	0.011	CHIHUAHUA,GRAN,MORELOS
CHIHUAHUA,MADERA	0.006	MICHOACAN,PARACUARO
CHIHUAHUA,MADERA	0.006	PUEBLA,PUEBLA
CHIHUAHUA,MADERA	0.006	GUANAJUATO,URIANGATO
CHIHUAHUA,MADERA	0.006	MICHOACAN,ARIO
CHIHUAHUA,MADERA	0.011	NUEVO,LEON,GENERAL,TERAN
CHIHUAHUA,MADERA	0.006	OAXACA,SAN,AGUSTIN,LOXICHA
CHIHUAHUA,MADERA	0.011	OAXACA,SANTIAGO,JUXTLAHUACA
CHIHUAHUA,MADERA	0.006	PUEBLA,SAN,ANDRES,CHOLULA
CHIHUAHUA,MADERA	0.017	MICHOACAN,SANTA,ANA,MAYA
CHIHUAHUA,MADERA	0.006	MICHOACAN,JUAREZ
CHIHUAHUA,MADERA	0.006	MEXICO,ATENCO
CHIHUAHUA,MADERA	0.006	MEXICO,IXTLAHUACA
CHIHUAHUA,MADERA	0.006	MICHOACAN,TANGAMANDAPIO
CHIHUAHUA,MADERA	0.006	OAXACA,SANTO,DOMINGO,DE,MORELOS
CHIHUAHUA,MADERA	0.011	HIDALGO,PROGRESO,DE,OBREGON
CHIHUAHUA,MADERA	0.006	JALISCO,TAMAZULA,DE,GORDIANO
CHIHUAHUA,MADERA	0.006	MICHOACAN,CHARAPAN
CHIHUAHUA,MADERA	0.006	MICHOACAN,NUMARAN
VERACRUZ,VERACRUZ	0.009	MICHOACAN,HUETAMO
VERACRUZ,VERACRUZ	0.013	MICHOACAN,AQUILA
VERACRUZ,VERACRUZ	0.006	SONORA,ALTAR
DISTRITO,FEDERAL,VENUSTIANO,CARRANZA	0.006	DISTRITO,FEDERAL,CUAUHTEMOC
DISTRITO,FEDERAL,VENUSTIANO,CARRANZA	0.006	GUANAJUATO,PENJAMO
DISTRITO,FEDERAL,VENUSTIANO,CARRANZA	0.017	OAXACA,SAN,PEDRO,MIXTEPEC,-DTO.,22,-
DISTRITO,FEDERAL,VENUSTIANO,CARRANZA	0.006	MICHOACAN,SANTA,ANA,MAYA
DISTRITO,FEDERAL,CUAUHTEMOC	0.006	SINALOA,ELOTA
DISTRITO,FEDERAL,CUAUHTEMOC	0.011	SONORA,CANANEA
DISTRITO,FEDERAL,CUAUHTEMOC	0.006	DURANGO,TAMAZULA
DISTRITO,FEDERAL,CUAUHTEMOC	0.011	NUEVO,LEON,SANTA,CATARINA
DISTRITO,FEDERAL,CUAUHTEMOC	0.006	MEXICO,OCOYOACAC
DISTRITO,FEDERAL,CUAUHTEMOC	0.006	NUEVO,LEON,SAN,PEDRO,GARZA,GARCIA
DISTRITO,FEDERAL,CUAUHTEMOC	0.011	SONORA,AGUA,PRIETA
DISTRITO,FEDERAL,CUAUHTEMOC	0.006	NUEVO,LEON,CADEREYTA,JIMENEZ
DISTRITO,FEDERAL,CUAUHTEMOC	0.006	DISTRITO,FEDERAL,COYOACAN
DISTRITO,FEDERAL,CUAUHTEMOC	0.017	GUANAJUATO,PENJAMO
DISTRITO,FEDERAL,CUAUHTEMOC	0.006	DISTRITO,FEDERAL,IZTACALCO
DISTRITO,FEDERAL,CUAUHTEMOC	0.006	MORELOS,YAUTEPEC
DISTRITO,FEDERAL,CUAUHTEMOC	0.006	DISTRITO,FEDERAL,TLAHUAC
DISTRITO,FEDERAL,CUAUHTEMOC	0.006	DISTRITO,FEDERAL,AZCAPOTZALCO
DISTRITO,FEDERAL,CUAUHTEMOC	0.006	GUANAJUATO,ACAMBARO
DISTRITO,FEDERAL,CUAUHTEMOC	0.006	CHIAPAS,PALENQUE
DISTRITO,FEDERAL,CUAUHTEMOC	0.006	GUANAJUATO,CUERAMARO
DISTRITO,FEDERAL,CUAUHTEMOC	0.051	OAXACA,SAN,PEDRO,MIXTEPEC,-DTO.,22,-
DISTRITO,FEDERAL,CUAUHTEMOC	0.011	CHIHUAHUA,GRAN,MORELOS
DISTRITO,FEDERAL,CUAUHTEMOC	0.006	MICHOACAN,PARACUARO
DISTRITO,FEDERAL,CUAUHTEMOC	0.006	PUEBLA,PUEBLA
DISTRITO,FEDERAL,CUAUHTEMOC	0.006	GUANAJUATO,URIANGATO
DISTRITO,FEDERAL,CUAUHTEMOC	0.006	MICHOACAN,ARIO
DISTRITO,FEDERAL,CUAUHTEMOC	0.011	NUEVO,LEON,GENERAL,TERAN
DISTRITO,FEDERAL,CUAUHTEMOC	0.006	OAXACA,SAN,AGUSTIN,LOXICHA
DISTRITO,FEDERAL,CUAUHTEMOC	0.011	OAXACA,SANTIAGO,JUXTLAHUACA
DISTRITO,FEDERAL,CUAUHTEMOC	0.006	PUEBLA,SAN,ANDRES,CHOLULA
DISTRITO,FEDERAL,CUAUHTEMOC	0.017	MICHOACAN,SANTA,ANA,MAYA
DISTRITO,FEDERAL,CUAUHTEMOC	0.006	MICHOACAN,JUAREZ
DISTRITO,FEDERAL,CUAUHTEMOC	0.006	MEXICO,ATENCO
DISTRITO,FEDERAL,CUAUHTEMOC	0.006	MEXICO,IXTLAHUACA
DISTRITO,FEDERAL,CUAUHTEMOC	0.006	MICHOACAN,TANGAMANDAPIO
DISTRITO,FEDERAL,CUAUHTEMOC	0.006	OAXACA,SANTO,DOMINGO,DE,MORELOS
DISTRITO,FEDERAL,CUAUHTEMOC	0.011	HIDALGO,PROGRESO,DE,OBREGON
DISTRITO,FEDERAL,CUAUHTEMOC	0.006	JALISCO,TAMAZULA,DE,GORDIANO
DISTRITO,FEDERAL,CUAUHTEMOC	0.006	MICHOACAN,CHARAPAN
DISTRITO,FEDERAL,CUAUHTEMOC	0.006	MICHOACAN,NUMARAN
GUERRERO,AJUCHITLAN,DEL,PROGRESO	0.009	MICHOACAN,HUETAMO
GUERRERO,AJUCHITLAN,DEL,PROGRESO	0.013	MICHOACAN,AQUILA
GUERRERO,AJUCHITLAN,DEL,PROGRESO	0.006	SONORA,ALTAR
SINALOA,ELOTA	0.006	GUANAJUATO,PENJAMO
SINALOA,ELOTA	0.017	OAXACA,SAN,PEDRO,MIXTEPEC,-DTO.,22,-
SINALOA,ELOTA	0.006	MICHOACAN,SANTA,ANA,MAYA
MICHOACAN,HUETAMO	0.009	TABASCO,HUIMANGUILLO
MICHOACAN,HUETAMO	0.009	GUERRERO,COAHUAYUTLA,DE,JOSE,MARIA,IZAZAGA
MICHOACAN,HUETAMO	0.066	MICHOACAN,AQUILA
MICHOACAN,HUETAMO	0.019	MICHOACAN,COALCOMAN,DE,VAZQUEZ,PALLARES
MICHOACAN,HUETAMO	0.028	SONORA,ALTAR
MICHOACAN,HUETAMO	0.009	YUCATAN,MERIDA
MICHOACAN,HUETAMO	0.009	MICHOACAN,LA,PIEDAD
MICHOACAN,HUETAMO	0.009	MICHOACAN,ARTEAGA
MICHOACAN,HUETAMO	0.009	MICHOACAN,JACONA
MICHOACAN,HUETAMO	0.009	GUERRERO,AHUACUOTZINGO
MICHOACAN,HUETAMO	0.009	NUEVO,LEON,LINARES
SONORA,CANANEA	0.008	NUEVO,LEON,SANTA,CATARINA
SONORA,CANANEA	0.008	SONORA,AGUA,PRIETA
SONORA,CANANEA	0.011	GUANAJUATO,PENJAMO
SONORA,CANANEA	0.034	OAXACA,SAN,PEDRO,MIXTEPEC,-DTO.,22,-
SONORA,CANANEA	0.008	CHIHUAHUA,GRAN,MORELOS
SONORA,CANANEA	0.008	NUEVO,LEON,GENERAL,TERAN
SONORA,CANANEA	0.008	OAXACA,SANTIAGO,JUXTLAHUACA
SONORA,CANANEA	0.011	MICHOACAN,SANTA,ANA,MAYA
SONORA,CANANEA	0.008	HIDALGO,PROGRESO,DE,OBREGON
DURANGO,TAMAZULA	0.006	GUANAJUATO,PENJAMO
DURANGO,TAMAZULA	0.017	OAXACA,SAN,PEDRO,MIXTEPEC,-DTO.,22,-
DURANGO,TAMAZULA	0.006	MICHOACAN,SANTA,ANA,MAYA
NUEVO,LEON,SANTA,CATARINA	0.008	SONORA,AGUA,PRIETA
NUEVO,LEON,SANTA,CATARINA	0.011	GUANAJUATO,PENJAMO
NUEVO,LEON,SANTA,CATARINA	0.034	OAXACA,SAN,PEDRO,MIXTEPEC,-DTO.,22,-
NUEVO,LEON,SANTA,CATARINA	0.008	CHIHUAHUA,GRAN,MORELOS
NUEVO,LEON,SANTA,CATARINA	0.008	NUEVO,LEON,GENERAL,TERAN
NUEVO,LEON,SANTA,CATARINA	0.008	OAXACA,SANTIAGO,JUXTLAHUACA
NUEVO,LEON,SANTA,CATARINA	0.011	MICHOACAN,SANTA,ANA,MAYA
NUEVO,LEON,SANTA,CATARINA	0.008	HIDALGO,PROGRESO,DE,OBREGON
MEXICO,OCOYOACAC	0.006	GUANAJUATO,PENJAMO
MEXICO,OCOYOACAC	0.017	OAXACA,SAN,PEDRO,MIXTEPEC,-DTO.,22,-
MEXICO,OCOYOACAC	0.006	MICHOACAN,SANTA,ANA,MAYA
TABASCO,HUIMANGUILLO	0.013	MICHOACAN,AQUILA
TABASCO,HUIMANGUILLO	0.006	SONORA,ALTAR
NUEVO,LEON,SAN,PEDRO,GARZA,GARCIA	0.006	GUANAJUATO,PENJAMO
NUEVO,LEON,SAN,PEDRO,GARZA,GARCIA	0.017	OAXACA,SAN,PEDRO,MIXTEPEC,-DTO.,22,-
NUEVO,LEON,SAN,PEDRO,GARZA,GARCIA	0.006	MICHOACAN,SANTA,ANA,MAYA
SONORA,AGUA,PRIETA	0.011	GUANAJUATO,PENJAMO
SONORA,AGUA,PRIETA	0.034	OAXACA,SAN,PEDRO,MIXTEPEC,-DTO.,22,-
SONORA,AGUA,PRIETA	0.008	CHIHUAHUA,GRAN,MORELOS
SONORA,AGUA,PRIETA	0.008	NUEVO,LEON,GENERAL,TERAN
SONORA,AGUA,PRIETA	0.008	OAXACA,SANTIAGO,JUXTLAHUACA
SONORA,AGUA,PRIETA	0.011	MICHOACAN,SANTA,ANA,MAYA
SONORA,AGUA,PRIETA	0.008	HIDALGO,PROGRESO,DE,OBREGON
NUEVO,LEON,CADEREYTA,JIMENEZ	0.006	GUANAJUATO,PENJAMO
NUEVO,LEON,CADEREYTA,JIMENEZ	0.017	OAXACA,SAN,PEDRO,MIXTEPEC,-DTO.,22,-
NUEVO,LEON,CADEREYTA,JIMENEZ	0.006	MICHOACAN,SANTA,ANA,MAYA
GUERRERO,COAHUAYUTLA,DE,JOSE,MARIA,IZAZAGA	0.013	MICHOACAN,AQUILA
GUERRERO,COAHUAYUTLA,DE,JOSE,MARIA,IZAZAGA	0.006	SONORA,ALTAR
MICHOACAN,AQUILA	0.026	MICHOACAN,COALCOMAN,DE,VAZQUEZ,PALLARES
MICHOACAN,AQUILA	0.039	SONORA,ALTAR
MICHOACAN,AQUILA	0.013	YUCATAN,MERIDA
MICHOACAN,AQUILA	0.013	MICHOACAN,LA,PIEDAD
MICHOACAN,AQUILA	0.013	MICHOACAN,ARTEAGA
MICHOACAN,AQUILA	0.013	MICHOACAN,JACONA
MICHOACAN,AQUILA	0.013	GUERRERO,AHUACUOTZINGO
MICHOACAN,AQUILA	0.013	NUEVO,LEON,LINARES
DISTRITO,FEDERAL,COYOACAN	0.006	GUANAJUATO,PENJAMO
DISTRITO,FEDERAL,COYOACAN	0.017	OAXACA,SAN,PEDRO,MIXTEPEC,-DTO.,22,-
DISTRITO,FEDERAL,COYOACAN	0.006	MICHOACAN,SANTA,ANA,MAYA
GUANAJUATO,PENJAMO	0.006	DISTRITO,FEDERAL,IZTACALCO
GUANAJUATO,PENJAMO	0.006	MORELOS,YAUTEPEC
GUANAJUATO,PENJAMO	0.006	DISTRITO,FEDERAL,TLAHUAC
GUANAJUATO,PENJAMO	0.006	DISTRITO,FEDERAL,AZCAPOTZALCO
GUANAJUATO,PENJAMO	0.006	GUANAJUATO,ACAMBARO
GUANAJUATO,PENJAMO	0.006	CHIAPAS,PALENQUE
GUANAJUATO,PENJAMO	0.006	GUANAJUATO,CUERAMARO
GUANAJUATO,PENJAMO	0.051	OAXACA,SAN,PEDRO,MIXTEPEC,-DTO.,22,-
GUANAJUATO,PENJAMO	0.011	CHIHUAHUA,GRAN,MORELOS
GUANAJUATO,PENJAMO	0.006	MICHOACAN,PARACUARO
GUANAJUATO,PENJAMO	0.006	PUEBLA,PUEBLA
GUANAJUATO,PENJAMO	0.006	GUANAJUATO,URIANGATO
GUANAJUATO,PENJAMO	0.006	MICHOACAN,ARIO
GUANAJUATO,PENJAMO	0.011	NUEVO,LEON,GENERAL,TERAN
GUANAJUATO,PENJAMO	0.006	OAXACA,SAN,AGUSTIN,LOXICHA
GUANAJUATO,PENJAMO	0.011	OAXACA,SANTIAGO,JUXTLAHUACA
GUANAJUATO,PENJAMO	0.006	PUEBLA,SAN,ANDRES,CHOLULA
GUANAJUATO,PENJAMO	0.017	MICHOACAN,SANTA,ANA,MAYA
GUANAJUATO,PENJAMO	0.006	MICHOACAN,JUAREZ
GUANAJUATO,PENJAMO	0.006	MEXICO,ATENCO
GUANAJUATO,PENJAMO	0.006	MEXICO,IXTLAHUACA
GUANAJUATO,PENJAMO	0.006	MICHOACAN,TANGAMANDAPIO
GUANAJUATO,PENJAMO	0.006	OAXACA,SANTO,DOMINGO,DE,MORELOS
GUANAJUATO,PENJAMO	0.011	HIDALGO,PROGRESO,DE,OBREGON
GUANAJUATO,PENJAMO	0.006	JALISCO,TAMAZULA,DE,GORDIANO
GUANAJUATO,PENJAMO	0.006	MICHOACAN,CHARAPAN
GUANAJUATO,PENJAMO	0.006	MICHOACAN,NUMARAN
MICHOACAN,COALCOMAN,DE,VAZQUEZ,PALLARES	0.011	SONORA,ALTAR
DISTRITO,FEDERAL,IZTACALCO	0.017	OAXACA,SAN,PEDRO,MIXTEPEC,-DTO.,22,-
DISTRITO,FEDERAL,IZTACALCO	0.006	MICHOACAN,SANTA,ANA,MAYA
MORELOS,YAUTEPEC	0.017	OAXACA,SAN,PEDRO,MIXTEPEC,-DTO.,22,-
MORELOS,YAUTEPEC	0.006	MICHOACAN,SANTA,ANA,MAYA
DISTRITO,FEDERAL,TLAHUAC	0.017	OAXACA,SAN,PEDRO,MIXTEPEC,-DTO.,22,-
DISTRITO,FEDERAL,TLAHUAC	0.006	MICHOACAN,SANTA,ANA,MAYA
SONORA,ALTAR	0.006	YUCATAN,MERIDA
SONORA,ALTAR	0.006	MICHOACAN,LA,PIEDAD
SONORA,ALTAR	0.006	MICHOACAN,ARTEAGA
SONORA,ALTAR	0.006	MICHOACAN,JACONA
SONORA,ALTAR	0.006	GUERRERO,AHUACUOTZINGO
SONORA,ALTAR	0.006	NUEVO,LEON,LINARES
DISTRITO,FEDERAL,AZCAPOTZALCO	0.017	OAXACA,SAN,PEDRO,MIXTEPEC,-DTO.,22,-
DISTRITO,FEDERAL,AZCAPOTZALCO	0.006	MICHOACAN,SANTA,ANA,MAYA
GUANAJUATO,ACAMBARO	0.017	OAXACA,SAN,PEDRO,MIXTEPEC,-DTO.,22,-
GUANAJUATO,ACAMBARO	0.006	MICHOACAN,SANTA,ANA,MAYA
CHIAPAS,PALENQUE	0.017	OAXACA,SAN,PEDRO,MIXTEPEC,-DTO.,22,-
CHIAPAS,PALENQUE	0.006	MICHOACAN,SANTA,ANA,MAYA
GUANAJUATO,CUERAMARO	0.017	OAXACA,SAN,PEDRO,MIXTEPEC,-DTO.,22,-
GUANAJUATO,CUERAMARO	0.006	MICHOACAN,SANTA,ANA,MAYA
OAXACA,SAN,PEDRO,MIXTEPEC,-DTO.,22,-	0.034	CHIHUAHUA,GRAN,MORELOS
OAXACA,SAN,PEDRO,MIXTEPEC,-DTO.,22,-	0.017	MICHOACAN,PARACUARO
OAXACA,SAN,PEDRO,MIXTEPEC,-DTO.,22,-	0.017	PUEBLA,PUEBLA
OAXACA,SAN,PEDRO,MIXTEPEC,-DTO.,22,-	0.017	GUANAJUATO,URIANGATO
OAXACA,SAN,PEDRO,MIXTEPEC,-DTO.,22,-	0.017	MICHOACAN,ARIO
OAXACA,SAN,PEDRO,MIXTEPEC,-DTO.,22,-	0.034	NUEVO,LEON,GENERAL,TERAN
OAXACA,SAN,PEDRO,MIXTEPEC,-DTO.,22,-	0.017	OAXACA,SAN,AGUSTIN,LOXICHA
OAXACA,SAN,PEDRO,MIXTEPEC,-DTO.,22,-	0.034	OAXACA,SANTIAGO,JUXTLAHUACA
OAXACA,SAN,PEDRO,MIXTEPEC,-DTO.,22,-	0.017	PUEBLA,SAN,ANDRES,CHOLULA
OAXACA,SAN,PEDRO,MIXTEPEC,-DTO.,22,-	0.051	MICHOACAN,SANTA,ANA,MAYA
OAXACA,SAN,PEDRO,MIXTEPEC,-DTO.,22,-	0.017	MICHOACAN,JUAREZ
OAXACA,SAN,PEDRO,MIXTEPEC,-DTO.,22,-	0.017	MEXICO,ATENCO
OAXACA,SAN,PEDRO,MIXTEPEC,-DTO.,22,-	0.017	MEXICO,IXTLAHUACA
OAXACA,SAN,PEDRO,MIXTEPEC,-DTO.,22,-	0.017	MICHOACAN,TANGAMANDAPIO
OAXACA,SAN,PEDRO,MIXTEPEC,-DTO.,22,-	0.017	OAXACA,SANTO,DOMINGO,DE,MORELOS
OAXACA,SAN,PEDRO,MIXTEPEC,-DTO.,22,-	0.034	HIDALGO,PROGRESO,DE,OBREGON
OAXACA,SAN,PEDRO,MIXTEPEC,-DTO.,22,-	0.017	JALISCO,TAMAZULA,DE,GORDIANO
OAXACA,SAN,PEDRO,MIXTEPEC,-DTO.,22,-	0.017	MICHOACAN,CHARAPAN
OAXACA,SAN,PEDRO,MIXTEPEC,-DTO.,22,-	0.017	MICHOACAN,NUMARAN
CHIHUAHUA,GRAN,MORELOS	0.008	NUEVO,LEON,GENERAL,TERAN
CHIHUAHUA,GRAN,MORELOS	0.008	OAXACA,SANTIAGO,JUXTLAHUACA
CHIHUAHUA,GRAN,MORELOS	0.011	MICHOACAN,SANTA,ANA,MAYA
CHIHUAHUA,GRAN,MORELOS	0.008	HIDALGO,PROGRESO,DE,OBREGON
MICHOACAN,PARACUARO	0.006	MICHOACAN,SANTA,ANA,MAYA
PUEBLA,PUEBLA	0.006	MICHOACAN,SANTA,ANA,MAYA
GUANAJUATO,URIANGATO	0.006	MICHOACAN,SANTA,ANA,MAYA
MICHOACAN,ARIO	0.006	MICHOACAN,SANTA,ANA,MAYA
NUEVO,LEON,GENERAL,TERAN	0.008	OAXACA,SANTIAGO,JUXTLAHUACA
NUEVO,LEON,GENERAL,TERAN	0.011	MICHOACAN,SANTA,ANA,MAYA
NUEVO,LEON,GENERAL,TERAN	0.008	HIDALGO,PROGRESO,DE,OBREGON
OAXACA,SAN,AGUSTIN,LOXICHA	0.006	MICHOACAN,SANTA,ANA,MAYA
OAXACA,SANTIAGO,JUXTLAHUACA	0.011	MICHOACAN,SANTA,ANA,MAYA
OAXACA,SANTIAGO,JUXTLAHUACA	0.008	HIDALGO,PROGRESO,DE,OBREGON
PUEBLA,SAN,ANDRES,CHOLULA	0.006	MICHOACAN,SANTA,ANA,MAYA
MICHOACAN,SANTA,ANA,MAYA	0.006	MICHOACAN,JUAREZ
MICHOACAN,SANTA,ANA,MAYA	0.006	MEXICO,ATENCO
MICHOACAN,SANTA,ANA,MAYA	0.006	MEXICO,IXTLAHUACA
MICHOACAN,SANTA,ANA,MAYA	0.006	MICHOACAN,TANGAMANDAPIO
MICHOACAN,SANTA,ANA,MAYA	0.006	OAXACA,SANTO,DOMINGO,DE,MORELOS
MICHOACAN,SANTA,ANA,MAYA	0.011	HIDALGO,PROGRESO,DE,OBREGON
MICHOACAN,SANTA,ANA,MAYA	0.006	JALISCO,TAMAZULA,DE,GORDIANO
MICHOACAN,SANTA,ANA,MAYA	0.006	MICHOACAN,CHARAPAN
MICHOACAN,SANTA,ANA,MAYA	0.006	MICHOACAN,NUMARAN
