# Supplementary material for: Analysis of México’s Narco-War Network (2007–2011)
Source: PLoS One. 2015 May 18;10(5):e0126503. doi: 10.1371/journal.pone.0126503 (PMC4436224; doi:10.1371/journal.pone.0126503)
Supplement: S1 Compressed file — Each file contains all the correlations above certain threshold (indicated in the name of the file), during a particular month (also indicated in the name of the file). The file names have the value of θ followed by the number of the i th month, starting from January of 2007 until Sept. 2011. (ZIP) [file pone.0126503.s004.zip › Correlations_by_month/0.005__1.sif]

CHIHUAHUA,JUAREZ	0.009	CHIHUAHUA,CHIHUAHUA
CHIHUAHUA,JUAREZ	0.035	GUERRERO,ACAPULCO,DE,JUAREZ
CHIHUAHUA,JUAREZ	0.009	DURANGO,GOMEZ,PALACIO
CHIHUAHUA,JUAREZ	0.009	SINALOA,MAZATLAN
CHIHUAHUA,JUAREZ	0.009	NUEVO,LEON,MONTERREY
CHIHUAHUA,JUAREZ	0.018	MICHOACAN,MORELIA
CHIHUAHUA,JUAREZ	0.009	GUERRERO,CHILPANCINGO,DE,LOS,BRAVO
CHIHUAHUA,JUAREZ	0.009	MICHOACAN,APATZINGAN
CHIHUAHUA,JUAREZ	0.026	DISTRITO,FEDERAL,IZTAPALAPA
CHIHUAHUA,JUAREZ	0.009	SONORA,CAJEME
CHIHUAHUA,JUAREZ	0.009	CHIHUAHUA,NUEVO,CASAS,GRANDES
CHIHUAHUA,JUAREZ	0.079	AGUASCALIENTES,AGUASCALIENTES
CHIHUAHUA,JUAREZ	0.026	JALISCO,TLAJOMULCO,DE,ZUÑIGA
CHIHUAHUA,JUAREZ	0.026	GUERRERO,ATOYAC,DE,ALVAREZ
CHIHUAHUA,JUAREZ	0.026	SONORA,CABORCA
CHIHUAHUA,JUAREZ	0.009	COLIMA,COLIMA
CHIHUAHUA,JUAREZ	0.009	NUEVO,LEON,SANTIAGO
CHIHUAHUA,JUAREZ	0.009	HIDALGO,PACHUCA,DE,SOTO
CHIHUAHUA,JUAREZ	0.009	SONORA,SARIC
CHIHUAHUA,JUAREZ	0.009	MICHOACAN,SAN,LUCAS
CHIHUAHUA,JUAREZ	0.009	MICHOACAN,AQUILA
CHIHUAHUA,JUAREZ	0.009	DURANGO,MEZQUITAL
CHIHUAHUA,JUAREZ	0.018	CAMPECHE,CARMEN
CHIHUAHUA,JUAREZ	0.018	AGUASCALIENTES,JESUS,MARIA
CHIHUAHUA,JUAREZ	0.035	MICHOACAN,TURICATO
CHIHUAHUA,JUAREZ	0.009	MICHOACAN,TACAMBARO
CHIHUAHUA,JUAREZ	0.009	VERACRUZ,ISLA
CHIHUAHUA,JUAREZ	0.009	NUEVO,LEON,ALLENDE
CHIHUAHUA,JUAREZ	0.018	GUANAJUATO,COMONFORT
CHIHUAHUA,JUAREZ	0.035	CHIHUAHUA,DOCTOR,BELISARIO,DOMINGUEZ
CHIHUAHUA,JUAREZ	0.018	JALISCO,ZAPOTITLAN,DE,VADILLO
CHIHUAHUA,JUAREZ	0.018	SONORA,TRINCHERAS
SINALOA,CULIACAN	0.057	BAJA,CALIFORNIA,TIJUANA
SINALOA,CULIACAN	0.009	SINALOA,NAVOLATO
SINALOA,CULIACAN	0.013	TAMAULIPAS,REYNOSA
SINALOA,CULIACAN	0.035	MICHOACAN,URUAPAN
SINALOA,CULIACAN	0.009	MEXICO,NEZAHUALCOYOTL
SINALOA,CULIACAN	0.009	TAMAULIPAS,NUEVO,LAREDO
SINALOA,CULIACAN	0.009	JALISCO,GUADALAJARA
SINALOA,CULIACAN	0.009	GUERRERO,COYUCA,DE,CATALAN
SINALOA,CULIACAN	0.009	CHIHUAHUA,CUAUHTEMOC
SINALOA,CULIACAN	0.009	DISTRITO,FEDERAL,GUSTAVO,A.,MADERO
SINALOA,CULIACAN	0.009	DISTRITO,FEDERAL,CUAUHTEMOC
SINALOA,CULIACAN	0.009	SONORA,CANANEA
SINALOA,CULIACAN	0.009	NUEVO,LEON,SANTA,CATARINA
SINALOA,CULIACAN	0.013	GUANAJUATO,PENJAMO
SINALOA,CULIACAN	0.039	OAXACA,SAN,PEDRO,MIXTEPEC,-DTO.,22,-
SINALOA,CULIACAN	0.009	CHIHUAHUA,GRAN,MORELOS
SINALOA,CULIACAN	0.009	NUEVO,LEON,GENERAL,TERAN
SINALOA,CULIACAN	0.009	OAXACA,SANTIAGO,JUXTLAHUACA
SINALOA,CULIACAN	0.013	MICHOACAN,SANTA,ANA,MAYA
SINALOA,CULIACAN	0.009	HIDALGO,PROGRESO,DE,OBREGON
BAJA,CALIFORNIA,TIJUANA	0.038	SINALOA,NAVOLATO
BAJA,CALIFORNIA,TIJUANA	0.057	TAMAULIPAS,REYNOSA
BAJA,CALIFORNIA,TIJUANA	0.019	MEXICO,ECATEPEC,DE,MORELOS
BAJA,CALIFORNIA,TIJUANA	0.152	MICHOACAN,URUAPAN
BAJA,CALIFORNIA,TIJUANA	0.038	MEXICO,NEZAHUALCOYOTL
BAJA,CALIFORNIA,TIJUANA	0.019	JALISCO,ZAPOPAN
BAJA,CALIFORNIA,TIJUANA	0.038	TAMAULIPAS,NUEVO,LAREDO
BAJA,CALIFORNIA,TIJUANA	0.038	JALISCO,GUADALAJARA
BAJA,CALIFORNIA,TIJUANA	0.019	MICHOACAN,LAZARO,CARDENAS
BAJA,CALIFORNIA,TIJUANA	0.038	GUERRERO,COYUCA,DE,CATALAN
BAJA,CALIFORNIA,TIJUANA	0.019	GUERRERO,TECPAN,DE,GALEANA
BAJA,CALIFORNIA,TIJUANA	0.038	CHIHUAHUA,CUAUHTEMOC
BAJA,CALIFORNIA,TIJUANA	0.038	DISTRITO,FEDERAL,GUSTAVO,A.,MADERO
BAJA,CALIFORNIA,TIJUANA	0.019	DISTRITO,FEDERAL,VENUSTIANO,CARRANZA
BAJA,CALIFORNIA,TIJUANA	0.038	DISTRITO,FEDERAL,CUAUHTEMOC
BAJA,CALIFORNIA,TIJUANA	0.019	GUERRERO,COYUCA,DE,BENITEZ
BAJA,CALIFORNIA,TIJUANA	0.019	SINALOA,ELOTA
BAJA,CALIFORNIA,TIJUANA	0.038	SONORA,CANANEA
BAJA,CALIFORNIA,TIJUANA	0.019	DURANGO,TAMAZULA
BAJA,CALIFORNIA,TIJUANA	0.038	NUEVO,LEON,SANTA,CATARINA
BAJA,CALIFORNIA,TIJUANA	0.019	MEXICO,OCOYOACAC
BAJA,CALIFORNIA,TIJUANA	0.019	NUEVO,LEON,SAN,PEDRO,GARZA,GARCIA
BAJA,CALIFORNIA,TIJUANA	0.019	SONORA,AGUA,PRIETA
BAJA,CALIFORNIA,TIJUANA	0.019	NUEVO,LEON,CADEREYTA,JIMENEZ
BAJA,CALIFORNIA,TIJUANA	0.019	MICHOACAN,AGUILILLA
BAJA,CALIFORNIA,TIJUANA	0.019	DISTRITO,FEDERAL,COYOACAN
BAJA,CALIFORNIA,TIJUANA	0.057	GUANAJUATO,PENJAMO
BAJA,CALIFORNIA,TIJUANA	0.019	MICHOACAN,COALCOMAN,DE,VAZQUEZ,PALLARES
BAJA,CALIFORNIA,TIJUANA	0.019	MORELOS,YAUTEPEC
BAJA,CALIFORNIA,TIJUANA	0.019	DISTRITO,FEDERAL,TLAHUAC
BAJA,CALIFORNIA,TIJUANA	0.019	DISTRITO,FEDERAL,AZCAPOTZALCO
BAJA,CALIFORNIA,TIJUANA	0.019	GUANAJUATO,ACAMBARO
BAJA,CALIFORNIA,TIJUANA	0.019	CHIAPAS,PALENQUE
BAJA,CALIFORNIA,TIJUANA	0.019	GUANAJUATO,CUERAMARO
BAJA,CALIFORNIA,TIJUANA	0.019	MICHOACAN,HIDALGO
BAJA,CALIFORNIA,TIJUANA	0.171	OAXACA,SAN,PEDRO,MIXTEPEC,-DTO.,22,-
BAJA,CALIFORNIA,TIJUANA	0.038	CHIHUAHUA,GRAN,MORELOS
BAJA,CALIFORNIA,TIJUANA	0.019	MICHOACAN,PARACUARO
BAJA,CALIFORNIA,TIJUANA	0.019	PUEBLA,PUEBLA
BAJA,CALIFORNIA,TIJUANA	0.019	GUANAJUATO,URIANGATO
BAJA,CALIFORNIA,TIJUANA	0.019	MICHOACAN,ARIO
BAJA,CALIFORNIA,TIJUANA	0.038	NUEVO,LEON,GENERAL,TERAN
BAJA,CALIFORNIA,TIJUANA	0.019	OAXACA,SAN,AGUSTIN,LOXICHA
BAJA,CALIFORNIA,TIJUANA	0.038	OAXACA,SANTIAGO,JUXTLAHUACA
BAJA,CALIFORNIA,TIJUANA	0.019	PUEBLA,SAN,ANDRES,CHOLULA
BAJA,CALIFORNIA,TIJUANA	0.057	MICHOACAN,SANTA,ANA,MAYA
BAJA,CALIFORNIA,TIJUANA	0.019	MICHOACAN,JUAREZ
BAJA,CALIFORNIA,TIJUANA	0.019	MEXICO,ATENCO
BAJA,CALIFORNIA,TIJUANA	0.019	MEXICO,IXTLAHUACA
BAJA,CALIFORNIA,TIJUANA	0.019	MICHOACAN,TANGAMANDAPIO
BAJA,CALIFORNIA,TIJUANA	0.019	OAXACA,SANTO,DOMINGO,DE,MORELOS
BAJA,CALIFORNIA,TIJUANA	0.038	HIDALGO,PROGRESO,DE,OBREGON
BAJA,CALIFORNIA,TIJUANA	0.019	JALISCO,TAMAZULA,DE,GORDIANO
BAJA,CALIFORNIA,TIJUANA	0.019	MICHOACAN,CHARAPAN
BAJA,CALIFORNIA,TIJUANA	0.019	MICHOACAN,NUMARAN
CHIHUAHUA,CHIHUAHUA	0.006	GUERRERO,ACAPULCO,DE,JUAREZ
CHIHUAHUA,CHIHUAHUA	0.013	AGUASCALIENTES,AGUASCALIENTES
CHIHUAHUA,CHIHUAHUA	0.006	MICHOACAN,TURICATO
CHIHUAHUA,CHIHUAHUA	0.006	CHIHUAHUA,DOCTOR,BELISARIO,DOMINGUEZ
GUERRERO,ACAPULCO,DE,JUAREZ	0.006	DURANGO,GOMEZ,PALACIO
GUERRERO,ACAPULCO,DE,JUAREZ	0.006	SINALOA,MAZATLAN
GUERRERO,ACAPULCO,DE,JUAREZ	0.006	NUEVO,LEON,MONTERREY
GUERRERO,ACAPULCO,DE,JUAREZ	0.012	MICHOACAN,MORELIA
GUERRERO,ACAPULCO,DE,JUAREZ	0.006	GUERRERO,CHILPANCINGO,DE,LOS,BRAVO
GUERRERO,ACAPULCO,DE,JUAREZ	0.006	MICHOACAN,APATZINGAN
GUERRERO,ACAPULCO,DE,JUAREZ	0.018	DISTRITO,FEDERAL,IZTAPALAPA
GUERRERO,ACAPULCO,DE,JUAREZ	0.006	SONORA,CAJEME
GUERRERO,ACAPULCO,DE,JUAREZ	0.006	CHIHUAHUA,NUEVO,CASAS,GRANDES
GUERRERO,ACAPULCO,DE,JUAREZ	0.053	AGUASCALIENTES,AGUASCALIENTES
GUERRERO,ACAPULCO,DE,JUAREZ	0.018	JALISCO,TLAJOMULCO,DE,ZUÑIGA
GUERRERO,ACAPULCO,DE,JUAREZ	0.018	GUERRERO,ATOYAC,DE,ALVAREZ
GUERRERO,ACAPULCO,DE,JUAREZ	0.018	SONORA,CABORCA
GUERRERO,ACAPULCO,DE,JUAREZ	0.006	COLIMA,COLIMA
GUERRERO,ACAPULCO,DE,JUAREZ	0.006	NUEVO,LEON,SANTIAGO
GUERRERO,ACAPULCO,DE,JUAREZ	0.006	HIDALGO,PACHUCA,DE,SOTO
GUERRERO,ACAPULCO,DE,JUAREZ	0.006	SONORA,SARIC
GUERRERO,ACAPULCO,DE,JUAREZ	0.006	MICHOACAN,SAN,LUCAS
GUERRERO,ACAPULCO,DE,JUAREZ	0.006	MICHOACAN,AQUILA
GUERRERO,ACAPULCO,DE,JUAREZ	0.006	DURANGO,MEZQUITAL
GUERRERO,ACAPULCO,DE,JUAREZ	0.012	CAMPECHE,CARMEN
GUERRERO,ACAPULCO,DE,JUAREZ	0.012	AGUASCALIENTES,JESUS,MARIA
GUERRERO,ACAPULCO,DE,JUAREZ	0.023	MICHOACAN,TURICATO
GUERRERO,ACAPULCO,DE,JUAREZ	0.006	MICHOACAN,TACAMBARO
GUERRERO,ACAPULCO,DE,JUAREZ	0.006	VERACRUZ,ISLA
GUERRERO,ACAPULCO,DE,JUAREZ	0.006	NUEVO,LEON,ALLENDE
GUERRERO,ACAPULCO,DE,JUAREZ	0.012	GUANAJUATO,COMONFORT
GUERRERO,ACAPULCO,DE,JUAREZ	0.023	CHIHUAHUA,DOCTOR,BELISARIO,DOMINGUEZ
GUERRERO,ACAPULCO,DE,JUAREZ	0.012	JALISCO,ZAPOTITLAN,DE,VADILLO
GUERRERO,ACAPULCO,DE,JUAREZ	0.012	SONORA,TRINCHERAS
DURANGO,GOMEZ,PALACIO	0.013	AGUASCALIENTES,AGUASCALIENTES
DURANGO,GOMEZ,PALACIO	0.006	MICHOACAN,TURICATO
DURANGO,GOMEZ,PALACIO	0.006	CHIHUAHUA,DOCTOR,BELISARIO,DOMINGUEZ
SINALOA,MAZATLAN	0.013	AGUASCALIENTES,AGUASCALIENTES
SINALOA,MAZATLAN	0.006	MICHOACAN,TURICATO
SINALOA,MAZATLAN	0.006	CHIHUAHUA,DOCTOR,BELISARIO,DOMINGUEZ
SINALOA,NAVOLATO	0.009	TAMAULIPAS,REYNOSA
SINALOA,NAVOLATO	0.023	MICHOACAN,URUAPAN
SINALOA,NAVOLATO	0.006	MEXICO,NEZAHUALCOYOTL
SINALOA,NAVOLATO	0.006	TAMAULIPAS,NUEVO,LAREDO
SINALOA,NAVOLATO	0.006	JALISCO,GUADALAJARA
SINALOA,NAVOLATO	0.006	GUERRERO,COYUCA,DE,CATALAN
SINALOA,NAVOLATO	0.006	CHIHUAHUA,CUAUHTEMOC
SINALOA,NAVOLATO	0.006	DISTRITO,FEDERAL,GUSTAVO,A.,MADERO
SINALOA,NAVOLATO	0.006	DISTRITO,FEDERAL,CUAUHTEMOC
SINALOA,NAVOLATO	0.006	SONORA,CANANEA
SINALOA,NAVOLATO	0.006	NUEVO,LEON,SANTA,CATARINA
SINALOA,NAVOLATO	0.009	GUANAJUATO,PENJAMO
SINALOA,NAVOLATO	0.026	OAXACA,SAN,PEDRO,MIXTEPEC,-DTO.,22,-
SINALOA,NAVOLATO	0.006	CHIHUAHUA,GRAN,MORELOS
SINALOA,NAVOLATO	0.006	NUEVO,LEON,GENERAL,TERAN
SINALOA,NAVOLATO	0.006	OAXACA,SANTIAGO,JUXTLAHUACA
SINALOA,NAVOLATO	0.009	MICHOACAN,SANTA,ANA,MAYA
SINALOA,NAVOLATO	0.006	HIDALGO,PROGRESO,DE,OBREGON
NUEVO,LEON,MONTERREY	0.013	AGUASCALIENTES,AGUASCALIENTES
NUEVO,LEON,MONTERREY	0.006	MICHOACAN,TURICATO
NUEVO,LEON,MONTERREY	0.006	CHIHUAHUA,DOCTOR,BELISARIO,DOMINGUEZ
MICHOACAN,MORELIA	0.009	DISTRITO,FEDERAL,IZTAPALAPA
MICHOACAN,MORELIA	0.026	AGUASCALIENTES,AGUASCALIENTES
MICHOACAN,MORELIA	0.009	JALISCO,TLAJOMULCO,DE,ZUÑIGA
MICHOACAN,MORELIA	0.009	GUERRERO,ATOYAC,DE,ALVAREZ
MICHOACAN,MORELIA	0.009	SONORA,CABORCA
MICHOACAN,MORELIA	0.006	CAMPECHE,CARMEN
MICHOACAN,MORELIA	0.006	AGUASCALIENTES,JESUS,MARIA
MICHOACAN,MORELIA	0.012	MICHOACAN,TURICATO
MICHOACAN,MORELIA	0.006	GUANAJUATO,COMONFORT
MICHOACAN,MORELIA	0.012	CHIHUAHUA,DOCTOR,BELISARIO,DOMINGUEZ
MICHOACAN,MORELIA	0.006	JALISCO,ZAPOTITLAN,DE,VADILLO
MICHOACAN,MORELIA	0.006	SONORA,TRINCHERAS
TAMAULIPAS,REYNOSA	0.035	MICHOACAN,URUAPAN
TAMAULIPAS,REYNOSA	0.009	MEXICO,NEZAHUALCOYOTL
TAMAULIPAS,REYNOSA	0.009	TAMAULIPAS,NUEVO,LAREDO
TAMAULIPAS,REYNOSA	0.009	JALISCO,GUADALAJARA
TAMAULIPAS,REYNOSA	0.009	GUERRERO,COYUCA,DE,CATALAN
TAMAULIPAS,REYNOSA	0.009	CHIHUAHUA,CUAUHTEMOC
TAMAULIPAS,REYNOSA	0.009	DISTRITO,FEDERAL,GUSTAVO,A.,MADERO
TAMAULIPAS,REYNOSA	0.009	DISTRITO,FEDERAL,CUAUHTEMOC
TAMAULIPAS,REYNOSA	0.009	SONORA,CANANEA
TAMAULIPAS,REYNOSA	0.009	NUEVO,LEON,SANTA,CATARINA
TAMAULIPAS,REYNOSA	0.013	GUANAJUATO,PENJAMO
TAMAULIPAS,REYNOSA	0.039	OAXACA,SAN,PEDRO,MIXTEPEC,-DTO.,22,-
TAMAULIPAS,REYNOSA	0.009	CHIHUAHUA,GRAN,MORELOS
TAMAULIPAS,REYNOSA	0.009	NUEVO,LEON,GENERAL,TERAN
TAMAULIPAS,REYNOSA	0.009	OAXACA,SANTIAGO,JUXTLAHUACA
TAMAULIPAS,REYNOSA	0.013	MICHOACAN,SANTA,ANA,MAYA
TAMAULIPAS,REYNOSA	0.009	HIDALGO,PROGRESO,DE,OBREGON
MEXICO,ECATEPEC,DE,MORELOS	0.012	MICHOACAN,URUAPAN
MEXICO,ECATEPEC,DE,MORELOS	0.013	OAXACA,SAN,PEDRO,MIXTEPEC,-DTO.,22,-
MICHOACAN,URUAPAN	0.023	MEXICO,NEZAHUALCOYOTL
MICHOACAN,URUAPAN	0.012	JALISCO,ZAPOPAN
MICHOACAN,URUAPAN	0.023	TAMAULIPAS,NUEVO,LAREDO
MICHOACAN,URUAPAN	0.023	JALISCO,GUADALAJARA
MICHOACAN,URUAPAN	0.012	MICHOACAN,LAZARO,CARDENAS
MICHOACAN,URUAPAN	0.023	GUERRERO,COYUCA,DE,CATALAN
MICHOACAN,URUAPAN	0.012	GUERRERO,TECPAN,DE,GALEANA
MICHOACAN,URUAPAN	0.023	CHIHUAHUA,CUAUHTEMOC
MICHOACAN,URUAPAN	0.023	DISTRITO,FEDERAL,GUSTAVO,A.,MADERO
MICHOACAN,URUAPAN	0.012	DISTRITO,FEDERAL,VENUSTIANO,CARRANZA
MICHOACAN,URUAPAN	0.023	DISTRITO,FEDERAL,CUAUHTEMOC
MICHOACAN,URUAPAN	0.012	GUERRERO,COYUCA,DE,BENITEZ
MICHOACAN,URUAPAN	0.012	SINALOA,ELOTA
MICHOACAN,URUAPAN	0.023	SONORA,CANANEA
MICHOACAN,URUAPAN	0.012	DURANGO,TAMAZULA
MICHOACAN,URUAPAN	0.023	NUEVO,LEON,SANTA,CATARINA
MICHOACAN,URUAPAN	0.012	MEXICO,OCOYOACAC
MICHOACAN,URUAPAN	0.012	NUEVO,LEON,SAN,PEDRO,GARZA,GARCIA
MICHOACAN,URUAPAN	0.012	SONORA,AGUA,PRIETA
MICHOACAN,URUAPAN	0.012	NUEVO,LEON,CADEREYTA,JIMENEZ
MICHOACAN,URUAPAN	0.012	MICHOACAN,AGUILILLA
MICHOACAN,URUAPAN	0.012	DISTRITO,FEDERAL,COYOACAN
MICHOACAN,URUAPAN	0.035	GUANAJUATO,PENJAMO
MICHOACAN,URUAPAN	0.012	MICHOACAN,COALCOMAN,DE,VAZQUEZ,PALLARES
MICHOACAN,URUAPAN	0.012	MORELOS,YAUTEPEC
MICHOACAN,URUAPAN	0.012	DISTRITO,FEDERAL,TLAHUAC
MICHOACAN,URUAPAN	0.012	DISTRITO,FEDERAL,AZCAPOTZALCO
MICHOACAN,URUAPAN	0.012	GUANAJUATO,ACAMBARO
MICHOACAN,URUAPAN	0.012	CHIAPAS,PALENQUE
MICHOACAN,URUAPAN	0.012	GUANAJUATO,CUERAMARO
MICHOACAN,URUAPAN	0.012	MICHOACAN,HIDALGO
MICHOACAN,URUAPAN	0.105	OAXACA,SAN,PEDRO,MIXTEPEC,-DTO.,22,-
MICHOACAN,URUAPAN	0.023	CHIHUAHUA,GRAN,MORELOS
MICHOACAN,URUAPAN	0.012	MICHOACAN,PARACUARO
MICHOACAN,URUAPAN	0.012	PUEBLA,PUEBLA
MICHOACAN,URUAPAN	0.012	GUANAJUATO,URIANGATO
MICHOACAN,URUAPAN	0.012	MICHOACAN,ARIO
MICHOACAN,URUAPAN	0.023	NUEVO,LEON,GENERAL,TERAN
MICHOACAN,URUAPAN	0.012	OAXACA,SAN,AGUSTIN,LOXICHA
MICHOACAN,URUAPAN	0.023	OAXACA,SANTIAGO,JUXTLAHUACA
MICHOACAN,URUAPAN	0.012	PUEBLA,SAN,ANDRES,CHOLULA
MICHOACAN,URUAPAN	0.035	MICHOACAN,SANTA,ANA,MAYA
MICHOACAN,URUAPAN	0.012	MICHOACAN,JUAREZ
MICHOACAN,URUAPAN	0.012	MEXICO,ATENCO
MICHOACAN,URUAPAN	0.012	MEXICO,IXTLAHUACA
MICHOACAN,URUAPAN	0.012	MICHOACAN,TANGAMANDAPIO
MICHOACAN,URUAPAN	0.012	OAXACA,SANTO,DOMINGO,DE,MORELOS
MICHOACAN,URUAPAN	0.023	HIDALGO,PROGRESO,DE,OBREGON
MICHOACAN,URUAPAN	0.012	JALISCO,TAMAZULA,DE,GORDIANO
MICHOACAN,URUAPAN	0.012	MICHOACAN,CHARAPAN
MICHOACAN,URUAPAN	0.012	MICHOACAN,NUMARAN
GUERRERO,CHILPANCINGO,DE,LOS,BRAVO	0.013	AGUASCALIENTES,AGUASCALIENTES
GUERRERO,CHILPANCINGO,DE,LOS,BRAVO	0.006	MICHOACAN,TURICATO
GUERRERO,CHILPANCINGO,DE,LOS,BRAVO	0.006	CHIHUAHUA,DOCTOR,BELISARIO,DOMINGUEZ
MEXICO,NEZAHUALCOYOTL	0.006	TAMAULIPAS,NUEVO,LAREDO
MEXICO,NEZAHUALCOYOTL	0.006	JALISCO,GUADALAJARA
MEXICO,NEZAHUALCOYOTL	0.006	GUERRERO,COYUCA,DE,CATALAN
MEXICO,NEZAHUALCOYOTL	0.006	CHIHUAHUA,CUAUHTEMOC
MEXICO,NEZAHUALCOYOTL	0.006	DISTRITO,FEDERAL,GUSTAVO,A.,MADERO
MEXICO,NEZAHUALCOYOTL	0.006	DISTRITO,FEDERAL,CUAUHTEMOC
MEXICO,NEZAHUALCOYOTL	0.006	SONORA,CANANEA
MEXICO,NEZAHUALCOYOTL	0.006	NUEVO,LEON,SANTA,CATARINA
MEXICO,NEZAHUALCOYOTL	0.009	GUANAJUATO,PENJAMO
MEXICO,NEZAHUALCOYOTL	0.026	OAXACA,SAN,PEDRO,MIXTEPEC,-DTO.,22,-
MEXICO,NEZAHUALCOYOTL	0.006	CHIHUAHUA,GRAN,MORELOS
MEXICO,NEZAHUALCOYOTL	0.006	NUEVO,LEON,GENERAL,TERAN
MEXICO,NEZAHUALCOYOTL	0.006	OAXACA,SANTIAGO,JUXTLAHUACA
MEXICO,NEZAHUALCOYOTL	0.009	MICHOACAN,SANTA,ANA,MAYA
MEXICO,NEZAHUALCOYOTL	0.006	HIDALGO,PROGRESO,DE,OBREGON
JALISCO,ZAPOPAN	0.013	OAXACA,SAN,PEDRO,MIXTEPEC,-DTO.,22,-
TAMAULIPAS,NUEVO,LAREDO	0.006	JALISCO,GUADALAJARA
TAMAULIPAS,NUEVO,LAREDO	0.006	GUERRERO,COYUCA,DE,CATALAN
TAMAULIPAS,NUEVO,LAREDO	0.006	CHIHUAHUA,CUAUHTEMOC
TAMAULIPAS,NUEVO,LAREDO	0.006	DISTRITO,FEDERAL,GUSTAVO,A.,MADERO
TAMAULIPAS,NUEVO,LAREDO	0.006	DISTRITO,FEDERAL,CUAUHTEMOC
TAMAULIPAS,NUEVO,LAREDO	0.006	SONORA,CANANEA
TAMAULIPAS,NUEVO,LAREDO	0.006	NUEVO,LEON,SANTA,CATARINA
TAMAULIPAS,NUEVO,LAREDO	0.009	GUANAJUATO,PENJAMO
TAMAULIPAS,NUEVO,LAREDO	0.026	OAXACA,SAN,PEDRO,MIXTEPEC,-DTO.,22,-
TAMAULIPAS,NUEVO,LAREDO	0.006	CHIHUAHUA,GRAN,MORELOS
TAMAULIPAS,NUEVO,LAREDO	0.006	NUEVO,LEON,GENERAL,TERAN
TAMAULIPAS,NUEVO,LAREDO	0.006	OAXACA,SANTIAGO,JUXTLAHUACA
TAMAULIPAS,NUEVO,LAREDO	0.009	MICHOACAN,SANTA,ANA,MAYA
TAMAULIPAS,NUEVO,LAREDO	0.006	HIDALGO,PROGRESO,DE,OBREGON
MICHOACAN,APATZINGAN	0.013	AGUASCALIENTES,AGUASCALIENTES
MICHOACAN,APATZINGAN	0.006	MICHOACAN,TURICATO
MICHOACAN,APATZINGAN	0.006	CHIHUAHUA,DOCTOR,BELISARIO,DOMINGUEZ
JALISCO,GUADALAJARA	0.006	GUERRERO,COYUCA,DE,CATALAN
JALISCO,GUADALAJARA	0.006	CHIHUAHUA,CUAUHTEMOC
JALISCO,GUADALAJARA	0.006	DISTRITO,FEDERAL,GUSTAVO,A.,MADERO
JALISCO,GUADALAJARA	0.006	DISTRITO,FEDERAL,CUAUHTEMOC
JALISCO,GUADALAJARA	0.006	SONORA,CANANEA
JALISCO,GUADALAJARA	0.006	NUEVO,LEON,SANTA,CATARINA
JALISCO,GUADALAJARA	0.009	GUANAJUATO,PENJAMO
JALISCO,GUADALAJARA	0.026	OAXACA,SAN,PEDRO,MIXTEPEC,-DTO.,22,-
JALISCO,GUADALAJARA	0.006	CHIHUAHUA,GRAN,MORELOS
JALISCO,GUADALAJARA	0.006	NUEVO,LEON,GENERAL,TERAN
JALISCO,GUADALAJARA	0.006	OAXACA,SANTIAGO,JUXTLAHUACA
JALISCO,GUADALAJARA	0.009	MICHOACAN,SANTA,ANA,MAYA
JALISCO,GUADALAJARA	0.006	HIDALGO,PROGRESO,DE,OBREGON
DISTRITO,FEDERAL,IZTAPALAPA	0.039	AGUASCALIENTES,AGUASCALIENTES
DISTRITO,FEDERAL,IZTAPALAPA	0.013	JALISCO,TLAJOMULCO,DE,ZUÑIGA
DISTRITO,FEDERAL,IZTAPALAPA	0.013	GUERRERO,ATOYAC,DE,ALVAREZ
DISTRITO,FEDERAL,IZTAPALAPA	0.013	SONORA,CABORCA
DISTRITO,FEDERAL,IZTAPALAPA	0.009	CAMPECHE,CARMEN
DISTRITO,FEDERAL,IZTAPALAPA	0.009	AGUASCALIENTES,JESUS,MARIA
DISTRITO,FEDERAL,IZTAPALAPA	0.018	MICHOACAN,TURICATO
DISTRITO,FEDERAL,IZTAPALAPA	0.009	GUANAJUATO,COMONFORT
DISTRITO,FEDERAL,IZTAPALAPA	0.018	CHIHUAHUA,DOCTOR,BELISARIO,DOMINGUEZ
DISTRITO,FEDERAL,IZTAPALAPA	0.009	JALISCO,ZAPOTITLAN,DE,VADILLO
DISTRITO,FEDERAL,IZTAPALAPA	0.009	SONORA,TRINCHERAS
SONORA,CAJEME	0.013	AGUASCALIENTES,AGUASCALIENTES
SONORA,CAJEME	0.006	MICHOACAN,TURICATO
SONORA,CAJEME	0.006	CHIHUAHUA,DOCTOR,BELISARIO,DOMINGUEZ
CHIHUAHUA,NUEVO,CASAS,GRANDES	0.013	AGUASCALIENTES,AGUASCALIENTES
CHIHUAHUA,NUEVO,CASAS,GRANDES	0.006	MICHOACAN,TURICATO
CHIHUAHUA,NUEVO,CASAS,GRANDES	0.006	CHIHUAHUA,DOCTOR,BELISARIO,DOMINGUEZ
MICHOACAN,LAZARO,CARDENAS	0.013	OAXACA,SAN,PEDRO,MIXTEPEC,-DTO.,22,-
GUERRERO,COYUCA,DE,CATALAN	0.006	CHIHUAHUA,CUAUHTEMOC
GUERRERO,COYUCA,DE,CATALAN	0.006	DISTRITO,FEDERAL,GUSTAVO,A.,MADERO
GUERRERO,COYUCA,DE,CATALAN	0.006	DISTRITO,FEDERAL,CUAUHTEMOC
GUERRERO,COYUCA,DE,CATALAN	0.006	SONORA,CANANEA
GUERRERO,COYUCA,DE,CATALAN	0.006	NUEVO,LEON,SANTA,CATARINA
GUERRERO,COYUCA,DE,CATALAN	0.009	GUANAJUATO,PENJAMO
GUERRERO,COYUCA,DE,CATALAN	0.026	OAXACA,SAN,PEDRO,MIXTEPEC,-DTO.,22,-
GUERRERO,COYUCA,DE,CATALAN	0.006	CHIHUAHUA,GRAN,MORELOS
GUERRERO,COYUCA,DE,CATALAN	0.006	NUEVO,LEON,GENERAL,TERAN
GUERRERO,COYUCA,DE,CATALAN	0.006	OAXACA,SANTIAGO,JUXTLAHUACA
GUERRERO,COYUCA,DE,CATALAN	0.009	MICHOACAN,SANTA,ANA,MAYA
GUERRERO,COYUCA,DE,CATALAN	0.006	HIDALGO,PROGRESO,DE,OBREGON
GUERRERO,TECPAN,DE,GALEANA	0.013	OAXACA,SAN,PEDRO,MIXTEPEC,-DTO.,22,-
AGUASCALIENTES,AGUASCALIENTES	0.039	JALISCO,TLAJOMULCO,DE,ZUÑIGA
AGUASCALIENTES,AGUASCALIENTES	0.039	GUERRERO,ATOYAC,DE,ALVAREZ
AGUASCALIENTES,AGUASCALIENTES	0.039	SONORA,CABORCA
AGUASCALIENTES,AGUASCALIENTES	0.013	COLIMA,COLIMA
AGUASCALIENTES,AGUASCALIENTES	0.013	NUEVO,LEON,SANTIAGO
AGUASCALIENTES,AGUASCALIENTES	0.013	HIDALGO,PACHUCA,DE,SOTO
AGUASCALIENTES,AGUASCALIENTES	0.013	SONORA,SARIC
AGUASCALIENTES,AGUASCALIENTES	0.013	MICHOACAN,SAN,LUCAS
AGUASCALIENTES,AGUASCALIENTES	0.013	MICHOACAN,AQUILA
AGUASCALIENTES,AGUASCALIENTES	0.013	DURANGO,MEZQUITAL
AGUASCALIENTES,AGUASCALIENTES	0.026	CAMPECHE,CARMEN
AGUASCALIENTES,AGUASCALIENTES	0.026	AGUASCALIENTES,JESUS,MARIA
AGUASCALIENTES,AGUASCALIENTES	0.053	MICHOACAN,TURICATO
AGUASCALIENTES,AGUASCALIENTES	0.013	MICHOACAN,TACAMBARO
AGUASCALIENTES,AGUASCALIENTES	0.013	VERACRUZ,ISLA
AGUASCALIENTES,AGUASCALIENTES	0.013	NUEVO,LEON,ALLENDE
AGUASCALIENTES,AGUASCALIENTES	0.026	GUANAJUATO,COMONFORT
AGUASCALIENTES,AGUASCALIENTES	0.053	CHIHUAHUA,DOCTOR,BELISARIO,DOMINGUEZ
AGUASCALIENTES,AGUASCALIENTES	0.026	JALISCO,ZAPOTITLAN,DE,VADILLO
AGUASCALIENTES,AGUASCALIENTES	0.026	SONORA,TRINCHERAS
CHIHUAHUA,CUAUHTEMOC	0.006	DISTRITO,FEDERAL,GUSTAVO,A.,MADERO
CHIHUAHUA,CUAUHTEMOC	0.006	DISTRITO,FEDERAL,CUAUHTEMOC
CHIHUAHUA,CUAUHTEMOC	0.006	SONORA,CANANEA
CHIHUAHUA,CUAUHTEMOC	0.006	NUEVO,LEON,SANTA,CATARINA
CHIHUAHUA,CUAUHTEMOC	0.009	GUANAJUATO,PENJAMO
CHIHUAHUA,CUAUHTEMOC	0.026	OAXACA,SAN,PEDRO,MIXTEPEC,-DTO.,22,-
CHIHUAHUA,CUAUHTEMOC	0.006	CHIHUAHUA,GRAN,MORELOS
CHIHUAHUA,CUAUHTEMOC	0.006	NUEVO,LEON,GENERAL,TERAN
CHIHUAHUA,CUAUHTEMOC	0.006	OAXACA,SANTIAGO,JUXTLAHUACA
CHIHUAHUA,CUAUHTEMOC	0.009	MICHOACAN,SANTA,ANA,MAYA
CHIHUAHUA,CUAUHTEMOC	0.006	HIDALGO,PROGRESO,DE,OBREGON
DISTRITO,FEDERAL,GUSTAVO,A.,MADERO	0.006	DISTRITO,FEDERAL,CUAUHTEMOC
DISTRITO,FEDERAL,GUSTAVO,A.,MADERO	0.006	SONORA,CANANEA
DISTRITO,FEDERAL,GUSTAVO,A.,MADERO	0.006	NUEVO,LEON,SANTA,CATARINA
DISTRITO,FEDERAL,GUSTAVO,A.,MADERO	0.009	GUANAJUATO,PENJAMO
DISTRITO,FEDERAL,GUSTAVO,A.,MADERO	0.026	OAXACA,SAN,PEDRO,MIXTEPEC,-DTO.,22,-
DISTRITO,FEDERAL,GUSTAVO,A.,MADERO	0.006	CHIHUAHUA,GRAN,MORELOS
DISTRITO,FEDERAL,GUSTAVO,A.,MADERO	0.006	NUEVO,LEON,GENERAL,TERAN
DISTRITO,FEDERAL,GUSTAVO,A.,MADERO	0.006	OAXACA,SANTIAGO,JUXTLAHUACA
DISTRITO,FEDERAL,GUSTAVO,A.,MADERO	0.009	MICHOACAN,SANTA,ANA,MAYA
DISTRITO,FEDERAL,GUSTAVO,A.,MADERO	0.006	HIDALGO,PROGRESO,DE,OBREGON
JALISCO,TLAJOMULCO,DE,ZUÑIGA	0.013	GUERRERO,ATOYAC,DE,ALVAREZ
JALISCO,TLAJOMULCO,DE,ZUÑIGA	0.013	SONORA,CABORCA
JALISCO,TLAJOMULCO,DE,ZUÑIGA	0.009	CAMPECHE,CARMEN
JALISCO,TLAJOMULCO,DE,ZUÑIGA	0.009	AGUASCALIENTES,JESUS,MARIA
JALISCO,TLAJOMULCO,DE,ZUÑIGA	0.018	MICHOACAN,TURICATO
JALISCO,TLAJOMULCO,DE,ZUÑIGA	0.009	GUANAJUATO,COMONFORT
JALISCO,TLAJOMULCO,DE,ZUÑIGA	0.018	CHIHUAHUA,DOCTOR,BELISARIO,DOMINGUEZ
JALISCO,TLAJOMULCO,DE,ZUÑIGA	0.009	JALISCO,ZAPOTITLAN,DE,VADILLO
JALISCO,TLAJOMULCO,DE,ZUÑIGA	0.009	SONORA,TRINCHERAS
DISTRITO,FEDERAL,VENUSTIANO,CARRANZA	0.013	OAXACA,SAN,PEDRO,MIXTEPEC,-DTO.,22,-
DISTRITO,FEDERAL,CUAUHTEMOC	0.006	SONORA,CANANEA
DISTRITO,FEDERAL,CUAUHTEMOC	0.006	NUEVO,LEON,SANTA,CATARINA
DISTRITO,FEDERAL,CUAUHTEMOC	0.009	GUANAJUATO,PENJAMO
DISTRITO,FEDERAL,CUAUHTEMOC	0.026	OAXACA,SAN,PEDRO,MIXTEPEC,-DTO.,22,-
DISTRITO,FEDERAL,CUAUHTEMOC	0.006	CHIHUAHUA,GRAN,MORELOS
DISTRITO,FEDERAL,CUAUHTEMOC	0.006	NUEVO,LEON,GENERAL,TERAN
DISTRITO,FEDERAL,CUAUHTEMOC	0.006	OAXACA,SANTIAGO,JUXTLAHUACA
DISTRITO,FEDERAL,CUAUHTEMOC	0.009	MICHOACAN,SANTA,ANA,MAYA
DISTRITO,FEDERAL,CUAUHTEMOC	0.006	HIDALGO,PROGRESO,DE,OBREGON
GUERRERO,ATOYAC,DE,ALVAREZ	0.013	SONORA,CABORCA
GUERRERO,ATOYAC,DE,ALVAREZ	0.009	CAMPECHE,CARMEN
GUERRERO,ATOYAC,DE,ALVAREZ	0.009	AGUASCALIENTES,JESUS,MARIA
GUERRERO,ATOYAC,DE,ALVAREZ	0.018	MICHOACAN,TURICATO
GUERRERO,ATOYAC,DE,ALVAREZ	0.009	GUANAJUATO,COMONFORT
GUERRERO,ATOYAC,DE,ALVAREZ	0.018	CHIHUAHUA,DOCTOR,BELISARIO,DOMINGUEZ
GUERRERO,ATOYAC,DE,ALVAREZ	0.009	JALISCO,ZAPOTITLAN,DE,VADILLO
GUERRERO,ATOYAC,DE,ALVAREZ	0.009	SONORA,TRINCHERAS
GUERRERO,COYUCA,DE,BENITEZ	0.013	OAXACA,SAN,PEDRO,MIXTEPEC,-DTO.,22,-
SONORA,CABORCA	0.009	CAMPECHE,CARMEN
SONORA,CABORCA	0.009	AGUASCALIENTES,JESUS,MARIA
SONORA,CABORCA	0.018	MICHOACAN,TURICATO
SONORA,CABORCA	0.009	GUANAJUATO,COMONFORT
SONORA,CABORCA	0.018	CHIHUAHUA,DOCTOR,BELISARIO,DOMINGUEZ
SONORA,CABORCA	0.009	JALISCO,ZAPOTITLAN,DE,VADILLO
SONORA,CABORCA	0.009	SONORA,TRINCHERAS
SINALOA,ELOTA	0.013	OAXACA,SAN,PEDRO,MIXTEPEC,-DTO.,22,-
COLIMA,COLIMA	0.006	MICHOACAN,TURICATO
COLIMA,COLIMA	0.006	CHIHUAHUA,DOCTOR,BELISARIO,DOMINGUEZ
NUEVO,LEON,SANTIAGO	0.006	MICHOACAN,TURICATO
NUEVO,LEON,SANTIAGO	0.006	CHIHUAHUA,DOCTOR,BELISARIO,DOMINGUEZ
SONORA,CANANEA	0.006	NUEVO,LEON,SANTA,CATARINA
SONORA,CANANEA	0.009	GUANAJUATO,PENJAMO
SONORA,CANANEA	0.026	OAXACA,SAN,PEDRO,MIXTEPEC,-DTO.,22,-
SONORA,CANANEA	0.006	CHIHUAHUA,GRAN,MORELOS
SONORA,CANANEA	0.006	NUEVO,LEON,GENERAL,TERAN
SONORA,CANANEA	0.006	OAXACA,SANTIAGO,JUXTLAHUACA
SONORA,CANANEA	0.009	MICHOACAN,SANTA,ANA,MAYA
SONORA,CANANEA	0.006	HIDALGO,PROGRESO,DE,OBREGON
HIDALGO,PACHUCA,DE,SOTO	0.006	MICHOACAN,TURICATO
HIDALGO,PACHUCA,DE,SOTO	0.006	CHIHUAHUA,DOCTOR,BELISARIO,DOMINGUEZ
DURANGO,TAMAZULA	0.013	OAXACA,SAN,PEDRO,MIXTEPEC,-DTO.,22,-
NUEVO,LEON,SANTA,CATARINA	0.009	GUANAJUATO,PENJAMO
NUEVO,LEON,SANTA,CATARINA	0.026	OAXACA,SAN,PEDRO,MIXTEPEC,-DTO.,22,-
NUEVO,LEON,SANTA,CATARINA	0.006	CHIHUAHUA,GRAN,MORELOS
NUEVO,LEON,SANTA,CATARINA	0.006	NUEVO,LEON,GENERAL,TERAN
NUEVO,LEON,SANTA,CATARINA	0.006	OAXACA,SANTIAGO,JUXTLAHUACA
NUEVO,LEON,SANTA,CATARINA	0.009	MICHOACAN,SANTA,ANA,MAYA
NUEVO,LEON,SANTA,CATARINA	0.006	HIDALGO,PROGRESO,DE,OBREGON
MEXICO,OCOYOACAC	0.013	OAXACA,SAN,PEDRO,MIXTEPEC,-DTO.,22,-
NUEVO,LEON,SAN,PEDRO,GARZA,GARCIA	0.013	OAXACA,SAN,PEDRO,MIXTEPEC,-DTO.,22,-
SONORA,AGUA,PRIETA	0.013	OAXACA,SAN,PEDRO,MIXTEPEC,-DTO.,22,-
SONORA,SARIC	0.006	MICHOACAN,TURICATO
SONORA,SARIC	0.006	CHIHUAHUA,DOCTOR,BELISARIO,DOMINGUEZ
MICHOACAN,SAN,LUCAS	0.006	MICHOACAN,TURICATO
MICHOACAN,SAN,LUCAS	0.006	CHIHUAHUA,DOCTOR,BELISARIO,DOMINGUEZ
NUEVO,LEON,CADEREYTA,JIMENEZ	0.013	OAXACA,SAN,PEDRO,MIXTEPEC,-DTO.,22,-
MICHOACAN,AGUILILLA	0.013	OAXACA,SAN,PEDRO,MIXTEPEC,-DTO.,22,-
MICHOACAN,AQUILA	0.006	MICHOACAN,TURICATO
MICHOACAN,AQUILA	0.006	CHIHUAHUA,DOCTOR,BELISARIO,DOMINGUEZ
DISTRITO,FEDERAL,COYOACAN	0.013	OAXACA,SAN,PEDRO,MIXTEPEC,-DTO.,22,-
DURANGO,MEZQUITAL	0.006	MICHOACAN,TURICATO
DURANGO,MEZQUITAL	0.006	CHIHUAHUA,DOCTOR,BELISARIO,DOMINGUEZ
GUANAJUATO,PENJAMO	0.039	OAXACA,SAN,PEDRO,MIXTEPEC,-DTO.,22,-
GUANAJUATO,PENJAMO	0.009	CHIHUAHUA,GRAN,MORELOS
GUANAJUATO,PENJAMO	0.009	NUEVO,LEON,GENERAL,TERAN
GUANAJUATO,PENJAMO	0.009	OAXACA,SANTIAGO,JUXTLAHUACA
GUANAJUATO,PENJAMO	0.013	MICHOACAN,SANTA,ANA,MAYA
GUANAJUATO,PENJAMO	0.009	HIDALGO,PROGRESO,DE,OBREGON
MICHOACAN,COALCOMAN,DE,VAZQUEZ,PALLARES	0.013	OAXACA,SAN,PEDRO,MIXTEPEC,-DTO.,22,-
MORELOS,YAUTEPEC	0.013	OAXACA,SAN,PEDRO,MIXTEPEC,-DTO.,22,-
CAMPECHE,CARMEN	0.006	AGUASCALIENTES,JESUS,MARIA
CAMPECHE,CARMEN	0.012	MICHOACAN,TURICATO
CAMPECHE,CARMEN	0.006	GUANAJUATO,COMONFORT
CAMPECHE,CARMEN	0.012	CHIHUAHUA,DOCTOR,BELISARIO,DOMINGUEZ
CAMPECHE,CARMEN	0.006	JALISCO,ZAPOTITLAN,DE,VADILLO
CAMPECHE,CARMEN	0.006	SONORA,TRINCHERAS
DISTRITO,FEDERAL,TLAHUAC	0.013	OAXACA,SAN,PEDRO,MIXTEPEC,-DTO.,22,-
DISTRITO,FEDERAL,AZCAPOTZALCO	0.013	OAXACA,SAN,PEDRO,MIXTEPEC,-DTO.,22,-
GUANAJUATO,ACAMBARO	0.013	OAXACA,SAN,PEDRO,MIXTEPEC,-DTO.,22,-
CHIAPAS,PALENQUE	0.013	OAXACA,SAN,PEDRO,MIXTEPEC,-DTO.,22,-
GUANAJUATO,CUERAMARO	0.013	OAXACA,SAN,PEDRO,MIXTEPEC,-DTO.,22,-
MICHOACAN,HIDALGO	0.013	OAXACA,SAN,PEDRO,MIXTEPEC,-DTO.,22,-
AGUASCALIENTES,JESUS,MARIA	0.012	MICHOACAN,TURICATO
AGUASCALIENTES,JESUS,MARIA	0.006	GUANAJUATO,COMONFORT
AGUASCALIENTES,JESUS,MARIA	0.012	CHIHUAHUA,DOCTOR,BELISARIO,DOMINGUEZ
AGUASCALIENTES,JESUS,MARIA	0.006	JALISCO,ZAPOTITLAN,DE,VADILLO
AGUASCALIENTES,JESUS,MARIA	0.006	SONORA,TRINCHERAS
MICHOACAN,TURICATO	0.006	MICHOACAN,TACAMBARO
MICHOACAN,TURICATO	0.006	VERACRUZ,ISLA
MICHOACAN,TURICATO	0.006	NUEVO,LEON,ALLENDE
MICHOACAN,TURICATO	0.012	GUANAJUATO,COMONFORT
MICHOACAN,TURICATO	0.023	CHIHUAHUA,DOCTOR,BELISARIO,DOMINGUEZ
MICHOACAN,TURICATO	0.012	JALISCO,ZAPOTITLAN,DE,VADILLO
MICHOACAN,TURICATO	0.012	SONORA,TRINCHERAS
OAXACA,SAN,PEDRO,MIXTEPEC,-DTO.,22,-	0.026	CHIHUAHUA,GRAN,MORELOS
OAXACA,SAN,PEDRO,MIXTEPEC,-DTO.,22,-	0.013	MICHOACAN,PARACUARO
OAXACA,SAN,PEDRO,MIXTEPEC,-DTO.,22,-	0.013	PUEBLA,PUEBLA
OAXACA,SAN,PEDRO,MIXTEPEC,-DTO.,22,-	0.013	GUANAJUATO,URIANGATO
OAXACA,SAN,PEDRO,MIXTEPEC,-DTO.,22,-	0.013	MICHOACAN,ARIO
OAXACA,SAN,PEDRO,MIXTEPEC,-DTO.,22,-	0.026	NUEVO,LEON,GENERAL,TERAN
OAXACA,SAN,PEDRO,MIXTEPEC,-DTO.,22,-	0.013	OAXACA,SAN,AGUSTIN,LOXICHA
OAXACA,SAN,PEDRO,MIXTEPEC,-DTO.,22,-	0.026	OAXACA,SANTIAGO,JUXTLAHUACA
OAXACA,SAN,PEDRO,MIXTEPEC,-DTO.,22,-	0.013	PUEBLA,SAN,ANDRES,CHOLULA
OAXACA,SAN,PEDRO,MIXTEPEC,-DTO.,22,-	0.039	MICHOACAN,SANTA,ANA,MAYA
OAXACA,SAN,PEDRO,MIXTEPEC,-DTO.,22,-	0.013	MICHOACAN,JUAREZ
OAXACA,SAN,PEDRO,MIXTEPEC,-DTO.,22,-	0.013	MEXICO,ATENCO
OAXACA,SAN,PEDRO,MIXTEPEC,-DTO.,22,-	0.013	MEXICO,IXTLAHUACA
OAXACA,SAN,PEDRO,MIXTEPEC,-DTO.,22,-	0.013	MICHOACAN,TANGAMANDAPIO
OAXACA,SAN,PEDRO,MIXTEPEC,-DTO.,22,-	0.013	OAXACA,SANTO,DOMINGO,DE,MORELOS
OAXACA,SAN,PEDRO,MIXTEPEC,-DTO.,22,-	0.026	HIDALGO,PROGRESO,DE,OBREGON
OAXACA,SAN,PEDRO,MIXTEPEC,-DTO.,22,-	0.013	JALISCO,TAMAZULA,DE,GORDIANO
OAXACA,SAN,PEDRO,MIXTEPEC,-DTO.,22,-	0.013	MICHOACAN,CHARAPAN
OAXACA,SAN,PEDRO,MIXTEPEC,-DTO.,22,-	0.013	MICHOACAN,NUMARAN
CHIHUAHUA,GRAN,MORELOS	0.006	NUEVO,LEON,GENERAL,TERAN
CHIHUAHUA,GRAN,MORELOS	0.006	OAXACA,SANTIAGO,JUXTLAHUACA
CHIHUAHUA,GRAN,MORELOS	0.009	MICHOACAN,SANTA,ANA,MAYA
CHIHUAHUA,GRAN,MORELOS	0.006	HIDALGO,PROGRESO,DE,OBREGON
MICHOACAN,TACAMBARO	0.006	CHIHUAHUA,DOCTOR,BELISARIO,DOMINGUEZ
VERACRUZ,ISLA	0.006	CHIHUAHUA,DOCTOR,BELISARIO,DOMINGUEZ
NUEVO,LEON,ALLENDE	0.006	CHIHUAHUA,DOCTOR,BELISARIO,DOMINGUEZ
GUANAJUATO,COMONFORT	0.012	CHIHUAHUA,DOCTOR,BELISARIO,DOMINGUEZ
GUANAJUATO,COMONFORT	0.006	JALISCO,ZAPOTITLAN,DE,VADILLO
GUANAJUATO,COMONFORT	0.006	SONORA,TRINCHERAS
NUEVO,LEON,GENERAL,TERAN	0.006	OAXACA,SANTIAGO,JUXTLAHUACA
NUEVO,LEON,GENERAL,TERAN	0.009	MICHOACAN,SANTA,ANA,MAYA
NUEVO,LEON,GENERAL,TERAN	0.006	HIDALGO,PROGRESO,DE,OBREGON
OAXACA,SANTIAGO,JUXTLAHUACA	0.009	MICHOACAN,SANTA,ANA,MAYA
OAXACA,SANTIAGO,JUXTLAHUACA	0.006	HIDALGO,PROGRESO,DE,OBREGON
CHIHUAHUA,DOCTOR,BELISARIO,DOMINGUEZ	0.012	JALISCO,ZAPOTITLAN,DE,VADILLO
CHIHUAHUA,DOCTOR,BELISARIO,DOMINGUEZ	0.012	SONORA,TRINCHERAS
JALISCO,ZAPOTITLAN,DE,VADILLO	0.006	SONORA,TRINCHERAS
MICHOACAN,SANTA,ANA,MAYA	0.009	HIDALGO,PROGRESO,DE,OBREGON
