# Supplementary material for: Analysis of México’s Narco-War Network (2007–2011)
Source: PLoS One. 2015 May 18;10(5):e0126503. doi: 10.1371/journal.pone.0126503 (PMC4436224; doi:10.1371/journal.pone.0126503)
Supplement: S1 Compressed file — Each file contains all the correlations above certain threshold (indicated in the name of the file), during a particular month (also indicated in the name of the file). The file names have the value of θ followed by the number of the i th month, starting from January of 2007 until Sept. 2011. (ZIP) [file pone.0126503.s004.zip › Correlations_by_month/0.005__10.sif]

CHIHUAHUA,JUAREZ	0.009	CHIHUAHUA,CHIHUAHUA
CHIHUAHUA,JUAREZ	0.009	DURANGO,DURANGO
CHIHUAHUA,JUAREZ	0.012	SINALOA,NAVOLATO
CHIHUAHUA,JUAREZ	0.012	MICHOACAN,MORELIA
CHIHUAHUA,JUAREZ	0.006	MICHOACAN,URUAPAN
CHIHUAHUA,JUAREZ	0.012	GUERRERO,CHILPANCINGO,DE,LOS,BRAVO
CHIHUAHUA,JUAREZ	0.006	MICHOACAN,APATZINGAN
CHIHUAHUA,JUAREZ	0.006	DURANGO,PUEBLO,NUEVO
CHIHUAHUA,JUAREZ	0.009	GUERRERO,COYUCA,DE,CATALAN
CHIHUAHUA,JUAREZ	0.025	SINALOA,MOCORITO
CHIHUAHUA,JUAREZ	0.006	SINALOA,BADIRAGUATO
CHIHUAHUA,JUAREZ	0.006	GUANAJUATO,CELAYA
CHIHUAHUA,JUAREZ	0.009	MEXICO,NAUCALPAN,DE,JUAREZ
CHIHUAHUA,JUAREZ	0.006	MEXICO,TULTITLAN
CHIHUAHUA,JUAREZ	0.006	DISTRITO,FEDERAL,CUAUHTEMOC
CHIHUAHUA,JUAREZ	0.009	MEXICO,TLALNEPANTLA,DE,BAZ
CHIHUAHUA,JUAREZ	0.009	GUERRERO,AJUCHITLAN,DEL,PROGRESO
CHIHUAHUA,JUAREZ	0.009	SINALOA,CHOIX
CHIHUAHUA,JUAREZ	0.006	GUERRERO,OMETEPEC
CHIHUAHUA,JUAREZ	0.006	OAXACA,OAXACA,DE,JUAREZ
CHIHUAHUA,JUAREZ	0.009	MICHOACAN,AGUILILLA
CHIHUAHUA,JUAREZ	0.006	DISTRITO,FEDERAL,XOCHIMILCO
CHIHUAHUA,JUAREZ	0.009	GUERRERO,ZAPOTITLAN,TABLAS
CHIHUAHUA,JUAREZ	0.006	MEXICO,TEXCOCO
CHIHUAHUA,JUAREZ	0.009	DISTRITO,FEDERAL,ALVARO,OBREGON
CHIHUAHUA,JUAREZ	0.006	DISTRITO,FEDERAL,BENITO,JUAREZ
CHIHUAHUA,JUAREZ	0.009	OAXACA,SALINA,CRUZ
CHIHUAHUA,JUAREZ	0.006	MICHOACAN,CHINICUILA
CHIHUAHUA,JUAREZ	0.009	GUANAJUATO,VILLAGRAN
CHIHUAHUA,JUAREZ	0.006	MORELOS,MIACATLAN
CHIHUAHUA,JUAREZ	0.006	HIDALGO,TULA,DE,ALLENDE
CHIHUAHUA,JUAREZ	0.006	OAXACA,MIAHUATLAN,DE,PORFIRIO,DIAZ
CHIHUAHUA,JUAREZ	0.019	TAMAULIPAS,JAUMAVE
CHIHUAHUA,JUAREZ	0.006	TABASCO,CENTLA
CHIHUAHUA,JUAREZ	0.006	SONORA,QUIRIEGO
CHIHUAHUA,JUAREZ	0.006	HIDALGO,SAN,BARTOLO,TUTOTEPEC
CHIHUAHUA,JUAREZ	0.006	OAXACA,SAN,JUAN,JUQUILA,MIXES
SINALOA,CULIACAN	0.022	BAJA,CALIFORNIA,TIJUANA
SINALOA,CULIACAN	0.022	GUERRERO,ACAPULCO,DE,JUAREZ
SINALOA,CULIACAN	0.022	COAHUILA,TORREON
SINALOA,CULIACAN	0.022	SINALOA,MAZATLAN
SINALOA,CULIACAN	0.011	SONORA,NOGALES
SINALOA,CULIACAN	0.011	NUEVO,LEON,MONTERREY
SINALOA,CULIACAN	0.044	TAMAULIPAS,REYNOSA
SINALOA,CULIACAN	0.011	DURANGO,LERDO
SINALOA,CULIACAN	0.011	MORELOS,CUERNAVACA
SINALOA,CULIACAN	0.011	SINALOA,SALVADOR,ALVARADO
SINALOA,CULIACAN	0.011	JALISCO,ZAPOPAN
SINALOA,CULIACAN	0.011	TAMAULIPAS,NUEVO,LAREDO
SINALOA,CULIACAN	0.011	JALISCO,GUADALAJARA
SINALOA,CULIACAN	0.011	GUERRERO,PUNGARABATO
SINALOA,CULIACAN	0.011	DURANGO,SANTIAGO,PAPASQUIARO
SINALOA,CULIACAN	0.022	DISTRITO,FEDERAL,IZTAPALAPA
SINALOA,CULIACAN	0.022	TAMAULIPAS,MATAMOROS
SINALOA,CULIACAN	0.022	BAJA,CALIFORNIA,MEXICALI
SINALOA,CULIACAN	0.011	MICHOACAN,LAZARO,CARDENAS
SINALOA,CULIACAN	0.011	CHIHUAHUA,CAMARGO
SINALOA,CULIACAN	0.033	SONORA,HERMOSILLO
SINALOA,CULIACAN	0.011	AGUASCALIENTES,AGUASCALIENTES
SINALOA,CULIACAN	0.033	CHIHUAHUA,CUAUHTEMOC
SINALOA,CULIACAN	0.011	GUERRERO,IGUALA,DE,LA,INDEPENDENCIA
SINALOA,CULIACAN	0.011	SINALOA,EL,FUERTE
SINALOA,CULIACAN	0.011	TAMAULIPAS,TAMPICO
SINALOA,CULIACAN	0.022	CHIHUAHUA,MADERA
SINALOA,CULIACAN	0.033	GUERRERO,ATOYAC,DE,ALVAREZ
SINALOA,CULIACAN	0.022	SONORA,CABORCA
SINALOA,CULIACAN	0.011	DISTRITO,FEDERAL,TLALPAN
SINALOA,CULIACAN	0.011	BAJA,CALIFORNIA,TECATE
SINALOA,CULIACAN	0.011	DURANGO,SAN,DIMAS
SINALOA,CULIACAN	0.022	NUEVO,LEON,SAN,NICOLAS,DE,LOS,GARZA
SINALOA,CULIACAN	0.044	SAN,LUIS,POTOSI,SAN,LUIS,POTOSI
SINALOA,CULIACAN	0.022	DISTRITO,FEDERAL,MIGUEL,HIDALGO
SINALOA,CULIACAN	0.022	HIDALGO,PACHUCA,DE,SOTO
SINALOA,CULIACAN	0.011	OAXACA,SAN,JUAN,BAUTISTA,TUXTEPEC
SINALOA,CULIACAN	0.011	DURANGO,TAMAZULA
SINALOA,CULIACAN	0.011	NUEVO,LEON,SAN,PEDRO,GARZA,GARCIA
SINALOA,CULIACAN	0.011	SONORA,AGUA,PRIETA
SINALOA,CULIACAN	0.033	DURANGO,CANATLAN
SINALOA,CULIACAN	0.011	MEXICO,CHALCO
SINALOA,CULIACAN	0.011	GUANAJUATO,SAN,FRANCISCO,DEL,RINCON
SINALOA,CULIACAN	0.011	MORELOS,JOJUTLA
SINALOA,CULIACAN	0.011	SONORA,ALAMOS
SINALOA,CULIACAN	0.011	DISTRITO,FEDERAL,IZTACALCO
SINALOA,CULIACAN	0.011	MEXICO,TEJUPILCO
SINALOA,CULIACAN	0.011	DISTRITO,FEDERAL,TLAHUAC
SINALOA,CULIACAN	0.011	NUEVO,LEON,GENERAL,ESCOBEDO
SINALOA,CULIACAN	0.022	CHIAPAS,COMITAN,DE,DOMINGUEZ
SINALOA,CULIACAN	0.011	GUANAJUATO,ACAMBARO
SINALOA,CULIACAN	0.011	CHIAPAS,FRONTERA,COMALAPA
SINALOA,CULIACAN	0.011	GUANAJUATO,SALVATIERRA
SINALOA,CULIACAN	0.011	JALISCO,IXTLAHUACAN,DE,LOS,MEMBRILLOS
SINALOA,CULIACAN	0.011	GUERRERO,CUTZAMALA,DE,PINZON
SINALOA,CULIACAN	0.011	QUINTANA,ROO,SOLIDARIDAD
SINALOA,CULIACAN	0.022	MICHOACAN,TACAMBARO
SINALOA,CULIACAN	0.011	MICHOACAN,ARTEAGA
SINALOA,CULIACAN	0.011	JALISCO,SAN,SEBASTIAN,DEL,OESTE
SINALOA,CULIACAN	0.011	MEXICO,ALMOLOYA,DE,JUAREZ
SINALOA,CULIACAN	0.011	MICHOACAN,ARIO
SINALOA,CULIACAN	0.011	MEXICO,CUAUTITLAN
SINALOA,CULIACAN	0.022	VERACRUZ,PAPANTLA
SINALOA,CULIACAN	0.011	VERACRUZ,PLAYA,VICENTE
SINALOA,CULIACAN	0.011	CHIAPAS,TONALA
SINALOA,CULIACAN	0.011	HIDALGO,TULANCINGO,DE,BRAVO
SINALOA,CULIACAN	0.011	MEXICO,DONATO,GUERRA
SINALOA,CULIACAN	0.022	PUEBLA,SAN,ANDRES,CHOLULA
SINALOA,CULIACAN	0.011	GUERRERO,COPALA
SINALOA,CULIACAN	0.011	JALISCO,ZAPOTLANEJO
SINALOA,CULIACAN	0.011	MICHOACAN,CONTEPEC
SINALOA,CULIACAN	0.022	MICHOACAN,TZITZIO
SINALOA,CULIACAN	0.011	HIDALGO,EPAZOYUCAN
SINALOA,CULIACAN	0.011	MORELOS,TLALNEPANTLA
SINALOA,CULIACAN	0.011	NAYARIT,COMPOSTELA
SINALOA,CULIACAN	0.011	GUERRERO,FLORENCIO,VILLARREAL
SINALOA,CULIACAN	0.011	MEXICO,TEZOYUCA
SINALOA,CULIACAN	0.011	CHIAPAS,OCOSINGO
SINALOA,CULIACAN	0.011	JALISCO,TEOCALTICHE
SINALOA,CULIACAN	0.022	MICHOACAN,JOSE,SIXTO,VERDUZCO
SINALOA,CULIACAN	0.011	OAXACA,COSOLAPA
SINALOA,CULIACAN	0.022	OAXACA,SANTA,MARIA,XADANI
SINALOA,CULIACAN	0.011	MEXICO,TIANGUISTENCO
SINALOA,CULIACAN	0.011	MICHOACAN,COPANDARO
BAJA,CALIFORNIA,TIJUANA	0.006	GUERRERO,ACAPULCO,DE,JUAREZ
BAJA,CALIFORNIA,TIJUANA	0.006	COAHUILA,TORREON
BAJA,CALIFORNIA,TIJUANA	0.006	SINALOA,MAZATLAN
BAJA,CALIFORNIA,TIJUANA	0.012	TAMAULIPAS,REYNOSA
BAJA,CALIFORNIA,TIJUANA	0.006	DISTRITO,FEDERAL,IZTAPALAPA
BAJA,CALIFORNIA,TIJUANA	0.006	TAMAULIPAS,MATAMOROS
BAJA,CALIFORNIA,TIJUANA	0.006	BAJA,CALIFORNIA,MEXICALI
BAJA,CALIFORNIA,TIJUANA	0.009	SONORA,HERMOSILLO
BAJA,CALIFORNIA,TIJUANA	0.009	CHIHUAHUA,CUAUHTEMOC
BAJA,CALIFORNIA,TIJUANA	0.006	CHIHUAHUA,MADERA
BAJA,CALIFORNIA,TIJUANA	0.009	GUERRERO,ATOYAC,DE,ALVAREZ
BAJA,CALIFORNIA,TIJUANA	0.006	SONORA,CABORCA
BAJA,CALIFORNIA,TIJUANA	0.006	NUEVO,LEON,SAN,NICOLAS,DE,LOS,GARZA
BAJA,CALIFORNIA,TIJUANA	0.012	SAN,LUIS,POTOSI,SAN,LUIS,POTOSI
BAJA,CALIFORNIA,TIJUANA	0.006	DISTRITO,FEDERAL,MIGUEL,HIDALGO
BAJA,CALIFORNIA,TIJUANA	0.006	HIDALGO,PACHUCA,DE,SOTO
BAJA,CALIFORNIA,TIJUANA	0.009	DURANGO,CANATLAN
BAJA,CALIFORNIA,TIJUANA	0.006	CHIAPAS,COMITAN,DE,DOMINGUEZ
BAJA,CALIFORNIA,TIJUANA	0.006	MICHOACAN,TACAMBARO
BAJA,CALIFORNIA,TIJUANA	0.006	VERACRUZ,PAPANTLA
BAJA,CALIFORNIA,TIJUANA	0.006	PUEBLA,SAN,ANDRES,CHOLULA
BAJA,CALIFORNIA,TIJUANA	0.006	MICHOACAN,TZITZIO
BAJA,CALIFORNIA,TIJUANA	0.006	MICHOACAN,JOSE,SIXTO,VERDUZCO
BAJA,CALIFORNIA,TIJUANA	0.006	OAXACA,SANTA,MARIA,XADANI
CHIHUAHUA,CHIHUAHUA	0.014	DURANGO,DURANGO
CHIHUAHUA,CHIHUAHUA	0.019	SINALOA,NAVOLATO
CHIHUAHUA,CHIHUAHUA	0.019	MICHOACAN,MORELIA
CHIHUAHUA,CHIHUAHUA	0.009	MICHOACAN,URUAPAN
CHIHUAHUA,CHIHUAHUA	0.019	GUERRERO,CHILPANCINGO,DE,LOS,BRAVO
CHIHUAHUA,CHIHUAHUA	0.009	MICHOACAN,APATZINGAN
CHIHUAHUA,CHIHUAHUA	0.009	DURANGO,PUEBLO,NUEVO
CHIHUAHUA,CHIHUAHUA	0.014	GUERRERO,COYUCA,DE,CATALAN
CHIHUAHUA,CHIHUAHUA	0.037	SINALOA,MOCORITO
CHIHUAHUA,CHIHUAHUA	0.009	SINALOA,BADIRAGUATO
CHIHUAHUA,CHIHUAHUA	0.009	GUANAJUATO,CELAYA
CHIHUAHUA,CHIHUAHUA	0.014	MEXICO,NAUCALPAN,DE,JUAREZ
CHIHUAHUA,CHIHUAHUA	0.009	MEXICO,TULTITLAN
CHIHUAHUA,CHIHUAHUA	0.009	DISTRITO,FEDERAL,CUAUHTEMOC
CHIHUAHUA,CHIHUAHUA	0.014	MEXICO,TLALNEPANTLA,DE,BAZ
CHIHUAHUA,CHIHUAHUA	0.014	GUERRERO,AJUCHITLAN,DEL,PROGRESO
CHIHUAHUA,CHIHUAHUA	0.014	SINALOA,CHOIX
CHIHUAHUA,CHIHUAHUA	0.009	GUERRERO,OMETEPEC
CHIHUAHUA,CHIHUAHUA	0.009	OAXACA,OAXACA,DE,JUAREZ
CHIHUAHUA,CHIHUAHUA	0.014	MICHOACAN,AGUILILLA
CHIHUAHUA,CHIHUAHUA	0.009	DISTRITO,FEDERAL,XOCHIMILCO
CHIHUAHUA,CHIHUAHUA	0.014	GUERRERO,ZAPOTITLAN,TABLAS
CHIHUAHUA,CHIHUAHUA	0.009	MEXICO,TEXCOCO
CHIHUAHUA,CHIHUAHUA	0.014	DISTRITO,FEDERAL,ALVARO,OBREGON
CHIHUAHUA,CHIHUAHUA	0.009	DISTRITO,FEDERAL,BENITO,JUAREZ
CHIHUAHUA,CHIHUAHUA	0.014	OAXACA,SALINA,CRUZ
CHIHUAHUA,CHIHUAHUA	0.009	MICHOACAN,CHINICUILA
CHIHUAHUA,CHIHUAHUA	0.014	GUANAJUATO,VILLAGRAN
CHIHUAHUA,CHIHUAHUA	0.009	MORELOS,MIACATLAN
CHIHUAHUA,CHIHUAHUA	0.009	HIDALGO,TULA,DE,ALLENDE
CHIHUAHUA,CHIHUAHUA	0.009	OAXACA,MIAHUATLAN,DE,PORFIRIO,DIAZ
CHIHUAHUA,CHIHUAHUA	0.028	TAMAULIPAS,JAUMAVE
CHIHUAHUA,CHIHUAHUA	0.009	TABASCO,CENTLA
CHIHUAHUA,CHIHUAHUA	0.009	SONORA,QUIRIEGO
CHIHUAHUA,CHIHUAHUA	0.009	HIDALGO,SAN,BARTOLO,TUTOTEPEC
CHIHUAHUA,CHIHUAHUA	0.009	OAXACA,SAN,JUAN,JUQUILA,MIXES
GUERRERO,ACAPULCO,DE,JUAREZ	0.006	COAHUILA,TORREON
GUERRERO,ACAPULCO,DE,JUAREZ	0.006	SINALOA,MAZATLAN
GUERRERO,ACAPULCO,DE,JUAREZ	0.012	TAMAULIPAS,REYNOSA
GUERRERO,ACAPULCO,DE,JUAREZ	0.006	DISTRITO,FEDERAL,IZTAPALAPA
GUERRERO,ACAPULCO,DE,JUAREZ	0.006	TAMAULIPAS,MATAMOROS
GUERRERO,ACAPULCO,DE,JUAREZ	0.006	BAJA,CALIFORNIA,MEXICALI
GUERRERO,ACAPULCO,DE,JUAREZ	0.009	SONORA,HERMOSILLO
GUERRERO,ACAPULCO,DE,JUAREZ	0.009	CHIHUAHUA,CUAUHTEMOC
GUERRERO,ACAPULCO,DE,JUAREZ	0.006	CHIHUAHUA,MADERA
GUERRERO,ACAPULCO,DE,JUAREZ	0.009	GUERRERO,ATOYAC,DE,ALVAREZ
GUERRERO,ACAPULCO,DE,JUAREZ	0.006	SONORA,CABORCA
GUERRERO,ACAPULCO,DE,JUAREZ	0.006	NUEVO,LEON,SAN,NICOLAS,DE,LOS,GARZA
GUERRERO,ACAPULCO,DE,JUAREZ	0.012	SAN,LUIS,POTOSI,SAN,LUIS,POTOSI
GUERRERO,ACAPULCO,DE,JUAREZ	0.006	DISTRITO,FEDERAL,MIGUEL,HIDALGO
GUERRERO,ACAPULCO,DE,JUAREZ	0.006	HIDALGO,PACHUCA,DE,SOTO
GUERRERO,ACAPULCO,DE,JUAREZ	0.009	DURANGO,CANATLAN
GUERRERO,ACAPULCO,DE,JUAREZ	0.006	CHIAPAS,COMITAN,DE,DOMINGUEZ
GUERRERO,ACAPULCO,DE,JUAREZ	0.006	MICHOACAN,TACAMBARO
GUERRERO,ACAPULCO,DE,JUAREZ	0.006	VERACRUZ,PAPANTLA
GUERRERO,ACAPULCO,DE,JUAREZ	0.006	PUEBLA,SAN,ANDRES,CHOLULA
GUERRERO,ACAPULCO,DE,JUAREZ	0.006	MICHOACAN,TZITZIO
GUERRERO,ACAPULCO,DE,JUAREZ	0.006	MICHOACAN,JOSE,SIXTO,VERDUZCO
GUERRERO,ACAPULCO,DE,JUAREZ	0.006	OAXACA,SANTA,MARIA,XADANI
COAHUILA,TORREON	0.006	SINALOA,MAZATLAN
COAHUILA,TORREON	0.012	TAMAULIPAS,REYNOSA
COAHUILA,TORREON	0.006	DISTRITO,FEDERAL,IZTAPALAPA
COAHUILA,TORREON	0.006	TAMAULIPAS,MATAMOROS
COAHUILA,TORREON	0.006	BAJA,CALIFORNIA,MEXICALI
COAHUILA,TORREON	0.009	SONORA,HERMOSILLO
COAHUILA,TORREON	0.009	CHIHUAHUA,CUAUHTEMOC
COAHUILA,TORREON	0.006	CHIHUAHUA,MADERA
COAHUILA,TORREON	0.009	GUERRERO,ATOYAC,DE,ALVAREZ
COAHUILA,TORREON	0.006	SONORA,CABORCA
COAHUILA,TORREON	0.006	NUEVO,LEON,SAN,NICOLAS,DE,LOS,GARZA
COAHUILA,TORREON	0.012	SAN,LUIS,POTOSI,SAN,LUIS,POTOSI
COAHUILA,TORREON	0.006	DISTRITO,FEDERAL,MIGUEL,HIDALGO
COAHUILA,TORREON	0.006	HIDALGO,PACHUCA,DE,SOTO
COAHUILA,TORREON	0.009	DURANGO,CANATLAN
COAHUILA,TORREON	0.006	CHIAPAS,COMITAN,DE,DOMINGUEZ
COAHUILA,TORREON	0.006	MICHOACAN,TACAMBARO
COAHUILA,TORREON	0.006	VERACRUZ,PAPANTLA
COAHUILA,TORREON	0.006	PUEBLA,SAN,ANDRES,CHOLULA
COAHUILA,TORREON	0.006	MICHOACAN,TZITZIO
COAHUILA,TORREON	0.006	MICHOACAN,JOSE,SIXTO,VERDUZCO
COAHUILA,TORREON	0.006	OAXACA,SANTA,MARIA,XADANI
SINALOA,MAZATLAN	0.012	TAMAULIPAS,REYNOSA
SINALOA,MAZATLAN	0.006	DISTRITO,FEDERAL,IZTAPALAPA
SINALOA,MAZATLAN	0.006	TAMAULIPAS,MATAMOROS
SINALOA,MAZATLAN	0.006	BAJA,CALIFORNIA,MEXICALI
SINALOA,MAZATLAN	0.009	SONORA,HERMOSILLO
SINALOA,MAZATLAN	0.009	CHIHUAHUA,CUAUHTEMOC
SINALOA,MAZATLAN	0.006	CHIHUAHUA,MADERA
SINALOA,MAZATLAN	0.009	GUERRERO,ATOYAC,DE,ALVAREZ
SINALOA,MAZATLAN	0.006	SONORA,CABORCA
SINALOA,MAZATLAN	0.006	NUEVO,LEON,SAN,NICOLAS,DE,LOS,GARZA
SINALOA,MAZATLAN	0.012	SAN,LUIS,POTOSI,SAN,LUIS,POTOSI
SINALOA,MAZATLAN	0.006	DISTRITO,FEDERAL,MIGUEL,HIDALGO
SINALOA,MAZATLAN	0.006	HIDALGO,PACHUCA,DE,SOTO
SINALOA,MAZATLAN	0.009	DURANGO,CANATLAN
SINALOA,MAZATLAN	0.006	CHIAPAS,COMITAN,DE,DOMINGUEZ
SINALOA,MAZATLAN	0.006	MICHOACAN,TACAMBARO
SINALOA,MAZATLAN	0.006	VERACRUZ,PAPANTLA
SINALOA,MAZATLAN	0.006	PUEBLA,SAN,ANDRES,CHOLULA
SINALOA,MAZATLAN	0.006	MICHOACAN,TZITZIO
SINALOA,MAZATLAN	0.006	MICHOACAN,JOSE,SIXTO,VERDUZCO
SINALOA,MAZATLAN	0.006	OAXACA,SANTA,MARIA,XADANI
SONORA,NOGALES	0.006	TAMAULIPAS,REYNOSA
SONORA,NOGALES	0.006	SAN,LUIS,POTOSI,SAN,LUIS,POTOSI
DURANGO,DURANGO	0.019	SINALOA,NAVOLATO
DURANGO,DURANGO	0.019	MICHOACAN,MORELIA
DURANGO,DURANGO	0.009	MICHOACAN,URUAPAN
DURANGO,DURANGO	0.019	GUERRERO,CHILPANCINGO,DE,LOS,BRAVO
DURANGO,DURANGO	0.009	MICHOACAN,APATZINGAN
DURANGO,DURANGO	0.009	DURANGO,PUEBLO,NUEVO
DURANGO,DURANGO	0.014	GUERRERO,COYUCA,DE,CATALAN
DURANGO,DURANGO	0.037	SINALOA,MOCORITO
DURANGO,DURANGO	0.009	SINALOA,BADIRAGUATO
DURANGO,DURANGO	0.009	GUANAJUATO,CELAYA
DURANGO,DURANGO	0.014	MEXICO,NAUCALPAN,DE,JUAREZ
DURANGO,DURANGO	0.009	MEXICO,TULTITLAN
DURANGO,DURANGO	0.009	DISTRITO,FEDERAL,CUAUHTEMOC
DURANGO,DURANGO	0.014	MEXICO,TLALNEPANTLA,DE,BAZ
DURANGO,DURANGO	0.014	GUERRERO,AJUCHITLAN,DEL,PROGRESO
DURANGO,DURANGO	0.014	SINALOA,CHOIX
DURANGO,DURANGO	0.009	GUERRERO,OMETEPEC
DURANGO,DURANGO	0.009	OAXACA,OAXACA,DE,JUAREZ
DURANGO,DURANGO	0.014	MICHOACAN,AGUILILLA
DURANGO,DURANGO	0.009	DISTRITO,FEDERAL,XOCHIMILCO
DURANGO,DURANGO	0.014	GUERRERO,ZAPOTITLAN,TABLAS
DURANGO,DURANGO	0.009	MEXICO,TEXCOCO
DURANGO,DURANGO	0.014	DISTRITO,FEDERAL,ALVARO,OBREGON
DURANGO,DURANGO	0.009	DISTRITO,FEDERAL,BENITO,JUAREZ
DURANGO,DURANGO	0.014	OAXACA,SALINA,CRUZ
DURANGO,DURANGO	0.009	MICHOACAN,CHINICUILA
DURANGO,DURANGO	0.014	GUANAJUATO,VILLAGRAN
DURANGO,DURANGO	0.009	MORELOS,MIACATLAN
DURANGO,DURANGO	0.009	HIDALGO,TULA,DE,ALLENDE
DURANGO,DURANGO	0.009	OAXACA,MIAHUATLAN,DE,PORFIRIO,DIAZ
DURANGO,DURANGO	0.028	TAMAULIPAS,JAUMAVE
DURANGO,DURANGO	0.009	TABASCO,CENTLA
DURANGO,DURANGO	0.009	SONORA,QUIRIEGO
DURANGO,DURANGO	0.009	HIDALGO,SAN,BARTOLO,TUTOTEPEC
DURANGO,DURANGO	0.009	OAXACA,SAN,JUAN,JUQUILA,MIXES
SINALOA,NAVOLATO	0.025	MICHOACAN,MORELIA
SINALOA,NAVOLATO	0.006	SINALOA,GUASAVE
SINALOA,NAVOLATO	0.012	MICHOACAN,URUAPAN
SINALOA,NAVOLATO	0.006	SINALOA,SINALOA
SINALOA,NAVOLATO	0.025	GUERRERO,CHILPANCINGO,DE,LOS,BRAVO
SINALOA,NAVOLATO	0.006	MEXICO,NEZAHUALCOYOTL
SINALOA,NAVOLATO	0.012	MICHOACAN,APATZINGAN
SINALOA,NAVOLATO	0.012	DURANGO,PUEBLO,NUEVO
SINALOA,NAVOLATO	0.006	CHIHUAHUA,NUEVO,CASAS,GRANDES
SINALOA,NAVOLATO	0.019	GUERRERO,COYUCA,DE,CATALAN
SINALOA,NAVOLATO	0.006	GUERRERO,TECPAN,DE,GALEANA
SINALOA,NAVOLATO	0.006	CHIHUAHUA,ASCENSION
SINALOA,NAVOLATO	0.050	SINALOA,MOCORITO
SINALOA,NAVOLATO	0.012	SINALOA,BADIRAGUATO
SINALOA,NAVOLATO	0.006	NUEVO,LEON,GUADALUPE
SINALOA,NAVOLATO	0.006	GUERRERO,ZIHUATANEJO,DE,AZUETA
SINALOA,NAVOLATO	0.012	GUANAJUATO,CELAYA
SINALOA,NAVOLATO	0.006	SINALOA,SAN,IGNACIO
SINALOA,NAVOLATO	0.019	MEXICO,NAUCALPAN,DE,JUAREZ
SINALOA,NAVOLATO	0.012	MEXICO,TULTITLAN
SINALOA,NAVOLATO	0.006	JALISCO,TLAQUEPAQUE
SINALOA,NAVOLATO	0.012	DISTRITO,FEDERAL,CUAUHTEMOC
SINALOA,NAVOLATO	0.006	GUERRERO,ARCELIA
SINALOA,NAVOLATO	0.019	MEXICO,TLALNEPANTLA,DE,BAZ
SINALOA,NAVOLATO	0.006	CHIHUAHUA,OJINAGA
SINALOA,NAVOLATO	0.006	GUERRERO,ZIRANDARO
SINALOA,NAVOLATO	0.019	GUERRERO,AJUCHITLAN,DEL,PROGRESO
SINALOA,NAVOLATO	0.006	SINALOA,ELOTA
SINALOA,NAVOLATO	0.006	MICHOACAN,HUETAMO
SINALOA,NAVOLATO	0.019	SINALOA,CHOIX
SINALOA,NAVOLATO	0.006	MORELOS,TEMIXCO
SINALOA,NAVOLATO	0.006	DURANGO,EL,ORO
SINALOA,NAVOLATO	0.006	NUEVO,LEON,SANTA,CATARINA
SINALOA,NAVOLATO	0.012	GUERRERO,OMETEPEC
SINALOA,NAVOLATO	0.006	MEXICO,OCOYOACAC
SINALOA,NAVOLATO	0.012	OAXACA,OAXACA,DE,JUAREZ
SINALOA,NAVOLATO	0.006	SINALOA,ESCUINAPA
SINALOA,NAVOLATO	0.006	TABASCO,HUIMANGUILLO
SINALOA,NAVOLATO	0.006	NUEVO,LEON,CADEREYTA,JIMENEZ
SINALOA,NAVOLATO	0.006	CHIAPAS,SUCHIATE
SINALOA,NAVOLATO	0.019	MICHOACAN,AGUILILLA
SINALOA,NAVOLATO	0.012	DISTRITO,FEDERAL,XOCHIMILCO
SINALOA,NAVOLATO	0.006	MEXICO,CHIMALHUACAN
SINALOA,NAVOLATO	0.006	DURANGO,NOMBRE,DE,DIOS
SINALOA,NAVOLATO	0.006	GUERRERO,TLAPA,DE,COMONFORT
SINALOA,NAVOLATO	0.019	GUERRERO,ZAPOTITLAN,TABLAS
SINALOA,NAVOLATO	0.006	MICHOACAN,COALCOMAN,DE,VAZQUEZ,PALLARES
SINALOA,NAVOLATO	0.012	MEXICO,TEXCOCO
SINALOA,NAVOLATO	0.006	OAXACA,JUCHITAN,DE,ZARAGOZA
SINALOA,NAVOLATO	0.006	MEXICO,ATIZAPAN,DE,ZARAGOZA
SINALOA,NAVOLATO	0.006	MORELOS,PUENTE,DE,IXTLA
SINALOA,NAVOLATO	0.006	GUANAJUATO,IRAPUATO
SINALOA,NAVOLATO	0.006	MICHOACAN,COAHUAYANA
SINALOA,NAVOLATO	0.019	DISTRITO,FEDERAL,ALVARO,OBREGON
SINALOA,NAVOLATO	0.006	HIDALGO,MINERAL,DE,LA,REFORMA
SINALOA,NAVOLATO	0.012	DISTRITO,FEDERAL,BENITO,JUAREZ
SINALOA,NAVOLATO	0.006	MICHOACAN,VISTA,HERMOSA
SINALOA,NAVOLATO	0.006	MICHOACAN,TURICATO
SINALOA,NAVOLATO	0.019	OAXACA,SALINA,CRUZ
SINALOA,NAVOLATO	0.012	MICHOACAN,CHINICUILA
SINALOA,NAVOLATO	0.006	NAYARIT,SAN,BLAS
SINALOA,NAVOLATO	0.019	GUANAJUATO,VILLAGRAN
SINALOA,NAVOLATO	0.006	MICHOACAN,TARIMBARO
SINALOA,NAVOLATO	0.006	MEXICO,CHICOLOAPAN
SINALOA,NAVOLATO	0.006	MICHOACAN,PURUANDIRO
SINALOA,NAVOLATO	0.006	GUERRERO,TETIPAC
SINALOA,NAVOLATO	0.012	MORELOS,MIACATLAN
SINALOA,NAVOLATO	0.012	HIDALGO,TULA,DE,ALLENDE
SINALOA,NAVOLATO	0.006	TABASCO,PARAISO
SINALOA,NAVOLATO	0.006	GUANAJUATO,GUANAJUATO
SINALOA,NAVOLATO	0.012	OAXACA,MIAHUATLAN,DE,PORFIRIO,DIAZ
SINALOA,NAVOLATO	0.006	OAXACA,VILLA,DE,TUTUTEPEC,DE,MELCHOR,OCAMPO
SINALOA,NAVOLATO	0.037	TAMAULIPAS,JAUMAVE
SINALOA,NAVOLATO	0.012	TABASCO,CENTLA
SINALOA,NAVOLATO	0.006	JALISCO,SAN,JUANITO,DE,ESCOBEDO
SINALOA,NAVOLATO	0.012	SONORA,QUIRIEGO
SINALOA,NAVOLATO	0.006	VERACRUZ,YANGA
SINALOA,NAVOLATO	0.006	GUERRERO,PEDRO,ASCENCIO,ALQUISIRAS
SINALOA,NAVOLATO	0.012	HIDALGO,SAN,BARTOLO,TUTOTEPEC
SINALOA,NAVOLATO	0.012	OAXACA,SAN,JUAN,JUQUILA,MIXES
SINALOA,NAVOLATO	0.006	VERACRUZ,TUXPAN
SINALOA,NAVOLATO	0.006	CHIAPAS,LAS,ROSAS
SINALOA,NAVOLATO	0.006	GUERRERO,TLALIXTAQUILLA,DE,MALDONADO
NUEVO,LEON,MONTERREY	0.006	TAMAULIPAS,REYNOSA
NUEVO,LEON,MONTERREY	0.006	SAN,LUIS,POTOSI,SAN,LUIS,POTOSI
MICHOACAN,MORELIA	0.006	SINALOA,GUASAVE
MICHOACAN,MORELIA	0.012	MICHOACAN,URUAPAN
MICHOACAN,MORELIA	0.006	SINALOA,SINALOA
MICHOACAN,MORELIA	0.025	GUERRERO,CHILPANCINGO,DE,LOS,BRAVO
MICHOACAN,MORELIA	0.006	MEXICO,NEZAHUALCOYOTL
MICHOACAN,MORELIA	0.012	MICHOACAN,APATZINGAN
MICHOACAN,MORELIA	0.012	DURANGO,PUEBLO,NUEVO
MICHOACAN,MORELIA	0.006	CHIHUAHUA,NUEVO,CASAS,GRANDES
MICHOACAN,MORELIA	0.019	GUERRERO,COYUCA,DE,CATALAN
MICHOACAN,MORELIA	0.006	GUERRERO,TECPAN,DE,GALEANA
MICHOACAN,MORELIA	0.006	CHIHUAHUA,ASCENSION
MICHOACAN,MORELIA	0.050	SINALOA,MOCORITO
MICHOACAN,MORELIA	0.012	SINALOA,BADIRAGUATO
MICHOACAN,MORELIA	0.006	NUEVO,LEON,GUADALUPE
MICHOACAN,MORELIA	0.006	GUERRERO,ZIHUATANEJO,DE,AZUETA
MICHOACAN,MORELIA	0.012	GUANAJUATO,CELAYA
MICHOACAN,MORELIA	0.006	SINALOA,SAN,IGNACIO
MICHOACAN,MORELIA	0.019	MEXICO,NAUCALPAN,DE,JUAREZ
MICHOACAN,MORELIA	0.012	MEXICO,TULTITLAN
MICHOACAN,MORELIA	0.006	JALISCO,TLAQUEPAQUE
MICHOACAN,MORELIA	0.012	DISTRITO,FEDERAL,CUAUHTEMOC
MICHOACAN,MORELIA	0.006	GUERRERO,ARCELIA
MICHOACAN,MORELIA	0.019	MEXICO,TLALNEPANTLA,DE,BAZ
MICHOACAN,MORELIA	0.006	CHIHUAHUA,OJINAGA
MICHOACAN,MORELIA	0.006	GUERRERO,ZIRANDARO
MICHOACAN,MORELIA	0.019	GUERRERO,AJUCHITLAN,DEL,PROGRESO
MICHOACAN,MORELIA	0.006	SINALOA,ELOTA
MICHOACAN,MORELIA	0.006	MICHOACAN,HUETAMO
MICHOACAN,MORELIA	0.019	SINALOA,CHOIX
MICHOACAN,MORELIA	0.006	MORELOS,TEMIXCO
MICHOACAN,MORELIA	0.006	DURANGO,EL,ORO
MICHOACAN,MORELIA	0.006	NUEVO,LEON,SANTA,CATARINA
MICHOACAN,MORELIA	0.012	GUERRERO,OMETEPEC
MICHOACAN,MORELIA	0.006	MEXICO,OCOYOACAC
MICHOACAN,MORELIA	0.012	OAXACA,OAXACA,DE,JUAREZ
MICHOACAN,MORELIA	0.006	SINALOA,ESCUINAPA
MICHOACAN,MORELIA	0.006	TABASCO,HUIMANGUILLO
MICHOACAN,MORELIA	0.006	NUEVO,LEON,CADEREYTA,JIMENEZ
MICHOACAN,MORELIA	0.006	CHIAPAS,SUCHIATE
MICHOACAN,MORELIA	0.019	MICHOACAN,AGUILILLA
MICHOACAN,MORELIA	0.012	DISTRITO,FEDERAL,XOCHIMILCO
MICHOACAN,MORELIA	0.006	MEXICO,CHIMALHUACAN
MICHOACAN,MORELIA	0.006	DURANGO,NOMBRE,DE,DIOS
MICHOACAN,MORELIA	0.006	GUERRERO,TLAPA,DE,COMONFORT
MICHOACAN,MORELIA	0.019	GUERRERO,ZAPOTITLAN,TABLAS
MICHOACAN,MORELIA	0.006	MICHOACAN,COALCOMAN,DE,VAZQUEZ,PALLARES
MICHOACAN,MORELIA	0.012	MEXICO,TEXCOCO
MICHOACAN,MORELIA	0.006	OAXACA,JUCHITAN,DE,ZARAGOZA
MICHOACAN,MORELIA	0.006	MEXICO,ATIZAPAN,DE,ZARAGOZA
MICHOACAN,MORELIA	0.006	MORELOS,PUENTE,DE,IXTLA
MICHOACAN,MORELIA	0.006	GUANAJUATO,IRAPUATO
MICHOACAN,MORELIA	0.006	MICHOACAN,COAHUAYANA
MICHOACAN,MORELIA	0.019	DISTRITO,FEDERAL,ALVARO,OBREGON
MICHOACAN,MORELIA	0.006	HIDALGO,MINERAL,DE,LA,REFORMA
MICHOACAN,MORELIA	0.012	DISTRITO,FEDERAL,BENITO,JUAREZ
MICHOACAN,MORELIA	0.006	MICHOACAN,VISTA,HERMOSA
MICHOACAN,MORELIA	0.006	MICHOACAN,TURICATO
MICHOACAN,MORELIA	0.019	OAXACA,SALINA,CRUZ
MICHOACAN,MORELIA	0.012	MICHOACAN,CHINICUILA
MICHOACAN,MORELIA	0.006	NAYARIT,SAN,BLAS
MICHOACAN,MORELIA	0.019	GUANAJUATO,VILLAGRAN
MICHOACAN,MORELIA	0.006	MICHOACAN,TARIMBARO
MICHOACAN,MORELIA	0.006	MEXICO,CHICOLOAPAN
MICHOACAN,MORELIA	0.006	MICHOACAN,PURUANDIRO
MICHOACAN,MORELIA	0.006	GUERRERO,TETIPAC
MICHOACAN,MORELIA	0.012	MORELOS,MIACATLAN
MICHOACAN,MORELIA	0.012	HIDALGO,TULA,DE,ALLENDE
MICHOACAN,MORELIA	0.006	TABASCO,PARAISO
MICHOACAN,MORELIA	0.006	GUANAJUATO,GUANAJUATO
MICHOACAN,MORELIA	0.012	OAXACA,MIAHUATLAN,DE,PORFIRIO,DIAZ
MICHOACAN,MORELIA	0.006	OAXACA,VILLA,DE,TUTUTEPEC,DE,MELCHOR,OCAMPO
MICHOACAN,MORELIA	0.037	TAMAULIPAS,JAUMAVE
MICHOACAN,MORELIA	0.012	TABASCO,CENTLA
MICHOACAN,MORELIA	0.006	JALISCO,SAN,JUANITO,DE,ESCOBEDO
MICHOACAN,MORELIA	0.012	SONORA,QUIRIEGO
MICHOACAN,MORELIA	0.006	VERACRUZ,YANGA
MICHOACAN,MORELIA	0.006	GUERRERO,PEDRO,ASCENCIO,ALQUISIRAS
MICHOACAN,MORELIA	0.012	HIDALGO,SAN,BARTOLO,TUTOTEPEC
MICHOACAN,MORELIA	0.012	OAXACA,SAN,JUAN,JUQUILA,MIXES
MICHOACAN,MORELIA	0.006	VERACRUZ,TUXPAN
MICHOACAN,MORELIA	0.006	CHIAPAS,LAS,ROSAS
MICHOACAN,MORELIA	0.006	GUERRERO,TLALIXTAQUILLA,DE,MALDONADO
TAMAULIPAS,REYNOSA	0.006	DURANGO,LERDO
TAMAULIPAS,REYNOSA	0.006	MORELOS,CUERNAVACA
TAMAULIPAS,REYNOSA	0.006	SINALOA,SALVADOR,ALVARADO
TAMAULIPAS,REYNOSA	0.006	JALISCO,ZAPOPAN
TAMAULIPAS,REYNOSA	0.006	TAMAULIPAS,NUEVO,LAREDO
TAMAULIPAS,REYNOSA	0.006	JALISCO,GUADALAJARA
TAMAULIPAS,REYNOSA	0.006	GUERRERO,PUNGARABATO
TAMAULIPAS,REYNOSA	0.006	DURANGO,SANTIAGO,PAPASQUIARO
TAMAULIPAS,REYNOSA	0.012	DISTRITO,FEDERAL,IZTAPALAPA
TAMAULIPAS,REYNOSA	0.012	TAMAULIPAS,MATAMOROS
TAMAULIPAS,REYNOSA	0.012	BAJA,CALIFORNIA,MEXICALI
TAMAULIPAS,REYNOSA	0.006	MICHOACAN,LAZARO,CARDENAS
TAMAULIPAS,REYNOSA	0.006	CHIHUAHUA,CAMARGO
TAMAULIPAS,REYNOSA	0.019	SONORA,HERMOSILLO
TAMAULIPAS,REYNOSA	0.006	AGUASCALIENTES,AGUASCALIENTES
TAMAULIPAS,REYNOSA	0.019	CHIHUAHUA,CUAUHTEMOC
TAMAULIPAS,REYNOSA	0.006	GUERRERO,IGUALA,DE,LA,INDEPENDENCIA
TAMAULIPAS,REYNOSA	0.006	SINALOA,EL,FUERTE
TAMAULIPAS,REYNOSA	0.006	TAMAULIPAS,TAMPICO
TAMAULIPAS,REYNOSA	0.012	CHIHUAHUA,MADERA
TAMAULIPAS,REYNOSA	0.019	GUERRERO,ATOYAC,DE,ALVAREZ
TAMAULIPAS,REYNOSA	0.012	SONORA,CABORCA
TAMAULIPAS,REYNOSA	0.006	DISTRITO,FEDERAL,TLALPAN
TAMAULIPAS,REYNOSA	0.006	BAJA,CALIFORNIA,TECATE
TAMAULIPAS,REYNOSA	0.006	DURANGO,SAN,DIMAS
TAMAULIPAS,REYNOSA	0.012	NUEVO,LEON,SAN,NICOLAS,DE,LOS,GARZA
TAMAULIPAS,REYNOSA	0.025	SAN,LUIS,POTOSI,SAN,LUIS,POTOSI
TAMAULIPAS,REYNOSA	0.012	DISTRITO,FEDERAL,MIGUEL,HIDALGO
TAMAULIPAS,REYNOSA	0.012	HIDALGO,PACHUCA,DE,SOTO
TAMAULIPAS,REYNOSA	0.006	OAXACA,SAN,JUAN,BAUTISTA,TUXTEPEC
TAMAULIPAS,REYNOSA	0.006	DURANGO,TAMAZULA
TAMAULIPAS,REYNOSA	0.006	NUEVO,LEON,SAN,PEDRO,GARZA,GARCIA
TAMAULIPAS,REYNOSA	0.006	SONORA,AGUA,PRIETA
TAMAULIPAS,REYNOSA	0.019	DURANGO,CANATLAN
TAMAULIPAS,REYNOSA	0.006	MEXICO,CHALCO
TAMAULIPAS,REYNOSA	0.006	GUANAJUATO,SAN,FRANCISCO,DEL,RINCON
TAMAULIPAS,REYNOSA	0.006	MORELOS,JOJUTLA
TAMAULIPAS,REYNOSA	0.006	SONORA,ALAMOS
TAMAULIPAS,REYNOSA	0.006	DISTRITO,FEDERAL,IZTACALCO
TAMAULIPAS,REYNOSA	0.006	MEXICO,TEJUPILCO
TAMAULIPAS,REYNOSA	0.006	DISTRITO,FEDERAL,TLAHUAC
TAMAULIPAS,REYNOSA	0.006	NUEVO,LEON,GENERAL,ESCOBEDO
TAMAULIPAS,REYNOSA	0.012	CHIAPAS,COMITAN,DE,DOMINGUEZ
TAMAULIPAS,REYNOSA	0.006	GUANAJUATO,ACAMBARO
TAMAULIPAS,REYNOSA	0.006	CHIAPAS,FRONTERA,COMALAPA
TAMAULIPAS,REYNOSA	0.006	GUANAJUATO,SALVATIERRA
TAMAULIPAS,REYNOSA	0.006	JALISCO,IXTLAHUACAN,DE,LOS,MEMBRILLOS
TAMAULIPAS,REYNOSA	0.006	GUERRERO,CUTZAMALA,DE,PINZON
TAMAULIPAS,REYNOSA	0.006	QUINTANA,ROO,SOLIDARIDAD
TAMAULIPAS,REYNOSA	0.012	MICHOACAN,TACAMBARO
TAMAULIPAS,REYNOSA	0.006	MICHOACAN,ARTEAGA
TAMAULIPAS,REYNOSA	0.006	JALISCO,SAN,SEBASTIAN,DEL,OESTE
TAMAULIPAS,REYNOSA	0.006	MEXICO,ALMOLOYA,DE,JUAREZ
TAMAULIPAS,REYNOSA	0.006	MICHOACAN,ARIO
TAMAULIPAS,REYNOSA	0.006	MEXICO,CUAUTITLAN
TAMAULIPAS,REYNOSA	0.012	VERACRUZ,PAPANTLA
TAMAULIPAS,REYNOSA	0.006	VERACRUZ,PLAYA,VICENTE
TAMAULIPAS,REYNOSA	0.006	CHIAPAS,TONALA
TAMAULIPAS,REYNOSA	0.006	HIDALGO,TULANCINGO,DE,BRAVO
TAMAULIPAS,REYNOSA	0.006	MEXICO,DONATO,GUERRA
TAMAULIPAS,REYNOSA	0.012	PUEBLA,SAN,ANDRES,CHOLULA
TAMAULIPAS,REYNOSA	0.006	GUERRERO,COPALA
TAMAULIPAS,REYNOSA	0.006	JALISCO,ZAPOTLANEJO
TAMAULIPAS,REYNOSA	0.006	MICHOACAN,CONTEPEC
TAMAULIPAS,REYNOSA	0.012	MICHOACAN,TZITZIO
TAMAULIPAS,REYNOSA	0.006	HIDALGO,EPAZOYUCAN
TAMAULIPAS,REYNOSA	0.006	MORELOS,TLALNEPANTLA
TAMAULIPAS,REYNOSA	0.006	NAYARIT,COMPOSTELA
TAMAULIPAS,REYNOSA	0.006	GUERRERO,FLORENCIO,VILLARREAL
TAMAULIPAS,REYNOSA	0.006	MEXICO,TEZOYUCA
TAMAULIPAS,REYNOSA	0.006	CHIAPAS,OCOSINGO
TAMAULIPAS,REYNOSA	0.006	JALISCO,TEOCALTICHE
TAMAULIPAS,REYNOSA	0.012	MICHOACAN,JOSE,SIXTO,VERDUZCO
TAMAULIPAS,REYNOSA	0.006	OAXACA,COSOLAPA
TAMAULIPAS,REYNOSA	0.012	OAXACA,SANTA,MARIA,XADANI
TAMAULIPAS,REYNOSA	0.006	MEXICO,TIANGUISTENCO
TAMAULIPAS,REYNOSA	0.006	MICHOACAN,COPANDARO
SINALOA,GUASAVE	0.006	GUERRERO,CHILPANCINGO,DE,LOS,BRAVO
SINALOA,GUASAVE	0.012	SINALOA,MOCORITO
SINALOA,GUASAVE	0.009	TAMAULIPAS,JAUMAVE
MICHOACAN,URUAPAN	0.012	GUERRERO,CHILPANCINGO,DE,LOS,BRAVO
MICHOACAN,URUAPAN	0.006	MICHOACAN,APATZINGAN
MICHOACAN,URUAPAN	0.006	DURANGO,PUEBLO,NUEVO
MICHOACAN,URUAPAN	0.009	GUERRERO,COYUCA,DE,CATALAN
MICHOACAN,URUAPAN	0.025	SINALOA,MOCORITO
MICHOACAN,URUAPAN	0.006	SINALOA,BADIRAGUATO
MICHOACAN,URUAPAN	0.006	GUANAJUATO,CELAYA
MICHOACAN,URUAPAN	0.009	MEXICO,NAUCALPAN,DE,JUAREZ
MICHOACAN,URUAPAN	0.006	MEXICO,TULTITLAN
MICHOACAN,URUAPAN	0.006	DISTRITO,FEDERAL,CUAUHTEMOC
MICHOACAN,URUAPAN	0.009	MEXICO,TLALNEPANTLA,DE,BAZ
MICHOACAN,URUAPAN	0.009	GUERRERO,AJUCHITLAN,DEL,PROGRESO
MICHOACAN,URUAPAN	0.009	SINALOA,CHOIX
MICHOACAN,URUAPAN	0.006	GUERRERO,OMETEPEC
MICHOACAN,URUAPAN	0.006	OAXACA,OAXACA,DE,JUAREZ
MICHOACAN,URUAPAN	0.009	MICHOACAN,AGUILILLA
MICHOACAN,URUAPAN	0.006	DISTRITO,FEDERAL,XOCHIMILCO
MICHOACAN,URUAPAN	0.009	GUERRERO,ZAPOTITLAN,TABLAS
MICHOACAN,URUAPAN	0.006	MEXICO,TEXCOCO
MICHOACAN,URUAPAN	0.009	DISTRITO,FEDERAL,ALVARO,OBREGON
MICHOACAN,URUAPAN	0.006	DISTRITO,FEDERAL,BENITO,JUAREZ
MICHOACAN,URUAPAN	0.009	OAXACA,SALINA,CRUZ
MICHOACAN,URUAPAN	0.006	MICHOACAN,CHINICUILA
MICHOACAN,URUAPAN	0.009	GUANAJUATO,VILLAGRAN
MICHOACAN,URUAPAN	0.006	MORELOS,MIACATLAN
MICHOACAN,URUAPAN	0.006	HIDALGO,TULA,DE,ALLENDE
MICHOACAN,URUAPAN	0.006	OAXACA,MIAHUATLAN,DE,PORFIRIO,DIAZ
MICHOACAN,URUAPAN	0.019	TAMAULIPAS,JAUMAVE
MICHOACAN,URUAPAN	0.006	TABASCO,CENTLA
MICHOACAN,URUAPAN	0.006	SONORA,QUIRIEGO
MICHOACAN,URUAPAN	0.006	HIDALGO,SAN,BARTOLO,TUTOTEPEC
MICHOACAN,URUAPAN	0.006	OAXACA,SAN,JUAN,JUQUILA,MIXES
SINALOA,SINALOA	0.006	GUERRERO,CHILPANCINGO,DE,LOS,BRAVO
SINALOA,SINALOA	0.012	SINALOA,MOCORITO
SINALOA,SINALOA	0.009	TAMAULIPAS,JAUMAVE
DURANGO,LERDO	0.006	SAN,LUIS,POTOSI,SAN,LUIS,POTOSI
MORELOS,CUERNAVACA	0.006	SAN,LUIS,POTOSI,SAN,LUIS,POTOSI
SINALOA,SALVADOR,ALVARADO	0.006	SAN,LUIS,POTOSI,SAN,LUIS,POTOSI
GUERRERO,CHILPANCINGO,DE,LOS,BRAVO	0.006	MEXICO,NEZAHUALCOYOTL
GUERRERO,CHILPANCINGO,DE,LOS,BRAVO	0.012	MICHOACAN,APATZINGAN
GUERRERO,CHILPANCINGO,DE,LOS,BRAVO	0.012	DURANGO,PUEBLO,NUEVO
GUERRERO,CHILPANCINGO,DE,LOS,BRAVO	0.006	CHIHUAHUA,NUEVO,CASAS,GRANDES
GUERRERO,CHILPANCINGO,DE,LOS,BRAVO	0.019	GUERRERO,COYUCA,DE,CATALAN
GUERRERO,CHILPANCINGO,DE,LOS,BRAVO	0.006	GUERRERO,TECPAN,DE,GALEANA
GUERRERO,CHILPANCINGO,DE,LOS,BRAVO	0.006	CHIHUAHUA,ASCENSION
GUERRERO,CHILPANCINGO,DE,LOS,BRAVO	0.050	SINALOA,MOCORITO
GUERRERO,CHILPANCINGO,DE,LOS,BRAVO	0.012	SINALOA,BADIRAGUATO
GUERRERO,CHILPANCINGO,DE,LOS,BRAVO	0.006	NUEVO,LEON,GUADALUPE
GUERRERO,CHILPANCINGO,DE,LOS,BRAVO	0.006	GUERRERO,ZIHUATANEJO,DE,AZUETA
GUERRERO,CHILPANCINGO,DE,LOS,BRAVO	0.012	GUANAJUATO,CELAYA
GUERRERO,CHILPANCINGO,DE,LOS,BRAVO	0.006	SINALOA,SAN,IGNACIO
GUERRERO,CHILPANCINGO,DE,LOS,BRAVO	0.019	MEXICO,NAUCALPAN,DE,JUAREZ
GUERRERO,CHILPANCINGO,DE,LOS,BRAVO	0.012	MEXICO,TULTITLAN
GUERRERO,CHILPANCINGO,DE,LOS,BRAVO	0.006	JALISCO,TLAQUEPAQUE
GUERRERO,CHILPANCINGO,DE,LOS,BRAVO	0.012	DISTRITO,FEDERAL,CUAUHTEMOC
GUERRERO,CHILPANCINGO,DE,LOS,BRAVO	0.006	GUERRERO,ARCELIA
GUERRERO,CHILPANCINGO,DE,LOS,BRAVO	0.019	MEXICO,TLALNEPANTLA,DE,BAZ
GUERRERO,CHILPANCINGO,DE,LOS,BRAVO	0.006	CHIHUAHUA,OJINAGA
GUERRERO,CHILPANCINGO,DE,LOS,BRAVO	0.006	GUERRERO,ZIRANDARO
GUERRERO,CHILPANCINGO,DE,LOS,BRAVO	0.019	GUERRERO,AJUCHITLAN,DEL,PROGRESO
GUERRERO,CHILPANCINGO,DE,LOS,BRAVO	0.006	SINALOA,ELOTA
GUERRERO,CHILPANCINGO,DE,LOS,BRAVO	0.006	MICHOACAN,HUETAMO
GUERRERO,CHILPANCINGO,DE,LOS,BRAVO	0.019	SINALOA,CHOIX
GUERRERO,CHILPANCINGO,DE,LOS,BRAVO	0.006	MORELOS,TEMIXCO
GUERRERO,CHILPANCINGO,DE,LOS,BRAVO	0.006	DURANGO,EL,ORO
GUERRERO,CHILPANCINGO,DE,LOS,BRAVO	0.006	NUEVO,LEON,SANTA,CATARINA
GUERRERO,CHILPANCINGO,DE,LOS,BRAVO	0.012	GUERRERO,OMETEPEC
GUERRERO,CHILPANCINGO,DE,LOS,BRAVO	0.006	MEXICO,OCOYOACAC
GUERRERO,CHILPANCINGO,DE,LOS,BRAVO	0.012	OAXACA,OAXACA,DE,JUAREZ
GUERRERO,CHILPANCINGO,DE,LOS,BRAVO	0.006	SINALOA,ESCUINAPA
GUERRERO,CHILPANCINGO,DE,LOS,BRAVO	0.006	TABASCO,HUIMANGUILLO
GUERRERO,CHILPANCINGO,DE,LOS,BRAVO	0.006	NUEVO,LEON,CADEREYTA,JIMENEZ
GUERRERO,CHILPANCINGO,DE,LOS,BRAVO	0.006	CHIAPAS,SUCHIATE
GUERRERO,CHILPANCINGO,DE,LOS,BRAVO	0.019	MICHOACAN,AGUILILLA
GUERRERO,CHILPANCINGO,DE,LOS,BRAVO	0.012	DISTRITO,FEDERAL,XOCHIMILCO
GUERRERO,CHILPANCINGO,DE,LOS,BRAVO	0.006	MEXICO,CHIMALHUACAN
GUERRERO,CHILPANCINGO,DE,LOS,BRAVO	0.006	DURANGO,NOMBRE,DE,DIOS
GUERRERO,CHILPANCINGO,DE,LOS,BRAVO	0.006	GUERRERO,TLAPA,DE,COMONFORT
GUERRERO,CHILPANCINGO,DE,LOS,BRAVO	0.019	GUERRERO,ZAPOTITLAN,TABLAS
GUERRERO,CHILPANCINGO,DE,LOS,BRAVO	0.006	MICHOACAN,COALCOMAN,DE,VAZQUEZ,PALLARES
GUERRERO,CHILPANCINGO,DE,LOS,BRAVO	0.012	MEXICO,TEXCOCO
GUERRERO,CHILPANCINGO,DE,LOS,BRAVO	0.006	OAXACA,JUCHITAN,DE,ZARAGOZA
GUERRERO,CHILPANCINGO,DE,LOS,BRAVO	0.006	MEXICO,ATIZAPAN,DE,ZARAGOZA
GUERRERO,CHILPANCINGO,DE,LOS,BRAVO	0.006	MORELOS,PUENTE,DE,IXTLA
GUERRERO,CHILPANCINGO,DE,LOS,BRAVO	0.006	GUANAJUATO,IRAPUATO
GUERRERO,CHILPANCINGO,DE,LOS,BRAVO	0.006	MICHOACAN,COAHUAYANA
GUERRERO,CHILPANCINGO,DE,LOS,BRAVO	0.019	DISTRITO,FEDERAL,ALVARO,OBREGON
GUERRERO,CHILPANCINGO,DE,LOS,BRAVO	0.006	HIDALGO,MINERAL,DE,LA,REFORMA
GUERRERO,CHILPANCINGO,DE,LOS,BRAVO	0.012	DISTRITO,FEDERAL,BENITO,JUAREZ
GUERRERO,CHILPANCINGO,DE,LOS,BRAVO	0.006	MICHOACAN,VISTA,HERMOSA
GUERRERO,CHILPANCINGO,DE,LOS,BRAVO	0.006	MICHOACAN,TURICATO
GUERRERO,CHILPANCINGO,DE,LOS,BRAVO	0.019	OAXACA,SALINA,CRUZ
GUERRERO,CHILPANCINGO,DE,LOS,BRAVO	0.012	MICHOACAN,CHINICUILA
GUERRERO,CHILPANCINGO,DE,LOS,BRAVO	0.006	NAYARIT,SAN,BLAS
GUERRERO,CHILPANCINGO,DE,LOS,BRAVO	0.019	GUANAJUATO,VILLAGRAN
GUERRERO,CHILPANCINGO,DE,LOS,BRAVO	0.006	MICHOACAN,TARIMBARO
GUERRERO,CHILPANCINGO,DE,LOS,BRAVO	0.006	MEXICO,CHICOLOAPAN
GUERRERO,CHILPANCINGO,DE,LOS,BRAVO	0.006	MICHOACAN,PURUANDIRO
GUERRERO,CHILPANCINGO,DE,LOS,BRAVO	0.006	GUERRERO,TETIPAC
GUERRERO,CHILPANCINGO,DE,LOS,BRAVO	0.012	MORELOS,MIACATLAN
GUERRERO,CHILPANCINGO,DE,LOS,BRAVO	0.012	HIDALGO,TULA,DE,ALLENDE
GUERRERO,CHILPANCINGO,DE,LOS,BRAVO	0.006	TABASCO,PARAISO
GUERRERO,CHILPANCINGO,DE,LOS,BRAVO	0.006	GUANAJUATO,GUANAJUATO
GUERRERO,CHILPANCINGO,DE,LOS,BRAVO	0.012	OAXACA,MIAHUATLAN,DE,PORFIRIO,DIAZ
GUERRERO,CHILPANCINGO,DE,LOS,BRAVO	0.006	OAXACA,VILLA,DE,TUTUTEPEC,DE,MELCHOR,OCAMPO
GUERRERO,CHILPANCINGO,DE,LOS,BRAVO	0.037	TAMAULIPAS,JAUMAVE
GUERRERO,CHILPANCINGO,DE,LOS,BRAVO	0.012	TABASCO,CENTLA
GUERRERO,CHILPANCINGO,DE,LOS,BRAVO	0.006	JALISCO,SAN,JUANITO,DE,ESCOBEDO
GUERRERO,CHILPANCINGO,DE,LOS,BRAVO	0.012	SONORA,QUIRIEGO
GUERRERO,CHILPANCINGO,DE,LOS,BRAVO	0.006	VERACRUZ,YANGA
GUERRERO,CHILPANCINGO,DE,LOS,BRAVO	0.006	GUERRERO,PEDRO,ASCENCIO,ALQUISIRAS
GUERRERO,CHILPANCINGO,DE,LOS,BRAVO	0.012	HIDALGO,SAN,BARTOLO,TUTOTEPEC
GUERRERO,CHILPANCINGO,DE,LOS,BRAVO	0.012	OAXACA,SAN,JUAN,JUQUILA,MIXES
GUERRERO,CHILPANCINGO,DE,LOS,BRAVO	0.006	VERACRUZ,TUXPAN
GUERRERO,CHILPANCINGO,DE,LOS,BRAVO	0.006	CHIAPAS,LAS,ROSAS
GUERRERO,CHILPANCINGO,DE,LOS,BRAVO	0.006	GUERRERO,TLALIXTAQUILLA,DE,MALDONADO
MEXICO,NEZAHUALCOYOTL	0.012	SINALOA,MOCORITO
MEXICO,NEZAHUALCOYOTL	0.009	TAMAULIPAS,JAUMAVE
JALISCO,ZAPOPAN	0.006	SAN,LUIS,POTOSI,SAN,LUIS,POTOSI
TAMAULIPAS,NUEVO,LAREDO	0.006	SAN,LUIS,POTOSI,SAN,LUIS,POTOSI
MICHOACAN,APATZINGAN	0.006	DURANGO,PUEBLO,NUEVO
MICHOACAN,APATZINGAN	0.009	GUERRERO,COYUCA,DE,CATALAN
MICHOACAN,APATZINGAN	0.025	SINALOA,MOCORITO
MICHOACAN,APATZINGAN	0.006	SINALOA,BADIRAGUATO
MICHOACAN,APATZINGAN	0.006	GUANAJUATO,CELAYA
MICHOACAN,APATZINGAN	0.009	MEXICO,NAUCALPAN,DE,JUAREZ
MICHOACAN,APATZINGAN	0.006	MEXICO,TULTITLAN
MICHOACAN,APATZINGAN	0.006	DISTRITO,FEDERAL,CUAUHTEMOC
MICHOACAN,APATZINGAN	0.009	MEXICO,TLALNEPANTLA,DE,BAZ
MICHOACAN,APATZINGAN	0.009	GUERRERO,AJUCHITLAN,DEL,PROGRESO
MICHOACAN,APATZINGAN	0.009	SINALOA,CHOIX
MICHOACAN,APATZINGAN	0.006	GUERRERO,OMETEPEC
MICHOACAN,APATZINGAN	0.006	OAXACA,OAXACA,DE,JUAREZ
MICHOACAN,APATZINGAN	0.009	MICHOACAN,AGUILILLA
MICHOACAN,APATZINGAN	0.006	DISTRITO,FEDERAL,XOCHIMILCO
MICHOACAN,APATZINGAN	0.009	GUERRERO,ZAPOTITLAN,TABLAS
MICHOACAN,APATZINGAN	0.006	MEXICO,TEXCOCO
MICHOACAN,APATZINGAN	0.009	DISTRITO,FEDERAL,ALVARO,OBREGON
MICHOACAN,APATZINGAN	0.006	DISTRITO,FEDERAL,BENITO,JUAREZ
MICHOACAN,APATZINGAN	0.009	OAXACA,SALINA,CRUZ
MICHOACAN,APATZINGAN	0.006	MICHOACAN,CHINICUILA
MICHOACAN,APATZINGAN	0.009	GUANAJUATO,VILLAGRAN
MICHOACAN,APATZINGAN	0.006	MORELOS,MIACATLAN
MICHOACAN,APATZINGAN	0.006	HIDALGO,TULA,DE,ALLENDE
MICHOACAN,APATZINGAN	0.006	OAXACA,MIAHUATLAN,DE,PORFIRIO,DIAZ
MICHOACAN,APATZINGAN	0.019	TAMAULIPAS,JAUMAVE
MICHOACAN,APATZINGAN	0.006	TABASCO,CENTLA
MICHOACAN,APATZINGAN	0.006	SONORA,QUIRIEGO
MICHOACAN,APATZINGAN	0.006	HIDALGO,SAN,BARTOLO,TUTOTEPEC
MICHOACAN,APATZINGAN	0.006	OAXACA,SAN,JUAN,JUQUILA,MIXES
JALISCO,GUADALAJARA	0.006	SAN,LUIS,POTOSI,SAN,LUIS,POTOSI
GUERRERO,PUNGARABATO	0.006	SAN,LUIS,POTOSI,SAN,LUIS,POTOSI
DURANGO,PUEBLO,NUEVO	0.009	GUERRERO,COYUCA,DE,CATALAN
DURANGO,PUEBLO,NUEVO	0.025	SINALOA,MOCORITO
DURANGO,PUEBLO,NUEVO	0.006	SINALOA,BADIRAGUATO
DURANGO,PUEBLO,NUEVO	0.006	GUANAJUATO,CELAYA
DURANGO,PUEBLO,NUEVO	0.009	MEXICO,NAUCALPAN,DE,JUAREZ
DURANGO,PUEBLO,NUEVO	0.006	MEXICO,TULTITLAN
DURANGO,PUEBLO,NUEVO	0.006	DISTRITO,FEDERAL,CUAUHTEMOC
DURANGO,PUEBLO,NUEVO	0.009	MEXICO,TLALNEPANTLA,DE,BAZ
DURANGO,PUEBLO,NUEVO	0.009	GUERRERO,AJUCHITLAN,DEL,PROGRESO
DURANGO,PUEBLO,NUEVO	0.009	SINALOA,CHOIX
DURANGO,PUEBLO,NUEVO	0.006	GUERRERO,OMETEPEC
DURANGO,PUEBLO,NUEVO	0.006	OAXACA,OAXACA,DE,JUAREZ
DURANGO,PUEBLO,NUEVO	0.009	MICHOACAN,AGUILILLA
DURANGO,PUEBLO,NUEVO	0.006	DISTRITO,FEDERAL,XOCHIMILCO
DURANGO,PUEBLO,NUEVO	0.009	GUERRERO,ZAPOTITLAN,TABLAS
DURANGO,PUEBLO,NUEVO	0.006	MEXICO,TEXCOCO
DURANGO,PUEBLO,NUEVO	0.009	DISTRITO,FEDERAL,ALVARO,OBREGON
DURANGO,PUEBLO,NUEVO	0.006	DISTRITO,FEDERAL,BENITO,JUAREZ
DURANGO,PUEBLO,NUEVO	0.009	OAXACA,SALINA,CRUZ
DURANGO,PUEBLO,NUEVO	0.006	MICHOACAN,CHINICUILA
DURANGO,PUEBLO,NUEVO	0.009	GUANAJUATO,VILLAGRAN
DURANGO,PUEBLO,NUEVO	0.006	MORELOS,MIACATLAN
DURANGO,PUEBLO,NUEVO	0.006	HIDALGO,TULA,DE,ALLENDE
DURANGO,PUEBLO,NUEVO	0.006	OAXACA,MIAHUATLAN,DE,PORFIRIO,DIAZ
DURANGO,PUEBLO,NUEVO	0.019	TAMAULIPAS,JAUMAVE
DURANGO,PUEBLO,NUEVO	0.006	TABASCO,CENTLA
DURANGO,PUEBLO,NUEVO	0.006	SONORA,QUIRIEGO
DURANGO,PUEBLO,NUEVO	0.006	HIDALGO,SAN,BARTOLO,TUTOTEPEC
DURANGO,PUEBLO,NUEVO	0.006	OAXACA,SAN,JUAN,JUQUILA,MIXES
DURANGO,SANTIAGO,PAPASQUIARO	0.006	SAN,LUIS,POTOSI,SAN,LUIS,POTOSI
DISTRITO,FEDERAL,IZTAPALAPA	0.006	TAMAULIPAS,MATAMOROS
DISTRITO,FEDERAL,IZTAPALAPA	0.006	BAJA,CALIFORNIA,MEXICALI
DISTRITO,FEDERAL,IZTAPALAPA	0.009	SONORA,HERMOSILLO
DISTRITO,FEDERAL,IZTAPALAPA	0.009	CHIHUAHUA,CUAUHTEMOC
DISTRITO,FEDERAL,IZTAPALAPA	0.006	CHIHUAHUA,MADERA
DISTRITO,FEDERAL,IZTAPALAPA	0.009	GUERRERO,ATOYAC,DE,ALVAREZ
DISTRITO,FEDERAL,IZTAPALAPA	0.006	SONORA,CABORCA
DISTRITO,FEDERAL,IZTAPALAPA	0.006	NUEVO,LEON,SAN,NICOLAS,DE,LOS,GARZA
DISTRITO,FEDERAL,IZTAPALAPA	0.012	SAN,LUIS,POTOSI,SAN,LUIS,POTOSI
DISTRITO,FEDERAL,IZTAPALAPA	0.006	DISTRITO,FEDERAL,MIGUEL,HIDALGO
DISTRITO,FEDERAL,IZTAPALAPA	0.006	HIDALGO,PACHUCA,DE,SOTO
DISTRITO,FEDERAL,IZTAPALAPA	0.009	DURANGO,CANATLAN
DISTRITO,FEDERAL,IZTAPALAPA	0.006	CHIAPAS,COMITAN,DE,DOMINGUEZ
DISTRITO,FEDERAL,IZTAPALAPA	0.006	MICHOACAN,TACAMBARO
DISTRITO,FEDERAL,IZTAPALAPA	0.006	VERACRUZ,PAPANTLA
DISTRITO,FEDERAL,IZTAPALAPA	0.006	PUEBLA,SAN,ANDRES,CHOLULA
DISTRITO,FEDERAL,IZTAPALAPA	0.006	MICHOACAN,TZITZIO
DISTRITO,FEDERAL,IZTAPALAPA	0.006	MICHOACAN,JOSE,SIXTO,VERDUZCO
DISTRITO,FEDERAL,IZTAPALAPA	0.006	OAXACA,SANTA,MARIA,XADANI
TAMAULIPAS,MATAMOROS	0.006	BAJA,CALIFORNIA,MEXICALI
TAMAULIPAS,MATAMOROS	0.009	SONORA,HERMOSILLO
TAMAULIPAS,MATAMOROS	0.009	CHIHUAHUA,CUAUHTEMOC
TAMAULIPAS,MATAMOROS	0.006	CHIHUAHUA,MADERA
TAMAULIPAS,MATAMOROS	0.009	GUERRERO,ATOYAC,DE,ALVAREZ
TAMAULIPAS,MATAMOROS	0.006	SONORA,CABORCA
TAMAULIPAS,MATAMOROS	0.006	NUEVO,LEON,SAN,NICOLAS,DE,LOS,GARZA
TAMAULIPAS,MATAMOROS	0.012	SAN,LUIS,POTOSI,SAN,LUIS,POTOSI
TAMAULIPAS,MATAMOROS	0.006	DISTRITO,FEDERAL,MIGUEL,HIDALGO
TAMAULIPAS,MATAMOROS	0.006	HIDALGO,PACHUCA,DE,SOTO
TAMAULIPAS,MATAMOROS	0.009	DURANGO,CANATLAN
TAMAULIPAS,MATAMOROS	0.006	CHIAPAS,COMITAN,DE,DOMINGUEZ
TAMAULIPAS,MATAMOROS	0.006	MICHOACAN,TACAMBARO
TAMAULIPAS,MATAMOROS	0.006	VERACRUZ,PAPANTLA
TAMAULIPAS,MATAMOROS	0.006	PUEBLA,SAN,ANDRES,CHOLULA
TAMAULIPAS,MATAMOROS	0.006	MICHOACAN,TZITZIO
TAMAULIPAS,MATAMOROS	0.006	MICHOACAN,JOSE,SIXTO,VERDUZCO
TAMAULIPAS,MATAMOROS	0.006	OAXACA,SANTA,MARIA,XADANI
BAJA,CALIFORNIA,MEXICALI	0.009	SONORA,HERMOSILLO
BAJA,CALIFORNIA,MEXICALI	0.009	CHIHUAHUA,CUAUHTEMOC
BAJA,CALIFORNIA,MEXICALI	0.006	CHIHUAHUA,MADERA
BAJA,CALIFORNIA,MEXICALI	0.009	GUERRERO,ATOYAC,DE,ALVAREZ
BAJA,CALIFORNIA,MEXICALI	0.006	SONORA,CABORCA
BAJA,CALIFORNIA,MEXICALI	0.006	NUEVO,LEON,SAN,NICOLAS,DE,LOS,GARZA
BAJA,CALIFORNIA,MEXICALI	0.012	SAN,LUIS,POTOSI,SAN,LUIS,POTOSI
BAJA,CALIFORNIA,MEXICALI	0.006	DISTRITO,FEDERAL,MIGUEL,HIDALGO
BAJA,CALIFORNIA,MEXICALI	0.006	HIDALGO,PACHUCA,DE,SOTO
BAJA,CALIFORNIA,MEXICALI	0.009	DURANGO,CANATLAN
BAJA,CALIFORNIA,MEXICALI	0.006	CHIAPAS,COMITAN,DE,DOMINGUEZ
BAJA,CALIFORNIA,MEXICALI	0.006	MICHOACAN,TACAMBARO
BAJA,CALIFORNIA,MEXICALI	0.006	VERACRUZ,PAPANTLA
BAJA,CALIFORNIA,MEXICALI	0.006	PUEBLA,SAN,ANDRES,CHOLULA
BAJA,CALIFORNIA,MEXICALI	0.006	MICHOACAN,TZITZIO
BAJA,CALIFORNIA,MEXICALI	0.006	MICHOACAN,JOSE,SIXTO,VERDUZCO
BAJA,CALIFORNIA,MEXICALI	0.006	OAXACA,SANTA,MARIA,XADANI
CHIHUAHUA,NUEVO,CASAS,GRANDES	0.012	SINALOA,MOCORITO
CHIHUAHUA,NUEVO,CASAS,GRANDES	0.009	TAMAULIPAS,JAUMAVE
MICHOACAN,LAZARO,CARDENAS	0.006	SAN,LUIS,POTOSI,SAN,LUIS,POTOSI
CHIHUAHUA,CAMARGO	0.006	SAN,LUIS,POTOSI,SAN,LUIS,POTOSI
GUERRERO,COYUCA,DE,CATALAN	0.037	SINALOA,MOCORITO
GUERRERO,COYUCA,DE,CATALAN	0.009	SINALOA,BADIRAGUATO
GUERRERO,COYUCA,DE,CATALAN	0.009	GUANAJUATO,CELAYA
GUERRERO,COYUCA,DE,CATALAN	0.014	MEXICO,NAUCALPAN,DE,JUAREZ
GUERRERO,COYUCA,DE,CATALAN	0.009	MEXICO,TULTITLAN
GUERRERO,COYUCA,DE,CATALAN	0.009	DISTRITO,FEDERAL,CUAUHTEMOC
GUERRERO,COYUCA,DE,CATALAN	0.014	MEXICO,TLALNEPANTLA,DE,BAZ
GUERRERO,COYUCA,DE,CATALAN	0.014	GUERRERO,AJUCHITLAN,DEL,PROGRESO
GUERRERO,COYUCA,DE,CATALAN	0.014	SINALOA,CHOIX
GUERRERO,COYUCA,DE,CATALAN	0.009	GUERRERO,OMETEPEC
GUERRERO,COYUCA,DE,CATALAN	0.009	OAXACA,OAXACA,DE,JUAREZ
GUERRERO,COYUCA,DE,CATALAN	0.014	MICHOACAN,AGUILILLA
GUERRERO,COYUCA,DE,CATALAN	0.009	DISTRITO,FEDERAL,XOCHIMILCO
GUERRERO,COYUCA,DE,CATALAN	0.014	GUERRERO,ZAPOTITLAN,TABLAS
GUERRERO,COYUCA,DE,CATALAN	0.009	MEXICO,TEXCOCO
GUERRERO,COYUCA,DE,CATALAN	0.014	DISTRITO,FEDERAL,ALVARO,OBREGON
GUERRERO,COYUCA,DE,CATALAN	0.009	DISTRITO,FEDERAL,BENITO,JUAREZ
GUERRERO,COYUCA,DE,CATALAN	0.014	OAXACA,SALINA,CRUZ
GUERRERO,COYUCA,DE,CATALAN	0.009	MICHOACAN,CHINICUILA
GUERRERO,COYUCA,DE,CATALAN	0.014	GUANAJUATO,VILLAGRAN
GUERRERO,COYUCA,DE,CATALAN	0.009	MORELOS,MIACATLAN
GUERRERO,COYUCA,DE,CATALAN	0.009	HIDALGO,TULA,DE,ALLENDE
GUERRERO,COYUCA,DE,CATALAN	0.009	OAXACA,MIAHUATLAN,DE,PORFIRIO,DIAZ
GUERRERO,COYUCA,DE,CATALAN	0.028	TAMAULIPAS,JAUMAVE
GUERRERO,COYUCA,DE,CATALAN	0.009	TABASCO,CENTLA
GUERRERO,COYUCA,DE,CATALAN	0.009	SONORA,QUIRIEGO
GUERRERO,COYUCA,DE,CATALAN	0.009	HIDALGO,SAN,BARTOLO,TUTOTEPEC
GUERRERO,COYUCA,DE,CATALAN	0.009	OAXACA,SAN,JUAN,JUQUILA,MIXES
GUERRERO,TECPAN,DE,GALEANA	0.012	SINALOA,MOCORITO
GUERRERO,TECPAN,DE,GALEANA	0.009	TAMAULIPAS,JAUMAVE
SONORA,HERMOSILLO	0.014	CHIHUAHUA,CUAUHTEMOC
SONORA,HERMOSILLO	0.009	CHIHUAHUA,MADERA
SONORA,HERMOSILLO	0.014	GUERRERO,ATOYAC,DE,ALVAREZ
SONORA,HERMOSILLO	0.009	SONORA,CABORCA
SONORA,HERMOSILLO	0.009	NUEVO,LEON,SAN,NICOLAS,DE,LOS,GARZA
SONORA,HERMOSILLO	0.019	SAN,LUIS,POTOSI,SAN,LUIS,POTOSI
SONORA,HERMOSILLO	0.009	DISTRITO,FEDERAL,MIGUEL,HIDALGO
SONORA,HERMOSILLO	0.009	HIDALGO,PACHUCA,DE,SOTO
SONORA,HERMOSILLO	0.014	DURANGO,CANATLAN
SONORA,HERMOSILLO	0.009	CHIAPAS,COMITAN,DE,DOMINGUEZ
SONORA,HERMOSILLO	0.009	MICHOACAN,TACAMBARO
SONORA,HERMOSILLO	0.009	VERACRUZ,PAPANTLA
SONORA,HERMOSILLO	0.009	PUEBLA,SAN,ANDRES,CHOLULA
SONORA,HERMOSILLO	0.009	MICHOACAN,TZITZIO
SONORA,HERMOSILLO	0.009	MICHOACAN,JOSE,SIXTO,VERDUZCO
SONORA,HERMOSILLO	0.009	OAXACA,SANTA,MARIA,XADANI
AGUASCALIENTES,AGUASCALIENTES	0.006	SAN,LUIS,POTOSI,SAN,LUIS,POTOSI
CHIHUAHUA,ASCENSION	0.012	SINALOA,MOCORITO
CHIHUAHUA,ASCENSION	0.009	TAMAULIPAS,JAUMAVE
SINALOA,MOCORITO	0.025	SINALOA,BADIRAGUATO
SINALOA,MOCORITO	0.012	NUEVO,LEON,GUADALUPE
SINALOA,MOCORITO	0.012	GUERRERO,ZIHUATANEJO,DE,AZUETA
SINALOA,MOCORITO	0.025	GUANAJUATO,CELAYA
SINALOA,MOCORITO	0.012	SINALOA,SAN,IGNACIO
SINALOA,MOCORITO	0.037	MEXICO,NAUCALPAN,DE,JUAREZ
SINALOA,MOCORITO	0.025	MEXICO,TULTITLAN
SINALOA,MOCORITO	0.012	JALISCO,TLAQUEPAQUE
SINALOA,MOCORITO	0.025	DISTRITO,FEDERAL,CUAUHTEMOC
SINALOA,MOCORITO	0.012	GUERRERO,ARCELIA
SINALOA,MOCORITO	0.037	MEXICO,TLALNEPANTLA,DE,BAZ
SINALOA,MOCORITO	0.012	CHIHUAHUA,OJINAGA
SINALOA,MOCORITO	0.012	GUERRERO,ZIRANDARO
SINALOA,MOCORITO	0.037	GUERRERO,AJUCHITLAN,DEL,PROGRESO
SINALOA,MOCORITO	0.012	SINALOA,ELOTA
SINALOA,MOCORITO	0.012	MICHOACAN,HUETAMO
SINALOA,MOCORITO	0.037	SINALOA,CHOIX
SINALOA,MOCORITO	0.012	MORELOS,TEMIXCO
SINALOA,MOCORITO	0.012	DURANGO,EL,ORO
SINALOA,MOCORITO	0.012	NUEVO,LEON,SANTA,CATARINA
SINALOA,MOCORITO	0.025	GUERRERO,OMETEPEC
SINALOA,MOCORITO	0.012	MEXICO,OCOYOACAC
SINALOA,MOCORITO	0.025	OAXACA,OAXACA,DE,JUAREZ
SINALOA,MOCORITO	0.012	SINALOA,ESCUINAPA
SINALOA,MOCORITO	0.012	TABASCO,HUIMANGUILLO
SINALOA,MOCORITO	0.012	NUEVO,LEON,CADEREYTA,JIMENEZ
SINALOA,MOCORITO	0.012	CHIAPAS,SUCHIATE
SINALOA,MOCORITO	0.037	MICHOACAN,AGUILILLA
SINALOA,MOCORITO	0.025	DISTRITO,FEDERAL,XOCHIMILCO
SINALOA,MOCORITO	0.012	MEXICO,CHIMALHUACAN
SINALOA,MOCORITO	0.012	DURANGO,NOMBRE,DE,DIOS
SINALOA,MOCORITO	0.012	GUERRERO,TLAPA,DE,COMONFORT
SINALOA,MOCORITO	0.037	GUERRERO,ZAPOTITLAN,TABLAS
SINALOA,MOCORITO	0.012	MICHOACAN,COALCOMAN,DE,VAZQUEZ,PALLARES
SINALOA,MOCORITO	0.025	MEXICO,TEXCOCO
SINALOA,MOCORITO	0.012	OAXACA,JUCHITAN,DE,ZARAGOZA
SINALOA,MOCORITO	0.012	MEXICO,ATIZAPAN,DE,ZARAGOZA
SINALOA,MOCORITO	0.012	MORELOS,PUENTE,DE,IXTLA
SINALOA,MOCORITO	0.012	GUANAJUATO,IRAPUATO
SINALOA,MOCORITO	0.012	MICHOACAN,COAHUAYANA
SINALOA,MOCORITO	0.037	DISTRITO,FEDERAL,ALVARO,OBREGON
SINALOA,MOCORITO	0.012	HIDALGO,MINERAL,DE,LA,REFORMA
SINALOA,MOCORITO	0.025	DISTRITO,FEDERAL,BENITO,JUAREZ
SINALOA,MOCORITO	0.012	MICHOACAN,VISTA,HERMOSA
SINALOA,MOCORITO	0.012	MICHOACAN,TURICATO
SINALOA,MOCORITO	0.037	OAXACA,SALINA,CRUZ
SINALOA,MOCORITO	0.025	MICHOACAN,CHINICUILA
SINALOA,MOCORITO	0.012	NAYARIT,SAN,BLAS
SINALOA,MOCORITO	0.037	GUANAJUATO,VILLAGRAN
SINALOA,MOCORITO	0.012	MICHOACAN,TARIMBARO
SINALOA,MOCORITO	0.012	MEXICO,CHICOLOAPAN
SINALOA,MOCORITO	0.012	MICHOACAN,PURUANDIRO
SINALOA,MOCORITO	0.012	GUERRERO,TETIPAC
SINALOA,MOCORITO	0.025	MORELOS,MIACATLAN
SINALOA,MOCORITO	0.025	HIDALGO,TULA,DE,ALLENDE
SINALOA,MOCORITO	0.012	TABASCO,PARAISO
SINALOA,MOCORITO	0.012	GUANAJUATO,GUANAJUATO
SINALOA,MOCORITO	0.025	OAXACA,MIAHUATLAN,DE,PORFIRIO,DIAZ
SINALOA,MOCORITO	0.012	OAXACA,VILLA,DE,TUTUTEPEC,DE,MELCHOR,OCAMPO
SINALOA,MOCORITO	0.075	TAMAULIPAS,JAUMAVE
SINALOA,MOCORITO	0.025	TABASCO,CENTLA
SINALOA,MOCORITO	0.012	JALISCO,SAN,JUANITO,DE,ESCOBEDO
SINALOA,MOCORITO	0.025	SONORA,QUIRIEGO
SINALOA,MOCORITO	0.012	VERACRUZ,YANGA
SINALOA,MOCORITO	0.012	GUERRERO,PEDRO,ASCENCIO,ALQUISIRAS
SINALOA,MOCORITO	0.025	HIDALGO,SAN,BARTOLO,TUTOTEPEC
SINALOA,MOCORITO	0.025	OAXACA,SAN,JUAN,JUQUILA,MIXES
SINALOA,MOCORITO	0.012	VERACRUZ,TUXPAN
SINALOA,MOCORITO	0.012	CHIAPAS,LAS,ROSAS
SINALOA,MOCORITO	0.012	GUERRERO,TLALIXTAQUILLA,DE,MALDONADO
SINALOA,BADIRAGUATO	0.006	GUANAJUATO,CELAYA
SINALOA,BADIRAGUATO	0.009	MEXICO,NAUCALPAN,DE,JUAREZ
SINALOA,BADIRAGUATO	0.006	MEXICO,TULTITLAN
SINALOA,BADIRAGUATO	0.006	DISTRITO,FEDERAL,CUAUHTEMOC
SINALOA,BADIRAGUATO	0.009	MEXICO,TLALNEPANTLA,DE,BAZ
SINALOA,BADIRAGUATO	0.009	GUERRERO,AJUCHITLAN,DEL,PROGRESO
SINALOA,BADIRAGUATO	0.009	SINALOA,CHOIX
SINALOA,BADIRAGUATO	0.006	GUERRERO,OMETEPEC
SINALOA,BADIRAGUATO	0.006	OAXACA,OAXACA,DE,JUAREZ
SINALOA,BADIRAGUATO	0.009	MICHOACAN,AGUILILLA
SINALOA,BADIRAGUATO	0.006	DISTRITO,FEDERAL,XOCHIMILCO
SINALOA,BADIRAGUATO	0.009	GUERRERO,ZAPOTITLAN,TABLAS
SINALOA,BADIRAGUATO	0.006	MEXICO,TEXCOCO
SINALOA,BADIRAGUATO	0.009	DISTRITO,FEDERAL,ALVARO,OBREGON
SINALOA,BADIRAGUATO	0.006	DISTRITO,FEDERAL,BENITO,JUAREZ
SINALOA,BADIRAGUATO	0.009	OAXACA,SALINA,CRUZ
SINALOA,BADIRAGUATO	0.006	MICHOACAN,CHINICUILA
SINALOA,BADIRAGUATO	0.009	GUANAJUATO,VILLAGRAN
SINALOA,BADIRAGUATO	0.006	MORELOS,MIACATLAN
SINALOA,BADIRAGUATO	0.006	HIDALGO,TULA,DE,ALLENDE
SINALOA,BADIRAGUATO	0.006	OAXACA,MIAHUATLAN,DE,PORFIRIO,DIAZ
SINALOA,BADIRAGUATO	0.019	TAMAULIPAS,JAUMAVE
SINALOA,BADIRAGUATO	0.006	TABASCO,CENTLA
SINALOA,BADIRAGUATO	0.006	SONORA,QUIRIEGO
SINALOA,BADIRAGUATO	0.006	HIDALGO,SAN,BARTOLO,TUTOTEPEC
SINALOA,BADIRAGUATO	0.006	OAXACA,SAN,JUAN,JUQUILA,MIXES
CHIHUAHUA,CUAUHTEMOC	0.009	CHIHUAHUA,MADERA
CHIHUAHUA,CUAUHTEMOC	0.014	GUERRERO,ATOYAC,DE,ALVAREZ
CHIHUAHUA,CUAUHTEMOC	0.009	SONORA,CABORCA
CHIHUAHUA,CUAUHTEMOC	0.009	NUEVO,LEON,SAN,NICOLAS,DE,LOS,GARZA
CHIHUAHUA,CUAUHTEMOC	0.019	SAN,LUIS,POTOSI,SAN,LUIS,POTOSI
CHIHUAHUA,CUAUHTEMOC	0.009	DISTRITO,FEDERAL,MIGUEL,HIDALGO
CHIHUAHUA,CUAUHTEMOC	0.009	HIDALGO,PACHUCA,DE,SOTO
CHIHUAHUA,CUAUHTEMOC	0.014	DURANGO,CANATLAN
CHIHUAHUA,CUAUHTEMOC	0.009	CHIAPAS,COMITAN,DE,DOMINGUEZ
CHIHUAHUA,CUAUHTEMOC	0.009	MICHOACAN,TACAMBARO
CHIHUAHUA,CUAUHTEMOC	0.009	VERACRUZ,PAPANTLA
CHIHUAHUA,CUAUHTEMOC	0.009	PUEBLA,SAN,ANDRES,CHOLULA
CHIHUAHUA,CUAUHTEMOC	0.009	MICHOACAN,TZITZIO
CHIHUAHUA,CUAUHTEMOC	0.009	MICHOACAN,JOSE,SIXTO,VERDUZCO
CHIHUAHUA,CUAUHTEMOC	0.009	OAXACA,SANTA,MARIA,XADANI
GUERRERO,IGUALA,DE,LA,INDEPENDENCIA	0.006	SAN,LUIS,POTOSI,SAN,LUIS,POTOSI
SINALOA,EL,FUERTE	0.006	SAN,LUIS,POTOSI,SAN,LUIS,POTOSI
NUEVO,LEON,GUADALUPE	0.009	TAMAULIPAS,JAUMAVE
TAMAULIPAS,TAMPICO	0.006	SAN,LUIS,POTOSI,SAN,LUIS,POTOSI
GUERRERO,ZIHUATANEJO,DE,AZUETA	0.009	TAMAULIPAS,JAUMAVE
GUANAJUATO,CELAYA	0.009	MEXICO,NAUCALPAN,DE,JUAREZ
GUANAJUATO,CELAYA	0.006	MEXICO,TULTITLAN
GUANAJUATO,CELAYA	0.006	DISTRITO,FEDERAL,CUAUHTEMOC
GUANAJUATO,CELAYA	0.009	MEXICO,TLALNEPANTLA,DE,BAZ
GUANAJUATO,CELAYA	0.009	GUERRERO,AJUCHITLAN,DEL,PROGRESO
GUANAJUATO,CELAYA	0.009	SINALOA,CHOIX
GUANAJUATO,CELAYA	0.006	GUERRERO,OMETEPEC
GUANAJUATO,CELAYA	0.006	OAXACA,OAXACA,DE,JUAREZ
GUANAJUATO,CELAYA	0.009	MICHOACAN,AGUILILLA
GUANAJUATO,CELAYA	0.006	DISTRITO,FEDERAL,XOCHIMILCO
GUANAJUATO,CELAYA	0.009	GUERRERO,ZAPOTITLAN,TABLAS
GUANAJUATO,CELAYA	0.006	MEXICO,TEXCOCO
GUANAJUATO,CELAYA	0.009	DISTRITO,FEDERAL,ALVARO,OBREGON
GUANAJUATO,CELAYA	0.006	DISTRITO,FEDERAL,BENITO,JUAREZ
GUANAJUATO,CELAYA	0.009	OAXACA,SALINA,CRUZ
GUANAJUATO,CELAYA	0.006	MICHOACAN,CHINICUILA
GUANAJUATO,CELAYA	0.009	GUANAJUATO,VILLAGRAN
GUANAJUATO,CELAYA	0.006	MORELOS,MIACATLAN
GUANAJUATO,CELAYA	0.006	HIDALGO,TULA,DE,ALLENDE
GUANAJUATO,CELAYA	0.006	OAXACA,MIAHUATLAN,DE,PORFIRIO,DIAZ
GUANAJUATO,CELAYA	0.019	TAMAULIPAS,JAUMAVE
GUANAJUATO,CELAYA	0.006	TABASCO,CENTLA
GUANAJUATO,CELAYA	0.006	SONORA,QUIRIEGO
GUANAJUATO,CELAYA	0.006	HIDALGO,SAN,BARTOLO,TUTOTEPEC
GUANAJUATO,CELAYA	0.006	OAXACA,SAN,JUAN,JUQUILA,MIXES
SINALOA,SAN,IGNACIO	0.009	TAMAULIPAS,JAUMAVE
MEXICO,NAUCALPAN,DE,JUAREZ	0.009	MEXICO,TULTITLAN
MEXICO,NAUCALPAN,DE,JUAREZ	0.009	DISTRITO,FEDERAL,CUAUHTEMOC
MEXICO,NAUCALPAN,DE,JUAREZ	0.014	MEXICO,TLALNEPANTLA,DE,BAZ
MEXICO,NAUCALPAN,DE,JUAREZ	0.014	GUERRERO,AJUCHITLAN,DEL,PROGRESO
MEXICO,NAUCALPAN,DE,JUAREZ	0.014	SINALOA,CHOIX
MEXICO,NAUCALPAN,DE,JUAREZ	0.009	GUERRERO,OMETEPEC
MEXICO,NAUCALPAN,DE,JUAREZ	0.009	OAXACA,OAXACA,DE,JUAREZ
MEXICO,NAUCALPAN,DE,JUAREZ	0.014	MICHOACAN,AGUILILLA
MEXICO,NAUCALPAN,DE,JUAREZ	0.009	DISTRITO,FEDERAL,XOCHIMILCO
MEXICO,NAUCALPAN,DE,JUAREZ	0.014	GUERRERO,ZAPOTITLAN,TABLAS
MEXICO,NAUCALPAN,DE,JUAREZ	0.009	MEXICO,TEXCOCO
MEXICO,NAUCALPAN,DE,JUAREZ	0.014	DISTRITO,FEDERAL,ALVARO,OBREGON
MEXICO,NAUCALPAN,DE,JUAREZ	0.009	DISTRITO,FEDERAL,BENITO,JUAREZ
MEXICO,NAUCALPAN,DE,JUAREZ	0.014	OAXACA,SALINA,CRUZ
MEXICO,NAUCALPAN,DE,JUAREZ	0.009	MICHOACAN,CHINICUILA
MEXICO,NAUCALPAN,DE,JUAREZ	0.014	GUANAJUATO,VILLAGRAN
MEXICO,NAUCALPAN,DE,JUAREZ	0.009	MORELOS,MIACATLAN
MEXICO,NAUCALPAN,DE,JUAREZ	0.009	HIDALGO,TULA,DE,ALLENDE
MEXICO,NAUCALPAN,DE,JUAREZ	0.009	OAXACA,MIAHUATLAN,DE,PORFIRIO,DIAZ
MEXICO,NAUCALPAN,DE,JUAREZ	0.028	TAMAULIPAS,JAUMAVE
MEXICO,NAUCALPAN,DE,JUAREZ	0.009	TABASCO,CENTLA
MEXICO,NAUCALPAN,DE,JUAREZ	0.009	SONORA,QUIRIEGO
MEXICO,NAUCALPAN,DE,JUAREZ	0.009	HIDALGO,SAN,BARTOLO,TUTOTEPEC
MEXICO,NAUCALPAN,DE,JUAREZ	0.009	OAXACA,SAN,JUAN,JUQUILA,MIXES
MEXICO,TULTITLAN	0.006	DISTRITO,FEDERAL,CUAUHTEMOC
MEXICO,TULTITLAN	0.009	MEXICO,TLALNEPANTLA,DE,BAZ
MEXICO,TULTITLAN	0.009	GUERRERO,AJUCHITLAN,DEL,PROGRESO
MEXICO,TULTITLAN	0.009	SINALOA,CHOIX
MEXICO,TULTITLAN	0.006	GUERRERO,OMETEPEC
MEXICO,TULTITLAN	0.006	OAXACA,OAXACA,DE,JUAREZ
MEXICO,TULTITLAN	0.009	MICHOACAN,AGUILILLA
MEXICO,TULTITLAN	0.006	DISTRITO,FEDERAL,XOCHIMILCO
MEXICO,TULTITLAN	0.009	GUERRERO,ZAPOTITLAN,TABLAS
MEXICO,TULTITLAN	0.006	MEXICO,TEXCOCO
MEXICO,TULTITLAN	0.009	DISTRITO,FEDERAL,ALVARO,OBREGON
MEXICO,TULTITLAN	0.006	DISTRITO,FEDERAL,BENITO,JUAREZ
MEXICO,TULTITLAN	0.009	OAXACA,SALINA,CRUZ
MEXICO,TULTITLAN	0.006	MICHOACAN,CHINICUILA
MEXICO,TULTITLAN	0.009	GUANAJUATO,VILLAGRAN
MEXICO,TULTITLAN	0.006	MORELOS,MIACATLAN
MEXICO,TULTITLAN	0.006	HIDALGO,TULA,DE,ALLENDE
MEXICO,TULTITLAN	0.006	OAXACA,MIAHUATLAN,DE,PORFIRIO,DIAZ
MEXICO,TULTITLAN	0.019	TAMAULIPAS,JAUMAVE
MEXICO,TULTITLAN	0.006	TABASCO,CENTLA
MEXICO,TULTITLAN	0.006	SONORA,QUIRIEGO
MEXICO,TULTITLAN	0.006	HIDALGO,SAN,BARTOLO,TUTOTEPEC
MEXICO,TULTITLAN	0.006	OAXACA,SAN,JUAN,JUQUILA,MIXES
CHIHUAHUA,MADERA	0.009	GUERRERO,ATOYAC,DE,ALVAREZ
CHIHUAHUA,MADERA	0.006	SONORA,CABORCA
CHIHUAHUA,MADERA	0.006	NUEVO,LEON,SAN,NICOLAS,DE,LOS,GARZA
CHIHUAHUA,MADERA	0.012	SAN,LUIS,POTOSI,SAN,LUIS,POTOSI
CHIHUAHUA,MADERA	0.006	DISTRITO,FEDERAL,MIGUEL,HIDALGO
CHIHUAHUA,MADERA	0.006	HIDALGO,PACHUCA,DE,SOTO
CHIHUAHUA,MADERA	0.009	DURANGO,CANATLAN
CHIHUAHUA,MADERA	0.006	CHIAPAS,COMITAN,DE,DOMINGUEZ
CHIHUAHUA,MADERA	0.006	MICHOACAN,TACAMBARO
CHIHUAHUA,MADERA	0.006	VERACRUZ,PAPANTLA
CHIHUAHUA,MADERA	0.006	PUEBLA,SAN,ANDRES,CHOLULA
CHIHUAHUA,MADERA	0.006	MICHOACAN,TZITZIO
CHIHUAHUA,MADERA	0.006	MICHOACAN,JOSE,SIXTO,VERDUZCO
CHIHUAHUA,MADERA	0.006	OAXACA,SANTA,MARIA,XADANI
JALISCO,TLAQUEPAQUE	0.009	TAMAULIPAS,JAUMAVE
DISTRITO,FEDERAL,CUAUHTEMOC	0.009	MEXICO,TLALNEPANTLA,DE,BAZ
DISTRITO,FEDERAL,CUAUHTEMOC	0.009	GUERRERO,AJUCHITLAN,DEL,PROGRESO
DISTRITO,FEDERAL,CUAUHTEMOC	0.009	SINALOA,CHOIX
DISTRITO,FEDERAL,CUAUHTEMOC	0.006	GUERRERO,OMETEPEC
DISTRITO,FEDERAL,CUAUHTEMOC	0.006	OAXACA,OAXACA,DE,JUAREZ
DISTRITO,FEDERAL,CUAUHTEMOC	0.009	MICHOACAN,AGUILILLA
DISTRITO,FEDERAL,CUAUHTEMOC	0.006	DISTRITO,FEDERAL,XOCHIMILCO
DISTRITO,FEDERAL,CUAUHTEMOC	0.009	GUERRERO,ZAPOTITLAN,TABLAS
DISTRITO,FEDERAL,CUAUHTEMOC	0.006	MEXICO,TEXCOCO
DISTRITO,FEDERAL,CUAUHTEMOC	0.009	DISTRITO,FEDERAL,ALVARO,OBREGON
DISTRITO,FEDERAL,CUAUHTEMOC	0.006	DISTRITO,FEDERAL,BENITO,JUAREZ
DISTRITO,FEDERAL,CUAUHTEMOC	0.009	OAXACA,SALINA,CRUZ
DISTRITO,FEDERAL,CUAUHTEMOC	0.006	MICHOACAN,CHINICUILA
DISTRITO,FEDERAL,CUAUHTEMOC	0.009	GUANAJUATO,VILLAGRAN
DISTRITO,FEDERAL,CUAUHTEMOC	0.006	MORELOS,MIACATLAN
DISTRITO,FEDERAL,CUAUHTEMOC	0.006	HIDALGO,TULA,DE,ALLENDE
DISTRITO,FEDERAL,CUAUHTEMOC	0.006	OAXACA,MIAHUATLAN,DE,PORFIRIO,DIAZ
DISTRITO,FEDERAL,CUAUHTEMOC	0.019	TAMAULIPAS,JAUMAVE
DISTRITO,FEDERAL,CUAUHTEMOC	0.006	TABASCO,CENTLA
DISTRITO,FEDERAL,CUAUHTEMOC	0.006	SONORA,QUIRIEGO
DISTRITO,FEDERAL,CUAUHTEMOC	0.006	HIDALGO,SAN,BARTOLO,TUTOTEPEC
DISTRITO,FEDERAL,CUAUHTEMOC	0.006	OAXACA,SAN,JUAN,JUQUILA,MIXES
GUERRERO,ATOYAC,DE,ALVAREZ	0.009	SONORA,CABORCA
GUERRERO,ATOYAC,DE,ALVAREZ	0.009	NUEVO,LEON,SAN,NICOLAS,DE,LOS,GARZA
GUERRERO,ATOYAC,DE,ALVAREZ	0.019	SAN,LUIS,POTOSI,SAN,LUIS,POTOSI
GUERRERO,ATOYAC,DE,ALVAREZ	0.009	DISTRITO,FEDERAL,MIGUEL,HIDALGO
GUERRERO,ATOYAC,DE,ALVAREZ	0.009	HIDALGO,PACHUCA,DE,SOTO
GUERRERO,ATOYAC,DE,ALVAREZ	0.014	DURANGO,CANATLAN
GUERRERO,ATOYAC,DE,ALVAREZ	0.009	CHIAPAS,COMITAN,DE,DOMINGUEZ
GUERRERO,ATOYAC,DE,ALVAREZ	0.009	MICHOACAN,TACAMBARO
GUERRERO,ATOYAC,DE,ALVAREZ	0.009	VERACRUZ,PAPANTLA
GUERRERO,ATOYAC,DE,ALVAREZ	0.009	PUEBLA,SAN,ANDRES,CHOLULA
GUERRERO,ATOYAC,DE,ALVAREZ	0.009	MICHOACAN,TZITZIO
GUERRERO,ATOYAC,DE,ALVAREZ	0.009	MICHOACAN,JOSE,SIXTO,VERDUZCO
GUERRERO,ATOYAC,DE,ALVAREZ	0.009	OAXACA,SANTA,MARIA,XADANI
GUERRERO,ARCELIA	0.009	TAMAULIPAS,JAUMAVE
MEXICO,TLALNEPANTLA,DE,BAZ	0.014	GUERRERO,AJUCHITLAN,DEL,PROGRESO
MEXICO,TLALNEPANTLA,DE,BAZ	0.014	SINALOA,CHOIX
MEXICO,TLALNEPANTLA,DE,BAZ	0.009	GUERRERO,OMETEPEC
MEXICO,TLALNEPANTLA,DE,BAZ	0.009	OAXACA,OAXACA,DE,JUAREZ
MEXICO,TLALNEPANTLA,DE,BAZ	0.014	MICHOACAN,AGUILILLA
MEXICO,TLALNEPANTLA,DE,BAZ	0.009	DISTRITO,FEDERAL,XOCHIMILCO
MEXICO,TLALNEPANTLA,DE,BAZ	0.014	GUERRERO,ZAPOTITLAN,TABLAS
MEXICO,TLALNEPANTLA,DE,BAZ	0.009	MEXICO,TEXCOCO
MEXICO,TLALNEPANTLA,DE,BAZ	0.014	DISTRITO,FEDERAL,ALVARO,OBREGON
MEXICO,TLALNEPANTLA,DE,BAZ	0.009	DISTRITO,FEDERAL,BENITO,JUAREZ
MEXICO,TLALNEPANTLA,DE,BAZ	0.014	OAXACA,SALINA,CRUZ
MEXICO,TLALNEPANTLA,DE,BAZ	0.009	MICHOACAN,CHINICUILA
MEXICO,TLALNEPANTLA,DE,BAZ	0.014	GUANAJUATO,VILLAGRAN
MEXICO,TLALNEPANTLA,DE,BAZ	0.009	MORELOS,MIACATLAN
MEXICO,TLALNEPANTLA,DE,BAZ	0.009	HIDALGO,TULA,DE,ALLENDE
MEXICO,TLALNEPANTLA,DE,BAZ	0.009	OAXACA,MIAHUATLAN,DE,PORFIRIO,DIAZ
MEXICO,TLALNEPANTLA,DE,BAZ	0.028	TAMAULIPAS,JAUMAVE
MEXICO,TLALNEPANTLA,DE,BAZ	0.009	TABASCO,CENTLA
MEXICO,TLALNEPANTLA,DE,BAZ	0.009	SONORA,QUIRIEGO
MEXICO,TLALNEPANTLA,DE,BAZ	0.009	HIDALGO,SAN,BARTOLO,TUTOTEPEC
MEXICO,TLALNEPANTLA,DE,BAZ	0.009	OAXACA,SAN,JUAN,JUQUILA,MIXES
SONORA,CABORCA	0.006	NUEVO,LEON,SAN,NICOLAS,DE,LOS,GARZA
SONORA,CABORCA	0.012	SAN,LUIS,POTOSI,SAN,LUIS,POTOSI
SONORA,CABORCA	0.006	DISTRITO,FEDERAL,MIGUEL,HIDALGO
SONORA,CABORCA	0.006	HIDALGO,PACHUCA,DE,SOTO
SONORA,CABORCA	0.009	DURANGO,CANATLAN
SONORA,CABORCA	0.006	CHIAPAS,COMITAN,DE,DOMINGUEZ
SONORA,CABORCA	0.006	MICHOACAN,TACAMBARO
SONORA,CABORCA	0.006	VERACRUZ,PAPANTLA
SONORA,CABORCA	0.006	PUEBLA,SAN,ANDRES,CHOLULA
SONORA,CABORCA	0.006	MICHOACAN,TZITZIO
SONORA,CABORCA	0.006	MICHOACAN,JOSE,SIXTO,VERDUZCO
SONORA,CABORCA	0.006	OAXACA,SANTA,MARIA,XADANI
CHIHUAHUA,OJINAGA	0.009	TAMAULIPAS,JAUMAVE
GUERRERO,ZIRANDARO	0.009	TAMAULIPAS,JAUMAVE
GUERRERO,AJUCHITLAN,DEL,PROGRESO	0.014	SINALOA,CHOIX
GUERRERO,AJUCHITLAN,DEL,PROGRESO	0.009	GUERRERO,OMETEPEC
GUERRERO,AJUCHITLAN,DEL,PROGRESO	0.009	OAXACA,OAXACA,DE,JUAREZ
GUERRERO,AJUCHITLAN,DEL,PROGRESO	0.014	MICHOACAN,AGUILILLA
GUERRERO,AJUCHITLAN,DEL,PROGRESO	0.009	DISTRITO,FEDERAL,XOCHIMILCO
GUERRERO,AJUCHITLAN,DEL,PROGRESO	0.014	GUERRERO,ZAPOTITLAN,TABLAS
GUERRERO,AJUCHITLAN,DEL,PROGRESO	0.009	MEXICO,TEXCOCO
GUERRERO,AJUCHITLAN,DEL,PROGRESO	0.014	DISTRITO,FEDERAL,ALVARO,OBREGON
GUERRERO,AJUCHITLAN,DEL,PROGRESO	0.009	DISTRITO,FEDERAL,BENITO,JUAREZ
GUERRERO,AJUCHITLAN,DEL,PROGRESO	0.014	OAXACA,SALINA,CRUZ
GUERRERO,AJUCHITLAN,DEL,PROGRESO	0.009	MICHOACAN,CHINICUILA
GUERRERO,AJUCHITLAN,DEL,PROGRESO	0.014	GUANAJUATO,VILLAGRAN
GUERRERO,AJUCHITLAN,DEL,PROGRESO	0.009	MORELOS,MIACATLAN
GUERRERO,AJUCHITLAN,DEL,PROGRESO	0.009	HIDALGO,TULA,DE,ALLENDE
GUERRERO,AJUCHITLAN,DEL,PROGRESO	0.009	OAXACA,MIAHUATLAN,DE,PORFIRIO,DIAZ
GUERRERO,AJUCHITLAN,DEL,PROGRESO	0.028	TAMAULIPAS,JAUMAVE
GUERRERO,AJUCHITLAN,DEL,PROGRESO	0.009	TABASCO,CENTLA
GUERRERO,AJUCHITLAN,DEL,PROGRESO	0.009	SONORA,QUIRIEGO
GUERRERO,AJUCHITLAN,DEL,PROGRESO	0.009	HIDALGO,SAN,BARTOLO,TUTOTEPEC
GUERRERO,AJUCHITLAN,DEL,PROGRESO	0.009	OAXACA,SAN,JUAN,JUQUILA,MIXES
SINALOA,ELOTA	0.009	TAMAULIPAS,JAUMAVE
DISTRITO,FEDERAL,TLALPAN	0.006	SAN,LUIS,POTOSI,SAN,LUIS,POTOSI
BAJA,CALIFORNIA,TECATE	0.006	SAN,LUIS,POTOSI,SAN,LUIS,POTOSI
DURANGO,SAN,DIMAS	0.006	SAN,LUIS,POTOSI,SAN,LUIS,POTOSI
MICHOACAN,HUETAMO	0.009	TAMAULIPAS,JAUMAVE
SINALOA,CHOIX	0.009	GUERRERO,OMETEPEC
SINALOA,CHOIX	0.009	OAXACA,OAXACA,DE,JUAREZ
SINALOA,CHOIX	0.014	MICHOACAN,AGUILILLA
SINALOA,CHOIX	0.009	DISTRITO,FEDERAL,XOCHIMILCO
SINALOA,CHOIX	0.014	GUERRERO,ZAPOTITLAN,TABLAS
SINALOA,CHOIX	0.009	MEXICO,TEXCOCO
SINALOA,CHOIX	0.014	DISTRITO,FEDERAL,ALVARO,OBREGON
SINALOA,CHOIX	0.009	DISTRITO,FEDERAL,BENITO,JUAREZ
SINALOA,CHOIX	0.014	OAXACA,SALINA,CRUZ
SINALOA,CHOIX	0.009	MICHOACAN,CHINICUILA
SINALOA,CHOIX	0.014	GUANAJUATO,VILLAGRAN
SINALOA,CHOIX	0.009	MORELOS,MIACATLAN
SINALOA,CHOIX	0.009	HIDALGO,TULA,DE,ALLENDE
SINALOA,CHOIX	0.009	OAXACA,MIAHUATLAN,DE,PORFIRIO,DIAZ
SINALOA,CHOIX	0.028	TAMAULIPAS,JAUMAVE
SINALOA,CHOIX	0.009	TABASCO,CENTLA
SINALOA,CHOIX	0.009	SONORA,QUIRIEGO
SINALOA,CHOIX	0.009	HIDALGO,SAN,BARTOLO,TUTOTEPEC
SINALOA,CHOIX	0.009	OAXACA,SAN,JUAN,JUQUILA,MIXES
MORELOS,TEMIXCO	0.009	TAMAULIPAS,JAUMAVE
NUEVO,LEON,SAN,NICOLAS,DE,LOS,GARZA	0.012	SAN,LUIS,POTOSI,SAN,LUIS,POTOSI
NUEVO,LEON,SAN,NICOLAS,DE,LOS,GARZA	0.006	DISTRITO,FEDERAL,MIGUEL,HIDALGO
NUEVO,LEON,SAN,NICOLAS,DE,LOS,GARZA	0.006	HIDALGO,PACHUCA,DE,SOTO
NUEVO,LEON,SAN,NICOLAS,DE,LOS,GARZA	0.009	DURANGO,CANATLAN
NUEVO,LEON,SAN,NICOLAS,DE,LOS,GARZA	0.006	CHIAPAS,COMITAN,DE,DOMINGUEZ
NUEVO,LEON,SAN,NICOLAS,DE,LOS,GARZA	0.006	MICHOACAN,TACAMBARO
NUEVO,LEON,SAN,NICOLAS,DE,LOS,GARZA	0.006	VERACRUZ,PAPANTLA
NUEVO,LEON,SAN,NICOLAS,DE,LOS,GARZA	0.006	PUEBLA,SAN,ANDRES,CHOLULA
NUEVO,LEON,SAN,NICOLAS,DE,LOS,GARZA	0.006	MICHOACAN,TZITZIO
NUEVO,LEON,SAN,NICOLAS,DE,LOS,GARZA	0.006	MICHOACAN,JOSE,SIXTO,VERDUZCO
NUEVO,LEON,SAN,NICOLAS,DE,LOS,GARZA	0.006	OAXACA,SANTA,MARIA,XADANI
SAN,LUIS,POTOSI,SAN,LUIS,POTOSI	0.012	DISTRITO,FEDERAL,MIGUEL,HIDALGO
SAN,LUIS,POTOSI,SAN,LUIS,POTOSI	0.012	HIDALGO,PACHUCA,DE,SOTO
SAN,LUIS,POTOSI,SAN,LUIS,POTOSI	0.006	OAXACA,SAN,JUAN,BAUTISTA,TUXTEPEC
SAN,LUIS,POTOSI,SAN,LUIS,POTOSI	0.006	DURANGO,TAMAZULA
SAN,LUIS,POTOSI,SAN,LUIS,POTOSI	0.006	NUEVO,LEON,SAN,PEDRO,GARZA,GARCIA
SAN,LUIS,POTOSI,SAN,LUIS,POTOSI	0.006	SONORA,AGUA,PRIETA
SAN,LUIS,POTOSI,SAN,LUIS,POTOSI	0.019	DURANGO,CANATLAN
SAN,LUIS,POTOSI,SAN,LUIS,POTOSI	0.006	MEXICO,CHALCO
SAN,LUIS,POTOSI,SAN,LUIS,POTOSI	0.006	GUANAJUATO,SAN,FRANCISCO,DEL,RINCON
SAN,LUIS,POTOSI,SAN,LUIS,POTOSI	0.006	MORELOS,JOJUTLA
SAN,LUIS,POTOSI,SAN,LUIS,POTOSI	0.006	SONORA,ALAMOS
SAN,LUIS,POTOSI,SAN,LUIS,POTOSI	0.006	DISTRITO,FEDERAL,IZTACALCO
SAN,LUIS,POTOSI,SAN,LUIS,POTOSI	0.006	MEXICO,TEJUPILCO
SAN,LUIS,POTOSI,SAN,LUIS,POTOSI	0.006	DISTRITO,FEDERAL,TLAHUAC
SAN,LUIS,POTOSI,SAN,LUIS,POTOSI	0.006	NUEVO,LEON,GENERAL,ESCOBEDO
SAN,LUIS,POTOSI,SAN,LUIS,POTOSI	0.012	CHIAPAS,COMITAN,DE,DOMINGUEZ
SAN,LUIS,POTOSI,SAN,LUIS,POTOSI	0.006	GUANAJUATO,ACAMBARO
SAN,LUIS,POTOSI,SAN,LUIS,POTOSI	0.006	CHIAPAS,FRONTERA,COMALAPA
SAN,LUIS,POTOSI,SAN,LUIS,POTOSI	0.006	GUANAJUATO,SALVATIERRA
SAN,LUIS,POTOSI,SAN,LUIS,POTOSI	0.006	JALISCO,IXTLAHUACAN,DE,LOS,MEMBRILLOS
SAN,LUIS,POTOSI,SAN,LUIS,POTOSI	0.006	GUERRERO,CUTZAMALA,DE,PINZON
SAN,LUIS,POTOSI,SAN,LUIS,POTOSI	0.006	QUINTANA,ROO,SOLIDARIDAD
SAN,LUIS,POTOSI,SAN,LUIS,POTOSI	0.012	MICHOACAN,TACAMBARO
SAN,LUIS,POTOSI,SAN,LUIS,POTOSI	0.006	MICHOACAN,ARTEAGA
SAN,LUIS,POTOSI,SAN,LUIS,POTOSI	0.006	JALISCO,SAN,SEBASTIAN,DEL,OESTE
SAN,LUIS,POTOSI,SAN,LUIS,POTOSI	0.006	MEXICO,ALMOLOYA,DE,JUAREZ
SAN,LUIS,POTOSI,SAN,LUIS,POTOSI	0.006	MICHOACAN,ARIO
SAN,LUIS,POTOSI,SAN,LUIS,POTOSI	0.006	MEXICO,CUAUTITLAN
SAN,LUIS,POTOSI,SAN,LUIS,POTOSI	0.012	VERACRUZ,PAPANTLA
SAN,LUIS,POTOSI,SAN,LUIS,POTOSI	0.006	VERACRUZ,PLAYA,VICENTE
SAN,LUIS,POTOSI,SAN,LUIS,POTOSI	0.006	CHIAPAS,TONALA
SAN,LUIS,POTOSI,SAN,LUIS,POTOSI	0.006	HIDALGO,TULANCINGO,DE,BRAVO
SAN,LUIS,POTOSI,SAN,LUIS,POTOSI	0.006	MEXICO,DONATO,GUERRA
SAN,LUIS,POTOSI,SAN,LUIS,POTOSI	0.012	PUEBLA,SAN,ANDRES,CHOLULA
SAN,LUIS,POTOSI,SAN,LUIS,POTOSI	0.006	GUERRERO,COPALA
SAN,LUIS,POTOSI,SAN,LUIS,POTOSI	0.006	JALISCO,ZAPOTLANEJO
SAN,LUIS,POTOSI,SAN,LUIS,POTOSI	0.006	MICHOACAN,CONTEPEC
SAN,LUIS,POTOSI,SAN,LUIS,POTOSI	0.012	MICHOACAN,TZITZIO
SAN,LUIS,POTOSI,SAN,LUIS,POTOSI	0.006	HIDALGO,EPAZOYUCAN
SAN,LUIS,POTOSI,SAN,LUIS,POTOSI	0.006	MORELOS,TLALNEPANTLA
SAN,LUIS,POTOSI,SAN,LUIS,POTOSI	0.006	NAYARIT,COMPOSTELA
SAN,LUIS,POTOSI,SAN,LUIS,POTOSI	0.006	GUERRERO,FLORENCIO,VILLARREAL
SAN,LUIS,POTOSI,SAN,LUIS,POTOSI	0.006	MEXICO,TEZOYUCA
SAN,LUIS,POTOSI,SAN,LUIS,POTOSI	0.006	CHIAPAS,OCOSINGO
SAN,LUIS,POTOSI,SAN,LUIS,POTOSI	0.006	JALISCO,TEOCALTICHE
SAN,LUIS,POTOSI,SAN,LUIS,POTOSI	0.012	MICHOACAN,JOSE,SIXTO,VERDUZCO
SAN,LUIS,POTOSI,SAN,LUIS,POTOSI	0.006	OAXACA,COSOLAPA
SAN,LUIS,POTOSI,SAN,LUIS,POTOSI	0.012	OAXACA,SANTA,MARIA,XADANI
SAN,LUIS,POTOSI,SAN,LUIS,POTOSI	0.006	MEXICO,TIANGUISTENCO
SAN,LUIS,POTOSI,SAN,LUIS,POTOSI	0.006	MICHOACAN,COPANDARO
DISTRITO,FEDERAL,MIGUEL,HIDALGO	0.006	HIDALGO,PACHUCA,DE,SOTO
DISTRITO,FEDERAL,MIGUEL,HIDALGO	0.009	DURANGO,CANATLAN
DISTRITO,FEDERAL,MIGUEL,HIDALGO	0.006	CHIAPAS,COMITAN,DE,DOMINGUEZ
DISTRITO,FEDERAL,MIGUEL,HIDALGO	0.006	MICHOACAN,TACAMBARO
DISTRITO,FEDERAL,MIGUEL,HIDALGO	0.006	VERACRUZ,PAPANTLA
DISTRITO,FEDERAL,MIGUEL,HIDALGO	0.006	PUEBLA,SAN,ANDRES,CHOLULA
DISTRITO,FEDERAL,MIGUEL,HIDALGO	0.006	MICHOACAN,TZITZIO
DISTRITO,FEDERAL,MIGUEL,HIDALGO	0.006	MICHOACAN,JOSE,SIXTO,VERDUZCO
DISTRITO,FEDERAL,MIGUEL,HIDALGO	0.006	OAXACA,SANTA,MARIA,XADANI
HIDALGO,PACHUCA,DE,SOTO	0.009	DURANGO,CANATLAN
HIDALGO,PACHUCA,DE,SOTO	0.006	CHIAPAS,COMITAN,DE,DOMINGUEZ
HIDALGO,PACHUCA,DE,SOTO	0.006	MICHOACAN,TACAMBARO
HIDALGO,PACHUCA,DE,SOTO	0.006	VERACRUZ,PAPANTLA
HIDALGO,PACHUCA,DE,SOTO	0.006	PUEBLA,SAN,ANDRES,CHOLULA
HIDALGO,PACHUCA,DE,SOTO	0.006	MICHOACAN,TZITZIO
HIDALGO,PACHUCA,DE,SOTO	0.006	MICHOACAN,JOSE,SIXTO,VERDUZCO
HIDALGO,PACHUCA,DE,SOTO	0.006	OAXACA,SANTA,MARIA,XADANI
DURANGO,EL,ORO	0.009	TAMAULIPAS,JAUMAVE
NUEVO,LEON,SANTA,CATARINA	0.009	TAMAULIPAS,JAUMAVE
GUERRERO,OMETEPEC	0.006	OAXACA,OAXACA,DE,JUAREZ
GUERRERO,OMETEPEC	0.009	MICHOACAN,AGUILILLA
GUERRERO,OMETEPEC	0.006	DISTRITO,FEDERAL,XOCHIMILCO
GUERRERO,OMETEPEC	0.009	GUERRERO,ZAPOTITLAN,TABLAS
GUERRERO,OMETEPEC	0.006	MEXICO,TEXCOCO
GUERRERO,OMETEPEC	0.009	DISTRITO,FEDERAL,ALVARO,OBREGON
GUERRERO,OMETEPEC	0.006	DISTRITO,FEDERAL,BENITO,JUAREZ
GUERRERO,OMETEPEC	0.009	OAXACA,SALINA,CRUZ
GUERRERO,OMETEPEC	0.006	MICHOACAN,CHINICUILA
GUERRERO,OMETEPEC	0.009	GUANAJUATO,VILLAGRAN
GUERRERO,OMETEPEC	0.006	MORELOS,MIACATLAN
GUERRERO,OMETEPEC	0.006	HIDALGO,TULA,DE,ALLENDE
GUERRERO,OMETEPEC	0.006	OAXACA,MIAHUATLAN,DE,PORFIRIO,DIAZ
GUERRERO,OMETEPEC	0.019	TAMAULIPAS,JAUMAVE
GUERRERO,OMETEPEC	0.006	TABASCO,CENTLA
GUERRERO,OMETEPEC	0.006	SONORA,QUIRIEGO
GUERRERO,OMETEPEC	0.006	HIDALGO,SAN,BARTOLO,TUTOTEPEC
GUERRERO,OMETEPEC	0.006	OAXACA,SAN,JUAN,JUQUILA,MIXES
MEXICO,OCOYOACAC	0.009	TAMAULIPAS,JAUMAVE
OAXACA,OAXACA,DE,JUAREZ	0.009	MICHOACAN,AGUILILLA
OAXACA,OAXACA,DE,JUAREZ	0.006	DISTRITO,FEDERAL,XOCHIMILCO
OAXACA,OAXACA,DE,JUAREZ	0.009	GUERRERO,ZAPOTITLAN,TABLAS
OAXACA,OAXACA,DE,JUAREZ	0.006	MEXICO,TEXCOCO
OAXACA,OAXACA,DE,JUAREZ	0.009	DISTRITO,FEDERAL,ALVARO,OBREGON
OAXACA,OAXACA,DE,JUAREZ	0.006	DISTRITO,FEDERAL,BENITO,JUAREZ
OAXACA,OAXACA,DE,JUAREZ	0.009	OAXACA,SALINA,CRUZ
OAXACA,OAXACA,DE,JUAREZ	0.006	MICHOACAN,CHINICUILA
OAXACA,OAXACA,DE,JUAREZ	0.009	GUANAJUATO,VILLAGRAN
OAXACA,OAXACA,DE,JUAREZ	0.006	MORELOS,MIACATLAN
OAXACA,OAXACA,DE,JUAREZ	0.006	HIDALGO,TULA,DE,ALLENDE
OAXACA,OAXACA,DE,JUAREZ	0.006	OAXACA,MIAHUATLAN,DE,PORFIRIO,DIAZ
OAXACA,OAXACA,DE,JUAREZ	0.019	TAMAULIPAS,JAUMAVE
OAXACA,OAXACA,DE,JUAREZ	0.006	TABASCO,CENTLA
OAXACA,OAXACA,DE,JUAREZ	0.006	SONORA,QUIRIEGO
OAXACA,OAXACA,DE,JUAREZ	0.006	HIDALGO,SAN,BARTOLO,TUTOTEPEC
OAXACA,OAXACA,DE,JUAREZ	0.006	OAXACA,SAN,JUAN,JUQUILA,MIXES
SINALOA,ESCUINAPA	0.009	TAMAULIPAS,JAUMAVE
TABASCO,HUIMANGUILLO	0.009	TAMAULIPAS,JAUMAVE
NUEVO,LEON,CADEREYTA,JIMENEZ	0.009	TAMAULIPAS,JAUMAVE
CHIAPAS,SUCHIATE	0.009	TAMAULIPAS,JAUMAVE
MICHOACAN,AGUILILLA	0.009	DISTRITO,FEDERAL,XOCHIMILCO
MICHOACAN,AGUILILLA	0.014	GUERRERO,ZAPOTITLAN,TABLAS
MICHOACAN,AGUILILLA	0.009	MEXICO,TEXCOCO
MICHOACAN,AGUILILLA	0.014	DISTRITO,FEDERAL,ALVARO,OBREGON
MICHOACAN,AGUILILLA	0.009	DISTRITO,FEDERAL,BENITO,JUAREZ
MICHOACAN,AGUILILLA	0.014	OAXACA,SALINA,CRUZ
MICHOACAN,AGUILILLA	0.009	MICHOACAN,CHINICUILA
MICHOACAN,AGUILILLA	0.014	GUANAJUATO,VILLAGRAN
MICHOACAN,AGUILILLA	0.009	MORELOS,MIACATLAN
MICHOACAN,AGUILILLA	0.009	HIDALGO,TULA,DE,ALLENDE
MICHOACAN,AGUILILLA	0.009	OAXACA,MIAHUATLAN,DE,PORFIRIO,DIAZ
MICHOACAN,AGUILILLA	0.028	TAMAULIPAS,JAUMAVE
MICHOACAN,AGUILILLA	0.009	TABASCO,CENTLA
MICHOACAN,AGUILILLA	0.009	SONORA,QUIRIEGO
MICHOACAN,AGUILILLA	0.009	HIDALGO,SAN,BARTOLO,TUTOTEPEC
MICHOACAN,AGUILILLA	0.009	OAXACA,SAN,JUAN,JUQUILA,MIXES
DISTRITO,FEDERAL,XOCHIMILCO	0.009	GUERRERO,ZAPOTITLAN,TABLAS
DISTRITO,FEDERAL,XOCHIMILCO	0.006	MEXICO,TEXCOCO
DISTRITO,FEDERAL,XOCHIMILCO	0.009	DISTRITO,FEDERAL,ALVARO,OBREGON
DISTRITO,FEDERAL,XOCHIMILCO	0.006	DISTRITO,FEDERAL,BENITO,JUAREZ
DISTRITO,FEDERAL,XOCHIMILCO	0.009	OAXACA,SALINA,CRUZ
DISTRITO,FEDERAL,XOCHIMILCO	0.006	MICHOACAN,CHINICUILA
DISTRITO,FEDERAL,XOCHIMILCO	0.009	GUANAJUATO,VILLAGRAN
DISTRITO,FEDERAL,XOCHIMILCO	0.006	MORELOS,MIACATLAN
DISTRITO,FEDERAL,XOCHIMILCO	0.006	HIDALGO,TULA,DE,ALLENDE
DISTRITO,FEDERAL,XOCHIMILCO	0.006	OAXACA,MIAHUATLAN,DE,PORFIRIO,DIAZ
DISTRITO,FEDERAL,XOCHIMILCO	0.019	TAMAULIPAS,JAUMAVE
DISTRITO,FEDERAL,XOCHIMILCO	0.006	TABASCO,CENTLA
DISTRITO,FEDERAL,XOCHIMILCO	0.006	SONORA,QUIRIEGO
DISTRITO,FEDERAL,XOCHIMILCO	0.006	HIDALGO,SAN,BARTOLO,TUTOTEPEC
DISTRITO,FEDERAL,XOCHIMILCO	0.006	OAXACA,SAN,JUAN,JUQUILA,MIXES
DURANGO,CANATLAN	0.009	CHIAPAS,COMITAN,DE,DOMINGUEZ
DURANGO,CANATLAN	0.009	MICHOACAN,TACAMBARO
DURANGO,CANATLAN	0.009	VERACRUZ,PAPANTLA
DURANGO,CANATLAN	0.009	PUEBLA,SAN,ANDRES,CHOLULA
DURANGO,CANATLAN	0.009	MICHOACAN,TZITZIO
DURANGO,CANATLAN	0.009	MICHOACAN,JOSE,SIXTO,VERDUZCO
DURANGO,CANATLAN	0.009	OAXACA,SANTA,MARIA,XADANI
MEXICO,CHIMALHUACAN	0.009	TAMAULIPAS,JAUMAVE
DURANGO,NOMBRE,DE,DIOS	0.009	TAMAULIPAS,JAUMAVE
GUERRERO,TLAPA,DE,COMONFORT	0.009	TAMAULIPAS,JAUMAVE
GUERRERO,ZAPOTITLAN,TABLAS	0.009	MEXICO,TEXCOCO
GUERRERO,ZAPOTITLAN,TABLAS	0.014	DISTRITO,FEDERAL,ALVARO,OBREGON
GUERRERO,ZAPOTITLAN,TABLAS	0.009	DISTRITO,FEDERAL,BENITO,JUAREZ
GUERRERO,ZAPOTITLAN,TABLAS	0.014	OAXACA,SALINA,CRUZ
GUERRERO,ZAPOTITLAN,TABLAS	0.009	MICHOACAN,CHINICUILA
GUERRERO,ZAPOTITLAN,TABLAS	0.014	GUANAJUATO,VILLAGRAN
GUERRERO,ZAPOTITLAN,TABLAS	0.009	MORELOS,MIACATLAN
GUERRERO,ZAPOTITLAN,TABLAS	0.009	HIDALGO,TULA,DE,ALLENDE
GUERRERO,ZAPOTITLAN,TABLAS	0.009	OAXACA,MIAHUATLAN,DE,PORFIRIO,DIAZ
GUERRERO,ZAPOTITLAN,TABLAS	0.028	TAMAULIPAS,JAUMAVE
GUERRERO,ZAPOTITLAN,TABLAS	0.009	TABASCO,CENTLA
GUERRERO,ZAPOTITLAN,TABLAS	0.009	SONORA,QUIRIEGO
GUERRERO,ZAPOTITLAN,TABLAS	0.009	HIDALGO,SAN,BARTOLO,TUTOTEPEC
GUERRERO,ZAPOTITLAN,TABLAS	0.009	OAXACA,SAN,JUAN,JUQUILA,MIXES
MICHOACAN,COALCOMAN,DE,VAZQUEZ,PALLARES	0.009	TAMAULIPAS,JAUMAVE
MEXICO,TEXCOCO	0.009	DISTRITO,FEDERAL,ALVARO,OBREGON
MEXICO,TEXCOCO	0.006	DISTRITO,FEDERAL,BENITO,JUAREZ
MEXICO,TEXCOCO	0.009	OAXACA,SALINA,CRUZ
MEXICO,TEXCOCO	0.006	MICHOACAN,CHINICUILA
MEXICO,TEXCOCO	0.009	GUANAJUATO,VILLAGRAN
MEXICO,TEXCOCO	0.006	MORELOS,MIACATLAN
MEXICO,TEXCOCO	0.006	HIDALGO,TULA,DE,ALLENDE
MEXICO,TEXCOCO	0.006	OAXACA,MIAHUATLAN,DE,PORFIRIO,DIAZ
MEXICO,TEXCOCO	0.019	TAMAULIPAS,JAUMAVE
MEXICO,TEXCOCO	0.006	TABASCO,CENTLA
MEXICO,TEXCOCO	0.006	SONORA,QUIRIEGO
MEXICO,TEXCOCO	0.006	HIDALGO,SAN,BARTOLO,TUTOTEPEC
MEXICO,TEXCOCO	0.006	OAXACA,SAN,JUAN,JUQUILA,MIXES
OAXACA,JUCHITAN,DE,ZARAGOZA	0.009	TAMAULIPAS,JAUMAVE
CHIAPAS,COMITAN,DE,DOMINGUEZ	0.006	MICHOACAN,TACAMBARO
CHIAPAS,COMITAN,DE,DOMINGUEZ	0.006	VERACRUZ,PAPANTLA
CHIAPAS,COMITAN,DE,DOMINGUEZ	0.006	PUEBLA,SAN,ANDRES,CHOLULA
CHIAPAS,COMITAN,DE,DOMINGUEZ	0.006	MICHOACAN,TZITZIO
CHIAPAS,COMITAN,DE,DOMINGUEZ	0.006	MICHOACAN,JOSE,SIXTO,VERDUZCO
CHIAPAS,COMITAN,DE,DOMINGUEZ	0.006	OAXACA,SANTA,MARIA,XADANI
MEXICO,ATIZAPAN,DE,ZARAGOZA	0.009	TAMAULIPAS,JAUMAVE
MORELOS,PUENTE,DE,IXTLA	0.009	TAMAULIPAS,JAUMAVE
GUANAJUATO,IRAPUATO	0.009	TAMAULIPAS,JAUMAVE
MICHOACAN,COAHUAYANA	0.009	TAMAULIPAS,JAUMAVE
DISTRITO,FEDERAL,ALVARO,OBREGON	0.009	DISTRITO,FEDERAL,BENITO,JUAREZ
DISTRITO,FEDERAL,ALVARO,OBREGON	0.014	OAXACA,SALINA,CRUZ
DISTRITO,FEDERAL,ALVARO,OBREGON	0.009	MICHOACAN,CHINICUILA
DISTRITO,FEDERAL,ALVARO,OBREGON	0.014	GUANAJUATO,VILLAGRAN
DISTRITO,FEDERAL,ALVARO,OBREGON	0.009	MORELOS,MIACATLAN
DISTRITO,FEDERAL,ALVARO,OBREGON	0.009	HIDALGO,TULA,DE,ALLENDE
DISTRITO,FEDERAL,ALVARO,OBREGON	0.009	OAXACA,MIAHUATLAN,DE,PORFIRIO,DIAZ
DISTRITO,FEDERAL,ALVARO,OBREGON	0.028	TAMAULIPAS,JAUMAVE
DISTRITO,FEDERAL,ALVARO,OBREGON	0.009	TABASCO,CENTLA
DISTRITO,FEDERAL,ALVARO,OBREGON	0.009	SONORA,QUIRIEGO
DISTRITO,FEDERAL,ALVARO,OBREGON	0.009	HIDALGO,SAN,BARTOLO,TUTOTEPEC
DISTRITO,FEDERAL,ALVARO,OBREGON	0.009	OAXACA,SAN,JUAN,JUQUILA,MIXES
HIDALGO,MINERAL,DE,LA,REFORMA	0.009	TAMAULIPAS,JAUMAVE
DISTRITO,FEDERAL,BENITO,JUAREZ	0.009	OAXACA,SALINA,CRUZ
DISTRITO,FEDERAL,BENITO,JUAREZ	0.006	MICHOACAN,CHINICUILA
DISTRITO,FEDERAL,BENITO,JUAREZ	0.009	GUANAJUATO,VILLAGRAN
DISTRITO,FEDERAL,BENITO,JUAREZ	0.006	MORELOS,MIACATLAN
DISTRITO,FEDERAL,BENITO,JUAREZ	0.006	HIDALGO,TULA,DE,ALLENDE
DISTRITO,FEDERAL,BENITO,JUAREZ	0.006	OAXACA,MIAHUATLAN,DE,PORFIRIO,DIAZ
DISTRITO,FEDERAL,BENITO,JUAREZ	0.019	TAMAULIPAS,JAUMAVE
DISTRITO,FEDERAL,BENITO,JUAREZ	0.006	TABASCO,CENTLA
DISTRITO,FEDERAL,BENITO,JUAREZ	0.006	SONORA,QUIRIEGO
DISTRITO,FEDERAL,BENITO,JUAREZ	0.006	HIDALGO,SAN,BARTOLO,TUTOTEPEC
DISTRITO,FEDERAL,BENITO,JUAREZ	0.006	OAXACA,SAN,JUAN,JUQUILA,MIXES
MICHOACAN,VISTA,HERMOSA	0.009	TAMAULIPAS,JAUMAVE
MICHOACAN,TURICATO	0.009	TAMAULIPAS,JAUMAVE
MICHOACAN,TACAMBARO	0.006	VERACRUZ,PAPANTLA
MICHOACAN,TACAMBARO	0.006	PUEBLA,SAN,ANDRES,CHOLULA
MICHOACAN,TACAMBARO	0.006	MICHOACAN,TZITZIO
MICHOACAN,TACAMBARO	0.006	MICHOACAN,JOSE,SIXTO,VERDUZCO
MICHOACAN,TACAMBARO	0.006	OAXACA,SANTA,MARIA,XADANI
OAXACA,SALINA,CRUZ	0.009	MICHOACAN,CHINICUILA
OAXACA,SALINA,CRUZ	0.014	GUANAJUATO,VILLAGRAN
OAXACA,SALINA,CRUZ	0.009	MORELOS,MIACATLAN
OAXACA,SALINA,CRUZ	0.009	HIDALGO,TULA,DE,ALLENDE
OAXACA,SALINA,CRUZ	0.009	OAXACA,MIAHUATLAN,DE,PORFIRIO,DIAZ
OAXACA,SALINA,CRUZ	0.028	TAMAULIPAS,JAUMAVE
OAXACA,SALINA,CRUZ	0.009	TABASCO,CENTLA
OAXACA,SALINA,CRUZ	0.009	SONORA,QUIRIEGO
OAXACA,SALINA,CRUZ	0.009	HIDALGO,SAN,BARTOLO,TUTOTEPEC
OAXACA,SALINA,CRUZ	0.009	OAXACA,SAN,JUAN,JUQUILA,MIXES
MICHOACAN,CHINICUILA	0.009	GUANAJUATO,VILLAGRAN
MICHOACAN,CHINICUILA	0.006	MORELOS,MIACATLAN
MICHOACAN,CHINICUILA	0.006	HIDALGO,TULA,DE,ALLENDE
MICHOACAN,CHINICUILA	0.006	OAXACA,MIAHUATLAN,DE,PORFIRIO,DIAZ
MICHOACAN,CHINICUILA	0.019	TAMAULIPAS,JAUMAVE
MICHOACAN,CHINICUILA	0.006	TABASCO,CENTLA
MICHOACAN,CHINICUILA	0.006	SONORA,QUIRIEGO
MICHOACAN,CHINICUILA	0.006	HIDALGO,SAN,BARTOLO,TUTOTEPEC
MICHOACAN,CHINICUILA	0.006	OAXACA,SAN,JUAN,JUQUILA,MIXES
NAYARIT,SAN,BLAS	0.009	TAMAULIPAS,JAUMAVE
GUANAJUATO,VILLAGRAN	0.009	MORELOS,MIACATLAN
GUANAJUATO,VILLAGRAN	0.009	HIDALGO,TULA,DE,ALLENDE
GUANAJUATO,VILLAGRAN	0.009	OAXACA,MIAHUATLAN,DE,PORFIRIO,DIAZ
GUANAJUATO,VILLAGRAN	0.028	TAMAULIPAS,JAUMAVE
GUANAJUATO,VILLAGRAN	0.009	TABASCO,CENTLA
GUANAJUATO,VILLAGRAN	0.009	SONORA,QUIRIEGO
GUANAJUATO,VILLAGRAN	0.009	HIDALGO,SAN,BARTOLO,TUTOTEPEC
GUANAJUATO,VILLAGRAN	0.009	OAXACA,SAN,JUAN,JUQUILA,MIXES
MICHOACAN,TARIMBARO	0.009	TAMAULIPAS,JAUMAVE
VERACRUZ,PAPANTLA	0.006	PUEBLA,SAN,ANDRES,CHOLULA
VERACRUZ,PAPANTLA	0.006	MICHOACAN,TZITZIO
VERACRUZ,PAPANTLA	0.006	MICHOACAN,JOSE,SIXTO,VERDUZCO
VERACRUZ,PAPANTLA	0.006	OAXACA,SANTA,MARIA,XADANI
MEXICO,CHICOLOAPAN	0.009	TAMAULIPAS,JAUMAVE
MICHOACAN,PURUANDIRO	0.009	TAMAULIPAS,JAUMAVE
GUERRERO,TETIPAC	0.009	TAMAULIPAS,JAUMAVE
MORELOS,MIACATLAN	0.006	HIDALGO,TULA,DE,ALLENDE
MORELOS,MIACATLAN	0.006	OAXACA,MIAHUATLAN,DE,PORFIRIO,DIAZ
MORELOS,MIACATLAN	0.019	TAMAULIPAS,JAUMAVE
MORELOS,MIACATLAN	0.006	TABASCO,CENTLA
MORELOS,MIACATLAN	0.006	SONORA,QUIRIEGO
MORELOS,MIACATLAN	0.006	HIDALGO,SAN,BARTOLO,TUTOTEPEC
MORELOS,MIACATLAN	0.006	OAXACA,SAN,JUAN,JUQUILA,MIXES
HIDALGO,TULA,DE,ALLENDE	0.006	OAXACA,MIAHUATLAN,DE,PORFIRIO,DIAZ
HIDALGO,TULA,DE,ALLENDE	0.019	TAMAULIPAS,JAUMAVE
HIDALGO,TULA,DE,ALLENDE	0.006	TABASCO,CENTLA
HIDALGO,TULA,DE,ALLENDE	0.006	SONORA,QUIRIEGO
HIDALGO,TULA,DE,ALLENDE	0.006	HIDALGO,SAN,BARTOLO,TUTOTEPEC
HIDALGO,TULA,DE,ALLENDE	0.006	OAXACA,SAN,JUAN,JUQUILA,MIXES
PUEBLA,SAN,ANDRES,CHOLULA	0.006	MICHOACAN,TZITZIO
PUEBLA,SAN,ANDRES,CHOLULA	0.006	MICHOACAN,JOSE,SIXTO,VERDUZCO
PUEBLA,SAN,ANDRES,CHOLULA	0.006	OAXACA,SANTA,MARIA,XADANI
TABASCO,PARAISO	0.009	TAMAULIPAS,JAUMAVE
GUANAJUATO,GUANAJUATO	0.009	TAMAULIPAS,JAUMAVE
OAXACA,MIAHUATLAN,DE,PORFIRIO,DIAZ	0.019	TAMAULIPAS,JAUMAVE
OAXACA,MIAHUATLAN,DE,PORFIRIO,DIAZ	0.006	TABASCO,CENTLA
OAXACA,MIAHUATLAN,DE,PORFIRIO,DIAZ	0.006	SONORA,QUIRIEGO
OAXACA,MIAHUATLAN,DE,PORFIRIO,DIAZ	0.006	HIDALGO,SAN,BARTOLO,TUTOTEPEC
OAXACA,MIAHUATLAN,DE,PORFIRIO,DIAZ	0.006	OAXACA,SAN,JUAN,JUQUILA,MIXES
OAXACA,VILLA,DE,TUTUTEPEC,DE,MELCHOR,OCAMPO	0.009	TAMAULIPAS,JAUMAVE
TAMAULIPAS,JAUMAVE	0.019	TABASCO,CENTLA
TAMAULIPAS,JAUMAVE	0.009	JALISCO,SAN,JUANITO,DE,ESCOBEDO
TAMAULIPAS,JAUMAVE	0.019	SONORA,QUIRIEGO
TAMAULIPAS,JAUMAVE	0.009	VERACRUZ,YANGA
TAMAULIPAS,JAUMAVE	0.009	GUERRERO,PEDRO,ASCENCIO,ALQUISIRAS
TAMAULIPAS,JAUMAVE	0.019	HIDALGO,SAN,BARTOLO,TUTOTEPEC
TAMAULIPAS,JAUMAVE	0.019	OAXACA,SAN,JUAN,JUQUILA,MIXES
TAMAULIPAS,JAUMAVE	0.009	VERACRUZ,TUXPAN
TAMAULIPAS,JAUMAVE	0.009	CHIAPAS,LAS,ROSAS
TAMAULIPAS,JAUMAVE	0.009	GUERRERO,TLALIXTAQUILLA,DE,MALDONADO
MICHOACAN,TZITZIO	0.006	MICHOACAN,JOSE,SIXTO,VERDUZCO
MICHOACAN,TZITZIO	0.006	OAXACA,SANTA,MARIA,XADANI
TABASCO,CENTLA	0.006	SONORA,QUIRIEGO
TABASCO,CENTLA	0.006	HIDALGO,SAN,BARTOLO,TUTOTEPEC
TABASCO,CENTLA	0.006	OAXACA,SAN,JUAN,JUQUILA,MIXES
SONORA,QUIRIEGO	0.006	HIDALGO,SAN,BARTOLO,TUTOTEPEC
SONORA,QUIRIEGO	0.006	OAXACA,SAN,JUAN,JUQUILA,MIXES
HIDALGO,SAN,BARTOLO,TUTOTEPEC	0.006	OAXACA,SAN,JUAN,JUQUILA,MIXES
MICHOACAN,JOSE,SIXTO,VERDUZCO	0.006	OAXACA,SANTA,MARIA,XADANI
