# Supplementary material for: Analysis of México’s Narco-War Network (2007–2011)
Source: PLoS One. 2015 May 18;10(5):e0126503. doi: 10.1371/journal.pone.0126503 (PMC4436224; doi:10.1371/journal.pone.0126503)
Supplement: S1 Compressed file — Each file contains all the correlations above certain threshold (indicated in the name of the file), during a particular month (also indicated in the name of the file). The file names have the value of θ followed by the number of the i th month, starting from January of 2007 until Sept. 2011. (ZIP) [file pone.0126503.s004.zip › Correlations_by_month/0.005__11.sif]

CHIHUAHUA,JUAREZ	0.009	BAJA,CALIFORNIA,TIJUANA
CHIHUAHUA,JUAREZ	0.013	CHIHUAHUA,CHIHUAHUA
CHIHUAHUA,JUAREZ	0.009	COAHUILA,TORREON
CHIHUAHUA,JUAREZ	0.009	SINALOA,NAVOLATO
CHIHUAHUA,JUAREZ	0.022	MICHOACAN,MORELIA
CHIHUAHUA,JUAREZ	0.017	MICHOACAN,URUAPAN
CHIHUAHUA,JUAREZ	0.009	GUERRERO,CHILPANCINGO,DE,LOS,BRAVO
CHIHUAHUA,JUAREZ	0.013	TAMAULIPAS,NUEVO,LAREDO
CHIHUAHUA,JUAREZ	0.013	SINALOA,BADIRAGUATO
CHIHUAHUA,JUAREZ	0.009	GUERRERO,IGUALA,DE,LA,INDEPENDENCIA
CHIHUAHUA,JUAREZ	0.017	SINALOA,SAN,IGNACIO
CHIHUAHUA,JUAREZ	0.022	CHIHUAHUA,JIMENEZ
CHIHUAHUA,JUAREZ	0.022	DISTRITO,FEDERAL,VENUSTIANO,CARRANZA
CHIHUAHUA,JUAREZ	0.013	SINALOA,CHOIX
CHIHUAHUA,JUAREZ	0.013	CHIAPAS,TAPACHULA
CHIHUAHUA,JUAREZ	0.009	HIDALGO,PACHUCA,DE,SOTO
CHIHUAHUA,JUAREZ	0.009	QUINTANA,ROO,OTHON,P.,BLANCO
CHIHUAHUA,JUAREZ	0.009	DURANGO,GUADALUPE,VICTORIA
CHIHUAHUA,JUAREZ	0.026	ZACATECAS,ZACATECAS
CHIHUAHUA,JUAREZ	0.031	ZACATECAS,JEREZ
CHIHUAHUA,JUAREZ	0.013	BAJA,CALIFORNIA,SUR,LOS,CABOS
CHIHUAHUA,JUAREZ	0.022	HIDALGO,IXMIQUILPAN
CHIHUAHUA,JUAREZ	0.013	HIDALGO,SINGUILUCAN
SINALOA,CULIACAN	0.056	SINALOA,MAZATLAN
SINALOA,CULIACAN	0.019	SONORA,NOGALES
SINALOA,CULIACAN	0.019	DURANGO,DURANGO
SINALOA,CULIACAN	0.093	NUEVO,LEON,MONTERREY
SINALOA,CULIACAN	0.056	TAMAULIPAS,REYNOSA
SINALOA,CULIACAN	0.019	DURANGO,LERDO
SINALOA,CULIACAN	0.019	MORELOS,CUERNAVACA
SINALOA,CULIACAN	0.037	SINALOA,SALVADOR,ALVARADO
SINALOA,CULIACAN	0.019	JALISCO,ZAPOPAN
SINALOA,CULIACAN	0.037	GUERRERO,PUNGARABATO
SINALOA,CULIACAN	0.037	DURANGO,SANTIAGO,PAPASQUIARO
SINALOA,CULIACAN	0.019	DISTRITO,FEDERAL,IZTAPALAPA
SINALOA,CULIACAN	0.037	MICHOACAN,LAZARO,CARDENAS
SINALOA,CULIACAN	0.019	CHIHUAHUA,CAMARGO
SINALOA,CULIACAN	0.074	SONORA,HERMOSILLO
SINALOA,CULIACAN	0.019	AGUASCALIENTES,AGUASCALIENTES
SINALOA,CULIACAN	0.037	CHIHUAHUA,CUAUHTEMOC
SINALOA,CULIACAN	0.037	TAMAULIPAS,TAMPICO
SINALOA,CULIACAN	0.037	CHIHUAHUA,MADERA
SINALOA,CULIACAN	0.019	VERACRUZ,VERACRUZ
SINALOA,CULIACAN	0.019	GUANAJUATO,LEON
SINALOA,CULIACAN	0.037	SONORA,CABORCA
SINALOA,CULIACAN	0.019	DISTRITO,FEDERAL,TLALPAN
SINALOA,CULIACAN	0.019	SINALOA,COSALA
SINALOA,CULIACAN	0.019	DURANGO,SAN,DIMAS
SINALOA,CULIACAN	0.019	GUERRERO,AYUTLA,DE,LOS,LIBRES
SINALOA,CULIACAN	0.019	MICHOACAN,HUETAMO
SINALOA,CULIACAN	0.019	NUEVO,LEON,SAN,NICOLAS,DE,LOS,GARZA
SINALOA,CULIACAN	0.093	SAN,LUIS,POTOSI,SAN,LUIS,POTOSI
SINALOA,CULIACAN	0.019	OAXACA,SAN,JUAN,BAUTISTA,TUXTEPEC
SINALOA,CULIACAN	0.074	DURANGO,TAMAZULA
SINALOA,CULIACAN	0.019	NUEVO,LEON,SAN,PEDRO,GARZA,GARCIA
SINALOA,CULIACAN	0.019	MICHOACAN,SAN,LUCAS
SINALOA,CULIACAN	0.019	JALISCO,EL,SALTO
SINALOA,CULIACAN	0.056	DURANGO,CANATLAN
SINALOA,CULIACAN	0.019	MEXICO,CHALCO
SINALOA,CULIACAN	0.019	MEXICO,CHIMALHUACAN
SINALOA,CULIACAN	0.019	GUANAJUATO,SAN,FRANCISCO,DEL,RINCON
SINALOA,CULIACAN	0.019	MORELOS,JOJUTLA
SINALOA,CULIACAN	0.019	SONORA,ALAMOS
SINALOA,CULIACAN	0.037	DISTRITO,FEDERAL,IZTACALCO
SINALOA,CULIACAN	0.019	DISTRITO,FEDERAL,TLAHUAC
SINALOA,CULIACAN	0.037	CHIAPAS,COMITAN,DE,DOMINGUEZ
SINALOA,CULIACAN	0.019	DISTRITO,FEDERAL,AZCAPOTZALCO
SINALOA,CULIACAN	0.037	GUANAJUATO,ACAMBARO
SINALOA,CULIACAN	0.019	MORELOS,XOCHITEPEC
SINALOA,CULIACAN	0.019	GUANAJUATO,IRAPUATO
SINALOA,CULIACAN	0.019	CHIAPAS,FRONTERA,COMALAPA
SINALOA,CULIACAN	0.019	GUANAJUATO,SALVATIERRA
SINALOA,CULIACAN	0.019	JALISCO,IXTLAHUACAN,DE,LOS,MEMBRILLOS
SINALOA,CULIACAN	0.019	GUERRERO,CUTZAMALA,DE,PINZON
SINALOA,CULIACAN	0.019	QUINTANA,ROO,SOLIDARIDAD
SINALOA,CULIACAN	0.037	MICHOACAN,TACAMBARO
SINALOA,CULIACAN	0.019	JALISCO,SAN,SEBASTIAN,DEL,OESTE
SINALOA,CULIACAN	0.019	MEXICO,ALMOLOYA,DE,JUAREZ
SINALOA,CULIACAN	0.019	MICHOACAN,ARIO
SINALOA,CULIACAN	0.019	MEXICO,CUAUTITLAN
SINALOA,CULIACAN	0.037	VERACRUZ,PAPANTLA
SINALOA,CULIACAN	0.019	VERACRUZ,PLAYA,VICENTE
SINALOA,CULIACAN	0.019	CHIAPAS,TONALA
SINALOA,CULIACAN	0.019	HIDALGO,TULANCINGO,DE,BRAVO
SINALOA,CULIACAN	0.019	MEXICO,DONATO,GUERRA
SINALOA,CULIACAN	0.037	PUEBLA,SAN,ANDRES,CHOLULA
SINALOA,CULIACAN	0.019	OAXACA,SAN,PEDRO,POCHUTLA
SINALOA,CULIACAN	0.019	GUERRERO,COPALA
SINALOA,CULIACAN	0.019	JALISCO,ZAPOTLANEJO
SINALOA,CULIACAN	0.019	MICHOACAN,CONTEPEC
SINALOA,CULIACAN	0.037	MICHOACAN,TZITZIO
SINALOA,CULIACAN	0.019	HIDALGO,EPAZOYUCAN
SINALOA,CULIACAN	0.019	MORELOS,TLALNEPANTLA
SINALOA,CULIACAN	0.019	NAYARIT,COMPOSTELA
SINALOA,CULIACAN	0.019	GUERRERO,FLORENCIO,VILLARREAL
SINALOA,CULIACAN	0.019	MEXICO,TEZOYUCA
SINALOA,CULIACAN	0.019	CHIAPAS,OCOSINGO
SINALOA,CULIACAN	0.019	JALISCO,TEOCALTICHE
SINALOA,CULIACAN	0.037	MICHOACAN,JOSE,SIXTO,VERDUZCO
SINALOA,CULIACAN	0.019	OAXACA,COSOLAPA
SINALOA,CULIACAN	0.037	OAXACA,SANTA,MARIA,XADANI
SINALOA,CULIACAN	0.019	MEXICO,TIANGUISTENCO
SINALOA,CULIACAN	0.019	MICHOACAN,COPANDARO
BAJA,CALIFORNIA,TIJUANA	0.007	CHIHUAHUA,CHIHUAHUA
BAJA,CALIFORNIA,TIJUANA	0.011	MICHOACAN,MORELIA
BAJA,CALIFORNIA,TIJUANA	0.009	MICHOACAN,URUAPAN
BAJA,CALIFORNIA,TIJUANA	0.007	TAMAULIPAS,NUEVO,LAREDO
BAJA,CALIFORNIA,TIJUANA	0.007	SINALOA,BADIRAGUATO
BAJA,CALIFORNIA,TIJUANA	0.009	SINALOA,SAN,IGNACIO
BAJA,CALIFORNIA,TIJUANA	0.011	CHIHUAHUA,JIMENEZ
BAJA,CALIFORNIA,TIJUANA	0.011	DISTRITO,FEDERAL,VENUSTIANO,CARRANZA
BAJA,CALIFORNIA,TIJUANA	0.007	SINALOA,CHOIX
BAJA,CALIFORNIA,TIJUANA	0.007	CHIAPAS,TAPACHULA
BAJA,CALIFORNIA,TIJUANA	0.013	ZACATECAS,ZACATECAS
BAJA,CALIFORNIA,TIJUANA	0.015	ZACATECAS,JEREZ
BAJA,CALIFORNIA,TIJUANA	0.007	BAJA,CALIFORNIA,SUR,LOS,CABOS
BAJA,CALIFORNIA,TIJUANA	0.011	HIDALGO,IXMIQUILPAN
BAJA,CALIFORNIA,TIJUANA	0.007	HIDALGO,SINGUILUCAN
CHIHUAHUA,CHIHUAHUA	0.007	COAHUILA,TORREON
CHIHUAHUA,CHIHUAHUA	0.007	SINALOA,NAVOLATO
CHIHUAHUA,CHIHUAHUA	0.016	MICHOACAN,MORELIA
CHIHUAHUA,CHIHUAHUA	0.013	MICHOACAN,URUAPAN
CHIHUAHUA,CHIHUAHUA	0.007	GUERRERO,CHILPANCINGO,DE,LOS,BRAVO
CHIHUAHUA,CHIHUAHUA	0.010	TAMAULIPAS,NUEVO,LAREDO
CHIHUAHUA,CHIHUAHUA	0.010	SINALOA,BADIRAGUATO
CHIHUAHUA,CHIHUAHUA	0.007	GUERRERO,IGUALA,DE,LA,INDEPENDENCIA
CHIHUAHUA,CHIHUAHUA	0.013	SINALOA,SAN,IGNACIO
CHIHUAHUA,CHIHUAHUA	0.016	CHIHUAHUA,JIMENEZ
CHIHUAHUA,CHIHUAHUA	0.016	DISTRITO,FEDERAL,VENUSTIANO,CARRANZA
CHIHUAHUA,CHIHUAHUA	0.010	SINALOA,CHOIX
CHIHUAHUA,CHIHUAHUA	0.010	CHIAPAS,TAPACHULA
CHIHUAHUA,CHIHUAHUA	0.007	HIDALGO,PACHUCA,DE,SOTO
CHIHUAHUA,CHIHUAHUA	0.007	QUINTANA,ROO,OTHON,P.,BLANCO
CHIHUAHUA,CHIHUAHUA	0.007	DURANGO,GUADALUPE,VICTORIA
CHIHUAHUA,CHIHUAHUA	0.020	ZACATECAS,ZACATECAS
CHIHUAHUA,CHIHUAHUA	0.023	ZACATECAS,JEREZ
CHIHUAHUA,CHIHUAHUA	0.010	BAJA,CALIFORNIA,SUR,LOS,CABOS
CHIHUAHUA,CHIHUAHUA	0.016	HIDALGO,IXMIQUILPAN
CHIHUAHUA,CHIHUAHUA	0.010	HIDALGO,SINGUILUCAN
COAHUILA,TORREON	0.011	MICHOACAN,MORELIA
COAHUILA,TORREON	0.009	MICHOACAN,URUAPAN
COAHUILA,TORREON	0.007	TAMAULIPAS,NUEVO,LAREDO
COAHUILA,TORREON	0.007	SINALOA,BADIRAGUATO
COAHUILA,TORREON	0.009	SINALOA,SAN,IGNACIO
COAHUILA,TORREON	0.011	CHIHUAHUA,JIMENEZ
COAHUILA,TORREON	0.011	DISTRITO,FEDERAL,VENUSTIANO,CARRANZA
COAHUILA,TORREON	0.007	SINALOA,CHOIX
COAHUILA,TORREON	0.007	CHIAPAS,TAPACHULA
COAHUILA,TORREON	0.013	ZACATECAS,ZACATECAS
COAHUILA,TORREON	0.015	ZACATECAS,JEREZ
COAHUILA,TORREON	0.007	BAJA,CALIFORNIA,SUR,LOS,CABOS
COAHUILA,TORREON	0.011	HIDALGO,IXMIQUILPAN
COAHUILA,TORREON	0.007	HIDALGO,SINGUILUCAN
SINALOA,MAZATLAN	0.016	NUEVO,LEON,MONTERREY
SINALOA,MAZATLAN	0.010	TAMAULIPAS,REYNOSA
SINALOA,MAZATLAN	0.007	SINALOA,SALVADOR,ALVARADO
SINALOA,MAZATLAN	0.007	GUERRERO,PUNGARABATO
SINALOA,MAZATLAN	0.007	DURANGO,SANTIAGO,PAPASQUIARO
SINALOA,MAZATLAN	0.007	MICHOACAN,LAZARO,CARDENAS
SINALOA,MAZATLAN	0.013	SONORA,HERMOSILLO
SINALOA,MAZATLAN	0.007	CHIHUAHUA,CUAUHTEMOC
SINALOA,MAZATLAN	0.007	TAMAULIPAS,TAMPICO
SINALOA,MAZATLAN	0.007	CHIHUAHUA,MADERA
SINALOA,MAZATLAN	0.007	SONORA,CABORCA
SINALOA,MAZATLAN	0.016	SAN,LUIS,POTOSI,SAN,LUIS,POTOSI
SINALOA,MAZATLAN	0.013	DURANGO,TAMAZULA
SINALOA,MAZATLAN	0.010	DURANGO,CANATLAN
SINALOA,MAZATLAN	0.007	DISTRITO,FEDERAL,IZTACALCO
SINALOA,MAZATLAN	0.007	CHIAPAS,COMITAN,DE,DOMINGUEZ
SINALOA,MAZATLAN	0.007	GUANAJUATO,ACAMBARO
SINALOA,MAZATLAN	0.007	MICHOACAN,TACAMBARO
SINALOA,MAZATLAN	0.007	VERACRUZ,PAPANTLA
SINALOA,MAZATLAN	0.007	PUEBLA,SAN,ANDRES,CHOLULA
SINALOA,MAZATLAN	0.007	MICHOACAN,TZITZIO
SINALOA,MAZATLAN	0.007	MICHOACAN,JOSE,SIXTO,VERDUZCO
SINALOA,MAZATLAN	0.007	OAXACA,SANTA,MARIA,XADANI
SONORA,NOGALES	0.005	NUEVO,LEON,MONTERREY
SONORA,NOGALES	0.005	SAN,LUIS,POTOSI,SAN,LUIS,POTOSI
DURANGO,DURANGO	0.005	NUEVO,LEON,MONTERREY
DURANGO,DURANGO	0.005	SAN,LUIS,POTOSI,SAN,LUIS,POTOSI
SINALOA,NAVOLATO	0.011	MICHOACAN,MORELIA
SINALOA,NAVOLATO	0.009	MICHOACAN,URUAPAN
SINALOA,NAVOLATO	0.007	TAMAULIPAS,NUEVO,LAREDO
SINALOA,NAVOLATO	0.007	SINALOA,BADIRAGUATO
SINALOA,NAVOLATO	0.009	SINALOA,SAN,IGNACIO
SINALOA,NAVOLATO	0.011	CHIHUAHUA,JIMENEZ
SINALOA,NAVOLATO	0.011	DISTRITO,FEDERAL,VENUSTIANO,CARRANZA
SINALOA,NAVOLATO	0.007	SINALOA,CHOIX
SINALOA,NAVOLATO	0.007	CHIAPAS,TAPACHULA
SINALOA,NAVOLATO	0.013	ZACATECAS,ZACATECAS
SINALOA,NAVOLATO	0.015	ZACATECAS,JEREZ
SINALOA,NAVOLATO	0.007	BAJA,CALIFORNIA,SUR,LOS,CABOS
SINALOA,NAVOLATO	0.011	HIDALGO,IXMIQUILPAN
SINALOA,NAVOLATO	0.007	HIDALGO,SINGUILUCAN
NUEVO,LEON,MONTERREY	0.016	TAMAULIPAS,REYNOSA
NUEVO,LEON,MONTERREY	0.005	DURANGO,LERDO
NUEVO,LEON,MONTERREY	0.005	MORELOS,CUERNAVACA
NUEVO,LEON,MONTERREY	0.011	SINALOA,SALVADOR,ALVARADO
NUEVO,LEON,MONTERREY	0.005	JALISCO,ZAPOPAN
NUEVO,LEON,MONTERREY	0.011	GUERRERO,PUNGARABATO
NUEVO,LEON,MONTERREY	0.011	DURANGO,SANTIAGO,PAPASQUIARO
NUEVO,LEON,MONTERREY	0.005	DISTRITO,FEDERAL,IZTAPALAPA
NUEVO,LEON,MONTERREY	0.011	MICHOACAN,LAZARO,CARDENAS
NUEVO,LEON,MONTERREY	0.005	CHIHUAHUA,CAMARGO
NUEVO,LEON,MONTERREY	0.022	SONORA,HERMOSILLO
NUEVO,LEON,MONTERREY	0.005	AGUASCALIENTES,AGUASCALIENTES
NUEVO,LEON,MONTERREY	0.011	CHIHUAHUA,CUAUHTEMOC
NUEVO,LEON,MONTERREY	0.011	TAMAULIPAS,TAMPICO
NUEVO,LEON,MONTERREY	0.011	CHIHUAHUA,MADERA
NUEVO,LEON,MONTERREY	0.005	VERACRUZ,VERACRUZ
NUEVO,LEON,MONTERREY	0.005	GUANAJUATO,LEON
NUEVO,LEON,MONTERREY	0.011	SONORA,CABORCA
NUEVO,LEON,MONTERREY	0.005	DISTRITO,FEDERAL,TLALPAN
NUEVO,LEON,MONTERREY	0.005	SINALOA,COSALA
NUEVO,LEON,MONTERREY	0.005	DURANGO,SAN,DIMAS
NUEVO,LEON,MONTERREY	0.005	GUERRERO,AYUTLA,DE,LOS,LIBRES
NUEVO,LEON,MONTERREY	0.005	MICHOACAN,HUETAMO
NUEVO,LEON,MONTERREY	0.005	NUEVO,LEON,SAN,NICOLAS,DE,LOS,GARZA
NUEVO,LEON,MONTERREY	0.027	SAN,LUIS,POTOSI,SAN,LUIS,POTOSI
NUEVO,LEON,MONTERREY	0.005	OAXACA,SAN,JUAN,BAUTISTA,TUXTEPEC
NUEVO,LEON,MONTERREY	0.022	DURANGO,TAMAZULA
NUEVO,LEON,MONTERREY	0.005	NUEVO,LEON,SAN,PEDRO,GARZA,GARCIA
NUEVO,LEON,MONTERREY	0.005	MICHOACAN,SAN,LUCAS
NUEVO,LEON,MONTERREY	0.005	JALISCO,EL,SALTO
NUEVO,LEON,MONTERREY	0.016	DURANGO,CANATLAN
NUEVO,LEON,MONTERREY	0.005	MEXICO,CHALCO
NUEVO,LEON,MONTERREY	0.005	MEXICO,CHIMALHUACAN
NUEVO,LEON,MONTERREY	0.005	GUANAJUATO,SAN,FRANCISCO,DEL,RINCON
NUEVO,LEON,MONTERREY	0.005	MORELOS,JOJUTLA
NUEVO,LEON,MONTERREY	0.005	SONORA,ALAMOS
NUEVO,LEON,MONTERREY	0.011	DISTRITO,FEDERAL,IZTACALCO
NUEVO,LEON,MONTERREY	0.005	DISTRITO,FEDERAL,TLAHUAC
NUEVO,LEON,MONTERREY	0.011	CHIAPAS,COMITAN,DE,DOMINGUEZ
NUEVO,LEON,MONTERREY	0.005	DISTRITO,FEDERAL,AZCAPOTZALCO
NUEVO,LEON,MONTERREY	0.011	GUANAJUATO,ACAMBARO
NUEVO,LEON,MONTERREY	0.005	MORELOS,XOCHITEPEC
NUEVO,LEON,MONTERREY	0.005	GUANAJUATO,IRAPUATO
NUEVO,LEON,MONTERREY	0.005	CHIAPAS,FRONTERA,COMALAPA
NUEVO,LEON,MONTERREY	0.005	GUANAJUATO,SALVATIERRA
NUEVO,LEON,MONTERREY	0.005	JALISCO,IXTLAHUACAN,DE,LOS,MEMBRILLOS
NUEVO,LEON,MONTERREY	0.005	GUERRERO,CUTZAMALA,DE,PINZON
NUEVO,LEON,MONTERREY	0.005	QUINTANA,ROO,SOLIDARIDAD
NUEVO,LEON,MONTERREY	0.011	MICHOACAN,TACAMBARO
NUEVO,LEON,MONTERREY	0.005	JALISCO,SAN,SEBASTIAN,DEL,OESTE
NUEVO,LEON,MONTERREY	0.005	MEXICO,ALMOLOYA,DE,JUAREZ
NUEVO,LEON,MONTERREY	0.005	MICHOACAN,ARIO
NUEVO,LEON,MONTERREY	0.005	MEXICO,CUAUTITLAN
NUEVO,LEON,MONTERREY	0.011	VERACRUZ,PAPANTLA
NUEVO,LEON,MONTERREY	0.005	VERACRUZ,PLAYA,VICENTE
NUEVO,LEON,MONTERREY	0.005	CHIAPAS,TONALA
NUEVO,LEON,MONTERREY	0.005	HIDALGO,TULANCINGO,DE,BRAVO
NUEVO,LEON,MONTERREY	0.005	MEXICO,DONATO,GUERRA
NUEVO,LEON,MONTERREY	0.011	PUEBLA,SAN,ANDRES,CHOLULA
NUEVO,LEON,MONTERREY	0.005	OAXACA,SAN,PEDRO,POCHUTLA
NUEVO,LEON,MONTERREY	0.005	GUERRERO,COPALA
NUEVO,LEON,MONTERREY	0.005	JALISCO,ZAPOTLANEJO
NUEVO,LEON,MONTERREY	0.005	MICHOACAN,CONTEPEC
NUEVO,LEON,MONTERREY	0.011	MICHOACAN,TZITZIO
NUEVO,LEON,MONTERREY	0.005	HIDALGO,EPAZOYUCAN
NUEVO,LEON,MONTERREY	0.005	MORELOS,TLALNEPANTLA
NUEVO,LEON,MONTERREY	0.005	NAYARIT,COMPOSTELA
NUEVO,LEON,MONTERREY	0.005	GUERRERO,FLORENCIO,VILLARREAL
NUEVO,LEON,MONTERREY	0.005	MEXICO,TEZOYUCA
NUEVO,LEON,MONTERREY	0.005	CHIAPAS,OCOSINGO
NUEVO,LEON,MONTERREY	0.005	JALISCO,TEOCALTICHE
NUEVO,LEON,MONTERREY	0.011	MICHOACAN,JOSE,SIXTO,VERDUZCO
NUEVO,LEON,MONTERREY	0.005	OAXACA,COSOLAPA
NUEVO,LEON,MONTERREY	0.011	OAXACA,SANTA,MARIA,XADANI
NUEVO,LEON,MONTERREY	0.005	MEXICO,TIANGUISTENCO
NUEVO,LEON,MONTERREY	0.005	MICHOACAN,COPANDARO
MICHOACAN,MORELIA	0.005	SINALOA,AHOME
MICHOACAN,MORELIA	0.005	NAYARIT,TEPIC
MICHOACAN,MORELIA	0.005	SINALOA,GUASAVE
MICHOACAN,MORELIA	0.022	MICHOACAN,URUAPAN
MICHOACAN,MORELIA	0.011	GUERRERO,CHILPANCINGO,DE,LOS,BRAVO
MICHOACAN,MORELIA	0.016	TAMAULIPAS,NUEVO,LAREDO
MICHOACAN,MORELIA	0.005	JALISCO,GUADALAJARA
MICHOACAN,MORELIA	0.005	DURANGO,PUEBLO,NUEVO
MICHOACAN,MORELIA	0.005	TAMAULIPAS,MATAMOROS
MICHOACAN,MORELIA	0.005	GUERRERO,TECPAN,DE,GALEANA
MICHOACAN,MORELIA	0.016	SINALOA,BADIRAGUATO
MICHOACAN,MORELIA	0.005	QUINTANA,ROO,BENITO,JUAREZ
MICHOACAN,MORELIA	0.005	DISTRITO,FEDERAL,GUSTAVO,A.,MADERO
MICHOACAN,MORELIA	0.011	GUERRERO,IGUALA,DE,LA,INDEPENDENCIA
MICHOACAN,MORELIA	0.005	NUEVO,LEON,GUADALUPE
MICHOACAN,MORELIA	0.005	GUANAJUATO,CELAYA
MICHOACAN,MORELIA	0.022	SINALOA,SAN,IGNACIO
MICHOACAN,MORELIA	0.027	CHIHUAHUA,JIMENEZ
MICHOACAN,MORELIA	0.005	JALISCO,TLAJOMULCO,DE,ZUÑIGA
MICHOACAN,MORELIA	0.027	DISTRITO,FEDERAL,VENUSTIANO,CARRANZA
MICHOACAN,MORELIA	0.005	GUERRERO,ATOYAC,DE,ALVAREZ
MICHOACAN,MORELIA	0.005	GUERRERO,ARCELIA
MICHOACAN,MORELIA	0.005	GUERRERO,QUECHULTENANGO
MICHOACAN,MORELIA	0.016	SINALOA,CHOIX
MICHOACAN,MORELIA	0.016	CHIAPAS,TAPACHULA
MICHOACAN,MORELIA	0.011	HIDALGO,PACHUCA,DE,SOTO
MICHOACAN,MORELIA	0.005	MEXICO,IXTAPALUCA
MICHOACAN,MORELIA	0.005	NUEVO,LEON,CADEREYTA,JIMENEZ
MICHOACAN,MORELIA	0.005	DISTRITO,FEDERAL,XOCHIMILCO
MICHOACAN,MORELIA	0.005	CHIHUAHUA,MORIS
MICHOACAN,MORELIA	0.005	SONORA,PUERTO,PEÑASCO
MICHOACAN,MORELIA	0.005	GUANAJUATO,PENJAMO
MICHOACAN,MORELIA	0.005	MORELOS,YAUTEPEC
MICHOACAN,MORELIA	0.005	TABASCO,CARDENAS
MICHOACAN,MORELIA	0.005	ZACATECAS,FRESNILLO
MICHOACAN,MORELIA	0.005	CAMPECHE,CARMEN
MICHOACAN,MORELIA	0.005	MORELOS,CUAUTLA
MICHOACAN,MORELIA	0.005	SONORA,ALTAR
MICHOACAN,MORELIA	0.005	MICHOACAN,MUGICA
MICHOACAN,MORELIA	0.005	YUCATAN,MERIDA
MICHOACAN,MORELIA	0.005	DISTRITO,FEDERAL,ALVARO,OBREGON
MICHOACAN,MORELIA	0.005	MICHOACAN,HIDALGO
MICHOACAN,MORELIA	0.011	QUINTANA,ROO,OTHON,P.,BLANCO
MICHOACAN,MORELIA	0.011	DURANGO,GUADALUPE,VICTORIA
MICHOACAN,MORELIA	0.005	VERACRUZ,COSAMALOAPAN,DE,CARPIO
MICHOACAN,MORELIA	0.005	MICHOACAN,BUENAVISTA
MICHOACAN,MORELIA	0.005	VERACRUZ,XALAPA
MICHOACAN,MORELIA	0.033	ZACATECAS,ZACATECAS
MICHOACAN,MORELIA	0.005	PUEBLA,PUEBLA
MICHOACAN,MORELIA	0.005	NUEVO,LEON,GENERAL,TERAN
MICHOACAN,MORELIA	0.038	ZACATECAS,JEREZ
MICHOACAN,MORELIA	0.005	BAJA,CALIFORNIA,SUR,LA,PAZ
MICHOACAN,MORELIA	0.005	MEXICO,NOPALTEPEC
MICHOACAN,MORELIA	0.005	MICHOACAN,SAHUAYO
MICHOACAN,MORELIA	0.016	BAJA,CALIFORNIA,SUR,LOS,CABOS
MICHOACAN,MORELIA	0.005	GUERRERO,TECOANAPA
MICHOACAN,MORELIA	0.027	HIDALGO,IXMIQUILPAN
MICHOACAN,MORELIA	0.005	JALISCO,MAZAMITLA
MICHOACAN,MORELIA	0.005	JALISCO,PIHUAMO
MICHOACAN,MORELIA	0.005	MEXICO,METEPEC
MICHOACAN,MORELIA	0.005	DURANGO,TOPIA
MICHOACAN,MORELIA	0.005	GUANAJUATO,GUANAJUATO
MICHOACAN,MORELIA	0.005	NUEVO,LEON,SABINAS,HIDALGO
MICHOACAN,MORELIA	0.005	HIDALGO,TIZAYUCA
MICHOACAN,MORELIA	0.005	SAN,LUIS,POTOSI,TANQUIAN,DE,ESCOBEDO
MICHOACAN,MORELIA	0.005	DURANGO,RODEO
MICHOACAN,MORELIA	0.016	HIDALGO,SINGUILUCAN
MICHOACAN,MORELIA	0.005	MEXICO,OTUMBA
MICHOACAN,MORELIA	0.005	DURANGO,CANELAS
MICHOACAN,MORELIA	0.005	OAXACA,HEROICA,CIUDAD,DE,EJUTLA,DE,CRESPO
MICHOACAN,MORELIA	0.005	HIDALGO,HUASCA,DE,OCAMPO
MICHOACAN,MORELIA	0.005	MICHOACAN,CUITZEO
MICHOACAN,MORELIA	0.005	OAXACA,VILLA,DE,ETLA
MICHOACAN,MORELIA	0.005	QUERETARO,EL,MARQUES
MICHOACAN,MORELIA	0.005	COAHUILA,PARRAS
MICHOACAN,MORELIA	0.005	HIDALGO,CUAUTEPEC,DE,HINOJOSA
MICHOACAN,MORELIA	0.005	OAXACA,HEROICA,CIUDAD,DE,TLAXIACO
MICHOACAN,MORELIA	0.005	VERACRUZ,ATOYAC
MICHOACAN,MORELIA	0.005	HIDALGO,METZTITLAN
MICHOACAN,MORELIA	0.005	HIDALGO,SAN,AGUSTIN,METZQUITITLAN
MICHOACAN,MORELIA	0.005	NUEVO,LEON,GALEANA
MICHOACAN,MORELIA	0.005	OAXACA,SAN,FRANCISCO,DEL,MAR
MICHOACAN,MORELIA	0.005	ZACATECAS,BENITO,JUAREZ
SINALOA,AHOME	0.005	CHIHUAHUA,JIMENEZ
SINALOA,AHOME	0.005	DISTRITO,FEDERAL,VENUSTIANO,CARRANZA
SINALOA,AHOME	0.007	ZACATECAS,ZACATECAS
SINALOA,AHOME	0.008	ZACATECAS,JEREZ
SINALOA,AHOME	0.005	HIDALGO,IXMIQUILPAN
NAYARIT,TEPIC	0.005	CHIHUAHUA,JIMENEZ
NAYARIT,TEPIC	0.005	DISTRITO,FEDERAL,VENUSTIANO,CARRANZA
NAYARIT,TEPIC	0.007	ZACATECAS,ZACATECAS
NAYARIT,TEPIC	0.008	ZACATECAS,JEREZ
NAYARIT,TEPIC	0.005	HIDALGO,IXMIQUILPAN
TAMAULIPAS,REYNOSA	0.007	SINALOA,SALVADOR,ALVARADO
TAMAULIPAS,REYNOSA	0.007	GUERRERO,PUNGARABATO
TAMAULIPAS,REYNOSA	0.007	DURANGO,SANTIAGO,PAPASQUIARO
TAMAULIPAS,REYNOSA	0.007	MICHOACAN,LAZARO,CARDENAS
TAMAULIPAS,REYNOSA	0.013	SONORA,HERMOSILLO
TAMAULIPAS,REYNOSA	0.007	CHIHUAHUA,CUAUHTEMOC
TAMAULIPAS,REYNOSA	0.007	TAMAULIPAS,TAMPICO
TAMAULIPAS,REYNOSA	0.007	CHIHUAHUA,MADERA
TAMAULIPAS,REYNOSA	0.007	SONORA,CABORCA
TAMAULIPAS,REYNOSA	0.016	SAN,LUIS,POTOSI,SAN,LUIS,POTOSI
TAMAULIPAS,REYNOSA	0.013	DURANGO,TAMAZULA
TAMAULIPAS,REYNOSA	0.010	DURANGO,CANATLAN
TAMAULIPAS,REYNOSA	0.007	DISTRITO,FEDERAL,IZTACALCO
TAMAULIPAS,REYNOSA	0.007	CHIAPAS,COMITAN,DE,DOMINGUEZ
TAMAULIPAS,REYNOSA	0.007	GUANAJUATO,ACAMBARO
TAMAULIPAS,REYNOSA	0.007	MICHOACAN,TACAMBARO
TAMAULIPAS,REYNOSA	0.007	VERACRUZ,PAPANTLA
TAMAULIPAS,REYNOSA	0.007	PUEBLA,SAN,ANDRES,CHOLULA
TAMAULIPAS,REYNOSA	0.007	MICHOACAN,TZITZIO
TAMAULIPAS,REYNOSA	0.007	MICHOACAN,JOSE,SIXTO,VERDUZCO
TAMAULIPAS,REYNOSA	0.007	OAXACA,SANTA,MARIA,XADANI
SINALOA,GUASAVE	0.005	CHIHUAHUA,JIMENEZ
SINALOA,GUASAVE	0.005	DISTRITO,FEDERAL,VENUSTIANO,CARRANZA
SINALOA,GUASAVE	0.007	ZACATECAS,ZACATECAS
SINALOA,GUASAVE	0.008	ZACATECAS,JEREZ
SINALOA,GUASAVE	0.005	HIDALGO,IXMIQUILPAN
MICHOACAN,URUAPAN	0.009	GUERRERO,CHILPANCINGO,DE,LOS,BRAVO
MICHOACAN,URUAPAN	0.013	TAMAULIPAS,NUEVO,LAREDO
MICHOACAN,URUAPAN	0.013	SINALOA,BADIRAGUATO
MICHOACAN,URUAPAN	0.009	GUERRERO,IGUALA,DE,LA,INDEPENDENCIA
MICHOACAN,URUAPAN	0.017	SINALOA,SAN,IGNACIO
MICHOACAN,URUAPAN	0.022	CHIHUAHUA,JIMENEZ
MICHOACAN,URUAPAN	0.022	DISTRITO,FEDERAL,VENUSTIANO,CARRANZA
MICHOACAN,URUAPAN	0.013	SINALOA,CHOIX
MICHOACAN,URUAPAN	0.013	CHIAPAS,TAPACHULA
MICHOACAN,URUAPAN	0.009	HIDALGO,PACHUCA,DE,SOTO
MICHOACAN,URUAPAN	0.009	QUINTANA,ROO,OTHON,P.,BLANCO
MICHOACAN,URUAPAN	0.009	DURANGO,GUADALUPE,VICTORIA
MICHOACAN,URUAPAN	0.026	ZACATECAS,ZACATECAS
MICHOACAN,URUAPAN	0.031	ZACATECAS,JEREZ
MICHOACAN,URUAPAN	0.013	BAJA,CALIFORNIA,SUR,LOS,CABOS
MICHOACAN,URUAPAN	0.022	HIDALGO,IXMIQUILPAN
MICHOACAN,URUAPAN	0.013	HIDALGO,SINGUILUCAN
DURANGO,LERDO	0.005	SAN,LUIS,POTOSI,SAN,LUIS,POTOSI
MORELOS,CUERNAVACA	0.005	SAN,LUIS,POTOSI,SAN,LUIS,POTOSI
SINALOA,SALVADOR,ALVARADO	0.009	SONORA,HERMOSILLO
SINALOA,SALVADOR,ALVARADO	0.011	SAN,LUIS,POTOSI,SAN,LUIS,POTOSI
SINALOA,SALVADOR,ALVARADO	0.009	DURANGO,TAMAZULA
SINALOA,SALVADOR,ALVARADO	0.007	DURANGO,CANATLAN
GUERRERO,CHILPANCINGO,DE,LOS,BRAVO	0.007	TAMAULIPAS,NUEVO,LAREDO
GUERRERO,CHILPANCINGO,DE,LOS,BRAVO	0.007	SINALOA,BADIRAGUATO
GUERRERO,CHILPANCINGO,DE,LOS,BRAVO	0.009	SINALOA,SAN,IGNACIO
GUERRERO,CHILPANCINGO,DE,LOS,BRAVO	0.011	CHIHUAHUA,JIMENEZ
GUERRERO,CHILPANCINGO,DE,LOS,BRAVO	0.011	DISTRITO,FEDERAL,VENUSTIANO,CARRANZA
GUERRERO,CHILPANCINGO,DE,LOS,BRAVO	0.007	SINALOA,CHOIX
GUERRERO,CHILPANCINGO,DE,LOS,BRAVO	0.007	CHIAPAS,TAPACHULA
GUERRERO,CHILPANCINGO,DE,LOS,BRAVO	0.013	ZACATECAS,ZACATECAS
GUERRERO,CHILPANCINGO,DE,LOS,BRAVO	0.015	ZACATECAS,JEREZ
GUERRERO,CHILPANCINGO,DE,LOS,BRAVO	0.007	BAJA,CALIFORNIA,SUR,LOS,CABOS
GUERRERO,CHILPANCINGO,DE,LOS,BRAVO	0.011	HIDALGO,IXMIQUILPAN
GUERRERO,CHILPANCINGO,DE,LOS,BRAVO	0.007	HIDALGO,SINGUILUCAN
JALISCO,ZAPOPAN	0.005	SAN,LUIS,POTOSI,SAN,LUIS,POTOSI
TAMAULIPAS,NUEVO,LAREDO	0.010	SINALOA,BADIRAGUATO
TAMAULIPAS,NUEVO,LAREDO	0.007	GUERRERO,IGUALA,DE,LA,INDEPENDENCIA
TAMAULIPAS,NUEVO,LAREDO	0.013	SINALOA,SAN,IGNACIO
TAMAULIPAS,NUEVO,LAREDO	0.016	CHIHUAHUA,JIMENEZ
TAMAULIPAS,NUEVO,LAREDO	0.016	DISTRITO,FEDERAL,VENUSTIANO,CARRANZA
TAMAULIPAS,NUEVO,LAREDO	0.010	SINALOA,CHOIX
TAMAULIPAS,NUEVO,LAREDO	0.010	CHIAPAS,TAPACHULA
TAMAULIPAS,NUEVO,LAREDO	0.007	HIDALGO,PACHUCA,DE,SOTO
TAMAULIPAS,NUEVO,LAREDO	0.007	QUINTANA,ROO,OTHON,P.,BLANCO
TAMAULIPAS,NUEVO,LAREDO	0.007	DURANGO,GUADALUPE,VICTORIA
TAMAULIPAS,NUEVO,LAREDO	0.020	ZACATECAS,ZACATECAS
TAMAULIPAS,NUEVO,LAREDO	0.023	ZACATECAS,JEREZ
TAMAULIPAS,NUEVO,LAREDO	0.010	BAJA,CALIFORNIA,SUR,LOS,CABOS
TAMAULIPAS,NUEVO,LAREDO	0.016	HIDALGO,IXMIQUILPAN
TAMAULIPAS,NUEVO,LAREDO	0.010	HIDALGO,SINGUILUCAN
JALISCO,GUADALAJARA	0.005	CHIHUAHUA,JIMENEZ
JALISCO,GUADALAJARA	0.005	DISTRITO,FEDERAL,VENUSTIANO,CARRANZA
JALISCO,GUADALAJARA	0.007	ZACATECAS,ZACATECAS
JALISCO,GUADALAJARA	0.008	ZACATECAS,JEREZ
JALISCO,GUADALAJARA	0.005	HIDALGO,IXMIQUILPAN
GUERRERO,PUNGARABATO	0.009	SONORA,HERMOSILLO
GUERRERO,PUNGARABATO	0.011	SAN,LUIS,POTOSI,SAN,LUIS,POTOSI
GUERRERO,PUNGARABATO	0.009	DURANGO,TAMAZULA
GUERRERO,PUNGARABATO	0.007	DURANGO,CANATLAN
DURANGO,PUEBLO,NUEVO	0.005	CHIHUAHUA,JIMENEZ
DURANGO,PUEBLO,NUEVO	0.005	DISTRITO,FEDERAL,VENUSTIANO,CARRANZA
DURANGO,PUEBLO,NUEVO	0.007	ZACATECAS,ZACATECAS
DURANGO,PUEBLO,NUEVO	0.008	ZACATECAS,JEREZ
DURANGO,PUEBLO,NUEVO	0.005	HIDALGO,IXMIQUILPAN
DURANGO,SANTIAGO,PAPASQUIARO	0.009	SONORA,HERMOSILLO
DURANGO,SANTIAGO,PAPASQUIARO	0.011	SAN,LUIS,POTOSI,SAN,LUIS,POTOSI
DURANGO,SANTIAGO,PAPASQUIARO	0.009	DURANGO,TAMAZULA
DURANGO,SANTIAGO,PAPASQUIARO	0.007	DURANGO,CANATLAN
DISTRITO,FEDERAL,IZTAPALAPA	0.005	SAN,LUIS,POTOSI,SAN,LUIS,POTOSI
TAMAULIPAS,MATAMOROS	0.005	CHIHUAHUA,JIMENEZ
TAMAULIPAS,MATAMOROS	0.005	DISTRITO,FEDERAL,VENUSTIANO,CARRANZA
TAMAULIPAS,MATAMOROS	0.007	ZACATECAS,ZACATECAS
TAMAULIPAS,MATAMOROS	0.008	ZACATECAS,JEREZ
TAMAULIPAS,MATAMOROS	0.005	HIDALGO,IXMIQUILPAN
MICHOACAN,LAZARO,CARDENAS	0.009	SONORA,HERMOSILLO
MICHOACAN,LAZARO,CARDENAS	0.011	SAN,LUIS,POTOSI,SAN,LUIS,POTOSI
MICHOACAN,LAZARO,CARDENAS	0.009	DURANGO,TAMAZULA
MICHOACAN,LAZARO,CARDENAS	0.007	DURANGO,CANATLAN
CHIHUAHUA,CAMARGO	0.005	SAN,LUIS,POTOSI,SAN,LUIS,POTOSI
GUERRERO,TECPAN,DE,GALEANA	0.005	CHIHUAHUA,JIMENEZ
GUERRERO,TECPAN,DE,GALEANA	0.005	DISTRITO,FEDERAL,VENUSTIANO,CARRANZA
GUERRERO,TECPAN,DE,GALEANA	0.007	ZACATECAS,ZACATECAS
GUERRERO,TECPAN,DE,GALEANA	0.008	ZACATECAS,JEREZ
GUERRERO,TECPAN,DE,GALEANA	0.005	HIDALGO,IXMIQUILPAN
SONORA,HERMOSILLO	0.009	CHIHUAHUA,CUAUHTEMOC
SONORA,HERMOSILLO	0.009	TAMAULIPAS,TAMPICO
SONORA,HERMOSILLO	0.009	CHIHUAHUA,MADERA
SONORA,HERMOSILLO	0.009	SONORA,CABORCA
SONORA,HERMOSILLO	0.022	SAN,LUIS,POTOSI,SAN,LUIS,POTOSI
SONORA,HERMOSILLO	0.017	DURANGO,TAMAZULA
SONORA,HERMOSILLO	0.013	DURANGO,CANATLAN
SONORA,HERMOSILLO	0.009	DISTRITO,FEDERAL,IZTACALCO
SONORA,HERMOSILLO	0.009	CHIAPAS,COMITAN,DE,DOMINGUEZ
SONORA,HERMOSILLO	0.009	GUANAJUATO,ACAMBARO
SONORA,HERMOSILLO	0.009	MICHOACAN,TACAMBARO
SONORA,HERMOSILLO	0.009	VERACRUZ,PAPANTLA
SONORA,HERMOSILLO	0.009	PUEBLA,SAN,ANDRES,CHOLULA
SONORA,HERMOSILLO	0.009	MICHOACAN,TZITZIO
SONORA,HERMOSILLO	0.009	MICHOACAN,JOSE,SIXTO,VERDUZCO
SONORA,HERMOSILLO	0.009	OAXACA,SANTA,MARIA,XADANI
AGUASCALIENTES,AGUASCALIENTES	0.005	SAN,LUIS,POTOSI,SAN,LUIS,POTOSI
SINALOA,BADIRAGUATO	0.007	GUERRERO,IGUALA,DE,LA,INDEPENDENCIA
SINALOA,BADIRAGUATO	0.013	SINALOA,SAN,IGNACIO
SINALOA,BADIRAGUATO	0.016	CHIHUAHUA,JIMENEZ
SINALOA,BADIRAGUATO	0.016	DISTRITO,FEDERAL,VENUSTIANO,CARRANZA
SINALOA,BADIRAGUATO	0.010	SINALOA,CHOIX
SINALOA,BADIRAGUATO	0.010	CHIAPAS,TAPACHULA
SINALOA,BADIRAGUATO	0.007	HIDALGO,PACHUCA,DE,SOTO
SINALOA,BADIRAGUATO	0.007	QUINTANA,ROO,OTHON,P.,BLANCO
SINALOA,BADIRAGUATO	0.007	DURANGO,GUADALUPE,VICTORIA
SINALOA,BADIRAGUATO	0.020	ZACATECAS,ZACATECAS
SINALOA,BADIRAGUATO	0.023	ZACATECAS,JEREZ
SINALOA,BADIRAGUATO	0.010	BAJA,CALIFORNIA,SUR,LOS,CABOS
SINALOA,BADIRAGUATO	0.016	HIDALGO,IXMIQUILPAN
SINALOA,BADIRAGUATO	0.010	HIDALGO,SINGUILUCAN
CHIHUAHUA,CUAUHTEMOC	0.011	SAN,LUIS,POTOSI,SAN,LUIS,POTOSI
CHIHUAHUA,CUAUHTEMOC	0.009	DURANGO,TAMAZULA
CHIHUAHUA,CUAUHTEMOC	0.007	DURANGO,CANATLAN
QUINTANA,ROO,BENITO,JUAREZ	0.005	CHIHUAHUA,JIMENEZ
QUINTANA,ROO,BENITO,JUAREZ	0.005	DISTRITO,FEDERAL,VENUSTIANO,CARRANZA
QUINTANA,ROO,BENITO,JUAREZ	0.007	ZACATECAS,ZACATECAS
QUINTANA,ROO,BENITO,JUAREZ	0.008	ZACATECAS,JEREZ
QUINTANA,ROO,BENITO,JUAREZ	0.005	HIDALGO,IXMIQUILPAN
DISTRITO,FEDERAL,GUSTAVO,A.,MADERO	0.005	CHIHUAHUA,JIMENEZ
DISTRITO,FEDERAL,GUSTAVO,A.,MADERO	0.005	DISTRITO,FEDERAL,VENUSTIANO,CARRANZA
DISTRITO,FEDERAL,GUSTAVO,A.,MADERO	0.007	ZACATECAS,ZACATECAS
DISTRITO,FEDERAL,GUSTAVO,A.,MADERO	0.008	ZACATECAS,JEREZ
DISTRITO,FEDERAL,GUSTAVO,A.,MADERO	0.005	HIDALGO,IXMIQUILPAN
GUERRERO,IGUALA,DE,LA,INDEPENDENCIA	0.009	SINALOA,SAN,IGNACIO
GUERRERO,IGUALA,DE,LA,INDEPENDENCIA	0.011	CHIHUAHUA,JIMENEZ
GUERRERO,IGUALA,DE,LA,INDEPENDENCIA	0.011	DISTRITO,FEDERAL,VENUSTIANO,CARRANZA
GUERRERO,IGUALA,DE,LA,INDEPENDENCIA	0.007	SINALOA,CHOIX
GUERRERO,IGUALA,DE,LA,INDEPENDENCIA	0.007	CHIAPAS,TAPACHULA
GUERRERO,IGUALA,DE,LA,INDEPENDENCIA	0.013	ZACATECAS,ZACATECAS
GUERRERO,IGUALA,DE,LA,INDEPENDENCIA	0.015	ZACATECAS,JEREZ
GUERRERO,IGUALA,DE,LA,INDEPENDENCIA	0.007	BAJA,CALIFORNIA,SUR,LOS,CABOS
GUERRERO,IGUALA,DE,LA,INDEPENDENCIA	0.011	HIDALGO,IXMIQUILPAN
GUERRERO,IGUALA,DE,LA,INDEPENDENCIA	0.007	HIDALGO,SINGUILUCAN
NUEVO,LEON,GUADALUPE	0.005	CHIHUAHUA,JIMENEZ
NUEVO,LEON,GUADALUPE	0.005	DISTRITO,FEDERAL,VENUSTIANO,CARRANZA
NUEVO,LEON,GUADALUPE	0.007	ZACATECAS,ZACATECAS
NUEVO,LEON,GUADALUPE	0.008	ZACATECAS,JEREZ
NUEVO,LEON,GUADALUPE	0.005	HIDALGO,IXMIQUILPAN
TAMAULIPAS,TAMPICO	0.011	SAN,LUIS,POTOSI,SAN,LUIS,POTOSI
TAMAULIPAS,TAMPICO	0.009	DURANGO,TAMAZULA
TAMAULIPAS,TAMPICO	0.007	DURANGO,CANATLAN
GUANAJUATO,CELAYA	0.005	CHIHUAHUA,JIMENEZ
GUANAJUATO,CELAYA	0.005	DISTRITO,FEDERAL,VENUSTIANO,CARRANZA
GUANAJUATO,CELAYA	0.007	ZACATECAS,ZACATECAS
GUANAJUATO,CELAYA	0.008	ZACATECAS,JEREZ
GUANAJUATO,CELAYA	0.005	HIDALGO,IXMIQUILPAN
SINALOA,SAN,IGNACIO	0.022	CHIHUAHUA,JIMENEZ
SINALOA,SAN,IGNACIO	0.022	DISTRITO,FEDERAL,VENUSTIANO,CARRANZA
SINALOA,SAN,IGNACIO	0.013	SINALOA,CHOIX
SINALOA,SAN,IGNACIO	0.013	CHIAPAS,TAPACHULA
SINALOA,SAN,IGNACIO	0.009	HIDALGO,PACHUCA,DE,SOTO
SINALOA,SAN,IGNACIO	0.009	QUINTANA,ROO,OTHON,P.,BLANCO
SINALOA,SAN,IGNACIO	0.009	DURANGO,GUADALUPE,VICTORIA
SINALOA,SAN,IGNACIO	0.026	ZACATECAS,ZACATECAS
SINALOA,SAN,IGNACIO	0.031	ZACATECAS,JEREZ
SINALOA,SAN,IGNACIO	0.013	BAJA,CALIFORNIA,SUR,LOS,CABOS
SINALOA,SAN,IGNACIO	0.022	HIDALGO,IXMIQUILPAN
SINALOA,SAN,IGNACIO	0.013	HIDALGO,SINGUILUCAN
CHIHUAHUA,JIMENEZ	0.005	JALISCO,TLAJOMULCO,DE,ZUÑIGA
CHIHUAHUA,JIMENEZ	0.027	DISTRITO,FEDERAL,VENUSTIANO,CARRANZA
CHIHUAHUA,JIMENEZ	0.005	GUERRERO,ATOYAC,DE,ALVAREZ
CHIHUAHUA,JIMENEZ	0.005	GUERRERO,ARCELIA
CHIHUAHUA,JIMENEZ	0.005	GUERRERO,QUECHULTENANGO
CHIHUAHUA,JIMENEZ	0.016	SINALOA,CHOIX
CHIHUAHUA,JIMENEZ	0.016	CHIAPAS,TAPACHULA
CHIHUAHUA,JIMENEZ	0.011	HIDALGO,PACHUCA,DE,SOTO
CHIHUAHUA,JIMENEZ	0.005	MEXICO,IXTAPALUCA
CHIHUAHUA,JIMENEZ	0.005	NUEVO,LEON,CADEREYTA,JIMENEZ
CHIHUAHUA,JIMENEZ	0.005	DISTRITO,FEDERAL,XOCHIMILCO
CHIHUAHUA,JIMENEZ	0.005	CHIHUAHUA,MORIS
CHIHUAHUA,JIMENEZ	0.005	SONORA,PUERTO,PEÑASCO
CHIHUAHUA,JIMENEZ	0.005	GUANAJUATO,PENJAMO
CHIHUAHUA,JIMENEZ	0.005	MORELOS,YAUTEPEC
CHIHUAHUA,JIMENEZ	0.005	TABASCO,CARDENAS
CHIHUAHUA,JIMENEZ	0.005	ZACATECAS,FRESNILLO
CHIHUAHUA,JIMENEZ	0.005	CAMPECHE,CARMEN
CHIHUAHUA,JIMENEZ	0.005	MORELOS,CUAUTLA
CHIHUAHUA,JIMENEZ	0.005	SONORA,ALTAR
CHIHUAHUA,JIMENEZ	0.005	MICHOACAN,MUGICA
CHIHUAHUA,JIMENEZ	0.005	YUCATAN,MERIDA
CHIHUAHUA,JIMENEZ	0.005	DISTRITO,FEDERAL,ALVARO,OBREGON
CHIHUAHUA,JIMENEZ	0.005	MICHOACAN,HIDALGO
CHIHUAHUA,JIMENEZ	0.011	QUINTANA,ROO,OTHON,P.,BLANCO
CHIHUAHUA,JIMENEZ	0.011	DURANGO,GUADALUPE,VICTORIA
CHIHUAHUA,JIMENEZ	0.005	VERACRUZ,COSAMALOAPAN,DE,CARPIO
CHIHUAHUA,JIMENEZ	0.005	MICHOACAN,BUENAVISTA
CHIHUAHUA,JIMENEZ	0.005	VERACRUZ,XALAPA
CHIHUAHUA,JIMENEZ	0.033	ZACATECAS,ZACATECAS
CHIHUAHUA,JIMENEZ	0.005	PUEBLA,PUEBLA
CHIHUAHUA,JIMENEZ	0.005	NUEVO,LEON,GENERAL,TERAN
CHIHUAHUA,JIMENEZ	0.038	ZACATECAS,JEREZ
CHIHUAHUA,JIMENEZ	0.005	BAJA,CALIFORNIA,SUR,LA,PAZ
CHIHUAHUA,JIMENEZ	0.005	MEXICO,NOPALTEPEC
CHIHUAHUA,JIMENEZ	0.005	MICHOACAN,SAHUAYO
CHIHUAHUA,JIMENEZ	0.016	BAJA,CALIFORNIA,SUR,LOS,CABOS
CHIHUAHUA,JIMENEZ	0.005	GUERRERO,TECOANAPA
CHIHUAHUA,JIMENEZ	0.027	HIDALGO,IXMIQUILPAN
CHIHUAHUA,JIMENEZ	0.005	JALISCO,MAZAMITLA
CHIHUAHUA,JIMENEZ	0.005	JALISCO,PIHUAMO
CHIHUAHUA,JIMENEZ	0.005	MEXICO,METEPEC
CHIHUAHUA,JIMENEZ	0.005	DURANGO,TOPIA
CHIHUAHUA,JIMENEZ	0.005	GUANAJUATO,GUANAJUATO
CHIHUAHUA,JIMENEZ	0.005	NUEVO,LEON,SABINAS,HIDALGO
CHIHUAHUA,JIMENEZ	0.005	HIDALGO,TIZAYUCA
CHIHUAHUA,JIMENEZ	0.005	SAN,LUIS,POTOSI,TANQUIAN,DE,ESCOBEDO
CHIHUAHUA,JIMENEZ	0.005	DURANGO,RODEO
CHIHUAHUA,JIMENEZ	0.016	HIDALGO,SINGUILUCAN
CHIHUAHUA,JIMENEZ	0.005	MEXICO,OTUMBA
CHIHUAHUA,JIMENEZ	0.005	DURANGO,CANELAS
CHIHUAHUA,JIMENEZ	0.005	OAXACA,HEROICA,CIUDAD,DE,EJUTLA,DE,CRESPO
CHIHUAHUA,JIMENEZ	0.005	HIDALGO,HUASCA,DE,OCAMPO
CHIHUAHUA,JIMENEZ	0.005	MICHOACAN,CUITZEO
CHIHUAHUA,JIMENEZ	0.005	OAXACA,VILLA,DE,ETLA
CHIHUAHUA,JIMENEZ	0.005	QUERETARO,EL,MARQUES
CHIHUAHUA,JIMENEZ	0.005	COAHUILA,PARRAS
CHIHUAHUA,JIMENEZ	0.005	HIDALGO,CUAUTEPEC,DE,HINOJOSA
CHIHUAHUA,JIMENEZ	0.005	OAXACA,HEROICA,CIUDAD,DE,TLAXIACO
CHIHUAHUA,JIMENEZ	0.005	VERACRUZ,ATOYAC
CHIHUAHUA,JIMENEZ	0.005	HIDALGO,METZTITLAN
CHIHUAHUA,JIMENEZ	0.005	HIDALGO,SAN,AGUSTIN,METZQUITITLAN
CHIHUAHUA,JIMENEZ	0.005	NUEVO,LEON,GALEANA
CHIHUAHUA,JIMENEZ	0.005	OAXACA,SAN,FRANCISCO,DEL,MAR
CHIHUAHUA,JIMENEZ	0.005	ZACATECAS,BENITO,JUAREZ
JALISCO,TLAJOMULCO,DE,ZUÑIGA	0.005	DISTRITO,FEDERAL,VENUSTIANO,CARRANZA
JALISCO,TLAJOMULCO,DE,ZUÑIGA	0.007	ZACATECAS,ZACATECAS
JALISCO,TLAJOMULCO,DE,ZUÑIGA	0.008	ZACATECAS,JEREZ
JALISCO,TLAJOMULCO,DE,ZUÑIGA	0.005	HIDALGO,IXMIQUILPAN
CHIHUAHUA,MADERA	0.011	SAN,LUIS,POTOSI,SAN,LUIS,POTOSI
CHIHUAHUA,MADERA	0.009	DURANGO,TAMAZULA
CHIHUAHUA,MADERA	0.007	DURANGO,CANATLAN
VERACRUZ,VERACRUZ	0.005	SAN,LUIS,POTOSI,SAN,LUIS,POTOSI
DISTRITO,FEDERAL,VENUSTIANO,CARRANZA	0.005	GUERRERO,ATOYAC,DE,ALVAREZ
DISTRITO,FEDERAL,VENUSTIANO,CARRANZA	0.005	GUERRERO,ARCELIA
DISTRITO,FEDERAL,VENUSTIANO,CARRANZA	0.005	GUERRERO,QUECHULTENANGO
DISTRITO,FEDERAL,VENUSTIANO,CARRANZA	0.016	SINALOA,CHOIX
DISTRITO,FEDERAL,VENUSTIANO,CARRANZA	0.016	CHIAPAS,TAPACHULA
DISTRITO,FEDERAL,VENUSTIANO,CARRANZA	0.011	HIDALGO,PACHUCA,DE,SOTO
DISTRITO,FEDERAL,VENUSTIANO,CARRANZA	0.005	MEXICO,IXTAPALUCA
DISTRITO,FEDERAL,VENUSTIANO,CARRANZA	0.005	NUEVO,LEON,CADEREYTA,JIMENEZ
DISTRITO,FEDERAL,VENUSTIANO,CARRANZA	0.005	DISTRITO,FEDERAL,XOCHIMILCO
DISTRITO,FEDERAL,VENUSTIANO,CARRANZA	0.005	CHIHUAHUA,MORIS
DISTRITO,FEDERAL,VENUSTIANO,CARRANZA	0.005	SONORA,PUERTO,PEÑASCO
DISTRITO,FEDERAL,VENUSTIANO,CARRANZA	0.005	GUANAJUATO,PENJAMO
DISTRITO,FEDERAL,VENUSTIANO,CARRANZA	0.005	MORELOS,YAUTEPEC
DISTRITO,FEDERAL,VENUSTIANO,CARRANZA	0.005	TABASCO,CARDENAS
DISTRITO,FEDERAL,VENUSTIANO,CARRANZA	0.005	ZACATECAS,FRESNILLO
DISTRITO,FEDERAL,VENUSTIANO,CARRANZA	0.005	CAMPECHE,CARMEN
DISTRITO,FEDERAL,VENUSTIANO,CARRANZA	0.005	MORELOS,CUAUTLA
DISTRITO,FEDERAL,VENUSTIANO,CARRANZA	0.005	SONORA,ALTAR
DISTRITO,FEDERAL,VENUSTIANO,CARRANZA	0.005	MICHOACAN,MUGICA
DISTRITO,FEDERAL,VENUSTIANO,CARRANZA	0.005	YUCATAN,MERIDA
DISTRITO,FEDERAL,VENUSTIANO,CARRANZA	0.005	DISTRITO,FEDERAL,ALVARO,OBREGON
DISTRITO,FEDERAL,VENUSTIANO,CARRANZA	0.005	MICHOACAN,HIDALGO
DISTRITO,FEDERAL,VENUSTIANO,CARRANZA	0.011	QUINTANA,ROO,OTHON,P.,BLANCO
DISTRITO,FEDERAL,VENUSTIANO,CARRANZA	0.011	DURANGO,GUADALUPE,VICTORIA
DISTRITO,FEDERAL,VENUSTIANO,CARRANZA	0.005	VERACRUZ,COSAMALOAPAN,DE,CARPIO
DISTRITO,FEDERAL,VENUSTIANO,CARRANZA	0.005	MICHOACAN,BUENAVISTA
DISTRITO,FEDERAL,VENUSTIANO,CARRANZA	0.005	VERACRUZ,XALAPA
DISTRITO,FEDERAL,VENUSTIANO,CARRANZA	0.033	ZACATECAS,ZACATECAS
DISTRITO,FEDERAL,VENUSTIANO,CARRANZA	0.005	PUEBLA,PUEBLA
DISTRITO,FEDERAL,VENUSTIANO,CARRANZA	0.005	NUEVO,LEON,GENERAL,TERAN
DISTRITO,FEDERAL,VENUSTIANO,CARRANZA	0.038	ZACATECAS,JEREZ
DISTRITO,FEDERAL,VENUSTIANO,CARRANZA	0.005	BAJA,CALIFORNIA,SUR,LA,PAZ
DISTRITO,FEDERAL,VENUSTIANO,CARRANZA	0.005	MEXICO,NOPALTEPEC
DISTRITO,FEDERAL,VENUSTIANO,CARRANZA	0.005	MICHOACAN,SAHUAYO
DISTRITO,FEDERAL,VENUSTIANO,CARRANZA	0.016	BAJA,CALIFORNIA,SUR,LOS,CABOS
DISTRITO,FEDERAL,VENUSTIANO,CARRANZA	0.005	GUERRERO,TECOANAPA
DISTRITO,FEDERAL,VENUSTIANO,CARRANZA	0.027	HIDALGO,IXMIQUILPAN
DISTRITO,FEDERAL,VENUSTIANO,CARRANZA	0.005	JALISCO,MAZAMITLA
DISTRITO,FEDERAL,VENUSTIANO,CARRANZA	0.005	JALISCO,PIHUAMO
DISTRITO,FEDERAL,VENUSTIANO,CARRANZA	0.005	MEXICO,METEPEC
DISTRITO,FEDERAL,VENUSTIANO,CARRANZA	0.005	DURANGO,TOPIA
DISTRITO,FEDERAL,VENUSTIANO,CARRANZA	0.005	GUANAJUATO,GUANAJUATO
DISTRITO,FEDERAL,VENUSTIANO,CARRANZA	0.005	NUEVO,LEON,SABINAS,HIDALGO
DISTRITO,FEDERAL,VENUSTIANO,CARRANZA	0.005	HIDALGO,TIZAYUCA
DISTRITO,FEDERAL,VENUSTIANO,CARRANZA	0.005	SAN,LUIS,POTOSI,TANQUIAN,DE,ESCOBEDO
DISTRITO,FEDERAL,VENUSTIANO,CARRANZA	0.005	DURANGO,RODEO
DISTRITO,FEDERAL,VENUSTIANO,CARRANZA	0.016	HIDALGO,SINGUILUCAN
DISTRITO,FEDERAL,VENUSTIANO,CARRANZA	0.005	MEXICO,OTUMBA
DISTRITO,FEDERAL,VENUSTIANO,CARRANZA	0.005	DURANGO,CANELAS
DISTRITO,FEDERAL,VENUSTIANO,CARRANZA	0.005	OAXACA,HEROICA,CIUDAD,DE,EJUTLA,DE,CRESPO
DISTRITO,FEDERAL,VENUSTIANO,CARRANZA	0.005	HIDALGO,HUASCA,DE,OCAMPO
DISTRITO,FEDERAL,VENUSTIANO,CARRANZA	0.005	MICHOACAN,CUITZEO
DISTRITO,FEDERAL,VENUSTIANO,CARRANZA	0.005	OAXACA,VILLA,DE,ETLA
DISTRITO,FEDERAL,VENUSTIANO,CARRANZA	0.005	QUERETARO,EL,MARQUES
DISTRITO,FEDERAL,VENUSTIANO,CARRANZA	0.005	COAHUILA,PARRAS
DISTRITO,FEDERAL,VENUSTIANO,CARRANZA	0.005	HIDALGO,CUAUTEPEC,DE,HINOJOSA
DISTRITO,FEDERAL,VENUSTIANO,CARRANZA	0.005	OAXACA,HEROICA,CIUDAD,DE,TLAXIACO
DISTRITO,FEDERAL,VENUSTIANO,CARRANZA	0.005	VERACRUZ,ATOYAC
DISTRITO,FEDERAL,VENUSTIANO,CARRANZA	0.005	HIDALGO,METZTITLAN
DISTRITO,FEDERAL,VENUSTIANO,CARRANZA	0.005	HIDALGO,SAN,AGUSTIN,METZQUITITLAN
DISTRITO,FEDERAL,VENUSTIANO,CARRANZA	0.005	NUEVO,LEON,GALEANA
DISTRITO,FEDERAL,VENUSTIANO,CARRANZA	0.005	OAXACA,SAN,FRANCISCO,DEL,MAR
DISTRITO,FEDERAL,VENUSTIANO,CARRANZA	0.005	ZACATECAS,BENITO,JUAREZ
GUANAJUATO,LEON	0.005	SAN,LUIS,POTOSI,SAN,LUIS,POTOSI
GUERRERO,ATOYAC,DE,ALVAREZ	0.007	ZACATECAS,ZACATECAS
GUERRERO,ATOYAC,DE,ALVAREZ	0.008	ZACATECAS,JEREZ
GUERRERO,ATOYAC,DE,ALVAREZ	0.005	HIDALGO,IXMIQUILPAN
GUERRERO,ARCELIA	0.007	ZACATECAS,ZACATECAS
GUERRERO,ARCELIA	0.008	ZACATECAS,JEREZ
GUERRERO,ARCELIA	0.005	HIDALGO,IXMIQUILPAN
SONORA,CABORCA	0.011	SAN,LUIS,POTOSI,SAN,LUIS,POTOSI
SONORA,CABORCA	0.009	DURANGO,TAMAZULA
SONORA,CABORCA	0.007	DURANGO,CANATLAN
DISTRITO,FEDERAL,TLALPAN	0.005	SAN,LUIS,POTOSI,SAN,LUIS,POTOSI
SINALOA,COSALA	0.005	SAN,LUIS,POTOSI,SAN,LUIS,POTOSI
DURANGO,SAN,DIMAS	0.005	SAN,LUIS,POTOSI,SAN,LUIS,POTOSI
GUERRERO,QUECHULTENANGO	0.007	ZACATECAS,ZACATECAS
GUERRERO,QUECHULTENANGO	0.008	ZACATECAS,JEREZ
GUERRERO,QUECHULTENANGO	0.005	HIDALGO,IXMIQUILPAN
GUERRERO,AYUTLA,DE,LOS,LIBRES	0.005	SAN,LUIS,POTOSI,SAN,LUIS,POTOSI
MICHOACAN,HUETAMO	0.005	SAN,LUIS,POTOSI,SAN,LUIS,POTOSI
SINALOA,CHOIX	0.010	CHIAPAS,TAPACHULA
SINALOA,CHOIX	0.007	HIDALGO,PACHUCA,DE,SOTO
SINALOA,CHOIX	0.007	QUINTANA,ROO,OTHON,P.,BLANCO
SINALOA,CHOIX	0.007	DURANGO,GUADALUPE,VICTORIA
SINALOA,CHOIX	0.020	ZACATECAS,ZACATECAS
SINALOA,CHOIX	0.023	ZACATECAS,JEREZ
SINALOA,CHOIX	0.010	BAJA,CALIFORNIA,SUR,LOS,CABOS
SINALOA,CHOIX	0.016	HIDALGO,IXMIQUILPAN
SINALOA,CHOIX	0.010	HIDALGO,SINGUILUCAN
CHIAPAS,TAPACHULA	0.007	HIDALGO,PACHUCA,DE,SOTO
CHIAPAS,TAPACHULA	0.007	QUINTANA,ROO,OTHON,P.,BLANCO
CHIAPAS,TAPACHULA	0.007	DURANGO,GUADALUPE,VICTORIA
CHIAPAS,TAPACHULA	0.020	ZACATECAS,ZACATECAS
CHIAPAS,TAPACHULA	0.023	ZACATECAS,JEREZ
CHIAPAS,TAPACHULA	0.010	BAJA,CALIFORNIA,SUR,LOS,CABOS
CHIAPAS,TAPACHULA	0.016	HIDALGO,IXMIQUILPAN
CHIAPAS,TAPACHULA	0.010	HIDALGO,SINGUILUCAN
NUEVO,LEON,SAN,NICOLAS,DE,LOS,GARZA	0.005	SAN,LUIS,POTOSI,SAN,LUIS,POTOSI
SAN,LUIS,POTOSI,SAN,LUIS,POTOSI	0.005	OAXACA,SAN,JUAN,BAUTISTA,TUXTEPEC
SAN,LUIS,POTOSI,SAN,LUIS,POTOSI	0.022	DURANGO,TAMAZULA
SAN,LUIS,POTOSI,SAN,LUIS,POTOSI	0.005	NUEVO,LEON,SAN,PEDRO,GARZA,GARCIA
SAN,LUIS,POTOSI,SAN,LUIS,POTOSI	0.005	MICHOACAN,SAN,LUCAS
SAN,LUIS,POTOSI,SAN,LUIS,POTOSI	0.005	JALISCO,EL,SALTO
SAN,LUIS,POTOSI,SAN,LUIS,POTOSI	0.016	DURANGO,CANATLAN
SAN,LUIS,POTOSI,SAN,LUIS,POTOSI	0.005	MEXICO,CHALCO
SAN,LUIS,POTOSI,SAN,LUIS,POTOSI	0.005	MEXICO,CHIMALHUACAN
SAN,LUIS,POTOSI,SAN,LUIS,POTOSI	0.005	GUANAJUATO,SAN,FRANCISCO,DEL,RINCON
SAN,LUIS,POTOSI,SAN,LUIS,POTOSI	0.005	MORELOS,JOJUTLA
SAN,LUIS,POTOSI,SAN,LUIS,POTOSI	0.005	SONORA,ALAMOS
SAN,LUIS,POTOSI,SAN,LUIS,POTOSI	0.011	DISTRITO,FEDERAL,IZTACALCO
SAN,LUIS,POTOSI,SAN,LUIS,POTOSI	0.005	DISTRITO,FEDERAL,TLAHUAC
SAN,LUIS,POTOSI,SAN,LUIS,POTOSI	0.011	CHIAPAS,COMITAN,DE,DOMINGUEZ
SAN,LUIS,POTOSI,SAN,LUIS,POTOSI	0.005	DISTRITO,FEDERAL,AZCAPOTZALCO
SAN,LUIS,POTOSI,SAN,LUIS,POTOSI	0.011	GUANAJUATO,ACAMBARO
SAN,LUIS,POTOSI,SAN,LUIS,POTOSI	0.005	MORELOS,XOCHITEPEC
SAN,LUIS,POTOSI,SAN,LUIS,POTOSI	0.005	GUANAJUATO,IRAPUATO
SAN,LUIS,POTOSI,SAN,LUIS,POTOSI	0.005	CHIAPAS,FRONTERA,COMALAPA
SAN,LUIS,POTOSI,SAN,LUIS,POTOSI	0.005	GUANAJUATO,SALVATIERRA
SAN,LUIS,POTOSI,SAN,LUIS,POTOSI	0.005	JALISCO,IXTLAHUACAN,DE,LOS,MEMBRILLOS
SAN,LUIS,POTOSI,SAN,LUIS,POTOSI	0.005	GUERRERO,CUTZAMALA,DE,PINZON
SAN,LUIS,POTOSI,SAN,LUIS,POTOSI	0.005	QUINTANA,ROO,SOLIDARIDAD
SAN,LUIS,POTOSI,SAN,LUIS,POTOSI	0.011	MICHOACAN,TACAMBARO
SAN,LUIS,POTOSI,SAN,LUIS,POTOSI	0.005	JALISCO,SAN,SEBASTIAN,DEL,OESTE
SAN,LUIS,POTOSI,SAN,LUIS,POTOSI	0.005	MEXICO,ALMOLOYA,DE,JUAREZ
SAN,LUIS,POTOSI,SAN,LUIS,POTOSI	0.005	MICHOACAN,ARIO
SAN,LUIS,POTOSI,SAN,LUIS,POTOSI	0.005	MEXICO,CUAUTITLAN
SAN,LUIS,POTOSI,SAN,LUIS,POTOSI	0.011	VERACRUZ,PAPANTLA
SAN,LUIS,POTOSI,SAN,LUIS,POTOSI	0.005	VERACRUZ,PLAYA,VICENTE
SAN,LUIS,POTOSI,SAN,LUIS,POTOSI	0.005	CHIAPAS,TONALA
SAN,LUIS,POTOSI,SAN,LUIS,POTOSI	0.005	HIDALGO,TULANCINGO,DE,BRAVO
SAN,LUIS,POTOSI,SAN,LUIS,POTOSI	0.005	MEXICO,DONATO,GUERRA
SAN,LUIS,POTOSI,SAN,LUIS,POTOSI	0.011	PUEBLA,SAN,ANDRES,CHOLULA
SAN,LUIS,POTOSI,SAN,LUIS,POTOSI	0.005	OAXACA,SAN,PEDRO,POCHUTLA
SAN,LUIS,POTOSI,SAN,LUIS,POTOSI	0.005	GUERRERO,COPALA
SAN,LUIS,POTOSI,SAN,LUIS,POTOSI	0.005	JALISCO,ZAPOTLANEJO
SAN,LUIS,POTOSI,SAN,LUIS,POTOSI	0.005	MICHOACAN,CONTEPEC
SAN,LUIS,POTOSI,SAN,LUIS,POTOSI	0.011	MICHOACAN,TZITZIO
SAN,LUIS,POTOSI,SAN,LUIS,POTOSI	0.005	HIDALGO,EPAZOYUCAN
SAN,LUIS,POTOSI,SAN,LUIS,POTOSI	0.005	MORELOS,TLALNEPANTLA
SAN,LUIS,POTOSI,SAN,LUIS,POTOSI	0.005	NAYARIT,COMPOSTELA
SAN,LUIS,POTOSI,SAN,LUIS,POTOSI	0.005	GUERRERO,FLORENCIO,VILLARREAL
SAN,LUIS,POTOSI,SAN,LUIS,POTOSI	0.005	MEXICO,TEZOYUCA
SAN,LUIS,POTOSI,SAN,LUIS,POTOSI	0.005	CHIAPAS,OCOSINGO
SAN,LUIS,POTOSI,SAN,LUIS,POTOSI	0.005	JALISCO,TEOCALTICHE
SAN,LUIS,POTOSI,SAN,LUIS,POTOSI	0.011	MICHOACAN,JOSE,SIXTO,VERDUZCO
SAN,LUIS,POTOSI,SAN,LUIS,POTOSI	0.005	OAXACA,COSOLAPA
SAN,LUIS,POTOSI,SAN,LUIS,POTOSI	0.011	OAXACA,SANTA,MARIA,XADANI
SAN,LUIS,POTOSI,SAN,LUIS,POTOSI	0.005	MEXICO,TIANGUISTENCO
SAN,LUIS,POTOSI,SAN,LUIS,POTOSI	0.005	MICHOACAN,COPANDARO
HIDALGO,PACHUCA,DE,SOTO	0.013	ZACATECAS,ZACATECAS
HIDALGO,PACHUCA,DE,SOTO	0.015	ZACATECAS,JEREZ
HIDALGO,PACHUCA,DE,SOTO	0.007	BAJA,CALIFORNIA,SUR,LOS,CABOS
HIDALGO,PACHUCA,DE,SOTO	0.011	HIDALGO,IXMIQUILPAN
HIDALGO,PACHUCA,DE,SOTO	0.007	HIDALGO,SINGUILUCAN
DURANGO,TAMAZULA	0.013	DURANGO,CANATLAN
DURANGO,TAMAZULA	0.009	DISTRITO,FEDERAL,IZTACALCO
DURANGO,TAMAZULA	0.009	CHIAPAS,COMITAN,DE,DOMINGUEZ
DURANGO,TAMAZULA	0.009	GUANAJUATO,ACAMBARO
DURANGO,TAMAZULA	0.009	MICHOACAN,TACAMBARO
DURANGO,TAMAZULA	0.009	VERACRUZ,PAPANTLA
DURANGO,TAMAZULA	0.009	PUEBLA,SAN,ANDRES,CHOLULA
DURANGO,TAMAZULA	0.009	MICHOACAN,TZITZIO
DURANGO,TAMAZULA	0.009	MICHOACAN,JOSE,SIXTO,VERDUZCO
DURANGO,TAMAZULA	0.009	OAXACA,SANTA,MARIA,XADANI
MEXICO,IXTAPALUCA	0.007	ZACATECAS,ZACATECAS
MEXICO,IXTAPALUCA	0.008	ZACATECAS,JEREZ
MEXICO,IXTAPALUCA	0.005	HIDALGO,IXMIQUILPAN
NUEVO,LEON,CADEREYTA,JIMENEZ	0.007	ZACATECAS,ZACATECAS
NUEVO,LEON,CADEREYTA,JIMENEZ	0.008	ZACATECAS,JEREZ
NUEVO,LEON,CADEREYTA,JIMENEZ	0.005	HIDALGO,IXMIQUILPAN
DISTRITO,FEDERAL,XOCHIMILCO	0.007	ZACATECAS,ZACATECAS
DISTRITO,FEDERAL,XOCHIMILCO	0.008	ZACATECAS,JEREZ
DISTRITO,FEDERAL,XOCHIMILCO	0.005	HIDALGO,IXMIQUILPAN
DURANGO,CANATLAN	0.007	DISTRITO,FEDERAL,IZTACALCO
DURANGO,CANATLAN	0.007	CHIAPAS,COMITAN,DE,DOMINGUEZ
DURANGO,CANATLAN	0.007	GUANAJUATO,ACAMBARO
DURANGO,CANATLAN	0.007	MICHOACAN,TACAMBARO
DURANGO,CANATLAN	0.007	VERACRUZ,PAPANTLA
DURANGO,CANATLAN	0.007	PUEBLA,SAN,ANDRES,CHOLULA
DURANGO,CANATLAN	0.007	MICHOACAN,TZITZIO
DURANGO,CANATLAN	0.007	MICHOACAN,JOSE,SIXTO,VERDUZCO
DURANGO,CANATLAN	0.007	OAXACA,SANTA,MARIA,XADANI
CHIHUAHUA,MORIS	0.007	ZACATECAS,ZACATECAS
CHIHUAHUA,MORIS	0.008	ZACATECAS,JEREZ
CHIHUAHUA,MORIS	0.005	HIDALGO,IXMIQUILPAN
SONORA,PUERTO,PEÑASCO	0.007	ZACATECAS,ZACATECAS
SONORA,PUERTO,PEÑASCO	0.008	ZACATECAS,JEREZ
SONORA,PUERTO,PEÑASCO	0.005	HIDALGO,IXMIQUILPAN
GUANAJUATO,PENJAMO	0.007	ZACATECAS,ZACATECAS
GUANAJUATO,PENJAMO	0.008	ZACATECAS,JEREZ
GUANAJUATO,PENJAMO	0.005	HIDALGO,IXMIQUILPAN
MORELOS,YAUTEPEC	0.007	ZACATECAS,ZACATECAS
MORELOS,YAUTEPEC	0.008	ZACATECAS,JEREZ
MORELOS,YAUTEPEC	0.005	HIDALGO,IXMIQUILPAN
TABASCO,CARDENAS	0.007	ZACATECAS,ZACATECAS
TABASCO,CARDENAS	0.008	ZACATECAS,JEREZ
TABASCO,CARDENAS	0.005	HIDALGO,IXMIQUILPAN
ZACATECAS,FRESNILLO	0.007	ZACATECAS,ZACATECAS
ZACATECAS,FRESNILLO	0.008	ZACATECAS,JEREZ
ZACATECAS,FRESNILLO	0.005	HIDALGO,IXMIQUILPAN
CAMPECHE,CARMEN	0.007	ZACATECAS,ZACATECAS
CAMPECHE,CARMEN	0.008	ZACATECAS,JEREZ
CAMPECHE,CARMEN	0.005	HIDALGO,IXMIQUILPAN
MORELOS,CUAUTLA	0.007	ZACATECAS,ZACATECAS
MORELOS,CUAUTLA	0.008	ZACATECAS,JEREZ
MORELOS,CUAUTLA	0.005	HIDALGO,IXMIQUILPAN
SONORA,ALTAR	0.007	ZACATECAS,ZACATECAS
SONORA,ALTAR	0.008	ZACATECAS,JEREZ
SONORA,ALTAR	0.005	HIDALGO,IXMIQUILPAN
MICHOACAN,MUGICA	0.007	ZACATECAS,ZACATECAS
MICHOACAN,MUGICA	0.008	ZACATECAS,JEREZ
MICHOACAN,MUGICA	0.005	HIDALGO,IXMIQUILPAN
YUCATAN,MERIDA	0.007	ZACATECAS,ZACATECAS
YUCATAN,MERIDA	0.008	ZACATECAS,JEREZ
YUCATAN,MERIDA	0.005	HIDALGO,IXMIQUILPAN
DISTRITO,FEDERAL,ALVARO,OBREGON	0.007	ZACATECAS,ZACATECAS
DISTRITO,FEDERAL,ALVARO,OBREGON	0.008	ZACATECAS,JEREZ
DISTRITO,FEDERAL,ALVARO,OBREGON	0.005	HIDALGO,IXMIQUILPAN
MICHOACAN,HIDALGO	0.007	ZACATECAS,ZACATECAS
MICHOACAN,HIDALGO	0.008	ZACATECAS,JEREZ
MICHOACAN,HIDALGO	0.005	HIDALGO,IXMIQUILPAN
QUINTANA,ROO,OTHON,P.,BLANCO	0.013	ZACATECAS,ZACATECAS
QUINTANA,ROO,OTHON,P.,BLANCO	0.015	ZACATECAS,JEREZ
QUINTANA,ROO,OTHON,P.,BLANCO	0.007	BAJA,CALIFORNIA,SUR,LOS,CABOS
QUINTANA,ROO,OTHON,P.,BLANCO	0.011	HIDALGO,IXMIQUILPAN
QUINTANA,ROO,OTHON,P.,BLANCO	0.007	HIDALGO,SINGUILUCAN
DURANGO,GUADALUPE,VICTORIA	0.013	ZACATECAS,ZACATECAS
DURANGO,GUADALUPE,VICTORIA	0.015	ZACATECAS,JEREZ
DURANGO,GUADALUPE,VICTORIA	0.007	BAJA,CALIFORNIA,SUR,LOS,CABOS
DURANGO,GUADALUPE,VICTORIA	0.011	HIDALGO,IXMIQUILPAN
DURANGO,GUADALUPE,VICTORIA	0.007	HIDALGO,SINGUILUCAN
VERACRUZ,COSAMALOAPAN,DE,CARPIO	0.007	ZACATECAS,ZACATECAS
VERACRUZ,COSAMALOAPAN,DE,CARPIO	0.008	ZACATECAS,JEREZ
VERACRUZ,COSAMALOAPAN,DE,CARPIO	0.005	HIDALGO,IXMIQUILPAN
MICHOACAN,BUENAVISTA	0.007	ZACATECAS,ZACATECAS
MICHOACAN,BUENAVISTA	0.008	ZACATECAS,JEREZ
MICHOACAN,BUENAVISTA	0.005	HIDALGO,IXMIQUILPAN
VERACRUZ,XALAPA	0.007	ZACATECAS,ZACATECAS
VERACRUZ,XALAPA	0.008	ZACATECAS,JEREZ
VERACRUZ,XALAPA	0.005	HIDALGO,IXMIQUILPAN
ZACATECAS,ZACATECAS	0.007	PUEBLA,PUEBLA
ZACATECAS,ZACATECAS	0.007	NUEVO,LEON,GENERAL,TERAN
ZACATECAS,ZACATECAS	0.046	ZACATECAS,JEREZ
ZACATECAS,ZACATECAS	0.007	BAJA,CALIFORNIA,SUR,LA,PAZ
ZACATECAS,ZACATECAS	0.007	MEXICO,NOPALTEPEC
ZACATECAS,ZACATECAS	0.007	MICHOACAN,SAHUAYO
ZACATECAS,ZACATECAS	0.020	BAJA,CALIFORNIA,SUR,LOS,CABOS
ZACATECAS,ZACATECAS	0.007	GUERRERO,TECOANAPA
ZACATECAS,ZACATECAS	0.033	HIDALGO,IXMIQUILPAN
ZACATECAS,ZACATECAS	0.007	JALISCO,MAZAMITLA
ZACATECAS,ZACATECAS	0.007	JALISCO,PIHUAMO
ZACATECAS,ZACATECAS	0.007	MEXICO,METEPEC
ZACATECAS,ZACATECAS	0.007	DURANGO,TOPIA
ZACATECAS,ZACATECAS	0.007	GUANAJUATO,GUANAJUATO
ZACATECAS,ZACATECAS	0.007	NUEVO,LEON,SABINAS,HIDALGO
ZACATECAS,ZACATECAS	0.007	HIDALGO,TIZAYUCA
ZACATECAS,ZACATECAS	0.007	SAN,LUIS,POTOSI,TANQUIAN,DE,ESCOBEDO
ZACATECAS,ZACATECAS	0.007	DURANGO,RODEO
ZACATECAS,ZACATECAS	0.020	HIDALGO,SINGUILUCAN
ZACATECAS,ZACATECAS	0.007	MEXICO,OTUMBA
ZACATECAS,ZACATECAS	0.007	DURANGO,CANELAS
ZACATECAS,ZACATECAS	0.007	OAXACA,HEROICA,CIUDAD,DE,EJUTLA,DE,CRESPO
ZACATECAS,ZACATECAS	0.007	HIDALGO,HUASCA,DE,OCAMPO
ZACATECAS,ZACATECAS	0.007	MICHOACAN,CUITZEO
ZACATECAS,ZACATECAS	0.007	OAXACA,VILLA,DE,ETLA
ZACATECAS,ZACATECAS	0.007	QUERETARO,EL,MARQUES
ZACATECAS,ZACATECAS	0.007	COAHUILA,PARRAS
ZACATECAS,ZACATECAS	0.007	HIDALGO,CUAUTEPEC,DE,HINOJOSA
ZACATECAS,ZACATECAS	0.007	OAXACA,HEROICA,CIUDAD,DE,TLAXIACO
ZACATECAS,ZACATECAS	0.007	VERACRUZ,ATOYAC
ZACATECAS,ZACATECAS	0.007	HIDALGO,METZTITLAN
ZACATECAS,ZACATECAS	0.007	HIDALGO,SAN,AGUSTIN,METZQUITITLAN
ZACATECAS,ZACATECAS	0.007	NUEVO,LEON,GALEANA
ZACATECAS,ZACATECAS	0.007	OAXACA,SAN,FRANCISCO,DEL,MAR
ZACATECAS,ZACATECAS	0.007	ZACATECAS,BENITO,JUAREZ
PUEBLA,PUEBLA	0.008	ZACATECAS,JEREZ
PUEBLA,PUEBLA	0.005	HIDALGO,IXMIQUILPAN
NUEVO,LEON,GENERAL,TERAN	0.008	ZACATECAS,JEREZ
NUEVO,LEON,GENERAL,TERAN	0.005	HIDALGO,IXMIQUILPAN
ZACATECAS,JEREZ	0.008	BAJA,CALIFORNIA,SUR,LA,PAZ
ZACATECAS,JEREZ	0.008	MEXICO,NOPALTEPEC
ZACATECAS,JEREZ	0.008	MICHOACAN,SAHUAYO
ZACATECAS,JEREZ	0.023	BAJA,CALIFORNIA,SUR,LOS,CABOS
ZACATECAS,JEREZ	0.008	GUERRERO,TECOANAPA
ZACATECAS,JEREZ	0.038	HIDALGO,IXMIQUILPAN
ZACATECAS,JEREZ	0.008	JALISCO,MAZAMITLA
ZACATECAS,JEREZ	0.008	JALISCO,PIHUAMO
ZACATECAS,JEREZ	0.008	MEXICO,METEPEC
ZACATECAS,JEREZ	0.008	DURANGO,TOPIA
ZACATECAS,JEREZ	0.008	GUANAJUATO,GUANAJUATO
ZACATECAS,JEREZ	0.008	NUEVO,LEON,SABINAS,HIDALGO
ZACATECAS,JEREZ	0.008	HIDALGO,TIZAYUCA
ZACATECAS,JEREZ	0.008	SAN,LUIS,POTOSI,TANQUIAN,DE,ESCOBEDO
ZACATECAS,JEREZ	0.008	DURANGO,RODEO
ZACATECAS,JEREZ	0.023	HIDALGO,SINGUILUCAN
ZACATECAS,JEREZ	0.008	MEXICO,OTUMBA
ZACATECAS,JEREZ	0.008	DURANGO,CANELAS
ZACATECAS,JEREZ	0.008	OAXACA,HEROICA,CIUDAD,DE,EJUTLA,DE,CRESPO
ZACATECAS,JEREZ	0.008	HIDALGO,HUASCA,DE,OCAMPO
ZACATECAS,JEREZ	0.008	MICHOACAN,CUITZEO
ZACATECAS,JEREZ	0.008	OAXACA,VILLA,DE,ETLA
ZACATECAS,JEREZ	0.008	QUERETARO,EL,MARQUES
ZACATECAS,JEREZ	0.008	COAHUILA,PARRAS
ZACATECAS,JEREZ	0.008	HIDALGO,CUAUTEPEC,DE,HINOJOSA
ZACATECAS,JEREZ	0.008	OAXACA,HEROICA,CIUDAD,DE,TLAXIACO
ZACATECAS,JEREZ	0.008	VERACRUZ,ATOYAC
ZACATECAS,JEREZ	0.008	HIDALGO,METZTITLAN
ZACATECAS,JEREZ	0.008	HIDALGO,SAN,AGUSTIN,METZQUITITLAN
ZACATECAS,JEREZ	0.008	NUEVO,LEON,GALEANA
ZACATECAS,JEREZ	0.008	OAXACA,SAN,FRANCISCO,DEL,MAR
ZACATECAS,JEREZ	0.008	ZACATECAS,BENITO,JUAREZ
BAJA,CALIFORNIA,SUR,LA,PAZ	0.005	HIDALGO,IXMIQUILPAN
MEXICO,NOPALTEPEC	0.005	HIDALGO,IXMIQUILPAN
MICHOACAN,SAHUAYO	0.005	HIDALGO,IXMIQUILPAN
BAJA,CALIFORNIA,SUR,LOS,CABOS	0.016	HIDALGO,IXMIQUILPAN
BAJA,CALIFORNIA,SUR,LOS,CABOS	0.010	HIDALGO,SINGUILUCAN
GUERRERO,TECOANAPA	0.005	HIDALGO,IXMIQUILPAN
HIDALGO,IXMIQUILPAN	0.005	JALISCO,MAZAMITLA
HIDALGO,IXMIQUILPAN	0.005	JALISCO,PIHUAMO
HIDALGO,IXMIQUILPAN	0.005	MEXICO,METEPEC
HIDALGO,IXMIQUILPAN	0.005	DURANGO,TOPIA
HIDALGO,IXMIQUILPAN	0.005	GUANAJUATO,GUANAJUATO
HIDALGO,IXMIQUILPAN	0.005	NUEVO,LEON,SABINAS,HIDALGO
HIDALGO,IXMIQUILPAN	0.005	HIDALGO,TIZAYUCA
HIDALGO,IXMIQUILPAN	0.005	SAN,LUIS,POTOSI,TANQUIAN,DE,ESCOBEDO
HIDALGO,IXMIQUILPAN	0.005	DURANGO,RODEO
HIDALGO,IXMIQUILPAN	0.016	HIDALGO,SINGUILUCAN
HIDALGO,IXMIQUILPAN	0.005	MEXICO,OTUMBA
HIDALGO,IXMIQUILPAN	0.005	DURANGO,CANELAS
HIDALGO,IXMIQUILPAN	0.005	OAXACA,HEROICA,CIUDAD,DE,EJUTLA,DE,CRESPO
HIDALGO,IXMIQUILPAN	0.005	HIDALGO,HUASCA,DE,OCAMPO
HIDALGO,IXMIQUILPAN	0.005	MICHOACAN,CUITZEO
HIDALGO,IXMIQUILPAN	0.005	OAXACA,VILLA,DE,ETLA
HIDALGO,IXMIQUILPAN	0.005	QUERETARO,EL,MARQUES
HIDALGO,IXMIQUILPAN	0.005	COAHUILA,PARRAS
HIDALGO,IXMIQUILPAN	0.005	HIDALGO,CUAUTEPEC,DE,HINOJOSA
HIDALGO,IXMIQUILPAN	0.005	OAXACA,HEROICA,CIUDAD,DE,TLAXIACO
HIDALGO,IXMIQUILPAN	0.005	VERACRUZ,ATOYAC
HIDALGO,IXMIQUILPAN	0.005	HIDALGO,METZTITLAN
HIDALGO,IXMIQUILPAN	0.005	HIDALGO,SAN,AGUSTIN,METZQUITITLAN
HIDALGO,IXMIQUILPAN	0.005	NUEVO,LEON,GALEANA
HIDALGO,IXMIQUILPAN	0.005	OAXACA,SAN,FRANCISCO,DEL,MAR
HIDALGO,IXMIQUILPAN	0.005	ZACATECAS,BENITO,JUAREZ
