# Supplementary material for: Analysis of México’s Narco-War Network (2007–2011)
Source: PLoS One. 2015 May 18;10(5):e0126503. doi: 10.1371/journal.pone.0126503 (PMC4436224; doi:10.1371/journal.pone.0126503)
Supplement: S1 Compressed file — Each file contains all the correlations above certain threshold (indicated in the name of the file), during a particular month (also indicated in the name of the file). The file names have the value of θ followed by the number of the i th month, starting from January of 2007 until Sept. 2011. (ZIP) [file pone.0126503.s004.zip › Correlations_by_month/0.005__12.sif]

CHIHUAHUA,JUAREZ	0.020	SINALOA,CULIACAN
CHIHUAHUA,JUAREZ	0.107	BAJA,CALIFORNIA,TIJUANA
CHIHUAHUA,JUAREZ	0.049	CHIHUAHUA,CHIHUAHUA
CHIHUAHUA,JUAREZ	0.039	SINALOA,MAZATLAN
CHIHUAHUA,JUAREZ	0.039	DURANGO,DURANGO
CHIHUAHUA,JUAREZ	0.010	NUEVO,LEON,MONTERREY
CHIHUAHUA,JUAREZ	0.039	TAMAULIPAS,REYNOSA
CHIHUAHUA,JUAREZ	0.010	SINALOA,GUASAVE
CHIHUAHUA,JUAREZ	0.010	SINALOA,SINALOA
CHIHUAHUA,JUAREZ	0.010	DURANGO,LERDO
CHIHUAHUA,JUAREZ	0.010	SINALOA,SALVADOR,ALVARADO
CHIHUAHUA,JUAREZ	0.020	JALISCO,ZAPOPAN
CHIHUAHUA,JUAREZ	0.010	GUERRERO,PETATLAN
CHIHUAHUA,JUAREZ	0.010	DISTRITO,FEDERAL,IZTAPALAPA
CHIHUAHUA,JUAREZ	0.059	SONORA,CAJEME
CHIHUAHUA,JUAREZ	0.010	CHIHUAHUA,NUEVO,CASAS,GRANDES
CHIHUAHUA,JUAREZ	0.010	CHIHUAHUA,GUADALUPE,Y,CALVO
CHIHUAHUA,JUAREZ	0.010	AGUASCALIENTES,AGUASCALIENTES
CHIHUAHUA,JUAREZ	0.010	SINALOA,MOCORITO
CHIHUAHUA,JUAREZ	0.059	BAJA,CALIFORNIA,PLAYAS,DE,ROSARITO
CHIHUAHUA,JUAREZ	0.020	QUINTANA,ROO,BENITO,JUAREZ
CHIHUAHUA,JUAREZ	0.010	TAMAULIPAS,TAMPICO
CHIHUAHUA,JUAREZ	0.020	GUERRERO,ZIHUATANEJO,DE,AZUETA
CHIHUAHUA,JUAREZ	0.020	DISTRITO,FEDERAL,VENUSTIANO,CARRANZA
CHIHUAHUA,JUAREZ	0.020	GUANAJUATO,LEON
CHIHUAHUA,JUAREZ	0.010	DISTRITO,FEDERAL,CUAUHTEMOC
CHIHUAHUA,JUAREZ	0.010	GUERRERO,LA,UNION,DE,ISIDORO,MONTES,DE,OCA
CHIHUAHUA,JUAREZ	0.020	GUERRERO,COYUCA,DE,BENITEZ
CHIHUAHUA,JUAREZ	0.020	MEXICO,TLALNEPANTLA,DE,BAZ
CHIHUAHUA,JUAREZ	0.020	SINALOA,ELOTA
CHIHUAHUA,JUAREZ	0.010	SINALOA,COSALA
CHIHUAHUA,JUAREZ	0.029	GUERRERO,AYUTLA,DE,LOS,LIBRES
CHIHUAHUA,JUAREZ	0.010	MEXICO,CUAUTITLAN,IZCALLI
CHIHUAHUA,JUAREZ	0.020	CHIHUAHUA,BOCOYNA
CHIHUAHUA,JUAREZ	0.010	GUERRERO,TELOLOAPAN
CHIHUAHUA,JUAREZ	0.010	NUEVO,LEON,SAN,NICOLAS,DE,LOS,GARZA
CHIHUAHUA,JUAREZ	0.010	NUEVO,LEON,SANTIAGO
CHIHUAHUA,JUAREZ	0.020	OAXACA,SAN,JUAN,BAUTISTA,TUXTEPEC
CHIHUAHUA,JUAREZ	0.010	NUEVO,LEON,APODACA
CHIHUAHUA,JUAREZ	0.020	DURANGO,TAMAZULA
CHIHUAHUA,JUAREZ	0.010	MICHOACAN,LA,HUACANA
CHIHUAHUA,JUAREZ	0.010	MEXICO,IXTAPALUCA
CHIHUAHUA,JUAREZ	0.020	MEXICO,OCOYOACAC
CHIHUAHUA,JUAREZ	0.010	TABASCO,HUIMANGUILLO
CHIHUAHUA,JUAREZ	0.010	JALISCO,TONALA
CHIHUAHUA,JUAREZ	0.010	MEXICO,TOLUCA
CHIHUAHUA,JUAREZ	0.020	DURANGO,CANATLAN
CHIHUAHUA,JUAREZ	0.010	MEXICO,CHALCO
CHIHUAHUA,JUAREZ	0.010	MEXICO,CHIMALHUACAN
CHIHUAHUA,JUAREZ	0.010	CHIHUAHUA,MORIS
CHIHUAHUA,JUAREZ	0.029	GUERRERO,TLAPA,DE,COMONFORT
CHIHUAHUA,JUAREZ	0.010	MEXICO,TEJUPILCO
CHIHUAHUA,JUAREZ	0.010	DISTRITO,FEDERAL,TLAHUAC
CHIHUAHUA,JUAREZ	0.010	OAXACA,JUCHITAN,DE,ZARAGOZA
CHIHUAHUA,JUAREZ	0.020	DISTRITO,FEDERAL,AZCAPOTZALCO
CHIHUAHUA,JUAREZ	0.020	NUEVO,LEON,GENERAL,BRAVO
CHIHUAHUA,JUAREZ	0.010	CHIAPAS,TUXTLA,GUTIERREZ
CHIHUAHUA,JUAREZ	0.010	MICHOACAN,ZIRACUARETIRO
CHIHUAHUA,JUAREZ	0.010	JALISCO,LA,BARCA
CHIHUAHUA,JUAREZ	0.010	JALISCO,ZAPOTLAN,EL,GRANDE
CHIHUAHUA,JUAREZ	0.020	OAXACA,ACATLAN,DE,PEREZ,FIGUEROA
CHIHUAHUA,JUAREZ	0.029	TAMAULIPAS,RIO,BRAVO
CHIHUAHUA,JUAREZ	0.010	MEXICO,ZINACANTEPEC
CHIHUAHUA,JUAREZ	0.010	MICHOACAN,PARACUARO
CHIHUAHUA,JUAREZ	0.020	MICHOACAN,ARIO
CHIHUAHUA,JUAREZ	0.010	CHIHUAHUA,CHINIPAS
CHIHUAHUA,JUAREZ	0.010	MICHOACAN,IXTLAN
CHIHUAHUA,JUAREZ	0.020	OAXACA,SANTO,DOMINGO,TEHUANTEPEC
CHIHUAHUA,JUAREZ	0.010	MEXICO,CHICOLOAPAN
CHIHUAHUA,JUAREZ	0.029	CHIAPAS,FRONTERA,HIDALGO
CHIHUAHUA,JUAREZ	0.010	CHIAPAS,REFORMA
CHIHUAHUA,JUAREZ	0.020	HIDALGO,TULANCINGO,DE,BRAVO
CHIHUAHUA,JUAREZ	0.010	MEXICO,LERMA
CHIHUAHUA,JUAREZ	0.010	MICHOACAN,PARACHO
CHIHUAHUA,JUAREZ	0.010	MICHOACAN,PERIBAN
CHIHUAHUA,JUAREZ	0.010	MEXICO,DONATO,GUERRA
CHIHUAHUA,JUAREZ	0.010	MEXICO,TEMASCALTEPEC
CHIHUAHUA,JUAREZ	0.049	MICHOACAN,CHARO
CHIHUAHUA,JUAREZ	0.010	MICHOACAN,TANGANCICUARO
CHIHUAHUA,JUAREZ	0.020	DURANGO,TOPIA
CHIHUAHUA,JUAREZ	0.010	MICHOACAN,MADERO
CHIHUAHUA,JUAREZ	0.010	HIDALGO,ACTOPAN
CHIHUAHUA,JUAREZ	0.029	MICHOACAN,ACUITZIO
CHIHUAHUA,JUAREZ	0.039	OAXACA,SANTA,CRUZ,XOXOCOTLAN
CHIHUAHUA,JUAREZ	0.010	DISTRITO,FEDERAL,LA,MAGDALENA,CONTRERAS
CHIHUAHUA,JUAREZ	0.010	GUERRERO,BUENAVISTA,DE,CUELLAR
CHIHUAHUA,JUAREZ	0.010	MICHOACAN,ZACAPU
CHIHUAHUA,JUAREZ	0.010	MORELOS,TEPALCINGO
CHIHUAHUA,JUAREZ	0.010	TABASCO,JALAPA
CHIHUAHUA,JUAREZ	0.010	MICHOACAN,NAHUATZEN
CHIHUAHUA,JUAREZ	0.010	OAXACA,ASUNCION,IXTALTEPEC
CHIHUAHUA,JUAREZ	0.010	JALISCO,AYOTLAN
CHIHUAHUA,JUAREZ	0.010	OAXACA,CIUDAD,IXTEPEC
CHIHUAHUA,JUAREZ	0.010	OAXACA,SANTIAGO,LAOLLAGA
SINALOA,CULIACAN	0.024	BAJA,CALIFORNIA,TIJUANA
SINALOA,CULIACAN	0.011	CHIHUAHUA,CHIHUAHUA
SINALOA,CULIACAN	0.009	SINALOA,MAZATLAN
SINALOA,CULIACAN	0.009	DURANGO,DURANGO
SINALOA,CULIACAN	0.009	TAMAULIPAS,REYNOSA
SINALOA,CULIACAN	0.013	SONORA,CAJEME
SINALOA,CULIACAN	0.013	BAJA,CALIFORNIA,PLAYAS,DE,ROSARITO
SINALOA,CULIACAN	0.007	GUERRERO,AYUTLA,DE,LOS,LIBRES
SINALOA,CULIACAN	0.007	GUERRERO,TLAPA,DE,COMONFORT
SINALOA,CULIACAN	0.007	TAMAULIPAS,RIO,BRAVO
SINALOA,CULIACAN	0.007	CHIAPAS,FRONTERA,HIDALGO
SINALOA,CULIACAN	0.011	MICHOACAN,CHARO
SINALOA,CULIACAN	0.007	MICHOACAN,ACUITZIO
SINALOA,CULIACAN	0.009	OAXACA,SANTA,CRUZ,XOXOCOTLAN
BAJA,CALIFORNIA,TIJUANA	0.060	CHIHUAHUA,CHIHUAHUA
BAJA,CALIFORNIA,TIJUANA	0.048	SINALOA,MAZATLAN
BAJA,CALIFORNIA,TIJUANA	0.048	DURANGO,DURANGO
BAJA,CALIFORNIA,TIJUANA	0.012	NUEVO,LEON,MONTERREY
BAJA,CALIFORNIA,TIJUANA	0.048	TAMAULIPAS,REYNOSA
BAJA,CALIFORNIA,TIJUANA	0.012	SINALOA,GUASAVE
BAJA,CALIFORNIA,TIJUANA	0.012	SINALOA,SINALOA
BAJA,CALIFORNIA,TIJUANA	0.012	DURANGO,LERDO
BAJA,CALIFORNIA,TIJUANA	0.012	SINALOA,SALVADOR,ALVARADO
BAJA,CALIFORNIA,TIJUANA	0.024	JALISCO,ZAPOPAN
BAJA,CALIFORNIA,TIJUANA	0.012	GUERRERO,PETATLAN
BAJA,CALIFORNIA,TIJUANA	0.012	DISTRITO,FEDERAL,IZTAPALAPA
BAJA,CALIFORNIA,TIJUANA	0.072	SONORA,CAJEME
BAJA,CALIFORNIA,TIJUANA	0.012	CHIHUAHUA,NUEVO,CASAS,GRANDES
BAJA,CALIFORNIA,TIJUANA	0.012	CHIHUAHUA,GUADALUPE,Y,CALVO
BAJA,CALIFORNIA,TIJUANA	0.012	AGUASCALIENTES,AGUASCALIENTES
BAJA,CALIFORNIA,TIJUANA	0.012	SINALOA,MOCORITO
BAJA,CALIFORNIA,TIJUANA	0.072	BAJA,CALIFORNIA,PLAYAS,DE,ROSARITO
BAJA,CALIFORNIA,TIJUANA	0.024	QUINTANA,ROO,BENITO,JUAREZ
BAJA,CALIFORNIA,TIJUANA	0.012	TAMAULIPAS,TAMPICO
BAJA,CALIFORNIA,TIJUANA	0.024	GUERRERO,ZIHUATANEJO,DE,AZUETA
BAJA,CALIFORNIA,TIJUANA	0.024	DISTRITO,FEDERAL,VENUSTIANO,CARRANZA
BAJA,CALIFORNIA,TIJUANA	0.024	GUANAJUATO,LEON
BAJA,CALIFORNIA,TIJUANA	0.012	DISTRITO,FEDERAL,CUAUHTEMOC
BAJA,CALIFORNIA,TIJUANA	0.012	GUERRERO,LA,UNION,DE,ISIDORO,MONTES,DE,OCA
BAJA,CALIFORNIA,TIJUANA	0.024	GUERRERO,COYUCA,DE,BENITEZ
BAJA,CALIFORNIA,TIJUANA	0.024	MEXICO,TLALNEPANTLA,DE,BAZ
BAJA,CALIFORNIA,TIJUANA	0.024	SINALOA,ELOTA
BAJA,CALIFORNIA,TIJUANA	0.012	SINALOA,COSALA
BAJA,CALIFORNIA,TIJUANA	0.036	GUERRERO,AYUTLA,DE,LOS,LIBRES
BAJA,CALIFORNIA,TIJUANA	0.012	MEXICO,CUAUTITLAN,IZCALLI
BAJA,CALIFORNIA,TIJUANA	0.024	CHIHUAHUA,BOCOYNA
BAJA,CALIFORNIA,TIJUANA	0.012	GUERRERO,TELOLOAPAN
BAJA,CALIFORNIA,TIJUANA	0.012	NUEVO,LEON,SAN,NICOLAS,DE,LOS,GARZA
BAJA,CALIFORNIA,TIJUANA	0.012	NUEVO,LEON,SANTIAGO
BAJA,CALIFORNIA,TIJUANA	0.024	OAXACA,SAN,JUAN,BAUTISTA,TUXTEPEC
BAJA,CALIFORNIA,TIJUANA	0.012	NUEVO,LEON,APODACA
BAJA,CALIFORNIA,TIJUANA	0.024	DURANGO,TAMAZULA
BAJA,CALIFORNIA,TIJUANA	0.012	MICHOACAN,LA,HUACANA
BAJA,CALIFORNIA,TIJUANA	0.012	MEXICO,IXTAPALUCA
BAJA,CALIFORNIA,TIJUANA	0.024	MEXICO,OCOYOACAC
BAJA,CALIFORNIA,TIJUANA	0.012	TABASCO,HUIMANGUILLO
BAJA,CALIFORNIA,TIJUANA	0.012	JALISCO,TONALA
BAJA,CALIFORNIA,TIJUANA	0.012	MEXICO,TOLUCA
BAJA,CALIFORNIA,TIJUANA	0.024	DURANGO,CANATLAN
BAJA,CALIFORNIA,TIJUANA	0.012	MEXICO,CHALCO
BAJA,CALIFORNIA,TIJUANA	0.012	MEXICO,CHIMALHUACAN
BAJA,CALIFORNIA,TIJUANA	0.012	CHIHUAHUA,MORIS
BAJA,CALIFORNIA,TIJUANA	0.036	GUERRERO,TLAPA,DE,COMONFORT
BAJA,CALIFORNIA,TIJUANA	0.012	MEXICO,TEJUPILCO
BAJA,CALIFORNIA,TIJUANA	0.012	DISTRITO,FEDERAL,TLAHUAC
BAJA,CALIFORNIA,TIJUANA	0.012	OAXACA,JUCHITAN,DE,ZARAGOZA
BAJA,CALIFORNIA,TIJUANA	0.024	DISTRITO,FEDERAL,AZCAPOTZALCO
BAJA,CALIFORNIA,TIJUANA	0.024	NUEVO,LEON,GENERAL,BRAVO
BAJA,CALIFORNIA,TIJUANA	0.012	CHIAPAS,TUXTLA,GUTIERREZ
BAJA,CALIFORNIA,TIJUANA	0.012	MICHOACAN,ZIRACUARETIRO
BAJA,CALIFORNIA,TIJUANA	0.012	JALISCO,LA,BARCA
BAJA,CALIFORNIA,TIJUANA	0.012	JALISCO,ZAPOTLAN,EL,GRANDE
BAJA,CALIFORNIA,TIJUANA	0.024	OAXACA,ACATLAN,DE,PEREZ,FIGUEROA
BAJA,CALIFORNIA,TIJUANA	0.036	TAMAULIPAS,RIO,BRAVO
BAJA,CALIFORNIA,TIJUANA	0.012	MEXICO,ZINACANTEPEC
BAJA,CALIFORNIA,TIJUANA	0.012	MICHOACAN,PARACUARO
BAJA,CALIFORNIA,TIJUANA	0.024	MICHOACAN,ARIO
BAJA,CALIFORNIA,TIJUANA	0.012	CHIHUAHUA,CHINIPAS
BAJA,CALIFORNIA,TIJUANA	0.012	MICHOACAN,IXTLAN
BAJA,CALIFORNIA,TIJUANA	0.024	OAXACA,SANTO,DOMINGO,TEHUANTEPEC
BAJA,CALIFORNIA,TIJUANA	0.012	MEXICO,CHICOLOAPAN
BAJA,CALIFORNIA,TIJUANA	0.036	CHIAPAS,FRONTERA,HIDALGO
BAJA,CALIFORNIA,TIJUANA	0.012	CHIAPAS,REFORMA
BAJA,CALIFORNIA,TIJUANA	0.024	HIDALGO,TULANCINGO,DE,BRAVO
BAJA,CALIFORNIA,TIJUANA	0.012	MEXICO,LERMA
BAJA,CALIFORNIA,TIJUANA	0.012	MICHOACAN,PARACHO
BAJA,CALIFORNIA,TIJUANA	0.012	MICHOACAN,PERIBAN
BAJA,CALIFORNIA,TIJUANA	0.012	MEXICO,DONATO,GUERRA
BAJA,CALIFORNIA,TIJUANA	0.012	MEXICO,TEMASCALTEPEC
BAJA,CALIFORNIA,TIJUANA	0.060	MICHOACAN,CHARO
BAJA,CALIFORNIA,TIJUANA	0.012	MICHOACAN,TANGANCICUARO
BAJA,CALIFORNIA,TIJUANA	0.024	DURANGO,TOPIA
BAJA,CALIFORNIA,TIJUANA	0.012	MICHOACAN,MADERO
BAJA,CALIFORNIA,TIJUANA	0.012	HIDALGO,ACTOPAN
BAJA,CALIFORNIA,TIJUANA	0.036	MICHOACAN,ACUITZIO
BAJA,CALIFORNIA,TIJUANA	0.048	OAXACA,SANTA,CRUZ,XOXOCOTLAN
BAJA,CALIFORNIA,TIJUANA	0.012	DISTRITO,FEDERAL,LA,MAGDALENA,CONTRERAS
BAJA,CALIFORNIA,TIJUANA	0.012	GUERRERO,BUENAVISTA,DE,CUELLAR
BAJA,CALIFORNIA,TIJUANA	0.012	MICHOACAN,ZACAPU
BAJA,CALIFORNIA,TIJUANA	0.012	MORELOS,TEPALCINGO
BAJA,CALIFORNIA,TIJUANA	0.012	TABASCO,JALAPA
BAJA,CALIFORNIA,TIJUANA	0.012	MICHOACAN,NAHUATZEN
BAJA,CALIFORNIA,TIJUANA	0.012	OAXACA,ASUNCION,IXTALTEPEC
BAJA,CALIFORNIA,TIJUANA	0.012	JALISCO,AYOTLAN
BAJA,CALIFORNIA,TIJUANA	0.012	OAXACA,CIUDAD,IXTEPEC
BAJA,CALIFORNIA,TIJUANA	0.012	OAXACA,SANTIAGO,LAOLLAGA
CHIHUAHUA,CHIHUAHUA	0.022	SINALOA,MAZATLAN
CHIHUAHUA,CHIHUAHUA	0.022	DURANGO,DURANGO
CHIHUAHUA,CHIHUAHUA	0.005	NUEVO,LEON,MONTERREY
CHIHUAHUA,CHIHUAHUA	0.022	TAMAULIPAS,REYNOSA
CHIHUAHUA,CHIHUAHUA	0.005	SINALOA,GUASAVE
CHIHUAHUA,CHIHUAHUA	0.005	SINALOA,SINALOA
CHIHUAHUA,CHIHUAHUA	0.005	DURANGO,LERDO
CHIHUAHUA,CHIHUAHUA	0.005	SINALOA,SALVADOR,ALVARADO
CHIHUAHUA,CHIHUAHUA	0.011	JALISCO,ZAPOPAN
CHIHUAHUA,CHIHUAHUA	0.005	GUERRERO,PETATLAN
CHIHUAHUA,CHIHUAHUA	0.005	DISTRITO,FEDERAL,IZTAPALAPA
CHIHUAHUA,CHIHUAHUA	0.033	SONORA,CAJEME
CHIHUAHUA,CHIHUAHUA	0.005	CHIHUAHUA,NUEVO,CASAS,GRANDES
CHIHUAHUA,CHIHUAHUA	0.005	CHIHUAHUA,GUADALUPE,Y,CALVO
CHIHUAHUA,CHIHUAHUA	0.005	AGUASCALIENTES,AGUASCALIENTES
CHIHUAHUA,CHIHUAHUA	0.005	SINALOA,MOCORITO
CHIHUAHUA,CHIHUAHUA	0.033	BAJA,CALIFORNIA,PLAYAS,DE,ROSARITO
CHIHUAHUA,CHIHUAHUA	0.011	QUINTANA,ROO,BENITO,JUAREZ
CHIHUAHUA,CHIHUAHUA	0.005	TAMAULIPAS,TAMPICO
CHIHUAHUA,CHIHUAHUA	0.011	GUERRERO,ZIHUATANEJO,DE,AZUETA
CHIHUAHUA,CHIHUAHUA	0.011	DISTRITO,FEDERAL,VENUSTIANO,CARRANZA
CHIHUAHUA,CHIHUAHUA	0.011	GUANAJUATO,LEON
CHIHUAHUA,CHIHUAHUA	0.005	DISTRITO,FEDERAL,CUAUHTEMOC
CHIHUAHUA,CHIHUAHUA	0.005	GUERRERO,LA,UNION,DE,ISIDORO,MONTES,DE,OCA
CHIHUAHUA,CHIHUAHUA	0.011	GUERRERO,COYUCA,DE,BENITEZ
CHIHUAHUA,CHIHUAHUA	0.011	MEXICO,TLALNEPANTLA,DE,BAZ
CHIHUAHUA,CHIHUAHUA	0.011	SINALOA,ELOTA
CHIHUAHUA,CHIHUAHUA	0.005	SINALOA,COSALA
CHIHUAHUA,CHIHUAHUA	0.016	GUERRERO,AYUTLA,DE,LOS,LIBRES
CHIHUAHUA,CHIHUAHUA	0.005	MEXICO,CUAUTITLAN,IZCALLI
CHIHUAHUA,CHIHUAHUA	0.011	CHIHUAHUA,BOCOYNA
CHIHUAHUA,CHIHUAHUA	0.005	GUERRERO,TELOLOAPAN
CHIHUAHUA,CHIHUAHUA	0.005	NUEVO,LEON,SAN,NICOLAS,DE,LOS,GARZA
CHIHUAHUA,CHIHUAHUA	0.005	NUEVO,LEON,SANTIAGO
CHIHUAHUA,CHIHUAHUA	0.011	OAXACA,SAN,JUAN,BAUTISTA,TUXTEPEC
CHIHUAHUA,CHIHUAHUA	0.005	NUEVO,LEON,APODACA
CHIHUAHUA,CHIHUAHUA	0.011	DURANGO,TAMAZULA
CHIHUAHUA,CHIHUAHUA	0.005	MICHOACAN,LA,HUACANA
CHIHUAHUA,CHIHUAHUA	0.005	MEXICO,IXTAPALUCA
CHIHUAHUA,CHIHUAHUA	0.011	MEXICO,OCOYOACAC
CHIHUAHUA,CHIHUAHUA	0.005	TABASCO,HUIMANGUILLO
CHIHUAHUA,CHIHUAHUA	0.005	JALISCO,TONALA
CHIHUAHUA,CHIHUAHUA	0.005	MEXICO,TOLUCA
CHIHUAHUA,CHIHUAHUA	0.011	DURANGO,CANATLAN
CHIHUAHUA,CHIHUAHUA	0.005	MEXICO,CHALCO
CHIHUAHUA,CHIHUAHUA	0.005	MEXICO,CHIMALHUACAN
CHIHUAHUA,CHIHUAHUA	0.005	CHIHUAHUA,MORIS
CHIHUAHUA,CHIHUAHUA	0.016	GUERRERO,TLAPA,DE,COMONFORT
CHIHUAHUA,CHIHUAHUA	0.005	MEXICO,TEJUPILCO
CHIHUAHUA,CHIHUAHUA	0.005	DISTRITO,FEDERAL,TLAHUAC
CHIHUAHUA,CHIHUAHUA	0.005	OAXACA,JUCHITAN,DE,ZARAGOZA
CHIHUAHUA,CHIHUAHUA	0.011	DISTRITO,FEDERAL,AZCAPOTZALCO
CHIHUAHUA,CHIHUAHUA	0.011	NUEVO,LEON,GENERAL,BRAVO
CHIHUAHUA,CHIHUAHUA	0.005	CHIAPAS,TUXTLA,GUTIERREZ
CHIHUAHUA,CHIHUAHUA	0.005	MICHOACAN,ZIRACUARETIRO
CHIHUAHUA,CHIHUAHUA	0.005	JALISCO,LA,BARCA
CHIHUAHUA,CHIHUAHUA	0.005	JALISCO,ZAPOTLAN,EL,GRANDE
CHIHUAHUA,CHIHUAHUA	0.011	OAXACA,ACATLAN,DE,PEREZ,FIGUEROA
CHIHUAHUA,CHIHUAHUA	0.016	TAMAULIPAS,RIO,BRAVO
CHIHUAHUA,CHIHUAHUA	0.005	MEXICO,ZINACANTEPEC
CHIHUAHUA,CHIHUAHUA	0.005	MICHOACAN,PARACUARO
CHIHUAHUA,CHIHUAHUA	0.011	MICHOACAN,ARIO
CHIHUAHUA,CHIHUAHUA	0.005	CHIHUAHUA,CHINIPAS
CHIHUAHUA,CHIHUAHUA	0.005	MICHOACAN,IXTLAN
CHIHUAHUA,CHIHUAHUA	0.011	OAXACA,SANTO,DOMINGO,TEHUANTEPEC
CHIHUAHUA,CHIHUAHUA	0.005	MEXICO,CHICOLOAPAN
CHIHUAHUA,CHIHUAHUA	0.016	CHIAPAS,FRONTERA,HIDALGO
CHIHUAHUA,CHIHUAHUA	0.005	CHIAPAS,REFORMA
CHIHUAHUA,CHIHUAHUA	0.011	HIDALGO,TULANCINGO,DE,BRAVO
CHIHUAHUA,CHIHUAHUA	0.005	MEXICO,LERMA
CHIHUAHUA,CHIHUAHUA	0.005	MICHOACAN,PARACHO
CHIHUAHUA,CHIHUAHUA	0.005	MICHOACAN,PERIBAN
CHIHUAHUA,CHIHUAHUA	0.005	MEXICO,DONATO,GUERRA
CHIHUAHUA,CHIHUAHUA	0.005	MEXICO,TEMASCALTEPEC
CHIHUAHUA,CHIHUAHUA	0.027	MICHOACAN,CHARO
CHIHUAHUA,CHIHUAHUA	0.005	MICHOACAN,TANGANCICUARO
CHIHUAHUA,CHIHUAHUA	0.011	DURANGO,TOPIA
CHIHUAHUA,CHIHUAHUA	0.005	MICHOACAN,MADERO
CHIHUAHUA,CHIHUAHUA	0.005	HIDALGO,ACTOPAN
CHIHUAHUA,CHIHUAHUA	0.016	MICHOACAN,ACUITZIO
CHIHUAHUA,CHIHUAHUA	0.022	OAXACA,SANTA,CRUZ,XOXOCOTLAN
CHIHUAHUA,CHIHUAHUA	0.005	DISTRITO,FEDERAL,LA,MAGDALENA,CONTRERAS
CHIHUAHUA,CHIHUAHUA	0.005	GUERRERO,BUENAVISTA,DE,CUELLAR
CHIHUAHUA,CHIHUAHUA	0.005	MICHOACAN,ZACAPU
CHIHUAHUA,CHIHUAHUA	0.005	MORELOS,TEPALCINGO
CHIHUAHUA,CHIHUAHUA	0.005	TABASCO,JALAPA
CHIHUAHUA,CHIHUAHUA	0.005	MICHOACAN,NAHUATZEN
CHIHUAHUA,CHIHUAHUA	0.005	OAXACA,ASUNCION,IXTALTEPEC
CHIHUAHUA,CHIHUAHUA	0.005	JALISCO,AYOTLAN
CHIHUAHUA,CHIHUAHUA	0.005	OAXACA,CIUDAD,IXTEPEC
CHIHUAHUA,CHIHUAHUA	0.005	OAXACA,SANTIAGO,LAOLLAGA
GUERRERO,ACAPULCO,DE,JUAREZ	0.011	TAMAULIPAS,NUEVO,LAREDO
GUERRERO,ACAPULCO,DE,JUAREZ	0.007	TAMAULIPAS,MATAMOROS
GUERRERO,ACAPULCO,DE,JUAREZ	0.007	GUERRERO,IGUALA,DE,LA,INDEPENDENCIA
GUERRERO,ACAPULCO,DE,JUAREZ	0.011	CHIHUAHUA,JIMENEZ
GUERRERO,ACAPULCO,DE,JUAREZ	0.009	GUERRERO,ATOYAC,DE,ALVAREZ
GUERRERO,ACAPULCO,DE,JUAREZ	0.009	CHIAPAS,TAPACHULA
GUERRERO,ACAPULCO,DE,JUAREZ	0.009	HIDALGO,PACHUCA,DE,SOTO
GUERRERO,ACAPULCO,DE,JUAREZ	0.013	ZACATECAS,ZACATECAS
GUERRERO,ACAPULCO,DE,JUAREZ	0.015	ZACATECAS,JEREZ
GUERRERO,ACAPULCO,DE,JUAREZ	0.007	BAJA,CALIFORNIA,SUR,LOS,CABOS
GUERRERO,ACAPULCO,DE,JUAREZ	0.011	HIDALGO,IXMIQUILPAN
GUERRERO,ACAPULCO,DE,JUAREZ	0.007	HIDALGO,SINGUILUCAN
DURANGO,GOMEZ,PALACIO	0.005	TAMAULIPAS,NUEVO,LAREDO
DURANGO,GOMEZ,PALACIO	0.005	CHIHUAHUA,JIMENEZ
DURANGO,GOMEZ,PALACIO	0.007	ZACATECAS,ZACATECAS
DURANGO,GOMEZ,PALACIO	0.008	ZACATECAS,JEREZ
DURANGO,GOMEZ,PALACIO	0.005	HIDALGO,IXMIQUILPAN
SINALOA,MAZATLAN	0.017	DURANGO,DURANGO
SINALOA,MAZATLAN	0.017	TAMAULIPAS,REYNOSA
SINALOA,MAZATLAN	0.009	JALISCO,ZAPOPAN
SINALOA,MAZATLAN	0.026	SONORA,CAJEME
SINALOA,MAZATLAN	0.026	BAJA,CALIFORNIA,PLAYAS,DE,ROSARITO
SINALOA,MAZATLAN	0.009	QUINTANA,ROO,BENITO,JUAREZ
SINALOA,MAZATLAN	0.009	GUERRERO,ZIHUATANEJO,DE,AZUETA
SINALOA,MAZATLAN	0.009	DISTRITO,FEDERAL,VENUSTIANO,CARRANZA
SINALOA,MAZATLAN	0.009	GUANAJUATO,LEON
SINALOA,MAZATLAN	0.009	GUERRERO,COYUCA,DE,BENITEZ
SINALOA,MAZATLAN	0.009	MEXICO,TLALNEPANTLA,DE,BAZ
SINALOA,MAZATLAN	0.009	SINALOA,ELOTA
SINALOA,MAZATLAN	0.013	GUERRERO,AYUTLA,DE,LOS,LIBRES
SINALOA,MAZATLAN	0.009	CHIHUAHUA,BOCOYNA
SINALOA,MAZATLAN	0.009	OAXACA,SAN,JUAN,BAUTISTA,TUXTEPEC
SINALOA,MAZATLAN	0.009	DURANGO,TAMAZULA
SINALOA,MAZATLAN	0.009	MEXICO,OCOYOACAC
SINALOA,MAZATLAN	0.009	DURANGO,CANATLAN
SINALOA,MAZATLAN	0.013	GUERRERO,TLAPA,DE,COMONFORT
SINALOA,MAZATLAN	0.009	DISTRITO,FEDERAL,AZCAPOTZALCO
SINALOA,MAZATLAN	0.009	NUEVO,LEON,GENERAL,BRAVO
SINALOA,MAZATLAN	0.009	OAXACA,ACATLAN,DE,PEREZ,FIGUEROA
SINALOA,MAZATLAN	0.013	TAMAULIPAS,RIO,BRAVO
SINALOA,MAZATLAN	0.009	MICHOACAN,ARIO
SINALOA,MAZATLAN	0.009	OAXACA,SANTO,DOMINGO,TEHUANTEPEC
SINALOA,MAZATLAN	0.013	CHIAPAS,FRONTERA,HIDALGO
SINALOA,MAZATLAN	0.009	HIDALGO,TULANCINGO,DE,BRAVO
SINALOA,MAZATLAN	0.022	MICHOACAN,CHARO
SINALOA,MAZATLAN	0.009	DURANGO,TOPIA
SINALOA,MAZATLAN	0.013	MICHOACAN,ACUITZIO
SINALOA,MAZATLAN	0.017	OAXACA,SANTA,CRUZ,XOXOCOTLAN
DURANGO,DURANGO	0.017	TAMAULIPAS,REYNOSA
DURANGO,DURANGO	0.009	JALISCO,ZAPOPAN
DURANGO,DURANGO	0.026	SONORA,CAJEME
DURANGO,DURANGO	0.026	BAJA,CALIFORNIA,PLAYAS,DE,ROSARITO
DURANGO,DURANGO	0.009	QUINTANA,ROO,BENITO,JUAREZ
DURANGO,DURANGO	0.009	GUERRERO,ZIHUATANEJO,DE,AZUETA
DURANGO,DURANGO	0.009	DISTRITO,FEDERAL,VENUSTIANO,CARRANZA
DURANGO,DURANGO	0.009	GUANAJUATO,LEON
DURANGO,DURANGO	0.009	GUERRERO,COYUCA,DE,BENITEZ
DURANGO,DURANGO	0.009	MEXICO,TLALNEPANTLA,DE,BAZ
DURANGO,DURANGO	0.009	SINALOA,ELOTA
DURANGO,DURANGO	0.013	GUERRERO,AYUTLA,DE,LOS,LIBRES
DURANGO,DURANGO	0.009	CHIHUAHUA,BOCOYNA
DURANGO,DURANGO	0.009	OAXACA,SAN,JUAN,BAUTISTA,TUXTEPEC
DURANGO,DURANGO	0.009	DURANGO,TAMAZULA
DURANGO,DURANGO	0.009	MEXICO,OCOYOACAC
DURANGO,DURANGO	0.009	DURANGO,CANATLAN
DURANGO,DURANGO	0.013	GUERRERO,TLAPA,DE,COMONFORT
DURANGO,DURANGO	0.009	DISTRITO,FEDERAL,AZCAPOTZALCO
DURANGO,DURANGO	0.009	NUEVO,LEON,GENERAL,BRAVO
DURANGO,DURANGO	0.009	OAXACA,ACATLAN,DE,PEREZ,FIGUEROA
DURANGO,DURANGO	0.013	TAMAULIPAS,RIO,BRAVO
DURANGO,DURANGO	0.009	MICHOACAN,ARIO
DURANGO,DURANGO	0.009	OAXACA,SANTO,DOMINGO,TEHUANTEPEC
DURANGO,DURANGO	0.013	CHIAPAS,FRONTERA,HIDALGO
DURANGO,DURANGO	0.009	HIDALGO,TULANCINGO,DE,BRAVO
DURANGO,DURANGO	0.022	MICHOACAN,CHARO
DURANGO,DURANGO	0.009	DURANGO,TOPIA
DURANGO,DURANGO	0.013	MICHOACAN,ACUITZIO
DURANGO,DURANGO	0.017	OAXACA,SANTA,CRUZ,XOXOCOTLAN
SINALOA,NAVOLATO	0.005	TAMAULIPAS,NUEVO,LAREDO
SINALOA,NAVOLATO	0.005	CHIHUAHUA,JIMENEZ
SINALOA,NAVOLATO	0.007	ZACATECAS,ZACATECAS
SINALOA,NAVOLATO	0.008	ZACATECAS,JEREZ
SINALOA,NAVOLATO	0.005	HIDALGO,IXMIQUILPAN
NUEVO,LEON,MONTERREY	0.007	SONORA,CAJEME
NUEVO,LEON,MONTERREY	0.007	BAJA,CALIFORNIA,PLAYAS,DE,ROSARITO
NUEVO,LEON,MONTERREY	0.005	MICHOACAN,CHARO
MICHOACAN,MORELIA	0.011	TAMAULIPAS,NUEVO,LAREDO
MICHOACAN,MORELIA	0.007	TAMAULIPAS,MATAMOROS
MICHOACAN,MORELIA	0.007	GUERRERO,IGUALA,DE,LA,INDEPENDENCIA
MICHOACAN,MORELIA	0.011	CHIHUAHUA,JIMENEZ
MICHOACAN,MORELIA	0.009	GUERRERO,ATOYAC,DE,ALVAREZ
MICHOACAN,MORELIA	0.009	CHIAPAS,TAPACHULA
MICHOACAN,MORELIA	0.009	HIDALGO,PACHUCA,DE,SOTO
MICHOACAN,MORELIA	0.013	ZACATECAS,ZACATECAS
MICHOACAN,MORELIA	0.015	ZACATECAS,JEREZ
MICHOACAN,MORELIA	0.007	BAJA,CALIFORNIA,SUR,LOS,CABOS
MICHOACAN,MORELIA	0.011	HIDALGO,IXMIQUILPAN
MICHOACAN,MORELIA	0.007	HIDALGO,SINGUILUCAN
SINALOA,AHOME	0.005	TAMAULIPAS,NUEVO,LAREDO
SINALOA,AHOME	0.005	CHIHUAHUA,JIMENEZ
SINALOA,AHOME	0.007	ZACATECAS,ZACATECAS
SINALOA,AHOME	0.008	ZACATECAS,JEREZ
SINALOA,AHOME	0.005	HIDALGO,IXMIQUILPAN
NAYARIT,TEPIC	0.005	TAMAULIPAS,NUEVO,LAREDO
NAYARIT,TEPIC	0.005	CHIHUAHUA,JIMENEZ
NAYARIT,TEPIC	0.007	ZACATECAS,ZACATECAS
NAYARIT,TEPIC	0.008	ZACATECAS,JEREZ
NAYARIT,TEPIC	0.005	HIDALGO,IXMIQUILPAN
TAMAULIPAS,REYNOSA	0.009	JALISCO,ZAPOPAN
TAMAULIPAS,REYNOSA	0.026	SONORA,CAJEME
TAMAULIPAS,REYNOSA	0.026	BAJA,CALIFORNIA,PLAYAS,DE,ROSARITO
TAMAULIPAS,REYNOSA	0.009	QUINTANA,ROO,BENITO,JUAREZ
TAMAULIPAS,REYNOSA	0.009	GUERRERO,ZIHUATANEJO,DE,AZUETA
TAMAULIPAS,REYNOSA	0.009	DISTRITO,FEDERAL,VENUSTIANO,CARRANZA
TAMAULIPAS,REYNOSA	0.009	GUANAJUATO,LEON
TAMAULIPAS,REYNOSA	0.009	GUERRERO,COYUCA,DE,BENITEZ
TAMAULIPAS,REYNOSA	0.009	MEXICO,TLALNEPANTLA,DE,BAZ
TAMAULIPAS,REYNOSA	0.009	SINALOA,ELOTA
TAMAULIPAS,REYNOSA	0.013	GUERRERO,AYUTLA,DE,LOS,LIBRES
TAMAULIPAS,REYNOSA	0.009	CHIHUAHUA,BOCOYNA
TAMAULIPAS,REYNOSA	0.009	OAXACA,SAN,JUAN,BAUTISTA,TUXTEPEC
TAMAULIPAS,REYNOSA	0.009	DURANGO,TAMAZULA
TAMAULIPAS,REYNOSA	0.009	MEXICO,OCOYOACAC
TAMAULIPAS,REYNOSA	0.009	DURANGO,CANATLAN
TAMAULIPAS,REYNOSA	0.013	GUERRERO,TLAPA,DE,COMONFORT
TAMAULIPAS,REYNOSA	0.009	DISTRITO,FEDERAL,AZCAPOTZALCO
TAMAULIPAS,REYNOSA	0.009	NUEVO,LEON,GENERAL,BRAVO
TAMAULIPAS,REYNOSA	0.009	OAXACA,ACATLAN,DE,PEREZ,FIGUEROA
TAMAULIPAS,REYNOSA	0.013	TAMAULIPAS,RIO,BRAVO
TAMAULIPAS,REYNOSA	0.009	MICHOACAN,ARIO
TAMAULIPAS,REYNOSA	0.009	OAXACA,SANTO,DOMINGO,TEHUANTEPEC
TAMAULIPAS,REYNOSA	0.013	CHIAPAS,FRONTERA,HIDALGO
TAMAULIPAS,REYNOSA	0.009	HIDALGO,TULANCINGO,DE,BRAVO
TAMAULIPAS,REYNOSA	0.022	MICHOACAN,CHARO
TAMAULIPAS,REYNOSA	0.009	DURANGO,TOPIA
TAMAULIPAS,REYNOSA	0.013	MICHOACAN,ACUITZIO
TAMAULIPAS,REYNOSA	0.017	OAXACA,SANTA,CRUZ,XOXOCOTLAN
SINALOA,GUASAVE	0.007	SONORA,CAJEME
SINALOA,GUASAVE	0.007	BAJA,CALIFORNIA,PLAYAS,DE,ROSARITO
SINALOA,GUASAVE	0.005	MICHOACAN,CHARO
MEXICO,ECATEPEC,DE,MORELOS	0.011	TAMAULIPAS,NUEVO,LAREDO
MEXICO,ECATEPEC,DE,MORELOS	0.007	TAMAULIPAS,MATAMOROS
MEXICO,ECATEPEC,DE,MORELOS	0.007	GUERRERO,IGUALA,DE,LA,INDEPENDENCIA
MEXICO,ECATEPEC,DE,MORELOS	0.011	CHIHUAHUA,JIMENEZ
MEXICO,ECATEPEC,DE,MORELOS	0.009	GUERRERO,ATOYAC,DE,ALVAREZ
MEXICO,ECATEPEC,DE,MORELOS	0.009	CHIAPAS,TAPACHULA
MEXICO,ECATEPEC,DE,MORELOS	0.009	HIDALGO,PACHUCA,DE,SOTO
MEXICO,ECATEPEC,DE,MORELOS	0.013	ZACATECAS,ZACATECAS
MEXICO,ECATEPEC,DE,MORELOS	0.015	ZACATECAS,JEREZ
MEXICO,ECATEPEC,DE,MORELOS	0.007	BAJA,CALIFORNIA,SUR,LOS,CABOS
MEXICO,ECATEPEC,DE,MORELOS	0.011	HIDALGO,IXMIQUILPAN
MEXICO,ECATEPEC,DE,MORELOS	0.007	HIDALGO,SINGUILUCAN
MICHOACAN,URUAPAN	0.011	TAMAULIPAS,NUEVO,LAREDO
MICHOACAN,URUAPAN	0.007	TAMAULIPAS,MATAMOROS
MICHOACAN,URUAPAN	0.007	GUERRERO,IGUALA,DE,LA,INDEPENDENCIA
MICHOACAN,URUAPAN	0.011	CHIHUAHUA,JIMENEZ
MICHOACAN,URUAPAN	0.009	GUERRERO,ATOYAC,DE,ALVAREZ
MICHOACAN,URUAPAN	0.009	CHIAPAS,TAPACHULA
MICHOACAN,URUAPAN	0.009	HIDALGO,PACHUCA,DE,SOTO
MICHOACAN,URUAPAN	0.013	ZACATECAS,ZACATECAS
MICHOACAN,URUAPAN	0.015	ZACATECAS,JEREZ
MICHOACAN,URUAPAN	0.007	BAJA,CALIFORNIA,SUR,LOS,CABOS
MICHOACAN,URUAPAN	0.011	HIDALGO,IXMIQUILPAN
MICHOACAN,URUAPAN	0.007	HIDALGO,SINGUILUCAN
SINALOA,SINALOA	0.007	SONORA,CAJEME
SINALOA,SINALOA	0.007	BAJA,CALIFORNIA,PLAYAS,DE,ROSARITO
SINALOA,SINALOA	0.005	MICHOACAN,CHARO
DURANGO,LERDO	0.007	SONORA,CAJEME
DURANGO,LERDO	0.007	BAJA,CALIFORNIA,PLAYAS,DE,ROSARITO
DURANGO,LERDO	0.005	MICHOACAN,CHARO
SINALOA,SALVADOR,ALVARADO	0.007	SONORA,CAJEME
SINALOA,SALVADOR,ALVARADO	0.007	BAJA,CALIFORNIA,PLAYAS,DE,ROSARITO
SINALOA,SALVADOR,ALVARADO	0.005	MICHOACAN,CHARO
JALISCO,ZAPOPAN	0.013	SONORA,CAJEME
JALISCO,ZAPOPAN	0.013	BAJA,CALIFORNIA,PLAYAS,DE,ROSARITO
JALISCO,ZAPOPAN	0.007	GUERRERO,AYUTLA,DE,LOS,LIBRES
JALISCO,ZAPOPAN	0.007	GUERRERO,TLAPA,DE,COMONFORT
JALISCO,ZAPOPAN	0.007	TAMAULIPAS,RIO,BRAVO
JALISCO,ZAPOPAN	0.007	CHIAPAS,FRONTERA,HIDALGO
JALISCO,ZAPOPAN	0.011	MICHOACAN,CHARO
JALISCO,ZAPOPAN	0.007	MICHOACAN,ACUITZIO
JALISCO,ZAPOPAN	0.009	OAXACA,SANTA,CRUZ,XOXOCOTLAN
TAMAULIPAS,NUEVO,LAREDO	0.005	JALISCO,GUADALAJARA
TAMAULIPAS,NUEVO,LAREDO	0.005	DURANGO,PUEBLO,NUEVO
TAMAULIPAS,NUEVO,LAREDO	0.016	TAMAULIPAS,MATAMOROS
TAMAULIPAS,NUEVO,LAREDO	0.005	BAJA,CALIFORNIA,MEXICALI
TAMAULIPAS,NUEVO,LAREDO	0.011	GUERRERO,TECPAN,DE,GALEANA
TAMAULIPAS,NUEVO,LAREDO	0.011	SINALOA,BADIRAGUATO
TAMAULIPAS,NUEVO,LAREDO	0.005	DISTRITO,FEDERAL,GUSTAVO,A.,MADERO
TAMAULIPAS,NUEVO,LAREDO	0.016	GUERRERO,IGUALA,DE,LA,INDEPENDENCIA
TAMAULIPAS,NUEVO,LAREDO	0.005	NUEVO,LEON,GUADALUPE
TAMAULIPAS,NUEVO,LAREDO	0.011	SINALOA,SAN,IGNACIO
TAMAULIPAS,NUEVO,LAREDO	0.027	CHIHUAHUA,JIMENEZ
TAMAULIPAS,NUEVO,LAREDO	0.005	JALISCO,TLAJOMULCO,DE,ZUÑIGA
TAMAULIPAS,NUEVO,LAREDO	0.005	SINALOA,ANGOSTURA
TAMAULIPAS,NUEVO,LAREDO	0.022	GUERRERO,ATOYAC,DE,ALVAREZ
TAMAULIPAS,NUEVO,LAREDO	0.005	GUERRERO,ARCELIA
TAMAULIPAS,NUEVO,LAREDO	0.005	BAJA,CALIFORNIA,TECATE
TAMAULIPAS,NUEVO,LAREDO	0.005	GUERRERO,QUECHULTENANGO
TAMAULIPAS,NUEVO,LAREDO	0.005	SINALOA,CHOIX
TAMAULIPAS,NUEVO,LAREDO	0.022	CHIAPAS,TAPACHULA
TAMAULIPAS,NUEVO,LAREDO	0.011	DISTRITO,FEDERAL,MIGUEL,HIDALGO
TAMAULIPAS,NUEVO,LAREDO	0.022	HIDALGO,PACHUCA,DE,SOTO
TAMAULIPAS,NUEVO,LAREDO	0.005	MEXICO,HUIXQUILUCAN
TAMAULIPAS,NUEVO,LAREDO	0.005	SONORA,AGUA,PRIETA
TAMAULIPAS,NUEVO,LAREDO	0.005	NUEVO,LEON,CADEREYTA,JIMENEZ
TAMAULIPAS,NUEVO,LAREDO	0.005	DISTRITO,FEDERAL,XOCHIMILCO
TAMAULIPAS,NUEVO,LAREDO	0.005	SONORA,PUERTO,PEÑASCO
TAMAULIPAS,NUEVO,LAREDO	0.005	GUANAJUATO,PENJAMO
TAMAULIPAS,NUEVO,LAREDO	0.005	MORELOS,YAUTEPEC
TAMAULIPAS,NUEVO,LAREDO	0.005	TABASCO,CARDENAS
TAMAULIPAS,NUEVO,LAREDO	0.005	ZACATECAS,FRESNILLO
TAMAULIPAS,NUEVO,LAREDO	0.005	CAMPECHE,CARMEN
TAMAULIPAS,NUEVO,LAREDO	0.005	MORELOS,CUAUTLA
TAMAULIPAS,NUEVO,LAREDO	0.011	NUEVO,LEON,GENERAL,ESCOBEDO
TAMAULIPAS,NUEVO,LAREDO	0.005	SONORA,ALTAR
TAMAULIPAS,NUEVO,LAREDO	0.005	MICHOACAN,MUGICA
TAMAULIPAS,NUEVO,LAREDO	0.005	YUCATAN,MERIDA
TAMAULIPAS,NUEVO,LAREDO	0.005	DISTRITO,FEDERAL,ALVARO,OBREGON
TAMAULIPAS,NUEVO,LAREDO	0.005	MICHOACAN,HIDALGO
TAMAULIPAS,NUEVO,LAREDO	0.005	QUINTANA,ROO,OTHON,P.,BLANCO
TAMAULIPAS,NUEVO,LAREDO	0.011	DURANGO,GUADALUPE,VICTORIA
TAMAULIPAS,NUEVO,LAREDO	0.005	VERACRUZ,COSAMALOAPAN,DE,CARPIO
TAMAULIPAS,NUEVO,LAREDO	0.005	MICHOACAN,BUENAVISTA
TAMAULIPAS,NUEVO,LAREDO	0.033	ZACATECAS,ZACATECAS
TAMAULIPAS,NUEVO,LAREDO	0.005	MICHOACAN,ARTEAGA
TAMAULIPAS,NUEVO,LAREDO	0.005	PUEBLA,PUEBLA
TAMAULIPAS,NUEVO,LAREDO	0.005	NUEVO,LEON,GENERAL,TERAN
TAMAULIPAS,NUEVO,LAREDO	0.038	ZACATECAS,JEREZ
TAMAULIPAS,NUEVO,LAREDO	0.005	BAJA,CALIFORNIA,SUR,LA,PAZ
TAMAULIPAS,NUEVO,LAREDO	0.005	MEXICO,NOPALTEPEC
TAMAULIPAS,NUEVO,LAREDO	0.005	MICHOACAN,SAHUAYO
TAMAULIPAS,NUEVO,LAREDO	0.016	BAJA,CALIFORNIA,SUR,LOS,CABOS
TAMAULIPAS,NUEVO,LAREDO	0.005	GUERRERO,TECOANAPA
TAMAULIPAS,NUEVO,LAREDO	0.027	HIDALGO,IXMIQUILPAN
TAMAULIPAS,NUEVO,LAREDO	0.005	JALISCO,MAZAMITLA
TAMAULIPAS,NUEVO,LAREDO	0.005	JALISCO,PIHUAMO
TAMAULIPAS,NUEVO,LAREDO	0.005	MEXICO,METEPEC
TAMAULIPAS,NUEVO,LAREDO	0.005	GUANAJUATO,GUANAJUATO
TAMAULIPAS,NUEVO,LAREDO	0.005	NUEVO,LEON,SABINAS,HIDALGO
TAMAULIPAS,NUEVO,LAREDO	0.005	HIDALGO,TIZAYUCA
TAMAULIPAS,NUEVO,LAREDO	0.005	SAN,LUIS,POTOSI,TANQUIAN,DE,ESCOBEDO
TAMAULIPAS,NUEVO,LAREDO	0.005	DURANGO,RODEO
TAMAULIPAS,NUEVO,LAREDO	0.016	HIDALGO,SINGUILUCAN
TAMAULIPAS,NUEVO,LAREDO	0.005	MEXICO,OTUMBA
TAMAULIPAS,NUEVO,LAREDO	0.005	DURANGO,CANELAS
TAMAULIPAS,NUEVO,LAREDO	0.005	OAXACA,HEROICA,CIUDAD,DE,EJUTLA,DE,CRESPO
TAMAULIPAS,NUEVO,LAREDO	0.005	MICHOACAN,CUITZEO
TAMAULIPAS,NUEVO,LAREDO	0.005	OAXACA,VILLA,DE,ETLA
TAMAULIPAS,NUEVO,LAREDO	0.005	QUERETARO,EL,MARQUES
TAMAULIPAS,NUEVO,LAREDO	0.005	COAHUILA,PARRAS
TAMAULIPAS,NUEVO,LAREDO	0.005	HIDALGO,CUAUTEPEC,DE,HINOJOSA
TAMAULIPAS,NUEVO,LAREDO	0.005	OAXACA,HEROICA,CIUDAD,DE,TLAXIACO
TAMAULIPAS,NUEVO,LAREDO	0.005	VERACRUZ,ATOYAC
TAMAULIPAS,NUEVO,LAREDO	0.005	HIDALGO,METZTITLAN
TAMAULIPAS,NUEVO,LAREDO	0.005	HIDALGO,SAN,AGUSTIN,METZQUITITLAN
TAMAULIPAS,NUEVO,LAREDO	0.005	NUEVO,LEON,GALEANA
TAMAULIPAS,NUEVO,LAREDO	0.005	OAXACA,SAN,FRANCISCO,DEL,MAR
TAMAULIPAS,NUEVO,LAREDO	0.005	ZACATECAS,BENITO,JUAREZ
JALISCO,GUADALAJARA	0.005	CHIHUAHUA,JIMENEZ
JALISCO,GUADALAJARA	0.007	ZACATECAS,ZACATECAS
JALISCO,GUADALAJARA	0.008	ZACATECAS,JEREZ
JALISCO,GUADALAJARA	0.005	HIDALGO,IXMIQUILPAN
GUERRERO,PETATLAN	0.007	SONORA,CAJEME
GUERRERO,PETATLAN	0.007	BAJA,CALIFORNIA,PLAYAS,DE,ROSARITO
GUERRERO,PETATLAN	0.005	MICHOACAN,CHARO
DURANGO,PUEBLO,NUEVO	0.005	CHIHUAHUA,JIMENEZ
DURANGO,PUEBLO,NUEVO	0.007	ZACATECAS,ZACATECAS
DURANGO,PUEBLO,NUEVO	0.008	ZACATECAS,JEREZ
DURANGO,PUEBLO,NUEVO	0.005	HIDALGO,IXMIQUILPAN
DISTRITO,FEDERAL,IZTAPALAPA	0.007	SONORA,CAJEME
DISTRITO,FEDERAL,IZTAPALAPA	0.007	BAJA,CALIFORNIA,PLAYAS,DE,ROSARITO
DISTRITO,FEDERAL,IZTAPALAPA	0.005	MICHOACAN,CHARO
TAMAULIPAS,MATAMOROS	0.007	GUERRERO,TECPAN,DE,GALEANA
TAMAULIPAS,MATAMOROS	0.007	SINALOA,BADIRAGUATO
TAMAULIPAS,MATAMOROS	0.010	GUERRERO,IGUALA,DE,LA,INDEPENDENCIA
TAMAULIPAS,MATAMOROS	0.007	SINALOA,SAN,IGNACIO
TAMAULIPAS,MATAMOROS	0.016	CHIHUAHUA,JIMENEZ
TAMAULIPAS,MATAMOROS	0.013	GUERRERO,ATOYAC,DE,ALVAREZ
TAMAULIPAS,MATAMOROS	0.013	CHIAPAS,TAPACHULA
TAMAULIPAS,MATAMOROS	0.007	DISTRITO,FEDERAL,MIGUEL,HIDALGO
TAMAULIPAS,MATAMOROS	0.013	HIDALGO,PACHUCA,DE,SOTO
TAMAULIPAS,MATAMOROS	0.007	NUEVO,LEON,GENERAL,ESCOBEDO
TAMAULIPAS,MATAMOROS	0.007	DURANGO,GUADALUPE,VICTORIA
TAMAULIPAS,MATAMOROS	0.020	ZACATECAS,ZACATECAS
TAMAULIPAS,MATAMOROS	0.023	ZACATECAS,JEREZ
TAMAULIPAS,MATAMOROS	0.010	BAJA,CALIFORNIA,SUR,LOS,CABOS
TAMAULIPAS,MATAMOROS	0.016	HIDALGO,IXMIQUILPAN
TAMAULIPAS,MATAMOROS	0.010	HIDALGO,SINGUILUCAN
BAJA,CALIFORNIA,MEXICALI	0.005	CHIHUAHUA,JIMENEZ
BAJA,CALIFORNIA,MEXICALI	0.007	ZACATECAS,ZACATECAS
BAJA,CALIFORNIA,MEXICALI	0.008	ZACATECAS,JEREZ
BAJA,CALIFORNIA,MEXICALI	0.005	HIDALGO,IXMIQUILPAN
SONORA,CAJEME	0.007	CHIHUAHUA,NUEVO,CASAS,GRANDES
SONORA,CAJEME	0.007	CHIHUAHUA,GUADALUPE,Y,CALVO
SONORA,CAJEME	0.007	AGUASCALIENTES,AGUASCALIENTES
SONORA,CAJEME	0.007	SINALOA,MOCORITO
SONORA,CAJEME	0.039	BAJA,CALIFORNIA,PLAYAS,DE,ROSARITO
SONORA,CAJEME	0.013	QUINTANA,ROO,BENITO,JUAREZ
SONORA,CAJEME	0.007	TAMAULIPAS,TAMPICO
SONORA,CAJEME	0.013	GUERRERO,ZIHUATANEJO,DE,AZUETA
SONORA,CAJEME	0.013	DISTRITO,FEDERAL,VENUSTIANO,CARRANZA
SONORA,CAJEME	0.013	GUANAJUATO,LEON
SONORA,CAJEME	0.007	DISTRITO,FEDERAL,CUAUHTEMOC
SONORA,CAJEME	0.007	GUERRERO,LA,UNION,DE,ISIDORO,MONTES,DE,OCA
SONORA,CAJEME	0.013	GUERRERO,COYUCA,DE,BENITEZ
SONORA,CAJEME	0.013	MEXICO,TLALNEPANTLA,DE,BAZ
SONORA,CAJEME	0.013	SINALOA,ELOTA
SONORA,CAJEME	0.007	SINALOA,COSALA
SONORA,CAJEME	0.020	GUERRERO,AYUTLA,DE,LOS,LIBRES
SONORA,CAJEME	0.007	MEXICO,CUAUTITLAN,IZCALLI
SONORA,CAJEME	0.013	CHIHUAHUA,BOCOYNA
SONORA,CAJEME	0.007	GUERRERO,TELOLOAPAN
SONORA,CAJEME	0.007	NUEVO,LEON,SAN,NICOLAS,DE,LOS,GARZA
SONORA,CAJEME	0.007	NUEVO,LEON,SANTIAGO
SONORA,CAJEME	0.013	OAXACA,SAN,JUAN,BAUTISTA,TUXTEPEC
SONORA,CAJEME	0.007	NUEVO,LEON,APODACA
SONORA,CAJEME	0.013	DURANGO,TAMAZULA
SONORA,CAJEME	0.007	MICHOACAN,LA,HUACANA
SONORA,CAJEME	0.007	MEXICO,IXTAPALUCA
SONORA,CAJEME	0.013	MEXICO,OCOYOACAC
SONORA,CAJEME	0.007	TABASCO,HUIMANGUILLO
SONORA,CAJEME	0.007	JALISCO,TONALA
SONORA,CAJEME	0.007	MEXICO,TOLUCA
SONORA,CAJEME	0.013	DURANGO,CANATLAN
SONORA,CAJEME	0.007	MEXICO,CHALCO
SONORA,CAJEME	0.007	MEXICO,CHIMALHUACAN
SONORA,CAJEME	0.007	CHIHUAHUA,MORIS
SONORA,CAJEME	0.020	GUERRERO,TLAPA,DE,COMONFORT
SONORA,CAJEME	0.007	MEXICO,TEJUPILCO
SONORA,CAJEME	0.007	DISTRITO,FEDERAL,TLAHUAC
SONORA,CAJEME	0.007	OAXACA,JUCHITAN,DE,ZARAGOZA
SONORA,CAJEME	0.013	DISTRITO,FEDERAL,AZCAPOTZALCO
SONORA,CAJEME	0.013	NUEVO,LEON,GENERAL,BRAVO
SONORA,CAJEME	0.007	CHIAPAS,TUXTLA,GUTIERREZ
SONORA,CAJEME	0.007	MICHOACAN,ZIRACUARETIRO
SONORA,CAJEME	0.007	JALISCO,LA,BARCA
SONORA,CAJEME	0.007	JALISCO,ZAPOTLAN,EL,GRANDE
SONORA,CAJEME	0.013	OAXACA,ACATLAN,DE,PEREZ,FIGUEROA
SONORA,CAJEME	0.020	TAMAULIPAS,RIO,BRAVO
SONORA,CAJEME	0.007	MEXICO,ZINACANTEPEC
SONORA,CAJEME	0.007	MICHOACAN,PARACUARO
SONORA,CAJEME	0.013	MICHOACAN,ARIO
SONORA,CAJEME	0.007	CHIHUAHUA,CHINIPAS
SONORA,CAJEME	0.007	MICHOACAN,IXTLAN
SONORA,CAJEME	0.013	OAXACA,SANTO,DOMINGO,TEHUANTEPEC
SONORA,CAJEME	0.007	MEXICO,CHICOLOAPAN
SONORA,CAJEME	0.020	CHIAPAS,FRONTERA,HIDALGO
SONORA,CAJEME	0.007	CHIAPAS,REFORMA
SONORA,CAJEME	0.013	HIDALGO,TULANCINGO,DE,BRAVO
SONORA,CAJEME	0.007	MEXICO,LERMA
SONORA,CAJEME	0.007	MICHOACAN,PARACHO
SONORA,CAJEME	0.007	MICHOACAN,PERIBAN
SONORA,CAJEME	0.007	MEXICO,DONATO,GUERRA
SONORA,CAJEME	0.007	MEXICO,TEMASCALTEPEC
SONORA,CAJEME	0.033	MICHOACAN,CHARO
SONORA,CAJEME	0.007	MICHOACAN,TANGANCICUARO
SONORA,CAJEME	0.013	DURANGO,TOPIA
SONORA,CAJEME	0.007	MICHOACAN,MADERO
SONORA,CAJEME	0.007	HIDALGO,ACTOPAN
SONORA,CAJEME	0.020	MICHOACAN,ACUITZIO
SONORA,CAJEME	0.026	OAXACA,SANTA,CRUZ,XOXOCOTLAN
SONORA,CAJEME	0.007	DISTRITO,FEDERAL,LA,MAGDALENA,CONTRERAS
SONORA,CAJEME	0.007	GUERRERO,BUENAVISTA,DE,CUELLAR
SONORA,CAJEME	0.007	MICHOACAN,ZACAPU
SONORA,CAJEME	0.007	MORELOS,TEPALCINGO
SONORA,CAJEME	0.007	TABASCO,JALAPA
SONORA,CAJEME	0.007	MICHOACAN,NAHUATZEN
SONORA,CAJEME	0.007	OAXACA,ASUNCION,IXTALTEPEC
SONORA,CAJEME	0.007	JALISCO,AYOTLAN
SONORA,CAJEME	0.007	OAXACA,CIUDAD,IXTEPEC
SONORA,CAJEME	0.007	OAXACA,SANTIAGO,LAOLLAGA
CHIHUAHUA,NUEVO,CASAS,GRANDES	0.007	BAJA,CALIFORNIA,PLAYAS,DE,ROSARITO
CHIHUAHUA,NUEVO,CASAS,GRANDES	0.005	MICHOACAN,CHARO
CHIHUAHUA,GUADALUPE,Y,CALVO	0.007	BAJA,CALIFORNIA,PLAYAS,DE,ROSARITO
CHIHUAHUA,GUADALUPE,Y,CALVO	0.005	MICHOACAN,CHARO
GUERRERO,TECPAN,DE,GALEANA	0.007	GUERRERO,IGUALA,DE,LA,INDEPENDENCIA
GUERRERO,TECPAN,DE,GALEANA	0.011	CHIHUAHUA,JIMENEZ
GUERRERO,TECPAN,DE,GALEANA	0.009	GUERRERO,ATOYAC,DE,ALVAREZ
GUERRERO,TECPAN,DE,GALEANA	0.009	CHIAPAS,TAPACHULA
GUERRERO,TECPAN,DE,GALEANA	0.009	HIDALGO,PACHUCA,DE,SOTO
GUERRERO,TECPAN,DE,GALEANA	0.013	ZACATECAS,ZACATECAS
GUERRERO,TECPAN,DE,GALEANA	0.015	ZACATECAS,JEREZ
GUERRERO,TECPAN,DE,GALEANA	0.007	BAJA,CALIFORNIA,SUR,LOS,CABOS
GUERRERO,TECPAN,DE,GALEANA	0.011	HIDALGO,IXMIQUILPAN
GUERRERO,TECPAN,DE,GALEANA	0.007	HIDALGO,SINGUILUCAN
AGUASCALIENTES,AGUASCALIENTES	0.007	BAJA,CALIFORNIA,PLAYAS,DE,ROSARITO
AGUASCALIENTES,AGUASCALIENTES	0.005	MICHOACAN,CHARO
SINALOA,MOCORITO	0.007	BAJA,CALIFORNIA,PLAYAS,DE,ROSARITO
SINALOA,MOCORITO	0.005	MICHOACAN,CHARO
SINALOA,BADIRAGUATO	0.007	GUERRERO,IGUALA,DE,LA,INDEPENDENCIA
SINALOA,BADIRAGUATO	0.011	CHIHUAHUA,JIMENEZ
SINALOA,BADIRAGUATO	0.009	GUERRERO,ATOYAC,DE,ALVAREZ
SINALOA,BADIRAGUATO	0.009	CHIAPAS,TAPACHULA
SINALOA,BADIRAGUATO	0.009	HIDALGO,PACHUCA,DE,SOTO
SINALOA,BADIRAGUATO	0.013	ZACATECAS,ZACATECAS
SINALOA,BADIRAGUATO	0.015	ZACATECAS,JEREZ
SINALOA,BADIRAGUATO	0.007	BAJA,CALIFORNIA,SUR,LOS,CABOS
SINALOA,BADIRAGUATO	0.011	HIDALGO,IXMIQUILPAN
SINALOA,BADIRAGUATO	0.007	HIDALGO,SINGUILUCAN
BAJA,CALIFORNIA,PLAYAS,DE,ROSARITO	0.013	QUINTANA,ROO,BENITO,JUAREZ
BAJA,CALIFORNIA,PLAYAS,DE,ROSARITO	0.007	TAMAULIPAS,TAMPICO
BAJA,CALIFORNIA,PLAYAS,DE,ROSARITO	0.013	GUERRERO,ZIHUATANEJO,DE,AZUETA
BAJA,CALIFORNIA,PLAYAS,DE,ROSARITO	0.013	DISTRITO,FEDERAL,VENUSTIANO,CARRANZA
BAJA,CALIFORNIA,PLAYAS,DE,ROSARITO	0.013	GUANAJUATO,LEON
BAJA,CALIFORNIA,PLAYAS,DE,ROSARITO	0.007	DISTRITO,FEDERAL,CUAUHTEMOC
BAJA,CALIFORNIA,PLAYAS,DE,ROSARITO	0.007	GUERRERO,LA,UNION,DE,ISIDORO,MONTES,DE,OCA
BAJA,CALIFORNIA,PLAYAS,DE,ROSARITO	0.013	GUERRERO,COYUCA,DE,BENITEZ
BAJA,CALIFORNIA,PLAYAS,DE,ROSARITO	0.013	MEXICO,TLALNEPANTLA,DE,BAZ
BAJA,CALIFORNIA,PLAYAS,DE,ROSARITO	0.013	SINALOA,ELOTA
BAJA,CALIFORNIA,PLAYAS,DE,ROSARITO	0.007	SINALOA,COSALA
BAJA,CALIFORNIA,PLAYAS,DE,ROSARITO	0.020	GUERRERO,AYUTLA,DE,LOS,LIBRES
BAJA,CALIFORNIA,PLAYAS,DE,ROSARITO	0.007	MEXICO,CUAUTITLAN,IZCALLI
BAJA,CALIFORNIA,PLAYAS,DE,ROSARITO	0.013	CHIHUAHUA,BOCOYNA
BAJA,CALIFORNIA,PLAYAS,DE,ROSARITO	0.007	GUERRERO,TELOLOAPAN
BAJA,CALIFORNIA,PLAYAS,DE,ROSARITO	0.007	NUEVO,LEON,SAN,NICOLAS,DE,LOS,GARZA
BAJA,CALIFORNIA,PLAYAS,DE,ROSARITO	0.007	NUEVO,LEON,SANTIAGO
BAJA,CALIFORNIA,PLAYAS,DE,ROSARITO	0.013	OAXACA,SAN,JUAN,BAUTISTA,TUXTEPEC
BAJA,CALIFORNIA,PLAYAS,DE,ROSARITO	0.007	NUEVO,LEON,APODACA
BAJA,CALIFORNIA,PLAYAS,DE,ROSARITO	0.013	DURANGO,TAMAZULA
BAJA,CALIFORNIA,PLAYAS,DE,ROSARITO	0.007	MICHOACAN,LA,HUACANA
BAJA,CALIFORNIA,PLAYAS,DE,ROSARITO	0.007	MEXICO,IXTAPALUCA
BAJA,CALIFORNIA,PLAYAS,DE,ROSARITO	0.013	MEXICO,OCOYOACAC
BAJA,CALIFORNIA,PLAYAS,DE,ROSARITO	0.007	TABASCO,HUIMANGUILLO
BAJA,CALIFORNIA,PLAYAS,DE,ROSARITO	0.007	JALISCO,TONALA
BAJA,CALIFORNIA,PLAYAS,DE,ROSARITO	0.007	MEXICO,TOLUCA
BAJA,CALIFORNIA,PLAYAS,DE,ROSARITO	0.013	DURANGO,CANATLAN
BAJA,CALIFORNIA,PLAYAS,DE,ROSARITO	0.007	MEXICO,CHALCO
BAJA,CALIFORNIA,PLAYAS,DE,ROSARITO	0.007	MEXICO,CHIMALHUACAN
BAJA,CALIFORNIA,PLAYAS,DE,ROSARITO	0.007	CHIHUAHUA,MORIS
BAJA,CALIFORNIA,PLAYAS,DE,ROSARITO	0.020	GUERRERO,TLAPA,DE,COMONFORT
BAJA,CALIFORNIA,PLAYAS,DE,ROSARITO	0.007	MEXICO,TEJUPILCO
BAJA,CALIFORNIA,PLAYAS,DE,ROSARITO	0.007	DISTRITO,FEDERAL,TLAHUAC
BAJA,CALIFORNIA,PLAYAS,DE,ROSARITO	0.007	OAXACA,JUCHITAN,DE,ZARAGOZA
BAJA,CALIFORNIA,PLAYAS,DE,ROSARITO	0.013	DISTRITO,FEDERAL,AZCAPOTZALCO
BAJA,CALIFORNIA,PLAYAS,DE,ROSARITO	0.013	NUEVO,LEON,GENERAL,BRAVO
BAJA,CALIFORNIA,PLAYAS,DE,ROSARITO	0.007	CHIAPAS,TUXTLA,GUTIERREZ
BAJA,CALIFORNIA,PLAYAS,DE,ROSARITO	0.007	MICHOACAN,ZIRACUARETIRO
BAJA,CALIFORNIA,PLAYAS,DE,ROSARITO	0.007	JALISCO,LA,BARCA
BAJA,CALIFORNIA,PLAYAS,DE,ROSARITO	0.007	JALISCO,ZAPOTLAN,EL,GRANDE
BAJA,CALIFORNIA,PLAYAS,DE,ROSARITO	0.013	OAXACA,ACATLAN,DE,PEREZ,FIGUEROA
BAJA,CALIFORNIA,PLAYAS,DE,ROSARITO	0.020	TAMAULIPAS,RIO,BRAVO
BAJA,CALIFORNIA,PLAYAS,DE,ROSARITO	0.007	MEXICO,ZINACANTEPEC
BAJA,CALIFORNIA,PLAYAS,DE,ROSARITO	0.007	MICHOACAN,PARACUARO
BAJA,CALIFORNIA,PLAYAS,DE,ROSARITO	0.013	MICHOACAN,ARIO
BAJA,CALIFORNIA,PLAYAS,DE,ROSARITO	0.007	CHIHUAHUA,CHINIPAS
BAJA,CALIFORNIA,PLAYAS,DE,ROSARITO	0.007	MICHOACAN,IXTLAN
BAJA,CALIFORNIA,PLAYAS,DE,ROSARITO	0.013	OAXACA,SANTO,DOMINGO,TEHUANTEPEC
BAJA,CALIFORNIA,PLAYAS,DE,ROSARITO	0.007	MEXICO,CHICOLOAPAN
BAJA,CALIFORNIA,PLAYAS,DE,ROSARITO	0.020	CHIAPAS,FRONTERA,HIDALGO
BAJA,CALIFORNIA,PLAYAS,DE,ROSARITO	0.007	CHIAPAS,REFORMA
BAJA,CALIFORNIA,PLAYAS,DE,ROSARITO	0.013	HIDALGO,TULANCINGO,DE,BRAVO
BAJA,CALIFORNIA,PLAYAS,DE,ROSARITO	0.007	MEXICO,LERMA
BAJA,CALIFORNIA,PLAYAS,DE,ROSARITO	0.007	MICHOACAN,PARACHO
BAJA,CALIFORNIA,PLAYAS,DE,ROSARITO	0.007	MICHOACAN,PERIBAN
BAJA,CALIFORNIA,PLAYAS,DE,ROSARITO	0.007	MEXICO,DONATO,GUERRA
BAJA,CALIFORNIA,PLAYAS,DE,ROSARITO	0.007	MEXICO,TEMASCALTEPEC
BAJA,CALIFORNIA,PLAYAS,DE,ROSARITO	0.033	MICHOACAN,CHARO
BAJA,CALIFORNIA,PLAYAS,DE,ROSARITO	0.007	MICHOACAN,TANGANCICUARO
BAJA,CALIFORNIA,PLAYAS,DE,ROSARITO	0.013	DURANGO,TOPIA
BAJA,CALIFORNIA,PLAYAS,DE,ROSARITO	0.007	MICHOACAN,MADERO
BAJA,CALIFORNIA,PLAYAS,DE,ROSARITO	0.007	HIDALGO,ACTOPAN
BAJA,CALIFORNIA,PLAYAS,DE,ROSARITO	0.020	MICHOACAN,ACUITZIO
BAJA,CALIFORNIA,PLAYAS,DE,ROSARITO	0.026	OAXACA,SANTA,CRUZ,XOXOCOTLAN
BAJA,CALIFORNIA,PLAYAS,DE,ROSARITO	0.007	DISTRITO,FEDERAL,LA,MAGDALENA,CONTRERAS
BAJA,CALIFORNIA,PLAYAS,DE,ROSARITO	0.007	GUERRERO,BUENAVISTA,DE,CUELLAR
BAJA,CALIFORNIA,PLAYAS,DE,ROSARITO	0.007	MICHOACAN,ZACAPU
BAJA,CALIFORNIA,PLAYAS,DE,ROSARITO	0.007	MORELOS,TEPALCINGO
BAJA,CALIFORNIA,PLAYAS,DE,ROSARITO	0.007	TABASCO,JALAPA
BAJA,CALIFORNIA,PLAYAS,DE,ROSARITO	0.007	MICHOACAN,NAHUATZEN
BAJA,CALIFORNIA,PLAYAS,DE,ROSARITO	0.007	OAXACA,ASUNCION,IXTALTEPEC
BAJA,CALIFORNIA,PLAYAS,DE,ROSARITO	0.007	JALISCO,AYOTLAN
BAJA,CALIFORNIA,PLAYAS,DE,ROSARITO	0.007	OAXACA,CIUDAD,IXTEPEC
BAJA,CALIFORNIA,PLAYAS,DE,ROSARITO	0.007	OAXACA,SANTIAGO,LAOLLAGA
QUINTANA,ROO,BENITO,JUAREZ	0.007	GUERRERO,AYUTLA,DE,LOS,LIBRES
QUINTANA,ROO,BENITO,JUAREZ	0.007	GUERRERO,TLAPA,DE,COMONFORT
QUINTANA,ROO,BENITO,JUAREZ	0.007	TAMAULIPAS,RIO,BRAVO
QUINTANA,ROO,BENITO,JUAREZ	0.007	CHIAPAS,FRONTERA,HIDALGO
QUINTANA,ROO,BENITO,JUAREZ	0.011	MICHOACAN,CHARO
QUINTANA,ROO,BENITO,JUAREZ	0.007	MICHOACAN,ACUITZIO
QUINTANA,ROO,BENITO,JUAREZ	0.009	OAXACA,SANTA,CRUZ,XOXOCOTLAN
DISTRITO,FEDERAL,GUSTAVO,A.,MADERO	0.005	CHIHUAHUA,JIMENEZ
DISTRITO,FEDERAL,GUSTAVO,A.,MADERO	0.007	ZACATECAS,ZACATECAS
DISTRITO,FEDERAL,GUSTAVO,A.,MADERO	0.008	ZACATECAS,JEREZ
DISTRITO,FEDERAL,GUSTAVO,A.,MADERO	0.005	HIDALGO,IXMIQUILPAN
GUERRERO,IGUALA,DE,LA,INDEPENDENCIA	0.007	SINALOA,SAN,IGNACIO
GUERRERO,IGUALA,DE,LA,INDEPENDENCIA	0.016	CHIHUAHUA,JIMENEZ
GUERRERO,IGUALA,DE,LA,INDEPENDENCIA	0.013	GUERRERO,ATOYAC,DE,ALVAREZ
GUERRERO,IGUALA,DE,LA,INDEPENDENCIA	0.013	CHIAPAS,TAPACHULA
GUERRERO,IGUALA,DE,LA,INDEPENDENCIA	0.007	DISTRITO,FEDERAL,MIGUEL,HIDALGO
GUERRERO,IGUALA,DE,LA,INDEPENDENCIA	0.013	HIDALGO,PACHUCA,DE,SOTO
GUERRERO,IGUALA,DE,LA,INDEPENDENCIA	0.007	NUEVO,LEON,GENERAL,ESCOBEDO
GUERRERO,IGUALA,DE,LA,INDEPENDENCIA	0.007	DURANGO,GUADALUPE,VICTORIA
GUERRERO,IGUALA,DE,LA,INDEPENDENCIA	0.020	ZACATECAS,ZACATECAS
GUERRERO,IGUALA,DE,LA,INDEPENDENCIA	0.023	ZACATECAS,JEREZ
GUERRERO,IGUALA,DE,LA,INDEPENDENCIA	0.010	BAJA,CALIFORNIA,SUR,LOS,CABOS
GUERRERO,IGUALA,DE,LA,INDEPENDENCIA	0.016	HIDALGO,IXMIQUILPAN
GUERRERO,IGUALA,DE,LA,INDEPENDENCIA	0.010	HIDALGO,SINGUILUCAN
NUEVO,LEON,GUADALUPE	0.005	CHIHUAHUA,JIMENEZ
NUEVO,LEON,GUADALUPE	0.007	ZACATECAS,ZACATECAS
NUEVO,LEON,GUADALUPE	0.008	ZACATECAS,JEREZ
NUEVO,LEON,GUADALUPE	0.005	HIDALGO,IXMIQUILPAN
TAMAULIPAS,TAMPICO	0.005	MICHOACAN,CHARO
GUERRERO,ZIHUATANEJO,DE,AZUETA	0.007	GUERRERO,AYUTLA,DE,LOS,LIBRES
GUERRERO,ZIHUATANEJO,DE,AZUETA	0.007	GUERRERO,TLAPA,DE,COMONFORT
GUERRERO,ZIHUATANEJO,DE,AZUETA	0.007	TAMAULIPAS,RIO,BRAVO
GUERRERO,ZIHUATANEJO,DE,AZUETA	0.007	CHIAPAS,FRONTERA,HIDALGO
GUERRERO,ZIHUATANEJO,DE,AZUETA	0.011	MICHOACAN,CHARO
GUERRERO,ZIHUATANEJO,DE,AZUETA	0.007	MICHOACAN,ACUITZIO
GUERRERO,ZIHUATANEJO,DE,AZUETA	0.009	OAXACA,SANTA,CRUZ,XOXOCOTLAN
SINALOA,SAN,IGNACIO	0.011	CHIHUAHUA,JIMENEZ
SINALOA,SAN,IGNACIO	0.009	GUERRERO,ATOYAC,DE,ALVAREZ
SINALOA,SAN,IGNACIO	0.009	CHIAPAS,TAPACHULA
SINALOA,SAN,IGNACIO	0.009	HIDALGO,PACHUCA,DE,SOTO
SINALOA,SAN,IGNACIO	0.013	ZACATECAS,ZACATECAS
SINALOA,SAN,IGNACIO	0.015	ZACATECAS,JEREZ
SINALOA,SAN,IGNACIO	0.007	BAJA,CALIFORNIA,SUR,LOS,CABOS
SINALOA,SAN,IGNACIO	0.011	HIDALGO,IXMIQUILPAN
SINALOA,SAN,IGNACIO	0.007	HIDALGO,SINGUILUCAN
CHIHUAHUA,JIMENEZ	0.005	JALISCO,TLAJOMULCO,DE,ZUÑIGA
CHIHUAHUA,JIMENEZ	0.005	SINALOA,ANGOSTURA
CHIHUAHUA,JIMENEZ	0.022	GUERRERO,ATOYAC,DE,ALVAREZ
CHIHUAHUA,JIMENEZ	0.005	GUERRERO,ARCELIA
CHIHUAHUA,JIMENEZ	0.005	BAJA,CALIFORNIA,TECATE
CHIHUAHUA,JIMENEZ	0.005	GUERRERO,QUECHULTENANGO
CHIHUAHUA,JIMENEZ	0.005	SINALOA,CHOIX
CHIHUAHUA,JIMENEZ	0.022	CHIAPAS,TAPACHULA
CHIHUAHUA,JIMENEZ	0.011	DISTRITO,FEDERAL,MIGUEL,HIDALGO
CHIHUAHUA,JIMENEZ	0.022	HIDALGO,PACHUCA,DE,SOTO
CHIHUAHUA,JIMENEZ	0.005	MEXICO,HUIXQUILUCAN
CHIHUAHUA,JIMENEZ	0.005	SONORA,AGUA,PRIETA
CHIHUAHUA,JIMENEZ	0.005	NUEVO,LEON,CADEREYTA,JIMENEZ
CHIHUAHUA,JIMENEZ	0.005	DISTRITO,FEDERAL,XOCHIMILCO
CHIHUAHUA,JIMENEZ	0.005	SONORA,PUERTO,PEÑASCO
CHIHUAHUA,JIMENEZ	0.005	GUANAJUATO,PENJAMO
CHIHUAHUA,JIMENEZ	0.005	MORELOS,YAUTEPEC
CHIHUAHUA,JIMENEZ	0.005	TABASCO,CARDENAS
CHIHUAHUA,JIMENEZ	0.005	ZACATECAS,FRESNILLO
CHIHUAHUA,JIMENEZ	0.005	CAMPECHE,CARMEN
CHIHUAHUA,JIMENEZ	0.005	MORELOS,CUAUTLA
CHIHUAHUA,JIMENEZ	0.011	NUEVO,LEON,GENERAL,ESCOBEDO
CHIHUAHUA,JIMENEZ	0.005	SONORA,ALTAR
CHIHUAHUA,JIMENEZ	0.005	MICHOACAN,MUGICA
CHIHUAHUA,JIMENEZ	0.005	YUCATAN,MERIDA
CHIHUAHUA,JIMENEZ	0.005	DISTRITO,FEDERAL,ALVARO,OBREGON
CHIHUAHUA,JIMENEZ	0.005	MICHOACAN,HIDALGO
CHIHUAHUA,JIMENEZ	0.005	QUINTANA,ROO,OTHON,P.,BLANCO
CHIHUAHUA,JIMENEZ	0.011	DURANGO,GUADALUPE,VICTORIA
CHIHUAHUA,JIMENEZ	0.005	VERACRUZ,COSAMALOAPAN,DE,CARPIO
CHIHUAHUA,JIMENEZ	0.005	MICHOACAN,BUENAVISTA
CHIHUAHUA,JIMENEZ	0.033	ZACATECAS,ZACATECAS
CHIHUAHUA,JIMENEZ	0.005	MICHOACAN,ARTEAGA
CHIHUAHUA,JIMENEZ	0.005	PUEBLA,PUEBLA
CHIHUAHUA,JIMENEZ	0.005	NUEVO,LEON,GENERAL,TERAN
CHIHUAHUA,JIMENEZ	0.038	ZACATECAS,JEREZ
CHIHUAHUA,JIMENEZ	0.005	BAJA,CALIFORNIA,SUR,LA,PAZ
CHIHUAHUA,JIMENEZ	0.005	MEXICO,NOPALTEPEC
CHIHUAHUA,JIMENEZ	0.005	MICHOACAN,SAHUAYO
CHIHUAHUA,JIMENEZ	0.016	BAJA,CALIFORNIA,SUR,LOS,CABOS
CHIHUAHUA,JIMENEZ	0.005	GUERRERO,TECOANAPA
CHIHUAHUA,JIMENEZ	0.027	HIDALGO,IXMIQUILPAN
CHIHUAHUA,JIMENEZ	0.005	JALISCO,MAZAMITLA
CHIHUAHUA,JIMENEZ	0.005	JALISCO,PIHUAMO
CHIHUAHUA,JIMENEZ	0.005	MEXICO,METEPEC
CHIHUAHUA,JIMENEZ	0.005	GUANAJUATO,GUANAJUATO
CHIHUAHUA,JIMENEZ	0.005	NUEVO,LEON,SABINAS,HIDALGO
CHIHUAHUA,JIMENEZ	0.005	HIDALGO,TIZAYUCA
CHIHUAHUA,JIMENEZ	0.005	SAN,LUIS,POTOSI,TANQUIAN,DE,ESCOBEDO
CHIHUAHUA,JIMENEZ	0.005	DURANGO,RODEO
CHIHUAHUA,JIMENEZ	0.016	HIDALGO,SINGUILUCAN
CHIHUAHUA,JIMENEZ	0.005	MEXICO,OTUMBA
CHIHUAHUA,JIMENEZ	0.005	DURANGO,CANELAS
CHIHUAHUA,JIMENEZ	0.005	OAXACA,HEROICA,CIUDAD,DE,EJUTLA,DE,CRESPO
CHIHUAHUA,JIMENEZ	0.005	MICHOACAN,CUITZEO
CHIHUAHUA,JIMENEZ	0.005	OAXACA,VILLA,DE,ETLA
CHIHUAHUA,JIMENEZ	0.005	QUERETARO,EL,MARQUES
CHIHUAHUA,JIMENEZ	0.005	COAHUILA,PARRAS
CHIHUAHUA,JIMENEZ	0.005	HIDALGO,CUAUTEPEC,DE,HINOJOSA
CHIHUAHUA,JIMENEZ	0.005	OAXACA,HEROICA,CIUDAD,DE,TLAXIACO
CHIHUAHUA,JIMENEZ	0.005	VERACRUZ,ATOYAC
CHIHUAHUA,JIMENEZ	0.005	HIDALGO,METZTITLAN
CHIHUAHUA,JIMENEZ	0.005	HIDALGO,SAN,AGUSTIN,METZQUITITLAN
CHIHUAHUA,JIMENEZ	0.005	NUEVO,LEON,GALEANA
CHIHUAHUA,JIMENEZ	0.005	OAXACA,SAN,FRANCISCO,DEL,MAR
CHIHUAHUA,JIMENEZ	0.005	ZACATECAS,BENITO,JUAREZ
JALISCO,TLAJOMULCO,DE,ZUÑIGA	0.007	ZACATECAS,ZACATECAS
JALISCO,TLAJOMULCO,DE,ZUÑIGA	0.008	ZACATECAS,JEREZ
JALISCO,TLAJOMULCO,DE,ZUÑIGA	0.005	HIDALGO,IXMIQUILPAN
SINALOA,ANGOSTURA	0.007	ZACATECAS,ZACATECAS
SINALOA,ANGOSTURA	0.008	ZACATECAS,JEREZ
SINALOA,ANGOSTURA	0.005	HIDALGO,IXMIQUILPAN
DISTRITO,FEDERAL,VENUSTIANO,CARRANZA	0.007	GUERRERO,AYUTLA,DE,LOS,LIBRES
DISTRITO,FEDERAL,VENUSTIANO,CARRANZA	0.007	GUERRERO,TLAPA,DE,COMONFORT
DISTRITO,FEDERAL,VENUSTIANO,CARRANZA	0.007	TAMAULIPAS,RIO,BRAVO
DISTRITO,FEDERAL,VENUSTIANO,CARRANZA	0.007	CHIAPAS,FRONTERA,HIDALGO
DISTRITO,FEDERAL,VENUSTIANO,CARRANZA	0.011	MICHOACAN,CHARO
DISTRITO,FEDERAL,VENUSTIANO,CARRANZA	0.007	MICHOACAN,ACUITZIO
DISTRITO,FEDERAL,VENUSTIANO,CARRANZA	0.009	OAXACA,SANTA,CRUZ,XOXOCOTLAN
GUANAJUATO,LEON	0.007	GUERRERO,AYUTLA,DE,LOS,LIBRES
GUANAJUATO,LEON	0.007	GUERRERO,TLAPA,DE,COMONFORT
GUANAJUATO,LEON	0.007	TAMAULIPAS,RIO,BRAVO
GUANAJUATO,LEON	0.007	CHIAPAS,FRONTERA,HIDALGO
GUANAJUATO,LEON	0.011	MICHOACAN,CHARO
GUANAJUATO,LEON	0.007	MICHOACAN,ACUITZIO
GUANAJUATO,LEON	0.009	OAXACA,SANTA,CRUZ,XOXOCOTLAN
DISTRITO,FEDERAL,CUAUHTEMOC	0.005	MICHOACAN,CHARO
GUERRERO,ATOYAC,DE,ALVAREZ	0.017	CHIAPAS,TAPACHULA
GUERRERO,ATOYAC,DE,ALVAREZ	0.009	DISTRITO,FEDERAL,MIGUEL,HIDALGO
GUERRERO,ATOYAC,DE,ALVAREZ	0.017	HIDALGO,PACHUCA,DE,SOTO
GUERRERO,ATOYAC,DE,ALVAREZ	0.009	NUEVO,LEON,GENERAL,ESCOBEDO
GUERRERO,ATOYAC,DE,ALVAREZ	0.009	DURANGO,GUADALUPE,VICTORIA
GUERRERO,ATOYAC,DE,ALVAREZ	0.026	ZACATECAS,ZACATECAS
GUERRERO,ATOYAC,DE,ALVAREZ	0.030	ZACATECAS,JEREZ
GUERRERO,ATOYAC,DE,ALVAREZ	0.013	BAJA,CALIFORNIA,SUR,LOS,CABOS
GUERRERO,ATOYAC,DE,ALVAREZ	0.022	HIDALGO,IXMIQUILPAN
GUERRERO,ATOYAC,DE,ALVAREZ	0.013	HIDALGO,SINGUILUCAN
GUERRERO,LA,UNION,DE,ISIDORO,MONTES,DE,OCA	0.005	MICHOACAN,CHARO
GUERRERO,ARCELIA	0.007	ZACATECAS,ZACATECAS
GUERRERO,ARCELIA	0.008	ZACATECAS,JEREZ
GUERRERO,ARCELIA	0.005	HIDALGO,IXMIQUILPAN
GUERRERO,COYUCA,DE,BENITEZ	0.007	GUERRERO,AYUTLA,DE,LOS,LIBRES
GUERRERO,COYUCA,DE,BENITEZ	0.007	GUERRERO,TLAPA,DE,COMONFORT
GUERRERO,COYUCA,DE,BENITEZ	0.007	TAMAULIPAS,RIO,BRAVO
GUERRERO,COYUCA,DE,BENITEZ	0.007	CHIAPAS,FRONTERA,HIDALGO
GUERRERO,COYUCA,DE,BENITEZ	0.011	MICHOACAN,CHARO
GUERRERO,COYUCA,DE,BENITEZ	0.007	MICHOACAN,ACUITZIO
GUERRERO,COYUCA,DE,BENITEZ	0.009	OAXACA,SANTA,CRUZ,XOXOCOTLAN
MEXICO,TLALNEPANTLA,DE,BAZ	0.007	GUERRERO,AYUTLA,DE,LOS,LIBRES
MEXICO,TLALNEPANTLA,DE,BAZ	0.007	GUERRERO,TLAPA,DE,COMONFORT
MEXICO,TLALNEPANTLA,DE,BAZ	0.007	TAMAULIPAS,RIO,BRAVO
MEXICO,TLALNEPANTLA,DE,BAZ	0.007	CHIAPAS,FRONTERA,HIDALGO
MEXICO,TLALNEPANTLA,DE,BAZ	0.011	MICHOACAN,CHARO
MEXICO,TLALNEPANTLA,DE,BAZ	0.007	MICHOACAN,ACUITZIO
MEXICO,TLALNEPANTLA,DE,BAZ	0.009	OAXACA,SANTA,CRUZ,XOXOCOTLAN
SINALOA,ELOTA	0.007	GUERRERO,AYUTLA,DE,LOS,LIBRES
SINALOA,ELOTA	0.007	GUERRERO,TLAPA,DE,COMONFORT
SINALOA,ELOTA	0.007	TAMAULIPAS,RIO,BRAVO
SINALOA,ELOTA	0.007	CHIAPAS,FRONTERA,HIDALGO
SINALOA,ELOTA	0.011	MICHOACAN,CHARO
SINALOA,ELOTA	0.007	MICHOACAN,ACUITZIO
SINALOA,ELOTA	0.009	OAXACA,SANTA,CRUZ,XOXOCOTLAN
SINALOA,COSALA	0.005	MICHOACAN,CHARO
BAJA,CALIFORNIA,TECATE	0.007	ZACATECAS,ZACATECAS
BAJA,CALIFORNIA,TECATE	0.008	ZACATECAS,JEREZ
BAJA,CALIFORNIA,TECATE	0.005	HIDALGO,IXMIQUILPAN
GUERRERO,QUECHULTENANGO	0.007	ZACATECAS,ZACATECAS
GUERRERO,QUECHULTENANGO	0.008	ZACATECAS,JEREZ
GUERRERO,QUECHULTENANGO	0.005	HIDALGO,IXMIQUILPAN
GUERRERO,AYUTLA,DE,LOS,LIBRES	0.007	CHIHUAHUA,BOCOYNA
GUERRERO,AYUTLA,DE,LOS,LIBRES	0.007	OAXACA,SAN,JUAN,BAUTISTA,TUXTEPEC
GUERRERO,AYUTLA,DE,LOS,LIBRES	0.007	DURANGO,TAMAZULA
GUERRERO,AYUTLA,DE,LOS,LIBRES	0.007	MEXICO,OCOYOACAC
GUERRERO,AYUTLA,DE,LOS,LIBRES	0.007	DURANGO,CANATLAN
GUERRERO,AYUTLA,DE,LOS,LIBRES	0.010	GUERRERO,TLAPA,DE,COMONFORT
GUERRERO,AYUTLA,DE,LOS,LIBRES	0.007	DISTRITO,FEDERAL,AZCAPOTZALCO
GUERRERO,AYUTLA,DE,LOS,LIBRES	0.007	NUEVO,LEON,GENERAL,BRAVO
GUERRERO,AYUTLA,DE,LOS,LIBRES	0.007	OAXACA,ACATLAN,DE,PEREZ,FIGUEROA
GUERRERO,AYUTLA,DE,LOS,LIBRES	0.010	TAMAULIPAS,RIO,BRAVO
GUERRERO,AYUTLA,DE,LOS,LIBRES	0.007	MICHOACAN,ARIO
GUERRERO,AYUTLA,DE,LOS,LIBRES	0.007	OAXACA,SANTO,DOMINGO,TEHUANTEPEC
GUERRERO,AYUTLA,DE,LOS,LIBRES	0.010	CHIAPAS,FRONTERA,HIDALGO
GUERRERO,AYUTLA,DE,LOS,LIBRES	0.007	HIDALGO,TULANCINGO,DE,BRAVO
GUERRERO,AYUTLA,DE,LOS,LIBRES	0.016	MICHOACAN,CHARO
GUERRERO,AYUTLA,DE,LOS,LIBRES	0.007	DURANGO,TOPIA
GUERRERO,AYUTLA,DE,LOS,LIBRES	0.010	MICHOACAN,ACUITZIO
GUERRERO,AYUTLA,DE,LOS,LIBRES	0.013	OAXACA,SANTA,CRUZ,XOXOCOTLAN
SINALOA,CHOIX	0.007	ZACATECAS,ZACATECAS
SINALOA,CHOIX	0.008	ZACATECAS,JEREZ
SINALOA,CHOIX	0.005	HIDALGO,IXMIQUILPAN
MEXICO,CUAUTITLAN,IZCALLI	0.005	MICHOACAN,CHARO
CHIAPAS,TAPACHULA	0.009	DISTRITO,FEDERAL,MIGUEL,HIDALGO
CHIAPAS,TAPACHULA	0.017	HIDALGO,PACHUCA,DE,SOTO
CHIAPAS,TAPACHULA	0.009	NUEVO,LEON,GENERAL,ESCOBEDO
CHIAPAS,TAPACHULA	0.009	DURANGO,GUADALUPE,VICTORIA
CHIAPAS,TAPACHULA	0.026	ZACATECAS,ZACATECAS
CHIAPAS,TAPACHULA	0.030	ZACATECAS,JEREZ
CHIAPAS,TAPACHULA	0.013	BAJA,CALIFORNIA,SUR,LOS,CABOS
CHIAPAS,TAPACHULA	0.022	HIDALGO,IXMIQUILPAN
CHIAPAS,TAPACHULA	0.013	HIDALGO,SINGUILUCAN
CHIHUAHUA,BOCOYNA	0.007	GUERRERO,TLAPA,DE,COMONFORT
CHIHUAHUA,BOCOYNA	0.007	TAMAULIPAS,RIO,BRAVO
CHIHUAHUA,BOCOYNA	0.007	CHIAPAS,FRONTERA,HIDALGO
CHIHUAHUA,BOCOYNA	0.011	MICHOACAN,CHARO
CHIHUAHUA,BOCOYNA	0.007	MICHOACAN,ACUITZIO
CHIHUAHUA,BOCOYNA	0.009	OAXACA,SANTA,CRUZ,XOXOCOTLAN
GUERRERO,TELOLOAPAN	0.005	MICHOACAN,CHARO
NUEVO,LEON,SAN,NICOLAS,DE,LOS,GARZA	0.005	MICHOACAN,CHARO
DISTRITO,FEDERAL,MIGUEL,HIDALGO	0.009	HIDALGO,PACHUCA,DE,SOTO
DISTRITO,FEDERAL,MIGUEL,HIDALGO	0.013	ZACATECAS,ZACATECAS
DISTRITO,FEDERAL,MIGUEL,HIDALGO	0.015	ZACATECAS,JEREZ
DISTRITO,FEDERAL,MIGUEL,HIDALGO	0.007	BAJA,CALIFORNIA,SUR,LOS,CABOS
DISTRITO,FEDERAL,MIGUEL,HIDALGO	0.011	HIDALGO,IXMIQUILPAN
DISTRITO,FEDERAL,MIGUEL,HIDALGO	0.007	HIDALGO,SINGUILUCAN
NUEVO,LEON,SANTIAGO	0.005	MICHOACAN,CHARO
HIDALGO,PACHUCA,DE,SOTO	0.009	NUEVO,LEON,GENERAL,ESCOBEDO
HIDALGO,PACHUCA,DE,SOTO	0.009	DURANGO,GUADALUPE,VICTORIA
HIDALGO,PACHUCA,DE,SOTO	0.026	ZACATECAS,ZACATECAS
HIDALGO,PACHUCA,DE,SOTO	0.030	ZACATECAS,JEREZ
HIDALGO,PACHUCA,DE,SOTO	0.013	BAJA,CALIFORNIA,SUR,LOS,CABOS
HIDALGO,PACHUCA,DE,SOTO	0.022	HIDALGO,IXMIQUILPAN
HIDALGO,PACHUCA,DE,SOTO	0.013	HIDALGO,SINGUILUCAN
OAXACA,SAN,JUAN,BAUTISTA,TUXTEPEC	0.007	GUERRERO,TLAPA,DE,COMONFORT
OAXACA,SAN,JUAN,BAUTISTA,TUXTEPEC	0.007	TAMAULIPAS,RIO,BRAVO
OAXACA,SAN,JUAN,BAUTISTA,TUXTEPEC	0.007	CHIAPAS,FRONTERA,HIDALGO
OAXACA,SAN,JUAN,BAUTISTA,TUXTEPEC	0.011	MICHOACAN,CHARO
OAXACA,SAN,JUAN,BAUTISTA,TUXTEPEC	0.007	MICHOACAN,ACUITZIO
OAXACA,SAN,JUAN,BAUTISTA,TUXTEPEC	0.009	OAXACA,SANTA,CRUZ,XOXOCOTLAN
NUEVO,LEON,APODACA	0.005	MICHOACAN,CHARO
DURANGO,TAMAZULA	0.007	GUERRERO,TLAPA,DE,COMONFORT
DURANGO,TAMAZULA	0.007	TAMAULIPAS,RIO,BRAVO
DURANGO,TAMAZULA	0.007	CHIAPAS,FRONTERA,HIDALGO
DURANGO,TAMAZULA	0.011	MICHOACAN,CHARO
DURANGO,TAMAZULA	0.007	MICHOACAN,ACUITZIO
DURANGO,TAMAZULA	0.009	OAXACA,SANTA,CRUZ,XOXOCOTLAN
MEXICO,HUIXQUILUCAN	0.007	ZACATECAS,ZACATECAS
MEXICO,HUIXQUILUCAN	0.008	ZACATECAS,JEREZ
MEXICO,HUIXQUILUCAN	0.005	HIDALGO,IXMIQUILPAN
MICHOACAN,LA,HUACANA	0.005	MICHOACAN,CHARO
MEXICO,IXTAPALUCA	0.005	MICHOACAN,CHARO
MEXICO,OCOYOACAC	0.007	GUERRERO,TLAPA,DE,COMONFORT
MEXICO,OCOYOACAC	0.007	TAMAULIPAS,RIO,BRAVO
MEXICO,OCOYOACAC	0.007	CHIAPAS,FRONTERA,HIDALGO
MEXICO,OCOYOACAC	0.011	MICHOACAN,CHARO
MEXICO,OCOYOACAC	0.007	MICHOACAN,ACUITZIO
MEXICO,OCOYOACAC	0.009	OAXACA,SANTA,CRUZ,XOXOCOTLAN
TABASCO,HUIMANGUILLO	0.005	MICHOACAN,CHARO
SONORA,AGUA,PRIETA	0.007	ZACATECAS,ZACATECAS
SONORA,AGUA,PRIETA	0.008	ZACATECAS,JEREZ
SONORA,AGUA,PRIETA	0.005	HIDALGO,IXMIQUILPAN
JALISCO,TONALA	0.005	MICHOACAN,CHARO
NUEVO,LEON,CADEREYTA,JIMENEZ	0.007	ZACATECAS,ZACATECAS
NUEVO,LEON,CADEREYTA,JIMENEZ	0.008	ZACATECAS,JEREZ
NUEVO,LEON,CADEREYTA,JIMENEZ	0.005	HIDALGO,IXMIQUILPAN
MEXICO,TOLUCA	0.005	MICHOACAN,CHARO
DISTRITO,FEDERAL,XOCHIMILCO	0.007	ZACATECAS,ZACATECAS
DISTRITO,FEDERAL,XOCHIMILCO	0.008	ZACATECAS,JEREZ
DISTRITO,FEDERAL,XOCHIMILCO	0.005	HIDALGO,IXMIQUILPAN
DURANGO,CANATLAN	0.007	GUERRERO,TLAPA,DE,COMONFORT
DURANGO,CANATLAN	0.007	TAMAULIPAS,RIO,BRAVO
DURANGO,CANATLAN	0.007	CHIAPAS,FRONTERA,HIDALGO
DURANGO,CANATLAN	0.011	MICHOACAN,CHARO
DURANGO,CANATLAN	0.007	MICHOACAN,ACUITZIO
DURANGO,CANATLAN	0.009	OAXACA,SANTA,CRUZ,XOXOCOTLAN
MEXICO,CHALCO	0.005	MICHOACAN,CHARO
MEXICO,CHIMALHUACAN	0.005	MICHOACAN,CHARO
CHIHUAHUA,MORIS	0.005	MICHOACAN,CHARO
SONORA,PUERTO,PEÑASCO	0.007	ZACATECAS,ZACATECAS
SONORA,PUERTO,PEÑASCO	0.008	ZACATECAS,JEREZ
SONORA,PUERTO,PEÑASCO	0.005	HIDALGO,IXMIQUILPAN
GUANAJUATO,PENJAMO	0.007	ZACATECAS,ZACATECAS
GUANAJUATO,PENJAMO	0.008	ZACATECAS,JEREZ
GUANAJUATO,PENJAMO	0.005	HIDALGO,IXMIQUILPAN
GUERRERO,TLAPA,DE,COMONFORT	0.007	DISTRITO,FEDERAL,AZCAPOTZALCO
GUERRERO,TLAPA,DE,COMONFORT	0.007	NUEVO,LEON,GENERAL,BRAVO
GUERRERO,TLAPA,DE,COMONFORT	0.007	OAXACA,ACATLAN,DE,PEREZ,FIGUEROA
GUERRERO,TLAPA,DE,COMONFORT	0.010	TAMAULIPAS,RIO,BRAVO
GUERRERO,TLAPA,DE,COMONFORT	0.007	MICHOACAN,ARIO
GUERRERO,TLAPA,DE,COMONFORT	0.007	OAXACA,SANTO,DOMINGO,TEHUANTEPEC
GUERRERO,TLAPA,DE,COMONFORT	0.010	CHIAPAS,FRONTERA,HIDALGO
GUERRERO,TLAPA,DE,COMONFORT	0.007	HIDALGO,TULANCINGO,DE,BRAVO
GUERRERO,TLAPA,DE,COMONFORT	0.016	MICHOACAN,CHARO
GUERRERO,TLAPA,DE,COMONFORT	0.007	DURANGO,TOPIA
GUERRERO,TLAPA,DE,COMONFORT	0.010	MICHOACAN,ACUITZIO
GUERRERO,TLAPA,DE,COMONFORT	0.013	OAXACA,SANTA,CRUZ,XOXOCOTLAN
MEXICO,TEJUPILCO	0.005	MICHOACAN,CHARO
MORELOS,YAUTEPEC	0.007	ZACATECAS,ZACATECAS
MORELOS,YAUTEPEC	0.008	ZACATECAS,JEREZ
MORELOS,YAUTEPEC	0.005	HIDALGO,IXMIQUILPAN
TABASCO,CARDENAS	0.007	ZACATECAS,ZACATECAS
TABASCO,CARDENAS	0.008	ZACATECAS,JEREZ
TABASCO,CARDENAS	0.005	HIDALGO,IXMIQUILPAN
ZACATECAS,FRESNILLO	0.007	ZACATECAS,ZACATECAS
ZACATECAS,FRESNILLO	0.008	ZACATECAS,JEREZ
ZACATECAS,FRESNILLO	0.005	HIDALGO,IXMIQUILPAN
CAMPECHE,CARMEN	0.007	ZACATECAS,ZACATECAS
CAMPECHE,CARMEN	0.008	ZACATECAS,JEREZ
CAMPECHE,CARMEN	0.005	HIDALGO,IXMIQUILPAN
DISTRITO,FEDERAL,TLAHUAC	0.005	MICHOACAN,CHARO
MORELOS,CUAUTLA	0.007	ZACATECAS,ZACATECAS
MORELOS,CUAUTLA	0.008	ZACATECAS,JEREZ
MORELOS,CUAUTLA	0.005	HIDALGO,IXMIQUILPAN
NUEVO,LEON,GENERAL,ESCOBEDO	0.013	ZACATECAS,ZACATECAS
NUEVO,LEON,GENERAL,ESCOBEDO	0.015	ZACATECAS,JEREZ
NUEVO,LEON,GENERAL,ESCOBEDO	0.007	BAJA,CALIFORNIA,SUR,LOS,CABOS
NUEVO,LEON,GENERAL,ESCOBEDO	0.011	HIDALGO,IXMIQUILPAN
NUEVO,LEON,GENERAL,ESCOBEDO	0.007	HIDALGO,SINGUILUCAN
OAXACA,JUCHITAN,DE,ZARAGOZA	0.005	MICHOACAN,CHARO
SONORA,ALTAR	0.007	ZACATECAS,ZACATECAS
SONORA,ALTAR	0.008	ZACATECAS,JEREZ
SONORA,ALTAR	0.005	HIDALGO,IXMIQUILPAN
DISTRITO,FEDERAL,AZCAPOTZALCO	0.007	TAMAULIPAS,RIO,BRAVO
DISTRITO,FEDERAL,AZCAPOTZALCO	0.007	CHIAPAS,FRONTERA,HIDALGO
DISTRITO,FEDERAL,AZCAPOTZALCO	0.011	MICHOACAN,CHARO
DISTRITO,FEDERAL,AZCAPOTZALCO	0.007	MICHOACAN,ACUITZIO
DISTRITO,FEDERAL,AZCAPOTZALCO	0.009	OAXACA,SANTA,CRUZ,XOXOCOTLAN
MICHOACAN,MUGICA	0.007	ZACATECAS,ZACATECAS
MICHOACAN,MUGICA	0.008	ZACATECAS,JEREZ
MICHOACAN,MUGICA	0.005	HIDALGO,IXMIQUILPAN
NUEVO,LEON,GENERAL,BRAVO	0.007	TAMAULIPAS,RIO,BRAVO
NUEVO,LEON,GENERAL,BRAVO	0.007	CHIAPAS,FRONTERA,HIDALGO
NUEVO,LEON,GENERAL,BRAVO	0.011	MICHOACAN,CHARO
NUEVO,LEON,GENERAL,BRAVO	0.007	MICHOACAN,ACUITZIO
NUEVO,LEON,GENERAL,BRAVO	0.009	OAXACA,SANTA,CRUZ,XOXOCOTLAN
YUCATAN,MERIDA	0.007	ZACATECAS,ZACATECAS
YUCATAN,MERIDA	0.008	ZACATECAS,JEREZ
YUCATAN,MERIDA	0.005	HIDALGO,IXMIQUILPAN
CHIAPAS,TUXTLA,GUTIERREZ	0.005	MICHOACAN,CHARO
MICHOACAN,ZIRACUARETIRO	0.005	MICHOACAN,CHARO
DISTRITO,FEDERAL,ALVARO,OBREGON	0.007	ZACATECAS,ZACATECAS
DISTRITO,FEDERAL,ALVARO,OBREGON	0.008	ZACATECAS,JEREZ
DISTRITO,FEDERAL,ALVARO,OBREGON	0.005	HIDALGO,IXMIQUILPAN
JALISCO,LA,BARCA	0.005	MICHOACAN,CHARO
JALISCO,ZAPOTLAN,EL,GRANDE	0.005	MICHOACAN,CHARO
OAXACA,ACATLAN,DE,PEREZ,FIGUEROA	0.007	TAMAULIPAS,RIO,BRAVO
OAXACA,ACATLAN,DE,PEREZ,FIGUEROA	0.007	CHIAPAS,FRONTERA,HIDALGO
OAXACA,ACATLAN,DE,PEREZ,FIGUEROA	0.011	MICHOACAN,CHARO
OAXACA,ACATLAN,DE,PEREZ,FIGUEROA	0.007	MICHOACAN,ACUITZIO
OAXACA,ACATLAN,DE,PEREZ,FIGUEROA	0.009	OAXACA,SANTA,CRUZ,XOXOCOTLAN
TAMAULIPAS,RIO,BRAVO	0.007	MICHOACAN,ARIO
TAMAULIPAS,RIO,BRAVO	0.007	OAXACA,SANTO,DOMINGO,TEHUANTEPEC
TAMAULIPAS,RIO,BRAVO	0.010	CHIAPAS,FRONTERA,HIDALGO
TAMAULIPAS,RIO,BRAVO	0.007	HIDALGO,TULANCINGO,DE,BRAVO
TAMAULIPAS,RIO,BRAVO	0.016	MICHOACAN,CHARO
TAMAULIPAS,RIO,BRAVO	0.007	DURANGO,TOPIA
TAMAULIPAS,RIO,BRAVO	0.010	MICHOACAN,ACUITZIO
TAMAULIPAS,RIO,BRAVO	0.013	OAXACA,SANTA,CRUZ,XOXOCOTLAN
MICHOACAN,HIDALGO	0.007	ZACATECAS,ZACATECAS
MICHOACAN,HIDALGO	0.008	ZACATECAS,JEREZ
MICHOACAN,HIDALGO	0.005	HIDALGO,IXMIQUILPAN
QUINTANA,ROO,OTHON,P.,BLANCO	0.007	ZACATECAS,ZACATECAS
QUINTANA,ROO,OTHON,P.,BLANCO	0.008	ZACATECAS,JEREZ
QUINTANA,ROO,OTHON,P.,BLANCO	0.005	HIDALGO,IXMIQUILPAN
DURANGO,GUADALUPE,VICTORIA	0.013	ZACATECAS,ZACATECAS
DURANGO,GUADALUPE,VICTORIA	0.015	ZACATECAS,JEREZ
DURANGO,GUADALUPE,VICTORIA	0.007	BAJA,CALIFORNIA,SUR,LOS,CABOS
DURANGO,GUADALUPE,VICTORIA	0.011	HIDALGO,IXMIQUILPAN
DURANGO,GUADALUPE,VICTORIA	0.007	HIDALGO,SINGUILUCAN
VERACRUZ,COSAMALOAPAN,DE,CARPIO	0.007	ZACATECAS,ZACATECAS
VERACRUZ,COSAMALOAPAN,DE,CARPIO	0.008	ZACATECAS,JEREZ
VERACRUZ,COSAMALOAPAN,DE,CARPIO	0.005	HIDALGO,IXMIQUILPAN
MEXICO,ZINACANTEPEC	0.005	MICHOACAN,CHARO
MICHOACAN,BUENAVISTA	0.007	ZACATECAS,ZACATECAS
MICHOACAN,BUENAVISTA	0.008	ZACATECAS,JEREZ
MICHOACAN,BUENAVISTA	0.005	HIDALGO,IXMIQUILPAN
MICHOACAN,PARACUARO	0.005	MICHOACAN,CHARO
ZACATECAS,ZACATECAS	0.007	MICHOACAN,ARTEAGA
ZACATECAS,ZACATECAS	0.007	PUEBLA,PUEBLA
ZACATECAS,ZACATECAS	0.007	NUEVO,LEON,GENERAL,TERAN
ZACATECAS,ZACATECAS	0.046	ZACATECAS,JEREZ
ZACATECAS,ZACATECAS	0.007	BAJA,CALIFORNIA,SUR,LA,PAZ
ZACATECAS,ZACATECAS	0.007	MEXICO,NOPALTEPEC
ZACATECAS,ZACATECAS	0.007	MICHOACAN,SAHUAYO
ZACATECAS,ZACATECAS	0.020	BAJA,CALIFORNIA,SUR,LOS,CABOS
ZACATECAS,ZACATECAS	0.007	GUERRERO,TECOANAPA
ZACATECAS,ZACATECAS	0.033	HIDALGO,IXMIQUILPAN
ZACATECAS,ZACATECAS	0.007	JALISCO,MAZAMITLA
ZACATECAS,ZACATECAS	0.007	JALISCO,PIHUAMO
ZACATECAS,ZACATECAS	0.007	MEXICO,METEPEC
ZACATECAS,ZACATECAS	0.007	GUANAJUATO,GUANAJUATO
ZACATECAS,ZACATECAS	0.007	NUEVO,LEON,SABINAS,HIDALGO
ZACATECAS,ZACATECAS	0.007	HIDALGO,TIZAYUCA
ZACATECAS,ZACATECAS	0.007	SAN,LUIS,POTOSI,TANQUIAN,DE,ESCOBEDO
ZACATECAS,ZACATECAS	0.007	DURANGO,RODEO
ZACATECAS,ZACATECAS	0.020	HIDALGO,SINGUILUCAN
ZACATECAS,ZACATECAS	0.007	MEXICO,OTUMBA
ZACATECAS,ZACATECAS	0.007	DURANGO,CANELAS
ZACATECAS,ZACATECAS	0.007	OAXACA,HEROICA,CIUDAD,DE,EJUTLA,DE,CRESPO
ZACATECAS,ZACATECAS	0.007	MICHOACAN,CUITZEO
ZACATECAS,ZACATECAS	0.007	OAXACA,VILLA,DE,ETLA
ZACATECAS,ZACATECAS	0.007	QUERETARO,EL,MARQUES
ZACATECAS,ZACATECAS	0.007	COAHUILA,PARRAS
ZACATECAS,ZACATECAS	0.007	HIDALGO,CUAUTEPEC,DE,HINOJOSA
ZACATECAS,ZACATECAS	0.007	OAXACA,HEROICA,CIUDAD,DE,TLAXIACO
ZACATECAS,ZACATECAS	0.007	VERACRUZ,ATOYAC
ZACATECAS,ZACATECAS	0.007	HIDALGO,METZTITLAN
ZACATECAS,ZACATECAS	0.007	HIDALGO,SAN,AGUSTIN,METZQUITITLAN
ZACATECAS,ZACATECAS	0.007	NUEVO,LEON,GALEANA
ZACATECAS,ZACATECAS	0.007	OAXACA,SAN,FRANCISCO,DEL,MAR
ZACATECAS,ZACATECAS	0.007	ZACATECAS,BENITO,JUAREZ
MICHOACAN,ARTEAGA	0.008	ZACATECAS,JEREZ
MICHOACAN,ARTEAGA	0.005	HIDALGO,IXMIQUILPAN
PUEBLA,PUEBLA	0.008	ZACATECAS,JEREZ
PUEBLA,PUEBLA	0.005	HIDALGO,IXMIQUILPAN
MICHOACAN,ARIO	0.007	CHIAPAS,FRONTERA,HIDALGO
MICHOACAN,ARIO	0.011	MICHOACAN,CHARO
MICHOACAN,ARIO	0.007	MICHOACAN,ACUITZIO
MICHOACAN,ARIO	0.009	OAXACA,SANTA,CRUZ,XOXOCOTLAN
CHIHUAHUA,CHINIPAS	0.005	MICHOACAN,CHARO
MICHOACAN,IXTLAN	0.005	MICHOACAN,CHARO
OAXACA,SANTO,DOMINGO,TEHUANTEPEC	0.007	CHIAPAS,FRONTERA,HIDALGO
OAXACA,SANTO,DOMINGO,TEHUANTEPEC	0.011	MICHOACAN,CHARO
OAXACA,SANTO,DOMINGO,TEHUANTEPEC	0.007	MICHOACAN,ACUITZIO
OAXACA,SANTO,DOMINGO,TEHUANTEPEC	0.009	OAXACA,SANTA,CRUZ,XOXOCOTLAN
MEXICO,CHICOLOAPAN	0.005	MICHOACAN,CHARO
NUEVO,LEON,GENERAL,TERAN	0.008	ZACATECAS,JEREZ
NUEVO,LEON,GENERAL,TERAN	0.005	HIDALGO,IXMIQUILPAN
ZACATECAS,JEREZ	0.008	BAJA,CALIFORNIA,SUR,LA,PAZ
ZACATECAS,JEREZ	0.008	MEXICO,NOPALTEPEC
ZACATECAS,JEREZ	0.008	MICHOACAN,SAHUAYO
ZACATECAS,JEREZ	0.023	BAJA,CALIFORNIA,SUR,LOS,CABOS
ZACATECAS,JEREZ	0.008	GUERRERO,TECOANAPA
ZACATECAS,JEREZ	0.038	HIDALGO,IXMIQUILPAN
ZACATECAS,JEREZ	0.008	JALISCO,MAZAMITLA
ZACATECAS,JEREZ	0.008	JALISCO,PIHUAMO
ZACATECAS,JEREZ	0.008	MEXICO,METEPEC
ZACATECAS,JEREZ	0.008	GUANAJUATO,GUANAJUATO
ZACATECAS,JEREZ	0.008	NUEVO,LEON,SABINAS,HIDALGO
ZACATECAS,JEREZ	0.008	HIDALGO,TIZAYUCA
ZACATECAS,JEREZ	0.008	SAN,LUIS,POTOSI,TANQUIAN,DE,ESCOBEDO
ZACATECAS,JEREZ	0.008	DURANGO,RODEO
ZACATECAS,JEREZ	0.023	HIDALGO,SINGUILUCAN
ZACATECAS,JEREZ	0.008	MEXICO,OTUMBA
ZACATECAS,JEREZ	0.008	DURANGO,CANELAS
ZACATECAS,JEREZ	0.008	OAXACA,HEROICA,CIUDAD,DE,EJUTLA,DE,CRESPO
ZACATECAS,JEREZ	0.008	MICHOACAN,CUITZEO
ZACATECAS,JEREZ	0.008	OAXACA,VILLA,DE,ETLA
ZACATECAS,JEREZ	0.008	QUERETARO,EL,MARQUES
ZACATECAS,JEREZ	0.008	COAHUILA,PARRAS
ZACATECAS,JEREZ	0.008	HIDALGO,CUAUTEPEC,DE,HINOJOSA
ZACATECAS,JEREZ	0.008	OAXACA,HEROICA,CIUDAD,DE,TLAXIACO
ZACATECAS,JEREZ	0.008	VERACRUZ,ATOYAC
ZACATECAS,JEREZ	0.008	HIDALGO,METZTITLAN
ZACATECAS,JEREZ	0.008	HIDALGO,SAN,AGUSTIN,METZQUITITLAN
ZACATECAS,JEREZ	0.008	NUEVO,LEON,GALEANA
ZACATECAS,JEREZ	0.008	OAXACA,SAN,FRANCISCO,DEL,MAR
ZACATECAS,JEREZ	0.008	ZACATECAS,BENITO,JUAREZ
BAJA,CALIFORNIA,SUR,LA,PAZ	0.005	HIDALGO,IXMIQUILPAN
CHIAPAS,FRONTERA,HIDALGO	0.007	HIDALGO,TULANCINGO,DE,BRAVO
CHIAPAS,FRONTERA,HIDALGO	0.016	MICHOACAN,CHARO
CHIAPAS,FRONTERA,HIDALGO	0.007	DURANGO,TOPIA
CHIAPAS,FRONTERA,HIDALGO	0.010	MICHOACAN,ACUITZIO
CHIAPAS,FRONTERA,HIDALGO	0.013	OAXACA,SANTA,CRUZ,XOXOCOTLAN
CHIAPAS,REFORMA	0.005	MICHOACAN,CHARO
HIDALGO,TULANCINGO,DE,BRAVO	0.011	MICHOACAN,CHARO
HIDALGO,TULANCINGO,DE,BRAVO	0.007	MICHOACAN,ACUITZIO
HIDALGO,TULANCINGO,DE,BRAVO	0.009	OAXACA,SANTA,CRUZ,XOXOCOTLAN
MEXICO,LERMA	0.005	MICHOACAN,CHARO
MEXICO,NOPALTEPEC	0.005	HIDALGO,IXMIQUILPAN
MICHOACAN,PARACHO	0.005	MICHOACAN,CHARO
MICHOACAN,PERIBAN	0.005	MICHOACAN,CHARO
MICHOACAN,SAHUAYO	0.005	HIDALGO,IXMIQUILPAN
BAJA,CALIFORNIA,SUR,LOS,CABOS	0.016	HIDALGO,IXMIQUILPAN
BAJA,CALIFORNIA,SUR,LOS,CABOS	0.010	HIDALGO,SINGUILUCAN
GUERRERO,TECOANAPA	0.005	HIDALGO,IXMIQUILPAN
HIDALGO,IXMIQUILPAN	0.005	JALISCO,MAZAMITLA
HIDALGO,IXMIQUILPAN	0.005	JALISCO,PIHUAMO
HIDALGO,IXMIQUILPAN	0.005	MEXICO,METEPEC
HIDALGO,IXMIQUILPAN	0.005	GUANAJUATO,GUANAJUATO
HIDALGO,IXMIQUILPAN	0.005	NUEVO,LEON,SABINAS,HIDALGO
HIDALGO,IXMIQUILPAN	0.005	HIDALGO,TIZAYUCA
HIDALGO,IXMIQUILPAN	0.005	SAN,LUIS,POTOSI,TANQUIAN,DE,ESCOBEDO
HIDALGO,IXMIQUILPAN	0.005	DURANGO,RODEO
HIDALGO,IXMIQUILPAN	0.016	HIDALGO,SINGUILUCAN
HIDALGO,IXMIQUILPAN	0.005	MEXICO,OTUMBA
HIDALGO,IXMIQUILPAN	0.005	DURANGO,CANELAS
HIDALGO,IXMIQUILPAN	0.005	OAXACA,HEROICA,CIUDAD,DE,EJUTLA,DE,CRESPO
HIDALGO,IXMIQUILPAN	0.005	MICHOACAN,CUITZEO
HIDALGO,IXMIQUILPAN	0.005	OAXACA,VILLA,DE,ETLA
HIDALGO,IXMIQUILPAN	0.005	QUERETARO,EL,MARQUES
HIDALGO,IXMIQUILPAN	0.005	COAHUILA,PARRAS
HIDALGO,IXMIQUILPAN	0.005	HIDALGO,CUAUTEPEC,DE,HINOJOSA
HIDALGO,IXMIQUILPAN	0.005	OAXACA,HEROICA,CIUDAD,DE,TLAXIACO
HIDALGO,IXMIQUILPAN	0.005	VERACRUZ,ATOYAC
HIDALGO,IXMIQUILPAN	0.005	HIDALGO,METZTITLAN
HIDALGO,IXMIQUILPAN	0.005	HIDALGO,SAN,AGUSTIN,METZQUITITLAN
HIDALGO,IXMIQUILPAN	0.005	NUEVO,LEON,GALEANA
HIDALGO,IXMIQUILPAN	0.005	OAXACA,SAN,FRANCISCO,DEL,MAR
HIDALGO,IXMIQUILPAN	0.005	ZACATECAS,BENITO,JUAREZ
MEXICO,DONATO,GUERRA	0.005	MICHOACAN,CHARO
MEXICO,TEMASCALTEPEC	0.005	MICHOACAN,CHARO
MICHOACAN,CHARO	0.005	MICHOACAN,TANGANCICUARO
MICHOACAN,CHARO	0.011	DURANGO,TOPIA
MICHOACAN,CHARO	0.005	MICHOACAN,MADERO
MICHOACAN,CHARO	0.005	HIDALGO,ACTOPAN
MICHOACAN,CHARO	0.016	MICHOACAN,ACUITZIO
MICHOACAN,CHARO	0.022	OAXACA,SANTA,CRUZ,XOXOCOTLAN
MICHOACAN,CHARO	0.005	DISTRITO,FEDERAL,LA,MAGDALENA,CONTRERAS
MICHOACAN,CHARO	0.005	GUERRERO,BUENAVISTA,DE,CUELLAR
MICHOACAN,CHARO	0.005	MICHOACAN,ZACAPU
MICHOACAN,CHARO	0.005	MORELOS,TEPALCINGO
MICHOACAN,CHARO	0.005	TABASCO,JALAPA
MICHOACAN,CHARO	0.005	MICHOACAN,NAHUATZEN
MICHOACAN,CHARO	0.005	OAXACA,ASUNCION,IXTALTEPEC
MICHOACAN,CHARO	0.005	JALISCO,AYOTLAN
MICHOACAN,CHARO	0.005	OAXACA,CIUDAD,IXTEPEC
MICHOACAN,CHARO	0.005	OAXACA,SANTIAGO,LAOLLAGA
DURANGO,TOPIA	0.007	MICHOACAN,ACUITZIO
DURANGO,TOPIA	0.009	OAXACA,SANTA,CRUZ,XOXOCOTLAN
MICHOACAN,ACUITZIO	0.013	OAXACA,SANTA,CRUZ,XOXOCOTLAN
