# Supplementary material for: Analysis of México’s Narco-War Network (2007–2011)
Source: PLoS One. 2015 May 18;10(5):e0126503. doi: 10.1371/journal.pone.0126503 (PMC4436224; doi:10.1371/journal.pone.0126503)
Supplement: S1 Compressed file — Each file contains all the correlations above certain threshold (indicated in the name of the file), during a particular month (also indicated in the name of the file). The file names have the value of θ followed by the number of the i th month, starting from January of 2007 until Sept. 2011. (ZIP) [file pone.0126503.s004.zip › Correlations_by_month/0.005__13.sif]

CHIHUAHUA,JUAREZ	0.008	GUERRERO,ACAPULCO,DE,JUAREZ
CHIHUAHUA,JUAREZ	0.025	DURANGO,GOMEZ,PALACIO
CHIHUAHUA,JUAREZ	0.042	COAHUILA,TORREON
CHIHUAHUA,JUAREZ	0.093	DURANGO,DURANGO
CHIHUAHUA,JUAREZ	0.051	SINALOA,NAVOLATO
CHIHUAHUA,JUAREZ	0.051	NUEVO,LEON,MONTERREY
CHIHUAHUA,JUAREZ	0.017	MICHOACAN,MORELIA
CHIHUAHUA,JUAREZ	0.025	CHIHUAHUA,HIDALGO,DEL,PARRAL
CHIHUAHUA,JUAREZ	0.008	DURANGO,LERDO
CHIHUAHUA,JUAREZ	0.051	SINALOA,SALVADOR,ALVARADO
CHIHUAHUA,JUAREZ	0.034	MEXICO,NEZAHUALCOYOTL
CHIHUAHUA,JUAREZ	0.008	TAMAULIPAS,NUEVO,LAREDO
CHIHUAHUA,JUAREZ	0.025	DURANGO,SANTIAGO,PAPASQUIARO
CHIHUAHUA,JUAREZ	0.017	TAMAULIPAS,MIGUEL,ALEMAN
CHIHUAHUA,JUAREZ	0.008	GUERRERO,COYUCA,DE,CATALAN
CHIHUAHUA,JUAREZ	0.008	SONORA,HERMOSILLO
CHIHUAHUA,JUAREZ	0.084	CHIHUAHUA,ASCENSION
CHIHUAHUA,JUAREZ	0.008	GUERRERO,TAXCO,DE,ALARCON
CHIHUAHUA,JUAREZ	0.017	CHIHUAHUA,CUAUHTEMOC
CHIHUAHUA,JUAREZ	0.017	GUERRERO,IGUALA,DE,LA,INDEPENDENCIA
CHIHUAHUA,JUAREZ	0.008	NUEVO,LEON,GUADALUPE
CHIHUAHUA,JUAREZ	0.017	MEXICO,NAUCALPAN,DE,JUAREZ
CHIHUAHUA,JUAREZ	0.008	CHIHUAHUA,MADERA
CHIHUAHUA,JUAREZ	0.017	SINALOA,ANGOSTURA
CHIHUAHUA,JUAREZ	0.008	JALISCO,TLAQUEPAQUE
CHIHUAHUA,JUAREZ	0.008	BAJA,CALIFORNIA,ENSENADA
CHIHUAHUA,JUAREZ	0.017	DISTRITO,FEDERAL,CUAUHTEMOC
CHIHUAHUA,JUAREZ	0.025	DURANGO,VICENTE,GUERRERO
CHIHUAHUA,JUAREZ	0.008	SONORA,CABORCA
CHIHUAHUA,JUAREZ	0.017	CHIHUAHUA,OJINAGA
CHIHUAHUA,JUAREZ	0.008	GUERRERO,AJUCHITLAN,DEL,PROGRESO
CHIHUAHUA,JUAREZ	0.008	DISTRITO,FEDERAL,TLALPAN
CHIHUAHUA,JUAREZ	0.008	SONORA,GENERAL,PLUTARCO,ELIAS,CALLES
CHIHUAHUA,JUAREZ	0.008	BAJA,CALIFORNIA,TECATE
CHIHUAHUA,JUAREZ	0.008	DURANGO,SAN,DIMAS
CHIHUAHUA,JUAREZ	0.008	JALISCO,PUERTO,VALLARTA
CHIHUAHUA,JUAREZ	0.025	CHIHUAHUA,GUERRERO
CHIHUAHUA,JUAREZ	0.008	MORELOS,TEMIXCO
CHIHUAHUA,JUAREZ	0.008	CHIAPAS,TAPACHULA
CHIHUAHUA,JUAREZ	0.008	DISTRITO,FEDERAL,MIGUEL,HIDALGO
CHIHUAHUA,JUAREZ	0.008	CHIHUAHUA,GUACHOCHI
CHIHUAHUA,JUAREZ	0.017	NUEVO,LEON,SANTA,CATARINA
CHIHUAHUA,JUAREZ	0.025	OAXACA,OAXACA,DE,JUAREZ
CHIHUAHUA,JUAREZ	0.017	SONORA,NAVOJOA
CHIHUAHUA,JUAREZ	0.008	MEXICO,NICOLAS,ROMERO
CHIHUAHUA,JUAREZ	0.008	TAMAULIPAS,CAMARGO
CHIHUAHUA,JUAREZ	0.008	CHIAPAS,SUCHIATE
CHIHUAHUA,JUAREZ	0.042	CHIHUAHUA,BALLEZA
CHIHUAHUA,JUAREZ	0.008	CHIHUAHUA,NAMIQUIPA
CHIHUAHUA,JUAREZ	0.017	GUANAJUATO,PENJAMO
CHIHUAHUA,JUAREZ	0.008	GUERRERO,ZAPOTITLAN,TABLAS
CHIHUAHUA,JUAREZ	0.008	GUERRERO,SAN,MARCOS
CHIHUAHUA,JUAREZ	0.017	NUEVO,LEON,GENERAL,ESCOBEDO
CHIHUAHUA,JUAREZ	0.008	CHIAPAS,COMITAN,DE,DOMINGUEZ
CHIHUAHUA,JUAREZ	0.017	CHIHUAHUA,CASAS,GRANDES
CHIHUAHUA,JUAREZ	0.008	MICHOACAN,MUGICA
CHIHUAHUA,JUAREZ	0.034	YUCATAN,MERIDA
CHIHUAHUA,JUAREZ	0.017	DISTRITO,FEDERAL,CUAJIMALPA,DE,MORELOS
CHIHUAHUA,JUAREZ	0.008	TABASCO,CUNDUACAN
CHIHUAHUA,JUAREZ	0.008	DISTRITO,FEDERAL,ALVARO,OBREGON
CHIHUAHUA,JUAREZ	0.008	MICHOACAN,HIDALGO
CHIHUAHUA,JUAREZ	0.008	AGUASCALIENTES,JESUS,MARIA
CHIHUAHUA,JUAREZ	0.017	SAN,LUIS,POTOSI,RIOVERDE
CHIHUAHUA,JUAREZ	0.008	JALISCO,CIHUATLAN
CHIHUAHUA,JUAREZ	0.008	CHIHUAHUA,MORELOS
CHIHUAHUA,JUAREZ	0.008	MICHOACAN,BUENAVISTA
CHIHUAHUA,JUAREZ	0.017	MICHOACAN,PARACUARO
CHIHUAHUA,JUAREZ	0.017	NUEVO,LEON,MONTEMORELOS
CHIHUAHUA,JUAREZ	0.008	OAXACA,SALINA,CRUZ
CHIHUAHUA,JUAREZ	0.008	GUANAJUATO,CORTAZAR
CHIHUAHUA,JUAREZ	0.008	SONORA,ROSARIO
CHIHUAHUA,JUAREZ	0.008	GUANAJUATO,COMONFORT
CHIHUAHUA,JUAREZ	0.008	JALISCO,IXTLAHUACAN,DEL,RIO
CHIHUAHUA,JUAREZ	0.008	MICHOACAN,SALVADOR,ESCALANTE
CHIHUAHUA,JUAREZ	0.008	MICHOACAN,TUMBISCATIO
CHIHUAHUA,JUAREZ	0.008	CHIAPAS,PUEBLO,NUEVO,SOLISTAHUACAN
CHIHUAHUA,JUAREZ	0.008	MEXICO,MELCHOR,OCAMPO
CHIHUAHUA,JUAREZ	0.008	MEXICO,METEPEC
CHIHUAHUA,JUAREZ	0.008	MICHOACAN,TOCUMBO
CHIHUAHUA,JUAREZ	0.008	NUEVO,LEON,GARCIA
CHIHUAHUA,JUAREZ	0.008	PUEBLA,SAN,ANDRES,CHOLULA
CHIHUAHUA,JUAREZ	0.008	MEXICO,VALLE,DE,BRAVO
CHIHUAHUA,JUAREZ	0.008	VERACRUZ,EMILIANO,ZAPATA
CHIHUAHUA,JUAREZ	0.008	HIDALGO,SINGUILUCAN
CHIHUAHUA,JUAREZ	0.008	MEXICO,OTUMBA
CHIHUAHUA,JUAREZ	0.008	MICHOACAN,TZITZIO
CHIHUAHUA,JUAREZ	0.008	JALISCO,SAYULA
CHIHUAHUA,JUAREZ	0.008	MEXICO,TEMASCALAPA
CHIHUAHUA,JUAREZ	0.008	MEXICO,SAN,MARTIN,DE,LAS,PIRAMIDES
CHIHUAHUA,JUAREZ	0.008	OAXACA,MARISCALA,DE,JUAREZ
CHIHUAHUA,JUAREZ	0.008	PUEBLA,SAN,MARTIN,TEXMELUCAN
CHIHUAHUA,JUAREZ	0.008	VERACRUZ,CUICHAPA
CHIHUAHUA,JUAREZ	0.008	VERACRUZ,LAS,CHOAPAS
CHIHUAHUA,JUAREZ	0.008	CHIAPAS,OCOZOCOAUTLA,DE,ESPINOSA
CHIHUAHUA,JUAREZ	0.008	MEXICO,TEMOAYA
CHIHUAHUA,JUAREZ	0.017	MEXICO,ZACAZONAPAN
CHIHUAHUA,JUAREZ	0.008	AGUASCALIENTES,CALVILLO
CHIHUAHUA,JUAREZ	0.008	CHIAPAS,BERRIOZABAL
CHIHUAHUA,JUAREZ	0.008	CHIAPAS,UNION,JUAREZ
CHIHUAHUA,JUAREZ	0.008	CHIAPAS,VENUSTIANO,CARRANZA
CHIHUAHUA,JUAREZ	0.008	HIDALGO,METEPEC
CHIHUAHUA,JUAREZ	0.008	MEXICO,IXTAPAN,DEL,ORO
CHIHUAHUA,JUAREZ	0.008	MEXICO,SANTO,TOMAS
CHIHUAHUA,JUAREZ	0.008	MICHOACAN,EPITACIO,HUERTA
CHIHUAHUA,JUAREZ	0.008	OAXACA,SANTA,CRUZ,TACACHE,DE,MINA
CHIHUAHUA,JUAREZ	0.008	VERACRUZ,CARRILLO,PUERTO
CHIHUAHUA,JUAREZ	0.008	VERACRUZ,CHALMA
SINALOA,CULIACAN	0.068	BAJA,CALIFORNIA,TIJUANA
SINALOA,CULIACAN	0.031	CHIHUAHUA,CHIHUAHUA
SINALOA,CULIACAN	0.031	SINALOA,MAZATLAN
SINALOA,CULIACAN	0.012	SONORA,NOGALES
SINALOA,CULIACAN	0.006	SINALOA,AHOME
SINALOA,CULIACAN	0.025	SINALOA,GUASAVE
SINALOA,CULIACAN	0.006	MICHOACAN,URUAPAN
SINALOA,CULIACAN	0.006	SINALOA,SINALOA
SINALOA,CULIACAN	0.006	GUERRERO,CHILPANCINGO,DE,LOS,BRAVO
SINALOA,CULIACAN	0.006	JALISCO,ZAPOPAN
SINALOA,CULIACAN	0.006	GUERRERO,PETATLAN
SINALOA,CULIACAN	0.006	DISTRITO,FEDERAL,IZTAPALAPA
SINALOA,CULIACAN	0.012	TAMAULIPAS,MATAMOROS
SINALOA,CULIACAN	0.012	BAJA,CALIFORNIA,MEXICALI
SINALOA,CULIACAN	0.037	SONORA,CAJEME
SINALOA,CULIACAN	0.006	MICHOACAN,LAZARO,CARDENAS
SINALOA,CULIACAN	0.006	AGUASCALIENTES,AGUASCALIENTES
SINALOA,CULIACAN	0.006	SINALOA,MOCORITO
SINALOA,CULIACAN	0.031	BAJA,CALIFORNIA,PLAYAS,DE,ROSARITO
SINALOA,CULIACAN	0.012	QUINTANA,ROO,BENITO,JUAREZ
SINALOA,CULIACAN	0.018	DISTRITO,FEDERAL,GUSTAVO,A.,MADERO
SINALOA,CULIACAN	0.006	SINALOA,EL,FUERTE
SINALOA,CULIACAN	0.006	TAMAULIPAS,TAMPICO
SINALOA,CULIACAN	0.012	GUERRERO,ZIHUATANEJO,DE,AZUETA
SINALOA,CULIACAN	0.006	GUANAJUATO,CELAYA
SINALOA,CULIACAN	0.012	SINALOA,SAN,IGNACIO
SINALOA,CULIACAN	0.037	DISTRITO,FEDERAL,VENUSTIANO,CARRANZA
SINALOA,CULIACAN	0.012	GUANAJUATO,LEON
SINALOA,CULIACAN	0.006	GUERRERO,LA,UNION,DE,ISIDORO,MONTES,DE,OCA
SINALOA,CULIACAN	0.012	GUERRERO,COYUCA,DE,BENITEZ
SINALOA,CULIACAN	0.006	SINALOA,COSALA
SINALOA,CULIACAN	0.012	GUERRERO,AYUTLA,DE,LOS,LIBRES
SINALOA,CULIACAN	0.006	SINALOA,CHOIX
SINALOA,CULIACAN	0.006	MEXICO,CUAUTITLAN,IZCALLI
SINALOA,CULIACAN	0.006	CHIHUAHUA,BOCOYNA
SINALOA,CULIACAN	0.006	GUERRERO,TELOLOAPAN
SINALOA,CULIACAN	0.006	NUEVO,LEON,SAN,NICOLAS,DE,LOS,GARZA
SINALOA,CULIACAN	0.006	NUEVO,LEON,SANTIAGO
SINALOA,CULIACAN	0.012	OAXACA,SAN,JUAN,BAUTISTA,TUXTEPEC
SINALOA,CULIACAN	0.006	NUEVO,LEON,APODACA
SINALOA,CULIACAN	0.012	DURANGO,TAMAZULA
SINALOA,CULIACAN	0.006	MICHOACAN,LA,HUACANA
SINALOA,CULIACAN	0.006	MEXICO,IXTAPALUCA
SINALOA,CULIACAN	0.012	MEXICO,OCOYOACAC
SINALOA,CULIACAN	0.006	TABASCO,HUIMANGUILLO
SINALOA,CULIACAN	0.006	JALISCO,TONALA
SINALOA,CULIACAN	0.006	MEXICO,TOLUCA
SINALOA,CULIACAN	0.012	DURANGO,CANATLAN
SINALOA,CULIACAN	0.006	MEXICO,CHALCO
SINALOA,CULIACAN	0.012	CHIHUAHUA,MORIS
SINALOA,CULIACAN	0.018	GUERRERO,TLAPA,DE,COMONFORT
SINALOA,CULIACAN	0.012	MEXICO,TEJUPILCO
SINALOA,CULIACAN	0.006	DISTRITO,FEDERAL,TLAHUAC
SINALOA,CULIACAN	0.006	OAXACA,JUCHITAN,DE,ZARAGOZA
SINALOA,CULIACAN	0.006	DISTRITO,FEDERAL,AZCAPOTZALCO
SINALOA,CULIACAN	0.012	NUEVO,LEON,GENERAL,BRAVO
SINALOA,CULIACAN	0.006	CHIAPAS,TUXTLA,GUTIERREZ
SINALOA,CULIACAN	0.006	MICHOACAN,ZIRACUARETIRO
SINALOA,CULIACAN	0.006	JALISCO,ZAPOTLAN,EL,GRANDE
SINALOA,CULIACAN	0.012	OAXACA,ACATLAN,DE,PEREZ,FIGUEROA
SINALOA,CULIACAN	0.012	TAMAULIPAS,RIO,BRAVO
SINALOA,CULIACAN	0.006	QUINTANA,ROO,OTHON,P.,BLANCO
SINALOA,CULIACAN	0.006	MEXICO,ZINACANTEPEC
SINALOA,CULIACAN	0.006	VERACRUZ,XALAPA
SINALOA,CULIACAN	0.012	MICHOACAN,ARIO
SINALOA,CULIACAN	0.006	OAXACA,SANTO,DOMINGO,TEHUANTEPEC
SINALOA,CULIACAN	0.006	MEXICO,CHICOLOAPAN
SINALOA,CULIACAN	0.018	CHIAPAS,FRONTERA,HIDALGO
SINALOA,CULIACAN	0.006	CHIAPAS,REFORMA
SINALOA,CULIACAN	0.012	HIDALGO,TULANCINGO,DE,BRAVO
SINALOA,CULIACAN	0.006	MEXICO,LERMA
SINALOA,CULIACAN	0.006	MICHOACAN,PARACHO
SINALOA,CULIACAN	0.006	MICHOACAN,PERIBAN
SINALOA,CULIACAN	0.006	MEXICO,DONATO,GUERRA
SINALOA,CULIACAN	0.006	MEXICO,TEMASCALTEPEC
SINALOA,CULIACAN	0.031	MICHOACAN,CHARO
SINALOA,CULIACAN	0.018	DURANGO,TOPIA
SINALOA,CULIACAN	0.006	MICHOACAN,MADERO
SINALOA,CULIACAN	0.006	HIDALGO,ACTOPAN
SINALOA,CULIACAN	0.018	MICHOACAN,ACUITZIO
SINALOA,CULIACAN	0.025	OAXACA,SANTA,CRUZ,XOXOCOTLAN
SINALOA,CULIACAN	0.006	DISTRITO,FEDERAL,LA,MAGDALENA,CONTRERAS
SINALOA,CULIACAN	0.006	GUERRERO,BUENAVISTA,DE,CUELLAR
SINALOA,CULIACAN	0.006	MICHOACAN,ZACAPU
SINALOA,CULIACAN	0.006	MORELOS,TEPALCINGO
SINALOA,CULIACAN	0.006	TABASCO,JALAPA
SINALOA,CULIACAN	0.006	HIDALGO,HUASCA,DE,OCAMPO
SINALOA,CULIACAN	0.006	MICHOACAN,NAHUATZEN
SINALOA,CULIACAN	0.006	OAXACA,ASUNCION,IXTALTEPEC
SINALOA,CULIACAN	0.006	JALISCO,AYOTLAN
SINALOA,CULIACAN	0.006	OAXACA,CIUDAD,IXTEPEC
SINALOA,CULIACAN	0.006	OAXACA,SANTIAGO,LAOLLAGA
BAJA,CALIFORNIA,TIJUANA	0.042	CHIHUAHUA,CHIHUAHUA
BAJA,CALIFORNIA,TIJUANA	0.042	SINALOA,MAZATLAN
BAJA,CALIFORNIA,TIJUANA	0.017	SONORA,NOGALES
BAJA,CALIFORNIA,TIJUANA	0.008	SINALOA,AHOME
BAJA,CALIFORNIA,TIJUANA	0.034	SINALOA,GUASAVE
BAJA,CALIFORNIA,TIJUANA	0.008	MICHOACAN,URUAPAN
BAJA,CALIFORNIA,TIJUANA	0.008	SINALOA,SINALOA
BAJA,CALIFORNIA,TIJUANA	0.008	GUERRERO,CHILPANCINGO,DE,LOS,BRAVO
BAJA,CALIFORNIA,TIJUANA	0.008	JALISCO,ZAPOPAN
BAJA,CALIFORNIA,TIJUANA	0.008	GUERRERO,PETATLAN
BAJA,CALIFORNIA,TIJUANA	0.008	DISTRITO,FEDERAL,IZTAPALAPA
BAJA,CALIFORNIA,TIJUANA	0.017	TAMAULIPAS,MATAMOROS
BAJA,CALIFORNIA,TIJUANA	0.017	BAJA,CALIFORNIA,MEXICALI
BAJA,CALIFORNIA,TIJUANA	0.051	SONORA,CAJEME
BAJA,CALIFORNIA,TIJUANA	0.008	MICHOACAN,LAZARO,CARDENAS
BAJA,CALIFORNIA,TIJUANA	0.008	AGUASCALIENTES,AGUASCALIENTES
BAJA,CALIFORNIA,TIJUANA	0.008	SINALOA,MOCORITO
BAJA,CALIFORNIA,TIJUANA	0.042	BAJA,CALIFORNIA,PLAYAS,DE,ROSARITO
BAJA,CALIFORNIA,TIJUANA	0.017	QUINTANA,ROO,BENITO,JUAREZ
BAJA,CALIFORNIA,TIJUANA	0.025	DISTRITO,FEDERAL,GUSTAVO,A.,MADERO
BAJA,CALIFORNIA,TIJUANA	0.008	SINALOA,EL,FUERTE
BAJA,CALIFORNIA,TIJUANA	0.008	TAMAULIPAS,TAMPICO
BAJA,CALIFORNIA,TIJUANA	0.017	GUERRERO,ZIHUATANEJO,DE,AZUETA
BAJA,CALIFORNIA,TIJUANA	0.008	GUANAJUATO,CELAYA
BAJA,CALIFORNIA,TIJUANA	0.017	SINALOA,SAN,IGNACIO
BAJA,CALIFORNIA,TIJUANA	0.051	DISTRITO,FEDERAL,VENUSTIANO,CARRANZA
BAJA,CALIFORNIA,TIJUANA	0.017	GUANAJUATO,LEON
BAJA,CALIFORNIA,TIJUANA	0.008	GUERRERO,LA,UNION,DE,ISIDORO,MONTES,DE,OCA
BAJA,CALIFORNIA,TIJUANA	0.017	GUERRERO,COYUCA,DE,BENITEZ
BAJA,CALIFORNIA,TIJUANA	0.008	SINALOA,COSALA
BAJA,CALIFORNIA,TIJUANA	0.017	GUERRERO,AYUTLA,DE,LOS,LIBRES
BAJA,CALIFORNIA,TIJUANA	0.008	SINALOA,CHOIX
BAJA,CALIFORNIA,TIJUANA	0.008	MEXICO,CUAUTITLAN,IZCALLI
BAJA,CALIFORNIA,TIJUANA	0.008	CHIHUAHUA,BOCOYNA
BAJA,CALIFORNIA,TIJUANA	0.008	GUERRERO,TELOLOAPAN
BAJA,CALIFORNIA,TIJUANA	0.008	NUEVO,LEON,SAN,NICOLAS,DE,LOS,GARZA
BAJA,CALIFORNIA,TIJUANA	0.008	NUEVO,LEON,SANTIAGO
BAJA,CALIFORNIA,TIJUANA	0.017	OAXACA,SAN,JUAN,BAUTISTA,TUXTEPEC
BAJA,CALIFORNIA,TIJUANA	0.008	NUEVO,LEON,APODACA
BAJA,CALIFORNIA,TIJUANA	0.017	DURANGO,TAMAZULA
BAJA,CALIFORNIA,TIJUANA	0.008	MICHOACAN,LA,HUACANA
BAJA,CALIFORNIA,TIJUANA	0.008	MEXICO,IXTAPALUCA
BAJA,CALIFORNIA,TIJUANA	0.017	MEXICO,OCOYOACAC
BAJA,CALIFORNIA,TIJUANA	0.008	TABASCO,HUIMANGUILLO
BAJA,CALIFORNIA,TIJUANA	0.008	JALISCO,TONALA
BAJA,CALIFORNIA,TIJUANA	0.008	MEXICO,TOLUCA
BAJA,CALIFORNIA,TIJUANA	0.017	DURANGO,CANATLAN
BAJA,CALIFORNIA,TIJUANA	0.008	MEXICO,CHALCO
BAJA,CALIFORNIA,TIJUANA	0.017	CHIHUAHUA,MORIS
BAJA,CALIFORNIA,TIJUANA	0.025	GUERRERO,TLAPA,DE,COMONFORT
BAJA,CALIFORNIA,TIJUANA	0.017	MEXICO,TEJUPILCO
BAJA,CALIFORNIA,TIJUANA	0.008	DISTRITO,FEDERAL,TLAHUAC
BAJA,CALIFORNIA,TIJUANA	0.008	OAXACA,JUCHITAN,DE,ZARAGOZA
BAJA,CALIFORNIA,TIJUANA	0.008	DISTRITO,FEDERAL,AZCAPOTZALCO
BAJA,CALIFORNIA,TIJUANA	0.017	NUEVO,LEON,GENERAL,BRAVO
BAJA,CALIFORNIA,TIJUANA	0.008	CHIAPAS,TUXTLA,GUTIERREZ
BAJA,CALIFORNIA,TIJUANA	0.008	MICHOACAN,ZIRACUARETIRO
BAJA,CALIFORNIA,TIJUANA	0.008	JALISCO,ZAPOTLAN,EL,GRANDE
BAJA,CALIFORNIA,TIJUANA	0.017	OAXACA,ACATLAN,DE,PEREZ,FIGUEROA
BAJA,CALIFORNIA,TIJUANA	0.017	TAMAULIPAS,RIO,BRAVO
BAJA,CALIFORNIA,TIJUANA	0.008	QUINTANA,ROO,OTHON,P.,BLANCO
BAJA,CALIFORNIA,TIJUANA	0.008	MEXICO,ZINACANTEPEC
BAJA,CALIFORNIA,TIJUANA	0.008	VERACRUZ,XALAPA
BAJA,CALIFORNIA,TIJUANA	0.017	MICHOACAN,ARIO
BAJA,CALIFORNIA,TIJUANA	0.008	OAXACA,SANTO,DOMINGO,TEHUANTEPEC
BAJA,CALIFORNIA,TIJUANA	0.008	MEXICO,CHICOLOAPAN
BAJA,CALIFORNIA,TIJUANA	0.025	CHIAPAS,FRONTERA,HIDALGO
BAJA,CALIFORNIA,TIJUANA	0.008	CHIAPAS,REFORMA
BAJA,CALIFORNIA,TIJUANA	0.017	HIDALGO,TULANCINGO,DE,BRAVO
BAJA,CALIFORNIA,TIJUANA	0.008	MEXICO,LERMA
BAJA,CALIFORNIA,TIJUANA	0.008	MICHOACAN,PARACHO
BAJA,CALIFORNIA,TIJUANA	0.008	MICHOACAN,PERIBAN
BAJA,CALIFORNIA,TIJUANA	0.008	MEXICO,DONATO,GUERRA
BAJA,CALIFORNIA,TIJUANA	0.008	MEXICO,TEMASCALTEPEC
BAJA,CALIFORNIA,TIJUANA	0.042	MICHOACAN,CHARO
BAJA,CALIFORNIA,TIJUANA	0.025	DURANGO,TOPIA
BAJA,CALIFORNIA,TIJUANA	0.008	MICHOACAN,MADERO
BAJA,CALIFORNIA,TIJUANA	0.008	HIDALGO,ACTOPAN
BAJA,CALIFORNIA,TIJUANA	0.025	MICHOACAN,ACUITZIO
BAJA,CALIFORNIA,TIJUANA	0.034	OAXACA,SANTA,CRUZ,XOXOCOTLAN
BAJA,CALIFORNIA,TIJUANA	0.008	DISTRITO,FEDERAL,LA,MAGDALENA,CONTRERAS
BAJA,CALIFORNIA,TIJUANA	0.008	GUERRERO,BUENAVISTA,DE,CUELLAR
BAJA,CALIFORNIA,TIJUANA	0.008	MICHOACAN,ZACAPU
BAJA,CALIFORNIA,TIJUANA	0.008	MORELOS,TEPALCINGO
BAJA,CALIFORNIA,TIJUANA	0.008	TABASCO,JALAPA
BAJA,CALIFORNIA,TIJUANA	0.008	HIDALGO,HUASCA,DE,OCAMPO
BAJA,CALIFORNIA,TIJUANA	0.008	MICHOACAN,NAHUATZEN
BAJA,CALIFORNIA,TIJUANA	0.008	OAXACA,ASUNCION,IXTALTEPEC
BAJA,CALIFORNIA,TIJUANA	0.008	JALISCO,AYOTLAN
BAJA,CALIFORNIA,TIJUANA	0.008	OAXACA,CIUDAD,IXTEPEC
BAJA,CALIFORNIA,TIJUANA	0.008	OAXACA,SANTIAGO,LAOLLAGA
CHIHUAHUA,CHIHUAHUA	0.019	SINALOA,MAZATLAN
CHIHUAHUA,CHIHUAHUA	0.008	SONORA,NOGALES
CHIHUAHUA,CHIHUAHUA	0.015	SINALOA,GUASAVE
CHIHUAHUA,CHIHUAHUA	0.008	TAMAULIPAS,MATAMOROS
CHIHUAHUA,CHIHUAHUA	0.008	BAJA,CALIFORNIA,MEXICALI
CHIHUAHUA,CHIHUAHUA	0.023	SONORA,CAJEME
CHIHUAHUA,CHIHUAHUA	0.019	BAJA,CALIFORNIA,PLAYAS,DE,ROSARITO
CHIHUAHUA,CHIHUAHUA	0.008	QUINTANA,ROO,BENITO,JUAREZ
CHIHUAHUA,CHIHUAHUA	0.012	DISTRITO,FEDERAL,GUSTAVO,A.,MADERO
CHIHUAHUA,CHIHUAHUA	0.008	GUERRERO,ZIHUATANEJO,DE,AZUETA
CHIHUAHUA,CHIHUAHUA	0.008	SINALOA,SAN,IGNACIO
CHIHUAHUA,CHIHUAHUA	0.023	DISTRITO,FEDERAL,VENUSTIANO,CARRANZA
CHIHUAHUA,CHIHUAHUA	0.008	GUANAJUATO,LEON
CHIHUAHUA,CHIHUAHUA	0.008	GUERRERO,COYUCA,DE,BENITEZ
CHIHUAHUA,CHIHUAHUA	0.008	GUERRERO,AYUTLA,DE,LOS,LIBRES
CHIHUAHUA,CHIHUAHUA	0.008	OAXACA,SAN,JUAN,BAUTISTA,TUXTEPEC
CHIHUAHUA,CHIHUAHUA	0.008	DURANGO,TAMAZULA
CHIHUAHUA,CHIHUAHUA	0.008	MEXICO,OCOYOACAC
CHIHUAHUA,CHIHUAHUA	0.008	DURANGO,CANATLAN
CHIHUAHUA,CHIHUAHUA	0.008	CHIHUAHUA,MORIS
CHIHUAHUA,CHIHUAHUA	0.012	GUERRERO,TLAPA,DE,COMONFORT
CHIHUAHUA,CHIHUAHUA	0.008	MEXICO,TEJUPILCO
CHIHUAHUA,CHIHUAHUA	0.008	NUEVO,LEON,GENERAL,BRAVO
CHIHUAHUA,CHIHUAHUA	0.008	OAXACA,ACATLAN,DE,PEREZ,FIGUEROA
CHIHUAHUA,CHIHUAHUA	0.008	TAMAULIPAS,RIO,BRAVO
CHIHUAHUA,CHIHUAHUA	0.008	MICHOACAN,ARIO
CHIHUAHUA,CHIHUAHUA	0.012	CHIAPAS,FRONTERA,HIDALGO
CHIHUAHUA,CHIHUAHUA	0.008	HIDALGO,TULANCINGO,DE,BRAVO
CHIHUAHUA,CHIHUAHUA	0.019	MICHOACAN,CHARO
CHIHUAHUA,CHIHUAHUA	0.012	DURANGO,TOPIA
CHIHUAHUA,CHIHUAHUA	0.012	MICHOACAN,ACUITZIO
CHIHUAHUA,CHIHUAHUA	0.015	OAXACA,SANTA,CRUZ,XOXOCOTLAN
GUERRERO,ACAPULCO,DE,JUAREZ	0.008	DURANGO,DURANGO
GUERRERO,ACAPULCO,DE,JUAREZ	0.008	CHIHUAHUA,ASCENSION
DURANGO,GOMEZ,PALACIO	0.012	COAHUILA,TORREON
DURANGO,GOMEZ,PALACIO	0.025	DURANGO,DURANGO
DURANGO,GOMEZ,PALACIO	0.014	SINALOA,NAVOLATO
DURANGO,GOMEZ,PALACIO	0.014	NUEVO,LEON,MONTERREY
DURANGO,GOMEZ,PALACIO	0.007	CHIHUAHUA,HIDALGO,DEL,PARRAL
DURANGO,GOMEZ,PALACIO	0.014	SINALOA,SALVADOR,ALVARADO
DURANGO,GOMEZ,PALACIO	0.009	MEXICO,NEZAHUALCOYOTL
DURANGO,GOMEZ,PALACIO	0.007	DURANGO,SANTIAGO,PAPASQUIARO
DURANGO,GOMEZ,PALACIO	0.023	CHIHUAHUA,ASCENSION
DURANGO,GOMEZ,PALACIO	0.007	DURANGO,VICENTE,GUERRERO
DURANGO,GOMEZ,PALACIO	0.007	CHIHUAHUA,GUERRERO
DURANGO,GOMEZ,PALACIO	0.007	OAXACA,OAXACA,DE,JUAREZ
DURANGO,GOMEZ,PALACIO	0.012	CHIHUAHUA,BALLEZA
DURANGO,GOMEZ,PALACIO	0.009	YUCATAN,MERIDA
COAHUILA,TORREON	0.042	DURANGO,DURANGO
COAHUILA,TORREON	0.023	SINALOA,NAVOLATO
COAHUILA,TORREON	0.023	NUEVO,LEON,MONTERREY
COAHUILA,TORREON	0.008	MICHOACAN,MORELIA
COAHUILA,TORREON	0.012	CHIHUAHUA,HIDALGO,DEL,PARRAL
COAHUILA,TORREON	0.023	SINALOA,SALVADOR,ALVARADO
COAHUILA,TORREON	0.015	MEXICO,NEZAHUALCOYOTL
COAHUILA,TORREON	0.012	DURANGO,SANTIAGO,PAPASQUIARO
COAHUILA,TORREON	0.008	TAMAULIPAS,MIGUEL,ALEMAN
COAHUILA,TORREON	0.038	CHIHUAHUA,ASCENSION
COAHUILA,TORREON	0.008	CHIHUAHUA,CUAUHTEMOC
COAHUILA,TORREON	0.008	GUERRERO,IGUALA,DE,LA,INDEPENDENCIA
COAHUILA,TORREON	0.008	MEXICO,NAUCALPAN,DE,JUAREZ
COAHUILA,TORREON	0.008	SINALOA,ANGOSTURA
COAHUILA,TORREON	0.008	DISTRITO,FEDERAL,CUAUHTEMOC
COAHUILA,TORREON	0.012	DURANGO,VICENTE,GUERRERO
COAHUILA,TORREON	0.008	CHIHUAHUA,OJINAGA
COAHUILA,TORREON	0.012	CHIHUAHUA,GUERRERO
COAHUILA,TORREON	0.008	NUEVO,LEON,SANTA,CATARINA
COAHUILA,TORREON	0.012	OAXACA,OAXACA,DE,JUAREZ
COAHUILA,TORREON	0.008	SONORA,NAVOJOA
COAHUILA,TORREON	0.019	CHIHUAHUA,BALLEZA
COAHUILA,TORREON	0.008	GUANAJUATO,PENJAMO
COAHUILA,TORREON	0.008	NUEVO,LEON,GENERAL,ESCOBEDO
COAHUILA,TORREON	0.008	CHIHUAHUA,CASAS,GRANDES
COAHUILA,TORREON	0.015	YUCATAN,MERIDA
COAHUILA,TORREON	0.008	DISTRITO,FEDERAL,CUAJIMALPA,DE,MORELOS
COAHUILA,TORREON	0.008	SAN,LUIS,POTOSI,RIOVERDE
COAHUILA,TORREON	0.008	MICHOACAN,PARACUARO
COAHUILA,TORREON	0.008	NUEVO,LEON,MONTEMORELOS
COAHUILA,TORREON	0.008	MEXICO,ZACAZONAPAN
SINALOA,MAZATLAN	0.008	SONORA,NOGALES
SINALOA,MAZATLAN	0.015	SINALOA,GUASAVE
SINALOA,MAZATLAN	0.008	TAMAULIPAS,MATAMOROS
SINALOA,MAZATLAN	0.008	BAJA,CALIFORNIA,MEXICALI
SINALOA,MAZATLAN	0.023	SONORA,CAJEME
SINALOA,MAZATLAN	0.019	BAJA,CALIFORNIA,PLAYAS,DE,ROSARITO
SINALOA,MAZATLAN	0.008	QUINTANA,ROO,BENITO,JUAREZ
SINALOA,MAZATLAN	0.012	DISTRITO,FEDERAL,GUSTAVO,A.,MADERO
SINALOA,MAZATLAN	0.008	GUERRERO,ZIHUATANEJO,DE,AZUETA
SINALOA,MAZATLAN	0.008	SINALOA,SAN,IGNACIO
SINALOA,MAZATLAN	0.023	DISTRITO,FEDERAL,VENUSTIANO,CARRANZA
SINALOA,MAZATLAN	0.008	GUANAJUATO,LEON
SINALOA,MAZATLAN	0.008	GUERRERO,COYUCA,DE,BENITEZ
SINALOA,MAZATLAN	0.008	GUERRERO,AYUTLA,DE,LOS,LIBRES
SINALOA,MAZATLAN	0.008	OAXACA,SAN,JUAN,BAUTISTA,TUXTEPEC
SINALOA,MAZATLAN	0.008	DURANGO,TAMAZULA
SINALOA,MAZATLAN	0.008	MEXICO,OCOYOACAC
SINALOA,MAZATLAN	0.008	DURANGO,CANATLAN
SINALOA,MAZATLAN	0.008	CHIHUAHUA,MORIS
SINALOA,MAZATLAN	0.012	GUERRERO,TLAPA,DE,COMONFORT
SINALOA,MAZATLAN	0.008	MEXICO,TEJUPILCO
SINALOA,MAZATLAN	0.008	NUEVO,LEON,GENERAL,BRAVO
SINALOA,MAZATLAN	0.008	OAXACA,ACATLAN,DE,PEREZ,FIGUEROA
SINALOA,MAZATLAN	0.008	TAMAULIPAS,RIO,BRAVO
SINALOA,MAZATLAN	0.008	MICHOACAN,ARIO
SINALOA,MAZATLAN	0.012	CHIAPAS,FRONTERA,HIDALGO
SINALOA,MAZATLAN	0.008	HIDALGO,TULANCINGO,DE,BRAVO
SINALOA,MAZATLAN	0.019	MICHOACAN,CHARO
SINALOA,MAZATLAN	0.012	DURANGO,TOPIA
SINALOA,MAZATLAN	0.012	MICHOACAN,ACUITZIO
SINALOA,MAZATLAN	0.015	OAXACA,SANTA,CRUZ,XOXOCOTLAN
SONORA,NOGALES	0.006	SINALOA,GUASAVE
SONORA,NOGALES	0.009	SONORA,CAJEME
SONORA,NOGALES	0.008	BAJA,CALIFORNIA,PLAYAS,DE,ROSARITO
SONORA,NOGALES	0.009	DISTRITO,FEDERAL,VENUSTIANO,CARRANZA
SONORA,NOGALES	0.008	MICHOACAN,CHARO
SONORA,NOGALES	0.006	OAXACA,SANTA,CRUZ,XOXOCOTLAN
DURANGO,DURANGO	0.051	SINALOA,NAVOLATO
DURANGO,DURANGO	0.051	NUEVO,LEON,MONTERREY
DURANGO,DURANGO	0.017	MICHOACAN,MORELIA
DURANGO,DURANGO	0.025	CHIHUAHUA,HIDALGO,DEL,PARRAL
DURANGO,DURANGO	0.008	DURANGO,LERDO
DURANGO,DURANGO	0.051	SINALOA,SALVADOR,ALVARADO
DURANGO,DURANGO	0.034	MEXICO,NEZAHUALCOYOTL
DURANGO,DURANGO	0.008	TAMAULIPAS,NUEVO,LAREDO
DURANGO,DURANGO	0.025	DURANGO,SANTIAGO,PAPASQUIARO
DURANGO,DURANGO	0.017	TAMAULIPAS,MIGUEL,ALEMAN
DURANGO,DURANGO	0.008	GUERRERO,COYUCA,DE,CATALAN
DURANGO,DURANGO	0.008	SONORA,HERMOSILLO
DURANGO,DURANGO	0.084	CHIHUAHUA,ASCENSION
DURANGO,DURANGO	0.008	GUERRERO,TAXCO,DE,ALARCON
DURANGO,DURANGO	0.017	CHIHUAHUA,CUAUHTEMOC
DURANGO,DURANGO	0.017	GUERRERO,IGUALA,DE,LA,INDEPENDENCIA
DURANGO,DURANGO	0.008	NUEVO,LEON,GUADALUPE
DURANGO,DURANGO	0.017	MEXICO,NAUCALPAN,DE,JUAREZ
DURANGO,DURANGO	0.008	CHIHUAHUA,MADERA
DURANGO,DURANGO	0.017	SINALOA,ANGOSTURA
DURANGO,DURANGO	0.008	JALISCO,TLAQUEPAQUE
DURANGO,DURANGO	0.008	BAJA,CALIFORNIA,ENSENADA
DURANGO,DURANGO	0.017	DISTRITO,FEDERAL,CUAUHTEMOC
DURANGO,DURANGO	0.025	DURANGO,VICENTE,GUERRERO
DURANGO,DURANGO	0.008	SONORA,CABORCA
DURANGO,DURANGO	0.017	CHIHUAHUA,OJINAGA
DURANGO,DURANGO	0.008	GUERRERO,AJUCHITLAN,DEL,PROGRESO
DURANGO,DURANGO	0.008	DISTRITO,FEDERAL,TLALPAN
DURANGO,DURANGO	0.008	SONORA,GENERAL,PLUTARCO,ELIAS,CALLES
DURANGO,DURANGO	0.008	BAJA,CALIFORNIA,TECATE
DURANGO,DURANGO	0.008	DURANGO,SAN,DIMAS
DURANGO,DURANGO	0.008	JALISCO,PUERTO,VALLARTA
DURANGO,DURANGO	0.025	CHIHUAHUA,GUERRERO
DURANGO,DURANGO	0.008	MORELOS,TEMIXCO
DURANGO,DURANGO	0.008	CHIAPAS,TAPACHULA
DURANGO,DURANGO	0.008	DISTRITO,FEDERAL,MIGUEL,HIDALGO
DURANGO,DURANGO	0.008	CHIHUAHUA,GUACHOCHI
DURANGO,DURANGO	0.017	NUEVO,LEON,SANTA,CATARINA
DURANGO,DURANGO	0.025	OAXACA,OAXACA,DE,JUAREZ
DURANGO,DURANGO	0.017	SONORA,NAVOJOA
DURANGO,DURANGO	0.008	MEXICO,NICOLAS,ROMERO
DURANGO,DURANGO	0.008	TAMAULIPAS,CAMARGO
DURANGO,DURANGO	0.008	CHIAPAS,SUCHIATE
DURANGO,DURANGO	0.042	CHIHUAHUA,BALLEZA
DURANGO,DURANGO	0.008	CHIHUAHUA,NAMIQUIPA
DURANGO,DURANGO	0.017	GUANAJUATO,PENJAMO
DURANGO,DURANGO	0.008	GUERRERO,ZAPOTITLAN,TABLAS
DURANGO,DURANGO	0.008	GUERRERO,SAN,MARCOS
DURANGO,DURANGO	0.017	NUEVO,LEON,GENERAL,ESCOBEDO
DURANGO,DURANGO	0.008	CHIAPAS,COMITAN,DE,DOMINGUEZ
DURANGO,DURANGO	0.017	CHIHUAHUA,CASAS,GRANDES
DURANGO,DURANGO	0.008	MICHOACAN,MUGICA
DURANGO,DURANGO	0.034	YUCATAN,MERIDA
DURANGO,DURANGO	0.017	DISTRITO,FEDERAL,CUAJIMALPA,DE,MORELOS
DURANGO,DURANGO	0.008	TABASCO,CUNDUACAN
DURANGO,DURANGO	0.008	DISTRITO,FEDERAL,ALVARO,OBREGON
DURANGO,DURANGO	0.008	MICHOACAN,HIDALGO
DURANGO,DURANGO	0.008	AGUASCALIENTES,JESUS,MARIA
DURANGO,DURANGO	0.017	SAN,LUIS,POTOSI,RIOVERDE
DURANGO,DURANGO	0.008	JALISCO,CIHUATLAN
DURANGO,DURANGO	0.008	CHIHUAHUA,MORELOS
DURANGO,DURANGO	0.008	MICHOACAN,BUENAVISTA
DURANGO,DURANGO	0.017	MICHOACAN,PARACUARO
DURANGO,DURANGO	0.017	NUEVO,LEON,MONTEMORELOS
DURANGO,DURANGO	0.008	OAXACA,SALINA,CRUZ
DURANGO,DURANGO	0.008	GUANAJUATO,CORTAZAR
DURANGO,DURANGO	0.008	SONORA,ROSARIO
DURANGO,DURANGO	0.008	GUANAJUATO,COMONFORT
DURANGO,DURANGO	0.008	JALISCO,IXTLAHUACAN,DEL,RIO
DURANGO,DURANGO	0.008	MICHOACAN,SALVADOR,ESCALANTE
DURANGO,DURANGO	0.008	MICHOACAN,TUMBISCATIO
DURANGO,DURANGO	0.008	CHIAPAS,PUEBLO,NUEVO,SOLISTAHUACAN
DURANGO,DURANGO	0.008	MEXICO,MELCHOR,OCAMPO
DURANGO,DURANGO	0.008	MEXICO,METEPEC
DURANGO,DURANGO	0.008	MICHOACAN,TOCUMBO
DURANGO,DURANGO	0.008	NUEVO,LEON,GARCIA
DURANGO,DURANGO	0.008	PUEBLA,SAN,ANDRES,CHOLULA
DURANGO,DURANGO	0.008	MEXICO,VALLE,DE,BRAVO
DURANGO,DURANGO	0.008	VERACRUZ,EMILIANO,ZAPATA
DURANGO,DURANGO	0.008	HIDALGO,SINGUILUCAN
DURANGO,DURANGO	0.008	MEXICO,OTUMBA
DURANGO,DURANGO	0.008	MICHOACAN,TZITZIO
DURANGO,DURANGO	0.008	JALISCO,SAYULA
DURANGO,DURANGO	0.008	MEXICO,TEMASCALAPA
DURANGO,DURANGO	0.008	MEXICO,SAN,MARTIN,DE,LAS,PIRAMIDES
DURANGO,DURANGO	0.008	OAXACA,MARISCALA,DE,JUAREZ
DURANGO,DURANGO	0.008	PUEBLA,SAN,MARTIN,TEXMELUCAN
DURANGO,DURANGO	0.008	VERACRUZ,CUICHAPA
DURANGO,DURANGO	0.008	VERACRUZ,LAS,CHOAPAS
DURANGO,DURANGO	0.008	CHIAPAS,OCOZOCOAUTLA,DE,ESPINOSA
DURANGO,DURANGO	0.008	MEXICO,TEMOAYA
DURANGO,DURANGO	0.017	MEXICO,ZACAZONAPAN
DURANGO,DURANGO	0.008	AGUASCALIENTES,CALVILLO
DURANGO,DURANGO	0.008	CHIAPAS,BERRIOZABAL
DURANGO,DURANGO	0.008	CHIAPAS,UNION,JUAREZ
DURANGO,DURANGO	0.008	CHIAPAS,VENUSTIANO,CARRANZA
DURANGO,DURANGO	0.008	HIDALGO,METEPEC
DURANGO,DURANGO	0.008	MEXICO,IXTAPAN,DEL,ORO
DURANGO,DURANGO	0.008	MEXICO,SANTO,TOMAS
DURANGO,DURANGO	0.008	MICHOACAN,EPITACIO,HUERTA
DURANGO,DURANGO	0.008	OAXACA,SANTA,CRUZ,TACACHE,DE,MINA
DURANGO,DURANGO	0.008	VERACRUZ,CARRILLO,PUERTO
DURANGO,DURANGO	0.008	VERACRUZ,CHALMA
SINALOA,NAVOLATO	0.028	NUEVO,LEON,MONTERREY
SINALOA,NAVOLATO	0.009	MICHOACAN,MORELIA
SINALOA,NAVOLATO	0.014	CHIHUAHUA,HIDALGO,DEL,PARRAL
SINALOA,NAVOLATO	0.028	SINALOA,SALVADOR,ALVARADO
SINALOA,NAVOLATO	0.018	MEXICO,NEZAHUALCOYOTL
SINALOA,NAVOLATO	0.014	DURANGO,SANTIAGO,PAPASQUIARO
SINALOA,NAVOLATO	0.009	TAMAULIPAS,MIGUEL,ALEMAN
SINALOA,NAVOLATO	0.046	CHIHUAHUA,ASCENSION
SINALOA,NAVOLATO	0.009	CHIHUAHUA,CUAUHTEMOC
SINALOA,NAVOLATO	0.009	GUERRERO,IGUALA,DE,LA,INDEPENDENCIA
SINALOA,NAVOLATO	0.009	MEXICO,NAUCALPAN,DE,JUAREZ
SINALOA,NAVOLATO	0.009	SINALOA,ANGOSTURA
SINALOA,NAVOLATO	0.009	DISTRITO,FEDERAL,CUAUHTEMOC
SINALOA,NAVOLATO	0.014	DURANGO,VICENTE,GUERRERO
SINALOA,NAVOLATO	0.009	CHIHUAHUA,OJINAGA
SINALOA,NAVOLATO	0.014	CHIHUAHUA,GUERRERO
SINALOA,NAVOLATO	0.009	NUEVO,LEON,SANTA,CATARINA
SINALOA,NAVOLATO	0.014	OAXACA,OAXACA,DE,JUAREZ
SINALOA,NAVOLATO	0.009	SONORA,NAVOJOA
SINALOA,NAVOLATO	0.023	CHIHUAHUA,BALLEZA
SINALOA,NAVOLATO	0.009	GUANAJUATO,PENJAMO
SINALOA,NAVOLATO	0.009	NUEVO,LEON,GENERAL,ESCOBEDO
SINALOA,NAVOLATO	0.009	CHIHUAHUA,CASAS,GRANDES
SINALOA,NAVOLATO	0.018	YUCATAN,MERIDA
SINALOA,NAVOLATO	0.009	DISTRITO,FEDERAL,CUAJIMALPA,DE,MORELOS
SINALOA,NAVOLATO	0.009	SAN,LUIS,POTOSI,RIOVERDE
SINALOA,NAVOLATO	0.009	MICHOACAN,PARACUARO
SINALOA,NAVOLATO	0.009	NUEVO,LEON,MONTEMORELOS
SINALOA,NAVOLATO	0.009	MEXICO,ZACAZONAPAN
NUEVO,LEON,MONTERREY	0.009	MICHOACAN,MORELIA
NUEVO,LEON,MONTERREY	0.014	CHIHUAHUA,HIDALGO,DEL,PARRAL
NUEVO,LEON,MONTERREY	0.028	SINALOA,SALVADOR,ALVARADO
NUEVO,LEON,MONTERREY	0.018	MEXICO,NEZAHUALCOYOTL
NUEVO,LEON,MONTERREY	0.014	DURANGO,SANTIAGO,PAPASQUIARO
NUEVO,LEON,MONTERREY	0.009	TAMAULIPAS,MIGUEL,ALEMAN
NUEVO,LEON,MONTERREY	0.046	CHIHUAHUA,ASCENSION
NUEVO,LEON,MONTERREY	0.009	CHIHUAHUA,CUAUHTEMOC
NUEVO,LEON,MONTERREY	0.009	GUERRERO,IGUALA,DE,LA,INDEPENDENCIA
NUEVO,LEON,MONTERREY	0.009	MEXICO,NAUCALPAN,DE,JUAREZ
NUEVO,LEON,MONTERREY	0.009	SINALOA,ANGOSTURA
NUEVO,LEON,MONTERREY	0.009	DISTRITO,FEDERAL,CUAUHTEMOC
NUEVO,LEON,MONTERREY	0.014	DURANGO,VICENTE,GUERRERO
NUEVO,LEON,MONTERREY	0.009	CHIHUAHUA,OJINAGA
NUEVO,LEON,MONTERREY	0.014	CHIHUAHUA,GUERRERO
NUEVO,LEON,MONTERREY	0.009	NUEVO,LEON,SANTA,CATARINA
NUEVO,LEON,MONTERREY	0.014	OAXACA,OAXACA,DE,JUAREZ
NUEVO,LEON,MONTERREY	0.009	SONORA,NAVOJOA
NUEVO,LEON,MONTERREY	0.023	CHIHUAHUA,BALLEZA
NUEVO,LEON,MONTERREY	0.009	GUANAJUATO,PENJAMO
NUEVO,LEON,MONTERREY	0.009	NUEVO,LEON,GENERAL,ESCOBEDO
NUEVO,LEON,MONTERREY	0.009	CHIHUAHUA,CASAS,GRANDES
NUEVO,LEON,MONTERREY	0.018	YUCATAN,MERIDA
NUEVO,LEON,MONTERREY	0.009	DISTRITO,FEDERAL,CUAJIMALPA,DE,MORELOS
NUEVO,LEON,MONTERREY	0.009	SAN,LUIS,POTOSI,RIOVERDE
NUEVO,LEON,MONTERREY	0.009	MICHOACAN,PARACUARO
NUEVO,LEON,MONTERREY	0.009	NUEVO,LEON,MONTEMORELOS
NUEVO,LEON,MONTERREY	0.009	MEXICO,ZACAZONAPAN
MICHOACAN,MORELIA	0.009	SINALOA,SALVADOR,ALVARADO
MICHOACAN,MORELIA	0.006	MEXICO,NEZAHUALCOYOTL
MICHOACAN,MORELIA	0.015	CHIHUAHUA,ASCENSION
MICHOACAN,MORELIA	0.008	CHIHUAHUA,BALLEZA
MICHOACAN,MORELIA	0.006	YUCATAN,MERIDA
SINALOA,GUASAVE	0.006	TAMAULIPAS,MATAMOROS
SINALOA,GUASAVE	0.006	BAJA,CALIFORNIA,MEXICALI
SINALOA,GUASAVE	0.018	SONORA,CAJEME
SINALOA,GUASAVE	0.015	BAJA,CALIFORNIA,PLAYAS,DE,ROSARITO
SINALOA,GUASAVE	0.006	QUINTANA,ROO,BENITO,JUAREZ
SINALOA,GUASAVE	0.009	DISTRITO,FEDERAL,GUSTAVO,A.,MADERO
SINALOA,GUASAVE	0.006	GUERRERO,ZIHUATANEJO,DE,AZUETA
SINALOA,GUASAVE	0.006	SINALOA,SAN,IGNACIO
SINALOA,GUASAVE	0.018	DISTRITO,FEDERAL,VENUSTIANO,CARRANZA
SINALOA,GUASAVE	0.006	GUANAJUATO,LEON
SINALOA,GUASAVE	0.006	GUERRERO,COYUCA,DE,BENITEZ
SINALOA,GUASAVE	0.006	GUERRERO,AYUTLA,DE,LOS,LIBRES
SINALOA,GUASAVE	0.006	OAXACA,SAN,JUAN,BAUTISTA,TUXTEPEC
SINALOA,GUASAVE	0.006	DURANGO,TAMAZULA
SINALOA,GUASAVE	0.006	MEXICO,OCOYOACAC
SINALOA,GUASAVE	0.006	DURANGO,CANATLAN
SINALOA,GUASAVE	0.006	CHIHUAHUA,MORIS
SINALOA,GUASAVE	0.009	GUERRERO,TLAPA,DE,COMONFORT
SINALOA,GUASAVE	0.006	MEXICO,TEJUPILCO
SINALOA,GUASAVE	0.006	NUEVO,LEON,GENERAL,BRAVO
SINALOA,GUASAVE	0.006	OAXACA,ACATLAN,DE,PEREZ,FIGUEROA
SINALOA,GUASAVE	0.006	TAMAULIPAS,RIO,BRAVO
SINALOA,GUASAVE	0.006	MICHOACAN,ARIO
SINALOA,GUASAVE	0.009	CHIAPAS,FRONTERA,HIDALGO
SINALOA,GUASAVE	0.006	HIDALGO,TULANCINGO,DE,BRAVO
SINALOA,GUASAVE	0.015	MICHOACAN,CHARO
SINALOA,GUASAVE	0.009	DURANGO,TOPIA
SINALOA,GUASAVE	0.009	MICHOACAN,ACUITZIO
SINALOA,GUASAVE	0.012	OAXACA,SANTA,CRUZ,XOXOCOTLAN
CHIHUAHUA,HIDALGO,DEL,PARRAL	0.014	SINALOA,SALVADOR,ALVARADO
CHIHUAHUA,HIDALGO,DEL,PARRAL	0.009	MEXICO,NEZAHUALCOYOTL
CHIHUAHUA,HIDALGO,DEL,PARRAL	0.007	DURANGO,SANTIAGO,PAPASQUIARO
CHIHUAHUA,HIDALGO,DEL,PARRAL	0.023	CHIHUAHUA,ASCENSION
CHIHUAHUA,HIDALGO,DEL,PARRAL	0.007	DURANGO,VICENTE,GUERRERO
CHIHUAHUA,HIDALGO,DEL,PARRAL	0.007	CHIHUAHUA,GUERRERO
CHIHUAHUA,HIDALGO,DEL,PARRAL	0.007	OAXACA,OAXACA,DE,JUAREZ
CHIHUAHUA,HIDALGO,DEL,PARRAL	0.012	CHIHUAHUA,BALLEZA
CHIHUAHUA,HIDALGO,DEL,PARRAL	0.009	YUCATAN,MERIDA
DURANGO,LERDO	0.008	CHIHUAHUA,ASCENSION
SINALOA,SALVADOR,ALVARADO	0.018	MEXICO,NEZAHUALCOYOTL
SINALOA,SALVADOR,ALVARADO	0.014	DURANGO,SANTIAGO,PAPASQUIARO
SINALOA,SALVADOR,ALVARADO	0.009	TAMAULIPAS,MIGUEL,ALEMAN
SINALOA,SALVADOR,ALVARADO	0.046	CHIHUAHUA,ASCENSION
SINALOA,SALVADOR,ALVARADO	0.009	CHIHUAHUA,CUAUHTEMOC
SINALOA,SALVADOR,ALVARADO	0.009	GUERRERO,IGUALA,DE,LA,INDEPENDENCIA
SINALOA,SALVADOR,ALVARADO	0.009	MEXICO,NAUCALPAN,DE,JUAREZ
SINALOA,SALVADOR,ALVARADO	0.009	SINALOA,ANGOSTURA
SINALOA,SALVADOR,ALVARADO	0.009	DISTRITO,FEDERAL,CUAUHTEMOC
SINALOA,SALVADOR,ALVARADO	0.014	DURANGO,VICENTE,GUERRERO
SINALOA,SALVADOR,ALVARADO	0.009	CHIHUAHUA,OJINAGA
SINALOA,SALVADOR,ALVARADO	0.014	CHIHUAHUA,GUERRERO
SINALOA,SALVADOR,ALVARADO	0.009	NUEVO,LEON,SANTA,CATARINA
SINALOA,SALVADOR,ALVARADO	0.014	OAXACA,OAXACA,DE,JUAREZ
SINALOA,SALVADOR,ALVARADO	0.009	SONORA,NAVOJOA
SINALOA,SALVADOR,ALVARADO	0.023	CHIHUAHUA,BALLEZA
SINALOA,SALVADOR,ALVARADO	0.009	GUANAJUATO,PENJAMO
SINALOA,SALVADOR,ALVARADO	0.009	NUEVO,LEON,GENERAL,ESCOBEDO
SINALOA,SALVADOR,ALVARADO	0.009	CHIHUAHUA,CASAS,GRANDES
SINALOA,SALVADOR,ALVARADO	0.018	YUCATAN,MERIDA
SINALOA,SALVADOR,ALVARADO	0.009	DISTRITO,FEDERAL,CUAJIMALPA,DE,MORELOS
SINALOA,SALVADOR,ALVARADO	0.009	SAN,LUIS,POTOSI,RIOVERDE
SINALOA,SALVADOR,ALVARADO	0.009	MICHOACAN,PARACUARO
SINALOA,SALVADOR,ALVARADO	0.009	NUEVO,LEON,MONTEMORELOS
SINALOA,SALVADOR,ALVARADO	0.009	MEXICO,ZACAZONAPAN
MEXICO,NEZAHUALCOYOTL	0.009	DURANGO,SANTIAGO,PAPASQUIARO
MEXICO,NEZAHUALCOYOTL	0.006	TAMAULIPAS,MIGUEL,ALEMAN
MEXICO,NEZAHUALCOYOTL	0.031	CHIHUAHUA,ASCENSION
MEXICO,NEZAHUALCOYOTL	0.006	CHIHUAHUA,CUAUHTEMOC
MEXICO,NEZAHUALCOYOTL	0.006	GUERRERO,IGUALA,DE,LA,INDEPENDENCIA
MEXICO,NEZAHUALCOYOTL	0.006	MEXICO,NAUCALPAN,DE,JUAREZ
MEXICO,NEZAHUALCOYOTL	0.006	SINALOA,ANGOSTURA
MEXICO,NEZAHUALCOYOTL	0.006	DISTRITO,FEDERAL,CUAUHTEMOC
MEXICO,NEZAHUALCOYOTL	0.009	DURANGO,VICENTE,GUERRERO
MEXICO,NEZAHUALCOYOTL	0.006	CHIHUAHUA,OJINAGA
MEXICO,NEZAHUALCOYOTL	0.009	CHIHUAHUA,GUERRERO
MEXICO,NEZAHUALCOYOTL	0.006	NUEVO,LEON,SANTA,CATARINA
MEXICO,NEZAHUALCOYOTL	0.009	OAXACA,OAXACA,DE,JUAREZ
MEXICO,NEZAHUALCOYOTL	0.006	SONORA,NAVOJOA
MEXICO,NEZAHUALCOYOTL	0.015	CHIHUAHUA,BALLEZA
MEXICO,NEZAHUALCOYOTL	0.006	GUANAJUATO,PENJAMO
MEXICO,NEZAHUALCOYOTL	0.006	NUEVO,LEON,GENERAL,ESCOBEDO
MEXICO,NEZAHUALCOYOTL	0.006	CHIHUAHUA,CASAS,GRANDES
MEXICO,NEZAHUALCOYOTL	0.012	YUCATAN,MERIDA
MEXICO,NEZAHUALCOYOTL	0.006	DISTRITO,FEDERAL,CUAJIMALPA,DE,MORELOS
MEXICO,NEZAHUALCOYOTL	0.006	SAN,LUIS,POTOSI,RIOVERDE
MEXICO,NEZAHUALCOYOTL	0.006	MICHOACAN,PARACUARO
MEXICO,NEZAHUALCOYOTL	0.006	NUEVO,LEON,MONTEMORELOS
MEXICO,NEZAHUALCOYOTL	0.006	MEXICO,ZACAZONAPAN
TAMAULIPAS,NUEVO,LAREDO	0.008	CHIHUAHUA,ASCENSION
DURANGO,SANTIAGO,PAPASQUIARO	0.023	CHIHUAHUA,ASCENSION
DURANGO,SANTIAGO,PAPASQUIARO	0.007	DURANGO,VICENTE,GUERRERO
DURANGO,SANTIAGO,PAPASQUIARO	0.007	CHIHUAHUA,GUERRERO
DURANGO,SANTIAGO,PAPASQUIARO	0.007	OAXACA,OAXACA,DE,JUAREZ
DURANGO,SANTIAGO,PAPASQUIARO	0.012	CHIHUAHUA,BALLEZA
DURANGO,SANTIAGO,PAPASQUIARO	0.009	YUCATAN,MERIDA
TAMAULIPAS,MATAMOROS	0.009	SONORA,CAJEME
TAMAULIPAS,MATAMOROS	0.008	BAJA,CALIFORNIA,PLAYAS,DE,ROSARITO
TAMAULIPAS,MATAMOROS	0.009	DISTRITO,FEDERAL,VENUSTIANO,CARRANZA
TAMAULIPAS,MATAMOROS	0.008	MICHOACAN,CHARO
TAMAULIPAS,MATAMOROS	0.006	OAXACA,SANTA,CRUZ,XOXOCOTLAN
BAJA,CALIFORNIA,MEXICALI	0.009	SONORA,CAJEME
BAJA,CALIFORNIA,MEXICALI	0.008	BAJA,CALIFORNIA,PLAYAS,DE,ROSARITO
BAJA,CALIFORNIA,MEXICALI	0.009	DISTRITO,FEDERAL,VENUSTIANO,CARRANZA
BAJA,CALIFORNIA,MEXICALI	0.008	MICHOACAN,CHARO
BAJA,CALIFORNIA,MEXICALI	0.006	OAXACA,SANTA,CRUZ,XOXOCOTLAN
SONORA,CAJEME	0.023	BAJA,CALIFORNIA,PLAYAS,DE,ROSARITO
SONORA,CAJEME	0.009	QUINTANA,ROO,BENITO,JUAREZ
SONORA,CAJEME	0.014	DISTRITO,FEDERAL,GUSTAVO,A.,MADERO
SONORA,CAJEME	0.009	GUERRERO,ZIHUATANEJO,DE,AZUETA
SONORA,CAJEME	0.009	SINALOA,SAN,IGNACIO
SONORA,CAJEME	0.028	DISTRITO,FEDERAL,VENUSTIANO,CARRANZA
SONORA,CAJEME	0.009	GUANAJUATO,LEON
SONORA,CAJEME	0.009	GUERRERO,COYUCA,DE,BENITEZ
SONORA,CAJEME	0.009	GUERRERO,AYUTLA,DE,LOS,LIBRES
SONORA,CAJEME	0.009	OAXACA,SAN,JUAN,BAUTISTA,TUXTEPEC
SONORA,CAJEME	0.009	DURANGO,TAMAZULA
SONORA,CAJEME	0.009	MEXICO,OCOYOACAC
SONORA,CAJEME	0.009	DURANGO,CANATLAN
SONORA,CAJEME	0.009	CHIHUAHUA,MORIS
SONORA,CAJEME	0.014	GUERRERO,TLAPA,DE,COMONFORT
SONORA,CAJEME	0.009	MEXICO,TEJUPILCO
SONORA,CAJEME	0.009	NUEVO,LEON,GENERAL,BRAVO
SONORA,CAJEME	0.009	OAXACA,ACATLAN,DE,PEREZ,FIGUEROA
SONORA,CAJEME	0.009	TAMAULIPAS,RIO,BRAVO
SONORA,CAJEME	0.009	MICHOACAN,ARIO
SONORA,CAJEME	0.014	CHIAPAS,FRONTERA,HIDALGO
SONORA,CAJEME	0.009	HIDALGO,TULANCINGO,DE,BRAVO
SONORA,CAJEME	0.023	MICHOACAN,CHARO
SONORA,CAJEME	0.014	DURANGO,TOPIA
SONORA,CAJEME	0.014	MICHOACAN,ACUITZIO
SONORA,CAJEME	0.018	OAXACA,SANTA,CRUZ,XOXOCOTLAN
TAMAULIPAS,MIGUEL,ALEMAN	0.015	CHIHUAHUA,ASCENSION
TAMAULIPAS,MIGUEL,ALEMAN	0.008	CHIHUAHUA,BALLEZA
TAMAULIPAS,MIGUEL,ALEMAN	0.006	YUCATAN,MERIDA
GUERRERO,COYUCA,DE,CATALAN	0.008	CHIHUAHUA,ASCENSION
SONORA,HERMOSILLO	0.008	CHIHUAHUA,ASCENSION
CHIHUAHUA,ASCENSION	0.008	GUERRERO,TAXCO,DE,ALARCON
CHIHUAHUA,ASCENSION	0.015	CHIHUAHUA,CUAUHTEMOC
CHIHUAHUA,ASCENSION	0.015	GUERRERO,IGUALA,DE,LA,INDEPENDENCIA
CHIHUAHUA,ASCENSION	0.008	NUEVO,LEON,GUADALUPE
CHIHUAHUA,ASCENSION	0.015	MEXICO,NAUCALPAN,DE,JUAREZ
CHIHUAHUA,ASCENSION	0.008	CHIHUAHUA,MADERA
CHIHUAHUA,ASCENSION	0.015	SINALOA,ANGOSTURA
CHIHUAHUA,ASCENSION	0.008	JALISCO,TLAQUEPAQUE
CHIHUAHUA,ASCENSION	0.008	BAJA,CALIFORNIA,ENSENADA
CHIHUAHUA,ASCENSION	0.015	DISTRITO,FEDERAL,CUAUHTEMOC
CHIHUAHUA,ASCENSION	0.023	DURANGO,VICENTE,GUERRERO
CHIHUAHUA,ASCENSION	0.008	SONORA,CABORCA
CHIHUAHUA,ASCENSION	0.015	CHIHUAHUA,OJINAGA
CHIHUAHUA,ASCENSION	0.008	GUERRERO,AJUCHITLAN,DEL,PROGRESO
CHIHUAHUA,ASCENSION	0.008	DISTRITO,FEDERAL,TLALPAN
CHIHUAHUA,ASCENSION	0.008	SONORA,GENERAL,PLUTARCO,ELIAS,CALLES
CHIHUAHUA,ASCENSION	0.008	BAJA,CALIFORNIA,TECATE
CHIHUAHUA,ASCENSION	0.008	DURANGO,SAN,DIMAS
CHIHUAHUA,ASCENSION	0.008	JALISCO,PUERTO,VALLARTA
CHIHUAHUA,ASCENSION	0.023	CHIHUAHUA,GUERRERO
CHIHUAHUA,ASCENSION	0.008	MORELOS,TEMIXCO
CHIHUAHUA,ASCENSION	0.008	CHIAPAS,TAPACHULA
CHIHUAHUA,ASCENSION	0.008	DISTRITO,FEDERAL,MIGUEL,HIDALGO
CHIHUAHUA,ASCENSION	0.008	CHIHUAHUA,GUACHOCHI
CHIHUAHUA,ASCENSION	0.015	NUEVO,LEON,SANTA,CATARINA
CHIHUAHUA,ASCENSION	0.023	OAXACA,OAXACA,DE,JUAREZ
CHIHUAHUA,ASCENSION	0.015	SONORA,NAVOJOA
CHIHUAHUA,ASCENSION	0.008	MEXICO,NICOLAS,ROMERO
CHIHUAHUA,ASCENSION	0.008	TAMAULIPAS,CAMARGO
CHIHUAHUA,ASCENSION	0.008	CHIAPAS,SUCHIATE
CHIHUAHUA,ASCENSION	0.038	CHIHUAHUA,BALLEZA
CHIHUAHUA,ASCENSION	0.008	CHIHUAHUA,NAMIQUIPA
CHIHUAHUA,ASCENSION	0.015	GUANAJUATO,PENJAMO
CHIHUAHUA,ASCENSION	0.008	GUERRERO,ZAPOTITLAN,TABLAS
CHIHUAHUA,ASCENSION	0.008	GUERRERO,SAN,MARCOS
CHIHUAHUA,ASCENSION	0.015	NUEVO,LEON,GENERAL,ESCOBEDO
CHIHUAHUA,ASCENSION	0.008	CHIAPAS,COMITAN,DE,DOMINGUEZ
CHIHUAHUA,ASCENSION	0.015	CHIHUAHUA,CASAS,GRANDES
CHIHUAHUA,ASCENSION	0.008	MICHOACAN,MUGICA
CHIHUAHUA,ASCENSION	0.031	YUCATAN,MERIDA
CHIHUAHUA,ASCENSION	0.015	DISTRITO,FEDERAL,CUAJIMALPA,DE,MORELOS
CHIHUAHUA,ASCENSION	0.008	TABASCO,CUNDUACAN
CHIHUAHUA,ASCENSION	0.008	DISTRITO,FEDERAL,ALVARO,OBREGON
CHIHUAHUA,ASCENSION	0.008	MICHOACAN,HIDALGO
CHIHUAHUA,ASCENSION	0.008	AGUASCALIENTES,JESUS,MARIA
CHIHUAHUA,ASCENSION	0.015	SAN,LUIS,POTOSI,RIOVERDE
CHIHUAHUA,ASCENSION	0.008	JALISCO,CIHUATLAN
CHIHUAHUA,ASCENSION	0.008	CHIHUAHUA,MORELOS
CHIHUAHUA,ASCENSION	0.008	MICHOACAN,BUENAVISTA
CHIHUAHUA,ASCENSION	0.015	MICHOACAN,PARACUARO
CHIHUAHUA,ASCENSION	0.015	NUEVO,LEON,MONTEMORELOS
CHIHUAHUA,ASCENSION	0.008	OAXACA,SALINA,CRUZ
CHIHUAHUA,ASCENSION	0.008	GUANAJUATO,CORTAZAR
CHIHUAHUA,ASCENSION	0.008	SONORA,ROSARIO
CHIHUAHUA,ASCENSION	0.008	GUANAJUATO,COMONFORT
CHIHUAHUA,ASCENSION	0.008	JALISCO,IXTLAHUACAN,DEL,RIO
CHIHUAHUA,ASCENSION	0.008	MICHOACAN,SALVADOR,ESCALANTE
CHIHUAHUA,ASCENSION	0.008	MICHOACAN,TUMBISCATIO
CHIHUAHUA,ASCENSION	0.008	CHIAPAS,PUEBLO,NUEVO,SOLISTAHUACAN
CHIHUAHUA,ASCENSION	0.008	MEXICO,MELCHOR,OCAMPO
CHIHUAHUA,ASCENSION	0.008	MEXICO,METEPEC
CHIHUAHUA,ASCENSION	0.008	MICHOACAN,TOCUMBO
CHIHUAHUA,ASCENSION	0.008	NUEVO,LEON,GARCIA
CHIHUAHUA,ASCENSION	0.008	PUEBLA,SAN,ANDRES,CHOLULA
CHIHUAHUA,ASCENSION	0.008	MEXICO,VALLE,DE,BRAVO
CHIHUAHUA,ASCENSION	0.008	VERACRUZ,EMILIANO,ZAPATA
CHIHUAHUA,ASCENSION	0.008	HIDALGO,SINGUILUCAN
CHIHUAHUA,ASCENSION	0.008	MEXICO,OTUMBA
CHIHUAHUA,ASCENSION	0.008	MICHOACAN,TZITZIO
CHIHUAHUA,ASCENSION	0.008	JALISCO,SAYULA
CHIHUAHUA,ASCENSION	0.008	MEXICO,TEMASCALAPA
CHIHUAHUA,ASCENSION	0.008	MEXICO,SAN,MARTIN,DE,LAS,PIRAMIDES
CHIHUAHUA,ASCENSION	0.008	OAXACA,MARISCALA,DE,JUAREZ
CHIHUAHUA,ASCENSION	0.008	PUEBLA,SAN,MARTIN,TEXMELUCAN
CHIHUAHUA,ASCENSION	0.008	VERACRUZ,CUICHAPA
CHIHUAHUA,ASCENSION	0.008	VERACRUZ,LAS,CHOAPAS
CHIHUAHUA,ASCENSION	0.008	CHIAPAS,OCOZOCOAUTLA,DE,ESPINOSA
CHIHUAHUA,ASCENSION	0.008	MEXICO,TEMOAYA
CHIHUAHUA,ASCENSION	0.015	MEXICO,ZACAZONAPAN
CHIHUAHUA,ASCENSION	0.008	AGUASCALIENTES,CALVILLO
CHIHUAHUA,ASCENSION	0.008	CHIAPAS,BERRIOZABAL
CHIHUAHUA,ASCENSION	0.008	CHIAPAS,UNION,JUAREZ
CHIHUAHUA,ASCENSION	0.008	CHIAPAS,VENUSTIANO,CARRANZA
CHIHUAHUA,ASCENSION	0.008	HIDALGO,METEPEC
CHIHUAHUA,ASCENSION	0.008	MEXICO,IXTAPAN,DEL,ORO
CHIHUAHUA,ASCENSION	0.008	MEXICO,SANTO,TOMAS
CHIHUAHUA,ASCENSION	0.008	MICHOACAN,EPITACIO,HUERTA
CHIHUAHUA,ASCENSION	0.008	OAXACA,SANTA,CRUZ,TACACHE,DE,MINA
CHIHUAHUA,ASCENSION	0.008	VERACRUZ,CARRILLO,PUERTO
CHIHUAHUA,ASCENSION	0.008	VERACRUZ,CHALMA
CHIHUAHUA,CUAUHTEMOC	0.008	CHIHUAHUA,BALLEZA
CHIHUAHUA,CUAUHTEMOC	0.006	YUCATAN,MERIDA
BAJA,CALIFORNIA,PLAYAS,DE,ROSARITO	0.008	QUINTANA,ROO,BENITO,JUAREZ
BAJA,CALIFORNIA,PLAYAS,DE,ROSARITO	0.012	DISTRITO,FEDERAL,GUSTAVO,A.,MADERO
BAJA,CALIFORNIA,PLAYAS,DE,ROSARITO	0.008	GUERRERO,ZIHUATANEJO,DE,AZUETA
BAJA,CALIFORNIA,PLAYAS,DE,ROSARITO	0.008	SINALOA,SAN,IGNACIO
BAJA,CALIFORNIA,PLAYAS,DE,ROSARITO	0.023	DISTRITO,FEDERAL,VENUSTIANO,CARRANZA
BAJA,CALIFORNIA,PLAYAS,DE,ROSARITO	0.008	GUANAJUATO,LEON
BAJA,CALIFORNIA,PLAYAS,DE,ROSARITO	0.008	GUERRERO,COYUCA,DE,BENITEZ
BAJA,CALIFORNIA,PLAYAS,DE,ROSARITO	0.008	GUERRERO,AYUTLA,DE,LOS,LIBRES
BAJA,CALIFORNIA,PLAYAS,DE,ROSARITO	0.008	OAXACA,SAN,JUAN,BAUTISTA,TUXTEPEC
BAJA,CALIFORNIA,PLAYAS,DE,ROSARITO	0.008	DURANGO,TAMAZULA
BAJA,CALIFORNIA,PLAYAS,DE,ROSARITO	0.008	MEXICO,OCOYOACAC
BAJA,CALIFORNIA,PLAYAS,DE,ROSARITO	0.008	DURANGO,CANATLAN
BAJA,CALIFORNIA,PLAYAS,DE,ROSARITO	0.008	CHIHUAHUA,MORIS
BAJA,CALIFORNIA,PLAYAS,DE,ROSARITO	0.012	GUERRERO,TLAPA,DE,COMONFORT
BAJA,CALIFORNIA,PLAYAS,DE,ROSARITO	0.008	MEXICO,TEJUPILCO
BAJA,CALIFORNIA,PLAYAS,DE,ROSARITO	0.008	NUEVO,LEON,GENERAL,BRAVO
BAJA,CALIFORNIA,PLAYAS,DE,ROSARITO	0.008	OAXACA,ACATLAN,DE,PEREZ,FIGUEROA
BAJA,CALIFORNIA,PLAYAS,DE,ROSARITO	0.008	TAMAULIPAS,RIO,BRAVO
BAJA,CALIFORNIA,PLAYAS,DE,ROSARITO	0.008	MICHOACAN,ARIO
BAJA,CALIFORNIA,PLAYAS,DE,ROSARITO	0.012	CHIAPAS,FRONTERA,HIDALGO
BAJA,CALIFORNIA,PLAYAS,DE,ROSARITO	0.008	HIDALGO,TULANCINGO,DE,BRAVO
BAJA,CALIFORNIA,PLAYAS,DE,ROSARITO	0.019	MICHOACAN,CHARO
BAJA,CALIFORNIA,PLAYAS,DE,ROSARITO	0.012	DURANGO,TOPIA
BAJA,CALIFORNIA,PLAYAS,DE,ROSARITO	0.012	MICHOACAN,ACUITZIO
BAJA,CALIFORNIA,PLAYAS,DE,ROSARITO	0.015	OAXACA,SANTA,CRUZ,XOXOCOTLAN
QUINTANA,ROO,BENITO,JUAREZ	0.009	DISTRITO,FEDERAL,VENUSTIANO,CARRANZA
QUINTANA,ROO,BENITO,JUAREZ	0.008	MICHOACAN,CHARO
QUINTANA,ROO,BENITO,JUAREZ	0.006	OAXACA,SANTA,CRUZ,XOXOCOTLAN
DISTRITO,FEDERAL,GUSTAVO,A.,MADERO	0.014	DISTRITO,FEDERAL,VENUSTIANO,CARRANZA
DISTRITO,FEDERAL,GUSTAVO,A.,MADERO	0.007	GUERRERO,TLAPA,DE,COMONFORT
DISTRITO,FEDERAL,GUSTAVO,A.,MADERO	0.007	CHIAPAS,FRONTERA,HIDALGO
DISTRITO,FEDERAL,GUSTAVO,A.,MADERO	0.012	MICHOACAN,CHARO
DISTRITO,FEDERAL,GUSTAVO,A.,MADERO	0.007	DURANGO,TOPIA
DISTRITO,FEDERAL,GUSTAVO,A.,MADERO	0.007	MICHOACAN,ACUITZIO
DISTRITO,FEDERAL,GUSTAVO,A.,MADERO	0.009	OAXACA,SANTA,CRUZ,XOXOCOTLAN
GUERRERO,IGUALA,DE,LA,INDEPENDENCIA	0.008	CHIHUAHUA,BALLEZA
GUERRERO,IGUALA,DE,LA,INDEPENDENCIA	0.006	YUCATAN,MERIDA
GUERRERO,ZIHUATANEJO,DE,AZUETA	0.009	DISTRITO,FEDERAL,VENUSTIANO,CARRANZA
GUERRERO,ZIHUATANEJO,DE,AZUETA	0.008	MICHOACAN,CHARO
GUERRERO,ZIHUATANEJO,DE,AZUETA	0.006	OAXACA,SANTA,CRUZ,XOXOCOTLAN
SINALOA,SAN,IGNACIO	0.009	DISTRITO,FEDERAL,VENUSTIANO,CARRANZA
SINALOA,SAN,IGNACIO	0.008	MICHOACAN,CHARO
SINALOA,SAN,IGNACIO	0.006	OAXACA,SANTA,CRUZ,XOXOCOTLAN
MEXICO,NAUCALPAN,DE,JUAREZ	0.008	CHIHUAHUA,BALLEZA
MEXICO,NAUCALPAN,DE,JUAREZ	0.006	YUCATAN,MERIDA
SINALOA,ANGOSTURA	0.008	CHIHUAHUA,BALLEZA
SINALOA,ANGOSTURA	0.006	YUCATAN,MERIDA
DISTRITO,FEDERAL,VENUSTIANO,CARRANZA	0.009	GUANAJUATO,LEON
DISTRITO,FEDERAL,VENUSTIANO,CARRANZA	0.009	GUERRERO,COYUCA,DE,BENITEZ
DISTRITO,FEDERAL,VENUSTIANO,CARRANZA	0.009	GUERRERO,AYUTLA,DE,LOS,LIBRES
DISTRITO,FEDERAL,VENUSTIANO,CARRANZA	0.009	OAXACA,SAN,JUAN,BAUTISTA,TUXTEPEC
DISTRITO,FEDERAL,VENUSTIANO,CARRANZA	0.009	DURANGO,TAMAZULA
DISTRITO,FEDERAL,VENUSTIANO,CARRANZA	0.009	MEXICO,OCOYOACAC
DISTRITO,FEDERAL,VENUSTIANO,CARRANZA	0.009	DURANGO,CANATLAN
DISTRITO,FEDERAL,VENUSTIANO,CARRANZA	0.009	CHIHUAHUA,MORIS
DISTRITO,FEDERAL,VENUSTIANO,CARRANZA	0.014	GUERRERO,TLAPA,DE,COMONFORT
DISTRITO,FEDERAL,VENUSTIANO,CARRANZA	0.009	MEXICO,TEJUPILCO
DISTRITO,FEDERAL,VENUSTIANO,CARRANZA	0.009	NUEVO,LEON,GENERAL,BRAVO
DISTRITO,FEDERAL,VENUSTIANO,CARRANZA	0.009	OAXACA,ACATLAN,DE,PEREZ,FIGUEROA
DISTRITO,FEDERAL,VENUSTIANO,CARRANZA	0.009	TAMAULIPAS,RIO,BRAVO
DISTRITO,FEDERAL,VENUSTIANO,CARRANZA	0.009	MICHOACAN,ARIO
DISTRITO,FEDERAL,VENUSTIANO,CARRANZA	0.014	CHIAPAS,FRONTERA,HIDALGO
DISTRITO,FEDERAL,VENUSTIANO,CARRANZA	0.009	HIDALGO,TULANCINGO,DE,BRAVO
DISTRITO,FEDERAL,VENUSTIANO,CARRANZA	0.023	MICHOACAN,CHARO
DISTRITO,FEDERAL,VENUSTIANO,CARRANZA	0.014	DURANGO,TOPIA
DISTRITO,FEDERAL,VENUSTIANO,CARRANZA	0.014	MICHOACAN,ACUITZIO
DISTRITO,FEDERAL,VENUSTIANO,CARRANZA	0.018	OAXACA,SANTA,CRUZ,XOXOCOTLAN
GUANAJUATO,LEON	0.008	MICHOACAN,CHARO
GUANAJUATO,LEON	0.006	OAXACA,SANTA,CRUZ,XOXOCOTLAN
DISTRITO,FEDERAL,CUAUHTEMOC	0.008	CHIHUAHUA,BALLEZA
DISTRITO,FEDERAL,CUAUHTEMOC	0.006	YUCATAN,MERIDA
DURANGO,VICENTE,GUERRERO	0.007	CHIHUAHUA,GUERRERO
DURANGO,VICENTE,GUERRERO	0.007	OAXACA,OAXACA,DE,JUAREZ
DURANGO,VICENTE,GUERRERO	0.012	CHIHUAHUA,BALLEZA
DURANGO,VICENTE,GUERRERO	0.009	YUCATAN,MERIDA
GUERRERO,COYUCA,DE,BENITEZ	0.008	MICHOACAN,CHARO
GUERRERO,COYUCA,DE,BENITEZ	0.006	OAXACA,SANTA,CRUZ,XOXOCOTLAN
CHIHUAHUA,OJINAGA	0.008	CHIHUAHUA,BALLEZA
CHIHUAHUA,OJINAGA	0.006	YUCATAN,MERIDA
GUERRERO,AYUTLA,DE,LOS,LIBRES	0.008	MICHOACAN,CHARO
GUERRERO,AYUTLA,DE,LOS,LIBRES	0.006	OAXACA,SANTA,CRUZ,XOXOCOTLAN
CHIHUAHUA,GUERRERO	0.007	OAXACA,OAXACA,DE,JUAREZ
CHIHUAHUA,GUERRERO	0.012	CHIHUAHUA,BALLEZA
CHIHUAHUA,GUERRERO	0.009	YUCATAN,MERIDA
OAXACA,SAN,JUAN,BAUTISTA,TUXTEPEC	0.008	MICHOACAN,CHARO
OAXACA,SAN,JUAN,BAUTISTA,TUXTEPEC	0.006	OAXACA,SANTA,CRUZ,XOXOCOTLAN
DURANGO,TAMAZULA	0.008	MICHOACAN,CHARO
DURANGO,TAMAZULA	0.006	OAXACA,SANTA,CRUZ,XOXOCOTLAN
NUEVO,LEON,SANTA,CATARINA	0.008	CHIHUAHUA,BALLEZA
NUEVO,LEON,SANTA,CATARINA	0.006	YUCATAN,MERIDA
MEXICO,OCOYOACAC	0.008	MICHOACAN,CHARO
MEXICO,OCOYOACAC	0.006	OAXACA,SANTA,CRUZ,XOXOCOTLAN
OAXACA,OAXACA,DE,JUAREZ	0.012	CHIHUAHUA,BALLEZA
OAXACA,OAXACA,DE,JUAREZ	0.009	YUCATAN,MERIDA
SONORA,NAVOJOA	0.008	CHIHUAHUA,BALLEZA
SONORA,NAVOJOA	0.006	YUCATAN,MERIDA
DURANGO,CANATLAN	0.008	MICHOACAN,CHARO
DURANGO,CANATLAN	0.006	OAXACA,SANTA,CRUZ,XOXOCOTLAN
CHIHUAHUA,BALLEZA	0.008	GUANAJUATO,PENJAMO
CHIHUAHUA,BALLEZA	0.008	NUEVO,LEON,GENERAL,ESCOBEDO
CHIHUAHUA,BALLEZA	0.008	CHIHUAHUA,CASAS,GRANDES
CHIHUAHUA,BALLEZA	0.015	YUCATAN,MERIDA
CHIHUAHUA,BALLEZA	0.008	DISTRITO,FEDERAL,CUAJIMALPA,DE,MORELOS
CHIHUAHUA,BALLEZA	0.008	SAN,LUIS,POTOSI,RIOVERDE
CHIHUAHUA,BALLEZA	0.008	MICHOACAN,PARACUARO
CHIHUAHUA,BALLEZA	0.008	NUEVO,LEON,MONTEMORELOS
CHIHUAHUA,BALLEZA	0.008	MEXICO,ZACAZONAPAN
CHIHUAHUA,MORIS	0.008	MICHOACAN,CHARO
CHIHUAHUA,MORIS	0.006	OAXACA,SANTA,CRUZ,XOXOCOTLAN
GUANAJUATO,PENJAMO	0.006	YUCATAN,MERIDA
GUERRERO,TLAPA,DE,COMONFORT	0.007	CHIAPAS,FRONTERA,HIDALGO
GUERRERO,TLAPA,DE,COMONFORT	0.012	MICHOACAN,CHARO
GUERRERO,TLAPA,DE,COMONFORT	0.007	DURANGO,TOPIA
GUERRERO,TLAPA,DE,COMONFORT	0.007	MICHOACAN,ACUITZIO
GUERRERO,TLAPA,DE,COMONFORT	0.009	OAXACA,SANTA,CRUZ,XOXOCOTLAN
MEXICO,TEJUPILCO	0.008	MICHOACAN,CHARO
MEXICO,TEJUPILCO	0.006	OAXACA,SANTA,CRUZ,XOXOCOTLAN
NUEVO,LEON,GENERAL,ESCOBEDO	0.006	YUCATAN,MERIDA
CHIHUAHUA,CASAS,GRANDES	0.006	YUCATAN,MERIDA
NUEVO,LEON,GENERAL,BRAVO	0.008	MICHOACAN,CHARO
NUEVO,LEON,GENERAL,BRAVO	0.006	OAXACA,SANTA,CRUZ,XOXOCOTLAN
YUCATAN,MERIDA	0.006	DISTRITO,FEDERAL,CUAJIMALPA,DE,MORELOS
YUCATAN,MERIDA	0.006	SAN,LUIS,POTOSI,RIOVERDE
YUCATAN,MERIDA	0.006	MICHOACAN,PARACUARO
YUCATAN,MERIDA	0.006	NUEVO,LEON,MONTEMORELOS
YUCATAN,MERIDA	0.006	MEXICO,ZACAZONAPAN
OAXACA,ACATLAN,DE,PEREZ,FIGUEROA	0.008	MICHOACAN,CHARO
OAXACA,ACATLAN,DE,PEREZ,FIGUEROA	0.006	OAXACA,SANTA,CRUZ,XOXOCOTLAN
TAMAULIPAS,RIO,BRAVO	0.008	MICHOACAN,CHARO
TAMAULIPAS,RIO,BRAVO	0.006	OAXACA,SANTA,CRUZ,XOXOCOTLAN
MICHOACAN,ARIO	0.008	MICHOACAN,CHARO
MICHOACAN,ARIO	0.006	OAXACA,SANTA,CRUZ,XOXOCOTLAN
CHIAPAS,FRONTERA,HIDALGO	0.012	MICHOACAN,CHARO
CHIAPAS,FRONTERA,HIDALGO	0.007	DURANGO,TOPIA
CHIAPAS,FRONTERA,HIDALGO	0.007	MICHOACAN,ACUITZIO
CHIAPAS,FRONTERA,HIDALGO	0.009	OAXACA,SANTA,CRUZ,XOXOCOTLAN
HIDALGO,TULANCINGO,DE,BRAVO	0.008	MICHOACAN,CHARO
HIDALGO,TULANCINGO,DE,BRAVO	0.006	OAXACA,SANTA,CRUZ,XOXOCOTLAN
MICHOACAN,CHARO	0.012	DURANGO,TOPIA
MICHOACAN,CHARO	0.012	MICHOACAN,ACUITZIO
MICHOACAN,CHARO	0.015	OAXACA,SANTA,CRUZ,XOXOCOTLAN
DURANGO,TOPIA	0.007	MICHOACAN,ACUITZIO
DURANGO,TOPIA	0.009	OAXACA,SANTA,CRUZ,XOXOCOTLAN
MICHOACAN,ACUITZIO	0.009	OAXACA,SANTA,CRUZ,XOXOCOTLAN
