# Supplementary material for: Analysis of México’s Narco-War Network (2007–2011)
Source: PLoS One. 2015 May 18;10(5):e0126503. doi: 10.1371/journal.pone.0126503 (PMC4436224; doi:10.1371/journal.pone.0126503)
Supplement: S1 Compressed file — Each file contains all the correlations above certain threshold (indicated in the name of the file), during a particular month (also indicated in the name of the file). The file names have the value of θ followed by the number of the i th month, starting from January of 2007 until Sept. 2011. (ZIP) [file pone.0126503.s004.zip › Correlations_by_month/0.005__14.sif]

CHIHUAHUA,JUAREZ	0.203	SINALOA,CULIACAN
CHIHUAHUA,JUAREZ	0.023	BAJA,CALIFORNIA,TIJUANA
CHIHUAHUA,JUAREZ	0.023	CHIHUAHUA,CHIHUAHUA
CHIHUAHUA,JUAREZ	0.053	SINALOA,MAZATLAN
CHIHUAHUA,JUAREZ	0.038	SONORA,NOGALES
CHIHUAHUA,JUAREZ	0.008	SINALOA,AHOME
CHIHUAHUA,JUAREZ	0.008	NAYARIT,TEPIC
CHIHUAHUA,JUAREZ	0.015	SINALOA,GUASAVE
CHIHUAHUA,JUAREZ	0.023	MEXICO,ECATEPEC,DE,MORELOS
CHIHUAHUA,JUAREZ	0.008	MICHOACAN,URUAPAN
CHIHUAHUA,JUAREZ	0.015	SINALOA,SINALOA
CHIHUAHUA,JUAREZ	0.008	DURANGO,LERDO
CHIHUAHUA,JUAREZ	0.053	JALISCO,GUADALAJARA
CHIHUAHUA,JUAREZ	0.015	GUERRERO,PETATLAN
CHIHUAHUA,JUAREZ	0.008	TAMAULIPAS,MATAMOROS
CHIHUAHUA,JUAREZ	0.030	BAJA,CALIFORNIA,MEXICALI
CHIHUAHUA,JUAREZ	0.030	CHIHUAHUA,NUEVO,CASAS,GRANDES
CHIHUAHUA,JUAREZ	0.008	MICHOACAN,LAZARO,CARDENAS
CHIHUAHUA,JUAREZ	0.015	CHIHUAHUA,CAMARGO
CHIHUAHUA,JUAREZ	0.008	GUERRERO,TECPAN,DE,GALEANA
CHIHUAHUA,JUAREZ	0.008	SINALOA,MOCORITO
CHIHUAHUA,JUAREZ	0.068	SINALOA,BADIRAGUATO
CHIHUAHUA,JUAREZ	0.008	QUINTANA,ROO,BENITO,JUAREZ
CHIHUAHUA,JUAREZ	0.023	DISTRITO,FEDERAL,GUSTAVO,A.,MADERO
CHIHUAHUA,JUAREZ	0.008	GUANAJUATO,CELAYA
CHIHUAHUA,JUAREZ	0.008	GUERRERO,ATOYAC,DE,ALVAREZ
CHIHUAHUA,JUAREZ	0.008	GUERRERO,COYUCA,DE,BENITEZ
CHIHUAHUA,JUAREZ	0.038	GUERRERO,ZIRANDARO
CHIHUAHUA,JUAREZ	0.023	MICHOACAN,ZITACUARO
CHIHUAHUA,JUAREZ	0.008	SINALOA,COSALA
CHIHUAHUA,JUAREZ	0.008	JALISCO,PUERTO,VALLARTA
CHIHUAHUA,JUAREZ	0.008	MEXICO,TECAMAC
CHIHUAHUA,JUAREZ	0.008	GUERRERO,TELOLOAPAN
CHIHUAHUA,JUAREZ	0.008	NUEVO,LEON,SAN,NICOLAS,DE,LOS,GARZA
CHIHUAHUA,JUAREZ	0.008	MICHOACAN,TEPALCATEPEC
CHIHUAHUA,JUAREZ	0.008	TABASCO,CENTRO
CHIHUAHUA,JUAREZ	0.023	HIDALGO,PACHUCA,DE,SOTO
CHIHUAHUA,JUAREZ	0.008	OAXACA,SAN,JUAN,BAUTISTA,TUXTEPEC
CHIHUAHUA,JUAREZ	0.008	GUERRERO,OMETEPEC
CHIHUAHUA,JUAREZ	0.023	MEXICO,IXTAPALUCA
CHIHUAHUA,JUAREZ	0.015	NUEVO,LEON,SAN,PEDRO,GARZA,GARCIA
CHIHUAHUA,JUAREZ	0.008	MICHOACAN,AQUILA
CHIHUAHUA,JUAREZ	0.015	DISTRITO,FEDERAL,XOCHIMILCO
CHIHUAHUA,JUAREZ	0.015	CHIHUAHUA,JANOS
CHIHUAHUA,JUAREZ	0.008	MEXICO,TEPOTZOTLAN
CHIHUAHUA,JUAREZ	0.008	NAYARIT,BAHIA,DE,BANDERAS
CHIHUAHUA,JUAREZ	0.008	CHIAPAS,COMITAN,DE,DOMINGUEZ
CHIHUAHUA,JUAREZ	0.023	GUANAJUATO,ACAMBARO
CHIHUAHUA,JUAREZ	0.023	MEXICO,LUVIANOS
CHIHUAHUA,JUAREZ	0.015	HIDALGO,MINERAL,DE,LA,REFORMA
CHIHUAHUA,JUAREZ	0.008	JALISCO,OCOTLAN
CHIHUAHUA,JUAREZ	0.008	CHIHUAHUA,OCAMPO
CHIHUAHUA,JUAREZ	0.015	OAXACA,SAN,PEDRO,MIXTEPEC,-DTO.,22,-
CHIHUAHUA,JUAREZ	0.045	DURANGO,GUANACEVI
CHIHUAHUA,JUAREZ	0.015	CHIHUAHUA,BUENAVENTURA
CHIHUAHUA,JUAREZ	0.008	MICHOACAN,TACAMBARO
CHIHUAHUA,JUAREZ	0.015	MICHOACAN,ARTEAGA
CHIHUAHUA,JUAREZ	0.023	GUANAJUATO,JERECUARO
CHIHUAHUA,JUAREZ	0.015	SONORA,IMURIS
CHIHUAHUA,JUAREZ	0.008	MEXICO,ACOLMAN
CHIHUAHUA,JUAREZ	0.008	VERACRUZ,COSOLEACAQUE
CHIHUAHUA,JUAREZ	0.008	MEXICO,COYOTEPEC
CHIHUAHUA,JUAREZ	0.008	MEXICO,NOPALTEPEC
CHIHUAHUA,JUAREZ	0.008	VERACRUZ,TEMPOAL
CHIHUAHUA,JUAREZ	0.008	SAN,LUIS,POTOSI,MATEHUALA
CHIHUAHUA,JUAREZ	0.008	GUANAJUATO,GUANAJUATO
CHIHUAHUA,JUAREZ	0.015	OAXACA,SAN,FRANCISCO,IXHUATAN
CHIHUAHUA,JUAREZ	0.008	OAXACA,SAN,PEDRO,POCHUTLA
CHIHUAHUA,JUAREZ	0.008	VERACRUZ,ALVARADO
CHIHUAHUA,JUAREZ	0.008	MICHOACAN,LAGUNILLAS
CHIHUAHUA,JUAREZ	0.023	GUANAJUATO,OCAMPO
CHIHUAHUA,JUAREZ	0.023	OAXACA,SAN,BARTOLO,COYOTEPEC
CHIHUAHUA,JUAREZ	0.008	CHIAPAS,MOTOZINTLA
CHIHUAHUA,JUAREZ	0.008	MEXICO,ACAMBAY
CHIHUAHUA,JUAREZ	0.008	MEXICO,XALATLACO
CHIHUAHUA,JUAREZ	0.008	SONORA,CUCURPE
CHIHUAHUA,JUAREZ	0.008	TAMAULIPAS,OCAMPO
CHIHUAHUA,JUAREZ	0.008	VERACRUZ,LA,PERLA
CHIHUAHUA,JUAREZ	0.008	ZACATECAS,LORETO
SINALOA,CULIACAN	0.041	BAJA,CALIFORNIA,TIJUANA
SINALOA,CULIACAN	0.041	CHIHUAHUA,CHIHUAHUA
SINALOA,CULIACAN	0.095	SINALOA,MAZATLAN
SINALOA,CULIACAN	0.068	SONORA,NOGALES
SINALOA,CULIACAN	0.014	SINALOA,AHOME
SINALOA,CULIACAN	0.014	NAYARIT,TEPIC
SINALOA,CULIACAN	0.027	SINALOA,GUASAVE
SINALOA,CULIACAN	0.041	MEXICO,ECATEPEC,DE,MORELOS
SINALOA,CULIACAN	0.014	MICHOACAN,URUAPAN
SINALOA,CULIACAN	0.027	SINALOA,SINALOA
SINALOA,CULIACAN	0.014	DURANGO,LERDO
SINALOA,CULIACAN	0.095	JALISCO,GUADALAJARA
SINALOA,CULIACAN	0.027	GUERRERO,PETATLAN
SINALOA,CULIACAN	0.014	TAMAULIPAS,MATAMOROS
SINALOA,CULIACAN	0.054	BAJA,CALIFORNIA,MEXICALI
SINALOA,CULIACAN	0.054	CHIHUAHUA,NUEVO,CASAS,GRANDES
SINALOA,CULIACAN	0.014	MICHOACAN,LAZARO,CARDENAS
SINALOA,CULIACAN	0.027	CHIHUAHUA,CAMARGO
SINALOA,CULIACAN	0.014	GUERRERO,TECPAN,DE,GALEANA
SINALOA,CULIACAN	0.014	SINALOA,MOCORITO
SINALOA,CULIACAN	0.122	SINALOA,BADIRAGUATO
SINALOA,CULIACAN	0.014	QUINTANA,ROO,BENITO,JUAREZ
SINALOA,CULIACAN	0.041	DISTRITO,FEDERAL,GUSTAVO,A.,MADERO
SINALOA,CULIACAN	0.014	GUANAJUATO,CELAYA
SINALOA,CULIACAN	0.014	GUERRERO,ATOYAC,DE,ALVAREZ
SINALOA,CULIACAN	0.014	GUERRERO,COYUCA,DE,BENITEZ
SINALOA,CULIACAN	0.068	GUERRERO,ZIRANDARO
SINALOA,CULIACAN	0.041	MICHOACAN,ZITACUARO
SINALOA,CULIACAN	0.014	SINALOA,COSALA
SINALOA,CULIACAN	0.014	JALISCO,PUERTO,VALLARTA
SINALOA,CULIACAN	0.014	MEXICO,TECAMAC
SINALOA,CULIACAN	0.014	GUERRERO,TELOLOAPAN
SINALOA,CULIACAN	0.014	NUEVO,LEON,SAN,NICOLAS,DE,LOS,GARZA
SINALOA,CULIACAN	0.014	MICHOACAN,TEPALCATEPEC
SINALOA,CULIACAN	0.014	TABASCO,CENTRO
SINALOA,CULIACAN	0.041	HIDALGO,PACHUCA,DE,SOTO
SINALOA,CULIACAN	0.014	OAXACA,SAN,JUAN,BAUTISTA,TUXTEPEC
SINALOA,CULIACAN	0.014	GUERRERO,OMETEPEC
SINALOA,CULIACAN	0.041	MEXICO,IXTAPALUCA
SINALOA,CULIACAN	0.027	NUEVO,LEON,SAN,PEDRO,GARZA,GARCIA
SINALOA,CULIACAN	0.014	MICHOACAN,AQUILA
SINALOA,CULIACAN	0.027	DISTRITO,FEDERAL,XOCHIMILCO
SINALOA,CULIACAN	0.027	CHIHUAHUA,JANOS
SINALOA,CULIACAN	0.014	MEXICO,TEPOTZOTLAN
SINALOA,CULIACAN	0.014	NAYARIT,BAHIA,DE,BANDERAS
SINALOA,CULIACAN	0.014	CHIAPAS,COMITAN,DE,DOMINGUEZ
SINALOA,CULIACAN	0.041	GUANAJUATO,ACAMBARO
SINALOA,CULIACAN	0.041	MEXICO,LUVIANOS
SINALOA,CULIACAN	0.027	HIDALGO,MINERAL,DE,LA,REFORMA
SINALOA,CULIACAN	0.014	JALISCO,OCOTLAN
SINALOA,CULIACAN	0.014	CHIHUAHUA,OCAMPO
SINALOA,CULIACAN	0.027	OAXACA,SAN,PEDRO,MIXTEPEC,-DTO.,22,-
SINALOA,CULIACAN	0.081	DURANGO,GUANACEVI
SINALOA,CULIACAN	0.027	CHIHUAHUA,BUENAVENTURA
SINALOA,CULIACAN	0.014	MICHOACAN,TACAMBARO
SINALOA,CULIACAN	0.027	MICHOACAN,ARTEAGA
SINALOA,CULIACAN	0.041	GUANAJUATO,JERECUARO
SINALOA,CULIACAN	0.027	SONORA,IMURIS
SINALOA,CULIACAN	0.014	MEXICO,ACOLMAN
SINALOA,CULIACAN	0.014	VERACRUZ,COSOLEACAQUE
SINALOA,CULIACAN	0.014	MEXICO,COYOTEPEC
SINALOA,CULIACAN	0.014	MEXICO,NOPALTEPEC
SINALOA,CULIACAN	0.014	VERACRUZ,TEMPOAL
SINALOA,CULIACAN	0.014	SAN,LUIS,POTOSI,MATEHUALA
SINALOA,CULIACAN	0.014	GUANAJUATO,GUANAJUATO
SINALOA,CULIACAN	0.027	OAXACA,SAN,FRANCISCO,IXHUATAN
SINALOA,CULIACAN	0.014	OAXACA,SAN,PEDRO,POCHUTLA
SINALOA,CULIACAN	0.014	VERACRUZ,ALVARADO
SINALOA,CULIACAN	0.014	MICHOACAN,LAGUNILLAS
SINALOA,CULIACAN	0.041	GUANAJUATO,OCAMPO
SINALOA,CULIACAN	0.041	OAXACA,SAN,BARTOLO,COYOTEPEC
SINALOA,CULIACAN	0.014	CHIAPAS,MOTOZINTLA
SINALOA,CULIACAN	0.014	MEXICO,ACAMBAY
SINALOA,CULIACAN	0.014	MEXICO,XALATLACO
SINALOA,CULIACAN	0.014	SONORA,CUCURPE
SINALOA,CULIACAN	0.014	TAMAULIPAS,OCAMPO
SINALOA,CULIACAN	0.014	VERACRUZ,LA,PERLA
SINALOA,CULIACAN	0.014	ZACATECAS,LORETO
BAJA,CALIFORNIA,TIJUANA	0.011	SINALOA,MAZATLAN
BAJA,CALIFORNIA,TIJUANA	0.008	SONORA,NOGALES
BAJA,CALIFORNIA,TIJUANA	0.011	JALISCO,GUADALAJARA
BAJA,CALIFORNIA,TIJUANA	0.006	BAJA,CALIFORNIA,MEXICALI
BAJA,CALIFORNIA,TIJUANA	0.006	CHIHUAHUA,NUEVO,CASAS,GRANDES
BAJA,CALIFORNIA,TIJUANA	0.014	SINALOA,BADIRAGUATO
BAJA,CALIFORNIA,TIJUANA	0.008	GUERRERO,ZIRANDARO
BAJA,CALIFORNIA,TIJUANA	0.009	DURANGO,GUANACEVI
CHIHUAHUA,CHIHUAHUA	0.011	SINALOA,MAZATLAN
CHIHUAHUA,CHIHUAHUA	0.008	SONORA,NOGALES
CHIHUAHUA,CHIHUAHUA	0.011	JALISCO,GUADALAJARA
CHIHUAHUA,CHIHUAHUA	0.006	BAJA,CALIFORNIA,MEXICALI
CHIHUAHUA,CHIHUAHUA	0.006	CHIHUAHUA,NUEVO,CASAS,GRANDES
CHIHUAHUA,CHIHUAHUA	0.014	SINALOA,BADIRAGUATO
CHIHUAHUA,CHIHUAHUA	0.008	GUERRERO,ZIRANDARO
CHIHUAHUA,CHIHUAHUA	0.009	DURANGO,GUANACEVI
GUERRERO,ACAPULCO,DE,JUAREZ	0.011	COAHUILA,TORREON
GUERRERO,ACAPULCO,DE,JUAREZ	0.046	DURANGO,DURANGO
GUERRERO,ACAPULCO,DE,JUAREZ	0.007	SINALOA,NAVOLATO
GUERRERO,ACAPULCO,DE,JUAREZ	0.011	NUEVO,LEON,MONTERREY
GUERRERO,ACAPULCO,DE,JUAREZ	0.014	MICHOACAN,MORELIA
GUERRERO,ACAPULCO,DE,JUAREZ	0.025	SINALOA,SALVADOR,ALVARADO
GUERRERO,ACAPULCO,DE,JUAREZ	0.018	MEXICO,NEZAHUALCOYOTL
GUERRERO,ACAPULCO,DE,JUAREZ	0.007	JALISCO,ZAPOPAN
GUERRERO,ACAPULCO,DE,JUAREZ	0.011	DURANGO,SANTIAGO,PAPASQUIARO
GUERRERO,ACAPULCO,DE,JUAREZ	0.007	DISTRITO,FEDERAL,IZTAPALAPA
GUERRERO,ACAPULCO,DE,JUAREZ	0.007	TAMAULIPAS,MIGUEL,ALEMAN
GUERRERO,ACAPULCO,DE,JUAREZ	0.007	GUERRERO,IGUALA,DE,LA,INDEPENDENCIA
GUERRERO,ACAPULCO,DE,JUAREZ	0.007	MEXICO,NAUCALPAN,DE,JUAREZ
GUERRERO,ACAPULCO,DE,JUAREZ	0.007	SINALOA,ANGOSTURA
GUERRERO,ACAPULCO,DE,JUAREZ	0.011	DISTRITO,FEDERAL,CUAUHTEMOC
GUERRERO,ACAPULCO,DE,JUAREZ	0.007	DURANGO,VICENTE,GUERRERO
GUERRERO,ACAPULCO,DE,JUAREZ	0.011	CHIHUAHUA,GUERRERO
GUERRERO,ACAPULCO,DE,JUAREZ	0.007	NUEVO,LEON,SANTA,CATARINA
GUERRERO,ACAPULCO,DE,JUAREZ	0.007	SONORA,NAVOJOA
GUERRERO,ACAPULCO,DE,JUAREZ	0.011	CHIHUAHUA,BALLEZA
GUERRERO,ACAPULCO,DE,JUAREZ	0.007	GUANAJUATO,PENJAMO
GUERRERO,ACAPULCO,DE,JUAREZ	0.007	NUEVO,LEON,GENERAL,ESCOBEDO
GUERRERO,ACAPULCO,DE,JUAREZ	0.007	CHIHUAHUA,CASAS,GRANDES
GUERRERO,ACAPULCO,DE,JUAREZ	0.014	YUCATAN,MERIDA
GUERRERO,ACAPULCO,DE,JUAREZ	0.007	DISTRITO,FEDERAL,CUAJIMALPA,DE,MORELOS
GUERRERO,ACAPULCO,DE,JUAREZ	0.007	SAN,LUIS,POTOSI,RIOVERDE
GUERRERO,ACAPULCO,DE,JUAREZ	0.011	MICHOACAN,PARACUARO
GUERRERO,ACAPULCO,DE,JUAREZ	0.007	NUEVO,LEON,MONTEMORELOS
GUERRERO,ACAPULCO,DE,JUAREZ	0.007	MEXICO,ZACAZONAPAN
DURANGO,GOMEZ,PALACIO	0.007	DURANGO,DURANGO
COAHUILA,TORREON	0.020	DURANGO,DURANGO
COAHUILA,TORREON	0.006	MICHOACAN,MORELIA
COAHUILA,TORREON	0.011	SINALOA,SALVADOR,ALVARADO
COAHUILA,TORREON	0.008	MEXICO,NEZAHUALCOYOTL
COAHUILA,TORREON	0.006	YUCATAN,MERIDA
SINALOA,MAZATLAN	0.018	SONORA,NOGALES
SINALOA,MAZATLAN	0.007	SINALOA,GUASAVE
SINALOA,MAZATLAN	0.011	MEXICO,ECATEPEC,DE,MORELOS
SINALOA,MAZATLAN	0.007	SINALOA,SINALOA
SINALOA,MAZATLAN	0.025	JALISCO,GUADALAJARA
SINALOA,MAZATLAN	0.007	GUERRERO,PETATLAN
SINALOA,MAZATLAN	0.014	BAJA,CALIFORNIA,MEXICALI
SINALOA,MAZATLAN	0.014	CHIHUAHUA,NUEVO,CASAS,GRANDES
SINALOA,MAZATLAN	0.007	CHIHUAHUA,CAMARGO
SINALOA,MAZATLAN	0.032	SINALOA,BADIRAGUATO
SINALOA,MAZATLAN	0.011	DISTRITO,FEDERAL,GUSTAVO,A.,MADERO
SINALOA,MAZATLAN	0.018	GUERRERO,ZIRANDARO
SINALOA,MAZATLAN	0.011	MICHOACAN,ZITACUARO
SINALOA,MAZATLAN	0.011	HIDALGO,PACHUCA,DE,SOTO
SINALOA,MAZATLAN	0.011	MEXICO,IXTAPALUCA
SINALOA,MAZATLAN	0.007	NUEVO,LEON,SAN,PEDRO,GARZA,GARCIA
SINALOA,MAZATLAN	0.007	DISTRITO,FEDERAL,XOCHIMILCO
SINALOA,MAZATLAN	0.007	CHIHUAHUA,JANOS
SINALOA,MAZATLAN	0.011	GUANAJUATO,ACAMBARO
SINALOA,MAZATLAN	0.011	MEXICO,LUVIANOS
SINALOA,MAZATLAN	0.007	HIDALGO,MINERAL,DE,LA,REFORMA
SINALOA,MAZATLAN	0.007	OAXACA,SAN,PEDRO,MIXTEPEC,-DTO.,22,-
SINALOA,MAZATLAN	0.021	DURANGO,GUANACEVI
SINALOA,MAZATLAN	0.007	CHIHUAHUA,BUENAVENTURA
SINALOA,MAZATLAN	0.007	MICHOACAN,ARTEAGA
SINALOA,MAZATLAN	0.011	GUANAJUATO,JERECUARO
SINALOA,MAZATLAN	0.007	SONORA,IMURIS
SINALOA,MAZATLAN	0.007	OAXACA,SAN,FRANCISCO,IXHUATAN
SINALOA,MAZATLAN	0.011	GUANAJUATO,OCAMPO
SINALOA,MAZATLAN	0.011	OAXACA,SAN,BARTOLO,COYOTEPEC
SONORA,NOGALES	0.005	SINALOA,GUASAVE
SONORA,NOGALES	0.008	MEXICO,ECATEPEC,DE,MORELOS
SONORA,NOGALES	0.005	SINALOA,SINALOA
SONORA,NOGALES	0.018	JALISCO,GUADALAJARA
SONORA,NOGALES	0.005	GUERRERO,PETATLAN
SONORA,NOGALES	0.010	BAJA,CALIFORNIA,MEXICALI
SONORA,NOGALES	0.010	CHIHUAHUA,NUEVO,CASAS,GRANDES
SONORA,NOGALES	0.005	CHIHUAHUA,CAMARGO
SONORA,NOGALES	0.023	SINALOA,BADIRAGUATO
SONORA,NOGALES	0.008	DISTRITO,FEDERAL,GUSTAVO,A.,MADERO
SONORA,NOGALES	0.013	GUERRERO,ZIRANDARO
SONORA,NOGALES	0.008	MICHOACAN,ZITACUARO
SONORA,NOGALES	0.008	HIDALGO,PACHUCA,DE,SOTO
SONORA,NOGALES	0.008	MEXICO,IXTAPALUCA
SONORA,NOGALES	0.005	NUEVO,LEON,SAN,PEDRO,GARZA,GARCIA
SONORA,NOGALES	0.005	DISTRITO,FEDERAL,XOCHIMILCO
SONORA,NOGALES	0.005	CHIHUAHUA,JANOS
SONORA,NOGALES	0.008	GUANAJUATO,ACAMBARO
SONORA,NOGALES	0.008	MEXICO,LUVIANOS
SONORA,NOGALES	0.005	HIDALGO,MINERAL,DE,LA,REFORMA
SONORA,NOGALES	0.005	OAXACA,SAN,PEDRO,MIXTEPEC,-DTO.,22,-
SONORA,NOGALES	0.015	DURANGO,GUANACEVI
SONORA,NOGALES	0.005	CHIHUAHUA,BUENAVENTURA
SONORA,NOGALES	0.005	MICHOACAN,ARTEAGA
SONORA,NOGALES	0.008	GUANAJUATO,JERECUARO
SONORA,NOGALES	0.005	SONORA,IMURIS
SONORA,NOGALES	0.005	OAXACA,SAN,FRANCISCO,IXHUATAN
SONORA,NOGALES	0.008	GUANAJUATO,OCAMPO
SONORA,NOGALES	0.008	OAXACA,SAN,BARTOLO,COYOTEPEC
DURANGO,DURANGO	0.013	SINALOA,NAVOLATO
DURANGO,DURANGO	0.020	NUEVO,LEON,MONTERREY
DURANGO,DURANGO	0.026	MICHOACAN,MORELIA
DURANGO,DURANGO	0.007	TAMAULIPAS,REYNOSA
DURANGO,DURANGO	0.046	SINALOA,SALVADOR,ALVARADO
DURANGO,DURANGO	0.007	GUERRERO,CHILPANCINGO,DE,LOS,BRAVO
DURANGO,DURANGO	0.033	MEXICO,NEZAHUALCOYOTL
DURANGO,DURANGO	0.013	JALISCO,ZAPOPAN
DURANGO,DURANGO	0.007	TAMAULIPAS,NUEVO,LAREDO
DURANGO,DURANGO	0.020	DURANGO,SANTIAGO,PAPASQUIARO
DURANGO,DURANGO	0.013	DISTRITO,FEDERAL,IZTAPALAPA
DURANGO,DURANGO	0.007	CHIHUAHUA,GUADALUPE,Y,CALVO
DURANGO,DURANGO	0.013	TAMAULIPAS,MIGUEL,ALEMAN
DURANGO,DURANGO	0.007	GUERRERO,COYUCA,DE,CATALAN
DURANGO,DURANGO	0.007	SONORA,HERMOSILLO
DURANGO,DURANGO	0.007	GUERRERO,TAXCO,DE,ALARCON
DURANGO,DURANGO	0.007	CHIHUAHUA,CUAUHTEMOC
DURANGO,DURANGO	0.007	BAJA,CALIFORNIA,PLAYAS,DE,ROSARITO
DURANGO,DURANGO	0.013	GUERRERO,IGUALA,DE,LA,INDEPENDENCIA
DURANGO,DURANGO	0.007	NUEVO,LEON,GUADALUPE
DURANGO,DURANGO	0.013	MEXICO,NAUCALPAN,DE,JUAREZ
DURANGO,DURANGO	0.007	CHIHUAHUA,MADERA
DURANGO,DURANGO	0.013	SINALOA,ANGOSTURA
DURANGO,DURANGO	0.007	JALISCO,TLAQUEPAQUE
DURANGO,DURANGO	0.007	BAJA,CALIFORNIA,ENSENADA
DURANGO,DURANGO	0.020	DISTRITO,FEDERAL,CUAUHTEMOC
DURANGO,DURANGO	0.013	DURANGO,VICENTE,GUERRERO
DURANGO,DURANGO	0.007	MEXICO,TLALNEPANTLA,DE,BAZ
DURANGO,DURANGO	0.007	GUERRERO,AJUCHITLAN,DEL,PROGRESO
DURANGO,DURANGO	0.007	SINALOA,ELOTA
DURANGO,DURANGO	0.007	DISTRITO,FEDERAL,TLALPAN
DURANGO,DURANGO	0.007	SONORA,GENERAL,PLUTARCO,ELIAS,CALLES
DURANGO,DURANGO	0.007	BAJA,CALIFORNIA,TECATE
DURANGO,DURANGO	0.007	DURANGO,SAN,DIMAS
DURANGO,DURANGO	0.007	GUERRERO,AYUTLA,DE,LOS,LIBRES
DURANGO,DURANGO	0.020	CHIHUAHUA,GUERRERO
DURANGO,DURANGO	0.007	MORELOS,TEMIXCO
DURANGO,DURANGO	0.007	CHIHUAHUA,BOCOYNA
DURANGO,DURANGO	0.007	CHIHUAHUA,GUACHOCHI
DURANGO,DURANGO	0.013	NUEVO,LEON,SANTA,CATARINA
DURANGO,DURANGO	0.013	SONORA,NAVOJOA
DURANGO,DURANGO	0.007	MEXICO,NICOLAS,ROMERO
DURANGO,DURANGO	0.007	TAMAULIPAS,CAMARGO
DURANGO,DURANGO	0.007	MEXICO,CHIMALHUACAN
DURANGO,DURANGO	0.020	CHIHUAHUA,BALLEZA
DURANGO,DURANGO	0.007	CHIHUAHUA,NAMIQUIPA
DURANGO,DURANGO	0.013	GUANAJUATO,PENJAMO
DURANGO,DURANGO	0.007	GUERRERO,ZAPOTITLAN,TABLAS
DURANGO,DURANGO	0.007	GUERRERO,SAN,MARCOS
DURANGO,DURANGO	0.013	NUEVO,LEON,GENERAL,ESCOBEDO
DURANGO,DURANGO	0.013	CHIHUAHUA,CASAS,GRANDES
DURANGO,DURANGO	0.007	DISTRITO,FEDERAL,AZCAPOTZALCO
DURANGO,DURANGO	0.007	MICHOACAN,MUGICA
DURANGO,DURANGO	0.026	YUCATAN,MERIDA
DURANGO,DURANGO	0.013	DISTRITO,FEDERAL,CUAJIMALPA,DE,MORELOS
DURANGO,DURANGO	0.007	TABASCO,CUNDUACAN
DURANGO,DURANGO	0.007	DISTRITO,FEDERAL,ALVARO,OBREGON
DURANGO,DURANGO	0.007	JALISCO,LA,BARCA
DURANGO,DURANGO	0.007	TAMAULIPAS,RIO,BRAVO
DURANGO,DURANGO	0.007	MICHOACAN,HIDALGO
DURANGO,DURANGO	0.007	AGUASCALIENTES,JESUS,MARIA
DURANGO,DURANGO	0.013	SAN,LUIS,POTOSI,RIOVERDE
DURANGO,DURANGO	0.007	CHIHUAHUA,MORELOS
DURANGO,DURANGO	0.007	MICHOACAN,BUENAVISTA
DURANGO,DURANGO	0.020	MICHOACAN,PARACUARO
DURANGO,DURANGO	0.013	NUEVO,LEON,MONTEMORELOS
DURANGO,DURANGO	0.007	GUANAJUATO,CORTAZAR
DURANGO,DURANGO	0.007	SONORA,ROSARIO
DURANGO,DURANGO	0.007	CHIHUAHUA,CHINIPAS
DURANGO,DURANGO	0.007	MICHOACAN,IXTLAN
DURANGO,DURANGO	0.007	OAXACA,SANTO,DOMINGO,TEHUANTEPEC
DURANGO,DURANGO	0.007	GUANAJUATO,COMONFORT
DURANGO,DURANGO	0.007	JALISCO,IXTLAHUACAN,DEL,RIO
DURANGO,DURANGO	0.007	MICHOACAN,SALVADOR,ESCALANTE
DURANGO,DURANGO	0.007	MICHOACAN,TUMBISCATIO
DURANGO,DURANGO	0.007	CHIAPAS,PUEBLO,NUEVO,SOLISTAHUACAN
DURANGO,DURANGO	0.007	MEXICO,MELCHOR,OCAMPO
DURANGO,DURANGO	0.007	MEXICO,METEPEC
DURANGO,DURANGO	0.007	MICHOACAN,TANGANCICUARO
DURANGO,DURANGO	0.007	MICHOACAN,TOCUMBO
DURANGO,DURANGO	0.007	NUEVO,LEON,GARCIA
DURANGO,DURANGO	0.007	PUEBLA,SAN,ANDRES,CHOLULA
DURANGO,DURANGO	0.007	MEXICO,VALLE,DE,BRAVO
DURANGO,DURANGO	0.007	VERACRUZ,EMILIANO,ZAPATA
DURANGO,DURANGO	0.007	HIDALGO,SINGUILUCAN
DURANGO,DURANGO	0.007	MEXICO,OTUMBA
DURANGO,DURANGO	0.007	MICHOACAN,TZITZIO
DURANGO,DURANGO	0.007	JALISCO,SAYULA
DURANGO,DURANGO	0.007	MEXICO,TEMASCALAPA
DURANGO,DURANGO	0.007	MEXICO,SAN,MARTIN,DE,LAS,PIRAMIDES
DURANGO,DURANGO	0.007	OAXACA,MARISCALA,DE,JUAREZ
DURANGO,DURANGO	0.007	PUEBLA,SAN,MARTIN,TEXMELUCAN
DURANGO,DURANGO	0.007	VERACRUZ,CUICHAPA
DURANGO,DURANGO	0.007	VERACRUZ,LAS,CHOAPAS
DURANGO,DURANGO	0.007	CHIAPAS,OCOZOCOAUTLA,DE,ESPINOSA
DURANGO,DURANGO	0.007	MEXICO,TEMOAYA
DURANGO,DURANGO	0.013	MEXICO,ZACAZONAPAN
DURANGO,DURANGO	0.007	AGUASCALIENTES,CALVILLO
DURANGO,DURANGO	0.007	CHIAPAS,BERRIOZABAL
DURANGO,DURANGO	0.007	CHIAPAS,UNION,JUAREZ
DURANGO,DURANGO	0.007	CHIAPAS,VENUSTIANO,CARRANZA
DURANGO,DURANGO	0.007	HIDALGO,METEPEC
DURANGO,DURANGO	0.007	MEXICO,IXTAPAN,DEL,ORO
DURANGO,DURANGO	0.007	MEXICO,SANTO,TOMAS
DURANGO,DURANGO	0.007	MICHOACAN,EPITACIO,HUERTA
DURANGO,DURANGO	0.007	OAXACA,SANTA,CRUZ,TACACHE,DE,MINA
DURANGO,DURANGO	0.007	VERACRUZ,CARRILLO,PUERTO
DURANGO,DURANGO	0.007	VERACRUZ,CHALMA
SINALOA,NAVOLATO	0.007	SINALOA,SALVADOR,ALVARADO
SINALOA,NAVOLATO	0.005	MEXICO,NEZAHUALCOYOTL
NUEVO,LEON,MONTERREY	0.006	MICHOACAN,MORELIA
NUEVO,LEON,MONTERREY	0.011	SINALOA,SALVADOR,ALVARADO
NUEVO,LEON,MONTERREY	0.008	MEXICO,NEZAHUALCOYOTL
NUEVO,LEON,MONTERREY	0.006	YUCATAN,MERIDA
MICHOACAN,MORELIA	0.014	SINALOA,SALVADOR,ALVARADO
MICHOACAN,MORELIA	0.010	MEXICO,NEZAHUALCOYOTL
MICHOACAN,MORELIA	0.006	DURANGO,SANTIAGO,PAPASQUIARO
MICHOACAN,MORELIA	0.006	DISTRITO,FEDERAL,CUAUHTEMOC
MICHOACAN,MORELIA	0.006	CHIHUAHUA,GUERRERO
MICHOACAN,MORELIA	0.006	CHIHUAHUA,BALLEZA
MICHOACAN,MORELIA	0.008	YUCATAN,MERIDA
MICHOACAN,MORELIA	0.006	MICHOACAN,PARACUARO
SINALOA,GUASAVE	0.007	JALISCO,GUADALAJARA
SINALOA,GUASAVE	0.009	SINALOA,BADIRAGUATO
SINALOA,GUASAVE	0.005	GUERRERO,ZIRANDARO
SINALOA,GUASAVE	0.006	DURANGO,GUANACEVI
MEXICO,ECATEPEC,DE,MORELOS	0.011	JALISCO,GUADALAJARA
MEXICO,ECATEPEC,DE,MORELOS	0.006	BAJA,CALIFORNIA,MEXICALI
MEXICO,ECATEPEC,DE,MORELOS	0.006	CHIHUAHUA,NUEVO,CASAS,GRANDES
MEXICO,ECATEPEC,DE,MORELOS	0.014	SINALOA,BADIRAGUATO
MEXICO,ECATEPEC,DE,MORELOS	0.008	GUERRERO,ZIRANDARO
MEXICO,ECATEPEC,DE,MORELOS	0.009	DURANGO,GUANACEVI
SINALOA,SINALOA	0.007	JALISCO,GUADALAJARA
SINALOA,SINALOA	0.009	SINALOA,BADIRAGUATO
SINALOA,SINALOA	0.005	GUERRERO,ZIRANDARO
SINALOA,SINALOA	0.006	DURANGO,GUANACEVI
SINALOA,SALVADOR,ALVARADO	0.018	MEXICO,NEZAHUALCOYOTL
SINALOA,SALVADOR,ALVARADO	0.007	JALISCO,ZAPOPAN
SINALOA,SALVADOR,ALVARADO	0.011	DURANGO,SANTIAGO,PAPASQUIARO
SINALOA,SALVADOR,ALVARADO	0.007	DISTRITO,FEDERAL,IZTAPALAPA
SINALOA,SALVADOR,ALVARADO	0.007	TAMAULIPAS,MIGUEL,ALEMAN
SINALOA,SALVADOR,ALVARADO	0.007	GUERRERO,IGUALA,DE,LA,INDEPENDENCIA
SINALOA,SALVADOR,ALVARADO	0.007	MEXICO,NAUCALPAN,DE,JUAREZ
SINALOA,SALVADOR,ALVARADO	0.007	SINALOA,ANGOSTURA
SINALOA,SALVADOR,ALVARADO	0.011	DISTRITO,FEDERAL,CUAUHTEMOC
SINALOA,SALVADOR,ALVARADO	0.007	DURANGO,VICENTE,GUERRERO
SINALOA,SALVADOR,ALVARADO	0.011	CHIHUAHUA,GUERRERO
SINALOA,SALVADOR,ALVARADO	0.007	NUEVO,LEON,SANTA,CATARINA
SINALOA,SALVADOR,ALVARADO	0.007	SONORA,NAVOJOA
SINALOA,SALVADOR,ALVARADO	0.011	CHIHUAHUA,BALLEZA
SINALOA,SALVADOR,ALVARADO	0.007	GUANAJUATO,PENJAMO
SINALOA,SALVADOR,ALVARADO	0.007	NUEVO,LEON,GENERAL,ESCOBEDO
SINALOA,SALVADOR,ALVARADO	0.007	CHIHUAHUA,CASAS,GRANDES
SINALOA,SALVADOR,ALVARADO	0.014	YUCATAN,MERIDA
SINALOA,SALVADOR,ALVARADO	0.007	DISTRITO,FEDERAL,CUAJIMALPA,DE,MORELOS
SINALOA,SALVADOR,ALVARADO	0.007	SAN,LUIS,POTOSI,RIOVERDE
SINALOA,SALVADOR,ALVARADO	0.011	MICHOACAN,PARACUARO
SINALOA,SALVADOR,ALVARADO	0.007	NUEVO,LEON,MONTEMORELOS
SINALOA,SALVADOR,ALVARADO	0.007	MEXICO,ZACAZONAPAN
MEXICO,NEZAHUALCOYOTL	0.005	JALISCO,ZAPOPAN
MEXICO,NEZAHUALCOYOTL	0.008	DURANGO,SANTIAGO,PAPASQUIARO
MEXICO,NEZAHUALCOYOTL	0.005	DISTRITO,FEDERAL,IZTAPALAPA
MEXICO,NEZAHUALCOYOTL	0.005	TAMAULIPAS,MIGUEL,ALEMAN
MEXICO,NEZAHUALCOYOTL	0.005	GUERRERO,IGUALA,DE,LA,INDEPENDENCIA
MEXICO,NEZAHUALCOYOTL	0.005	MEXICO,NAUCALPAN,DE,JUAREZ
MEXICO,NEZAHUALCOYOTL	0.005	SINALOA,ANGOSTURA
MEXICO,NEZAHUALCOYOTL	0.008	DISTRITO,FEDERAL,CUAUHTEMOC
MEXICO,NEZAHUALCOYOTL	0.005	DURANGO,VICENTE,GUERRERO
MEXICO,NEZAHUALCOYOTL	0.008	CHIHUAHUA,GUERRERO
MEXICO,NEZAHUALCOYOTL	0.005	NUEVO,LEON,SANTA,CATARINA
MEXICO,NEZAHUALCOYOTL	0.005	SONORA,NAVOJOA
MEXICO,NEZAHUALCOYOTL	0.008	CHIHUAHUA,BALLEZA
MEXICO,NEZAHUALCOYOTL	0.005	GUANAJUATO,PENJAMO
MEXICO,NEZAHUALCOYOTL	0.005	NUEVO,LEON,GENERAL,ESCOBEDO
MEXICO,NEZAHUALCOYOTL	0.005	CHIHUAHUA,CASAS,GRANDES
MEXICO,NEZAHUALCOYOTL	0.010	YUCATAN,MERIDA
MEXICO,NEZAHUALCOYOTL	0.005	DISTRITO,FEDERAL,CUAJIMALPA,DE,MORELOS
MEXICO,NEZAHUALCOYOTL	0.005	SAN,LUIS,POTOSI,RIOVERDE
MEXICO,NEZAHUALCOYOTL	0.008	MICHOACAN,PARACUARO
MEXICO,NEZAHUALCOYOTL	0.005	NUEVO,LEON,MONTEMORELOS
MEXICO,NEZAHUALCOYOTL	0.005	MEXICO,ZACAZONAPAN
JALISCO,GUADALAJARA	0.007	GUERRERO,PETATLAN
JALISCO,GUADALAJARA	0.014	BAJA,CALIFORNIA,MEXICALI
JALISCO,GUADALAJARA	0.014	CHIHUAHUA,NUEVO,CASAS,GRANDES
JALISCO,GUADALAJARA	0.007	CHIHUAHUA,CAMARGO
JALISCO,GUADALAJARA	0.032	SINALOA,BADIRAGUATO
JALISCO,GUADALAJARA	0.011	DISTRITO,FEDERAL,GUSTAVO,A.,MADERO
JALISCO,GUADALAJARA	0.018	GUERRERO,ZIRANDARO
JALISCO,GUADALAJARA	0.011	MICHOACAN,ZITACUARO
JALISCO,GUADALAJARA	0.011	HIDALGO,PACHUCA,DE,SOTO
JALISCO,GUADALAJARA	0.011	MEXICO,IXTAPALUCA
JALISCO,GUADALAJARA	0.007	NUEVO,LEON,SAN,PEDRO,GARZA,GARCIA
JALISCO,GUADALAJARA	0.007	DISTRITO,FEDERAL,XOCHIMILCO
JALISCO,GUADALAJARA	0.007	CHIHUAHUA,JANOS
JALISCO,GUADALAJARA	0.011	GUANAJUATO,ACAMBARO
JALISCO,GUADALAJARA	0.011	MEXICO,LUVIANOS
JALISCO,GUADALAJARA	0.007	HIDALGO,MINERAL,DE,LA,REFORMA
JALISCO,GUADALAJARA	0.007	OAXACA,SAN,PEDRO,MIXTEPEC,-DTO.,22,-
JALISCO,GUADALAJARA	0.021	DURANGO,GUANACEVI
JALISCO,GUADALAJARA	0.007	CHIHUAHUA,BUENAVENTURA
JALISCO,GUADALAJARA	0.007	MICHOACAN,ARTEAGA
JALISCO,GUADALAJARA	0.011	GUANAJUATO,JERECUARO
JALISCO,GUADALAJARA	0.007	SONORA,IMURIS
JALISCO,GUADALAJARA	0.007	OAXACA,SAN,FRANCISCO,IXHUATAN
JALISCO,GUADALAJARA	0.011	GUANAJUATO,OCAMPO
JALISCO,GUADALAJARA	0.011	OAXACA,SAN,BARTOLO,COYOTEPEC
GUERRERO,PETATLAN	0.009	SINALOA,BADIRAGUATO
GUERRERO,PETATLAN	0.005	GUERRERO,ZIRANDARO
GUERRERO,PETATLAN	0.006	DURANGO,GUANACEVI
DURANGO,SANTIAGO,PAPASQUIARO	0.006	YUCATAN,MERIDA
BAJA,CALIFORNIA,MEXICALI	0.008	CHIHUAHUA,NUEVO,CASAS,GRANDES
BAJA,CALIFORNIA,MEXICALI	0.018	SINALOA,BADIRAGUATO
BAJA,CALIFORNIA,MEXICALI	0.006	DISTRITO,FEDERAL,GUSTAVO,A.,MADERO
BAJA,CALIFORNIA,MEXICALI	0.010	GUERRERO,ZIRANDARO
BAJA,CALIFORNIA,MEXICALI	0.006	MICHOACAN,ZITACUARO
BAJA,CALIFORNIA,MEXICALI	0.006	HIDALGO,PACHUCA,DE,SOTO
BAJA,CALIFORNIA,MEXICALI	0.006	MEXICO,IXTAPALUCA
BAJA,CALIFORNIA,MEXICALI	0.006	GUANAJUATO,ACAMBARO
BAJA,CALIFORNIA,MEXICALI	0.006	MEXICO,LUVIANOS
BAJA,CALIFORNIA,MEXICALI	0.012	DURANGO,GUANACEVI
BAJA,CALIFORNIA,MEXICALI	0.006	GUANAJUATO,JERECUARO
BAJA,CALIFORNIA,MEXICALI	0.006	GUANAJUATO,OCAMPO
BAJA,CALIFORNIA,MEXICALI	0.006	OAXACA,SAN,BARTOLO,COYOTEPEC
CHIHUAHUA,NUEVO,CASAS,GRANDES	0.018	SINALOA,BADIRAGUATO
CHIHUAHUA,NUEVO,CASAS,GRANDES	0.006	DISTRITO,FEDERAL,GUSTAVO,A.,MADERO
CHIHUAHUA,NUEVO,CASAS,GRANDES	0.010	GUERRERO,ZIRANDARO
CHIHUAHUA,NUEVO,CASAS,GRANDES	0.006	MICHOACAN,ZITACUARO
CHIHUAHUA,NUEVO,CASAS,GRANDES	0.006	HIDALGO,PACHUCA,DE,SOTO
CHIHUAHUA,NUEVO,CASAS,GRANDES	0.006	MEXICO,IXTAPALUCA
CHIHUAHUA,NUEVO,CASAS,GRANDES	0.006	GUANAJUATO,ACAMBARO
CHIHUAHUA,NUEVO,CASAS,GRANDES	0.006	MEXICO,LUVIANOS
CHIHUAHUA,NUEVO,CASAS,GRANDES	0.012	DURANGO,GUANACEVI
CHIHUAHUA,NUEVO,CASAS,GRANDES	0.006	GUANAJUATO,JERECUARO
CHIHUAHUA,NUEVO,CASAS,GRANDES	0.006	GUANAJUATO,OCAMPO
CHIHUAHUA,NUEVO,CASAS,GRANDES	0.006	OAXACA,SAN,BARTOLO,COYOTEPEC
CHIHUAHUA,CAMARGO	0.009	SINALOA,BADIRAGUATO
CHIHUAHUA,CAMARGO	0.005	GUERRERO,ZIRANDARO
CHIHUAHUA,CAMARGO	0.006	DURANGO,GUANACEVI
SINALOA,BADIRAGUATO	0.014	DISTRITO,FEDERAL,GUSTAVO,A.,MADERO
SINALOA,BADIRAGUATO	0.023	GUERRERO,ZIRANDARO
SINALOA,BADIRAGUATO	0.014	MICHOACAN,ZITACUARO
SINALOA,BADIRAGUATO	0.014	HIDALGO,PACHUCA,DE,SOTO
SINALOA,BADIRAGUATO	0.014	MEXICO,IXTAPALUCA
SINALOA,BADIRAGUATO	0.009	NUEVO,LEON,SAN,PEDRO,GARZA,GARCIA
SINALOA,BADIRAGUATO	0.009	DISTRITO,FEDERAL,XOCHIMILCO
SINALOA,BADIRAGUATO	0.009	CHIHUAHUA,JANOS
SINALOA,BADIRAGUATO	0.014	GUANAJUATO,ACAMBARO
SINALOA,BADIRAGUATO	0.014	MEXICO,LUVIANOS
SINALOA,BADIRAGUATO	0.009	HIDALGO,MINERAL,DE,LA,REFORMA
SINALOA,BADIRAGUATO	0.009	OAXACA,SAN,PEDRO,MIXTEPEC,-DTO.,22,-
SINALOA,BADIRAGUATO	0.027	DURANGO,GUANACEVI
SINALOA,BADIRAGUATO	0.009	CHIHUAHUA,BUENAVENTURA
SINALOA,BADIRAGUATO	0.009	MICHOACAN,ARTEAGA
SINALOA,BADIRAGUATO	0.014	GUANAJUATO,JERECUARO
SINALOA,BADIRAGUATO	0.009	SONORA,IMURIS
SINALOA,BADIRAGUATO	0.009	OAXACA,SAN,FRANCISCO,IXHUATAN
SINALOA,BADIRAGUATO	0.014	GUANAJUATO,OCAMPO
SINALOA,BADIRAGUATO	0.014	OAXACA,SAN,BARTOLO,COYOTEPEC
DISTRITO,FEDERAL,GUSTAVO,A.,MADERO	0.008	GUERRERO,ZIRANDARO
DISTRITO,FEDERAL,GUSTAVO,A.,MADERO	0.009	DURANGO,GUANACEVI
DISTRITO,FEDERAL,CUAUHTEMOC	0.006	YUCATAN,MERIDA
GUERRERO,ZIRANDARO	0.008	MICHOACAN,ZITACUARO
GUERRERO,ZIRANDARO	0.008	HIDALGO,PACHUCA,DE,SOTO
GUERRERO,ZIRANDARO	0.008	MEXICO,IXTAPALUCA
GUERRERO,ZIRANDARO	0.005	NUEVO,LEON,SAN,PEDRO,GARZA,GARCIA
GUERRERO,ZIRANDARO	0.005	DISTRITO,FEDERAL,XOCHIMILCO
GUERRERO,ZIRANDARO	0.005	CHIHUAHUA,JANOS
GUERRERO,ZIRANDARO	0.008	GUANAJUATO,ACAMBARO
GUERRERO,ZIRANDARO	0.008	MEXICO,LUVIANOS
GUERRERO,ZIRANDARO	0.005	HIDALGO,MINERAL,DE,LA,REFORMA
GUERRERO,ZIRANDARO	0.005	OAXACA,SAN,PEDRO,MIXTEPEC,-DTO.,22,-
GUERRERO,ZIRANDARO	0.015	DURANGO,GUANACEVI
GUERRERO,ZIRANDARO	0.005	CHIHUAHUA,BUENAVENTURA
GUERRERO,ZIRANDARO	0.005	MICHOACAN,ARTEAGA
GUERRERO,ZIRANDARO	0.008	GUANAJUATO,JERECUARO
GUERRERO,ZIRANDARO	0.005	SONORA,IMURIS
GUERRERO,ZIRANDARO	0.005	OAXACA,SAN,FRANCISCO,IXHUATAN
GUERRERO,ZIRANDARO	0.008	GUANAJUATO,OCAMPO
GUERRERO,ZIRANDARO	0.008	OAXACA,SAN,BARTOLO,COYOTEPEC
MICHOACAN,ZITACUARO	0.009	DURANGO,GUANACEVI
CHIHUAHUA,GUERRERO	0.006	YUCATAN,MERIDA
HIDALGO,PACHUCA,DE,SOTO	0.009	DURANGO,GUANACEVI
MEXICO,IXTAPALUCA	0.009	DURANGO,GUANACEVI
NUEVO,LEON,SAN,PEDRO,GARZA,GARCIA	0.006	DURANGO,GUANACEVI
DISTRITO,FEDERAL,XOCHIMILCO	0.006	DURANGO,GUANACEVI
CHIHUAHUA,BALLEZA	0.006	YUCATAN,MERIDA
CHIHUAHUA,JANOS	0.006	DURANGO,GUANACEVI
GUANAJUATO,ACAMBARO	0.009	DURANGO,GUANACEVI
MEXICO,LUVIANOS	0.009	DURANGO,GUANACEVI
YUCATAN,MERIDA	0.006	MICHOACAN,PARACUARO
HIDALGO,MINERAL,DE,LA,REFORMA	0.006	DURANGO,GUANACEVI
OAXACA,SAN,PEDRO,MIXTEPEC,-DTO.,22,-	0.006	DURANGO,GUANACEVI
DURANGO,GUANACEVI	0.006	CHIHUAHUA,BUENAVENTURA
DURANGO,GUANACEVI	0.006	MICHOACAN,ARTEAGA
DURANGO,GUANACEVI	0.009	GUANAJUATO,JERECUARO
DURANGO,GUANACEVI	0.006	SONORA,IMURIS
DURANGO,GUANACEVI	0.006	OAXACA,SAN,FRANCISCO,IXHUATAN
DURANGO,GUANACEVI	0.009	GUANAJUATO,OCAMPO
DURANGO,GUANACEVI	0.009	OAXACA,SAN,BARTOLO,COYOTEPEC
