# Supplementary material for: Analysis of México’s Narco-War Network (2007–2011)
Source: PLoS One. 2015 May 18;10(5):e0126503. doi: 10.1371/journal.pone.0126503 (PMC4436224; doi:10.1371/journal.pone.0126503)
Supplement: S1 Compressed file — Each file contains all the correlations above certain threshold (indicated in the name of the file), during a particular month (also indicated in the name of the file). The file names have the value of θ followed by the number of the i th month, starting from January of 2007 until Sept. 2011. (ZIP) [file pone.0126503.s004.zip › Correlations_by_month/0.005__15.sif]

CHIHUAHUA,JUAREZ	0.047	SINALOA,CULIACAN
CHIHUAHUA,JUAREZ	0.031	CHIHUAHUA,CHIHUAHUA
CHIHUAHUA,JUAREZ	0.031	DURANGO,GOMEZ,PALACIO
CHIHUAHUA,JUAREZ	0.094	COAHUILA,TORREON
CHIHUAHUA,JUAREZ	0.110	SINALOA,MAZATLAN
CHIHUAHUA,JUAREZ	0.063	SONORA,NOGALES
CHIHUAHUA,JUAREZ	0.031	NUEVO,LEON,MONTERREY
CHIHUAHUA,JUAREZ	0.016	SINALOA,AHOME
CHIHUAHUA,JUAREZ	0.016	NAYARIT,TEPIC
CHIHUAHUA,JUAREZ	0.078	TAMAULIPAS,REYNOSA
CHIHUAHUA,JUAREZ	0.031	SINALOA,GUASAVE
CHIHUAHUA,JUAREZ	0.031	SINALOA,SINALOA
CHIHUAHUA,JUAREZ	0.031	DURANGO,LERDO
CHIHUAHUA,JUAREZ	0.094	JALISCO,GUADALAJARA
CHIHUAHUA,JUAREZ	0.031	GUERRERO,PETATLAN
CHIHUAHUA,JUAREZ	0.016	TAMAULIPAS,MATAMOROS
CHIHUAHUA,JUAREZ	0.016	BAJA,CALIFORNIA,MEXICALI
CHIHUAHUA,JUAREZ	0.031	CHIHUAHUA,NUEVO,CASAS,GRANDES
CHIHUAHUA,JUAREZ	0.031	CHIHUAHUA,CAMARGO
CHIHUAHUA,JUAREZ	0.157	CHIHUAHUA,ASCENSION
CHIHUAHUA,JUAREZ	0.110	SINALOA,BADIRAGUATO
CHIHUAHUA,JUAREZ	0.031	CHIHUAHUA,CUAUHTEMOC
CHIHUAHUA,JUAREZ	0.047	QUINTANA,ROO,BENITO,JUAREZ
CHIHUAHUA,JUAREZ	0.031	DISTRITO,FEDERAL,GUSTAVO,A.,MADERO
CHIHUAHUA,JUAREZ	0.016	GUANAJUATO,CELAYA
CHIHUAHUA,JUAREZ	0.016	DURANGO,VICENTE,GUERRERO
CHIHUAHUA,JUAREZ	0.016	GUERRERO,COYUCA,DE,BENITEZ
CHIHUAHUA,JUAREZ	0.016	MEXICO,TLALNEPANTLA,DE,BAZ
CHIHUAHUA,JUAREZ	0.016	SONORA,CABORCA
CHIHUAHUA,JUAREZ	0.078	GUERRERO,ZIRANDARO
CHIHUAHUA,JUAREZ	0.016	SINALOA,ELOTA
CHIHUAHUA,JUAREZ	0.047	MICHOACAN,ZITACUARO
CHIHUAHUA,JUAREZ	0.031	JALISCO,PUERTO,VALLARTA
CHIHUAHUA,JUAREZ	0.016	SINALOA,CHOIX
CHIHUAHUA,JUAREZ	0.016	MEXICO,TECAMAC
CHIHUAHUA,JUAREZ	0.016	CHIAPAS,TAPACHULA
CHIHUAHUA,JUAREZ	0.016	GUERRERO,TELOLOAPAN
CHIHUAHUA,JUAREZ	0.016	NUEVO,LEON,SAN,NICOLAS,DE,LOS,GARZA
CHIHUAHUA,JUAREZ	0.016	MICHOACAN,TEPALCATEPEC
CHIHUAHUA,JUAREZ	0.016	TABASCO,CENTRO
CHIHUAHUA,JUAREZ	0.016	HIDALGO,PACHUCA,DE,SOTO
CHIHUAHUA,JUAREZ	0.016	GUERRERO,OMETEPEC
CHIHUAHUA,JUAREZ	0.063	MEXICO,IXTAPALUCA
CHIHUAHUA,JUAREZ	0.047	OAXACA,OAXACA,DE,JUAREZ
CHIHUAHUA,JUAREZ	0.016	MICHOACAN,AQUILA
CHIHUAHUA,JUAREZ	0.031	DISTRITO,FEDERAL,XOCHIMILCO
CHIHUAHUA,JUAREZ	0.031	CHIHUAHUA,BALLEZA
CHIHUAHUA,JUAREZ	0.031	CHIHUAHUA,JANOS
CHIHUAHUA,JUAREZ	0.016	MEXICO,TEPOTZOTLAN
CHIHUAHUA,JUAREZ	0.016	CHIAPAS,COMITAN,DE,DOMINGUEZ
CHIHUAHUA,JUAREZ	0.047	GUANAJUATO,ACAMBARO
CHIHUAHUA,JUAREZ	0.047	MEXICO,LUVIANOS
CHIHUAHUA,JUAREZ	0.031	HIDALGO,MINERAL,DE,LA,REFORMA
CHIHUAHUA,JUAREZ	0.016	JALISCO,OCOTLAN
CHIHUAHUA,JUAREZ	0.016	CHIHUAHUA,OCAMPO
CHIHUAHUA,JUAREZ	0.031	OAXACA,SAN,PEDRO,MIXTEPEC,-DTO.,22,-
CHIHUAHUA,JUAREZ	0.094	DURANGO,GUANACEVI
CHIHUAHUA,JUAREZ	0.016	JALISCO,CIHUATLAN
CHIHUAHUA,JUAREZ	0.031	CHIHUAHUA,BUENAVENTURA
CHIHUAHUA,JUAREZ	0.016	MICHOACAN,TACAMBARO
CHIHUAHUA,JUAREZ	0.031	MICHOACAN,ARTEAGA
CHIHUAHUA,JUAREZ	0.047	GUANAJUATO,JERECUARO
CHIHUAHUA,JUAREZ	0.031	SONORA,IMURIS
CHIHUAHUA,JUAREZ	0.016	MEXICO,ACOLMAN
CHIHUAHUA,JUAREZ	0.016	VERACRUZ,COSOLEACAQUE
CHIHUAHUA,JUAREZ	0.016	MEXICO,COYOTEPEC
CHIHUAHUA,JUAREZ	0.016	MEXICO,NOPALTEPEC
CHIHUAHUA,JUAREZ	0.016	VERACRUZ,TEMPOAL
CHIHUAHUA,JUAREZ	0.016	SAN,LUIS,POTOSI,MATEHUALA
CHIHUAHUA,JUAREZ	0.016	GUANAJUATO,GUANAJUATO
CHIHUAHUA,JUAREZ	0.031	OAXACA,SAN,FRANCISCO,IXHUATAN
CHIHUAHUA,JUAREZ	0.016	OAXACA,SAN,PEDRO,POCHUTLA
CHIHUAHUA,JUAREZ	0.016	VERACRUZ,ALVARADO
CHIHUAHUA,JUAREZ	0.016	MICHOACAN,LAGUNILLAS
CHIHUAHUA,JUAREZ	0.047	GUANAJUATO,OCAMPO
CHIHUAHUA,JUAREZ	0.047	OAXACA,SAN,BARTOLO,COYOTEPEC
CHIHUAHUA,JUAREZ	0.016	CHIAPAS,MOTOZINTLA
CHIHUAHUA,JUAREZ	0.016	MEXICO,ACAMBAY
CHIHUAHUA,JUAREZ	0.016	MEXICO,XALATLACO
CHIHUAHUA,JUAREZ	0.016	SONORA,CUCURPE
CHIHUAHUA,JUAREZ	0.016	TAMAULIPAS,OCAMPO
CHIHUAHUA,JUAREZ	0.016	VERACRUZ,LA,PERLA
CHIHUAHUA,JUAREZ	0.016	ZACATECAS,LORETO
SINALOA,CULIACAN	0.011	COAHUILA,TORREON
SINALOA,CULIACAN	0.013	SINALOA,MAZATLAN
SINALOA,CULIACAN	0.007	SONORA,NOGALES
SINALOA,CULIACAN	0.009	TAMAULIPAS,REYNOSA
SINALOA,CULIACAN	0.011	JALISCO,GUADALAJARA
SINALOA,CULIACAN	0.018	CHIHUAHUA,ASCENSION
SINALOA,CULIACAN	0.013	SINALOA,BADIRAGUATO
SINALOA,CULIACAN	0.005	QUINTANA,ROO,BENITO,JUAREZ
SINALOA,CULIACAN	0.009	GUERRERO,ZIRANDARO
SINALOA,CULIACAN	0.005	MICHOACAN,ZITACUARO
SINALOA,CULIACAN	0.007	MEXICO,IXTAPALUCA
SINALOA,CULIACAN	0.005	OAXACA,OAXACA,DE,JUAREZ
SINALOA,CULIACAN	0.005	GUANAJUATO,ACAMBARO
SINALOA,CULIACAN	0.005	MEXICO,LUVIANOS
SINALOA,CULIACAN	0.011	DURANGO,GUANACEVI
SINALOA,CULIACAN	0.005	GUANAJUATO,JERECUARO
SINALOA,CULIACAN	0.005	GUANAJUATO,OCAMPO
SINALOA,CULIACAN	0.005	OAXACA,SAN,BARTOLO,COYOTEPEC
BAJA,CALIFORNIA,TIJUANA	0.009	GUERRERO,ACAPULCO,DE,JUAREZ
BAJA,CALIFORNIA,TIJUANA	0.012	DURANGO,DURANGO
BAJA,CALIFORNIA,TIJUANA	0.021	CHIHUAHUA,HIDALGO,DEL,PARRAL
BAJA,CALIFORNIA,TIJUANA	0.006	MEXICO,NEZAHUALCOYOTL
BAJA,CALIFORNIA,TIJUANA	0.012	SINALOA,MOCORITO
BAJA,CALIFORNIA,TIJUANA	0.012	SINALOA,EL,FUERTE
BAJA,CALIFORNIA,TIJUANA	0.006	SINALOA,SAN,IGNACIO
BAJA,CALIFORNIA,TIJUANA	0.012	JALISCO,TLAJOMULCO,DE,ZUÑIGA
BAJA,CALIFORNIA,TIJUANA	0.006	SINALOA,ANGOSTURA
BAJA,CALIFORNIA,TIJUANA	0.009	BAJA,CALIFORNIA,ENSENADA
BAJA,CALIFORNIA,TIJUANA	0.006	GUERRERO,ATOYAC,DE,ALVAREZ
BAJA,CALIFORNIA,TIJUANA	0.009	BAJA,CALIFORNIA,TECATE
BAJA,CALIFORNIA,TIJUANA	0.012	CHIHUAHUA,MATAMOROS
BAJA,CALIFORNIA,TIJUANA	0.006	TABASCO,HUIMANGUILLO
BAJA,CALIFORNIA,TIJUANA	0.006	NUEVO,LEON,SAN,PEDRO,GARZA,GARCIA
BAJA,CALIFORNIA,TIJUANA	0.006	GUANAJUATO,SAN,FRANCISCO,DEL,RINCON
BAJA,CALIFORNIA,TIJUANA	0.006	CHIAPAS,PALENQUE
BAJA,CALIFORNIA,TIJUANA	0.006	DISTRITO,FEDERAL,BENITO,JUAREZ
BAJA,CALIFORNIA,TIJUANA	0.006	QUINTANA,ROO,SOLIDARIDAD
BAJA,CALIFORNIA,TIJUANA	0.009	MICHOACAN,COTIJA
BAJA,CALIFORNIA,TIJUANA	0.009	MICHOACAN,VENUSTIANO,CARRANZA
BAJA,CALIFORNIA,TIJUANA	0.009	OAXACA,ZIMATLAN,DE,ALVAREZ
BAJA,CALIFORNIA,TIJUANA	0.018	CHIAPAS,PUEBLO,NUEVO,SOLISTAHUACAN
BAJA,CALIFORNIA,TIJUANA	0.006	MEXICO,VALLE,DE,BRAVO
BAJA,CALIFORNIA,TIJUANA	0.018	NUEVO,LEON,LAMPAZOS,DE,NARANJO
BAJA,CALIFORNIA,TIJUANA	0.006	NAYARIT,JALA
BAJA,CALIFORNIA,TIJUANA	0.006	SAN,LUIS,POTOSI,GUADALCAZAR
CHIHUAHUA,CHIHUAHUA	0.007	COAHUILA,TORREON
CHIHUAHUA,CHIHUAHUA	0.008	SINALOA,MAZATLAN
CHIHUAHUA,CHIHUAHUA	0.006	TAMAULIPAS,REYNOSA
CHIHUAHUA,CHIHUAHUA	0.007	JALISCO,GUADALAJARA
CHIHUAHUA,CHIHUAHUA	0.012	CHIHUAHUA,ASCENSION
CHIHUAHUA,CHIHUAHUA	0.008	SINALOA,BADIRAGUATO
CHIHUAHUA,CHIHUAHUA	0.006	GUERRERO,ZIRANDARO
CHIHUAHUA,CHIHUAHUA	0.007	DURANGO,GUANACEVI
GUERRERO,ACAPULCO,DE,JUAREZ	0.007	DURANGO,DURANGO
GUERRERO,ACAPULCO,DE,JUAREZ	0.013	CHIHUAHUA,HIDALGO,DEL,PARRAL
GUERRERO,ACAPULCO,DE,JUAREZ	0.007	SINALOA,MOCORITO
GUERRERO,ACAPULCO,DE,JUAREZ	0.007	SINALOA,EL,FUERTE
GUERRERO,ACAPULCO,DE,JUAREZ	0.007	JALISCO,TLAJOMULCO,DE,ZUÑIGA
GUERRERO,ACAPULCO,DE,JUAREZ	0.005	BAJA,CALIFORNIA,ENSENADA
GUERRERO,ACAPULCO,DE,JUAREZ	0.005	BAJA,CALIFORNIA,TECATE
GUERRERO,ACAPULCO,DE,JUAREZ	0.007	CHIHUAHUA,MATAMOROS
GUERRERO,ACAPULCO,DE,JUAREZ	0.005	MICHOACAN,COTIJA
GUERRERO,ACAPULCO,DE,JUAREZ	0.005	MICHOACAN,VENUSTIANO,CARRANZA
GUERRERO,ACAPULCO,DE,JUAREZ	0.005	OAXACA,ZIMATLAN,DE,ALVAREZ
GUERRERO,ACAPULCO,DE,JUAREZ	0.011	CHIAPAS,PUEBLO,NUEVO,SOLISTAHUACAN
GUERRERO,ACAPULCO,DE,JUAREZ	0.011	NUEVO,LEON,LAMPAZOS,DE,NARANJO
DURANGO,GOMEZ,PALACIO	0.007	COAHUILA,TORREON
DURANGO,GOMEZ,PALACIO	0.008	SINALOA,MAZATLAN
DURANGO,GOMEZ,PALACIO	0.006	TAMAULIPAS,REYNOSA
DURANGO,GOMEZ,PALACIO	0.007	JALISCO,GUADALAJARA
DURANGO,GOMEZ,PALACIO	0.012	CHIHUAHUA,ASCENSION
DURANGO,GOMEZ,PALACIO	0.008	SINALOA,BADIRAGUATO
DURANGO,GOMEZ,PALACIO	0.006	GUERRERO,ZIRANDARO
DURANGO,GOMEZ,PALACIO	0.007	DURANGO,GUANACEVI
COAHUILA,TORREON	0.025	SINALOA,MAZATLAN
COAHUILA,TORREON	0.014	SONORA,NOGALES
COAHUILA,TORREON	0.007	NUEVO,LEON,MONTERREY
COAHUILA,TORREON	0.018	TAMAULIPAS,REYNOSA
COAHUILA,TORREON	0.007	SINALOA,GUASAVE
COAHUILA,TORREON	0.007	SINALOA,SINALOA
COAHUILA,TORREON	0.007	DURANGO,LERDO
COAHUILA,TORREON	0.022	JALISCO,GUADALAJARA
COAHUILA,TORREON	0.007	GUERRERO,PETATLAN
COAHUILA,TORREON	0.007	CHIHUAHUA,NUEVO,CASAS,GRANDES
COAHUILA,TORREON	0.007	CHIHUAHUA,CAMARGO
COAHUILA,TORREON	0.036	CHIHUAHUA,ASCENSION
COAHUILA,TORREON	0.025	SINALOA,BADIRAGUATO
COAHUILA,TORREON	0.007	CHIHUAHUA,CUAUHTEMOC
COAHUILA,TORREON	0.011	QUINTANA,ROO,BENITO,JUAREZ
COAHUILA,TORREON	0.007	DISTRITO,FEDERAL,GUSTAVO,A.,MADERO
COAHUILA,TORREON	0.018	GUERRERO,ZIRANDARO
COAHUILA,TORREON	0.011	MICHOACAN,ZITACUARO
COAHUILA,TORREON	0.007	JALISCO,PUERTO,VALLARTA
COAHUILA,TORREON	0.014	MEXICO,IXTAPALUCA
COAHUILA,TORREON	0.011	OAXACA,OAXACA,DE,JUAREZ
COAHUILA,TORREON	0.007	DISTRITO,FEDERAL,XOCHIMILCO
COAHUILA,TORREON	0.007	CHIHUAHUA,BALLEZA
COAHUILA,TORREON	0.007	CHIHUAHUA,JANOS
COAHUILA,TORREON	0.011	GUANAJUATO,ACAMBARO
COAHUILA,TORREON	0.011	MEXICO,LUVIANOS
COAHUILA,TORREON	0.007	HIDALGO,MINERAL,DE,LA,REFORMA
COAHUILA,TORREON	0.007	OAXACA,SAN,PEDRO,MIXTEPEC,-DTO.,22,-
COAHUILA,TORREON	0.022	DURANGO,GUANACEVI
COAHUILA,TORREON	0.007	CHIHUAHUA,BUENAVENTURA
COAHUILA,TORREON	0.007	MICHOACAN,ARTEAGA
COAHUILA,TORREON	0.011	GUANAJUATO,JERECUARO
COAHUILA,TORREON	0.007	SONORA,IMURIS
COAHUILA,TORREON	0.007	OAXACA,SAN,FRANCISCO,IXHUATAN
COAHUILA,TORREON	0.011	GUANAJUATO,OCAMPO
COAHUILA,TORREON	0.011	OAXACA,SAN,BARTOLO,COYOTEPEC
SINALOA,MAZATLAN	0.017	SONORA,NOGALES
SINALOA,MAZATLAN	0.008	NUEVO,LEON,MONTERREY
SINALOA,MAZATLAN	0.021	TAMAULIPAS,REYNOSA
SINALOA,MAZATLAN	0.008	SINALOA,GUASAVE
SINALOA,MAZATLAN	0.008	SINALOA,SINALOA
SINALOA,MAZATLAN	0.008	DURANGO,LERDO
SINALOA,MAZATLAN	0.025	JALISCO,GUADALAJARA
SINALOA,MAZATLAN	0.008	GUERRERO,PETATLAN
SINALOA,MAZATLAN	0.008	CHIHUAHUA,NUEVO,CASAS,GRANDES
SINALOA,MAZATLAN	0.008	CHIHUAHUA,CAMARGO
SINALOA,MAZATLAN	0.042	CHIHUAHUA,ASCENSION
SINALOA,MAZATLAN	0.030	SINALOA,BADIRAGUATO
SINALOA,MAZATLAN	0.008	CHIHUAHUA,CUAUHTEMOC
SINALOA,MAZATLAN	0.013	QUINTANA,ROO,BENITO,JUAREZ
SINALOA,MAZATLAN	0.008	DISTRITO,FEDERAL,GUSTAVO,A.,MADERO
SINALOA,MAZATLAN	0.021	GUERRERO,ZIRANDARO
SINALOA,MAZATLAN	0.013	MICHOACAN,ZITACUARO
SINALOA,MAZATLAN	0.008	JALISCO,PUERTO,VALLARTA
SINALOA,MAZATLAN	0.017	MEXICO,IXTAPALUCA
SINALOA,MAZATLAN	0.013	OAXACA,OAXACA,DE,JUAREZ
SINALOA,MAZATLAN	0.008	DISTRITO,FEDERAL,XOCHIMILCO
SINALOA,MAZATLAN	0.008	CHIHUAHUA,BALLEZA
SINALOA,MAZATLAN	0.008	CHIHUAHUA,JANOS
SINALOA,MAZATLAN	0.013	GUANAJUATO,ACAMBARO
SINALOA,MAZATLAN	0.013	MEXICO,LUVIANOS
SINALOA,MAZATLAN	0.008	HIDALGO,MINERAL,DE,LA,REFORMA
SINALOA,MAZATLAN	0.008	OAXACA,SAN,PEDRO,MIXTEPEC,-DTO.,22,-
SINALOA,MAZATLAN	0.025	DURANGO,GUANACEVI
SINALOA,MAZATLAN	0.008	CHIHUAHUA,BUENAVENTURA
SINALOA,MAZATLAN	0.008	MICHOACAN,ARTEAGA
SINALOA,MAZATLAN	0.013	GUANAJUATO,JERECUARO
SINALOA,MAZATLAN	0.008	SONORA,IMURIS
SINALOA,MAZATLAN	0.008	OAXACA,SAN,FRANCISCO,IXHUATAN
SINALOA,MAZATLAN	0.013	GUANAJUATO,OCAMPO
SINALOA,MAZATLAN	0.013	OAXACA,SAN,BARTOLO,COYOTEPEC
SONORA,NOGALES	0.012	TAMAULIPAS,REYNOSA
SONORA,NOGALES	0.014	JALISCO,GUADALAJARA
SONORA,NOGALES	0.024	CHIHUAHUA,ASCENSION
SONORA,NOGALES	0.017	SINALOA,BADIRAGUATO
SONORA,NOGALES	0.007	QUINTANA,ROO,BENITO,JUAREZ
SONORA,NOGALES	0.012	GUERRERO,ZIRANDARO
SONORA,NOGALES	0.007	MICHOACAN,ZITACUARO
SONORA,NOGALES	0.010	MEXICO,IXTAPALUCA
SONORA,NOGALES	0.007	OAXACA,OAXACA,DE,JUAREZ
SONORA,NOGALES	0.007	GUANAJUATO,ACAMBARO
SONORA,NOGALES	0.007	MEXICO,LUVIANOS
SONORA,NOGALES	0.014	DURANGO,GUANACEVI
SONORA,NOGALES	0.007	GUANAJUATO,JERECUARO
SONORA,NOGALES	0.007	GUANAJUATO,OCAMPO
SONORA,NOGALES	0.007	OAXACA,SAN,BARTOLO,COYOTEPEC
DURANGO,DURANGO	0.017	CHIHUAHUA,HIDALGO,DEL,PARRAL
DURANGO,DURANGO	0.010	SINALOA,MOCORITO
DURANGO,DURANGO	0.010	SINALOA,EL,FUERTE
DURANGO,DURANGO	0.010	JALISCO,TLAJOMULCO,DE,ZUÑIGA
DURANGO,DURANGO	0.007	BAJA,CALIFORNIA,ENSENADA
DURANGO,DURANGO	0.007	BAJA,CALIFORNIA,TECATE
DURANGO,DURANGO	0.010	CHIHUAHUA,MATAMOROS
DURANGO,DURANGO	0.007	MICHOACAN,COTIJA
DURANGO,DURANGO	0.007	MICHOACAN,VENUSTIANO,CARRANZA
DURANGO,DURANGO	0.007	OAXACA,ZIMATLAN,DE,ALVAREZ
DURANGO,DURANGO	0.014	CHIAPAS,PUEBLO,NUEVO,SOLISTAHUACAN
DURANGO,DURANGO	0.014	NUEVO,LEON,LAMPAZOS,DE,NARANJO
NUEVO,LEON,MONTERREY	0.006	TAMAULIPAS,REYNOSA
NUEVO,LEON,MONTERREY	0.007	JALISCO,GUADALAJARA
NUEVO,LEON,MONTERREY	0.012	CHIHUAHUA,ASCENSION
NUEVO,LEON,MONTERREY	0.008	SINALOA,BADIRAGUATO
NUEVO,LEON,MONTERREY	0.006	GUERRERO,ZIRANDARO
NUEVO,LEON,MONTERREY	0.007	DURANGO,GUANACEVI
SINALOA,AHOME	0.006	CHIHUAHUA,ASCENSION
NAYARIT,TEPIC	0.006	CHIHUAHUA,ASCENSION
TAMAULIPAS,REYNOSA	0.006	SINALOA,GUASAVE
TAMAULIPAS,REYNOSA	0.006	SINALOA,SINALOA
TAMAULIPAS,REYNOSA	0.006	DURANGO,LERDO
TAMAULIPAS,REYNOSA	0.018	JALISCO,GUADALAJARA
TAMAULIPAS,REYNOSA	0.006	GUERRERO,PETATLAN
TAMAULIPAS,REYNOSA	0.006	CHIHUAHUA,NUEVO,CASAS,GRANDES
TAMAULIPAS,REYNOSA	0.006	CHIHUAHUA,CAMARGO
TAMAULIPAS,REYNOSA	0.030	CHIHUAHUA,ASCENSION
TAMAULIPAS,REYNOSA	0.021	SINALOA,BADIRAGUATO
TAMAULIPAS,REYNOSA	0.006	CHIHUAHUA,CUAUHTEMOC
TAMAULIPAS,REYNOSA	0.009	QUINTANA,ROO,BENITO,JUAREZ
TAMAULIPAS,REYNOSA	0.006	DISTRITO,FEDERAL,GUSTAVO,A.,MADERO
TAMAULIPAS,REYNOSA	0.015	GUERRERO,ZIRANDARO
TAMAULIPAS,REYNOSA	0.009	MICHOACAN,ZITACUARO
TAMAULIPAS,REYNOSA	0.006	JALISCO,PUERTO,VALLARTA
TAMAULIPAS,REYNOSA	0.012	MEXICO,IXTAPALUCA
TAMAULIPAS,REYNOSA	0.009	OAXACA,OAXACA,DE,JUAREZ
TAMAULIPAS,REYNOSA	0.006	DISTRITO,FEDERAL,XOCHIMILCO
TAMAULIPAS,REYNOSA	0.006	CHIHUAHUA,BALLEZA
TAMAULIPAS,REYNOSA	0.006	CHIHUAHUA,JANOS
TAMAULIPAS,REYNOSA	0.009	GUANAJUATO,ACAMBARO
TAMAULIPAS,REYNOSA	0.009	MEXICO,LUVIANOS
TAMAULIPAS,REYNOSA	0.006	HIDALGO,MINERAL,DE,LA,REFORMA
TAMAULIPAS,REYNOSA	0.006	OAXACA,SAN,PEDRO,MIXTEPEC,-DTO.,22,-
TAMAULIPAS,REYNOSA	0.018	DURANGO,GUANACEVI
TAMAULIPAS,REYNOSA	0.006	CHIHUAHUA,BUENAVENTURA
TAMAULIPAS,REYNOSA	0.006	MICHOACAN,ARTEAGA
TAMAULIPAS,REYNOSA	0.009	GUANAJUATO,JERECUARO
TAMAULIPAS,REYNOSA	0.006	SONORA,IMURIS
TAMAULIPAS,REYNOSA	0.006	OAXACA,SAN,FRANCISCO,IXHUATAN
TAMAULIPAS,REYNOSA	0.009	GUANAJUATO,OCAMPO
TAMAULIPAS,REYNOSA	0.009	OAXACA,SAN,BARTOLO,COYOTEPEC
SINALOA,GUASAVE	0.007	JALISCO,GUADALAJARA
SINALOA,GUASAVE	0.012	CHIHUAHUA,ASCENSION
SINALOA,GUASAVE	0.008	SINALOA,BADIRAGUATO
SINALOA,GUASAVE	0.006	GUERRERO,ZIRANDARO
SINALOA,GUASAVE	0.007	DURANGO,GUANACEVI
CHIHUAHUA,HIDALGO,DEL,PARRAL	0.008	MEXICO,NEZAHUALCOYOTL
CHIHUAHUA,HIDALGO,DEL,PARRAL	0.017	SINALOA,MOCORITO
CHIHUAHUA,HIDALGO,DEL,PARRAL	0.017	SINALOA,EL,FUERTE
CHIHUAHUA,HIDALGO,DEL,PARRAL	0.008	SINALOA,SAN,IGNACIO
CHIHUAHUA,HIDALGO,DEL,PARRAL	0.017	JALISCO,TLAJOMULCO,DE,ZUÑIGA
CHIHUAHUA,HIDALGO,DEL,PARRAL	0.008	SINALOA,ANGOSTURA
CHIHUAHUA,HIDALGO,DEL,PARRAL	0.013	BAJA,CALIFORNIA,ENSENADA
CHIHUAHUA,HIDALGO,DEL,PARRAL	0.008	GUERRERO,ATOYAC,DE,ALVAREZ
CHIHUAHUA,HIDALGO,DEL,PARRAL	0.013	BAJA,CALIFORNIA,TECATE
CHIHUAHUA,HIDALGO,DEL,PARRAL	0.017	CHIHUAHUA,MATAMOROS
CHIHUAHUA,HIDALGO,DEL,PARRAL	0.008	TABASCO,HUIMANGUILLO
CHIHUAHUA,HIDALGO,DEL,PARRAL	0.008	NUEVO,LEON,SAN,PEDRO,GARZA,GARCIA
CHIHUAHUA,HIDALGO,DEL,PARRAL	0.008	GUANAJUATO,SAN,FRANCISCO,DEL,RINCON
CHIHUAHUA,HIDALGO,DEL,PARRAL	0.008	CHIAPAS,PALENQUE
CHIHUAHUA,HIDALGO,DEL,PARRAL	0.008	DISTRITO,FEDERAL,BENITO,JUAREZ
CHIHUAHUA,HIDALGO,DEL,PARRAL	0.008	QUINTANA,ROO,SOLIDARIDAD
CHIHUAHUA,HIDALGO,DEL,PARRAL	0.013	MICHOACAN,COTIJA
CHIHUAHUA,HIDALGO,DEL,PARRAL	0.013	MICHOACAN,VENUSTIANO,CARRANZA
CHIHUAHUA,HIDALGO,DEL,PARRAL	0.013	OAXACA,ZIMATLAN,DE,ALVAREZ
CHIHUAHUA,HIDALGO,DEL,PARRAL	0.025	CHIAPAS,PUEBLO,NUEVO,SOLISTAHUACAN
CHIHUAHUA,HIDALGO,DEL,PARRAL	0.008	MEXICO,VALLE,DE,BRAVO
CHIHUAHUA,HIDALGO,DEL,PARRAL	0.025	NUEVO,LEON,LAMPAZOS,DE,NARANJO
CHIHUAHUA,HIDALGO,DEL,PARRAL	0.008	NAYARIT,JALA
CHIHUAHUA,HIDALGO,DEL,PARRAL	0.008	SAN,LUIS,POTOSI,GUADALCAZAR
SINALOA,SINALOA	0.007	JALISCO,GUADALAJARA
SINALOA,SINALOA	0.012	CHIHUAHUA,ASCENSION
SINALOA,SINALOA	0.008	SINALOA,BADIRAGUATO
SINALOA,SINALOA	0.006	GUERRERO,ZIRANDARO
SINALOA,SINALOA	0.007	DURANGO,GUANACEVI
DURANGO,LERDO	0.007	JALISCO,GUADALAJARA
DURANGO,LERDO	0.012	CHIHUAHUA,ASCENSION
DURANGO,LERDO	0.008	SINALOA,BADIRAGUATO
DURANGO,LERDO	0.006	GUERRERO,ZIRANDARO
DURANGO,LERDO	0.007	DURANGO,GUANACEVI
MEXICO,NEZAHUALCOYOTL	0.007	CHIAPAS,PUEBLO,NUEVO,SOLISTAHUACAN
MEXICO,NEZAHUALCOYOTL	0.007	NUEVO,LEON,LAMPAZOS,DE,NARANJO
JALISCO,GUADALAJARA	0.007	GUERRERO,PETATLAN
JALISCO,GUADALAJARA	0.007	CHIHUAHUA,NUEVO,CASAS,GRANDES
JALISCO,GUADALAJARA	0.007	CHIHUAHUA,CAMARGO
JALISCO,GUADALAJARA	0.036	CHIHUAHUA,ASCENSION
JALISCO,GUADALAJARA	0.025	SINALOA,BADIRAGUATO
JALISCO,GUADALAJARA	0.007	CHIHUAHUA,CUAUHTEMOC
JALISCO,GUADALAJARA	0.011	QUINTANA,ROO,BENITO,JUAREZ
JALISCO,GUADALAJARA	0.007	DISTRITO,FEDERAL,GUSTAVO,A.,MADERO
JALISCO,GUADALAJARA	0.018	GUERRERO,ZIRANDARO
JALISCO,GUADALAJARA	0.011	MICHOACAN,ZITACUARO
JALISCO,GUADALAJARA	0.007	JALISCO,PUERTO,VALLARTA
JALISCO,GUADALAJARA	0.014	MEXICO,IXTAPALUCA
JALISCO,GUADALAJARA	0.011	OAXACA,OAXACA,DE,JUAREZ
JALISCO,GUADALAJARA	0.007	DISTRITO,FEDERAL,XOCHIMILCO
JALISCO,GUADALAJARA	0.007	CHIHUAHUA,BALLEZA
JALISCO,GUADALAJARA	0.007	CHIHUAHUA,JANOS
JALISCO,GUADALAJARA	0.011	GUANAJUATO,ACAMBARO
JALISCO,GUADALAJARA	0.011	MEXICO,LUVIANOS
JALISCO,GUADALAJARA	0.007	HIDALGO,MINERAL,DE,LA,REFORMA
JALISCO,GUADALAJARA	0.007	OAXACA,SAN,PEDRO,MIXTEPEC,-DTO.,22,-
JALISCO,GUADALAJARA	0.022	DURANGO,GUANACEVI
JALISCO,GUADALAJARA	0.007	CHIHUAHUA,BUENAVENTURA
JALISCO,GUADALAJARA	0.007	MICHOACAN,ARTEAGA
JALISCO,GUADALAJARA	0.011	GUANAJUATO,JERECUARO
JALISCO,GUADALAJARA	0.007	SONORA,IMURIS
JALISCO,GUADALAJARA	0.007	OAXACA,SAN,FRANCISCO,IXHUATAN
JALISCO,GUADALAJARA	0.011	GUANAJUATO,OCAMPO
JALISCO,GUADALAJARA	0.011	OAXACA,SAN,BARTOLO,COYOTEPEC
GUERRERO,PETATLAN	0.012	CHIHUAHUA,ASCENSION
GUERRERO,PETATLAN	0.008	SINALOA,BADIRAGUATO
GUERRERO,PETATLAN	0.006	GUERRERO,ZIRANDARO
GUERRERO,PETATLAN	0.007	DURANGO,GUANACEVI
TAMAULIPAS,MATAMOROS	0.006	CHIHUAHUA,ASCENSION
BAJA,CALIFORNIA,MEXICALI	0.006	CHIHUAHUA,ASCENSION
CHIHUAHUA,NUEVO,CASAS,GRANDES	0.012	CHIHUAHUA,ASCENSION
CHIHUAHUA,NUEVO,CASAS,GRANDES	0.008	SINALOA,BADIRAGUATO
CHIHUAHUA,NUEVO,CASAS,GRANDES	0.006	GUERRERO,ZIRANDARO
CHIHUAHUA,NUEVO,CASAS,GRANDES	0.007	DURANGO,GUANACEVI
CHIHUAHUA,CAMARGO	0.012	CHIHUAHUA,ASCENSION
CHIHUAHUA,CAMARGO	0.008	SINALOA,BADIRAGUATO
CHIHUAHUA,CAMARGO	0.006	GUERRERO,ZIRANDARO
CHIHUAHUA,CAMARGO	0.007	DURANGO,GUANACEVI
CHIHUAHUA,ASCENSION	0.042	SINALOA,BADIRAGUATO
CHIHUAHUA,ASCENSION	0.012	CHIHUAHUA,CUAUHTEMOC
CHIHUAHUA,ASCENSION	0.018	QUINTANA,ROO,BENITO,JUAREZ
CHIHUAHUA,ASCENSION	0.012	DISTRITO,FEDERAL,GUSTAVO,A.,MADERO
CHIHUAHUA,ASCENSION	0.006	GUANAJUATO,CELAYA
CHIHUAHUA,ASCENSION	0.006	DURANGO,VICENTE,GUERRERO
CHIHUAHUA,ASCENSION	0.006	GUERRERO,COYUCA,DE,BENITEZ
CHIHUAHUA,ASCENSION	0.006	MEXICO,TLALNEPANTLA,DE,BAZ
CHIHUAHUA,ASCENSION	0.006	SONORA,CABORCA
CHIHUAHUA,ASCENSION	0.030	GUERRERO,ZIRANDARO
CHIHUAHUA,ASCENSION	0.006	SINALOA,ELOTA
CHIHUAHUA,ASCENSION	0.018	MICHOACAN,ZITACUARO
CHIHUAHUA,ASCENSION	0.012	JALISCO,PUERTO,VALLARTA
CHIHUAHUA,ASCENSION	0.006	SINALOA,CHOIX
CHIHUAHUA,ASCENSION	0.006	MEXICO,TECAMAC
CHIHUAHUA,ASCENSION	0.006	CHIAPAS,TAPACHULA
CHIHUAHUA,ASCENSION	0.006	GUERRERO,TELOLOAPAN
CHIHUAHUA,ASCENSION	0.006	NUEVO,LEON,SAN,NICOLAS,DE,LOS,GARZA
CHIHUAHUA,ASCENSION	0.006	MICHOACAN,TEPALCATEPEC
CHIHUAHUA,ASCENSION	0.006	TABASCO,CENTRO
CHIHUAHUA,ASCENSION	0.006	HIDALGO,PACHUCA,DE,SOTO
CHIHUAHUA,ASCENSION	0.006	GUERRERO,OMETEPEC
CHIHUAHUA,ASCENSION	0.024	MEXICO,IXTAPALUCA
CHIHUAHUA,ASCENSION	0.018	OAXACA,OAXACA,DE,JUAREZ
CHIHUAHUA,ASCENSION	0.006	MICHOACAN,AQUILA
CHIHUAHUA,ASCENSION	0.012	DISTRITO,FEDERAL,XOCHIMILCO
CHIHUAHUA,ASCENSION	0.012	CHIHUAHUA,BALLEZA
CHIHUAHUA,ASCENSION	0.012	CHIHUAHUA,JANOS
CHIHUAHUA,ASCENSION	0.006	MEXICO,TEPOTZOTLAN
CHIHUAHUA,ASCENSION	0.006	CHIAPAS,COMITAN,DE,DOMINGUEZ
CHIHUAHUA,ASCENSION	0.018	GUANAJUATO,ACAMBARO
CHIHUAHUA,ASCENSION	0.018	MEXICO,LUVIANOS
CHIHUAHUA,ASCENSION	0.012	HIDALGO,MINERAL,DE,LA,REFORMA
CHIHUAHUA,ASCENSION	0.006	JALISCO,OCOTLAN
CHIHUAHUA,ASCENSION	0.006	CHIHUAHUA,OCAMPO
CHIHUAHUA,ASCENSION	0.012	OAXACA,SAN,PEDRO,MIXTEPEC,-DTO.,22,-
CHIHUAHUA,ASCENSION	0.036	DURANGO,GUANACEVI
CHIHUAHUA,ASCENSION	0.006	JALISCO,CIHUATLAN
CHIHUAHUA,ASCENSION	0.012	CHIHUAHUA,BUENAVENTURA
CHIHUAHUA,ASCENSION	0.006	MICHOACAN,TACAMBARO
CHIHUAHUA,ASCENSION	0.012	MICHOACAN,ARTEAGA
CHIHUAHUA,ASCENSION	0.018	GUANAJUATO,JERECUARO
CHIHUAHUA,ASCENSION	0.012	SONORA,IMURIS
CHIHUAHUA,ASCENSION	0.006	MEXICO,ACOLMAN
CHIHUAHUA,ASCENSION	0.006	VERACRUZ,COSOLEACAQUE
CHIHUAHUA,ASCENSION	0.006	MEXICO,COYOTEPEC
CHIHUAHUA,ASCENSION	0.006	MEXICO,NOPALTEPEC
CHIHUAHUA,ASCENSION	0.006	VERACRUZ,TEMPOAL
CHIHUAHUA,ASCENSION	0.006	SAN,LUIS,POTOSI,MATEHUALA
CHIHUAHUA,ASCENSION	0.006	GUANAJUATO,GUANAJUATO
CHIHUAHUA,ASCENSION	0.012	OAXACA,SAN,FRANCISCO,IXHUATAN
CHIHUAHUA,ASCENSION	0.006	OAXACA,SAN,PEDRO,POCHUTLA
CHIHUAHUA,ASCENSION	0.006	VERACRUZ,ALVARADO
CHIHUAHUA,ASCENSION	0.006	MICHOACAN,LAGUNILLAS
CHIHUAHUA,ASCENSION	0.018	GUANAJUATO,OCAMPO
CHIHUAHUA,ASCENSION	0.018	OAXACA,SAN,BARTOLO,COYOTEPEC
CHIHUAHUA,ASCENSION	0.006	CHIAPAS,MOTOZINTLA
CHIHUAHUA,ASCENSION	0.006	MEXICO,ACAMBAY
CHIHUAHUA,ASCENSION	0.006	MEXICO,XALATLACO
CHIHUAHUA,ASCENSION	0.006	SONORA,CUCURPE
CHIHUAHUA,ASCENSION	0.006	TAMAULIPAS,OCAMPO
CHIHUAHUA,ASCENSION	0.006	VERACRUZ,LA,PERLA
CHIHUAHUA,ASCENSION	0.006	ZACATECAS,LORETO
SINALOA,MOCORITO	0.010	SINALOA,EL,FUERTE
SINALOA,MOCORITO	0.010	JALISCO,TLAJOMULCO,DE,ZUÑIGA
SINALOA,MOCORITO	0.007	BAJA,CALIFORNIA,ENSENADA
SINALOA,MOCORITO	0.007	BAJA,CALIFORNIA,TECATE
SINALOA,MOCORITO	0.010	CHIHUAHUA,MATAMOROS
SINALOA,MOCORITO	0.007	MICHOACAN,COTIJA
SINALOA,MOCORITO	0.007	MICHOACAN,VENUSTIANO,CARRANZA
SINALOA,MOCORITO	0.007	OAXACA,ZIMATLAN,DE,ALVAREZ
SINALOA,MOCORITO	0.014	CHIAPAS,PUEBLO,NUEVO,SOLISTAHUACAN
SINALOA,MOCORITO	0.014	NUEVO,LEON,LAMPAZOS,DE,NARANJO
SINALOA,BADIRAGUATO	0.008	CHIHUAHUA,CUAUHTEMOC
SINALOA,BADIRAGUATO	0.013	QUINTANA,ROO,BENITO,JUAREZ
SINALOA,BADIRAGUATO	0.008	DISTRITO,FEDERAL,GUSTAVO,A.,MADERO
SINALOA,BADIRAGUATO	0.021	GUERRERO,ZIRANDARO
SINALOA,BADIRAGUATO	0.013	MICHOACAN,ZITACUARO
SINALOA,BADIRAGUATO	0.008	JALISCO,PUERTO,VALLARTA
SINALOA,BADIRAGUATO	0.017	MEXICO,IXTAPALUCA
SINALOA,BADIRAGUATO	0.013	OAXACA,OAXACA,DE,JUAREZ
SINALOA,BADIRAGUATO	0.008	DISTRITO,FEDERAL,XOCHIMILCO
SINALOA,BADIRAGUATO	0.008	CHIHUAHUA,BALLEZA
SINALOA,BADIRAGUATO	0.008	CHIHUAHUA,JANOS
SINALOA,BADIRAGUATO	0.013	GUANAJUATO,ACAMBARO
SINALOA,BADIRAGUATO	0.013	MEXICO,LUVIANOS
SINALOA,BADIRAGUATO	0.008	HIDALGO,MINERAL,DE,LA,REFORMA
SINALOA,BADIRAGUATO	0.008	OAXACA,SAN,PEDRO,MIXTEPEC,-DTO.,22,-
SINALOA,BADIRAGUATO	0.025	DURANGO,GUANACEVI
SINALOA,BADIRAGUATO	0.008	CHIHUAHUA,BUENAVENTURA
SINALOA,BADIRAGUATO	0.008	MICHOACAN,ARTEAGA
SINALOA,BADIRAGUATO	0.013	GUANAJUATO,JERECUARO
SINALOA,BADIRAGUATO	0.008	SONORA,IMURIS
SINALOA,BADIRAGUATO	0.008	OAXACA,SAN,FRANCISCO,IXHUATAN
SINALOA,BADIRAGUATO	0.013	GUANAJUATO,OCAMPO
SINALOA,BADIRAGUATO	0.013	OAXACA,SAN,BARTOLO,COYOTEPEC
CHIHUAHUA,CUAUHTEMOC	0.006	GUERRERO,ZIRANDARO
CHIHUAHUA,CUAUHTEMOC	0.007	DURANGO,GUANACEVI
QUINTANA,ROO,BENITO,JUAREZ	0.009	GUERRERO,ZIRANDARO
QUINTANA,ROO,BENITO,JUAREZ	0.005	MICHOACAN,ZITACUARO
QUINTANA,ROO,BENITO,JUAREZ	0.007	MEXICO,IXTAPALUCA
QUINTANA,ROO,BENITO,JUAREZ	0.005	OAXACA,OAXACA,DE,JUAREZ
QUINTANA,ROO,BENITO,JUAREZ	0.005	GUANAJUATO,ACAMBARO
QUINTANA,ROO,BENITO,JUAREZ	0.005	MEXICO,LUVIANOS
QUINTANA,ROO,BENITO,JUAREZ	0.011	DURANGO,GUANACEVI
QUINTANA,ROO,BENITO,JUAREZ	0.005	GUANAJUATO,JERECUARO
QUINTANA,ROO,BENITO,JUAREZ	0.005	GUANAJUATO,OCAMPO
QUINTANA,ROO,BENITO,JUAREZ	0.005	OAXACA,SAN,BARTOLO,COYOTEPEC
DISTRITO,FEDERAL,GUSTAVO,A.,MADERO	0.006	GUERRERO,ZIRANDARO
DISTRITO,FEDERAL,GUSTAVO,A.,MADERO	0.007	DURANGO,GUANACEVI
SINALOA,EL,FUERTE	0.010	JALISCO,TLAJOMULCO,DE,ZUÑIGA
SINALOA,EL,FUERTE	0.007	BAJA,CALIFORNIA,ENSENADA
SINALOA,EL,FUERTE	0.007	BAJA,CALIFORNIA,TECATE
SINALOA,EL,FUERTE	0.010	CHIHUAHUA,MATAMOROS
SINALOA,EL,FUERTE	0.007	MICHOACAN,COTIJA
SINALOA,EL,FUERTE	0.007	MICHOACAN,VENUSTIANO,CARRANZA
SINALOA,EL,FUERTE	0.007	OAXACA,ZIMATLAN,DE,ALVAREZ
SINALOA,EL,FUERTE	0.014	CHIAPAS,PUEBLO,NUEVO,SOLISTAHUACAN
SINALOA,EL,FUERTE	0.014	NUEVO,LEON,LAMPAZOS,DE,NARANJO
SINALOA,SAN,IGNACIO	0.007	CHIAPAS,PUEBLO,NUEVO,SOLISTAHUACAN
SINALOA,SAN,IGNACIO	0.007	NUEVO,LEON,LAMPAZOS,DE,NARANJO
JALISCO,TLAJOMULCO,DE,ZUÑIGA	0.007	BAJA,CALIFORNIA,ENSENADA
JALISCO,TLAJOMULCO,DE,ZUÑIGA	0.007	BAJA,CALIFORNIA,TECATE
JALISCO,TLAJOMULCO,DE,ZUÑIGA	0.010	CHIHUAHUA,MATAMOROS
JALISCO,TLAJOMULCO,DE,ZUÑIGA	0.007	MICHOACAN,COTIJA
JALISCO,TLAJOMULCO,DE,ZUÑIGA	0.007	MICHOACAN,VENUSTIANO,CARRANZA
JALISCO,TLAJOMULCO,DE,ZUÑIGA	0.007	OAXACA,ZIMATLAN,DE,ALVAREZ
JALISCO,TLAJOMULCO,DE,ZUÑIGA	0.014	CHIAPAS,PUEBLO,NUEVO,SOLISTAHUACAN
JALISCO,TLAJOMULCO,DE,ZUÑIGA	0.014	NUEVO,LEON,LAMPAZOS,DE,NARANJO
SINALOA,ANGOSTURA	0.007	CHIAPAS,PUEBLO,NUEVO,SOLISTAHUACAN
SINALOA,ANGOSTURA	0.007	NUEVO,LEON,LAMPAZOS,DE,NARANJO
BAJA,CALIFORNIA,ENSENADA	0.005	BAJA,CALIFORNIA,TECATE
BAJA,CALIFORNIA,ENSENADA	0.007	CHIHUAHUA,MATAMOROS
BAJA,CALIFORNIA,ENSENADA	0.005	MICHOACAN,COTIJA
BAJA,CALIFORNIA,ENSENADA	0.005	MICHOACAN,VENUSTIANO,CARRANZA
BAJA,CALIFORNIA,ENSENADA	0.005	OAXACA,ZIMATLAN,DE,ALVAREZ
BAJA,CALIFORNIA,ENSENADA	0.011	CHIAPAS,PUEBLO,NUEVO,SOLISTAHUACAN
BAJA,CALIFORNIA,ENSENADA	0.011	NUEVO,LEON,LAMPAZOS,DE,NARANJO
GUERRERO,ATOYAC,DE,ALVAREZ	0.007	CHIAPAS,PUEBLO,NUEVO,SOLISTAHUACAN
GUERRERO,ATOYAC,DE,ALVAREZ	0.007	NUEVO,LEON,LAMPAZOS,DE,NARANJO
GUERRERO,ZIRANDARO	0.009	MICHOACAN,ZITACUARO
GUERRERO,ZIRANDARO	0.006	JALISCO,PUERTO,VALLARTA
GUERRERO,ZIRANDARO	0.012	MEXICO,IXTAPALUCA
GUERRERO,ZIRANDARO	0.009	OAXACA,OAXACA,DE,JUAREZ
GUERRERO,ZIRANDARO	0.006	DISTRITO,FEDERAL,XOCHIMILCO
GUERRERO,ZIRANDARO	0.006	CHIHUAHUA,BALLEZA
GUERRERO,ZIRANDARO	0.006	CHIHUAHUA,JANOS
GUERRERO,ZIRANDARO	0.009	GUANAJUATO,ACAMBARO
GUERRERO,ZIRANDARO	0.009	MEXICO,LUVIANOS
GUERRERO,ZIRANDARO	0.006	HIDALGO,MINERAL,DE,LA,REFORMA
GUERRERO,ZIRANDARO	0.006	OAXACA,SAN,PEDRO,MIXTEPEC,-DTO.,22,-
GUERRERO,ZIRANDARO	0.018	DURANGO,GUANACEVI
GUERRERO,ZIRANDARO	0.006	CHIHUAHUA,BUENAVENTURA
GUERRERO,ZIRANDARO	0.006	MICHOACAN,ARTEAGA
GUERRERO,ZIRANDARO	0.009	GUANAJUATO,JERECUARO
GUERRERO,ZIRANDARO	0.006	SONORA,IMURIS
GUERRERO,ZIRANDARO	0.006	OAXACA,SAN,FRANCISCO,IXHUATAN
GUERRERO,ZIRANDARO	0.009	GUANAJUATO,OCAMPO
GUERRERO,ZIRANDARO	0.009	OAXACA,SAN,BARTOLO,COYOTEPEC
MICHOACAN,ZITACUARO	0.007	MEXICO,IXTAPALUCA
MICHOACAN,ZITACUARO	0.005	OAXACA,OAXACA,DE,JUAREZ
MICHOACAN,ZITACUARO	0.005	GUANAJUATO,ACAMBARO
MICHOACAN,ZITACUARO	0.005	MEXICO,LUVIANOS
MICHOACAN,ZITACUARO	0.011	DURANGO,GUANACEVI
MICHOACAN,ZITACUARO	0.005	GUANAJUATO,JERECUARO
MICHOACAN,ZITACUARO	0.005	GUANAJUATO,OCAMPO
MICHOACAN,ZITACUARO	0.005	OAXACA,SAN,BARTOLO,COYOTEPEC
BAJA,CALIFORNIA,TECATE	0.007	CHIHUAHUA,MATAMOROS
BAJA,CALIFORNIA,TECATE	0.005	MICHOACAN,COTIJA
BAJA,CALIFORNIA,TECATE	0.005	MICHOACAN,VENUSTIANO,CARRANZA
BAJA,CALIFORNIA,TECATE	0.005	OAXACA,ZIMATLAN,DE,ALVAREZ
BAJA,CALIFORNIA,TECATE	0.011	CHIAPAS,PUEBLO,NUEVO,SOLISTAHUACAN
BAJA,CALIFORNIA,TECATE	0.011	NUEVO,LEON,LAMPAZOS,DE,NARANJO
JALISCO,PUERTO,VALLARTA	0.007	DURANGO,GUANACEVI
CHIHUAHUA,MATAMOROS	0.007	MICHOACAN,COTIJA
CHIHUAHUA,MATAMOROS	0.007	MICHOACAN,VENUSTIANO,CARRANZA
CHIHUAHUA,MATAMOROS	0.007	OAXACA,ZIMATLAN,DE,ALVAREZ
CHIHUAHUA,MATAMOROS	0.014	CHIAPAS,PUEBLO,NUEVO,SOLISTAHUACAN
CHIHUAHUA,MATAMOROS	0.014	NUEVO,LEON,LAMPAZOS,DE,NARANJO
MEXICO,IXTAPALUCA	0.007	OAXACA,OAXACA,DE,JUAREZ
MEXICO,IXTAPALUCA	0.007	GUANAJUATO,ACAMBARO
MEXICO,IXTAPALUCA	0.007	MEXICO,LUVIANOS
MEXICO,IXTAPALUCA	0.014	DURANGO,GUANACEVI
MEXICO,IXTAPALUCA	0.007	GUANAJUATO,JERECUARO
MEXICO,IXTAPALUCA	0.007	GUANAJUATO,OCAMPO
MEXICO,IXTAPALUCA	0.007	OAXACA,SAN,BARTOLO,COYOTEPEC
OAXACA,OAXACA,DE,JUAREZ	0.005	GUANAJUATO,ACAMBARO
OAXACA,OAXACA,DE,JUAREZ	0.005	MEXICO,LUVIANOS
OAXACA,OAXACA,DE,JUAREZ	0.011	DURANGO,GUANACEVI
OAXACA,OAXACA,DE,JUAREZ	0.005	GUANAJUATO,JERECUARO
OAXACA,OAXACA,DE,JUAREZ	0.005	GUANAJUATO,OCAMPO
OAXACA,OAXACA,DE,JUAREZ	0.005	OAXACA,SAN,BARTOLO,COYOTEPEC
TABASCO,HUIMANGUILLO	0.007	CHIAPAS,PUEBLO,NUEVO,SOLISTAHUACAN
TABASCO,HUIMANGUILLO	0.007	NUEVO,LEON,LAMPAZOS,DE,NARANJO
NUEVO,LEON,SAN,PEDRO,GARZA,GARCIA	0.007	CHIAPAS,PUEBLO,NUEVO,SOLISTAHUACAN
NUEVO,LEON,SAN,PEDRO,GARZA,GARCIA	0.007	NUEVO,LEON,LAMPAZOS,DE,NARANJO
DISTRITO,FEDERAL,XOCHIMILCO	0.007	DURANGO,GUANACEVI
CHIHUAHUA,BALLEZA	0.007	DURANGO,GUANACEVI
CHIHUAHUA,JANOS	0.007	DURANGO,GUANACEVI
GUANAJUATO,SAN,FRANCISCO,DEL,RINCON	0.007	CHIAPAS,PUEBLO,NUEVO,SOLISTAHUACAN
GUANAJUATO,SAN,FRANCISCO,DEL,RINCON	0.007	NUEVO,LEON,LAMPAZOS,DE,NARANJO
GUANAJUATO,ACAMBARO	0.005	MEXICO,LUVIANOS
GUANAJUATO,ACAMBARO	0.011	DURANGO,GUANACEVI
GUANAJUATO,ACAMBARO	0.005	GUANAJUATO,JERECUARO
GUANAJUATO,ACAMBARO	0.005	GUANAJUATO,OCAMPO
GUANAJUATO,ACAMBARO	0.005	OAXACA,SAN,BARTOLO,COYOTEPEC
MEXICO,LUVIANOS	0.011	DURANGO,GUANACEVI
MEXICO,LUVIANOS	0.005	GUANAJUATO,JERECUARO
MEXICO,LUVIANOS	0.005	GUANAJUATO,OCAMPO
MEXICO,LUVIANOS	0.005	OAXACA,SAN,BARTOLO,COYOTEPEC
CHIAPAS,PALENQUE	0.007	CHIAPAS,PUEBLO,NUEVO,SOLISTAHUACAN
CHIAPAS,PALENQUE	0.007	NUEVO,LEON,LAMPAZOS,DE,NARANJO
HIDALGO,MINERAL,DE,LA,REFORMA	0.007	DURANGO,GUANACEVI
DISTRITO,FEDERAL,BENITO,JUAREZ	0.007	CHIAPAS,PUEBLO,NUEVO,SOLISTAHUACAN
DISTRITO,FEDERAL,BENITO,JUAREZ	0.007	NUEVO,LEON,LAMPAZOS,DE,NARANJO
QUINTANA,ROO,SOLIDARIDAD	0.007	CHIAPAS,PUEBLO,NUEVO,SOLISTAHUACAN
QUINTANA,ROO,SOLIDARIDAD	0.007	NUEVO,LEON,LAMPAZOS,DE,NARANJO
OAXACA,SAN,PEDRO,MIXTEPEC,-DTO.,22,-	0.007	DURANGO,GUANACEVI
DURANGO,GUANACEVI	0.007	CHIHUAHUA,BUENAVENTURA
DURANGO,GUANACEVI	0.007	MICHOACAN,ARTEAGA
DURANGO,GUANACEVI	0.011	GUANAJUATO,JERECUARO
DURANGO,GUANACEVI	0.007	SONORA,IMURIS
DURANGO,GUANACEVI	0.007	OAXACA,SAN,FRANCISCO,IXHUATAN
DURANGO,GUANACEVI	0.011	GUANAJUATO,OCAMPO
DURANGO,GUANACEVI	0.011	OAXACA,SAN,BARTOLO,COYOTEPEC
GUANAJUATO,JERECUARO	0.005	GUANAJUATO,OCAMPO
GUANAJUATO,JERECUARO	0.005	OAXACA,SAN,BARTOLO,COYOTEPEC
MICHOACAN,COTIJA	0.005	MICHOACAN,VENUSTIANO,CARRANZA
MICHOACAN,COTIJA	0.005	OAXACA,ZIMATLAN,DE,ALVAREZ
MICHOACAN,COTIJA	0.011	CHIAPAS,PUEBLO,NUEVO,SOLISTAHUACAN
MICHOACAN,COTIJA	0.011	NUEVO,LEON,LAMPAZOS,DE,NARANJO
MICHOACAN,VENUSTIANO,CARRANZA	0.005	OAXACA,ZIMATLAN,DE,ALVAREZ
MICHOACAN,VENUSTIANO,CARRANZA	0.011	CHIAPAS,PUEBLO,NUEVO,SOLISTAHUACAN
MICHOACAN,VENUSTIANO,CARRANZA	0.011	NUEVO,LEON,LAMPAZOS,DE,NARANJO
OAXACA,ZIMATLAN,DE,ALVAREZ	0.011	CHIAPAS,PUEBLO,NUEVO,SOLISTAHUACAN
OAXACA,ZIMATLAN,DE,ALVAREZ	0.011	NUEVO,LEON,LAMPAZOS,DE,NARANJO
CHIAPAS,PUEBLO,NUEVO,SOLISTAHUACAN	0.007	MEXICO,VALLE,DE,BRAVO
CHIAPAS,PUEBLO,NUEVO,SOLISTAHUACAN	0.022	NUEVO,LEON,LAMPAZOS,DE,NARANJO
CHIAPAS,PUEBLO,NUEVO,SOLISTAHUACAN	0.007	NAYARIT,JALA
CHIAPAS,PUEBLO,NUEVO,SOLISTAHUACAN	0.007	SAN,LUIS,POTOSI,GUADALCAZAR
MEXICO,VALLE,DE,BRAVO	0.007	NUEVO,LEON,LAMPAZOS,DE,NARANJO
NUEVO,LEON,LAMPAZOS,DE,NARANJO	0.007	NAYARIT,JALA
NUEVO,LEON,LAMPAZOS,DE,NARANJO	0.007	SAN,LUIS,POTOSI,GUADALCAZAR
GUANAJUATO,OCAMPO	0.005	OAXACA,SAN,BARTOLO,COYOTEPEC
