# Supplementary material for: Analysis of México’s Narco-War Network (2007–2011)
Source: PLoS One. 2015 May 18;10(5):e0126503. doi: 10.1371/journal.pone.0126503 (PMC4436224; doi:10.1371/journal.pone.0126503)
Supplement: S1 Compressed file — Each file contains all the correlations above certain threshold (indicated in the name of the file), during a particular month (also indicated in the name of the file). The file names have the value of θ followed by the number of the i th month, starting from January of 2007 until Sept. 2011. (ZIP) [file pone.0126503.s004.zip › Correlations_by_month/0.005__16.sif]

CHIHUAHUA,JUAREZ	0.264	SINALOA,CULIACAN
CHIHUAHUA,JUAREZ	0.016	CHIHUAHUA,CHIHUAHUA
CHIHUAHUA,JUAREZ	0.008	GUERRERO,ACAPULCO,DE,JUAREZ
CHIHUAHUA,JUAREZ	0.016	DURANGO,GOMEZ,PALACIO
CHIHUAHUA,JUAREZ	0.032	COAHUILA,TORREON
CHIHUAHUA,JUAREZ	0.024	SINALOA,MAZATLAN
CHIHUAHUA,JUAREZ	0.032	SONORA,NOGALES
CHIHUAHUA,JUAREZ	0.016	DURANGO,DURANGO
CHIHUAHUA,JUAREZ	0.040	SINALOA,NAVOLATO
CHIHUAHUA,JUAREZ	0.024	NUEVO,LEON,MONTERREY
CHIHUAHUA,JUAREZ	0.024	SINALOA,AHOME
CHIHUAHUA,JUAREZ	0.008	NAYARIT,TEPIC
CHIHUAHUA,JUAREZ	0.016	TAMAULIPAS,REYNOSA
CHIHUAHUA,JUAREZ	0.048	SINALOA,GUASAVE
CHIHUAHUA,JUAREZ	0.008	MEXICO,ECATEPEC,DE,MORELOS
CHIHUAHUA,JUAREZ	0.008	MORELOS,CUERNAVACA
CHIHUAHUA,JUAREZ	0.032	SINALOA,SALVADOR,ALVARADO
CHIHUAHUA,JUAREZ	0.008	TAMAULIPAS,NUEVO,LAREDO
CHIHUAHUA,JUAREZ	0.032	CHIHUAHUA,GUADALUPE
CHIHUAHUA,JUAREZ	0.096	GUERRERO,PETATLAN
CHIHUAHUA,JUAREZ	0.040	DISTRITO,FEDERAL,IZTAPALAPA
CHIHUAHUA,JUAREZ	0.016	SONORA,CAJEME
CHIHUAHUA,JUAREZ	0.016	CHIHUAHUA,NUEVO,CASAS,GRANDES
CHIHUAHUA,JUAREZ	0.008	GUERRERO,COYUCA,DE,CATALAN
CHIHUAHUA,JUAREZ	0.008	SONORA,HERMOSILLO
CHIHUAHUA,JUAREZ	0.064	CHIHUAHUA,ASCENSION
CHIHUAHUA,JUAREZ	0.032	CHIHUAHUA,CUAUHTEMOC
CHIHUAHUA,JUAREZ	0.032	BAJA,CALIFORNIA,PLAYAS,DE,ROSARITO
CHIHUAHUA,JUAREZ	0.016	DISTRITO,FEDERAL,GUSTAVO,A.,MADERO
CHIHUAHUA,JUAREZ	0.048	GUERRERO,IGUALA,DE,LA,INDEPENDENCIA
CHIHUAHUA,JUAREZ	0.016	GUERRERO,ZIHUATANEJO,DE,AZUETA
CHIHUAHUA,JUAREZ	0.016	GUANAJUATO,CELAYA
CHIHUAHUA,JUAREZ	0.008	CHIHUAHUA,JIMENEZ
CHIHUAHUA,JUAREZ	0.008	CHIHUAHUA,PRAXEDIS,G.,GUERRERO
CHIHUAHUA,JUAREZ	0.008	JALISCO,TLAQUEPAQUE
CHIHUAHUA,JUAREZ	0.008	DISTRITO,FEDERAL,CUAUHTEMOC
CHIHUAHUA,JUAREZ	0.064	DURANGO,VICENTE,GUERRERO
CHIHUAHUA,JUAREZ	0.008	GUERRERO,COYUCA,DE,BENITEZ
CHIHUAHUA,JUAREZ	0.008	MEXICO,TLALNEPANTLA,DE,BAZ
CHIHUAHUA,JUAREZ	0.032	CHIHUAHUA,OJINAGA
CHIHUAHUA,JUAREZ	0.024	GUERRERO,ZIRANDARO
CHIHUAHUA,JUAREZ	0.008	SINALOA,ROSARIO
CHIHUAHUA,JUAREZ	0.016	SINALOA,ELOTA
CHIHUAHUA,JUAREZ	0.016	DISTRITO,FEDERAL,TLALPAN
CHIHUAHUA,JUAREZ	0.008	DURANGO,SAN,DIMAS
CHIHUAHUA,JUAREZ	0.008	GUERRERO,QUECHULTENANGO
CHIHUAHUA,JUAREZ	0.016	TAMAULIPAS,VICTORIA
CHIHUAHUA,JUAREZ	0.008	JALISCO,PUERTO,VALLARTA
CHIHUAHUA,JUAREZ	0.024	MICHOACAN,HUETAMO
CHIHUAHUA,JUAREZ	0.040	SINALOA,CHOIX
CHIHUAHUA,JUAREZ	0.096	CHIHUAHUA,AHUMADA
CHIHUAHUA,JUAREZ	0.008	MEXICO,CUAUTITLAN,IZCALLI
CHIHUAHUA,JUAREZ	0.024	GUERRERO,TELOLOAPAN
CHIHUAHUA,JUAREZ	0.016	DISTRITO,FEDERAL,MIGUEL,HIDALGO
CHIHUAHUA,JUAREZ	0.008	TABASCO,CENTRO
CHIHUAHUA,JUAREZ	0.016	NUEVO,LEON,APODACA
CHIHUAHUA,JUAREZ	0.016	MEXICO,HUIXQUILUCAN
CHIHUAHUA,JUAREZ	0.008	OAXACA,OAXACA,DE,JUAREZ
CHIHUAHUA,JUAREZ	0.008	DURANGO,POANAS
CHIHUAHUA,JUAREZ	0.008	NAYARIT,ACAPONETA
CHIHUAHUA,JUAREZ	0.016	VERACRUZ,ACAJETE
CHIHUAHUA,JUAREZ	0.008	GUERRERO,COAHUAYUTLA,DE,JOSE,MARIA,IZAZAGA
CHIHUAHUA,JUAREZ	0.008	DISTRITO,FEDERAL,COYOACAN
CHIHUAHUA,JUAREZ	0.016	MEXICO,CHIMALHUACAN
CHIHUAHUA,JUAREZ	0.008	SONORA,YECORA
CHIHUAHUA,JUAREZ	0.016	CHIHUAHUA,JANOS
CHIHUAHUA,JUAREZ	0.008	CHIHUAHUA,NAMIQUIPA
CHIHUAHUA,JUAREZ	0.008	DURANGO,MEZQUITAL
CHIHUAHUA,JUAREZ	0.064	DURANGO,NOMBRE,DE,DIOS
CHIHUAHUA,JUAREZ	0.008	MICHOACAN,COALCOMAN,DE,VAZQUEZ,PALLARES
CHIHUAHUA,JUAREZ	0.024	SONORA,ALAMOS
CHIHUAHUA,JUAREZ	0.008	GUERRERO,SAN,MARCOS
CHIHUAHUA,JUAREZ	0.008	MEXICO,LUVIANOS
CHIHUAHUA,JUAREZ	0.024	MORELOS,PUENTE,DE,IXTLA
CHIHUAHUA,JUAREZ	0.008	COAHUILA,SAN,PEDRO
CHIHUAHUA,JUAREZ	0.008	CHIAPAS,FRONTERA,COMALAPA
CHIHUAHUA,JUAREZ	0.008	TAMAULIPAS,ALTAMIRA
CHIHUAHUA,JUAREZ	0.024	AGUASCALIENTES,JESUS,MARIA
CHIHUAHUA,JUAREZ	0.016	CHIHUAHUA,OCAMPO
CHIHUAHUA,JUAREZ	0.024	MICHOACAN,MARAVATIO
CHIHUAHUA,JUAREZ	0.024	MORELOS,AYALA
CHIHUAHUA,JUAREZ	0.008	MICHOACAN,ECUANDUREO
CHIHUAHUA,JUAREZ	0.016	SONORA,GUAYMAS
CHIHUAHUA,JUAREZ	0.008	JALISCO,TOMATLAN
CHIHUAHUA,JUAREZ	0.008	OAXACA,SANTO,DOMINGO,TEHUANTEPEC
CHIHUAHUA,JUAREZ	0.008	MEXICO,ACOLMAN
CHIHUAHUA,JUAREZ	0.016	CHIHUAHUA,SANTA,BARBARA
CHIHUAHUA,JUAREZ	0.008	BAJA,CALIFORNIA,SUR,LOS,CABOS
CHIHUAHUA,JUAREZ	0.016	JALISCO,MASCOTA
CHIHUAHUA,JUAREZ	0.008	MICHOACAN,TANGANCICUARO
CHIHUAHUA,JUAREZ	0.056	ZACATECAS,TRINIDAD,GARCIA,DE,LA,CADENA
CHIHUAHUA,JUAREZ	0.016	CHIHUAHUA,GOMEZ,FARIAS
CHIHUAHUA,JUAREZ	0.040	CHIHUAHUA,MAGUARICHI
CHIHUAHUA,JUAREZ	0.008	GUERRERO,JUAN,R.,ESCUDERO
CHIHUAHUA,JUAREZ	0.016	MEXICO,OCUILAN
CHIHUAHUA,JUAREZ	0.008	NAYARIT,TUXPAN
CHIHUAHUA,JUAREZ	0.008	OAXACA,SANTA,CRUZ,XOXOCOTLAN
CHIHUAHUA,JUAREZ	0.008	PUEBLA,HUAUCHINANGO
CHIHUAHUA,JUAREZ	0.008	HIDALGO,ATOTONILCO,EL,GRANDE
CHIHUAHUA,JUAREZ	0.008	MICHOACAN,TUZANTLA
CHIHUAHUA,JUAREZ	0.016	CHIHUAHUA,CORONADO
CHIHUAHUA,JUAREZ	0.008	CHIHUAHUA,IGNACIO,ZARAGOZA
CHIHUAHUA,JUAREZ	0.016	MEXICO,TEMASCALAPA
CHIHUAHUA,JUAREZ	0.008	QUERETARO,EL,MARQUES
CHIHUAHUA,JUAREZ	0.008	VERACRUZ,TRES,VALLES
CHIHUAHUA,JUAREZ	0.024	ZACATECAS,VILLA,DE,COS
CHIHUAHUA,JUAREZ	0.008	VERACRUZ,ACAYUCAN
CHIHUAHUA,JUAREZ	0.008	HIDALGO,TOLCAYUCA
CHIHUAHUA,JUAREZ	0.008	TLAXCALA,MUÑOZ,DE,DOMINGO,ARENAS
SINALOA,CULIACAN	0.006	CHIHUAHUA,CHIHUAHUA
SINALOA,CULIACAN	0.006	DURANGO,GOMEZ,PALACIO
SINALOA,CULIACAN	0.012	COAHUILA,TORREON
SINALOA,CULIACAN	0.009	SINALOA,MAZATLAN
SINALOA,CULIACAN	0.012	SONORA,NOGALES
SINALOA,CULIACAN	0.006	DURANGO,DURANGO
SINALOA,CULIACAN	0.015	SINALOA,NAVOLATO
SINALOA,CULIACAN	0.009	NUEVO,LEON,MONTERREY
SINALOA,CULIACAN	0.009	SINALOA,AHOME
SINALOA,CULIACAN	0.006	TAMAULIPAS,REYNOSA
SINALOA,CULIACAN	0.018	SINALOA,GUASAVE
SINALOA,CULIACAN	0.012	SINALOA,SALVADOR,ALVARADO
SINALOA,CULIACAN	0.012	CHIHUAHUA,GUADALUPE
SINALOA,CULIACAN	0.035	GUERRERO,PETATLAN
SINALOA,CULIACAN	0.015	DISTRITO,FEDERAL,IZTAPALAPA
SINALOA,CULIACAN	0.006	SONORA,CAJEME
SINALOA,CULIACAN	0.006	CHIHUAHUA,NUEVO,CASAS,GRANDES
SINALOA,CULIACAN	0.023	CHIHUAHUA,ASCENSION
SINALOA,CULIACAN	0.012	CHIHUAHUA,CUAUHTEMOC
SINALOA,CULIACAN	0.012	BAJA,CALIFORNIA,PLAYAS,DE,ROSARITO
SINALOA,CULIACAN	0.006	DISTRITO,FEDERAL,GUSTAVO,A.,MADERO
SINALOA,CULIACAN	0.018	GUERRERO,IGUALA,DE,LA,INDEPENDENCIA
SINALOA,CULIACAN	0.006	GUERRERO,ZIHUATANEJO,DE,AZUETA
SINALOA,CULIACAN	0.006	GUANAJUATO,CELAYA
SINALOA,CULIACAN	0.023	DURANGO,VICENTE,GUERRERO
SINALOA,CULIACAN	0.012	CHIHUAHUA,OJINAGA
SINALOA,CULIACAN	0.009	GUERRERO,ZIRANDARO
SINALOA,CULIACAN	0.006	SINALOA,ELOTA
SINALOA,CULIACAN	0.006	DISTRITO,FEDERAL,TLALPAN
SINALOA,CULIACAN	0.006	TAMAULIPAS,VICTORIA
SINALOA,CULIACAN	0.009	MICHOACAN,HUETAMO
SINALOA,CULIACAN	0.015	SINALOA,CHOIX
SINALOA,CULIACAN	0.035	CHIHUAHUA,AHUMADA
SINALOA,CULIACAN	0.009	GUERRERO,TELOLOAPAN
SINALOA,CULIACAN	0.006	DISTRITO,FEDERAL,MIGUEL,HIDALGO
SINALOA,CULIACAN	0.006	NUEVO,LEON,APODACA
SINALOA,CULIACAN	0.006	MEXICO,HUIXQUILUCAN
SINALOA,CULIACAN	0.006	VERACRUZ,ACAJETE
SINALOA,CULIACAN	0.006	MEXICO,CHIMALHUACAN
SINALOA,CULIACAN	0.006	CHIHUAHUA,JANOS
SINALOA,CULIACAN	0.023	DURANGO,NOMBRE,DE,DIOS
SINALOA,CULIACAN	0.009	SONORA,ALAMOS
SINALOA,CULIACAN	0.009	MORELOS,PUENTE,DE,IXTLA
SINALOA,CULIACAN	0.009	AGUASCALIENTES,JESUS,MARIA
SINALOA,CULIACAN	0.006	CHIHUAHUA,OCAMPO
SINALOA,CULIACAN	0.009	MICHOACAN,MARAVATIO
SINALOA,CULIACAN	0.009	MORELOS,AYALA
SINALOA,CULIACAN	0.006	SONORA,GUAYMAS
SINALOA,CULIACAN	0.006	CHIHUAHUA,SANTA,BARBARA
SINALOA,CULIACAN	0.006	JALISCO,MASCOTA
SINALOA,CULIACAN	0.020	ZACATECAS,TRINIDAD,GARCIA,DE,LA,CADENA
SINALOA,CULIACAN	0.006	CHIHUAHUA,GOMEZ,FARIAS
SINALOA,CULIACAN	0.015	CHIHUAHUA,MAGUARICHI
SINALOA,CULIACAN	0.006	MEXICO,OCUILAN
SINALOA,CULIACAN	0.006	CHIHUAHUA,CORONADO
SINALOA,CULIACAN	0.006	MEXICO,TEMASCALAPA
SINALOA,CULIACAN	0.009	ZACATECAS,VILLA,DE,COS
BAJA,CALIFORNIA,TIJUANA	0.014	CHIHUAHUA,HIDALGO,DEL,PARRAL
BAJA,CALIFORNIA,TIJUANA	0.007	MEXICO,NEZAHUALCOYOTL
BAJA,CALIFORNIA,TIJUANA	0.009	BAJA,CALIFORNIA,MEXICALI
BAJA,CALIFORNIA,TIJUANA	0.012	SINALOA,MOCORITO
BAJA,CALIFORNIA,TIJUANA	0.007	SINALOA,BADIRAGUATO
BAJA,CALIFORNIA,TIJUANA	0.009	SINALOA,EL,FUERTE
BAJA,CALIFORNIA,TIJUANA	0.007	JALISCO,TLAJOMULCO,DE,ZUÑIGA
BAJA,CALIFORNIA,TIJUANA	0.007	BAJA,CALIFORNIA,TECATE
BAJA,CALIFORNIA,TIJUANA	0.009	CHIHUAHUA,MATAMOROS
BAJA,CALIFORNIA,TIJUANA	0.009	NUEVO,LEON,SAN,PEDRO,GARZA,GARCIA
BAJA,CALIFORNIA,TIJUANA	0.007	MICHOACAN,COTIJA
BAJA,CALIFORNIA,TIJUANA	0.007	MICHOACAN,VENUSTIANO,CARRANZA
BAJA,CALIFORNIA,TIJUANA	0.007	OAXACA,ZIMATLAN,DE,ALVAREZ
BAJA,CALIFORNIA,TIJUANA	0.014	CHIAPAS,PUEBLO,NUEVO,SOLISTAHUACAN
BAJA,CALIFORNIA,TIJUANA	0.014	NUEVO,LEON,LAMPAZOS,DE,NARANJO
SINALOA,NAVOLATO	0.005	GUERRERO,PETATLAN
SINALOA,NAVOLATO	0.005	CHIHUAHUA,AHUMADA
SINALOA,GUASAVE	0.006	GUERRERO,PETATLAN
SINALOA,GUASAVE	0.006	CHIHUAHUA,AHUMADA
GUERRERO,PETATLAN	0.005	DISTRITO,FEDERAL,IZTAPALAPA
GUERRERO,PETATLAN	0.009	CHIHUAHUA,ASCENSION
GUERRERO,PETATLAN	0.006	GUERRERO,IGUALA,DE,LA,INDEPENDENCIA
GUERRERO,PETATLAN	0.009	DURANGO,VICENTE,GUERRERO
GUERRERO,PETATLAN	0.005	SINALOA,CHOIX
GUERRERO,PETATLAN	0.013	CHIHUAHUA,AHUMADA
GUERRERO,PETATLAN	0.009	DURANGO,NOMBRE,DE,DIOS
GUERRERO,PETATLAN	0.007	ZACATECAS,TRINIDAD,GARCIA,DE,LA,CADENA
GUERRERO,PETATLAN	0.005	CHIHUAHUA,MAGUARICHI
DISTRITO,FEDERAL,IZTAPALAPA	0.005	CHIHUAHUA,AHUMADA
CHIHUAHUA,ASCENSION	0.006	DURANGO,VICENTE,GUERRERO
CHIHUAHUA,ASCENSION	0.009	CHIHUAHUA,AHUMADA
CHIHUAHUA,ASCENSION	0.006	DURANGO,NOMBRE,DE,DIOS
GUERRERO,IGUALA,DE,LA,INDEPENDENCIA	0.006	CHIHUAHUA,AHUMADA
DURANGO,VICENTE,GUERRERO	0.009	CHIHUAHUA,AHUMADA
DURANGO,VICENTE,GUERRERO	0.006	DURANGO,NOMBRE,DE,DIOS
SINALOA,CHOIX	0.005	CHIHUAHUA,AHUMADA
CHIHUAHUA,AHUMADA	0.009	DURANGO,NOMBRE,DE,DIOS
CHIHUAHUA,AHUMADA	0.007	ZACATECAS,TRINIDAD,GARCIA,DE,LA,CADENA
CHIHUAHUA,AHUMADA	0.005	CHIHUAHUA,MAGUARICHI
