# Supplementary material for: Analysis of México’s Narco-War Network (2007–2011)
Source: PLoS One. 2015 May 18;10(5):e0126503. doi: 10.1371/journal.pone.0126503 (PMC4436224; doi:10.1371/journal.pone.0126503)
Supplement: S1 Compressed file — Each file contains all the correlations above certain threshold (indicated in the name of the file), during a particular month (also indicated in the name of the file). The file names have the value of θ followed by the number of the i th month, starting from January of 2007 until Sept. 2011. (ZIP) [file pone.0126503.s004.zip › Correlations_by_month/0.005__17.sif]

CHIHUAHUA,JUAREZ	0.018	BAJA,CALIFORNIA,TIJUANA
CHIHUAHUA,JUAREZ	0.065	CHIHUAHUA,CHIHUAHUA
CHIHUAHUA,JUAREZ	0.006	DURANGO,GOMEZ,PALACIO
CHIHUAHUA,JUAREZ	0.038	COAHUILA,TORREON
CHIHUAHUA,JUAREZ	0.006	SONORA,NOGALES
CHIHUAHUA,JUAREZ	0.006	CHIHUAHUA,HIDALGO,DEL,PARRAL
CHIHUAHUA,JUAREZ	0.006	MICHOACAN,URUAPAN
CHIHUAHUA,JUAREZ	0.024	DURANGO,LERDO
CHIHUAHUA,JUAREZ	0.006	SINALOA,SALVADOR,ALVARADO
CHIHUAHUA,JUAREZ	0.006	MEXICO,NEZAHUALCOYOTL
CHIHUAHUA,JUAREZ	0.006	MICHOACAN,APATZINGAN
CHIHUAHUA,JUAREZ	0.009	JALISCO,GUADALAJARA
CHIHUAHUA,JUAREZ	0.006	TAMAULIPAS,MATAMOROS
CHIHUAHUA,JUAREZ	0.009	BAJA,CALIFORNIA,MEXICALI
CHIHUAHUA,JUAREZ	0.006	SONORA,CAJEME
CHIHUAHUA,JUAREZ	0.006	CHIHUAHUA,NUEVO,CASAS,GRANDES
CHIHUAHUA,JUAREZ	0.009	MICHOACAN,LAZARO,CARDENAS
CHIHUAHUA,JUAREZ	0.006	GUERRERO,COYUCA,DE,CATALAN
CHIHUAHUA,JUAREZ	0.006	GUERRERO,TECPAN,DE,GALEANA
CHIHUAHUA,JUAREZ	0.006	SINALOA,BADIRAGUATO
CHIHUAHUA,JUAREZ	0.018	SINALOA,SAN,IGNACIO
CHIHUAHUA,JUAREZ	0.009	MEXICO,NAUCALPAN,DE,JUAREZ
CHIHUAHUA,JUAREZ	0.009	CHIHUAHUA,MADERA
CHIHUAHUA,JUAREZ	0.006	MEXICO,TLALNEPANTLA,DE,BAZ
CHIHUAHUA,JUAREZ	0.018	SINALOA,COSALA
CHIHUAHUA,JUAREZ	0.015	BAJA,CALIFORNIA,TECATE
CHIHUAHUA,JUAREZ	0.006	MEXICO,TECAMAC
CHIHUAHUA,JUAREZ	0.006	NUEVO,LEON,SANTIAGO
CHIHUAHUA,JUAREZ	0.006	DURANGO,POANAS
CHIHUAHUA,JUAREZ	0.009	SONORA,AGUA,PRIETA
CHIHUAHUA,JUAREZ	0.009	CHIHUAHUA,MORIS
CHIHUAHUA,JUAREZ	0.009	ZACATECAS,FRESNILLO
CHIHUAHUA,JUAREZ	0.015	MORELOS,XOCHITEPEC
CHIHUAHUA,JUAREZ	0.006	CHIAPAS,PALENQUE
CHIHUAHUA,JUAREZ	0.006	GUANAJUATO,IRAPUATO
CHIHUAHUA,JUAREZ	0.006	MICHOACAN,ZIRACUARETIRO
CHIHUAHUA,JUAREZ	0.006	GUERRERO,LEONARDO,BRAVO
CHIHUAHUA,JUAREZ	0.018	CHIHUAHUA,BUENAVENTURA
CHIHUAHUA,JUAREZ	0.006	VERACRUZ,XALAPA
CHIHUAHUA,JUAREZ	0.006	JALISCO,JOCOTEPEC
CHIHUAHUA,JUAREZ	0.006	SONORA,IMURIS
CHIHUAHUA,JUAREZ	0.006	TABASCO,PARAISO
CHIHUAHUA,JUAREZ	0.006	PUEBLA,TEHUACAN
CHIHUAHUA,JUAREZ	0.009	SAN,LUIS,POTOSI,EL,NARANJO
CHIHUAHUA,JUAREZ	0.012	GUANAJUATO,SAN,FELIPE
CHIHUAHUA,JUAREZ	0.006	CHIAPAS,VILLAFLORES
CHIHUAHUA,JUAREZ	0.006	JALISCO,JUANACATLAN
BAJA,CALIFORNIA,TIJUANA	0.065	CHIHUAHUA,CHIHUAHUA
BAJA,CALIFORNIA,TIJUANA	0.006	DURANGO,GOMEZ,PALACIO
BAJA,CALIFORNIA,TIJUANA	0.038	COAHUILA,TORREON
BAJA,CALIFORNIA,TIJUANA	0.006	SONORA,NOGALES
BAJA,CALIFORNIA,TIJUANA	0.006	CHIHUAHUA,HIDALGO,DEL,PARRAL
BAJA,CALIFORNIA,TIJUANA	0.006	MICHOACAN,URUAPAN
BAJA,CALIFORNIA,TIJUANA	0.024	DURANGO,LERDO
BAJA,CALIFORNIA,TIJUANA	0.006	SINALOA,SALVADOR,ALVARADO
BAJA,CALIFORNIA,TIJUANA	0.006	MEXICO,NEZAHUALCOYOTL
BAJA,CALIFORNIA,TIJUANA	0.006	MICHOACAN,APATZINGAN
BAJA,CALIFORNIA,TIJUANA	0.009	JALISCO,GUADALAJARA
BAJA,CALIFORNIA,TIJUANA	0.006	TAMAULIPAS,MATAMOROS
BAJA,CALIFORNIA,TIJUANA	0.009	BAJA,CALIFORNIA,MEXICALI
BAJA,CALIFORNIA,TIJUANA	0.006	SONORA,CAJEME
BAJA,CALIFORNIA,TIJUANA	0.006	CHIHUAHUA,NUEVO,CASAS,GRANDES
BAJA,CALIFORNIA,TIJUANA	0.009	MICHOACAN,LAZARO,CARDENAS
BAJA,CALIFORNIA,TIJUANA	0.006	GUERRERO,COYUCA,DE,CATALAN
BAJA,CALIFORNIA,TIJUANA	0.006	GUERRERO,TECPAN,DE,GALEANA
BAJA,CALIFORNIA,TIJUANA	0.006	SINALOA,BADIRAGUATO
BAJA,CALIFORNIA,TIJUANA	0.018	SINALOA,SAN,IGNACIO
BAJA,CALIFORNIA,TIJUANA	0.009	MEXICO,NAUCALPAN,DE,JUAREZ
BAJA,CALIFORNIA,TIJUANA	0.009	CHIHUAHUA,MADERA
BAJA,CALIFORNIA,TIJUANA	0.006	MEXICO,TLALNEPANTLA,DE,BAZ
BAJA,CALIFORNIA,TIJUANA	0.018	SINALOA,COSALA
BAJA,CALIFORNIA,TIJUANA	0.015	BAJA,CALIFORNIA,TECATE
BAJA,CALIFORNIA,TIJUANA	0.006	MEXICO,TECAMAC
BAJA,CALIFORNIA,TIJUANA	0.006	NUEVO,LEON,SANTIAGO
BAJA,CALIFORNIA,TIJUANA	0.006	DURANGO,POANAS
BAJA,CALIFORNIA,TIJUANA	0.009	SONORA,AGUA,PRIETA
BAJA,CALIFORNIA,TIJUANA	0.009	CHIHUAHUA,MORIS
BAJA,CALIFORNIA,TIJUANA	0.009	ZACATECAS,FRESNILLO
BAJA,CALIFORNIA,TIJUANA	0.015	MORELOS,XOCHITEPEC
BAJA,CALIFORNIA,TIJUANA	0.006	CHIAPAS,PALENQUE
BAJA,CALIFORNIA,TIJUANA	0.006	GUANAJUATO,IRAPUATO
BAJA,CALIFORNIA,TIJUANA	0.006	MICHOACAN,ZIRACUARETIRO
BAJA,CALIFORNIA,TIJUANA	0.006	GUERRERO,LEONARDO,BRAVO
BAJA,CALIFORNIA,TIJUANA	0.018	CHIHUAHUA,BUENAVENTURA
BAJA,CALIFORNIA,TIJUANA	0.006	VERACRUZ,XALAPA
BAJA,CALIFORNIA,TIJUANA	0.006	JALISCO,JOCOTEPEC
BAJA,CALIFORNIA,TIJUANA	0.006	SONORA,IMURIS
BAJA,CALIFORNIA,TIJUANA	0.006	TABASCO,PARAISO
BAJA,CALIFORNIA,TIJUANA	0.006	PUEBLA,TEHUACAN
BAJA,CALIFORNIA,TIJUANA	0.009	SAN,LUIS,POTOSI,EL,NARANJO
BAJA,CALIFORNIA,TIJUANA	0.012	GUANAJUATO,SAN,FELIPE
BAJA,CALIFORNIA,TIJUANA	0.006	CHIAPAS,VILLAFLORES
BAJA,CALIFORNIA,TIJUANA	0.006	JALISCO,JUANACATLAN
CHIHUAHUA,CHIHUAHUA	0.022	DURANGO,GOMEZ,PALACIO
CHIHUAHUA,CHIHUAHUA	0.141	COAHUILA,TORREON
CHIHUAHUA,CHIHUAHUA	0.022	SONORA,NOGALES
CHIHUAHUA,CHIHUAHUA	0.011	TAMAULIPAS,REYNOSA
CHIHUAHUA,CHIHUAHUA	0.022	CHIHUAHUA,HIDALGO,DEL,PARRAL
CHIHUAHUA,CHIHUAHUA	0.022	MICHOACAN,URUAPAN
CHIHUAHUA,CHIHUAHUA	0.087	DURANGO,LERDO
CHIHUAHUA,CHIHUAHUA	0.022	SINALOA,SALVADOR,ALVARADO
CHIHUAHUA,CHIHUAHUA	0.022	MEXICO,NEZAHUALCOYOTL
CHIHUAHUA,CHIHUAHUA	0.011	JALISCO,ZAPOPAN
CHIHUAHUA,CHIHUAHUA	0.022	MICHOACAN,APATZINGAN
CHIHUAHUA,CHIHUAHUA	0.033	JALISCO,GUADALAJARA
CHIHUAHUA,CHIHUAHUA	0.022	TAMAULIPAS,MATAMOROS
CHIHUAHUA,CHIHUAHUA	0.033	BAJA,CALIFORNIA,MEXICALI
CHIHUAHUA,CHIHUAHUA	0.022	SONORA,CAJEME
CHIHUAHUA,CHIHUAHUA	0.022	CHIHUAHUA,NUEVO,CASAS,GRANDES
CHIHUAHUA,CHIHUAHUA	0.033	MICHOACAN,LAZARO,CARDENAS
CHIHUAHUA,CHIHUAHUA	0.022	GUERRERO,COYUCA,DE,CATALAN
CHIHUAHUA,CHIHUAHUA	0.022	GUERRERO,TECPAN,DE,GALEANA
CHIHUAHUA,CHIHUAHUA	0.022	SINALOA,BADIRAGUATO
CHIHUAHUA,CHIHUAHUA	0.011	GUERRERO,ZIHUATANEJO,DE,AZUETA
CHIHUAHUA,CHIHUAHUA	0.065	SINALOA,SAN,IGNACIO
CHIHUAHUA,CHIHUAHUA	0.033	MEXICO,NAUCALPAN,DE,JUAREZ
CHIHUAHUA,CHIHUAHUA	0.033	CHIHUAHUA,MADERA
CHIHUAHUA,CHIHUAHUA	0.011	DISTRITO,FEDERAL,VENUSTIANO,CARRANZA
CHIHUAHUA,CHIHUAHUA	0.022	MEXICO,TLALNEPANTLA,DE,BAZ
CHIHUAHUA,CHIHUAHUA	0.011	SINALOA,ELOTA
CHIHUAHUA,CHIHUAHUA	0.065	SINALOA,COSALA
CHIHUAHUA,CHIHUAHUA	0.054	BAJA,CALIFORNIA,TECATE
CHIHUAHUA,CHIHUAHUA	0.011	GUERRERO,AYUTLA,DE,LOS,LIBRES
CHIHUAHUA,CHIHUAHUA	0.022	MEXICO,TECAMAC
CHIHUAHUA,CHIHUAHUA	0.011	CHIHUAHUA,BOCOYNA
CHIHUAHUA,CHIHUAHUA	0.022	NUEVO,LEON,SANTIAGO
CHIHUAHUA,CHIHUAHUA	0.011	SONORA,MAGDALENA
CHIHUAHUA,CHIHUAHUA	0.011	CHIHUAHUA,GUACHOCHI
CHIHUAHUA,CHIHUAHUA	0.022	DURANGO,POANAS
CHIHUAHUA,CHIHUAHUA	0.011	GUERRERO,APAXTLA
CHIHUAHUA,CHIHUAHUA	0.033	SONORA,AGUA,PRIETA
CHIHUAHUA,CHIHUAHUA	0.011	CHIAPAS,SUCHIATE
CHIHUAHUA,CHIHUAHUA	0.011	CHIHUAHUA,URUACHI
CHIHUAHUA,CHIHUAHUA	0.033	CHIHUAHUA,MORIS
CHIHUAHUA,CHIHUAHUA	0.011	GUANAJUATO,SAN,FRANCISCO,DEL,RINCON
CHIHUAHUA,CHIHUAHUA	0.011	GUERRERO,GENERAL,HELIODORO,CASTILLO
CHIHUAHUA,CHIHUAHUA	0.011	JALISCO,TEQUILA
CHIHUAHUA,CHIHUAHUA	0.033	ZACATECAS,FRESNILLO
CHIHUAHUA,CHIHUAHUA	0.011	COAHUILA,SALTILLO
CHIHUAHUA,CHIHUAHUA	0.011	GUERRERO,CUAJINICUILAPA
CHIHUAHUA,CHIHUAHUA	0.011	GUERRERO,EDUARDO,NERI
CHIHUAHUA,CHIHUAHUA	0.054	MORELOS,XOCHITEPEC
CHIHUAHUA,CHIHUAHUA	0.022	CHIAPAS,PALENQUE
CHIHUAHUA,CHIHUAHUA	0.011	CHIAPAS,TUXTLA,GUTIERREZ
CHIHUAHUA,CHIHUAHUA	0.022	GUANAJUATO,IRAPUATO
CHIHUAHUA,CHIHUAHUA	0.022	MICHOACAN,ZIRACUARETIRO
CHIHUAHUA,CHIHUAHUA	0.011	OAXACA,LOMA,BONITA
CHIHUAHUA,CHIHUAHUA	0.022	GUERRERO,LEONARDO,BRAVO
CHIHUAHUA,CHIHUAHUA	0.011	GUANAJUATO,APASEO,EL,GRANDE
CHIHUAHUA,CHIHUAHUA	0.011	GUERRERO,CUTZAMALA,DE,PINZON
CHIHUAHUA,CHIHUAHUA	0.011	QUINTANA,ROO,SOLIDARIDAD
CHIHUAHUA,CHIHUAHUA	0.011	CHIAPAS,BENEMERITO,DE,LAS,AMERICAS
CHIHUAHUA,CHIHUAHUA	0.065	CHIHUAHUA,BUENAVENTURA
CHIHUAHUA,CHIHUAHUA	0.022	VERACRUZ,XALAPA
CHIHUAHUA,CHIHUAHUA	0.022	JALISCO,JOCOTEPEC
CHIHUAHUA,CHIHUAHUA	0.011	MICHOACAN,COTIJA
CHIHUAHUA,CHIHUAHUA	0.022	SONORA,IMURIS
CHIHUAHUA,CHIHUAHUA	0.011	MICHOACAN,IXTLAN
CHIHUAHUA,CHIHUAHUA	0.011	VERACRUZ,COSOLEACAQUE
CHIHUAHUA,CHIHUAHUA	0.022	TABASCO,PARAISO
CHIHUAHUA,CHIHUAHUA	0.022	PUEBLA,TEHUACAN
CHIHUAHUA,CHIHUAHUA	0.011	AGUASCALIENTES,RINCON,DE,ROMOS
CHIHUAHUA,CHIHUAHUA	0.033	SAN,LUIS,POTOSI,EL,NARANJO
CHIHUAHUA,CHIHUAHUA	0.011	GUANAJUATO,ABASOLO
CHIHUAHUA,CHIHUAHUA	0.043	GUANAJUATO,SAN,FELIPE
CHIHUAHUA,CHIHUAHUA	0.011	OAXACA,MARISCALA,DE,JUAREZ
CHIHUAHUA,CHIHUAHUA	0.011	VERACRUZ,CUICHAPA
CHIHUAHUA,CHIHUAHUA	0.022	CHIAPAS,VILLAFLORES
CHIHUAHUA,CHIHUAHUA	0.011	JALISCO,JAMAY
CHIHUAHUA,CHIHUAHUA	0.022	JALISCO,JUANACATLAN
CHIHUAHUA,CHIHUAHUA	0.011	VERACRUZ,JALACINGO
CHIHUAHUA,CHIHUAHUA	0.011	JALISCO,HUEJUQUILLA,EL,ALTO
CHIHUAHUA,CHIHUAHUA	0.011	JALISCO,JESUS,MARIA
CHIHUAHUA,CHIHUAHUA	0.011	SONORA,BACERAC
CHIHUAHUA,CHIHUAHUA	0.011	VERACRUZ,JALTIPAN
DURANGO,GOMEZ,PALACIO	0.013	COAHUILA,TORREON
DURANGO,GOMEZ,PALACIO	0.008	DURANGO,LERDO
DURANGO,GOMEZ,PALACIO	0.006	SINALOA,SAN,IGNACIO
DURANGO,GOMEZ,PALACIO	0.006	SINALOA,COSALA
DURANGO,GOMEZ,PALACIO	0.006	CHIHUAHUA,BUENAVENTURA
COAHUILA,TORREON	0.013	SONORA,NOGALES
COAHUILA,TORREON	0.006	TAMAULIPAS,REYNOSA
COAHUILA,TORREON	0.013	CHIHUAHUA,HIDALGO,DEL,PARRAL
COAHUILA,TORREON	0.013	MICHOACAN,URUAPAN
COAHUILA,TORREON	0.051	DURANGO,LERDO
COAHUILA,TORREON	0.013	SINALOA,SALVADOR,ALVARADO
COAHUILA,TORREON	0.013	MEXICO,NEZAHUALCOYOTL
COAHUILA,TORREON	0.006	JALISCO,ZAPOPAN
COAHUILA,TORREON	0.013	MICHOACAN,APATZINGAN
COAHUILA,TORREON	0.019	JALISCO,GUADALAJARA
COAHUILA,TORREON	0.013	TAMAULIPAS,MATAMOROS
COAHUILA,TORREON	0.019	BAJA,CALIFORNIA,MEXICALI
COAHUILA,TORREON	0.013	SONORA,CAJEME
COAHUILA,TORREON	0.013	CHIHUAHUA,NUEVO,CASAS,GRANDES
COAHUILA,TORREON	0.019	MICHOACAN,LAZARO,CARDENAS
COAHUILA,TORREON	0.013	GUERRERO,COYUCA,DE,CATALAN
COAHUILA,TORREON	0.013	GUERRERO,TECPAN,DE,GALEANA
COAHUILA,TORREON	0.013	SINALOA,BADIRAGUATO
COAHUILA,TORREON	0.006	GUERRERO,ZIHUATANEJO,DE,AZUETA
COAHUILA,TORREON	0.038	SINALOA,SAN,IGNACIO
COAHUILA,TORREON	0.019	MEXICO,NAUCALPAN,DE,JUAREZ
COAHUILA,TORREON	0.019	CHIHUAHUA,MADERA
COAHUILA,TORREON	0.006	DISTRITO,FEDERAL,VENUSTIANO,CARRANZA
COAHUILA,TORREON	0.013	MEXICO,TLALNEPANTLA,DE,BAZ
COAHUILA,TORREON	0.006	SINALOA,ELOTA
COAHUILA,TORREON	0.038	SINALOA,COSALA
COAHUILA,TORREON	0.032	BAJA,CALIFORNIA,TECATE
COAHUILA,TORREON	0.006	GUERRERO,AYUTLA,DE,LOS,LIBRES
COAHUILA,TORREON	0.013	MEXICO,TECAMAC
COAHUILA,TORREON	0.006	CHIHUAHUA,BOCOYNA
COAHUILA,TORREON	0.013	NUEVO,LEON,SANTIAGO
COAHUILA,TORREON	0.006	SONORA,MAGDALENA
COAHUILA,TORREON	0.006	CHIHUAHUA,GUACHOCHI
COAHUILA,TORREON	0.013	DURANGO,POANAS
COAHUILA,TORREON	0.006	GUERRERO,APAXTLA
COAHUILA,TORREON	0.019	SONORA,AGUA,PRIETA
COAHUILA,TORREON	0.006	CHIAPAS,SUCHIATE
COAHUILA,TORREON	0.006	CHIHUAHUA,URUACHI
COAHUILA,TORREON	0.019	CHIHUAHUA,MORIS
COAHUILA,TORREON	0.006	GUANAJUATO,SAN,FRANCISCO,DEL,RINCON
COAHUILA,TORREON	0.006	GUERRERO,GENERAL,HELIODORO,CASTILLO
COAHUILA,TORREON	0.006	JALISCO,TEQUILA
COAHUILA,TORREON	0.019	ZACATECAS,FRESNILLO
COAHUILA,TORREON	0.006	COAHUILA,SALTILLO
COAHUILA,TORREON	0.006	GUERRERO,CUAJINICUILAPA
COAHUILA,TORREON	0.006	GUERRERO,EDUARDO,NERI
COAHUILA,TORREON	0.032	MORELOS,XOCHITEPEC
COAHUILA,TORREON	0.013	CHIAPAS,PALENQUE
COAHUILA,TORREON	0.006	CHIAPAS,TUXTLA,GUTIERREZ
COAHUILA,TORREON	0.013	GUANAJUATO,IRAPUATO
COAHUILA,TORREON	0.013	MICHOACAN,ZIRACUARETIRO
COAHUILA,TORREON	0.006	OAXACA,LOMA,BONITA
COAHUILA,TORREON	0.013	GUERRERO,LEONARDO,BRAVO
COAHUILA,TORREON	0.006	GUANAJUATO,APASEO,EL,GRANDE
COAHUILA,TORREON	0.006	GUERRERO,CUTZAMALA,DE,PINZON
COAHUILA,TORREON	0.006	QUINTANA,ROO,SOLIDARIDAD
COAHUILA,TORREON	0.006	CHIAPAS,BENEMERITO,DE,LAS,AMERICAS
COAHUILA,TORREON	0.038	CHIHUAHUA,BUENAVENTURA
COAHUILA,TORREON	0.013	VERACRUZ,XALAPA
COAHUILA,TORREON	0.013	JALISCO,JOCOTEPEC
COAHUILA,TORREON	0.006	MICHOACAN,COTIJA
COAHUILA,TORREON	0.013	SONORA,IMURIS
COAHUILA,TORREON	0.006	MICHOACAN,IXTLAN
COAHUILA,TORREON	0.006	VERACRUZ,COSOLEACAQUE
COAHUILA,TORREON	0.013	TABASCO,PARAISO
COAHUILA,TORREON	0.013	PUEBLA,TEHUACAN
COAHUILA,TORREON	0.006	AGUASCALIENTES,RINCON,DE,ROMOS
COAHUILA,TORREON	0.019	SAN,LUIS,POTOSI,EL,NARANJO
COAHUILA,TORREON	0.006	GUANAJUATO,ABASOLO
COAHUILA,TORREON	0.026	GUANAJUATO,SAN,FELIPE
COAHUILA,TORREON	0.006	OAXACA,MARISCALA,DE,JUAREZ
COAHUILA,TORREON	0.006	VERACRUZ,CUICHAPA
COAHUILA,TORREON	0.013	CHIAPAS,VILLAFLORES
COAHUILA,TORREON	0.006	JALISCO,JAMAY
COAHUILA,TORREON	0.013	JALISCO,JUANACATLAN
COAHUILA,TORREON	0.006	VERACRUZ,JALACINGO
COAHUILA,TORREON	0.006	JALISCO,HUEJUQUILLA,EL,ALTO
COAHUILA,TORREON	0.006	JALISCO,JESUS,MARIA
COAHUILA,TORREON	0.006	SONORA,BACERAC
COAHUILA,TORREON	0.006	VERACRUZ,JALTIPAN
SONORA,NOGALES	0.008	DURANGO,LERDO
SONORA,NOGALES	0.006	SINALOA,SAN,IGNACIO
SONORA,NOGALES	0.006	SINALOA,COSALA
SONORA,NOGALES	0.006	CHIHUAHUA,BUENAVENTURA
DURANGO,DURANGO	0.010	SINALOA,NAVOLATO
DURANGO,DURANGO	0.010	NUEVO,LEON,MONTERREY
DURANGO,DURANGO	0.010	CHIHUAHUA,GUADALUPE
DURANGO,DURANGO	0.030	GUERRERO,PETATLAN
DURANGO,DURANGO	0.012	DISTRITO,FEDERAL,IZTAPALAPA
DURANGO,DURANGO	0.012	CHIHUAHUA,ASCENSION
DURANGO,DURANGO	0.007	CHIHUAHUA,CUAUHTEMOC
DURANGO,DURANGO	0.010	BAJA,CALIFORNIA,PLAYAS,DE,ROSARITO
DURANGO,DURANGO	0.020	DURANGO,VICENTE,GUERRERO
DURANGO,DURANGO	0.010	CHIHUAHUA,OJINAGA
DURANGO,DURANGO	0.007	DISTRITO,FEDERAL,TLALPAN
DURANGO,DURANGO	0.007	MICHOACAN,HUETAMO
DURANGO,DURANGO	0.010	SINALOA,CHOIX
DURANGO,DURANGO	0.030	CHIHUAHUA,AHUMADA
DURANGO,DURANGO	0.007	GUERRERO,TELOLOAPAN
DURANGO,DURANGO	0.015	DURANGO,NOMBRE,DE,DIOS
DURANGO,DURANGO	0.007	SONORA,ALAMOS
DURANGO,DURANGO	0.007	MORELOS,PUENTE,DE,IXTLA
DURANGO,DURANGO	0.007	AGUASCALIENTES,JESUS,MARIA
DURANGO,DURANGO	0.007	MICHOACAN,MARAVATIO
DURANGO,DURANGO	0.017	ZACATECAS,TRINIDAD,GARCIA,DE,LA,CADENA
DURANGO,DURANGO	0.012	CHIHUAHUA,MAGUARICHI
DURANGO,DURANGO	0.007	ZACATECAS,VILLA,DE,COS
SINALOA,NAVOLATO	0.008	NUEVO,LEON,MONTERREY
SINALOA,NAVOLATO	0.008	CHIHUAHUA,GUADALUPE
SINALOA,NAVOLATO	0.024	GUERRERO,PETATLAN
SINALOA,NAVOLATO	0.010	DISTRITO,FEDERAL,IZTAPALAPA
SINALOA,NAVOLATO	0.010	CHIHUAHUA,ASCENSION
SINALOA,NAVOLATO	0.006	CHIHUAHUA,CUAUHTEMOC
SINALOA,NAVOLATO	0.008	BAJA,CALIFORNIA,PLAYAS,DE,ROSARITO
SINALOA,NAVOLATO	0.016	DURANGO,VICENTE,GUERRERO
SINALOA,NAVOLATO	0.008	CHIHUAHUA,OJINAGA
SINALOA,NAVOLATO	0.006	DISTRITO,FEDERAL,TLALPAN
SINALOA,NAVOLATO	0.006	MICHOACAN,HUETAMO
SINALOA,NAVOLATO	0.008	SINALOA,CHOIX
SINALOA,NAVOLATO	0.024	CHIHUAHUA,AHUMADA
SINALOA,NAVOLATO	0.006	GUERRERO,TELOLOAPAN
SINALOA,NAVOLATO	0.012	DURANGO,NOMBRE,DE,DIOS
SINALOA,NAVOLATO	0.006	SONORA,ALAMOS
SINALOA,NAVOLATO	0.006	MORELOS,PUENTE,DE,IXTLA
SINALOA,NAVOLATO	0.006	AGUASCALIENTES,JESUS,MARIA
SINALOA,NAVOLATO	0.006	MICHOACAN,MARAVATIO
SINALOA,NAVOLATO	0.014	ZACATECAS,TRINIDAD,GARCIA,DE,LA,CADENA
SINALOA,NAVOLATO	0.010	CHIHUAHUA,MAGUARICHI
SINALOA,NAVOLATO	0.006	ZACATECAS,VILLA,DE,COS
NUEVO,LEON,MONTERREY	0.008	CHIHUAHUA,GUADALUPE
NUEVO,LEON,MONTERREY	0.024	GUERRERO,PETATLAN
NUEVO,LEON,MONTERREY	0.010	DISTRITO,FEDERAL,IZTAPALAPA
NUEVO,LEON,MONTERREY	0.010	CHIHUAHUA,ASCENSION
NUEVO,LEON,MONTERREY	0.006	CHIHUAHUA,CUAUHTEMOC
NUEVO,LEON,MONTERREY	0.008	BAJA,CALIFORNIA,PLAYAS,DE,ROSARITO
NUEVO,LEON,MONTERREY	0.016	DURANGO,VICENTE,GUERRERO
NUEVO,LEON,MONTERREY	0.008	CHIHUAHUA,OJINAGA
NUEVO,LEON,MONTERREY	0.006	DISTRITO,FEDERAL,TLALPAN
NUEVO,LEON,MONTERREY	0.006	MICHOACAN,HUETAMO
NUEVO,LEON,MONTERREY	0.008	SINALOA,CHOIX
NUEVO,LEON,MONTERREY	0.024	CHIHUAHUA,AHUMADA
NUEVO,LEON,MONTERREY	0.006	GUERRERO,TELOLOAPAN
NUEVO,LEON,MONTERREY	0.012	DURANGO,NOMBRE,DE,DIOS
NUEVO,LEON,MONTERREY	0.006	SONORA,ALAMOS
NUEVO,LEON,MONTERREY	0.006	MORELOS,PUENTE,DE,IXTLA
NUEVO,LEON,MONTERREY	0.006	AGUASCALIENTES,JESUS,MARIA
NUEVO,LEON,MONTERREY	0.006	MICHOACAN,MARAVATIO
NUEVO,LEON,MONTERREY	0.014	ZACATECAS,TRINIDAD,GARCIA,DE,LA,CADENA
NUEVO,LEON,MONTERREY	0.010	CHIHUAHUA,MAGUARICHI
NUEVO,LEON,MONTERREY	0.006	ZACATECAS,VILLA,DE,COS
MICHOACAN,MORELIA	0.012	GUERRERO,PETATLAN
MICHOACAN,MORELIA	0.008	DURANGO,VICENTE,GUERRERO
MICHOACAN,MORELIA	0.012	CHIHUAHUA,AHUMADA
MICHOACAN,MORELIA	0.006	DURANGO,NOMBRE,DE,DIOS
MICHOACAN,MORELIA	0.007	ZACATECAS,TRINIDAD,GARCIA,DE,LA,CADENA
SINALOA,AHOME	0.012	GUERRERO,PETATLAN
SINALOA,AHOME	0.008	DURANGO,VICENTE,GUERRERO
SINALOA,AHOME	0.012	CHIHUAHUA,AHUMADA
SINALOA,AHOME	0.006	DURANGO,NOMBRE,DE,DIOS
SINALOA,AHOME	0.007	ZACATECAS,TRINIDAD,GARCIA,DE,LA,CADENA
CHIHUAHUA,HIDALGO,DEL,PARRAL	0.008	DURANGO,LERDO
CHIHUAHUA,HIDALGO,DEL,PARRAL	0.006	SINALOA,SAN,IGNACIO
CHIHUAHUA,HIDALGO,DEL,PARRAL	0.006	SINALOA,COSALA
CHIHUAHUA,HIDALGO,DEL,PARRAL	0.006	CHIHUAHUA,BUENAVENTURA
MEXICO,ECATEPEC,DE,MORELOS	0.012	GUERRERO,PETATLAN
MEXICO,ECATEPEC,DE,MORELOS	0.008	DURANGO,VICENTE,GUERRERO
MEXICO,ECATEPEC,DE,MORELOS	0.012	CHIHUAHUA,AHUMADA
MEXICO,ECATEPEC,DE,MORELOS	0.006	DURANGO,NOMBRE,DE,DIOS
MEXICO,ECATEPEC,DE,MORELOS	0.007	ZACATECAS,TRINIDAD,GARCIA,DE,LA,CADENA
MICHOACAN,URUAPAN	0.008	DURANGO,LERDO
MICHOACAN,URUAPAN	0.006	SINALOA,SAN,IGNACIO
MICHOACAN,URUAPAN	0.006	SINALOA,COSALA
MICHOACAN,URUAPAN	0.006	CHIHUAHUA,BUENAVENTURA
DURANGO,LERDO	0.008	SINALOA,SALVADOR,ALVARADO
DURANGO,LERDO	0.008	MEXICO,NEZAHUALCOYOTL
DURANGO,LERDO	0.008	MICHOACAN,APATZINGAN
DURANGO,LERDO	0.012	JALISCO,GUADALAJARA
DURANGO,LERDO	0.008	TAMAULIPAS,MATAMOROS
DURANGO,LERDO	0.012	BAJA,CALIFORNIA,MEXICALI
DURANGO,LERDO	0.008	SONORA,CAJEME
DURANGO,LERDO	0.008	CHIHUAHUA,NUEVO,CASAS,GRANDES
DURANGO,LERDO	0.012	MICHOACAN,LAZARO,CARDENAS
DURANGO,LERDO	0.008	GUERRERO,COYUCA,DE,CATALAN
DURANGO,LERDO	0.008	GUERRERO,TECPAN,DE,GALEANA
DURANGO,LERDO	0.008	SINALOA,BADIRAGUATO
DURANGO,LERDO	0.024	SINALOA,SAN,IGNACIO
DURANGO,LERDO	0.012	MEXICO,NAUCALPAN,DE,JUAREZ
DURANGO,LERDO	0.012	CHIHUAHUA,MADERA
DURANGO,LERDO	0.008	MEXICO,TLALNEPANTLA,DE,BAZ
DURANGO,LERDO	0.024	SINALOA,COSALA
DURANGO,LERDO	0.020	BAJA,CALIFORNIA,TECATE
DURANGO,LERDO	0.008	MEXICO,TECAMAC
DURANGO,LERDO	0.008	NUEVO,LEON,SANTIAGO
DURANGO,LERDO	0.008	DURANGO,POANAS
DURANGO,LERDO	0.012	SONORA,AGUA,PRIETA
DURANGO,LERDO	0.012	CHIHUAHUA,MORIS
DURANGO,LERDO	0.012	ZACATECAS,FRESNILLO
DURANGO,LERDO	0.020	MORELOS,XOCHITEPEC
DURANGO,LERDO	0.008	CHIAPAS,PALENQUE
DURANGO,LERDO	0.008	GUANAJUATO,IRAPUATO
DURANGO,LERDO	0.008	MICHOACAN,ZIRACUARETIRO
DURANGO,LERDO	0.008	GUERRERO,LEONARDO,BRAVO
DURANGO,LERDO	0.024	CHIHUAHUA,BUENAVENTURA
DURANGO,LERDO	0.008	VERACRUZ,XALAPA
DURANGO,LERDO	0.008	JALISCO,JOCOTEPEC
DURANGO,LERDO	0.008	SONORA,IMURIS
DURANGO,LERDO	0.008	TABASCO,PARAISO
DURANGO,LERDO	0.008	PUEBLA,TEHUACAN
DURANGO,LERDO	0.012	SAN,LUIS,POTOSI,EL,NARANJO
DURANGO,LERDO	0.016	GUANAJUATO,SAN,FELIPE
DURANGO,LERDO	0.008	CHIAPAS,VILLAFLORES
DURANGO,LERDO	0.008	JALISCO,JUANACATLAN
MORELOS,CUERNAVACA	0.006	GUERRERO,PETATLAN
MORELOS,CUERNAVACA	0.006	CHIHUAHUA,AHUMADA
SINALOA,SALVADOR,ALVARADO	0.006	SINALOA,SAN,IGNACIO
SINALOA,SALVADOR,ALVARADO	0.006	SINALOA,COSALA
SINALOA,SALVADOR,ALVARADO	0.006	CHIHUAHUA,BUENAVENTURA
MEXICO,NEZAHUALCOYOTL	0.006	SINALOA,SAN,IGNACIO
MEXICO,NEZAHUALCOYOTL	0.006	SINALOA,COSALA
MEXICO,NEZAHUALCOYOTL	0.006	CHIHUAHUA,BUENAVENTURA
TAMAULIPAS,NUEVO,LAREDO	0.006	GUERRERO,PETATLAN
TAMAULIPAS,NUEVO,LAREDO	0.006	CHIHUAHUA,AHUMADA
MICHOACAN,APATZINGAN	0.006	SINALOA,SAN,IGNACIO
MICHOACAN,APATZINGAN	0.006	SINALOA,COSALA
MICHOACAN,APATZINGAN	0.006	CHIHUAHUA,BUENAVENTURA
JALISCO,GUADALAJARA	0.009	SINALOA,SAN,IGNACIO
JALISCO,GUADALAJARA	0.009	SINALOA,COSALA
JALISCO,GUADALAJARA	0.007	BAJA,CALIFORNIA,TECATE
JALISCO,GUADALAJARA	0.007	MORELOS,XOCHITEPEC
JALISCO,GUADALAJARA	0.009	CHIHUAHUA,BUENAVENTURA
JALISCO,GUADALAJARA	0.006	GUANAJUATO,SAN,FELIPE
CHIHUAHUA,GUADALUPE	0.024	GUERRERO,PETATLAN
CHIHUAHUA,GUADALUPE	0.010	DISTRITO,FEDERAL,IZTAPALAPA
CHIHUAHUA,GUADALUPE	0.010	CHIHUAHUA,ASCENSION
CHIHUAHUA,GUADALUPE	0.006	CHIHUAHUA,CUAUHTEMOC
CHIHUAHUA,GUADALUPE	0.008	BAJA,CALIFORNIA,PLAYAS,DE,ROSARITO
CHIHUAHUA,GUADALUPE	0.016	DURANGO,VICENTE,GUERRERO
CHIHUAHUA,GUADALUPE	0.008	CHIHUAHUA,OJINAGA
CHIHUAHUA,GUADALUPE	0.006	DISTRITO,FEDERAL,TLALPAN
CHIHUAHUA,GUADALUPE	0.006	MICHOACAN,HUETAMO
CHIHUAHUA,GUADALUPE	0.008	SINALOA,CHOIX
CHIHUAHUA,GUADALUPE	0.024	CHIHUAHUA,AHUMADA
CHIHUAHUA,GUADALUPE	0.006	GUERRERO,TELOLOAPAN
CHIHUAHUA,GUADALUPE	0.012	DURANGO,NOMBRE,DE,DIOS
CHIHUAHUA,GUADALUPE	0.006	SONORA,ALAMOS
CHIHUAHUA,GUADALUPE	0.006	MORELOS,PUENTE,DE,IXTLA
CHIHUAHUA,GUADALUPE	0.006	AGUASCALIENTES,JESUS,MARIA
CHIHUAHUA,GUADALUPE	0.006	MICHOACAN,MARAVATIO
CHIHUAHUA,GUADALUPE	0.014	ZACATECAS,TRINIDAD,GARCIA,DE,LA,CADENA
CHIHUAHUA,GUADALUPE	0.010	CHIHUAHUA,MAGUARICHI
CHIHUAHUA,GUADALUPE	0.006	ZACATECAS,VILLA,DE,COS
GUERRERO,PETATLAN	0.030	DISTRITO,FEDERAL,IZTAPALAPA
GUERRERO,PETATLAN	0.006	CHIHUAHUA,GUADALUPE,Y,CALVO
GUERRERO,PETATLAN	0.006	SONORA,HERMOSILLO
GUERRERO,PETATLAN	0.030	CHIHUAHUA,ASCENSION
GUERRERO,PETATLAN	0.018	CHIHUAHUA,CUAUHTEMOC
GUERRERO,PETATLAN	0.024	BAJA,CALIFORNIA,PLAYAS,DE,ROSARITO
GUERRERO,PETATLAN	0.012	DISTRITO,FEDERAL,GUSTAVO,A.,MADERO
GUERRERO,PETATLAN	0.012	GUERRERO,IGUALA,DE,LA,INDEPENDENCIA
GUERRERO,PETATLAN	0.006	CHIHUAHUA,JIMENEZ
GUERRERO,PETATLAN	0.006	JALISCO,TLAJOMULCO,DE,ZUÑIGA
GUERRERO,PETATLAN	0.006	SINALOA,ANGOSTURA
GUERRERO,PETATLAN	0.006	DISTRITO,FEDERAL,CUAUHTEMOC
GUERRERO,PETATLAN	0.047	DURANGO,VICENTE,GUERRERO
GUERRERO,PETATLAN	0.006	GUERRERO,COYUCA,DE,BENITEZ
GUERRERO,PETATLAN	0.024	CHIHUAHUA,OJINAGA
GUERRERO,PETATLAN	0.006	GUERRERO,ZIRANDARO
GUERRERO,PETATLAN	0.006	SINALOA,ROSARIO
GUERRERO,PETATLAN	0.018	DISTRITO,FEDERAL,TLALPAN
GUERRERO,PETATLAN	0.006	GUERRERO,QUECHULTENANGO
GUERRERO,PETATLAN	0.012	TAMAULIPAS,VICTORIA
GUERRERO,PETATLAN	0.018	MICHOACAN,HUETAMO
GUERRERO,PETATLAN	0.024	SINALOA,CHOIX
GUERRERO,PETATLAN	0.071	CHIHUAHUA,AHUMADA
GUERRERO,PETATLAN	0.006	MEXICO,CUAUTITLAN,IZCALLI
GUERRERO,PETATLAN	0.018	GUERRERO,TELOLOAPAN
GUERRERO,PETATLAN	0.006	NUEVO,LEON,SAN,NICOLAS,DE,LOS,GARZA
GUERRERO,PETATLAN	0.006	DISTRITO,FEDERAL,MIGUEL,HIDALGO
GUERRERO,PETATLAN	0.006	OAXACA,SAN,JUAN,BAUTISTA,TUXTEPEC
GUERRERO,PETATLAN	0.012	NUEVO,LEON,APODACA
GUERRERO,PETATLAN	0.006	MEXICO,HUIXQUILUCAN
GUERRERO,PETATLAN	0.006	OAXACA,OAXACA,DE,JUAREZ
GUERRERO,PETATLAN	0.006	NAYARIT,ACAPONETA
GUERRERO,PETATLAN	0.012	VERACRUZ,ACAJETE
GUERRERO,PETATLAN	0.006	MICHOACAN,SAN,LUCAS
GUERRERO,PETATLAN	0.006	GUERRERO,COAHUAYUTLA,DE,JOSE,MARIA,IZAZAGA
GUERRERO,PETATLAN	0.006	DISTRITO,FEDERAL,COYOACAN
GUERRERO,PETATLAN	0.012	MEXICO,CHIMALHUACAN
GUERRERO,PETATLAN	0.006	SONORA,YECORA
GUERRERO,PETATLAN	0.006	CHIHUAHUA,NAMIQUIPA
GUERRERO,PETATLAN	0.012	DURANGO,MEZQUITAL
GUERRERO,PETATLAN	0.035	DURANGO,NOMBRE,DE,DIOS
GUERRERO,PETATLAN	0.006	MICHOACAN,COALCOMAN,DE,VAZQUEZ,PALLARES
GUERRERO,PETATLAN	0.018	SONORA,ALAMOS
GUERRERO,PETATLAN	0.006	MEXICO,LUVIANOS
GUERRERO,PETATLAN	0.018	MORELOS,PUENTE,DE,IXTLA
GUERRERO,PETATLAN	0.006	COAHUILA,SAN,PEDRO
GUERRERO,PETATLAN	0.006	CHIAPAS,FRONTERA,COMALAPA
GUERRERO,PETATLAN	0.006	TAMAULIPAS,ALTAMIRA
GUERRERO,PETATLAN	0.006	DISTRITO,FEDERAL,BENITO,JUAREZ
GUERRERO,PETATLAN	0.018	AGUASCALIENTES,JESUS,MARIA
GUERRERO,PETATLAN	0.012	CHIHUAHUA,OCAMPO
GUERRERO,PETATLAN	0.018	MICHOACAN,MARAVATIO
GUERRERO,PETATLAN	0.012	MORELOS,AYALA
GUERRERO,PETATLAN	0.006	MICHOACAN,ECUANDUREO
GUERRERO,PETATLAN	0.012	SONORA,GUAYMAS
GUERRERO,PETATLAN	0.006	JALISCO,TOMATLAN
GUERRERO,PETATLAN	0.006	OAXACA,SANTO,DOMINGO,TEHUANTEPEC
GUERRERO,PETATLAN	0.006	MEXICO,ACOLMAN
GUERRERO,PETATLAN	0.012	CHIHUAHUA,SANTA,BARBARA
GUERRERO,PETATLAN	0.006	BAJA,CALIFORNIA,SUR,LOS,CABOS
GUERRERO,PETATLAN	0.012	JALISCO,MASCOTA
GUERRERO,PETATLAN	0.006	MICHOACAN,TANGANCICUARO
GUERRERO,PETATLAN	0.041	ZACATECAS,TRINIDAD,GARCIA,DE,LA,CADENA
GUERRERO,PETATLAN	0.012	CHIHUAHUA,GOMEZ,FARIAS
GUERRERO,PETATLAN	0.030	CHIHUAHUA,MAGUARICHI
GUERRERO,PETATLAN	0.006	GUERRERO,JUAN,R.,ESCUDERO
GUERRERO,PETATLAN	0.012	MEXICO,OCUILAN
GUERRERO,PETATLAN	0.006	NAYARIT,TUXPAN
GUERRERO,PETATLAN	0.006	OAXACA,SANTA,CRUZ,XOXOCOTLAN
GUERRERO,PETATLAN	0.006	PUEBLA,HUAUCHINANGO
GUERRERO,PETATLAN	0.006	HIDALGO,ATOTONILCO,EL,GRANDE
GUERRERO,PETATLAN	0.012	CHIHUAHUA,CORONADO
GUERRERO,PETATLAN	0.006	CHIHUAHUA,IGNACIO,ZARAGOZA
GUERRERO,PETATLAN	0.012	MEXICO,TEMASCALAPA
GUERRERO,PETATLAN	0.006	QUERETARO,EL,MARQUES
GUERRERO,PETATLAN	0.006	VERACRUZ,TRES,VALLES
GUERRERO,PETATLAN	0.018	ZACATECAS,VILLA,DE,COS
GUERRERO,PETATLAN	0.006	VERACRUZ,ACAYUCAN
GUERRERO,PETATLAN	0.006	HIDALGO,TOLCAYUCA
GUERRERO,PETATLAN	0.006	TLAXCALA,MUÑOZ,DE,DOMINGO,ARENAS
DISTRITO,FEDERAL,IZTAPALAPA	0.012	CHIHUAHUA,ASCENSION
DISTRITO,FEDERAL,IZTAPALAPA	0.007	CHIHUAHUA,CUAUHTEMOC
DISTRITO,FEDERAL,IZTAPALAPA	0.010	BAJA,CALIFORNIA,PLAYAS,DE,ROSARITO
DISTRITO,FEDERAL,IZTAPALAPA	0.020	DURANGO,VICENTE,GUERRERO
DISTRITO,FEDERAL,IZTAPALAPA	0.010	CHIHUAHUA,OJINAGA
DISTRITO,FEDERAL,IZTAPALAPA	0.007	DISTRITO,FEDERAL,TLALPAN
DISTRITO,FEDERAL,IZTAPALAPA	0.007	MICHOACAN,HUETAMO
DISTRITO,FEDERAL,IZTAPALAPA	0.010	SINALOA,CHOIX
DISTRITO,FEDERAL,IZTAPALAPA	0.030	CHIHUAHUA,AHUMADA
DISTRITO,FEDERAL,IZTAPALAPA	0.007	GUERRERO,TELOLOAPAN
DISTRITO,FEDERAL,IZTAPALAPA	0.015	DURANGO,NOMBRE,DE,DIOS
DISTRITO,FEDERAL,IZTAPALAPA	0.007	SONORA,ALAMOS
DISTRITO,FEDERAL,IZTAPALAPA	0.007	MORELOS,PUENTE,DE,IXTLA
DISTRITO,FEDERAL,IZTAPALAPA	0.007	AGUASCALIENTES,JESUS,MARIA
DISTRITO,FEDERAL,IZTAPALAPA	0.007	MICHOACAN,MARAVATIO
DISTRITO,FEDERAL,IZTAPALAPA	0.017	ZACATECAS,TRINIDAD,GARCIA,DE,LA,CADENA
DISTRITO,FEDERAL,IZTAPALAPA	0.012	CHIHUAHUA,MAGUARICHI
DISTRITO,FEDERAL,IZTAPALAPA	0.007	ZACATECAS,VILLA,DE,COS
TAMAULIPAS,MATAMOROS	0.006	SINALOA,SAN,IGNACIO
TAMAULIPAS,MATAMOROS	0.006	SINALOA,COSALA
TAMAULIPAS,MATAMOROS	0.006	CHIHUAHUA,BUENAVENTURA
BAJA,CALIFORNIA,MEXICALI	0.009	SINALOA,SAN,IGNACIO
BAJA,CALIFORNIA,MEXICALI	0.009	SINALOA,COSALA
BAJA,CALIFORNIA,MEXICALI	0.007	BAJA,CALIFORNIA,TECATE
BAJA,CALIFORNIA,MEXICALI	0.007	MORELOS,XOCHITEPEC
BAJA,CALIFORNIA,MEXICALI	0.009	CHIHUAHUA,BUENAVENTURA
BAJA,CALIFORNIA,MEXICALI	0.006	GUANAJUATO,SAN,FELIPE
SONORA,CAJEME	0.006	SINALOA,SAN,IGNACIO
SONORA,CAJEME	0.006	SINALOA,COSALA
SONORA,CAJEME	0.006	CHIHUAHUA,BUENAVENTURA
CHIHUAHUA,NUEVO,CASAS,GRANDES	0.006	SINALOA,SAN,IGNACIO
CHIHUAHUA,NUEVO,CASAS,GRANDES	0.006	SINALOA,COSALA
CHIHUAHUA,NUEVO,CASAS,GRANDES	0.006	CHIHUAHUA,BUENAVENTURA
MICHOACAN,LAZARO,CARDENAS	0.009	SINALOA,SAN,IGNACIO
MICHOACAN,LAZARO,CARDENAS	0.009	SINALOA,COSALA
MICHOACAN,LAZARO,CARDENAS	0.007	BAJA,CALIFORNIA,TECATE
MICHOACAN,LAZARO,CARDENAS	0.007	MORELOS,XOCHITEPEC
MICHOACAN,LAZARO,CARDENAS	0.009	CHIHUAHUA,BUENAVENTURA
MICHOACAN,LAZARO,CARDENAS	0.006	GUANAJUATO,SAN,FELIPE
CHIHUAHUA,GUADALUPE,Y,CALVO	0.006	CHIHUAHUA,AHUMADA
GUERRERO,COYUCA,DE,CATALAN	0.006	SINALOA,SAN,IGNACIO
GUERRERO,COYUCA,DE,CATALAN	0.006	SINALOA,COSALA
GUERRERO,COYUCA,DE,CATALAN	0.006	CHIHUAHUA,BUENAVENTURA
GUERRERO,TECPAN,DE,GALEANA	0.006	SINALOA,SAN,IGNACIO
GUERRERO,TECPAN,DE,GALEANA	0.006	SINALOA,COSALA
GUERRERO,TECPAN,DE,GALEANA	0.006	CHIHUAHUA,BUENAVENTURA
SONORA,HERMOSILLO	0.006	CHIHUAHUA,AHUMADA
CHIHUAHUA,ASCENSION	0.007	CHIHUAHUA,CUAUHTEMOC
CHIHUAHUA,ASCENSION	0.010	BAJA,CALIFORNIA,PLAYAS,DE,ROSARITO
CHIHUAHUA,ASCENSION	0.020	DURANGO,VICENTE,GUERRERO
CHIHUAHUA,ASCENSION	0.010	CHIHUAHUA,OJINAGA
CHIHUAHUA,ASCENSION	0.007	DISTRITO,FEDERAL,TLALPAN
CHIHUAHUA,ASCENSION	0.007	MICHOACAN,HUETAMO
CHIHUAHUA,ASCENSION	0.010	SINALOA,CHOIX
CHIHUAHUA,ASCENSION	0.030	CHIHUAHUA,AHUMADA
CHIHUAHUA,ASCENSION	0.007	GUERRERO,TELOLOAPAN
CHIHUAHUA,ASCENSION	0.015	DURANGO,NOMBRE,DE,DIOS
CHIHUAHUA,ASCENSION	0.007	SONORA,ALAMOS
CHIHUAHUA,ASCENSION	0.007	MORELOS,PUENTE,DE,IXTLA
CHIHUAHUA,ASCENSION	0.007	AGUASCALIENTES,JESUS,MARIA
CHIHUAHUA,ASCENSION	0.007	MICHOACAN,MARAVATIO
CHIHUAHUA,ASCENSION	0.017	ZACATECAS,TRINIDAD,GARCIA,DE,LA,CADENA
CHIHUAHUA,ASCENSION	0.012	CHIHUAHUA,MAGUARICHI
CHIHUAHUA,ASCENSION	0.007	ZACATECAS,VILLA,DE,COS
SINALOA,BADIRAGUATO	0.006	SINALOA,SAN,IGNACIO
SINALOA,BADIRAGUATO	0.006	SINALOA,COSALA
SINALOA,BADIRAGUATO	0.006	CHIHUAHUA,BUENAVENTURA
CHIHUAHUA,CUAUHTEMOC	0.006	BAJA,CALIFORNIA,PLAYAS,DE,ROSARITO
CHIHUAHUA,CUAUHTEMOC	0.012	DURANGO,VICENTE,GUERRERO
CHIHUAHUA,CUAUHTEMOC	0.006	CHIHUAHUA,OJINAGA
CHIHUAHUA,CUAUHTEMOC	0.006	SINALOA,CHOIX
CHIHUAHUA,CUAUHTEMOC	0.018	CHIHUAHUA,AHUMADA
CHIHUAHUA,CUAUHTEMOC	0.009	DURANGO,NOMBRE,DE,DIOS
CHIHUAHUA,CUAUHTEMOC	0.010	ZACATECAS,TRINIDAD,GARCIA,DE,LA,CADENA
CHIHUAHUA,CUAUHTEMOC	0.007	CHIHUAHUA,MAGUARICHI
BAJA,CALIFORNIA,PLAYAS,DE,ROSARITO	0.016	DURANGO,VICENTE,GUERRERO
BAJA,CALIFORNIA,PLAYAS,DE,ROSARITO	0.008	CHIHUAHUA,OJINAGA
BAJA,CALIFORNIA,PLAYAS,DE,ROSARITO	0.006	DISTRITO,FEDERAL,TLALPAN
BAJA,CALIFORNIA,PLAYAS,DE,ROSARITO	0.006	MICHOACAN,HUETAMO
BAJA,CALIFORNIA,PLAYAS,DE,ROSARITO	0.008	SINALOA,CHOIX
BAJA,CALIFORNIA,PLAYAS,DE,ROSARITO	0.024	CHIHUAHUA,AHUMADA
BAJA,CALIFORNIA,PLAYAS,DE,ROSARITO	0.006	GUERRERO,TELOLOAPAN
BAJA,CALIFORNIA,PLAYAS,DE,ROSARITO	0.012	DURANGO,NOMBRE,DE,DIOS
BAJA,CALIFORNIA,PLAYAS,DE,ROSARITO	0.006	SONORA,ALAMOS
BAJA,CALIFORNIA,PLAYAS,DE,ROSARITO	0.006	MORELOS,PUENTE,DE,IXTLA
BAJA,CALIFORNIA,PLAYAS,DE,ROSARITO	0.006	AGUASCALIENTES,JESUS,MARIA
BAJA,CALIFORNIA,PLAYAS,DE,ROSARITO	0.006	MICHOACAN,MARAVATIO
BAJA,CALIFORNIA,PLAYAS,DE,ROSARITO	0.014	ZACATECAS,TRINIDAD,GARCIA,DE,LA,CADENA
BAJA,CALIFORNIA,PLAYAS,DE,ROSARITO	0.010	CHIHUAHUA,MAGUARICHI
BAJA,CALIFORNIA,PLAYAS,DE,ROSARITO	0.006	ZACATECAS,VILLA,DE,COS
DISTRITO,FEDERAL,GUSTAVO,A.,MADERO	0.008	DURANGO,VICENTE,GUERRERO
DISTRITO,FEDERAL,GUSTAVO,A.,MADERO	0.012	CHIHUAHUA,AHUMADA
DISTRITO,FEDERAL,GUSTAVO,A.,MADERO	0.006	DURANGO,NOMBRE,DE,DIOS
DISTRITO,FEDERAL,GUSTAVO,A.,MADERO	0.007	ZACATECAS,TRINIDAD,GARCIA,DE,LA,CADENA
GUERRERO,IGUALA,DE,LA,INDEPENDENCIA	0.008	DURANGO,VICENTE,GUERRERO
GUERRERO,IGUALA,DE,LA,INDEPENDENCIA	0.012	CHIHUAHUA,AHUMADA
GUERRERO,IGUALA,DE,LA,INDEPENDENCIA	0.006	DURANGO,NOMBRE,DE,DIOS
GUERRERO,IGUALA,DE,LA,INDEPENDENCIA	0.007	ZACATECAS,TRINIDAD,GARCIA,DE,LA,CADENA
SINALOA,SAN,IGNACIO	0.009	MEXICO,NAUCALPAN,DE,JUAREZ
SINALOA,SAN,IGNACIO	0.009	CHIHUAHUA,MADERA
SINALOA,SAN,IGNACIO	0.006	MEXICO,TLALNEPANTLA,DE,BAZ
SINALOA,SAN,IGNACIO	0.018	SINALOA,COSALA
SINALOA,SAN,IGNACIO	0.015	BAJA,CALIFORNIA,TECATE
SINALOA,SAN,IGNACIO	0.006	MEXICO,TECAMAC
SINALOA,SAN,IGNACIO	0.006	NUEVO,LEON,SANTIAGO
SINALOA,SAN,IGNACIO	0.006	DURANGO,POANAS
SINALOA,SAN,IGNACIO	0.009	SONORA,AGUA,PRIETA
SINALOA,SAN,IGNACIO	0.009	CHIHUAHUA,MORIS
SINALOA,SAN,IGNACIO	0.009	ZACATECAS,FRESNILLO
SINALOA,SAN,IGNACIO	0.015	MORELOS,XOCHITEPEC
SINALOA,SAN,IGNACIO	0.006	CHIAPAS,PALENQUE
SINALOA,SAN,IGNACIO	0.006	GUANAJUATO,IRAPUATO
SINALOA,SAN,IGNACIO	0.006	MICHOACAN,ZIRACUARETIRO
SINALOA,SAN,IGNACIO	0.006	GUERRERO,LEONARDO,BRAVO
SINALOA,SAN,IGNACIO	0.018	CHIHUAHUA,BUENAVENTURA
SINALOA,SAN,IGNACIO	0.006	VERACRUZ,XALAPA
SINALOA,SAN,IGNACIO	0.006	JALISCO,JOCOTEPEC
SINALOA,SAN,IGNACIO	0.006	SONORA,IMURIS
SINALOA,SAN,IGNACIO	0.006	TABASCO,PARAISO
SINALOA,SAN,IGNACIO	0.006	PUEBLA,TEHUACAN
SINALOA,SAN,IGNACIO	0.009	SAN,LUIS,POTOSI,EL,NARANJO
SINALOA,SAN,IGNACIO	0.012	GUANAJUATO,SAN,FELIPE
SINALOA,SAN,IGNACIO	0.006	CHIAPAS,VILLAFLORES
SINALOA,SAN,IGNACIO	0.006	JALISCO,JUANACATLAN
CHIHUAHUA,JIMENEZ	0.006	CHIHUAHUA,AHUMADA
JALISCO,TLAJOMULCO,DE,ZUÑIGA	0.006	CHIHUAHUA,AHUMADA
MEXICO,NAUCALPAN,DE,JUAREZ	0.009	SINALOA,COSALA
MEXICO,NAUCALPAN,DE,JUAREZ	0.007	BAJA,CALIFORNIA,TECATE
MEXICO,NAUCALPAN,DE,JUAREZ	0.007	MORELOS,XOCHITEPEC
MEXICO,NAUCALPAN,DE,JUAREZ	0.009	CHIHUAHUA,BUENAVENTURA
MEXICO,NAUCALPAN,DE,JUAREZ	0.006	GUANAJUATO,SAN,FELIPE
CHIHUAHUA,MADERA	0.009	SINALOA,COSALA
CHIHUAHUA,MADERA	0.007	BAJA,CALIFORNIA,TECATE
CHIHUAHUA,MADERA	0.007	MORELOS,XOCHITEPEC
CHIHUAHUA,MADERA	0.009	CHIHUAHUA,BUENAVENTURA
CHIHUAHUA,MADERA	0.006	GUANAJUATO,SAN,FELIPE
SINALOA,ANGOSTURA	0.006	CHIHUAHUA,AHUMADA
DISTRITO,FEDERAL,CUAUHTEMOC	0.006	CHIHUAHUA,AHUMADA
DURANGO,VICENTE,GUERRERO	0.016	CHIHUAHUA,OJINAGA
DURANGO,VICENTE,GUERRERO	0.012	DISTRITO,FEDERAL,TLALPAN
DURANGO,VICENTE,GUERRERO	0.008	TAMAULIPAS,VICTORIA
DURANGO,VICENTE,GUERRERO	0.012	MICHOACAN,HUETAMO
DURANGO,VICENTE,GUERRERO	0.016	SINALOA,CHOIX
DURANGO,VICENTE,GUERRERO	0.047	CHIHUAHUA,AHUMADA
DURANGO,VICENTE,GUERRERO	0.012	GUERRERO,TELOLOAPAN
DURANGO,VICENTE,GUERRERO	0.008	NUEVO,LEON,APODACA
DURANGO,VICENTE,GUERRERO	0.008	VERACRUZ,ACAJETE
DURANGO,VICENTE,GUERRERO	0.008	MEXICO,CHIMALHUACAN
DURANGO,VICENTE,GUERRERO	0.008	DURANGO,MEZQUITAL
DURANGO,VICENTE,GUERRERO	0.024	DURANGO,NOMBRE,DE,DIOS
DURANGO,VICENTE,GUERRERO	0.012	SONORA,ALAMOS
DURANGO,VICENTE,GUERRERO	0.012	MORELOS,PUENTE,DE,IXTLA
DURANGO,VICENTE,GUERRERO	0.012	AGUASCALIENTES,JESUS,MARIA
DURANGO,VICENTE,GUERRERO	0.008	CHIHUAHUA,OCAMPO
DURANGO,VICENTE,GUERRERO	0.012	MICHOACAN,MARAVATIO
DURANGO,VICENTE,GUERRERO	0.008	MORELOS,AYALA
DURANGO,VICENTE,GUERRERO	0.008	SONORA,GUAYMAS
DURANGO,VICENTE,GUERRERO	0.008	CHIHUAHUA,SANTA,BARBARA
DURANGO,VICENTE,GUERRERO	0.008	JALISCO,MASCOTA
DURANGO,VICENTE,GUERRERO	0.028	ZACATECAS,TRINIDAD,GARCIA,DE,LA,CADENA
DURANGO,VICENTE,GUERRERO	0.008	CHIHUAHUA,GOMEZ,FARIAS
DURANGO,VICENTE,GUERRERO	0.020	CHIHUAHUA,MAGUARICHI
DURANGO,VICENTE,GUERRERO	0.008	MEXICO,OCUILAN
DURANGO,VICENTE,GUERRERO	0.008	CHIHUAHUA,CORONADO
DURANGO,VICENTE,GUERRERO	0.008	MEXICO,TEMASCALAPA
DURANGO,VICENTE,GUERRERO	0.012	ZACATECAS,VILLA,DE,COS
GUERRERO,COYUCA,DE,BENITEZ	0.006	CHIHUAHUA,AHUMADA
MEXICO,TLALNEPANTLA,DE,BAZ	0.006	SINALOA,COSALA
MEXICO,TLALNEPANTLA,DE,BAZ	0.006	CHIHUAHUA,BUENAVENTURA
CHIHUAHUA,OJINAGA	0.006	DISTRITO,FEDERAL,TLALPAN
CHIHUAHUA,OJINAGA	0.006	MICHOACAN,HUETAMO
CHIHUAHUA,OJINAGA	0.008	SINALOA,CHOIX
CHIHUAHUA,OJINAGA	0.024	CHIHUAHUA,AHUMADA
CHIHUAHUA,OJINAGA	0.006	GUERRERO,TELOLOAPAN
CHIHUAHUA,OJINAGA	0.012	DURANGO,NOMBRE,DE,DIOS
CHIHUAHUA,OJINAGA	0.006	SONORA,ALAMOS
CHIHUAHUA,OJINAGA	0.006	MORELOS,PUENTE,DE,IXTLA
CHIHUAHUA,OJINAGA	0.006	AGUASCALIENTES,JESUS,MARIA
CHIHUAHUA,OJINAGA	0.006	MICHOACAN,MARAVATIO
CHIHUAHUA,OJINAGA	0.014	ZACATECAS,TRINIDAD,GARCIA,DE,LA,CADENA
CHIHUAHUA,OJINAGA	0.010	CHIHUAHUA,MAGUARICHI
CHIHUAHUA,OJINAGA	0.006	ZACATECAS,VILLA,DE,COS
GUERRERO,ZIRANDARO	0.006	CHIHUAHUA,AHUMADA
SINALOA,ROSARIO	0.006	CHIHUAHUA,AHUMADA
DISTRITO,FEDERAL,TLALPAN	0.006	SINALOA,CHOIX
DISTRITO,FEDERAL,TLALPAN	0.018	CHIHUAHUA,AHUMADA
DISTRITO,FEDERAL,TLALPAN	0.009	DURANGO,NOMBRE,DE,DIOS
DISTRITO,FEDERAL,TLALPAN	0.010	ZACATECAS,TRINIDAD,GARCIA,DE,LA,CADENA
DISTRITO,FEDERAL,TLALPAN	0.007	CHIHUAHUA,MAGUARICHI
SINALOA,COSALA	0.015	BAJA,CALIFORNIA,TECATE
SINALOA,COSALA	0.006	MEXICO,TECAMAC
SINALOA,COSALA	0.006	NUEVO,LEON,SANTIAGO
SINALOA,COSALA	0.006	DURANGO,POANAS
SINALOA,COSALA	0.009	SONORA,AGUA,PRIETA
SINALOA,COSALA	0.009	CHIHUAHUA,MORIS
SINALOA,COSALA	0.009	ZACATECAS,FRESNILLO
SINALOA,COSALA	0.015	MORELOS,XOCHITEPEC
SINALOA,COSALA	0.006	CHIAPAS,PALENQUE
SINALOA,COSALA	0.006	GUANAJUATO,IRAPUATO
SINALOA,COSALA	0.006	MICHOACAN,ZIRACUARETIRO
SINALOA,COSALA	0.006	GUERRERO,LEONARDO,BRAVO
SINALOA,COSALA	0.018	CHIHUAHUA,BUENAVENTURA
SINALOA,COSALA	0.006	VERACRUZ,XALAPA
SINALOA,COSALA	0.006	JALISCO,JOCOTEPEC
SINALOA,COSALA	0.006	SONORA,IMURIS
SINALOA,COSALA	0.006	TABASCO,PARAISO
SINALOA,COSALA	0.006	PUEBLA,TEHUACAN
SINALOA,COSALA	0.009	SAN,LUIS,POTOSI,EL,NARANJO
SINALOA,COSALA	0.012	GUANAJUATO,SAN,FELIPE
SINALOA,COSALA	0.006	CHIAPAS,VILLAFLORES
SINALOA,COSALA	0.006	JALISCO,JUANACATLAN
BAJA,CALIFORNIA,TECATE	0.007	SONORA,AGUA,PRIETA
BAJA,CALIFORNIA,TECATE	0.007	CHIHUAHUA,MORIS
BAJA,CALIFORNIA,TECATE	0.007	ZACATECAS,FRESNILLO
BAJA,CALIFORNIA,TECATE	0.012	MORELOS,XOCHITEPEC
BAJA,CALIFORNIA,TECATE	0.015	CHIHUAHUA,BUENAVENTURA
BAJA,CALIFORNIA,TECATE	0.007	SAN,LUIS,POTOSI,EL,NARANJO
BAJA,CALIFORNIA,TECATE	0.010	GUANAJUATO,SAN,FELIPE
GUERRERO,QUECHULTENANGO	0.006	CHIHUAHUA,AHUMADA
TAMAULIPAS,VICTORIA	0.012	CHIHUAHUA,AHUMADA
TAMAULIPAS,VICTORIA	0.006	DURANGO,NOMBRE,DE,DIOS
TAMAULIPAS,VICTORIA	0.007	ZACATECAS,TRINIDAD,GARCIA,DE,LA,CADENA
MICHOACAN,HUETAMO	0.006	SINALOA,CHOIX
MICHOACAN,HUETAMO	0.018	CHIHUAHUA,AHUMADA
MICHOACAN,HUETAMO	0.009	DURANGO,NOMBRE,DE,DIOS
MICHOACAN,HUETAMO	0.010	ZACATECAS,TRINIDAD,GARCIA,DE,LA,CADENA
MICHOACAN,HUETAMO	0.007	CHIHUAHUA,MAGUARICHI
SINALOA,CHOIX	0.024	CHIHUAHUA,AHUMADA
SINALOA,CHOIX	0.006	GUERRERO,TELOLOAPAN
SINALOA,CHOIX	0.012	DURANGO,NOMBRE,DE,DIOS
SINALOA,CHOIX	0.006	SONORA,ALAMOS
SINALOA,CHOIX	0.006	MORELOS,PUENTE,DE,IXTLA
SINALOA,CHOIX	0.006	AGUASCALIENTES,JESUS,MARIA
SINALOA,CHOIX	0.006	MICHOACAN,MARAVATIO
SINALOA,CHOIX	0.014	ZACATECAS,TRINIDAD,GARCIA,DE,LA,CADENA
SINALOA,CHOIX	0.010	CHIHUAHUA,MAGUARICHI
SINALOA,CHOIX	0.006	ZACATECAS,VILLA,DE,COS
CHIHUAHUA,AHUMADA	0.006	MEXICO,CUAUTITLAN,IZCALLI
CHIHUAHUA,AHUMADA	0.018	GUERRERO,TELOLOAPAN
CHIHUAHUA,AHUMADA	0.006	NUEVO,LEON,SAN,NICOLAS,DE,LOS,GARZA
CHIHUAHUA,AHUMADA	0.006	DISTRITO,FEDERAL,MIGUEL,HIDALGO
CHIHUAHUA,AHUMADA	0.006	OAXACA,SAN,JUAN,BAUTISTA,TUXTEPEC
CHIHUAHUA,AHUMADA	0.012	NUEVO,LEON,APODACA
CHIHUAHUA,AHUMADA	0.006	MEXICO,HUIXQUILUCAN
CHIHUAHUA,AHUMADA	0.006	OAXACA,OAXACA,DE,JUAREZ
CHIHUAHUA,AHUMADA	0.006	NAYARIT,ACAPONETA
CHIHUAHUA,AHUMADA	0.012	VERACRUZ,ACAJETE
CHIHUAHUA,AHUMADA	0.006	MICHOACAN,SAN,LUCAS
CHIHUAHUA,AHUMADA	0.006	GUERRERO,COAHUAYUTLA,DE,JOSE,MARIA,IZAZAGA
CHIHUAHUA,AHUMADA	0.006	DISTRITO,FEDERAL,COYOACAN
CHIHUAHUA,AHUMADA	0.012	MEXICO,CHIMALHUACAN
CHIHUAHUA,AHUMADA	0.006	SONORA,YECORA
CHIHUAHUA,AHUMADA	0.006	CHIHUAHUA,NAMIQUIPA
CHIHUAHUA,AHUMADA	0.012	DURANGO,MEZQUITAL
CHIHUAHUA,AHUMADA	0.035	DURANGO,NOMBRE,DE,DIOS
CHIHUAHUA,AHUMADA	0.006	MICHOACAN,COALCOMAN,DE,VAZQUEZ,PALLARES
CHIHUAHUA,AHUMADA	0.018	SONORA,ALAMOS
CHIHUAHUA,AHUMADA	0.006	MEXICO,LUVIANOS
CHIHUAHUA,AHUMADA	0.018	MORELOS,PUENTE,DE,IXTLA
CHIHUAHUA,AHUMADA	0.006	COAHUILA,SAN,PEDRO
CHIHUAHUA,AHUMADA	0.006	CHIAPAS,FRONTERA,COMALAPA
CHIHUAHUA,AHUMADA	0.006	TAMAULIPAS,ALTAMIRA
CHIHUAHUA,AHUMADA	0.006	DISTRITO,FEDERAL,BENITO,JUAREZ
CHIHUAHUA,AHUMADA	0.018	AGUASCALIENTES,JESUS,MARIA
CHIHUAHUA,AHUMADA	0.012	CHIHUAHUA,OCAMPO
CHIHUAHUA,AHUMADA	0.018	MICHOACAN,MARAVATIO
CHIHUAHUA,AHUMADA	0.012	MORELOS,AYALA
CHIHUAHUA,AHUMADA	0.006	MICHOACAN,ECUANDUREO
CHIHUAHUA,AHUMADA	0.012	SONORA,GUAYMAS
CHIHUAHUA,AHUMADA	0.006	JALISCO,TOMATLAN
CHIHUAHUA,AHUMADA	0.006	OAXACA,SANTO,DOMINGO,TEHUANTEPEC
CHIHUAHUA,AHUMADA	0.006	MEXICO,ACOLMAN
CHIHUAHUA,AHUMADA	0.012	CHIHUAHUA,SANTA,BARBARA
CHIHUAHUA,AHUMADA	0.006	BAJA,CALIFORNIA,SUR,LOS,CABOS
CHIHUAHUA,AHUMADA	0.012	JALISCO,MASCOTA
CHIHUAHUA,AHUMADA	0.006	MICHOACAN,TANGANCICUARO
CHIHUAHUA,AHUMADA	0.041	ZACATECAS,TRINIDAD,GARCIA,DE,LA,CADENA
CHIHUAHUA,AHUMADA	0.012	CHIHUAHUA,GOMEZ,FARIAS
CHIHUAHUA,AHUMADA	0.030	CHIHUAHUA,MAGUARICHI
CHIHUAHUA,AHUMADA	0.006	GUERRERO,JUAN,R.,ESCUDERO
CHIHUAHUA,AHUMADA	0.012	MEXICO,OCUILAN
CHIHUAHUA,AHUMADA	0.006	NAYARIT,TUXPAN
CHIHUAHUA,AHUMADA	0.006	OAXACA,SANTA,CRUZ,XOXOCOTLAN
CHIHUAHUA,AHUMADA	0.006	PUEBLA,HUAUCHINANGO
CHIHUAHUA,AHUMADA	0.006	HIDALGO,ATOTONILCO,EL,GRANDE
CHIHUAHUA,AHUMADA	0.012	CHIHUAHUA,CORONADO
CHIHUAHUA,AHUMADA	0.006	CHIHUAHUA,IGNACIO,ZARAGOZA
CHIHUAHUA,AHUMADA	0.012	MEXICO,TEMASCALAPA
CHIHUAHUA,AHUMADA	0.006	QUERETARO,EL,MARQUES
CHIHUAHUA,AHUMADA	0.006	VERACRUZ,TRES,VALLES
CHIHUAHUA,AHUMADA	0.018	ZACATECAS,VILLA,DE,COS
CHIHUAHUA,AHUMADA	0.006	VERACRUZ,ACAYUCAN
CHIHUAHUA,AHUMADA	0.006	HIDALGO,TOLCAYUCA
CHIHUAHUA,AHUMADA	0.006	TLAXCALA,MUÑOZ,DE,DOMINGO,ARENAS
MEXICO,TECAMAC	0.006	CHIHUAHUA,BUENAVENTURA
GUERRERO,TELOLOAPAN	0.009	DURANGO,NOMBRE,DE,DIOS
GUERRERO,TELOLOAPAN	0.010	ZACATECAS,TRINIDAD,GARCIA,DE,LA,CADENA
GUERRERO,TELOLOAPAN	0.007	CHIHUAHUA,MAGUARICHI
NUEVO,LEON,SANTIAGO	0.006	CHIHUAHUA,BUENAVENTURA
NUEVO,LEON,APODACA	0.006	DURANGO,NOMBRE,DE,DIOS
NUEVO,LEON,APODACA	0.007	ZACATECAS,TRINIDAD,GARCIA,DE,LA,CADENA
DURANGO,POANAS	0.006	CHIHUAHUA,BUENAVENTURA
SONORA,AGUA,PRIETA	0.007	MORELOS,XOCHITEPEC
SONORA,AGUA,PRIETA	0.009	CHIHUAHUA,BUENAVENTURA
SONORA,AGUA,PRIETA	0.006	GUANAJUATO,SAN,FELIPE
VERACRUZ,ACAJETE	0.006	DURANGO,NOMBRE,DE,DIOS
VERACRUZ,ACAJETE	0.007	ZACATECAS,TRINIDAD,GARCIA,DE,LA,CADENA
MEXICO,CHIMALHUACAN	0.006	DURANGO,NOMBRE,DE,DIOS
MEXICO,CHIMALHUACAN	0.007	ZACATECAS,TRINIDAD,GARCIA,DE,LA,CADENA
CHIHUAHUA,MORIS	0.007	MORELOS,XOCHITEPEC
CHIHUAHUA,MORIS	0.009	CHIHUAHUA,BUENAVENTURA
CHIHUAHUA,MORIS	0.006	GUANAJUATO,SAN,FELIPE
DURANGO,MEZQUITAL	0.006	DURANGO,NOMBRE,DE,DIOS
DURANGO,MEZQUITAL	0.007	ZACATECAS,TRINIDAD,GARCIA,DE,LA,CADENA
DURANGO,NOMBRE,DE,DIOS	0.009	SONORA,ALAMOS
DURANGO,NOMBRE,DE,DIOS	0.009	MORELOS,PUENTE,DE,IXTLA
DURANGO,NOMBRE,DE,DIOS	0.009	AGUASCALIENTES,JESUS,MARIA
DURANGO,NOMBRE,DE,DIOS	0.006	CHIHUAHUA,OCAMPO
DURANGO,NOMBRE,DE,DIOS	0.009	MICHOACAN,MARAVATIO
DURANGO,NOMBRE,DE,DIOS	0.006	MORELOS,AYALA
DURANGO,NOMBRE,DE,DIOS	0.006	SONORA,GUAYMAS
DURANGO,NOMBRE,DE,DIOS	0.006	CHIHUAHUA,SANTA,BARBARA
DURANGO,NOMBRE,DE,DIOS	0.006	JALISCO,MASCOTA
DURANGO,NOMBRE,DE,DIOS	0.021	ZACATECAS,TRINIDAD,GARCIA,DE,LA,CADENA
DURANGO,NOMBRE,DE,DIOS	0.006	CHIHUAHUA,GOMEZ,FARIAS
DURANGO,NOMBRE,DE,DIOS	0.015	CHIHUAHUA,MAGUARICHI
DURANGO,NOMBRE,DE,DIOS	0.006	MEXICO,OCUILAN
DURANGO,NOMBRE,DE,DIOS	0.006	CHIHUAHUA,CORONADO
DURANGO,NOMBRE,DE,DIOS	0.006	MEXICO,TEMASCALAPA
DURANGO,NOMBRE,DE,DIOS	0.009	ZACATECAS,VILLA,DE,COS
SONORA,ALAMOS	0.010	ZACATECAS,TRINIDAD,GARCIA,DE,LA,CADENA
SONORA,ALAMOS	0.007	CHIHUAHUA,MAGUARICHI
ZACATECAS,FRESNILLO	0.007	MORELOS,XOCHITEPEC
ZACATECAS,FRESNILLO	0.009	CHIHUAHUA,BUENAVENTURA
ZACATECAS,FRESNILLO	0.006	GUANAJUATO,SAN,FELIPE
MORELOS,PUENTE,DE,IXTLA	0.010	ZACATECAS,TRINIDAD,GARCIA,DE,LA,CADENA
MORELOS,PUENTE,DE,IXTLA	0.007	CHIHUAHUA,MAGUARICHI
MORELOS,XOCHITEPEC	0.015	CHIHUAHUA,BUENAVENTURA
MORELOS,XOCHITEPEC	0.007	SAN,LUIS,POTOSI,EL,NARANJO
MORELOS,XOCHITEPEC	0.010	GUANAJUATO,SAN,FELIPE
CHIAPAS,PALENQUE	0.006	CHIHUAHUA,BUENAVENTURA
GUANAJUATO,IRAPUATO	0.006	CHIHUAHUA,BUENAVENTURA
MICHOACAN,ZIRACUARETIRO	0.006	CHIHUAHUA,BUENAVENTURA
GUERRERO,LEONARDO,BRAVO	0.006	CHIHUAHUA,BUENAVENTURA
AGUASCALIENTES,JESUS,MARIA	0.010	ZACATECAS,TRINIDAD,GARCIA,DE,LA,CADENA
AGUASCALIENTES,JESUS,MARIA	0.007	CHIHUAHUA,MAGUARICHI
CHIHUAHUA,OCAMPO	0.007	ZACATECAS,TRINIDAD,GARCIA,DE,LA,CADENA
MICHOACAN,MARAVATIO	0.010	ZACATECAS,TRINIDAD,GARCIA,DE,LA,CADENA
MICHOACAN,MARAVATIO	0.007	CHIHUAHUA,MAGUARICHI
MORELOS,AYALA	0.007	ZACATECAS,TRINIDAD,GARCIA,DE,LA,CADENA
CHIHUAHUA,BUENAVENTURA	0.006	VERACRUZ,XALAPA
CHIHUAHUA,BUENAVENTURA	0.006	JALISCO,JOCOTEPEC
CHIHUAHUA,BUENAVENTURA	0.006	SONORA,IMURIS
CHIHUAHUA,BUENAVENTURA	0.006	TABASCO,PARAISO
CHIHUAHUA,BUENAVENTURA	0.006	PUEBLA,TEHUACAN
CHIHUAHUA,BUENAVENTURA	0.009	SAN,LUIS,POTOSI,EL,NARANJO
CHIHUAHUA,BUENAVENTURA	0.012	GUANAJUATO,SAN,FELIPE
CHIHUAHUA,BUENAVENTURA	0.006	CHIAPAS,VILLAFLORES
CHIHUAHUA,BUENAVENTURA	0.006	JALISCO,JUANACATLAN
SONORA,GUAYMAS	0.007	ZACATECAS,TRINIDAD,GARCIA,DE,LA,CADENA
CHIHUAHUA,SANTA,BARBARA	0.007	ZACATECAS,TRINIDAD,GARCIA,DE,LA,CADENA
JALISCO,MASCOTA	0.007	ZACATECAS,TRINIDAD,GARCIA,DE,LA,CADENA
ZACATECAS,TRINIDAD,GARCIA,DE,LA,CADENA	0.007	CHIHUAHUA,GOMEZ,FARIAS
ZACATECAS,TRINIDAD,GARCIA,DE,LA,CADENA	0.017	CHIHUAHUA,MAGUARICHI
ZACATECAS,TRINIDAD,GARCIA,DE,LA,CADENA	0.007	MEXICO,OCUILAN
ZACATECAS,TRINIDAD,GARCIA,DE,LA,CADENA	0.007	CHIHUAHUA,CORONADO
ZACATECAS,TRINIDAD,GARCIA,DE,LA,CADENA	0.007	MEXICO,TEMASCALAPA
ZACATECAS,TRINIDAD,GARCIA,DE,LA,CADENA	0.010	ZACATECAS,VILLA,DE,COS
CHIHUAHUA,MAGUARICHI	0.007	ZACATECAS,VILLA,DE,COS
SAN,LUIS,POTOSI,EL,NARANJO	0.006	GUANAJUATO,SAN,FELIPE
