# Supplementary material for: Analysis of México’s Narco-War Network (2007–2011)
Source: PLoS One. 2015 May 18;10(5):e0126503. doi: 10.1371/journal.pone.0126503 (PMC4436224; doi:10.1371/journal.pone.0126503)
Supplement: S1 Compressed file — Each file contains all the correlations above certain threshold (indicated in the name of the file), during a particular month (also indicated in the name of the file). The file names have the value of θ followed by the number of the i th month, starting from January of 2007 until Sept. 2011. (ZIP) [file pone.0126503.s004.zip › Correlations_by_month/0.005__18.sif]

CHIHUAHUA,JUAREZ	0.063	SINALOA,CULIACAN
CHIHUAHUA,JUAREZ	0.015	BAJA,CALIFORNIA,TIJUANA
CHIHUAHUA,JUAREZ	0.015	SINALOA,MAZATLAN
CHIHUAHUA,JUAREZ	0.006	DURANGO,DURANGO
CHIHUAHUA,JUAREZ	0.019	MICHOACAN,MORELIA
CHIHUAHUA,JUAREZ	0.013	SINALOA,GUASAVE
CHIHUAHUA,JUAREZ	0.006	CHIHUAHUA,HIDALGO,DEL,PARRAL
CHIHUAHUA,JUAREZ	0.019	SINALOA,SALVADOR,ALVARADO
CHIHUAHUA,JUAREZ	0.006	MEXICO,NEZAHUALCOYOTL
CHIHUAHUA,JUAREZ	0.006	DISTRITO,FEDERAL,IZTAPALAPA
CHIHUAHUA,JUAREZ	0.006	CHIHUAHUA,CAMARGO
CHIHUAHUA,JUAREZ	0.008	CHIHUAHUA,GUADALUPE,Y,CALVO
CHIHUAHUA,JUAREZ	0.013	AGUASCALIENTES,AGUASCALIENTES
CHIHUAHUA,JUAREZ	0.008	SINALOA,MOCORITO
CHIHUAHUA,JUAREZ	0.013	GUERRERO,QUECHULTENANGO
CHIHUAHUA,JUAREZ	0.008	SONORA,CANANEA
CHIHUAHUA,JUAREZ	0.008	COLIMA,MANZANILLO
CHIHUAHUA,JUAREZ	0.006	OAXACA,OAXACA,DE,JUAREZ
CHIHUAHUA,JUAREZ	0.006	CHIHUAHUA,ROSALES
CHIHUAHUA,JUAREZ	0.006	MEXICO,CHIMALHUACAN
CHIHUAHUA,JUAREZ	0.006	MICHOACAN,PATZCUARO
CHIHUAHUA,JUAREZ	0.010	SONORA,ALAMOS
CHIHUAHUA,JUAREZ	0.006	MEXICO,TEJUPILCO
CHIHUAHUA,JUAREZ	0.006	MEXICO,LUVIANOS
CHIHUAHUA,JUAREZ	0.013	JALISCO,ZAPOTLAN,EL,GRANDE
CHIHUAHUA,JUAREZ	0.006	CHIHUAHUA,BACHINIVA
CHIHUAHUA,JUAREZ	0.010	MEXICO,TEPETLAOXTOC
CHIHUAHUA,JUAREZ	0.006	CAMPECHE,CAMPECHE
CHIHUAHUA,JUAREZ	0.006	CHIHUAHUA,IGNACIO,ZARAGOZA
CHIHUAHUA,JUAREZ	0.008	MICHOACAN,ANGAMACUTIRO
CHIHUAHUA,JUAREZ	0.006	OAXACA,SAN,JUAN,BAUTISTA,LO,DE,SOTO
SINALOA,CULIACAN	0.088	BAJA,CALIFORNIA,TIJUANA
SINALOA,CULIACAN	0.013	GUERRERO,ACAPULCO,DE,JUAREZ
SINALOA,CULIACAN	0.088	SINALOA,MAZATLAN
SINALOA,CULIACAN	0.025	SONORA,NOGALES
SINALOA,CULIACAN	0.038	DURANGO,DURANGO
SINALOA,CULIACAN	0.113	MICHOACAN,MORELIA
SINALOA,CULIACAN	0.075	SINALOA,GUASAVE
SINALOA,CULIACAN	0.038	CHIHUAHUA,HIDALGO,DEL,PARRAL
SINALOA,CULIACAN	0.025	MEXICO,ECATEPEC,DE,MORELOS
SINALOA,CULIACAN	0.013	MICHOACAN,URUAPAN
SINALOA,CULIACAN	0.025	SINALOA,SINALOA
SINALOA,CULIACAN	0.025	DURANGO,LERDO
SINALOA,CULIACAN	0.013	MORELOS,CUERNAVACA
SINALOA,CULIACAN	0.113	SINALOA,SALVADOR,ALVARADO
SINALOA,CULIACAN	0.038	MEXICO,NEZAHUALCOYOTL
SINALOA,CULIACAN	0.025	JALISCO,ZAPOPAN
SINALOA,CULIACAN	0.013	TAMAULIPAS,NUEVO,LAREDO
SINALOA,CULIACAN	0.025	GUERRERO,PETATLAN
SINALOA,CULIACAN	0.038	DISTRITO,FEDERAL,IZTAPALAPA
SINALOA,CULIACAN	0.013	CHIHUAHUA,DELICIAS
SINALOA,CULIACAN	0.038	CHIHUAHUA,CAMARGO
SINALOA,CULIACAN	0.050	CHIHUAHUA,GUADALUPE,Y,CALVO
SINALOA,CULIACAN	0.075	AGUASCALIENTES,AGUASCALIENTES
SINALOA,CULIACAN	0.050	SINALOA,MOCORITO
SINALOA,CULIACAN	0.013	QUINTANA,ROO,BENITO,JUAREZ
SINALOA,CULIACAN	0.025	DISTRITO,FEDERAL,CUAUHTEMOC
SINALOA,CULIACAN	0.013	GUERRERO,COYUCA,DE,BENITEZ
SINALOA,CULIACAN	0.025	SONORA,CABORCA
SINALOA,CULIACAN	0.013	GUERRERO,ZIRANDARO
SINALOA,CULIACAN	0.013	GUERRERO,AJUCHITLAN,DEL,PROGRESO
SINALOA,CULIACAN	0.013	DISTRITO,FEDERAL,TLALPAN
SINALOA,CULIACAN	0.013	MEXICO,COACALCO,DE,BERRIOZABAL
SINALOA,CULIACAN	0.075	GUERRERO,QUECHULTENANGO
SINALOA,CULIACAN	0.025	JALISCO,PUERTO,VALLARTA
SINALOA,CULIACAN	0.013	CHIHUAHUA,AHUMADA
SINALOA,CULIACAN	0.013	CHIHUAHUA,GUERRERO
SINALOA,CULIACAN	0.025	DISTRITO,FEDERAL,MIGUEL,HIDALGO
SINALOA,CULIACAN	0.050	SONORA,CANANEA
SINALOA,CULIACAN	0.013	JALISCO,TECALITLAN
SINALOA,CULIACAN	0.013	MICHOACAN,ZAMORA
SINALOA,CULIACAN	0.050	COLIMA,MANZANILLO
SINALOA,CULIACAN	0.013	GUERRERO,OMETEPEC
SINALOA,CULIACAN	0.013	MEXICO,IXTAPALUCA
SINALOA,CULIACAN	0.038	OAXACA,OAXACA,DE,JUAREZ
SINALOA,CULIACAN	0.013	SINALOA,ESCUINAPA
SINALOA,CULIACAN	0.013	CHIAPAS,SUCHIATE
SINALOA,CULIACAN	0.013	MEXICO,TOLUCA
SINALOA,CULIACAN	0.038	CHIHUAHUA,ROSALES
SINALOA,CULIACAN	0.013	DISTRITO,FEDERAL,COYOACAN
SINALOA,CULIACAN	0.038	MEXICO,CHIMALHUACAN
SINALOA,CULIACAN	0.038	MICHOACAN,PATZCUARO
SINALOA,CULIACAN	0.013	CHIHUAHUA,NAMIQUIPA
SINALOA,CULIACAN	0.013	GUERRERO,TLAPA,DE,COMONFORT
SINALOA,CULIACAN	0.063	SONORA,ALAMOS
SINALOA,CULIACAN	0.013	CHIHUAHUA,CUSIHUIRIACHI
SINALOA,CULIACAN	0.038	MEXICO,TEJUPILCO
SINALOA,CULIACAN	0.025	CAMPECHE,CARMEN
SINALOA,CULIACAN	0.013	SONORA,SAN,LUIS,RIO,COLORADO
SINALOA,CULIACAN	0.025	CHIAPAS,COMITAN,DE,DOMINGUEZ
SINALOA,CULIACAN	0.013	COAHUILA,SALTILLO
SINALOA,CULIACAN	0.038	MEXICO,LUVIANOS
SINALOA,CULIACAN	0.013	NUEVO,LEON,GENERAL,BRAVO
SINALOA,CULIACAN	0.013	DISTRITO,FEDERAL,CUAJIMALPA,DE,MORELOS
SINALOA,CULIACAN	0.013	MICHOACAN,COAHUAYANA
SINALOA,CULIACAN	0.013	CHIAPAS,FRONTERA,COMALAPA
SINALOA,CULIACAN	0.075	JALISCO,ZAPOTLAN,EL,GRANDE
SINALOA,CULIACAN	0.013	DISTRITO,FEDERAL,BENITO,JUAREZ
SINALOA,CULIACAN	0.013	MICHOACAN,LA,PIEDAD
SINALOA,CULIACAN	0.013	MORELOS,EMILIANO,ZAPATA
SINALOA,CULIACAN	0.038	CHIHUAHUA,BACHINIVA
SINALOA,CULIACAN	0.013	MEXICO,ZINACANTEPEC
SINALOA,CULIACAN	0.013	MICHOACAN,BUENAVISTA
SINALOA,CULIACAN	0.013	MICHOACAN,TACAMBARO
SINALOA,CULIACAN	0.013	VERACRUZ,COATZACOALCOS
SINALOA,CULIACAN	0.013	GUERRERO,GENERAL,CANUTO,A.,NERI
SINALOA,CULIACAN	0.013	JALISCO,SAN,SEBASTIAN,DEL,OESTE
SINALOA,CULIACAN	0.013	CHIHUAHUA,CHINIPAS
SINALOA,CULIACAN	0.013	GUANAJUATO,TARIMORO
SINALOA,CULIACAN	0.013	MEXICO,CUAUTITLAN
SINALOA,CULIACAN	0.013	VERACRUZ,OTATITLAN
SINALOA,CULIACAN	0.025	VERACRUZ,PLAYA,VICENTE
SINALOA,CULIACAN	0.013	SONORA,TUBUTAMA
SINALOA,CULIACAN	0.025	GUANAJUATO,SILAO
SINALOA,CULIACAN	0.025	MICHOACAN,PERIBAN
SINALOA,CULIACAN	0.013	QUINTANA,ROO,COZUMEL
SINALOA,CULIACAN	0.013	CHIAPAS,PUEBLO,NUEVO,SOLISTAHUACAN
SINALOA,CULIACAN	0.013	GUERRERO,TECOANAPA
SINALOA,CULIACAN	0.013	CHIAPAS,SAN,CRISTOBAL,DE,LAS,CASAS
SINALOA,CULIACAN	0.063	MEXICO,TEPETLAOXTOC
SINALOA,CULIACAN	0.013	GUERRERO,TIXTLA,DE,GUERRERO
SINALOA,CULIACAN	0.013	HIDALGO,TIZAYUCA
SINALOA,CULIACAN	0.013	OAXACA,SANTA,CRUZ,XOXOCOTLAN
SINALOA,CULIACAN	0.013	SONORA,NACO
SINALOA,CULIACAN	0.013	GUERRERO,COCULA
SINALOA,CULIACAN	0.013	MICHOACAN,PAJACUARAN
SINALOA,CULIACAN	0.013	MICHOACAN,TZITZIO
SINALOA,CULIACAN	0.038	CAMPECHE,CAMPECHE
SINALOA,CULIACAN	0.038	CHIHUAHUA,IGNACIO,ZARAGOZA
SINALOA,CULIACAN	0.050	MICHOACAN,ANGAMACUTIRO
SINALOA,CULIACAN	0.013	GUERRERO,METLATONOC
SINALOA,CULIACAN	0.013	JALISCO,CUAUTITLAN,DE,GARCIA,BARRAGAN
SINALOA,CULIACAN	0.038	OAXACA,SAN,JUAN,BAUTISTA,LO,DE,SOTO
SINALOA,CULIACAN	0.013	CHIAPAS,CHIAPA,DE,CORZO
SINALOA,CULIACAN	0.013	JALISCO,EL,GRULLO
SINALOA,CULIACAN	0.013	JALISCO,VILLA,PURIFICACION
SINALOA,CULIACAN	0.013	OAXACA,COSOLAPA
SINALOA,CULIACAN	0.013	PUEBLA,JALPAN
SINALOA,CULIACAN	0.013	SAN,LUIS,POTOSI,MEXQUITIC,DE,CARMONA
SINALOA,CULIACAN	0.013	SAN,LUIS,POTOSI,TAMUIN
SINALOA,CULIACAN	0.013	TABASCO,EMILIANO,ZAPATA
SINALOA,CULIACAN	0.013	VERACRUZ,AMATLAN,DE,LOS,REYES
SINALOA,CULIACAN	0.013	VERACRUZ,COSCOMATEPEC
SINALOA,CULIACAN	0.013	DURANGO,NAZAS
SINALOA,CULIACAN	0.013	HIDALGO,NOPALA,DE,VILLAGRAN
SINALOA,CULIACAN	0.013	OAXACA,SAN,ANTONIO,DE,LA,CAL
SINALOA,CULIACAN	0.013	TLAXCALA,SAN,PABLO,DEL,MONTE
BAJA,CALIFORNIA,TIJUANA	0.020	SINALOA,MAZATLAN
BAJA,CALIFORNIA,TIJUANA	0.006	SONORA,NOGALES
BAJA,CALIFORNIA,TIJUANA	0.009	DURANGO,DURANGO
BAJA,CALIFORNIA,TIJUANA	0.026	MICHOACAN,MORELIA
BAJA,CALIFORNIA,TIJUANA	0.018	SINALOA,GUASAVE
BAJA,CALIFORNIA,TIJUANA	0.009	CHIHUAHUA,HIDALGO,DEL,PARRAL
BAJA,CALIFORNIA,TIJUANA	0.006	MEXICO,ECATEPEC,DE,MORELOS
BAJA,CALIFORNIA,TIJUANA	0.006	SINALOA,SINALOA
BAJA,CALIFORNIA,TIJUANA	0.006	DURANGO,LERDO
BAJA,CALIFORNIA,TIJUANA	0.026	SINALOA,SALVADOR,ALVARADO
BAJA,CALIFORNIA,TIJUANA	0.009	MEXICO,NEZAHUALCOYOTL
BAJA,CALIFORNIA,TIJUANA	0.006	JALISCO,ZAPOPAN
BAJA,CALIFORNIA,TIJUANA	0.006	GUERRERO,PETATLAN
BAJA,CALIFORNIA,TIJUANA	0.009	DISTRITO,FEDERAL,IZTAPALAPA
BAJA,CALIFORNIA,TIJUANA	0.009	CHIHUAHUA,CAMARGO
BAJA,CALIFORNIA,TIJUANA	0.012	CHIHUAHUA,GUADALUPE,Y,CALVO
BAJA,CALIFORNIA,TIJUANA	0.018	AGUASCALIENTES,AGUASCALIENTES
BAJA,CALIFORNIA,TIJUANA	0.012	SINALOA,MOCORITO
BAJA,CALIFORNIA,TIJUANA	0.006	DISTRITO,FEDERAL,CUAUHTEMOC
BAJA,CALIFORNIA,TIJUANA	0.006	SONORA,CABORCA
BAJA,CALIFORNIA,TIJUANA	0.018	GUERRERO,QUECHULTENANGO
BAJA,CALIFORNIA,TIJUANA	0.006	JALISCO,PUERTO,VALLARTA
BAJA,CALIFORNIA,TIJUANA	0.006	DISTRITO,FEDERAL,MIGUEL,HIDALGO
BAJA,CALIFORNIA,TIJUANA	0.012	SONORA,CANANEA
BAJA,CALIFORNIA,TIJUANA	0.012	COLIMA,MANZANILLO
BAJA,CALIFORNIA,TIJUANA	0.009	OAXACA,OAXACA,DE,JUAREZ
BAJA,CALIFORNIA,TIJUANA	0.009	CHIHUAHUA,ROSALES
BAJA,CALIFORNIA,TIJUANA	0.009	MEXICO,CHIMALHUACAN
BAJA,CALIFORNIA,TIJUANA	0.009	MICHOACAN,PATZCUARO
BAJA,CALIFORNIA,TIJUANA	0.015	SONORA,ALAMOS
BAJA,CALIFORNIA,TIJUANA	0.009	MEXICO,TEJUPILCO
BAJA,CALIFORNIA,TIJUANA	0.006	CAMPECHE,CARMEN
BAJA,CALIFORNIA,TIJUANA	0.006	CHIAPAS,COMITAN,DE,DOMINGUEZ
BAJA,CALIFORNIA,TIJUANA	0.009	MEXICO,LUVIANOS
BAJA,CALIFORNIA,TIJUANA	0.018	JALISCO,ZAPOTLAN,EL,GRANDE
BAJA,CALIFORNIA,TIJUANA	0.009	CHIHUAHUA,BACHINIVA
BAJA,CALIFORNIA,TIJUANA	0.006	VERACRUZ,PLAYA,VICENTE
BAJA,CALIFORNIA,TIJUANA	0.006	GUANAJUATO,SILAO
BAJA,CALIFORNIA,TIJUANA	0.006	MICHOACAN,PERIBAN
BAJA,CALIFORNIA,TIJUANA	0.015	MEXICO,TEPETLAOXTOC
BAJA,CALIFORNIA,TIJUANA	0.009	CAMPECHE,CAMPECHE
BAJA,CALIFORNIA,TIJUANA	0.009	CHIHUAHUA,IGNACIO,ZARAGOZA
BAJA,CALIFORNIA,TIJUANA	0.012	MICHOACAN,ANGAMACUTIRO
BAJA,CALIFORNIA,TIJUANA	0.009	OAXACA,SAN,JUAN,BAUTISTA,LO,DE,SOTO
CHIHUAHUA,CHIHUAHUA	0.005	DURANGO,GOMEZ,PALACIO
CHIHUAHUA,CHIHUAHUA	0.025	COAHUILA,TORREON
CHIHUAHUA,CHIHUAHUA	0.012	CHIHUAHUA,NUEVO,CASAS,GRANDES
CHIHUAHUA,CHIHUAHUA	0.005	GUERRERO,TECPAN,DE,GALEANA
CHIHUAHUA,CHIHUAHUA	0.005	CHIHUAHUA,ASCENSION
CHIHUAHUA,CHIHUAHUA	0.005	GUERRERO,ZIHUATANEJO,DE,AZUETA
CHIHUAHUA,CHIHUAHUA	0.012	SINALOA,SAN,IGNACIO
CHIHUAHUA,CHIHUAHUA	0.005	MEXICO,NAUCALPAN,DE,JUAREZ
CHIHUAHUA,CHIHUAHUA	0.005	SINALOA,ELOTA
CHIHUAHUA,CHIHUAHUA	0.010	SINALOA,COSALA
CHIHUAHUA,CHIHUAHUA	0.008	BAJA,CALIFORNIA,TECATE
CHIHUAHUA,CHIHUAHUA	0.005	DURANGO,POANAS
CHIHUAHUA,CHIHUAHUA	0.005	CHIHUAHUA,MORIS
CHIHUAHUA,CHIHUAHUA	0.005	ZACATECAS,FRESNILLO
CHIHUAHUA,CHIHUAHUA	0.008	MORELOS,XOCHITEPEC
CHIHUAHUA,CHIHUAHUA	0.010	CHIHUAHUA,BUENAVENTURA
CHIHUAHUA,CHIHUAHUA	0.005	SAN,LUIS,POTOSI,EL,NARANJO
CHIHUAHUA,CHIHUAHUA	0.007	GUANAJUATO,SAN,FELIPE
DURANGO,GOMEZ,PALACIO	0.019	COAHUILA,TORREON
DURANGO,GOMEZ,PALACIO	0.009	CHIHUAHUA,NUEVO,CASAS,GRANDES
DURANGO,GOMEZ,PALACIO	0.009	SINALOA,SAN,IGNACIO
DURANGO,GOMEZ,PALACIO	0.008	SINALOA,COSALA
DURANGO,GOMEZ,PALACIO	0.006	BAJA,CALIFORNIA,TECATE
DURANGO,GOMEZ,PALACIO	0.006	MORELOS,XOCHITEPEC
DURANGO,GOMEZ,PALACIO	0.008	CHIHUAHUA,BUENAVENTURA
DURANGO,GOMEZ,PALACIO	0.005	GUANAJUATO,SAN,FELIPE
COAHUILA,TORREON	0.006	SINALOA,NAVOLATO
COAHUILA,TORREON	0.006	NUEVO,LEON,MONTERREY
COAHUILA,TORREON	0.006	SINALOA,AHOME
COAHUILA,TORREON	0.006	NAYARIT,TEPIC
COAHUILA,TORREON	0.006	TAMAULIPAS,MATAMOROS
COAHUILA,TORREON	0.006	BAJA,CALIFORNIA,MEXICALI
COAHUILA,TORREON	0.044	CHIHUAHUA,NUEVO,CASAS,GRANDES
COAHUILA,TORREON	0.013	GUERRERO,COYUCA,DE,CATALAN
COAHUILA,TORREON	0.019	GUERRERO,TECPAN,DE,GALEANA
COAHUILA,TORREON	0.006	SONORA,HERMOSILLO
COAHUILA,TORREON	0.019	CHIHUAHUA,ASCENSION
COAHUILA,TORREON	0.013	SINALOA,BADIRAGUATO
COAHUILA,TORREON	0.006	DISTRITO,FEDERAL,GUSTAVO,A.,MADERO
COAHUILA,TORREON	0.013	GUERRERO,IGUALA,DE,LA,INDEPENDENCIA
COAHUILA,TORREON	0.019	GUERRERO,ZIHUATANEJO,DE,AZUETA
COAHUILA,TORREON	0.013	GUANAJUATO,CELAYA
COAHUILA,TORREON	0.044	SINALOA,SAN,IGNACIO
COAHUILA,TORREON	0.019	MEXICO,NAUCALPAN,DE,JUAREZ
COAHUILA,TORREON	0.006	CHIHUAHUA,MADERA
COAHUILA,TORREON	0.006	CHIHUAHUA,PRAXEDIS,G.,GUERRERO
COAHUILA,TORREON	0.006	JALISCO,TLAQUEPAQUE
COAHUILA,TORREON	0.019	SINALOA,ELOTA
COAHUILA,TORREON	0.038	SINALOA,COSALA
COAHUILA,TORREON	0.031	BAJA,CALIFORNIA,TECATE
COAHUILA,TORREON	0.006	DURANGO,SAN,DIMAS
COAHUILA,TORREON	0.006	GUERRERO,AYUTLA,DE,LOS,LIBRES
COAHUILA,TORREON	0.006	SINALOA,CHOIX
COAHUILA,TORREON	0.006	CHIHUAHUA,BOCOYNA
COAHUILA,TORREON	0.006	SONORA,MAGDALENA
COAHUILA,TORREON	0.006	CHIHUAHUA,GUACHOCHI
COAHUILA,TORREON	0.019	DURANGO,POANAS
COAHUILA,TORREON	0.006	GUERRERO,APAXTLA
COAHUILA,TORREON	0.006	SONORA,AGUA,PRIETA
COAHUILA,TORREON	0.006	CHIHUAHUA,URUACHI
COAHUILA,TORREON	0.006	CHIHUAHUA,JANOS
COAHUILA,TORREON	0.019	CHIHUAHUA,MORIS
COAHUILA,TORREON	0.013	DURANGO,NOMBRE,DE,DIOS
COAHUILA,TORREON	0.006	GUANAJUATO,SAN,FRANCISCO,DEL,RINCON
COAHUILA,TORREON	0.006	GUERRERO,GENERAL,HELIODORO,CASTILLO
COAHUILA,TORREON	0.006	GUERRERO,SAN,MARCOS
COAHUILA,TORREON	0.006	JALISCO,TEQUILA
COAHUILA,TORREON	0.019	ZACATECAS,FRESNILLO
COAHUILA,TORREON	0.006	GUERRERO,CUAJINICUILAPA
COAHUILA,TORREON	0.006	GUERRERO,EDUARDO,NERI
COAHUILA,TORREON	0.006	MORELOS,PUENTE,DE,IXTLA
COAHUILA,TORREON	0.031	MORELOS,XOCHITEPEC
COAHUILA,TORREON	0.013	CHIAPAS,PALENQUE
COAHUILA,TORREON	0.013	GUANAJUATO,IRAPUATO
COAHUILA,TORREON	0.013	MICHOACAN,ZIRACUARETIRO
COAHUILA,TORREON	0.006	OAXACA,LOMA,BONITA
COAHUILA,TORREON	0.006	GUERRERO,LEONARDO,BRAVO
COAHUILA,TORREON	0.006	GUANAJUATO,APASEO,EL,GRANDE
COAHUILA,TORREON	0.006	GUERRERO,CUTZAMALA,DE,PINZON
COAHUILA,TORREON	0.006	QUINTANA,ROO,SOLIDARIDAD
COAHUILA,TORREON	0.006	CHIAPAS,BENEMERITO,DE,LAS,AMERICAS
COAHUILA,TORREON	0.006	MORELOS,AYALA
COAHUILA,TORREON	0.038	CHIHUAHUA,BUENAVENTURA
COAHUILA,TORREON	0.013	VERACRUZ,XALAPA
COAHUILA,TORREON	0.013	JALISCO,JOCOTEPEC
COAHUILA,TORREON	0.006	MICHOACAN,COTIJA
COAHUILA,TORREON	0.013	SONORA,IMURIS
COAHUILA,TORREON	0.006	MICHOACAN,IXTLAN
COAHUILA,TORREON	0.006	VERACRUZ,COSOLEACAQUE
COAHUILA,TORREON	0.013	TABASCO,PARAISO
COAHUILA,TORREON	0.013	PUEBLA,TEHUACAN
COAHUILA,TORREON	0.006	AGUASCALIENTES,RINCON,DE,ROMOS
COAHUILA,TORREON	0.019	SAN,LUIS,POTOSI,EL,NARANJO
COAHUILA,TORREON	0.006	GUANAJUATO,ABASOLO
COAHUILA,TORREON	0.006	MICHOACAN,TUZANTLA
COAHUILA,TORREON	0.025	GUANAJUATO,SAN,FELIPE
COAHUILA,TORREON	0.006	OAXACA,MARISCALA,DE,JUAREZ
COAHUILA,TORREON	0.006	VERACRUZ,CUICHAPA
COAHUILA,TORREON	0.013	CHIAPAS,VILLAFLORES
COAHUILA,TORREON	0.006	JALISCO,JAMAY
COAHUILA,TORREON	0.013	JALISCO,JUANACATLAN
COAHUILA,TORREON	0.006	VERACRUZ,JALACINGO
COAHUILA,TORREON	0.006	JALISCO,HUEJUQUILLA,EL,ALTO
COAHUILA,TORREON	0.006	JALISCO,JESUS,MARIA
COAHUILA,TORREON	0.006	SONORA,BACERAC
COAHUILA,TORREON	0.006	VERACRUZ,JALTIPAN
SINALOA,MAZATLAN	0.006	SONORA,NOGALES
SINALOA,MAZATLAN	0.009	DURANGO,DURANGO
SINALOA,MAZATLAN	0.026	MICHOACAN,MORELIA
SINALOA,MAZATLAN	0.018	SINALOA,GUASAVE
SINALOA,MAZATLAN	0.009	CHIHUAHUA,HIDALGO,DEL,PARRAL
SINALOA,MAZATLAN	0.006	MEXICO,ECATEPEC,DE,MORELOS
SINALOA,MAZATLAN	0.006	SINALOA,SINALOA
SINALOA,MAZATLAN	0.006	DURANGO,LERDO
SINALOA,MAZATLAN	0.026	SINALOA,SALVADOR,ALVARADO
SINALOA,MAZATLAN	0.009	MEXICO,NEZAHUALCOYOTL
SINALOA,MAZATLAN	0.006	JALISCO,ZAPOPAN
SINALOA,MAZATLAN	0.006	GUERRERO,PETATLAN
SINALOA,MAZATLAN	0.009	DISTRITO,FEDERAL,IZTAPALAPA
SINALOA,MAZATLAN	0.009	CHIHUAHUA,CAMARGO
SINALOA,MAZATLAN	0.012	CHIHUAHUA,GUADALUPE,Y,CALVO
SINALOA,MAZATLAN	0.018	AGUASCALIENTES,AGUASCALIENTES
SINALOA,MAZATLAN	0.012	SINALOA,MOCORITO
SINALOA,MAZATLAN	0.006	DISTRITO,FEDERAL,CUAUHTEMOC
SINALOA,MAZATLAN	0.006	SONORA,CABORCA
SINALOA,MAZATLAN	0.018	GUERRERO,QUECHULTENANGO
SINALOA,MAZATLAN	0.006	JALISCO,PUERTO,VALLARTA
SINALOA,MAZATLAN	0.006	DISTRITO,FEDERAL,MIGUEL,HIDALGO
SINALOA,MAZATLAN	0.012	SONORA,CANANEA
SINALOA,MAZATLAN	0.012	COLIMA,MANZANILLO
SINALOA,MAZATLAN	0.009	OAXACA,OAXACA,DE,JUAREZ
SINALOA,MAZATLAN	0.009	CHIHUAHUA,ROSALES
SINALOA,MAZATLAN	0.009	MEXICO,CHIMALHUACAN
SINALOA,MAZATLAN	0.009	MICHOACAN,PATZCUARO
SINALOA,MAZATLAN	0.015	SONORA,ALAMOS
SINALOA,MAZATLAN	0.009	MEXICO,TEJUPILCO
SINALOA,MAZATLAN	0.006	CAMPECHE,CARMEN
SINALOA,MAZATLAN	0.006	CHIAPAS,COMITAN,DE,DOMINGUEZ
SINALOA,MAZATLAN	0.009	MEXICO,LUVIANOS
SINALOA,MAZATLAN	0.018	JALISCO,ZAPOTLAN,EL,GRANDE
SINALOA,MAZATLAN	0.009	CHIHUAHUA,BACHINIVA
SINALOA,MAZATLAN	0.006	VERACRUZ,PLAYA,VICENTE
SINALOA,MAZATLAN	0.006	GUANAJUATO,SILAO
SINALOA,MAZATLAN	0.006	MICHOACAN,PERIBAN
SINALOA,MAZATLAN	0.015	MEXICO,TEPETLAOXTOC
SINALOA,MAZATLAN	0.009	CAMPECHE,CAMPECHE
SINALOA,MAZATLAN	0.009	CHIHUAHUA,IGNACIO,ZARAGOZA
SINALOA,MAZATLAN	0.012	MICHOACAN,ANGAMACUTIRO
SINALOA,MAZATLAN	0.009	OAXACA,SAN,JUAN,BAUTISTA,LO,DE,SOTO
SONORA,NOGALES	0.008	MICHOACAN,MORELIA
SONORA,NOGALES	0.005	SINALOA,GUASAVE
SONORA,NOGALES	0.008	SINALOA,SALVADOR,ALVARADO
SONORA,NOGALES	0.005	AGUASCALIENTES,AGUASCALIENTES
SONORA,NOGALES	0.005	GUERRERO,QUECHULTENANGO
SONORA,NOGALES	0.005	JALISCO,ZAPOTLAN,EL,GRANDE
DURANGO,DURANGO	0.011	MICHOACAN,MORELIA
DURANGO,DURANGO	0.008	SINALOA,GUASAVE
DURANGO,DURANGO	0.011	SINALOA,SALVADOR,ALVARADO
DURANGO,DURANGO	0.005	CHIHUAHUA,GUADALUPE,Y,CALVO
DURANGO,DURANGO	0.008	AGUASCALIENTES,AGUASCALIENTES
DURANGO,DURANGO	0.005	SINALOA,MOCORITO
DURANGO,DURANGO	0.008	GUERRERO,QUECHULTENANGO
DURANGO,DURANGO	0.005	SONORA,CANANEA
DURANGO,DURANGO	0.005	COLIMA,MANZANILLO
DURANGO,DURANGO	0.006	SONORA,ALAMOS
DURANGO,DURANGO	0.008	JALISCO,ZAPOTLAN,EL,GRANDE
DURANGO,DURANGO	0.006	MEXICO,TEPETLAOXTOC
DURANGO,DURANGO	0.005	MICHOACAN,ANGAMACUTIRO
MICHOACAN,MORELIA	0.023	SINALOA,GUASAVE
MICHOACAN,MORELIA	0.011	CHIHUAHUA,HIDALGO,DEL,PARRAL
MICHOACAN,MORELIA	0.008	MEXICO,ECATEPEC,DE,MORELOS
MICHOACAN,MORELIA	0.008	SINALOA,SINALOA
MICHOACAN,MORELIA	0.008	DURANGO,LERDO
MICHOACAN,MORELIA	0.034	SINALOA,SALVADOR,ALVARADO
MICHOACAN,MORELIA	0.011	MEXICO,NEZAHUALCOYOTL
MICHOACAN,MORELIA	0.008	JALISCO,ZAPOPAN
MICHOACAN,MORELIA	0.008	GUERRERO,PETATLAN
MICHOACAN,MORELIA	0.011	DISTRITO,FEDERAL,IZTAPALAPA
MICHOACAN,MORELIA	0.011	CHIHUAHUA,CAMARGO
MICHOACAN,MORELIA	0.015	CHIHUAHUA,GUADALUPE,Y,CALVO
MICHOACAN,MORELIA	0.023	AGUASCALIENTES,AGUASCALIENTES
MICHOACAN,MORELIA	0.015	SINALOA,MOCORITO
MICHOACAN,MORELIA	0.008	DISTRITO,FEDERAL,CUAUHTEMOC
MICHOACAN,MORELIA	0.008	SONORA,CABORCA
MICHOACAN,MORELIA	0.023	GUERRERO,QUECHULTENANGO
MICHOACAN,MORELIA	0.008	JALISCO,PUERTO,VALLARTA
MICHOACAN,MORELIA	0.008	DISTRITO,FEDERAL,MIGUEL,HIDALGO
MICHOACAN,MORELIA	0.015	SONORA,CANANEA
MICHOACAN,MORELIA	0.015	COLIMA,MANZANILLO
MICHOACAN,MORELIA	0.011	OAXACA,OAXACA,DE,JUAREZ
MICHOACAN,MORELIA	0.011	CHIHUAHUA,ROSALES
MICHOACAN,MORELIA	0.011	MEXICO,CHIMALHUACAN
MICHOACAN,MORELIA	0.011	MICHOACAN,PATZCUARO
MICHOACAN,MORELIA	0.019	SONORA,ALAMOS
MICHOACAN,MORELIA	0.011	MEXICO,TEJUPILCO
MICHOACAN,MORELIA	0.008	CAMPECHE,CARMEN
MICHOACAN,MORELIA	0.008	CHIAPAS,COMITAN,DE,DOMINGUEZ
MICHOACAN,MORELIA	0.011	MEXICO,LUVIANOS
MICHOACAN,MORELIA	0.023	JALISCO,ZAPOTLAN,EL,GRANDE
MICHOACAN,MORELIA	0.011	CHIHUAHUA,BACHINIVA
MICHOACAN,MORELIA	0.008	VERACRUZ,PLAYA,VICENTE
MICHOACAN,MORELIA	0.008	GUANAJUATO,SILAO
MICHOACAN,MORELIA	0.008	MICHOACAN,PERIBAN
MICHOACAN,MORELIA	0.019	MEXICO,TEPETLAOXTOC
MICHOACAN,MORELIA	0.011	CAMPECHE,CAMPECHE
MICHOACAN,MORELIA	0.011	CHIHUAHUA,IGNACIO,ZARAGOZA
MICHOACAN,MORELIA	0.015	MICHOACAN,ANGAMACUTIRO
MICHOACAN,MORELIA	0.011	OAXACA,SAN,JUAN,BAUTISTA,LO,DE,SOTO
SINALOA,GUASAVE	0.008	CHIHUAHUA,HIDALGO,DEL,PARRAL
SINALOA,GUASAVE	0.005	MEXICO,ECATEPEC,DE,MORELOS
SINALOA,GUASAVE	0.005	SINALOA,SINALOA
SINALOA,GUASAVE	0.005	DURANGO,LERDO
SINALOA,GUASAVE	0.023	SINALOA,SALVADOR,ALVARADO
SINALOA,GUASAVE	0.008	MEXICO,NEZAHUALCOYOTL
SINALOA,GUASAVE	0.005	JALISCO,ZAPOPAN
SINALOA,GUASAVE	0.005	GUERRERO,PETATLAN
SINALOA,GUASAVE	0.008	DISTRITO,FEDERAL,IZTAPALAPA
SINALOA,GUASAVE	0.008	CHIHUAHUA,CAMARGO
SINALOA,GUASAVE	0.010	CHIHUAHUA,GUADALUPE,Y,CALVO
SINALOA,GUASAVE	0.015	AGUASCALIENTES,AGUASCALIENTES
SINALOA,GUASAVE	0.010	SINALOA,MOCORITO
SINALOA,GUASAVE	0.005	DISTRITO,FEDERAL,CUAUHTEMOC
SINALOA,GUASAVE	0.005	SONORA,CABORCA
SINALOA,GUASAVE	0.015	GUERRERO,QUECHULTENANGO
SINALOA,GUASAVE	0.005	JALISCO,PUERTO,VALLARTA
SINALOA,GUASAVE	0.005	DISTRITO,FEDERAL,MIGUEL,HIDALGO
SINALOA,GUASAVE	0.010	SONORA,CANANEA
SINALOA,GUASAVE	0.010	COLIMA,MANZANILLO
SINALOA,GUASAVE	0.008	OAXACA,OAXACA,DE,JUAREZ
SINALOA,GUASAVE	0.008	CHIHUAHUA,ROSALES
SINALOA,GUASAVE	0.008	MEXICO,CHIMALHUACAN
SINALOA,GUASAVE	0.008	MICHOACAN,PATZCUARO
SINALOA,GUASAVE	0.013	SONORA,ALAMOS
SINALOA,GUASAVE	0.008	MEXICO,TEJUPILCO
SINALOA,GUASAVE	0.005	CAMPECHE,CARMEN
SINALOA,GUASAVE	0.005	CHIAPAS,COMITAN,DE,DOMINGUEZ
SINALOA,GUASAVE	0.008	MEXICO,LUVIANOS
SINALOA,GUASAVE	0.015	JALISCO,ZAPOTLAN,EL,GRANDE
SINALOA,GUASAVE	0.008	CHIHUAHUA,BACHINIVA
SINALOA,GUASAVE	0.005	VERACRUZ,PLAYA,VICENTE
SINALOA,GUASAVE	0.005	GUANAJUATO,SILAO
SINALOA,GUASAVE	0.005	MICHOACAN,PERIBAN
SINALOA,GUASAVE	0.013	MEXICO,TEPETLAOXTOC
SINALOA,GUASAVE	0.008	CAMPECHE,CAMPECHE
SINALOA,GUASAVE	0.008	CHIHUAHUA,IGNACIO,ZARAGOZA
SINALOA,GUASAVE	0.010	MICHOACAN,ANGAMACUTIRO
SINALOA,GUASAVE	0.008	OAXACA,SAN,JUAN,BAUTISTA,LO,DE,SOTO
CHIHUAHUA,HIDALGO,DEL,PARRAL	0.011	SINALOA,SALVADOR,ALVARADO
CHIHUAHUA,HIDALGO,DEL,PARRAL	0.005	CHIHUAHUA,GUADALUPE,Y,CALVO
CHIHUAHUA,HIDALGO,DEL,PARRAL	0.008	AGUASCALIENTES,AGUASCALIENTES
CHIHUAHUA,HIDALGO,DEL,PARRAL	0.005	SINALOA,MOCORITO
CHIHUAHUA,HIDALGO,DEL,PARRAL	0.008	GUERRERO,QUECHULTENANGO
CHIHUAHUA,HIDALGO,DEL,PARRAL	0.005	SONORA,CANANEA
CHIHUAHUA,HIDALGO,DEL,PARRAL	0.005	COLIMA,MANZANILLO
CHIHUAHUA,HIDALGO,DEL,PARRAL	0.006	SONORA,ALAMOS
CHIHUAHUA,HIDALGO,DEL,PARRAL	0.008	JALISCO,ZAPOTLAN,EL,GRANDE
CHIHUAHUA,HIDALGO,DEL,PARRAL	0.006	MEXICO,TEPETLAOXTOC
CHIHUAHUA,HIDALGO,DEL,PARRAL	0.005	MICHOACAN,ANGAMACUTIRO
MEXICO,ECATEPEC,DE,MORELOS	0.008	SINALOA,SALVADOR,ALVARADO
MEXICO,ECATEPEC,DE,MORELOS	0.005	AGUASCALIENTES,AGUASCALIENTES
MEXICO,ECATEPEC,DE,MORELOS	0.005	GUERRERO,QUECHULTENANGO
MEXICO,ECATEPEC,DE,MORELOS	0.005	JALISCO,ZAPOTLAN,EL,GRANDE
SINALOA,SINALOA	0.008	SINALOA,SALVADOR,ALVARADO
SINALOA,SINALOA	0.005	AGUASCALIENTES,AGUASCALIENTES
SINALOA,SINALOA	0.005	GUERRERO,QUECHULTENANGO
SINALOA,SINALOA	0.005	JALISCO,ZAPOTLAN,EL,GRANDE
DURANGO,LERDO	0.008	SINALOA,SALVADOR,ALVARADO
DURANGO,LERDO	0.005	AGUASCALIENTES,AGUASCALIENTES
DURANGO,LERDO	0.005	GUERRERO,QUECHULTENANGO
DURANGO,LERDO	0.005	JALISCO,ZAPOTLAN,EL,GRANDE
SINALOA,SALVADOR,ALVARADO	0.011	MEXICO,NEZAHUALCOYOTL
SINALOA,SALVADOR,ALVARADO	0.008	JALISCO,ZAPOPAN
SINALOA,SALVADOR,ALVARADO	0.008	GUERRERO,PETATLAN
SINALOA,SALVADOR,ALVARADO	0.011	DISTRITO,FEDERAL,IZTAPALAPA
SINALOA,SALVADOR,ALVARADO	0.011	CHIHUAHUA,CAMARGO
SINALOA,SALVADOR,ALVARADO	0.015	CHIHUAHUA,GUADALUPE,Y,CALVO
SINALOA,SALVADOR,ALVARADO	0.023	AGUASCALIENTES,AGUASCALIENTES
SINALOA,SALVADOR,ALVARADO	0.015	SINALOA,MOCORITO
SINALOA,SALVADOR,ALVARADO	0.008	DISTRITO,FEDERAL,CUAUHTEMOC
SINALOA,SALVADOR,ALVARADO	0.008	SONORA,CABORCA
SINALOA,SALVADOR,ALVARADO	0.023	GUERRERO,QUECHULTENANGO
SINALOA,SALVADOR,ALVARADO	0.008	JALISCO,PUERTO,VALLARTA
SINALOA,SALVADOR,ALVARADO	0.008	DISTRITO,FEDERAL,MIGUEL,HIDALGO
SINALOA,SALVADOR,ALVARADO	0.015	SONORA,CANANEA
SINALOA,SALVADOR,ALVARADO	0.015	COLIMA,MANZANILLO
SINALOA,SALVADOR,ALVARADO	0.011	OAXACA,OAXACA,DE,JUAREZ
SINALOA,SALVADOR,ALVARADO	0.011	CHIHUAHUA,ROSALES
SINALOA,SALVADOR,ALVARADO	0.011	MEXICO,CHIMALHUACAN
SINALOA,SALVADOR,ALVARADO	0.011	MICHOACAN,PATZCUARO
SINALOA,SALVADOR,ALVARADO	0.019	SONORA,ALAMOS
SINALOA,SALVADOR,ALVARADO	0.011	MEXICO,TEJUPILCO
SINALOA,SALVADOR,ALVARADO	0.008	CAMPECHE,CARMEN
SINALOA,SALVADOR,ALVARADO	0.008	CHIAPAS,COMITAN,DE,DOMINGUEZ
SINALOA,SALVADOR,ALVARADO	0.011	MEXICO,LUVIANOS
SINALOA,SALVADOR,ALVARADO	0.023	JALISCO,ZAPOTLAN,EL,GRANDE
SINALOA,SALVADOR,ALVARADO	0.011	CHIHUAHUA,BACHINIVA
SINALOA,SALVADOR,ALVARADO	0.008	VERACRUZ,PLAYA,VICENTE
SINALOA,SALVADOR,ALVARADO	0.008	GUANAJUATO,SILAO
SINALOA,SALVADOR,ALVARADO	0.008	MICHOACAN,PERIBAN
SINALOA,SALVADOR,ALVARADO	0.019	MEXICO,TEPETLAOXTOC
SINALOA,SALVADOR,ALVARADO	0.011	CAMPECHE,CAMPECHE
SINALOA,SALVADOR,ALVARADO	0.011	CHIHUAHUA,IGNACIO,ZARAGOZA
SINALOA,SALVADOR,ALVARADO	0.015	MICHOACAN,ANGAMACUTIRO
SINALOA,SALVADOR,ALVARADO	0.011	OAXACA,SAN,JUAN,BAUTISTA,LO,DE,SOTO
MEXICO,NEZAHUALCOYOTL	0.005	CHIHUAHUA,GUADALUPE,Y,CALVO
MEXICO,NEZAHUALCOYOTL	0.008	AGUASCALIENTES,AGUASCALIENTES
MEXICO,NEZAHUALCOYOTL	0.005	SINALOA,MOCORITO
MEXICO,NEZAHUALCOYOTL	0.008	GUERRERO,QUECHULTENANGO
MEXICO,NEZAHUALCOYOTL	0.005	SONORA,CANANEA
MEXICO,NEZAHUALCOYOTL	0.005	COLIMA,MANZANILLO
MEXICO,NEZAHUALCOYOTL	0.006	SONORA,ALAMOS
MEXICO,NEZAHUALCOYOTL	0.008	JALISCO,ZAPOTLAN,EL,GRANDE
MEXICO,NEZAHUALCOYOTL	0.006	MEXICO,TEPETLAOXTOC
MEXICO,NEZAHUALCOYOTL	0.005	MICHOACAN,ANGAMACUTIRO
JALISCO,ZAPOPAN	0.005	AGUASCALIENTES,AGUASCALIENTES
JALISCO,ZAPOPAN	0.005	GUERRERO,QUECHULTENANGO
JALISCO,ZAPOPAN	0.005	JALISCO,ZAPOTLAN,EL,GRANDE
GUERRERO,PETATLAN	0.005	AGUASCALIENTES,AGUASCALIENTES
GUERRERO,PETATLAN	0.005	GUERRERO,QUECHULTENANGO
GUERRERO,PETATLAN	0.005	JALISCO,ZAPOTLAN,EL,GRANDE
DISTRITO,FEDERAL,IZTAPALAPA	0.005	CHIHUAHUA,GUADALUPE,Y,CALVO
DISTRITO,FEDERAL,IZTAPALAPA	0.008	AGUASCALIENTES,AGUASCALIENTES
DISTRITO,FEDERAL,IZTAPALAPA	0.005	SINALOA,MOCORITO
DISTRITO,FEDERAL,IZTAPALAPA	0.008	GUERRERO,QUECHULTENANGO
DISTRITO,FEDERAL,IZTAPALAPA	0.005	SONORA,CANANEA
DISTRITO,FEDERAL,IZTAPALAPA	0.005	COLIMA,MANZANILLO
DISTRITO,FEDERAL,IZTAPALAPA	0.006	SONORA,ALAMOS
DISTRITO,FEDERAL,IZTAPALAPA	0.008	JALISCO,ZAPOTLAN,EL,GRANDE
DISTRITO,FEDERAL,IZTAPALAPA	0.006	MEXICO,TEPETLAOXTOC
DISTRITO,FEDERAL,IZTAPALAPA	0.005	MICHOACAN,ANGAMACUTIRO
CHIHUAHUA,NUEVO,CASAS,GRANDES	0.006	GUERRERO,COYUCA,DE,CATALAN
CHIHUAHUA,NUEVO,CASAS,GRANDES	0.009	GUERRERO,TECPAN,DE,GALEANA
CHIHUAHUA,NUEVO,CASAS,GRANDES	0.009	CHIHUAHUA,ASCENSION
CHIHUAHUA,NUEVO,CASAS,GRANDES	0.006	SINALOA,BADIRAGUATO
CHIHUAHUA,NUEVO,CASAS,GRANDES	0.006	GUERRERO,IGUALA,DE,LA,INDEPENDENCIA
CHIHUAHUA,NUEVO,CASAS,GRANDES	0.009	GUERRERO,ZIHUATANEJO,DE,AZUETA
CHIHUAHUA,NUEVO,CASAS,GRANDES	0.006	GUANAJUATO,CELAYA
CHIHUAHUA,NUEVO,CASAS,GRANDES	0.020	SINALOA,SAN,IGNACIO
CHIHUAHUA,NUEVO,CASAS,GRANDES	0.009	MEXICO,NAUCALPAN,DE,JUAREZ
CHIHUAHUA,NUEVO,CASAS,GRANDES	0.009	SINALOA,ELOTA
CHIHUAHUA,NUEVO,CASAS,GRANDES	0.018	SINALOA,COSALA
CHIHUAHUA,NUEVO,CASAS,GRANDES	0.015	BAJA,CALIFORNIA,TECATE
CHIHUAHUA,NUEVO,CASAS,GRANDES	0.009	DURANGO,POANAS
CHIHUAHUA,NUEVO,CASAS,GRANDES	0.009	CHIHUAHUA,MORIS
CHIHUAHUA,NUEVO,CASAS,GRANDES	0.006	DURANGO,NOMBRE,DE,DIOS
CHIHUAHUA,NUEVO,CASAS,GRANDES	0.009	ZACATECAS,FRESNILLO
CHIHUAHUA,NUEVO,CASAS,GRANDES	0.015	MORELOS,XOCHITEPEC
CHIHUAHUA,NUEVO,CASAS,GRANDES	0.006	CHIAPAS,PALENQUE
CHIHUAHUA,NUEVO,CASAS,GRANDES	0.006	GUANAJUATO,IRAPUATO
CHIHUAHUA,NUEVO,CASAS,GRANDES	0.006	MICHOACAN,ZIRACUARETIRO
CHIHUAHUA,NUEVO,CASAS,GRANDES	0.018	CHIHUAHUA,BUENAVENTURA
CHIHUAHUA,NUEVO,CASAS,GRANDES	0.006	VERACRUZ,XALAPA
CHIHUAHUA,NUEVO,CASAS,GRANDES	0.006	JALISCO,JOCOTEPEC
CHIHUAHUA,NUEVO,CASAS,GRANDES	0.006	SONORA,IMURIS
CHIHUAHUA,NUEVO,CASAS,GRANDES	0.006	TABASCO,PARAISO
CHIHUAHUA,NUEVO,CASAS,GRANDES	0.006	PUEBLA,TEHUACAN
CHIHUAHUA,NUEVO,CASAS,GRANDES	0.009	SAN,LUIS,POTOSI,EL,NARANJO
CHIHUAHUA,NUEVO,CASAS,GRANDES	0.012	GUANAJUATO,SAN,FELIPE
CHIHUAHUA,NUEVO,CASAS,GRANDES	0.006	CHIAPAS,VILLAFLORES
CHIHUAHUA,NUEVO,CASAS,GRANDES	0.006	JALISCO,JUANACATLAN
CHIHUAHUA,CAMARGO	0.005	CHIHUAHUA,GUADALUPE,Y,CALVO
CHIHUAHUA,CAMARGO	0.008	AGUASCALIENTES,AGUASCALIENTES
CHIHUAHUA,CAMARGO	0.005	SINALOA,MOCORITO
CHIHUAHUA,CAMARGO	0.008	GUERRERO,QUECHULTENANGO
CHIHUAHUA,CAMARGO	0.005	SONORA,CANANEA
CHIHUAHUA,CAMARGO	0.005	COLIMA,MANZANILLO
CHIHUAHUA,CAMARGO	0.006	SONORA,ALAMOS
CHIHUAHUA,CAMARGO	0.008	JALISCO,ZAPOTLAN,EL,GRANDE
CHIHUAHUA,CAMARGO	0.006	MEXICO,TEPETLAOXTOC
CHIHUAHUA,CAMARGO	0.005	MICHOACAN,ANGAMACUTIRO
CHIHUAHUA,GUADALUPE,Y,CALVO	0.010	AGUASCALIENTES,AGUASCALIENTES
CHIHUAHUA,GUADALUPE,Y,CALVO	0.007	SINALOA,MOCORITO
CHIHUAHUA,GUADALUPE,Y,CALVO	0.010	GUERRERO,QUECHULTENANGO
CHIHUAHUA,GUADALUPE,Y,CALVO	0.007	SONORA,CANANEA
CHIHUAHUA,GUADALUPE,Y,CALVO	0.007	COLIMA,MANZANILLO
CHIHUAHUA,GUADALUPE,Y,CALVO	0.005	OAXACA,OAXACA,DE,JUAREZ
CHIHUAHUA,GUADALUPE,Y,CALVO	0.005	CHIHUAHUA,ROSALES
CHIHUAHUA,GUADALUPE,Y,CALVO	0.005	MEXICO,CHIMALHUACAN
CHIHUAHUA,GUADALUPE,Y,CALVO	0.005	MICHOACAN,PATZCUARO
CHIHUAHUA,GUADALUPE,Y,CALVO	0.008	SONORA,ALAMOS
CHIHUAHUA,GUADALUPE,Y,CALVO	0.005	MEXICO,TEJUPILCO
CHIHUAHUA,GUADALUPE,Y,CALVO	0.005	MEXICO,LUVIANOS
CHIHUAHUA,GUADALUPE,Y,CALVO	0.010	JALISCO,ZAPOTLAN,EL,GRANDE
CHIHUAHUA,GUADALUPE,Y,CALVO	0.005	CHIHUAHUA,BACHINIVA
CHIHUAHUA,GUADALUPE,Y,CALVO	0.008	MEXICO,TEPETLAOXTOC
CHIHUAHUA,GUADALUPE,Y,CALVO	0.005	CAMPECHE,CAMPECHE
CHIHUAHUA,GUADALUPE,Y,CALVO	0.005	CHIHUAHUA,IGNACIO,ZARAGOZA
CHIHUAHUA,GUADALUPE,Y,CALVO	0.007	MICHOACAN,ANGAMACUTIRO
CHIHUAHUA,GUADALUPE,Y,CALVO	0.005	OAXACA,SAN,JUAN,BAUTISTA,LO,DE,SOTO
GUERRERO,COYUCA,DE,CATALAN	0.006	SINALOA,SAN,IGNACIO
GUERRERO,COYUCA,DE,CATALAN	0.005	SINALOA,COSALA
GUERRERO,COYUCA,DE,CATALAN	0.005	CHIHUAHUA,BUENAVENTURA
GUERRERO,TECPAN,DE,GALEANA	0.009	SINALOA,SAN,IGNACIO
GUERRERO,TECPAN,DE,GALEANA	0.008	SINALOA,COSALA
GUERRERO,TECPAN,DE,GALEANA	0.006	BAJA,CALIFORNIA,TECATE
GUERRERO,TECPAN,DE,GALEANA	0.006	MORELOS,XOCHITEPEC
GUERRERO,TECPAN,DE,GALEANA	0.008	CHIHUAHUA,BUENAVENTURA
GUERRERO,TECPAN,DE,GALEANA	0.005	GUANAJUATO,SAN,FELIPE
AGUASCALIENTES,AGUASCALIENTES	0.010	SINALOA,MOCORITO
AGUASCALIENTES,AGUASCALIENTES	0.005	DISTRITO,FEDERAL,CUAUHTEMOC
AGUASCALIENTES,AGUASCALIENTES	0.005	SONORA,CABORCA
AGUASCALIENTES,AGUASCALIENTES	0.015	GUERRERO,QUECHULTENANGO
AGUASCALIENTES,AGUASCALIENTES	0.005	JALISCO,PUERTO,VALLARTA
AGUASCALIENTES,AGUASCALIENTES	0.005	DISTRITO,FEDERAL,MIGUEL,HIDALGO
AGUASCALIENTES,AGUASCALIENTES	0.010	SONORA,CANANEA
AGUASCALIENTES,AGUASCALIENTES	0.010	COLIMA,MANZANILLO
AGUASCALIENTES,AGUASCALIENTES	0.008	OAXACA,OAXACA,DE,JUAREZ
AGUASCALIENTES,AGUASCALIENTES	0.008	CHIHUAHUA,ROSALES
AGUASCALIENTES,AGUASCALIENTES	0.008	MEXICO,CHIMALHUACAN
AGUASCALIENTES,AGUASCALIENTES	0.008	MICHOACAN,PATZCUARO
AGUASCALIENTES,AGUASCALIENTES	0.013	SONORA,ALAMOS
AGUASCALIENTES,AGUASCALIENTES	0.008	MEXICO,TEJUPILCO
AGUASCALIENTES,AGUASCALIENTES	0.005	CAMPECHE,CARMEN
AGUASCALIENTES,AGUASCALIENTES	0.005	CHIAPAS,COMITAN,DE,DOMINGUEZ
AGUASCALIENTES,AGUASCALIENTES	0.008	MEXICO,LUVIANOS
AGUASCALIENTES,AGUASCALIENTES	0.015	JALISCO,ZAPOTLAN,EL,GRANDE
AGUASCALIENTES,AGUASCALIENTES	0.008	CHIHUAHUA,BACHINIVA
AGUASCALIENTES,AGUASCALIENTES	0.005	VERACRUZ,PLAYA,VICENTE
AGUASCALIENTES,AGUASCALIENTES	0.005	GUANAJUATO,SILAO
AGUASCALIENTES,AGUASCALIENTES	0.005	MICHOACAN,PERIBAN
AGUASCALIENTES,AGUASCALIENTES	0.013	MEXICO,TEPETLAOXTOC
AGUASCALIENTES,AGUASCALIENTES	0.008	CAMPECHE,CAMPECHE
AGUASCALIENTES,AGUASCALIENTES	0.008	CHIHUAHUA,IGNACIO,ZARAGOZA
AGUASCALIENTES,AGUASCALIENTES	0.010	MICHOACAN,ANGAMACUTIRO
AGUASCALIENTES,AGUASCALIENTES	0.008	OAXACA,SAN,JUAN,BAUTISTA,LO,DE,SOTO
CHIHUAHUA,ASCENSION	0.009	SINALOA,SAN,IGNACIO
CHIHUAHUA,ASCENSION	0.008	SINALOA,COSALA
CHIHUAHUA,ASCENSION	0.006	BAJA,CALIFORNIA,TECATE
CHIHUAHUA,ASCENSION	0.006	MORELOS,XOCHITEPEC
CHIHUAHUA,ASCENSION	0.008	CHIHUAHUA,BUENAVENTURA
CHIHUAHUA,ASCENSION	0.005	GUANAJUATO,SAN,FELIPE
SINALOA,MOCORITO	0.010	GUERRERO,QUECHULTENANGO
SINALOA,MOCORITO	0.007	SONORA,CANANEA
SINALOA,MOCORITO	0.007	COLIMA,MANZANILLO
SINALOA,MOCORITO	0.005	OAXACA,OAXACA,DE,JUAREZ
SINALOA,MOCORITO	0.005	CHIHUAHUA,ROSALES
SINALOA,MOCORITO	0.005	MEXICO,CHIMALHUACAN
SINALOA,MOCORITO	0.005	MICHOACAN,PATZCUARO
SINALOA,MOCORITO	0.008	SONORA,ALAMOS
SINALOA,MOCORITO	0.005	MEXICO,TEJUPILCO
SINALOA,MOCORITO	0.005	MEXICO,LUVIANOS
SINALOA,MOCORITO	0.010	JALISCO,ZAPOTLAN,EL,GRANDE
SINALOA,MOCORITO	0.005	CHIHUAHUA,BACHINIVA
SINALOA,MOCORITO	0.008	MEXICO,TEPETLAOXTOC
SINALOA,MOCORITO	0.005	CAMPECHE,CAMPECHE
SINALOA,MOCORITO	0.005	CHIHUAHUA,IGNACIO,ZARAGOZA
SINALOA,MOCORITO	0.007	MICHOACAN,ANGAMACUTIRO
SINALOA,MOCORITO	0.005	OAXACA,SAN,JUAN,BAUTISTA,LO,DE,SOTO
SINALOA,BADIRAGUATO	0.006	SINALOA,SAN,IGNACIO
SINALOA,BADIRAGUATO	0.005	SINALOA,COSALA
SINALOA,BADIRAGUATO	0.005	CHIHUAHUA,BUENAVENTURA
GUERRERO,IGUALA,DE,LA,INDEPENDENCIA	0.006	SINALOA,SAN,IGNACIO
GUERRERO,IGUALA,DE,LA,INDEPENDENCIA	0.005	SINALOA,COSALA
GUERRERO,IGUALA,DE,LA,INDEPENDENCIA	0.005	CHIHUAHUA,BUENAVENTURA
GUERRERO,ZIHUATANEJO,DE,AZUETA	0.009	SINALOA,SAN,IGNACIO
GUERRERO,ZIHUATANEJO,DE,AZUETA	0.008	SINALOA,COSALA
GUERRERO,ZIHUATANEJO,DE,AZUETA	0.006	BAJA,CALIFORNIA,TECATE
GUERRERO,ZIHUATANEJO,DE,AZUETA	0.006	MORELOS,XOCHITEPEC
GUERRERO,ZIHUATANEJO,DE,AZUETA	0.008	CHIHUAHUA,BUENAVENTURA
GUERRERO,ZIHUATANEJO,DE,AZUETA	0.005	GUANAJUATO,SAN,FELIPE
GUANAJUATO,CELAYA	0.006	SINALOA,SAN,IGNACIO
GUANAJUATO,CELAYA	0.005	SINALOA,COSALA
GUANAJUATO,CELAYA	0.005	CHIHUAHUA,BUENAVENTURA
SINALOA,SAN,IGNACIO	0.009	MEXICO,NAUCALPAN,DE,JUAREZ
SINALOA,SAN,IGNACIO	0.009	SINALOA,ELOTA
SINALOA,SAN,IGNACIO	0.018	SINALOA,COSALA
SINALOA,SAN,IGNACIO	0.015	BAJA,CALIFORNIA,TECATE
SINALOA,SAN,IGNACIO	0.009	DURANGO,POANAS
SINALOA,SAN,IGNACIO	0.009	CHIHUAHUA,MORIS
SINALOA,SAN,IGNACIO	0.006	DURANGO,NOMBRE,DE,DIOS
SINALOA,SAN,IGNACIO	0.009	ZACATECAS,FRESNILLO
SINALOA,SAN,IGNACIO	0.015	MORELOS,XOCHITEPEC
SINALOA,SAN,IGNACIO	0.006	CHIAPAS,PALENQUE
SINALOA,SAN,IGNACIO	0.006	GUANAJUATO,IRAPUATO
SINALOA,SAN,IGNACIO	0.006	MICHOACAN,ZIRACUARETIRO
SINALOA,SAN,IGNACIO	0.018	CHIHUAHUA,BUENAVENTURA
SINALOA,SAN,IGNACIO	0.006	VERACRUZ,XALAPA
SINALOA,SAN,IGNACIO	0.006	JALISCO,JOCOTEPEC
SINALOA,SAN,IGNACIO	0.006	SONORA,IMURIS
SINALOA,SAN,IGNACIO	0.006	TABASCO,PARAISO
SINALOA,SAN,IGNACIO	0.006	PUEBLA,TEHUACAN
SINALOA,SAN,IGNACIO	0.009	SAN,LUIS,POTOSI,EL,NARANJO
SINALOA,SAN,IGNACIO	0.012	GUANAJUATO,SAN,FELIPE
SINALOA,SAN,IGNACIO	0.006	CHIAPAS,VILLAFLORES
SINALOA,SAN,IGNACIO	0.006	JALISCO,JUANACATLAN
MEXICO,NAUCALPAN,DE,JUAREZ	0.008	SINALOA,COSALA
MEXICO,NAUCALPAN,DE,JUAREZ	0.006	BAJA,CALIFORNIA,TECATE
MEXICO,NAUCALPAN,DE,JUAREZ	0.006	MORELOS,XOCHITEPEC
MEXICO,NAUCALPAN,DE,JUAREZ	0.008	CHIHUAHUA,BUENAVENTURA
MEXICO,NAUCALPAN,DE,JUAREZ	0.005	GUANAJUATO,SAN,FELIPE
DISTRITO,FEDERAL,CUAUHTEMOC	0.005	GUERRERO,QUECHULTENANGO
DISTRITO,FEDERAL,CUAUHTEMOC	0.005	JALISCO,ZAPOTLAN,EL,GRANDE
SONORA,CABORCA	0.005	GUERRERO,QUECHULTENANGO
SONORA,CABORCA	0.005	JALISCO,ZAPOTLAN,EL,GRANDE
SINALOA,ELOTA	0.008	SINALOA,COSALA
SINALOA,ELOTA	0.006	BAJA,CALIFORNIA,TECATE
SINALOA,ELOTA	0.006	MORELOS,XOCHITEPEC
SINALOA,ELOTA	0.008	CHIHUAHUA,BUENAVENTURA
SINALOA,ELOTA	0.005	GUANAJUATO,SAN,FELIPE
SINALOA,COSALA	0.013	BAJA,CALIFORNIA,TECATE
SINALOA,COSALA	0.008	DURANGO,POANAS
SINALOA,COSALA	0.008	CHIHUAHUA,MORIS
SINALOA,COSALA	0.005	DURANGO,NOMBRE,DE,DIOS
SINALOA,COSALA	0.008	ZACATECAS,FRESNILLO
SINALOA,COSALA	0.013	MORELOS,XOCHITEPEC
SINALOA,COSALA	0.005	CHIAPAS,PALENQUE
SINALOA,COSALA	0.005	GUANAJUATO,IRAPUATO
SINALOA,COSALA	0.005	MICHOACAN,ZIRACUARETIRO
SINALOA,COSALA	0.015	CHIHUAHUA,BUENAVENTURA
SINALOA,COSALA	0.005	VERACRUZ,XALAPA
SINALOA,COSALA	0.005	JALISCO,JOCOTEPEC
SINALOA,COSALA	0.005	SONORA,IMURIS
SINALOA,COSALA	0.005	TABASCO,PARAISO
SINALOA,COSALA	0.005	PUEBLA,TEHUACAN
SINALOA,COSALA	0.008	SAN,LUIS,POTOSI,EL,NARANJO
SINALOA,COSALA	0.010	GUANAJUATO,SAN,FELIPE
SINALOA,COSALA	0.005	CHIAPAS,VILLAFLORES
SINALOA,COSALA	0.005	JALISCO,JUANACATLAN
BAJA,CALIFORNIA,TECATE	0.006	DURANGO,POANAS
BAJA,CALIFORNIA,TECATE	0.006	CHIHUAHUA,MORIS
BAJA,CALIFORNIA,TECATE	0.006	ZACATECAS,FRESNILLO
BAJA,CALIFORNIA,TECATE	0.010	MORELOS,XOCHITEPEC
BAJA,CALIFORNIA,TECATE	0.013	CHIHUAHUA,BUENAVENTURA
BAJA,CALIFORNIA,TECATE	0.006	SAN,LUIS,POTOSI,EL,NARANJO
BAJA,CALIFORNIA,TECATE	0.008	GUANAJUATO,SAN,FELIPE
GUERRERO,QUECHULTENANGO	0.005	JALISCO,PUERTO,VALLARTA
GUERRERO,QUECHULTENANGO	0.005	DISTRITO,FEDERAL,MIGUEL,HIDALGO
GUERRERO,QUECHULTENANGO	0.010	SONORA,CANANEA
GUERRERO,QUECHULTENANGO	0.010	COLIMA,MANZANILLO
GUERRERO,QUECHULTENANGO	0.008	OAXACA,OAXACA,DE,JUAREZ
GUERRERO,QUECHULTENANGO	0.008	CHIHUAHUA,ROSALES
GUERRERO,QUECHULTENANGO	0.008	MEXICO,CHIMALHUACAN
GUERRERO,QUECHULTENANGO	0.008	MICHOACAN,PATZCUARO
GUERRERO,QUECHULTENANGO	0.013	SONORA,ALAMOS
GUERRERO,QUECHULTENANGO	0.008	MEXICO,TEJUPILCO
GUERRERO,QUECHULTENANGO	0.005	CAMPECHE,CARMEN
GUERRERO,QUECHULTENANGO	0.005	CHIAPAS,COMITAN,DE,DOMINGUEZ
GUERRERO,QUECHULTENANGO	0.008	MEXICO,LUVIANOS
GUERRERO,QUECHULTENANGO	0.015	JALISCO,ZAPOTLAN,EL,GRANDE
GUERRERO,QUECHULTENANGO	0.008	CHIHUAHUA,BACHINIVA
GUERRERO,QUECHULTENANGO	0.005	VERACRUZ,PLAYA,VICENTE
GUERRERO,QUECHULTENANGO	0.005	GUANAJUATO,SILAO
GUERRERO,QUECHULTENANGO	0.005	MICHOACAN,PERIBAN
GUERRERO,QUECHULTENANGO	0.013	MEXICO,TEPETLAOXTOC
GUERRERO,QUECHULTENANGO	0.008	CAMPECHE,CAMPECHE
GUERRERO,QUECHULTENANGO	0.008	CHIHUAHUA,IGNACIO,ZARAGOZA
GUERRERO,QUECHULTENANGO	0.010	MICHOACAN,ANGAMACUTIRO
GUERRERO,QUECHULTENANGO	0.008	OAXACA,SAN,JUAN,BAUTISTA,LO,DE,SOTO
JALISCO,PUERTO,VALLARTA	0.005	JALISCO,ZAPOTLAN,EL,GRANDE
DISTRITO,FEDERAL,MIGUEL,HIDALGO	0.005	JALISCO,ZAPOTLAN,EL,GRANDE
SONORA,CANANEA	0.007	COLIMA,MANZANILLO
SONORA,CANANEA	0.005	OAXACA,OAXACA,DE,JUAREZ
SONORA,CANANEA	0.005	CHIHUAHUA,ROSALES
SONORA,CANANEA	0.005	MEXICO,CHIMALHUACAN
SONORA,CANANEA	0.005	MICHOACAN,PATZCUARO
SONORA,CANANEA	0.008	SONORA,ALAMOS
SONORA,CANANEA	0.005	MEXICO,TEJUPILCO
SONORA,CANANEA	0.005	MEXICO,LUVIANOS
SONORA,CANANEA	0.010	JALISCO,ZAPOTLAN,EL,GRANDE
SONORA,CANANEA	0.005	CHIHUAHUA,BACHINIVA
SONORA,CANANEA	0.008	MEXICO,TEPETLAOXTOC
SONORA,CANANEA	0.005	CAMPECHE,CAMPECHE
SONORA,CANANEA	0.005	CHIHUAHUA,IGNACIO,ZARAGOZA
SONORA,CANANEA	0.007	MICHOACAN,ANGAMACUTIRO
SONORA,CANANEA	0.005	OAXACA,SAN,JUAN,BAUTISTA,LO,DE,SOTO
COLIMA,MANZANILLO	0.005	OAXACA,OAXACA,DE,JUAREZ
COLIMA,MANZANILLO	0.005	CHIHUAHUA,ROSALES
COLIMA,MANZANILLO	0.005	MEXICO,CHIMALHUACAN
COLIMA,MANZANILLO	0.005	MICHOACAN,PATZCUARO
COLIMA,MANZANILLO	0.008	SONORA,ALAMOS
COLIMA,MANZANILLO	0.005	MEXICO,TEJUPILCO
COLIMA,MANZANILLO	0.005	MEXICO,LUVIANOS
COLIMA,MANZANILLO	0.010	JALISCO,ZAPOTLAN,EL,GRANDE
COLIMA,MANZANILLO	0.005	CHIHUAHUA,BACHINIVA
COLIMA,MANZANILLO	0.008	MEXICO,TEPETLAOXTOC
COLIMA,MANZANILLO	0.005	CAMPECHE,CAMPECHE
COLIMA,MANZANILLO	0.005	CHIHUAHUA,IGNACIO,ZARAGOZA
COLIMA,MANZANILLO	0.007	MICHOACAN,ANGAMACUTIRO
COLIMA,MANZANILLO	0.005	OAXACA,SAN,JUAN,BAUTISTA,LO,DE,SOTO
OAXACA,OAXACA,DE,JUAREZ	0.006	SONORA,ALAMOS
OAXACA,OAXACA,DE,JUAREZ	0.008	JALISCO,ZAPOTLAN,EL,GRANDE
OAXACA,OAXACA,DE,JUAREZ	0.006	MEXICO,TEPETLAOXTOC
OAXACA,OAXACA,DE,JUAREZ	0.005	MICHOACAN,ANGAMACUTIRO
DURANGO,POANAS	0.006	MORELOS,XOCHITEPEC
DURANGO,POANAS	0.008	CHIHUAHUA,BUENAVENTURA
DURANGO,POANAS	0.005	GUANAJUATO,SAN,FELIPE
CHIHUAHUA,ROSALES	0.006	SONORA,ALAMOS
CHIHUAHUA,ROSALES	0.008	JALISCO,ZAPOTLAN,EL,GRANDE
CHIHUAHUA,ROSALES	0.006	MEXICO,TEPETLAOXTOC
CHIHUAHUA,ROSALES	0.005	MICHOACAN,ANGAMACUTIRO
MEXICO,CHIMALHUACAN	0.006	SONORA,ALAMOS
MEXICO,CHIMALHUACAN	0.008	JALISCO,ZAPOTLAN,EL,GRANDE
MEXICO,CHIMALHUACAN	0.006	MEXICO,TEPETLAOXTOC
MEXICO,CHIMALHUACAN	0.005	MICHOACAN,ANGAMACUTIRO
MICHOACAN,PATZCUARO	0.006	SONORA,ALAMOS
MICHOACAN,PATZCUARO	0.008	JALISCO,ZAPOTLAN,EL,GRANDE
MICHOACAN,PATZCUARO	0.006	MEXICO,TEPETLAOXTOC
MICHOACAN,PATZCUARO	0.005	MICHOACAN,ANGAMACUTIRO
CHIHUAHUA,MORIS	0.006	MORELOS,XOCHITEPEC
CHIHUAHUA,MORIS	0.008	CHIHUAHUA,BUENAVENTURA
CHIHUAHUA,MORIS	0.005	GUANAJUATO,SAN,FELIPE
DURANGO,NOMBRE,DE,DIOS	0.005	CHIHUAHUA,BUENAVENTURA
SONORA,ALAMOS	0.006	MEXICO,TEJUPILCO
SONORA,ALAMOS	0.006	MEXICO,LUVIANOS
SONORA,ALAMOS	0.013	JALISCO,ZAPOTLAN,EL,GRANDE
SONORA,ALAMOS	0.006	CHIHUAHUA,BACHINIVA
SONORA,ALAMOS	0.010	MEXICO,TEPETLAOXTOC
SONORA,ALAMOS	0.006	CAMPECHE,CAMPECHE
SONORA,ALAMOS	0.006	CHIHUAHUA,IGNACIO,ZARAGOZA
SONORA,ALAMOS	0.008	MICHOACAN,ANGAMACUTIRO
SONORA,ALAMOS	0.006	OAXACA,SAN,JUAN,BAUTISTA,LO,DE,SOTO
MEXICO,TEJUPILCO	0.008	JALISCO,ZAPOTLAN,EL,GRANDE
MEXICO,TEJUPILCO	0.006	MEXICO,TEPETLAOXTOC
MEXICO,TEJUPILCO	0.005	MICHOACAN,ANGAMACUTIRO
ZACATECAS,FRESNILLO	0.006	MORELOS,XOCHITEPEC
ZACATECAS,FRESNILLO	0.008	CHIHUAHUA,BUENAVENTURA
ZACATECAS,FRESNILLO	0.005	GUANAJUATO,SAN,FELIPE
CAMPECHE,CARMEN	0.005	JALISCO,ZAPOTLAN,EL,GRANDE
CHIAPAS,COMITAN,DE,DOMINGUEZ	0.005	JALISCO,ZAPOTLAN,EL,GRANDE
MEXICO,LUVIANOS	0.008	JALISCO,ZAPOTLAN,EL,GRANDE
MEXICO,LUVIANOS	0.006	MEXICO,TEPETLAOXTOC
MEXICO,LUVIANOS	0.005	MICHOACAN,ANGAMACUTIRO
MORELOS,XOCHITEPEC	0.013	CHIHUAHUA,BUENAVENTURA
MORELOS,XOCHITEPEC	0.006	SAN,LUIS,POTOSI,EL,NARANJO
MORELOS,XOCHITEPEC	0.008	GUANAJUATO,SAN,FELIPE
CHIAPAS,PALENQUE	0.005	CHIHUAHUA,BUENAVENTURA
GUANAJUATO,IRAPUATO	0.005	CHIHUAHUA,BUENAVENTURA
MICHOACAN,ZIRACUARETIRO	0.005	CHIHUAHUA,BUENAVENTURA
JALISCO,ZAPOTLAN,EL,GRANDE	0.008	CHIHUAHUA,BACHINIVA
JALISCO,ZAPOTLAN,EL,GRANDE	0.005	VERACRUZ,PLAYA,VICENTE
JALISCO,ZAPOTLAN,EL,GRANDE	0.005	GUANAJUATO,SILAO
JALISCO,ZAPOTLAN,EL,GRANDE	0.005	MICHOACAN,PERIBAN
JALISCO,ZAPOTLAN,EL,GRANDE	0.013	MEXICO,TEPETLAOXTOC
JALISCO,ZAPOTLAN,EL,GRANDE	0.008	CAMPECHE,CAMPECHE
JALISCO,ZAPOTLAN,EL,GRANDE	0.008	CHIHUAHUA,IGNACIO,ZARAGOZA
JALISCO,ZAPOTLAN,EL,GRANDE	0.010	MICHOACAN,ANGAMACUTIRO
JALISCO,ZAPOTLAN,EL,GRANDE	0.008	OAXACA,SAN,JUAN,BAUTISTA,LO,DE,SOTO
CHIHUAHUA,BACHINIVA	0.006	MEXICO,TEPETLAOXTOC
CHIHUAHUA,BACHINIVA	0.005	MICHOACAN,ANGAMACUTIRO
CHIHUAHUA,BUENAVENTURA	0.005	VERACRUZ,XALAPA
CHIHUAHUA,BUENAVENTURA	0.005	JALISCO,JOCOTEPEC
CHIHUAHUA,BUENAVENTURA	0.005	SONORA,IMURIS
CHIHUAHUA,BUENAVENTURA	0.005	TABASCO,PARAISO
CHIHUAHUA,BUENAVENTURA	0.005	PUEBLA,TEHUACAN
CHIHUAHUA,BUENAVENTURA	0.008	SAN,LUIS,POTOSI,EL,NARANJO
CHIHUAHUA,BUENAVENTURA	0.010	GUANAJUATO,SAN,FELIPE
CHIHUAHUA,BUENAVENTURA	0.005	CHIAPAS,VILLAFLORES
CHIHUAHUA,BUENAVENTURA	0.005	JALISCO,JUANACATLAN
MEXICO,TEPETLAOXTOC	0.006	CAMPECHE,CAMPECHE
MEXICO,TEPETLAOXTOC	0.006	CHIHUAHUA,IGNACIO,ZARAGOZA
MEXICO,TEPETLAOXTOC	0.008	MICHOACAN,ANGAMACUTIRO
MEXICO,TEPETLAOXTOC	0.006	OAXACA,SAN,JUAN,BAUTISTA,LO,DE,SOTO
SAN,LUIS,POTOSI,EL,NARANJO	0.005	GUANAJUATO,SAN,FELIPE
CAMPECHE,CAMPECHE	0.005	MICHOACAN,ANGAMACUTIRO
CHIHUAHUA,IGNACIO,ZARAGOZA	0.005	MICHOACAN,ANGAMACUTIRO
MICHOACAN,ANGAMACUTIRO	0.005	OAXACA,SAN,JUAN,BAUTISTA,LO,DE,SOTO
