# Supplementary material for: Analysis of México’s Narco-War Network (2007–2011)
Source: PLoS One. 2015 May 18;10(5):e0126503. doi: 10.1371/journal.pone.0126503 (PMC4436224; doi:10.1371/journal.pone.0126503)
Supplement: S1 Compressed file — Each file contains all the correlations above certain threshold (indicated in the name of the file), during a particular month (also indicated in the name of the file). The file names have the value of θ followed by the number of the i th month, starting from January of 2007 until Sept. 2011. (ZIP) [file pone.0126503.s004.zip › Correlations_by_month/0.005__19.sif]

CHIHUAHUA,JUAREZ	0.021	GUERRERO,ACAPULCO,DE,JUAREZ
CHIHUAHUA,JUAREZ	0.056	SINALOA,MAZATLAN
CHIHUAHUA,JUAREZ	0.042	SONORA,NOGALES
CHIHUAHUA,JUAREZ	0.014	SINALOA,AHOME
CHIHUAHUA,JUAREZ	0.007	NAYARIT,TEPIC
CHIHUAHUA,JUAREZ	0.021	SINALOA,SINALOA
CHIHUAHUA,JUAREZ	0.007	TAMAULIPAS,NUEVO,LAREDO
CHIHUAHUA,JUAREZ	0.021	CHIHUAHUA,GUADALUPE
CHIHUAHUA,JUAREZ	0.028	GUERRERO,PETATLAN
CHIHUAHUA,JUAREZ	0.021	DURANGO,PUEBLO,NUEVO
CHIHUAHUA,JUAREZ	0.014	DURANGO,SANTIAGO,PAPASQUIARO
CHIHUAHUA,JUAREZ	0.056	CHIHUAHUA,NUEVO,CASAS,GRANDES
CHIHUAHUA,JUAREZ	0.035	MICHOACAN,LAZARO,CARDENAS
CHIHUAHUA,JUAREZ	0.007	TAMAULIPAS,MIGUEL,ALEMAN
CHIHUAHUA,JUAREZ	0.014	GUERRERO,COYUCA,DE,CATALAN
CHIHUAHUA,JUAREZ	0.035	GUERRERO,TECPAN,DE,GALEANA
CHIHUAHUA,JUAREZ	0.007	SONORA,HERMOSILLO
CHIHUAHUA,JUAREZ	0.007	AGUASCALIENTES,AGUASCALIENTES
CHIHUAHUA,JUAREZ	0.007	GUERRERO,TAXCO,DE,ALARCON
CHIHUAHUA,JUAREZ	0.014	NUEVO,LEON,JUAREZ
CHIHUAHUA,JUAREZ	0.035	SINALOA,BADIRAGUATO
CHIHUAHUA,JUAREZ	0.014	CHIHUAHUA,CUAUHTEMOC
CHIHUAHUA,JUAREZ	0.014	DISTRITO,FEDERAL,GUSTAVO,A.,MADERO
CHIHUAHUA,JUAREZ	0.014	GUANAJUATO,CELAYA
CHIHUAHUA,JUAREZ	0.014	CHIHUAHUA,JIMENEZ
CHIHUAHUA,JUAREZ	0.014	JALISCO,TLAJOMULCO,DE,ZUÑIGA
CHIHUAHUA,JUAREZ	0.014	MEXICO,TULTITLAN
CHIHUAHUA,JUAREZ	0.014	CHIHUAHUA,MADERA
CHIHUAHUA,JUAREZ	0.007	CHIHUAHUA,PRAXEDIS,G.,GUERRERO
CHIHUAHUA,JUAREZ	0.007	JALISCO,TLAQUEPAQUE
CHIHUAHUA,JUAREZ	0.007	NAYARIT,XALISCO
CHIHUAHUA,JUAREZ	0.007	VERACRUZ,VERACRUZ
CHIHUAHUA,JUAREZ	0.014	DISTRITO,FEDERAL,CUAUHTEMOC
CHIHUAHUA,JUAREZ	0.014	GUERRERO,LA,UNION,DE,ISIDORO,MONTES,DE,OCA
CHIHUAHUA,JUAREZ	0.035	DURANGO,VICENTE,GUERRERO
CHIHUAHUA,JUAREZ	0.021	SINALOA,ROSARIO
CHIHUAHUA,JUAREZ	0.007	MICHOACAN,ZITACUARO
CHIHUAHUA,JUAREZ	0.014	SINALOA,COSALA
CHIHUAHUA,JUAREZ	0.021	BAJA,CALIFORNIA,TECATE
CHIHUAHUA,JUAREZ	0.007	MEXICO,COACALCO,DE,BERRIOZABAL
CHIHUAHUA,JUAREZ	0.014	TAMAULIPAS,VICTORIA
CHIHUAHUA,JUAREZ	0.007	GUERRERO,AYUTLA,DE,LOS,LIBRES
CHIHUAHUA,JUAREZ	0.014	MEXICO,CUAUTITLAN,IZCALLI
CHIHUAHUA,JUAREZ	0.007	MEXICO,TECAMAC
CHIHUAHUA,JUAREZ	0.007	CHIAPAS,TAPACHULA
CHIHUAHUA,JUAREZ	0.092	CHIHUAHUA,BOCOYNA
CHIHUAHUA,JUAREZ	0.007	COLIMA,COLIMA
CHIHUAHUA,JUAREZ	0.021	SAN,LUIS,POTOSI,SAN,LUIS,POTOSI
CHIHUAHUA,JUAREZ	0.014	MICHOACAN,TEPALCATEPEC
CHIHUAHUA,JUAREZ	0.035	SONORA,CANANEA
CHIHUAHUA,JUAREZ	0.021	TABASCO,CENTRO
CHIHUAHUA,JUAREZ	0.007	CHIHUAHUA,MATAMOROS
CHIHUAHUA,JUAREZ	0.028	DURANGO,EL,ORO
CHIHUAHUA,JUAREZ	0.007	MICHOACAN,TANCITARO
CHIHUAHUA,JUAREZ	0.007	CHIHUAHUA,GUACHOCHI
CHIHUAHUA,JUAREZ	0.014	MICHOACAN,ZAMORA
CHIHUAHUA,JUAREZ	0.028	MEXICO,OCOYOACAC
CHIHUAHUA,JUAREZ	0.007	MORELOS,JIUTEPEC
CHIHUAHUA,JUAREZ	0.007	DURANGO,CUENCAME
CHIHUAHUA,JUAREZ	0.007	SONORA,NAVOJOA
CHIHUAHUA,JUAREZ	0.014	CHIHUAHUA,URUACHI
CHIHUAHUA,JUAREZ	0.014	DISTRITO,FEDERAL,COYOACAN
CHIHUAHUA,JUAREZ	0.007	DISTRITO,FEDERAL,XOCHIMILCO
CHIHUAHUA,JUAREZ	0.007	CHIHUAHUA,MORIS
CHIHUAHUA,JUAREZ	0.007	SONORA,PUERTO,PEÑASCO
CHIHUAHUA,JUAREZ	0.007	GUANAJUATO,PENJAMO
CHIHUAHUA,JUAREZ	0.035	GUANAJUATO,SAN,FRANCISCO,DEL,RINCON
CHIHUAHUA,JUAREZ	0.007	MICHOACAN,COALCOMAN,DE,VAZQUEZ,PALLARES
CHIHUAHUA,JUAREZ	0.007	TAMAULIPAS,GUSTAVO,DIAZ,ORDAZ
CHIHUAHUA,JUAREZ	0.007	DISTRITO,FEDERAL,IZTACALCO
CHIHUAHUA,JUAREZ	0.007	GUERRERO,GENERAL,HELIODORO,CASTILLO
CHIHUAHUA,JUAREZ	0.014	GUERRERO,SAN,MARCOS
CHIHUAHUA,JUAREZ	0.028	MEXICO,TULTEPEC
CHIHUAHUA,JUAREZ	0.007	NAYARIT,BAHIA,DE,BANDERAS
CHIHUAHUA,JUAREZ	0.007	DISTRITO,FEDERAL,AZCAPOTZALCO
CHIHUAHUA,JUAREZ	0.007	GUANAJUATO,SALAMANCA
CHIHUAHUA,JUAREZ	0.085	YUCATAN,MERIDA
CHIHUAHUA,JUAREZ	0.021	MICHOACAN,ZIRACUARETIRO
CHIHUAHUA,JUAREZ	0.007	MICHOACAN,TANHUATO
CHIHUAHUA,JUAREZ	0.007	TABASCO,TENOSIQUE
CHIHUAHUA,JUAREZ	0.014	JALISCO,LAGOS,DE,MORENO
CHIHUAHUA,JUAREZ	0.007	MICHOACAN,HIDALGO
CHIHUAHUA,JUAREZ	0.028	MICHOACAN,VISTA,HERMOSA
CHIHUAHUA,JUAREZ	0.021	QUINTANA,ROO,OTHON,P.,BLANCO
CHIHUAHUA,JUAREZ	0.014	QUINTANA,ROO,SOLIDARIDAD
CHIHUAHUA,JUAREZ	0.014	AGUASCALIENTES,JESUS,MARIA
CHIHUAHUA,JUAREZ	0.071	CHIHUAHUA,ALDAMA
CHIHUAHUA,JUAREZ	0.021	DURANGO,GUADALUPE,VICTORIA
CHIHUAHUA,JUAREZ	0.007	MEXICO,ZUMPANGO
CHIHUAHUA,JUAREZ	0.007	GUERRERO,BENITO,JUAREZ
CHIHUAHUA,JUAREZ	0.028	CHIHUAHUA,VALLE,DE,ZARAGOZA
CHIHUAHUA,JUAREZ	0.028	QUERETARO,QUERETARO
CHIHUAHUA,JUAREZ	0.007	GUANAJUATO,VILLAGRAN
CHIHUAHUA,JUAREZ	0.014	JALISCO,TALPA,DE,ALLENDE
CHIHUAHUA,JUAREZ	0.007	MEXICO,NEXTLALPAN
CHIHUAHUA,JUAREZ	0.014	OAXACA,PUTLA,VILLA,DE,GUERRERO
CHIHUAHUA,JUAREZ	0.035	VERACRUZ,PAPANTLA
CHIHUAHUA,JUAREZ	0.007	MICHOACAN,TIQUICHEO,DE,NICOLAS,ROMERO
CHIHUAHUA,JUAREZ	0.007	CHIHUAHUA,SANTA,BARBARA
CHIHUAHUA,JUAREZ	0.007	HIDALGO,TULANCINGO,DE,BRAVO
CHIHUAHUA,JUAREZ	0.007	MEXICO,COYOTEPEC
CHIHUAHUA,JUAREZ	0.007	MEXICO,NOPALTEPEC
CHIHUAHUA,JUAREZ	0.014	MICHOACAN,TUMBISCATIO
CHIHUAHUA,JUAREZ	0.014	MORELOS,TEPOZTLAN
CHIHUAHUA,JUAREZ	0.007	OAXACA,SANTIAGO,JUXTLAHUACA
CHIHUAHUA,JUAREZ	0.007	HIDALGO,TULA,DE,ALLENDE
CHIHUAHUA,JUAREZ	0.007	MEXICO,TEMASCALTEPEC
CHIHUAHUA,JUAREZ	0.007	SAN,LUIS,POTOSI,MATEHUALA
CHIHUAHUA,JUAREZ	0.007	TABASCO,PARAISO
CHIHUAHUA,JUAREZ	0.021	GUERRERO,MARQUELIA
CHIHUAHUA,JUAREZ	0.021	VERACRUZ,AGUA,DULCE
CHIHUAHUA,JUAREZ	0.014	AGUASCALIENTES,RINCON,DE,ROMOS
CHIHUAHUA,JUAREZ	0.007	OAXACA,SAN,PEDRO,POCHUTLA
CHIHUAHUA,JUAREZ	0.014	PUEBLA,HUAUCHINANGO
CHIHUAHUA,JUAREZ	0.007	TABASCO,BALANCAN
CHIHUAHUA,JUAREZ	0.007	VERACRUZ,ALVARADO
CHIHUAHUA,JUAREZ	0.007	GUERRERO,COPALA
CHIHUAHUA,JUAREZ	0.014	MICHOACAN,CONTEPEC
CHIHUAHUA,JUAREZ	0.007	MICHOACAN,OCAMPO
CHIHUAHUA,JUAREZ	0.007	VERACRUZ,POZA,RICA,DE,HIDALGO
CHIHUAHUA,JUAREZ	0.007	CHIAPAS,PIJIJIAPAN
CHIHUAHUA,JUAREZ	0.007	CHIHUAHUA,LA,CRUZ
CHIHUAHUA,JUAREZ	0.007	GUERRERO,BUENAVISTA,DE,CUELLAR
CHIHUAHUA,JUAREZ	0.007	HIDALGO,ACAXOCHITLAN
CHIHUAHUA,JUAREZ	0.007	JALISCO,EL,ARENAL
CHIHUAHUA,JUAREZ	0.028	JALISCO,SAN,JULIAN
CHIHUAHUA,JUAREZ	0.007	MEXICO,JILOTZINGO
CHIHUAHUA,JUAREZ	0.007	MEXICO,TEMASCALAPA
CHIHUAHUA,JUAREZ	0.014	SONORA,BAVIACORA
CHIHUAHUA,JUAREZ	0.007	SONORA,SANTA,ANA
CHIHUAHUA,JUAREZ	0.007	HIDALGO,VILLA,DE,TEZONTEPEC
CHIHUAHUA,JUAREZ	0.007	MICHOACAN,SENGUIO
CHIHUAHUA,JUAREZ	0.007	OAXACA,VILLA,DE,ETLA
CHIHUAHUA,JUAREZ	0.007	COLIMA,COQUIMATLAN
CHIHUAHUA,JUAREZ	0.007	HIDALGO,EL,ARENAL
CHIHUAHUA,JUAREZ	0.007	MICHOACAN,HUANIQUEO
CHIHUAHUA,JUAREZ	0.007	VERACRUZ,JALACINGO
CHIHUAHUA,JUAREZ	0.007	CHIAPAS,SALTO,DE,AGUA
CHIHUAHUA,JUAREZ	0.007	CHIHUAHUA,SAN,FRANCISCO,DE,BORJA
CHIHUAHUA,JUAREZ	0.007	OAXACA,SAN,AGUSTIN,ATENANGO
CHIHUAHUA,JUAREZ	0.007	OAXACA,SAN,ANDRES,IXTLAHUACA
CHIHUAHUA,JUAREZ	0.007	OAXACA,SILACAYOAPAM
CHIHUAHUA,JUAREZ	0.007	PUEBLA,ZIHUATEUTLA
CHIHUAHUA,JUAREZ	0.007	VERACRUZ,ESPINAL
CHIHUAHUA,JUAREZ	0.007	YUCATAN,VALLADOLID
SINALOA,CULIACAN	0.011	BAJA,CALIFORNIA,TIJUANA
SINALOA,CULIACAN	0.076	CHIHUAHUA,CHIHUAHUA
SINALOA,CULIACAN	0.005	DURANGO,GOMEZ,PALACIO
SINALOA,CULIACAN	0.005	COAHUILA,TORREON
SINALOA,CULIACAN	0.016	DURANGO,DURANGO
SINALOA,CULIACAN	0.005	SINALOA,NAVOLATO
SINALOA,CULIACAN	0.027	MICHOACAN,MORELIA
SINALOA,CULIACAN	0.043	SINALOA,GUASAVE
SINALOA,CULIACAN	0.011	CHIHUAHUA,HIDALGO,DEL,PARRAL
SINALOA,CULIACAN	0.005	MEXICO,ECATEPEC,DE,MORELOS
SINALOA,CULIACAN	0.005	MICHOACAN,URUAPAN
SINALOA,CULIACAN	0.038	DURANGO,LERDO
SINALOA,CULIACAN	0.005	MORELOS,CUERNAVACA
SINALOA,CULIACAN	0.087	SINALOA,SALVADOR,ALVARADO
SINALOA,CULIACAN	0.016	MEXICO,NEZAHUALCOYOTL
SINALOA,CULIACAN	0.011	JALISCO,ZAPOPAN
SINALOA,CULIACAN	0.005	MICHOACAN,APATZINGAN
SINALOA,CULIACAN	0.011	DISTRITO,FEDERAL,IZTAPALAPA
SINALOA,CULIACAN	0.011	CHIHUAHUA,CAMARGO
SINALOA,CULIACAN	0.016	CHIHUAHUA,GUADALUPE,Y,CALVO
SINALOA,CULIACAN	0.011	SINALOA,MOCORITO
SINALOA,CULIACAN	0.005	BAJA,CALIFORNIA,PLAYAS,DE,ROSARITO
SINALOA,CULIACAN	0.005	QUINTANA,ROO,BENITO,JUAREZ
SINALOA,CULIACAN	0.005	GUERRERO,IGUALA,DE,LA,INDEPENDENCIA
SINALOA,CULIACAN	0.005	BAJA,CALIFORNIA,ENSENADA
SINALOA,CULIACAN	0.005	GUERRERO,ATOYAC,DE,ALVAREZ
SINALOA,CULIACAN	0.011	MEXICO,TLALNEPANTLA,DE,BAZ
SINALOA,CULIACAN	0.011	SONORA,CABORCA
SINALOA,CULIACAN	0.011	CHIHUAHUA,OJINAGA
SINALOA,CULIACAN	0.016	GUERRERO,ZIRANDARO
SINALOA,CULIACAN	0.005	GUERRERO,AJUCHITLAN,DEL,PROGRESO
SINALOA,CULIACAN	0.027	GUERRERO,QUECHULTENANGO
SINALOA,CULIACAN	0.005	CHIHUAHUA,AHUMADA
SINALOA,CULIACAN	0.005	CHIHUAHUA,GUERRERO
SINALOA,CULIACAN	0.022	DISTRITO,FEDERAL,MIGUEL,HIDALGO
SINALOA,CULIACAN	0.011	NUEVO,LEON,SANTIAGO
SINALOA,CULIACAN	0.005	MEXICO,HUIXQUILUCAN
SINALOA,CULIACAN	0.005	JALISCO,TECALITLAN
SINALOA,CULIACAN	0.022	COLIMA,MANZANILLO
SINALOA,CULIACAN	0.005	GUERRERO,OMETEPEC
SINALOA,CULIACAN	0.005	MEXICO,IXTAPALUCA
SINALOA,CULIACAN	0.016	OAXACA,OAXACA,DE,JUAREZ
SINALOA,CULIACAN	0.005	SINALOA,ESCUINAPA
SINALOA,CULIACAN	0.011	SONORA,AGUA,PRIETA
SINALOA,CULIACAN	0.011	CHIAPAS,SUCHIATE
SINALOA,CULIACAN	0.016	CHIHUAHUA,ROSALES
SINALOA,CULIACAN	0.016	MEXICO,CHIMALHUACAN
SINALOA,CULIACAN	0.011	MICHOACAN,PATZCUARO
SINALOA,CULIACAN	0.005	CHIHUAHUA,JANOS
SINALOA,CULIACAN	0.005	GUERRERO,TLAPA,DE,COMONFORT
SINALOA,CULIACAN	0.027	SONORA,ALAMOS
SINALOA,CULIACAN	0.005	CHIHUAHUA,CUSIHUIRIACHI
SINALOA,CULIACAN	0.016	MEXICO,TEJUPILCO
SINALOA,CULIACAN	0.011	CAMPECHE,CARMEN
SINALOA,CULIACAN	0.005	SONORA,SAN,LUIS,RIO,COLORADO
SINALOA,CULIACAN	0.011	COAHUILA,SALTILLO
SINALOA,CULIACAN	0.016	MEXICO,LUVIANOS
SINALOA,CULIACAN	0.005	NUEVO,LEON,GENERAL,BRAVO
SINALOA,CULIACAN	0.005	CHIAPAS,TUXTLA,GUTIERREZ
SINALOA,CULIACAN	0.005	DISTRITO,FEDERAL,CUAJIMALPA,DE,MORELOS
SINALOA,CULIACAN	0.005	GUERRERO,LEONARDO,BRAVO
SINALOA,CULIACAN	0.005	MICHOACAN,COAHUAYANA
SINALOA,CULIACAN	0.005	CHIAPAS,FRONTERA,COMALAPA
SINALOA,CULIACAN	0.033	JALISCO,ZAPOTLAN,EL,GRANDE
SINALOA,CULIACAN	0.005	DISTRITO,FEDERAL,BENITO,JUAREZ
SINALOA,CULIACAN	0.005	MORELOS,EMILIANO,ZAPATA
SINALOA,CULIACAN	0.016	CHIHUAHUA,BACHINIVA
SINALOA,CULIACAN	0.005	MEXICO,ZINACANTEPEC
SINALOA,CULIACAN	0.005	MICHOACAN,BUENAVISTA
SINALOA,CULIACAN	0.005	MICHOACAN,TACAMBARO
SINALOA,CULIACAN	0.005	VERACRUZ,COATZACOALCOS
SINALOA,CULIACAN	0.005	GUERRERO,GENERAL,CANUTO,A.,NERI
SINALOA,CULIACAN	0.005	JALISCO,SAN,SEBASTIAN,DEL,OESTE
SINALOA,CULIACAN	0.005	CHIHUAHUA,CHINIPAS
SINALOA,CULIACAN	0.005	GUANAJUATO,TARIMORO
SINALOA,CULIACAN	0.005	MEXICO,CUAUTITLAN
SINALOA,CULIACAN	0.005	VERACRUZ,OTATITLAN
SINALOA,CULIACAN	0.011	VERACRUZ,PLAYA,VICENTE
SINALOA,CULIACAN	0.005	SONORA,TUBUTAMA
SINALOA,CULIACAN	0.011	GUANAJUATO,SILAO
SINALOA,CULIACAN	0.011	MICHOACAN,PERIBAN
SINALOA,CULIACAN	0.005	QUINTANA,ROO,COZUMEL
SINALOA,CULIACAN	0.005	CHIAPAS,PUEBLO,NUEVO,SOLISTAHUACAN
SINALOA,CULIACAN	0.005	GUERRERO,TECOANAPA
SINALOA,CULIACAN	0.005	CHIAPAS,SAN,CRISTOBAL,DE,LAS,CASAS
SINALOA,CULIACAN	0.027	MEXICO,TEPETLAOXTOC
SINALOA,CULIACAN	0.005	GUERRERO,TIXTLA,DE,GUERRERO
SINALOA,CULIACAN	0.005	OAXACA,SANTA,CRUZ,XOXOCOTLAN
SINALOA,CULIACAN	0.005	SONORA,NACO
SINALOA,CULIACAN	0.005	GUERRERO,COCULA
SINALOA,CULIACAN	0.005	MICHOACAN,PAJACUARAN
SINALOA,CULIACAN	0.005	MICHOACAN,TZITZIO
SINALOA,CULIACAN	0.016	CAMPECHE,CAMPECHE
SINALOA,CULIACAN	0.016	CHIHUAHUA,IGNACIO,ZARAGOZA
SINALOA,CULIACAN	0.022	MICHOACAN,ANGAMACUTIRO
SINALOA,CULIACAN	0.005	GUERRERO,METLATONOC
SINALOA,CULIACAN	0.005	JALISCO,CUAUTITLAN,DE,GARCIA,BARRAGAN
SINALOA,CULIACAN	0.016	OAXACA,SAN,JUAN,BAUTISTA,LO,DE,SOTO
SINALOA,CULIACAN	0.005	CHIAPAS,CHIAPA,DE,CORZO
SINALOA,CULIACAN	0.005	JALISCO,EL,GRULLO
SINALOA,CULIACAN	0.005	JALISCO,VILLA,PURIFICACION
SINALOA,CULIACAN	0.005	OAXACA,COSOLAPA
SINALOA,CULIACAN	0.005	PUEBLA,JALPAN
SINALOA,CULIACAN	0.005	SAN,LUIS,POTOSI,MEXQUITIC,DE,CARMONA
SINALOA,CULIACAN	0.005	SAN,LUIS,POTOSI,TAMUIN
SINALOA,CULIACAN	0.005	TABASCO,EMILIANO,ZAPATA
SINALOA,CULIACAN	0.005	VERACRUZ,AMATLAN,DE,LOS,REYES
SINALOA,CULIACAN	0.005	VERACRUZ,COSCOMATEPEC
SINALOA,CULIACAN	0.005	DURANGO,NAZAS
SINALOA,CULIACAN	0.005	HIDALGO,NOPALA,DE,VILLAGRAN
SINALOA,CULIACAN	0.005	OAXACA,SAN,ANTONIO,DE,LA,CAL
SINALOA,CULIACAN	0.005	TLAXCALA,SAN,PABLO,DEL,MONTE
CHIHUAHUA,CHIHUAHUA	0.007	MICHOACAN,MORELIA
CHIHUAHUA,CHIHUAHUA	0.011	SINALOA,GUASAVE
CHIHUAHUA,CHIHUAHUA	0.010	DURANGO,LERDO
CHIHUAHUA,CHIHUAHUA	0.023	SINALOA,SALVADOR,ALVARADO
CHIHUAHUA,CHIHUAHUA	0.007	GUERRERO,QUECHULTENANGO
CHIHUAHUA,CHIHUAHUA	0.006	DISTRITO,FEDERAL,MIGUEL,HIDALGO
CHIHUAHUA,CHIHUAHUA	0.006	COLIMA,MANZANILLO
CHIHUAHUA,CHIHUAHUA	0.007	SONORA,ALAMOS
CHIHUAHUA,CHIHUAHUA	0.009	JALISCO,ZAPOTLAN,EL,GRANDE
CHIHUAHUA,CHIHUAHUA	0.007	MEXICO,TEPETLAOXTOC
CHIHUAHUA,CHIHUAHUA	0.006	MICHOACAN,ANGAMACUTIRO
SINALOA,MAZATLAN	0.007	CHIHUAHUA,NUEVO,CASAS,GRANDES
SINALOA,MAZATLAN	0.011	CHIHUAHUA,BOCOYNA
SINALOA,MAZATLAN	0.010	YUCATAN,MERIDA
SINALOA,MAZATLAN	0.008	CHIHUAHUA,ALDAMA
SONORA,NOGALES	0.008	CHIHUAHUA,BOCOYNA
SONORA,NOGALES	0.007	YUCATAN,MERIDA
SONORA,NOGALES	0.006	CHIHUAHUA,ALDAMA
MICHOACAN,MORELIA	0.008	SINALOA,SALVADOR,ALVARADO
SINALOA,GUASAVE	0.006	DURANGO,LERDO
SINALOA,GUASAVE	0.013	SINALOA,SALVADOR,ALVARADO
DURANGO,LERDO	0.011	SINALOA,SALVADOR,ALVARADO
SINALOA,SALVADOR,ALVARADO	0.008	GUERRERO,QUECHULTENANGO
SINALOA,SALVADOR,ALVARADO	0.007	DISTRITO,FEDERAL,MIGUEL,HIDALGO
SINALOA,SALVADOR,ALVARADO	0.007	COLIMA,MANZANILLO
SINALOA,SALVADOR,ALVARADO	0.008	SONORA,ALAMOS
SINALOA,SALVADOR,ALVARADO	0.010	JALISCO,ZAPOTLAN,EL,GRANDE
SINALOA,SALVADOR,ALVARADO	0.008	MEXICO,TEPETLAOXTOC
SINALOA,SALVADOR,ALVARADO	0.007	MICHOACAN,ANGAMACUTIRO
GUERRERO,PETATLAN	0.005	CHIHUAHUA,BOCOYNA
CHIHUAHUA,NUEVO,CASAS,GRANDES	0.011	CHIHUAHUA,BOCOYNA
CHIHUAHUA,NUEVO,CASAS,GRANDES	0.010	YUCATAN,MERIDA
CHIHUAHUA,NUEVO,CASAS,GRANDES	0.008	CHIHUAHUA,ALDAMA
MICHOACAN,LAZARO,CARDENAS	0.007	CHIHUAHUA,BOCOYNA
MICHOACAN,LAZARO,CARDENAS	0.006	YUCATAN,MERIDA
MICHOACAN,LAZARO,CARDENAS	0.005	CHIHUAHUA,ALDAMA
GUERRERO,TECPAN,DE,GALEANA	0.007	CHIHUAHUA,BOCOYNA
GUERRERO,TECPAN,DE,GALEANA	0.006	YUCATAN,MERIDA
GUERRERO,TECPAN,DE,GALEANA	0.005	CHIHUAHUA,ALDAMA
SINALOA,BADIRAGUATO	0.007	CHIHUAHUA,BOCOYNA
SINALOA,BADIRAGUATO	0.006	YUCATAN,MERIDA
SINALOA,BADIRAGUATO	0.005	CHIHUAHUA,ALDAMA
DURANGO,VICENTE,GUERRERO	0.007	CHIHUAHUA,BOCOYNA
DURANGO,VICENTE,GUERRERO	0.006	YUCATAN,MERIDA
DURANGO,VICENTE,GUERRERO	0.005	CHIHUAHUA,ALDAMA
CHIHUAHUA,BOCOYNA	0.007	SONORA,CANANEA
CHIHUAHUA,BOCOYNA	0.005	DURANGO,EL,ORO
CHIHUAHUA,BOCOYNA	0.005	MEXICO,OCOYOACAC
CHIHUAHUA,BOCOYNA	0.007	GUANAJUATO,SAN,FRANCISCO,DEL,RINCON
CHIHUAHUA,BOCOYNA	0.005	MEXICO,TULTEPEC
CHIHUAHUA,BOCOYNA	0.016	YUCATAN,MERIDA
CHIHUAHUA,BOCOYNA	0.005	MICHOACAN,VISTA,HERMOSA
CHIHUAHUA,BOCOYNA	0.013	CHIHUAHUA,ALDAMA
CHIHUAHUA,BOCOYNA	0.005	CHIHUAHUA,VALLE,DE,ZARAGOZA
CHIHUAHUA,BOCOYNA	0.005	QUERETARO,QUERETARO
CHIHUAHUA,BOCOYNA	0.007	VERACRUZ,PAPANTLA
CHIHUAHUA,BOCOYNA	0.005	JALISCO,SAN,JULIAN
SONORA,CANANEA	0.006	YUCATAN,MERIDA
SONORA,CANANEA	0.005	CHIHUAHUA,ALDAMA
GUANAJUATO,SAN,FRANCISCO,DEL,RINCON	0.006	YUCATAN,MERIDA
GUANAJUATO,SAN,FRANCISCO,DEL,RINCON	0.005	CHIHUAHUA,ALDAMA
YUCATAN,MERIDA	0.012	CHIHUAHUA,ALDAMA
YUCATAN,MERIDA	0.006	VERACRUZ,PAPANTLA
CHIHUAHUA,ALDAMA	0.005	VERACRUZ,PAPANTLA
