# Supplementary material for: Analysis of México’s Narco-War Network (2007–2011)
Source: PLoS One. 2015 May 18;10(5):e0126503. doi: 10.1371/journal.pone.0126503 (PMC4436224; doi:10.1371/journal.pone.0126503)
Supplement: S1 Compressed file — Each file contains all the correlations above certain threshold (indicated in the name of the file), during a particular month (also indicated in the name of the file). The file names have the value of θ followed by the number of the i th month, starting from January of 2007 until Sept. 2011. (ZIP) [file pone.0126503.s004.zip › Correlations_by_month/0.005__2.sif]

CHIHUAHUA,JUAREZ	0.063	SINALOA,CULIACAN
CHIHUAHUA,JUAREZ	0.026	BAJA,CALIFORNIA,TIJUANA
CHIHUAHUA,JUAREZ	0.005	CHIHUAHUA,CHIHUAHUA
CHIHUAHUA,JUAREZ	0.021	SONORA,NOGALES
CHIHUAHUA,JUAREZ	0.005	DURANGO,DURANGO
CHIHUAHUA,JUAREZ	0.016	SINALOA,NAVOLATO
CHIHUAHUA,JUAREZ	0.026	NUEVO,LEON,MONTERREY
CHIHUAHUA,JUAREZ	0.010	MICHOACAN,MORELIA
CHIHUAHUA,JUAREZ	0.005	SINALOA,AHOME
CHIHUAHUA,JUAREZ	0.016	SINALOA,GUASAVE
CHIHUAHUA,JUAREZ	0.031	MICHOACAN,URUAPAN
CHIHUAHUA,JUAREZ	0.010	MORELOS,CUERNAVACA
CHIHUAHUA,JUAREZ	0.010	SINALOA,SALVADOR,ALVARADO
CHIHUAHUA,JUAREZ	0.010	GUERRERO,CHILPANCINGO,DE,LOS,BRAVO
CHIHUAHUA,JUAREZ	0.010	JALISCO,GUADALAJARA
CHIHUAHUA,JUAREZ	0.016	CHIHUAHUA,GUADALUPE
CHIHUAHUA,JUAREZ	0.005	GUERRERO,PETATLAN
CHIHUAHUA,JUAREZ	0.010	DURANGO,SANTIAGO,PAPASQUIARO
CHIHUAHUA,JUAREZ	0.021	DISTRITO,FEDERAL,IZTAPALAPA
CHIHUAHUA,JUAREZ	0.010	BAJA,CALIFORNIA,MEXICALI
CHIHUAHUA,JUAREZ	0.016	SONORA,CAJEME
CHIHUAHUA,JUAREZ	0.037	MICHOACAN,LAZARO,CARDENAS
CHIHUAHUA,JUAREZ	0.016	GUERRERO,TECPAN,DE,GALEANA
CHIHUAHUA,JUAREZ	0.021	SONORA,HERMOSILLO
CHIHUAHUA,JUAREZ	0.010	SINALOA,MOCORITO
CHIHUAHUA,JUAREZ	0.016	SINALOA,BADIRAGUATO
CHIHUAHUA,JUAREZ	0.010	CHIHUAHUA,CUAUHTEMOC
CHIHUAHUA,JUAREZ	0.021	QUINTANA,ROO,BENITO,JUAREZ
CHIHUAHUA,JUAREZ	0.005	NUEVO,LEON,GUADALUPE
CHIHUAHUA,JUAREZ	0.005	GUANAJUATO,CELAYA
CHIHUAHUA,JUAREZ	0.042	VERACRUZ,VERACRUZ
CHIHUAHUA,JUAREZ	0.005	GUANAJUATO,LEON
CHIHUAHUA,JUAREZ	0.026	DISTRITO,FEDERAL,CUAUHTEMOC
CHIHUAHUA,JUAREZ	0.010	GUERRERO,COYUCA,DE,BENITEZ
CHIHUAHUA,JUAREZ	0.016	GUERRERO,AJUCHITLAN,DEL,PROGRESO
CHIHUAHUA,JUAREZ	0.010	MICHOACAN,HUETAMO
CHIHUAHUA,JUAREZ	0.005	MORELOS,TEMIXCO
CHIHUAHUA,JUAREZ	0.016	CHIAPAS,TAPACHULA
CHIHUAHUA,JUAREZ	0.026	NUEVO,LEON,SAN,NICOLAS,DE,LOS,GARZA
CHIHUAHUA,JUAREZ	0.016	MICHOACAN,TEPALCATEPEC
CHIHUAHUA,JUAREZ	0.005	DISTRITO,FEDERAL,MIGUEL,HIDALGO
CHIHUAHUA,JUAREZ	0.010	SONORA,CANANEA
CHIHUAHUA,JUAREZ	0.005	NUEVO,LEON,APODACA
CHIHUAHUA,JUAREZ	0.005	DURANGO,TAMAZULA
CHIHUAHUA,JUAREZ	0.005	SONORA,MAGDALENA
CHIHUAHUA,JUAREZ	0.005	CHIHUAHUA,GUACHOCHI
CHIHUAHUA,JUAREZ	0.021	NUEVO,LEON,SANTA,CATARINA
CHIHUAHUA,JUAREZ	0.021	NUEVO,LEON,SAN,PEDRO,GARZA,GARCIA
CHIHUAHUA,JUAREZ	0.021	VERACRUZ,ACAJETE
CHIHUAHUA,JUAREZ	0.005	SONORA,NAVOJOA
CHIHUAHUA,JUAREZ	0.010	MICHOACAN,AGUILILLA
CHIHUAHUA,JUAREZ	0.005	DISTRITO,FEDERAL,COYOACAN
CHIHUAHUA,JUAREZ	0.005	MEXICO,CHIMALHUACAN
CHIHUAHUA,JUAREZ	0.005	GUANAJUATO,PENJAMO
CHIHUAHUA,JUAREZ	0.005	COLIMA,VILLA,DE,ALVAREZ
CHIHUAHUA,JUAREZ	0.005	OAXACA,JUCHITAN,DE,ZARAGOZA
CHIHUAHUA,JUAREZ	0.005	SONORA,ALTAR
CHIHUAHUA,JUAREZ	0.005	MICHOACAN,MUGICA
CHIHUAHUA,JUAREZ	0.005	MORELOS,HUITZILAC
CHIHUAHUA,JUAREZ	0.005	CHIAPAS,PALENQUE
CHIHUAHUA,JUAREZ	0.010	DISTRITO,FEDERAL,CUAJIMALPA,DE,MORELOS
CHIHUAHUA,JUAREZ	0.010	DURANGO,OCAMPO
CHIHUAHUA,JUAREZ	0.005	GUERRERO,LEONARDO,BRAVO
CHIHUAHUA,JUAREZ	0.005	TABASCO,CUNDUACAN
CHIHUAHUA,JUAREZ	0.010	GUANAJUATO,CUERAMARO
CHIHUAHUA,JUAREZ	0.005	MICHOACAN,HIDALGO
CHIHUAHUA,JUAREZ	0.005	CHIHUAHUA,OCAMPO
CHIHUAHUA,JUAREZ	0.005	CHIHUAHUA,MORELOS
CHIHUAHUA,JUAREZ	0.005	MICHOACAN,PARACUARO
CHIHUAHUA,JUAREZ	0.016	MICHOACAN,COTIJA
CHIHUAHUA,JUAREZ	0.005	CHIAPAS,TONALA
CHIHUAHUA,JUAREZ	0.005	MEXICO,CHICOLOAPAN
CHIHUAHUA,JUAREZ	0.005	MICHOACAN,PARACHO
CHIHUAHUA,JUAREZ	0.005	MICHOACAN,PERIBAN
CHIHUAHUA,JUAREZ	0.010	MICHOACAN,TUMBISCATIO
CHIHUAHUA,JUAREZ	0.005	NUEVO,LEON,GARCIA
CHIHUAHUA,JUAREZ	0.005	TABASCO,BALANCAN
CHIHUAHUA,JUAREZ	0.010	VERACRUZ,SAN,ANDRES,TUXTLA
CHIHUAHUA,JUAREZ	0.005	DISTRITO,FEDERAL,MILPA,ALTA
CHIHUAHUA,JUAREZ	0.010	MORELOS,COATLAN,DEL,RIO
CHIHUAHUA,JUAREZ	0.010	JALISCO,SAN,JUANITO,DE,ESCOBEDO
CHIHUAHUA,JUAREZ	0.010	MICHOACAN,SENGUIO
CHIHUAHUA,JUAREZ	0.016	MICHOACAN,TZINTZUNTZAN
CHIHUAHUA,JUAREZ	0.005	BAJA,CALIFORNIA,SUR,MULEGE
CHIHUAHUA,JUAREZ	0.005	GUANAJUATO,MANUEL,DOBLADO
CHIHUAHUA,JUAREZ	0.005	MICHOACAN,TINGÜINDIN
CHIHUAHUA,JUAREZ	0.005	SAN,LUIS,POTOSI,CIUDAD,FERNANDEZ
SINALOA,CULIACAN	0.063	BAJA,CALIFORNIA,TIJUANA
SINALOA,CULIACAN	0.013	CHIHUAHUA,CHIHUAHUA
SINALOA,CULIACAN	0.050	SONORA,NOGALES
SINALOA,CULIACAN	0.013	DURANGO,DURANGO
SINALOA,CULIACAN	0.038	SINALOA,NAVOLATO
SINALOA,CULIACAN	0.063	NUEVO,LEON,MONTERREY
SINALOA,CULIACAN	0.025	MICHOACAN,MORELIA
SINALOA,CULIACAN	0.013	SINALOA,AHOME
SINALOA,CULIACAN	0.038	SINALOA,GUASAVE
SINALOA,CULIACAN	0.075	MICHOACAN,URUAPAN
SINALOA,CULIACAN	0.025	MORELOS,CUERNAVACA
SINALOA,CULIACAN	0.025	SINALOA,SALVADOR,ALVARADO
SINALOA,CULIACAN	0.025	GUERRERO,CHILPANCINGO,DE,LOS,BRAVO
SINALOA,CULIACAN	0.025	JALISCO,GUADALAJARA
SINALOA,CULIACAN	0.038	CHIHUAHUA,GUADALUPE
SINALOA,CULIACAN	0.013	GUERRERO,PETATLAN
SINALOA,CULIACAN	0.025	DURANGO,SANTIAGO,PAPASQUIARO
SINALOA,CULIACAN	0.050	DISTRITO,FEDERAL,IZTAPALAPA
SINALOA,CULIACAN	0.025	BAJA,CALIFORNIA,MEXICALI
SINALOA,CULIACAN	0.038	SONORA,CAJEME
SINALOA,CULIACAN	0.088	MICHOACAN,LAZARO,CARDENAS
SINALOA,CULIACAN	0.038	GUERRERO,TECPAN,DE,GALEANA
SINALOA,CULIACAN	0.050	SONORA,HERMOSILLO
SINALOA,CULIACAN	0.025	SINALOA,MOCORITO
SINALOA,CULIACAN	0.038	SINALOA,BADIRAGUATO
SINALOA,CULIACAN	0.025	CHIHUAHUA,CUAUHTEMOC
SINALOA,CULIACAN	0.050	QUINTANA,ROO,BENITO,JUAREZ
SINALOA,CULIACAN	0.013	NUEVO,LEON,GUADALUPE
SINALOA,CULIACAN	0.013	GUANAJUATO,CELAYA
SINALOA,CULIACAN	0.100	VERACRUZ,VERACRUZ
SINALOA,CULIACAN	0.013	GUANAJUATO,LEON
SINALOA,CULIACAN	0.063	DISTRITO,FEDERAL,CUAUHTEMOC
SINALOA,CULIACAN	0.025	GUERRERO,COYUCA,DE,BENITEZ
SINALOA,CULIACAN	0.038	GUERRERO,AJUCHITLAN,DEL,PROGRESO
SINALOA,CULIACAN	0.025	MICHOACAN,HUETAMO
SINALOA,CULIACAN	0.013	MORELOS,TEMIXCO
SINALOA,CULIACAN	0.038	CHIAPAS,TAPACHULA
SINALOA,CULIACAN	0.063	NUEVO,LEON,SAN,NICOLAS,DE,LOS,GARZA
SINALOA,CULIACAN	0.038	MICHOACAN,TEPALCATEPEC
SINALOA,CULIACAN	0.013	DISTRITO,FEDERAL,MIGUEL,HIDALGO
SINALOA,CULIACAN	0.025	SONORA,CANANEA
SINALOA,CULIACAN	0.013	NUEVO,LEON,APODACA
SINALOA,CULIACAN	0.013	DURANGO,TAMAZULA
SINALOA,CULIACAN	0.013	SONORA,MAGDALENA
SINALOA,CULIACAN	0.013	CHIHUAHUA,GUACHOCHI
SINALOA,CULIACAN	0.050	NUEVO,LEON,SANTA,CATARINA
SINALOA,CULIACAN	0.050	NUEVO,LEON,SAN,PEDRO,GARZA,GARCIA
SINALOA,CULIACAN	0.050	VERACRUZ,ACAJETE
SINALOA,CULIACAN	0.013	SONORA,NAVOJOA
SINALOA,CULIACAN	0.025	MICHOACAN,AGUILILLA
SINALOA,CULIACAN	0.013	DISTRITO,FEDERAL,COYOACAN
SINALOA,CULIACAN	0.013	MEXICO,CHIMALHUACAN
SINALOA,CULIACAN	0.013	GUANAJUATO,PENJAMO
SINALOA,CULIACAN	0.013	COLIMA,VILLA,DE,ALVAREZ
SINALOA,CULIACAN	0.013	OAXACA,JUCHITAN,DE,ZARAGOZA
SINALOA,CULIACAN	0.013	SONORA,ALTAR
SINALOA,CULIACAN	0.013	MICHOACAN,MUGICA
SINALOA,CULIACAN	0.013	MORELOS,HUITZILAC
SINALOA,CULIACAN	0.013	CHIAPAS,PALENQUE
SINALOA,CULIACAN	0.025	DISTRITO,FEDERAL,CUAJIMALPA,DE,MORELOS
SINALOA,CULIACAN	0.025	DURANGO,OCAMPO
SINALOA,CULIACAN	0.013	GUERRERO,LEONARDO,BRAVO
SINALOA,CULIACAN	0.013	TABASCO,CUNDUACAN
SINALOA,CULIACAN	0.025	GUANAJUATO,CUERAMARO
SINALOA,CULIACAN	0.013	MICHOACAN,HIDALGO
SINALOA,CULIACAN	0.013	CHIHUAHUA,OCAMPO
SINALOA,CULIACAN	0.013	CHIHUAHUA,MORELOS
SINALOA,CULIACAN	0.013	MICHOACAN,PARACUARO
SINALOA,CULIACAN	0.038	MICHOACAN,COTIJA
SINALOA,CULIACAN	0.013	CHIAPAS,TONALA
SINALOA,CULIACAN	0.013	MEXICO,CHICOLOAPAN
SINALOA,CULIACAN	0.013	MICHOACAN,PARACHO
SINALOA,CULIACAN	0.013	MICHOACAN,PERIBAN
SINALOA,CULIACAN	0.025	MICHOACAN,TUMBISCATIO
SINALOA,CULIACAN	0.013	NUEVO,LEON,GARCIA
SINALOA,CULIACAN	0.013	TABASCO,BALANCAN
SINALOA,CULIACAN	0.025	VERACRUZ,SAN,ANDRES,TUXTLA
SINALOA,CULIACAN	0.013	DISTRITO,FEDERAL,MILPA,ALTA
SINALOA,CULIACAN	0.025	MORELOS,COATLAN,DEL,RIO
SINALOA,CULIACAN	0.025	JALISCO,SAN,JUANITO,DE,ESCOBEDO
SINALOA,CULIACAN	0.025	MICHOACAN,SENGUIO
SINALOA,CULIACAN	0.038	MICHOACAN,TZINTZUNTZAN
SINALOA,CULIACAN	0.013	BAJA,CALIFORNIA,SUR,MULEGE
SINALOA,CULIACAN	0.013	GUANAJUATO,MANUEL,DOBLADO
SINALOA,CULIACAN	0.013	MICHOACAN,TINGÜINDIN
SINALOA,CULIACAN	0.013	SAN,LUIS,POTOSI,CIUDAD,FERNANDEZ
BAJA,CALIFORNIA,TIJUANA	0.005	CHIHUAHUA,CHIHUAHUA
BAJA,CALIFORNIA,TIJUANA	0.021	SONORA,NOGALES
BAJA,CALIFORNIA,TIJUANA	0.005	DURANGO,DURANGO
BAJA,CALIFORNIA,TIJUANA	0.016	SINALOA,NAVOLATO
BAJA,CALIFORNIA,TIJUANA	0.026	NUEVO,LEON,MONTERREY
BAJA,CALIFORNIA,TIJUANA	0.010	MICHOACAN,MORELIA
BAJA,CALIFORNIA,TIJUANA	0.005	SINALOA,AHOME
BAJA,CALIFORNIA,TIJUANA	0.016	SINALOA,GUASAVE
BAJA,CALIFORNIA,TIJUANA	0.031	MICHOACAN,URUAPAN
BAJA,CALIFORNIA,TIJUANA	0.010	MORELOS,CUERNAVACA
BAJA,CALIFORNIA,TIJUANA	0.010	SINALOA,SALVADOR,ALVARADO
BAJA,CALIFORNIA,TIJUANA	0.010	GUERRERO,CHILPANCINGO,DE,LOS,BRAVO
BAJA,CALIFORNIA,TIJUANA	0.010	JALISCO,GUADALAJARA
BAJA,CALIFORNIA,TIJUANA	0.016	CHIHUAHUA,GUADALUPE
BAJA,CALIFORNIA,TIJUANA	0.005	GUERRERO,PETATLAN
BAJA,CALIFORNIA,TIJUANA	0.010	DURANGO,SANTIAGO,PAPASQUIARO
BAJA,CALIFORNIA,TIJUANA	0.021	DISTRITO,FEDERAL,IZTAPALAPA
BAJA,CALIFORNIA,TIJUANA	0.010	BAJA,CALIFORNIA,MEXICALI
BAJA,CALIFORNIA,TIJUANA	0.016	SONORA,CAJEME
BAJA,CALIFORNIA,TIJUANA	0.037	MICHOACAN,LAZARO,CARDENAS
BAJA,CALIFORNIA,TIJUANA	0.016	GUERRERO,TECPAN,DE,GALEANA
BAJA,CALIFORNIA,TIJUANA	0.021	SONORA,HERMOSILLO
BAJA,CALIFORNIA,TIJUANA	0.010	SINALOA,MOCORITO
BAJA,CALIFORNIA,TIJUANA	0.016	SINALOA,BADIRAGUATO
BAJA,CALIFORNIA,TIJUANA	0.010	CHIHUAHUA,CUAUHTEMOC
BAJA,CALIFORNIA,TIJUANA	0.021	QUINTANA,ROO,BENITO,JUAREZ
BAJA,CALIFORNIA,TIJUANA	0.005	NUEVO,LEON,GUADALUPE
BAJA,CALIFORNIA,TIJUANA	0.005	GUANAJUATO,CELAYA
BAJA,CALIFORNIA,TIJUANA	0.042	VERACRUZ,VERACRUZ
BAJA,CALIFORNIA,TIJUANA	0.005	GUANAJUATO,LEON
BAJA,CALIFORNIA,TIJUANA	0.026	DISTRITO,FEDERAL,CUAUHTEMOC
BAJA,CALIFORNIA,TIJUANA	0.010	GUERRERO,COYUCA,DE,BENITEZ
BAJA,CALIFORNIA,TIJUANA	0.016	GUERRERO,AJUCHITLAN,DEL,PROGRESO
BAJA,CALIFORNIA,TIJUANA	0.010	MICHOACAN,HUETAMO
BAJA,CALIFORNIA,TIJUANA	0.005	MORELOS,TEMIXCO
BAJA,CALIFORNIA,TIJUANA	0.016	CHIAPAS,TAPACHULA
BAJA,CALIFORNIA,TIJUANA	0.026	NUEVO,LEON,SAN,NICOLAS,DE,LOS,GARZA
BAJA,CALIFORNIA,TIJUANA	0.016	MICHOACAN,TEPALCATEPEC
BAJA,CALIFORNIA,TIJUANA	0.005	DISTRITO,FEDERAL,MIGUEL,HIDALGO
BAJA,CALIFORNIA,TIJUANA	0.010	SONORA,CANANEA
BAJA,CALIFORNIA,TIJUANA	0.005	NUEVO,LEON,APODACA
BAJA,CALIFORNIA,TIJUANA	0.005	DURANGO,TAMAZULA
BAJA,CALIFORNIA,TIJUANA	0.005	SONORA,MAGDALENA
BAJA,CALIFORNIA,TIJUANA	0.005	CHIHUAHUA,GUACHOCHI
BAJA,CALIFORNIA,TIJUANA	0.021	NUEVO,LEON,SANTA,CATARINA
BAJA,CALIFORNIA,TIJUANA	0.021	NUEVO,LEON,SAN,PEDRO,GARZA,GARCIA
BAJA,CALIFORNIA,TIJUANA	0.021	VERACRUZ,ACAJETE
BAJA,CALIFORNIA,TIJUANA	0.005	SONORA,NAVOJOA
BAJA,CALIFORNIA,TIJUANA	0.010	MICHOACAN,AGUILILLA
BAJA,CALIFORNIA,TIJUANA	0.005	DISTRITO,FEDERAL,COYOACAN
BAJA,CALIFORNIA,TIJUANA	0.005	MEXICO,CHIMALHUACAN
BAJA,CALIFORNIA,TIJUANA	0.005	GUANAJUATO,PENJAMO
BAJA,CALIFORNIA,TIJUANA	0.005	COLIMA,VILLA,DE,ALVAREZ
BAJA,CALIFORNIA,TIJUANA	0.005	OAXACA,JUCHITAN,DE,ZARAGOZA
BAJA,CALIFORNIA,TIJUANA	0.005	SONORA,ALTAR
BAJA,CALIFORNIA,TIJUANA	0.005	MICHOACAN,MUGICA
BAJA,CALIFORNIA,TIJUANA	0.005	MORELOS,HUITZILAC
BAJA,CALIFORNIA,TIJUANA	0.005	CHIAPAS,PALENQUE
BAJA,CALIFORNIA,TIJUANA	0.010	DISTRITO,FEDERAL,CUAJIMALPA,DE,MORELOS
BAJA,CALIFORNIA,TIJUANA	0.010	DURANGO,OCAMPO
BAJA,CALIFORNIA,TIJUANA	0.005	GUERRERO,LEONARDO,BRAVO
BAJA,CALIFORNIA,TIJUANA	0.005	TABASCO,CUNDUACAN
BAJA,CALIFORNIA,TIJUANA	0.010	GUANAJUATO,CUERAMARO
BAJA,CALIFORNIA,TIJUANA	0.005	MICHOACAN,HIDALGO
BAJA,CALIFORNIA,TIJUANA	0.005	CHIHUAHUA,OCAMPO
BAJA,CALIFORNIA,TIJUANA	0.005	CHIHUAHUA,MORELOS
BAJA,CALIFORNIA,TIJUANA	0.005	MICHOACAN,PARACUARO
BAJA,CALIFORNIA,TIJUANA	0.016	MICHOACAN,COTIJA
BAJA,CALIFORNIA,TIJUANA	0.005	CHIAPAS,TONALA
BAJA,CALIFORNIA,TIJUANA	0.005	MEXICO,CHICOLOAPAN
BAJA,CALIFORNIA,TIJUANA	0.005	MICHOACAN,PARACHO
BAJA,CALIFORNIA,TIJUANA	0.005	MICHOACAN,PERIBAN
BAJA,CALIFORNIA,TIJUANA	0.010	MICHOACAN,TUMBISCATIO
BAJA,CALIFORNIA,TIJUANA	0.005	NUEVO,LEON,GARCIA
BAJA,CALIFORNIA,TIJUANA	0.005	TABASCO,BALANCAN
BAJA,CALIFORNIA,TIJUANA	0.010	VERACRUZ,SAN,ANDRES,TUXTLA
BAJA,CALIFORNIA,TIJUANA	0.005	DISTRITO,FEDERAL,MILPA,ALTA
BAJA,CALIFORNIA,TIJUANA	0.010	MORELOS,COATLAN,DEL,RIO
BAJA,CALIFORNIA,TIJUANA	0.010	JALISCO,SAN,JUANITO,DE,ESCOBEDO
BAJA,CALIFORNIA,TIJUANA	0.010	MICHOACAN,SENGUIO
BAJA,CALIFORNIA,TIJUANA	0.016	MICHOACAN,TZINTZUNTZAN
BAJA,CALIFORNIA,TIJUANA	0.005	BAJA,CALIFORNIA,SUR,MULEGE
BAJA,CALIFORNIA,TIJUANA	0.005	GUANAJUATO,MANUEL,DOBLADO
BAJA,CALIFORNIA,TIJUANA	0.005	MICHOACAN,TINGÜINDIN
BAJA,CALIFORNIA,TIJUANA	0.005	SAN,LUIS,POTOSI,CIUDAD,FERNANDEZ
CHIHUAHUA,CHIHUAHUA	0.005	NUEVO,LEON,MONTERREY
CHIHUAHUA,CHIHUAHUA	0.006	MICHOACAN,URUAPAN
CHIHUAHUA,CHIHUAHUA	0.007	MICHOACAN,LAZARO,CARDENAS
CHIHUAHUA,CHIHUAHUA	0.008	VERACRUZ,VERACRUZ
CHIHUAHUA,CHIHUAHUA	0.005	DISTRITO,FEDERAL,CUAUHTEMOC
CHIHUAHUA,CHIHUAHUA	0.005	NUEVO,LEON,SAN,NICOLAS,DE,LOS,GARZA
GUERRERO,ACAPULCO,DE,JUAREZ	0.013	MEXICO,ECATEPEC,DE,MORELOS
GUERRERO,ACAPULCO,DE,JUAREZ	0.013	TAMAULIPAS,NUEVO,LAREDO
GUERRERO,ACAPULCO,DE,JUAREZ	0.013	MICHOACAN,APATZINGAN
GUERRERO,ACAPULCO,DE,JUAREZ	0.006	TAMAULIPAS,MATAMOROS
GUERRERO,ACAPULCO,DE,JUAREZ	0.006	CHIHUAHUA,NUEVO,CASAS,GRANDES
GUERRERO,ACAPULCO,DE,JUAREZ	0.057	AGUASCALIENTES,AGUASCALIENTES
GUERRERO,ACAPULCO,DE,JUAREZ	0.019	JALISCO,TLAJOMULCO,DE,ZUÑIGA
GUERRERO,ACAPULCO,DE,JUAREZ	0.019	CHIHUAHUA,MADERA
GUERRERO,ACAPULCO,DE,JUAREZ	0.019	GUERRERO,ATOYAC,DE,ALVAREZ
GUERRERO,ACAPULCO,DE,JUAREZ	0.013	SONORA,CABORCA
GUERRERO,ACAPULCO,DE,JUAREZ	0.006	COLIMA,COLIMA
GUERRERO,ACAPULCO,DE,JUAREZ	0.006	NUEVO,LEON,SANTIAGO
GUERRERO,ACAPULCO,DE,JUAREZ	0.006	HIDALGO,PACHUCA,DE,SOTO
GUERRERO,ACAPULCO,DE,JUAREZ	0.006	SONORA,AGUA,PRIETA
GUERRERO,ACAPULCO,DE,JUAREZ	0.006	SONORA,SARIC
GUERRERO,ACAPULCO,DE,JUAREZ	0.006	MICHOACAN,SAN,LUCAS
GUERRERO,ACAPULCO,DE,JUAREZ	0.006	MICHOACAN,AQUILA
GUERRERO,ACAPULCO,DE,JUAREZ	0.006	DURANGO,MEZQUITAL
GUERRERO,ACAPULCO,DE,JUAREZ	0.006	MICHOACAN,COALCOMAN,DE,VAZQUEZ,PALLARES
GUERRERO,ACAPULCO,DE,JUAREZ	0.013	CAMPECHE,CARMEN
GUERRERO,ACAPULCO,DE,JUAREZ	0.013	AGUASCALIENTES,JESUS,MARIA
GUERRERO,ACAPULCO,DE,JUAREZ	0.019	MICHOACAN,TURICATO
GUERRERO,ACAPULCO,DE,JUAREZ	0.006	MICHOACAN,TACAMBARO
GUERRERO,ACAPULCO,DE,JUAREZ	0.006	VERACRUZ,ISLA
GUERRERO,ACAPULCO,DE,JUAREZ	0.006	NUEVO,LEON,ALLENDE
GUERRERO,ACAPULCO,DE,JUAREZ	0.013	GUANAJUATO,COMONFORT
GUERRERO,ACAPULCO,DE,JUAREZ	0.025	CHIHUAHUA,DOCTOR,BELISARIO,DOMINGUEZ
GUERRERO,ACAPULCO,DE,JUAREZ	0.013	JALISCO,ZAPOTITLAN,DE,VADILLO
GUERRERO,ACAPULCO,DE,JUAREZ	0.013	SONORA,TRINCHERAS
SONORA,NOGALES	0.013	SINALOA,NAVOLATO
SONORA,NOGALES	0.021	NUEVO,LEON,MONTERREY
SONORA,NOGALES	0.008	MICHOACAN,MORELIA
SONORA,NOGALES	0.013	SINALOA,GUASAVE
SONORA,NOGALES	0.025	MICHOACAN,URUAPAN
SONORA,NOGALES	0.008	MORELOS,CUERNAVACA
SONORA,NOGALES	0.008	SINALOA,SALVADOR,ALVARADO
SONORA,NOGALES	0.008	GUERRERO,CHILPANCINGO,DE,LOS,BRAVO
SONORA,NOGALES	0.008	JALISCO,GUADALAJARA
SONORA,NOGALES	0.013	CHIHUAHUA,GUADALUPE
SONORA,NOGALES	0.008	DURANGO,SANTIAGO,PAPASQUIARO
SONORA,NOGALES	0.017	DISTRITO,FEDERAL,IZTAPALAPA
SONORA,NOGALES	0.008	BAJA,CALIFORNIA,MEXICALI
SONORA,NOGALES	0.013	SONORA,CAJEME
SONORA,NOGALES	0.029	MICHOACAN,LAZARO,CARDENAS
SONORA,NOGALES	0.013	GUERRERO,TECPAN,DE,GALEANA
SONORA,NOGALES	0.017	SONORA,HERMOSILLO
SONORA,NOGALES	0.008	SINALOA,MOCORITO
SONORA,NOGALES	0.013	SINALOA,BADIRAGUATO
SONORA,NOGALES	0.008	CHIHUAHUA,CUAUHTEMOC
SONORA,NOGALES	0.017	QUINTANA,ROO,BENITO,JUAREZ
SONORA,NOGALES	0.033	VERACRUZ,VERACRUZ
SONORA,NOGALES	0.021	DISTRITO,FEDERAL,CUAUHTEMOC
SONORA,NOGALES	0.008	GUERRERO,COYUCA,DE,BENITEZ
SONORA,NOGALES	0.013	GUERRERO,AJUCHITLAN,DEL,PROGRESO
SONORA,NOGALES	0.008	MICHOACAN,HUETAMO
SONORA,NOGALES	0.013	CHIAPAS,TAPACHULA
SONORA,NOGALES	0.021	NUEVO,LEON,SAN,NICOLAS,DE,LOS,GARZA
SONORA,NOGALES	0.013	MICHOACAN,TEPALCATEPEC
SONORA,NOGALES	0.008	SONORA,CANANEA
SONORA,NOGALES	0.017	NUEVO,LEON,SANTA,CATARINA
SONORA,NOGALES	0.017	NUEVO,LEON,SAN,PEDRO,GARZA,GARCIA
SONORA,NOGALES	0.017	VERACRUZ,ACAJETE
SONORA,NOGALES	0.008	MICHOACAN,AGUILILLA
SONORA,NOGALES	0.008	DISTRITO,FEDERAL,CUAJIMALPA,DE,MORELOS
SONORA,NOGALES	0.008	DURANGO,OCAMPO
SONORA,NOGALES	0.008	GUANAJUATO,CUERAMARO
SONORA,NOGALES	0.013	MICHOACAN,COTIJA
SONORA,NOGALES	0.008	MICHOACAN,TUMBISCATIO
SONORA,NOGALES	0.008	VERACRUZ,SAN,ANDRES,TUXTLA
SONORA,NOGALES	0.008	MORELOS,COATLAN,DEL,RIO
SONORA,NOGALES	0.008	JALISCO,SAN,JUANITO,DE,ESCOBEDO
SONORA,NOGALES	0.008	MICHOACAN,SENGUIO
SONORA,NOGALES	0.013	MICHOACAN,TZINTZUNTZAN
DURANGO,DURANGO	0.005	NUEVO,LEON,MONTERREY
DURANGO,DURANGO	0.006	MICHOACAN,URUAPAN
DURANGO,DURANGO	0.007	MICHOACAN,LAZARO,CARDENAS
DURANGO,DURANGO	0.008	VERACRUZ,VERACRUZ
DURANGO,DURANGO	0.005	DISTRITO,FEDERAL,CUAUHTEMOC
DURANGO,DURANGO	0.005	NUEVO,LEON,SAN,NICOLAS,DE,LOS,GARZA
SINALOA,NAVOLATO	0.016	NUEVO,LEON,MONTERREY
SINALOA,NAVOLATO	0.006	MICHOACAN,MORELIA
SINALOA,NAVOLATO	0.009	SINALOA,GUASAVE
SINALOA,NAVOLATO	0.019	MICHOACAN,URUAPAN
SINALOA,NAVOLATO	0.006	MORELOS,CUERNAVACA
SINALOA,NAVOLATO	0.006	SINALOA,SALVADOR,ALVARADO
SINALOA,NAVOLATO	0.006	GUERRERO,CHILPANCINGO,DE,LOS,BRAVO
SINALOA,NAVOLATO	0.006	JALISCO,GUADALAJARA
SINALOA,NAVOLATO	0.009	CHIHUAHUA,GUADALUPE
SINALOA,NAVOLATO	0.006	DURANGO,SANTIAGO,PAPASQUIARO
SINALOA,NAVOLATO	0.013	DISTRITO,FEDERAL,IZTAPALAPA
SINALOA,NAVOLATO	0.006	BAJA,CALIFORNIA,MEXICALI
SINALOA,NAVOLATO	0.009	SONORA,CAJEME
SINALOA,NAVOLATO	0.022	MICHOACAN,LAZARO,CARDENAS
SINALOA,NAVOLATO	0.009	GUERRERO,TECPAN,DE,GALEANA
SINALOA,NAVOLATO	0.013	SONORA,HERMOSILLO
SINALOA,NAVOLATO	0.006	SINALOA,MOCORITO
SINALOA,NAVOLATO	0.009	SINALOA,BADIRAGUATO
SINALOA,NAVOLATO	0.006	CHIHUAHUA,CUAUHTEMOC
SINALOA,NAVOLATO	0.013	QUINTANA,ROO,BENITO,JUAREZ
SINALOA,NAVOLATO	0.025	VERACRUZ,VERACRUZ
SINALOA,NAVOLATO	0.016	DISTRITO,FEDERAL,CUAUHTEMOC
SINALOA,NAVOLATO	0.006	GUERRERO,COYUCA,DE,BENITEZ
SINALOA,NAVOLATO	0.009	GUERRERO,AJUCHITLAN,DEL,PROGRESO
SINALOA,NAVOLATO	0.006	MICHOACAN,HUETAMO
SINALOA,NAVOLATO	0.009	CHIAPAS,TAPACHULA
SINALOA,NAVOLATO	0.016	NUEVO,LEON,SAN,NICOLAS,DE,LOS,GARZA
SINALOA,NAVOLATO	0.009	MICHOACAN,TEPALCATEPEC
SINALOA,NAVOLATO	0.006	SONORA,CANANEA
SINALOA,NAVOLATO	0.013	NUEVO,LEON,SANTA,CATARINA
SINALOA,NAVOLATO	0.013	NUEVO,LEON,SAN,PEDRO,GARZA,GARCIA
SINALOA,NAVOLATO	0.013	VERACRUZ,ACAJETE
SINALOA,NAVOLATO	0.006	MICHOACAN,AGUILILLA
SINALOA,NAVOLATO	0.006	DISTRITO,FEDERAL,CUAJIMALPA,DE,MORELOS
SINALOA,NAVOLATO	0.006	DURANGO,OCAMPO
SINALOA,NAVOLATO	0.006	GUANAJUATO,CUERAMARO
SINALOA,NAVOLATO	0.009	MICHOACAN,COTIJA
SINALOA,NAVOLATO	0.006	MICHOACAN,TUMBISCATIO
SINALOA,NAVOLATO	0.006	VERACRUZ,SAN,ANDRES,TUXTLA
SINALOA,NAVOLATO	0.006	MORELOS,COATLAN,DEL,RIO
SINALOA,NAVOLATO	0.006	JALISCO,SAN,JUANITO,DE,ESCOBEDO
SINALOA,NAVOLATO	0.006	MICHOACAN,SENGUIO
SINALOA,NAVOLATO	0.009	MICHOACAN,TZINTZUNTZAN
NUEVO,LEON,MONTERREY	0.010	MICHOACAN,MORELIA
NUEVO,LEON,MONTERREY	0.005	SINALOA,AHOME
NUEVO,LEON,MONTERREY	0.016	SINALOA,GUASAVE
NUEVO,LEON,MONTERREY	0.031	MICHOACAN,URUAPAN
NUEVO,LEON,MONTERREY	0.010	MORELOS,CUERNAVACA
NUEVO,LEON,MONTERREY	0.010	SINALOA,SALVADOR,ALVARADO
NUEVO,LEON,MONTERREY	0.010	GUERRERO,CHILPANCINGO,DE,LOS,BRAVO
NUEVO,LEON,MONTERREY	0.010	JALISCO,GUADALAJARA
NUEVO,LEON,MONTERREY	0.016	CHIHUAHUA,GUADALUPE
NUEVO,LEON,MONTERREY	0.005	GUERRERO,PETATLAN
NUEVO,LEON,MONTERREY	0.010	DURANGO,SANTIAGO,PAPASQUIARO
NUEVO,LEON,MONTERREY	0.021	DISTRITO,FEDERAL,IZTAPALAPA
NUEVO,LEON,MONTERREY	0.010	BAJA,CALIFORNIA,MEXICALI
NUEVO,LEON,MONTERREY	0.016	SONORA,CAJEME
NUEVO,LEON,MONTERREY	0.037	MICHOACAN,LAZARO,CARDENAS
NUEVO,LEON,MONTERREY	0.016	GUERRERO,TECPAN,DE,GALEANA
NUEVO,LEON,MONTERREY	0.021	SONORA,HERMOSILLO
NUEVO,LEON,MONTERREY	0.010	SINALOA,MOCORITO
NUEVO,LEON,MONTERREY	0.016	SINALOA,BADIRAGUATO
NUEVO,LEON,MONTERREY	0.010	CHIHUAHUA,CUAUHTEMOC
NUEVO,LEON,MONTERREY	0.021	QUINTANA,ROO,BENITO,JUAREZ
NUEVO,LEON,MONTERREY	0.005	NUEVO,LEON,GUADALUPE
NUEVO,LEON,MONTERREY	0.005	GUANAJUATO,CELAYA
NUEVO,LEON,MONTERREY	0.042	VERACRUZ,VERACRUZ
NUEVO,LEON,MONTERREY	0.005	GUANAJUATO,LEON
NUEVO,LEON,MONTERREY	0.026	DISTRITO,FEDERAL,CUAUHTEMOC
NUEVO,LEON,MONTERREY	0.010	GUERRERO,COYUCA,DE,BENITEZ
NUEVO,LEON,MONTERREY	0.016	GUERRERO,AJUCHITLAN,DEL,PROGRESO
NUEVO,LEON,MONTERREY	0.010	MICHOACAN,HUETAMO
NUEVO,LEON,MONTERREY	0.005	MORELOS,TEMIXCO
NUEVO,LEON,MONTERREY	0.016	CHIAPAS,TAPACHULA
NUEVO,LEON,MONTERREY	0.026	NUEVO,LEON,SAN,NICOLAS,DE,LOS,GARZA
NUEVO,LEON,MONTERREY	0.016	MICHOACAN,TEPALCATEPEC
NUEVO,LEON,MONTERREY	0.005	DISTRITO,FEDERAL,MIGUEL,HIDALGO
NUEVO,LEON,MONTERREY	0.010	SONORA,CANANEA
NUEVO,LEON,MONTERREY	0.005	NUEVO,LEON,APODACA
NUEVO,LEON,MONTERREY	0.005	DURANGO,TAMAZULA
NUEVO,LEON,MONTERREY	0.005	SONORA,MAGDALENA
NUEVO,LEON,MONTERREY	0.005	CHIHUAHUA,GUACHOCHI
NUEVO,LEON,MONTERREY	0.021	NUEVO,LEON,SANTA,CATARINA
NUEVO,LEON,MONTERREY	0.021	NUEVO,LEON,SAN,PEDRO,GARZA,GARCIA
NUEVO,LEON,MONTERREY	0.021	VERACRUZ,ACAJETE
NUEVO,LEON,MONTERREY	0.005	SONORA,NAVOJOA
NUEVO,LEON,MONTERREY	0.010	MICHOACAN,AGUILILLA
NUEVO,LEON,MONTERREY	0.005	DISTRITO,FEDERAL,COYOACAN
NUEVO,LEON,MONTERREY	0.005	MEXICO,CHIMALHUACAN
NUEVO,LEON,MONTERREY	0.005	GUANAJUATO,PENJAMO
NUEVO,LEON,MONTERREY	0.005	COLIMA,VILLA,DE,ALVAREZ
NUEVO,LEON,MONTERREY	0.005	OAXACA,JUCHITAN,DE,ZARAGOZA
NUEVO,LEON,MONTERREY	0.005	SONORA,ALTAR
NUEVO,LEON,MONTERREY	0.005	MICHOACAN,MUGICA
NUEVO,LEON,MONTERREY	0.005	MORELOS,HUITZILAC
NUEVO,LEON,MONTERREY	0.005	CHIAPAS,PALENQUE
NUEVO,LEON,MONTERREY	0.010	DISTRITO,FEDERAL,CUAJIMALPA,DE,MORELOS
NUEVO,LEON,MONTERREY	0.010	DURANGO,OCAMPO
NUEVO,LEON,MONTERREY	0.005	GUERRERO,LEONARDO,BRAVO
NUEVO,LEON,MONTERREY	0.005	TABASCO,CUNDUACAN
NUEVO,LEON,MONTERREY	0.010	GUANAJUATO,CUERAMARO
NUEVO,LEON,MONTERREY	0.005	MICHOACAN,HIDALGO
NUEVO,LEON,MONTERREY	0.005	CHIHUAHUA,OCAMPO
NUEVO,LEON,MONTERREY	0.005	CHIHUAHUA,MORELOS
NUEVO,LEON,MONTERREY	0.005	MICHOACAN,PARACUARO
NUEVO,LEON,MONTERREY	0.016	MICHOACAN,COTIJA
NUEVO,LEON,MONTERREY	0.005	CHIAPAS,TONALA
NUEVO,LEON,MONTERREY	0.005	MEXICO,CHICOLOAPAN
NUEVO,LEON,MONTERREY	0.005	MICHOACAN,PARACHO
NUEVO,LEON,MONTERREY	0.005	MICHOACAN,PERIBAN
NUEVO,LEON,MONTERREY	0.010	MICHOACAN,TUMBISCATIO
NUEVO,LEON,MONTERREY	0.005	NUEVO,LEON,GARCIA
NUEVO,LEON,MONTERREY	0.005	TABASCO,BALANCAN
NUEVO,LEON,MONTERREY	0.010	VERACRUZ,SAN,ANDRES,TUXTLA
NUEVO,LEON,MONTERREY	0.005	DISTRITO,FEDERAL,MILPA,ALTA
NUEVO,LEON,MONTERREY	0.010	MORELOS,COATLAN,DEL,RIO
NUEVO,LEON,MONTERREY	0.010	JALISCO,SAN,JUANITO,DE,ESCOBEDO
NUEVO,LEON,MONTERREY	0.010	MICHOACAN,SENGUIO
NUEVO,LEON,MONTERREY	0.016	MICHOACAN,TZINTZUNTZAN
NUEVO,LEON,MONTERREY	0.005	BAJA,CALIFORNIA,SUR,MULEGE
NUEVO,LEON,MONTERREY	0.005	GUANAJUATO,MANUEL,DOBLADO
NUEVO,LEON,MONTERREY	0.005	MICHOACAN,TINGÜINDIN
NUEVO,LEON,MONTERREY	0.005	SAN,LUIS,POTOSI,CIUDAD,FERNANDEZ
MICHOACAN,MORELIA	0.006	SINALOA,GUASAVE
MICHOACAN,MORELIA	0.013	MICHOACAN,URUAPAN
MICHOACAN,MORELIA	0.006	CHIHUAHUA,GUADALUPE
MICHOACAN,MORELIA	0.008	DISTRITO,FEDERAL,IZTAPALAPA
MICHOACAN,MORELIA	0.006	SONORA,CAJEME
MICHOACAN,MORELIA	0.015	MICHOACAN,LAZARO,CARDENAS
MICHOACAN,MORELIA	0.006	GUERRERO,TECPAN,DE,GALEANA
MICHOACAN,MORELIA	0.008	SONORA,HERMOSILLO
MICHOACAN,MORELIA	0.006	SINALOA,BADIRAGUATO
MICHOACAN,MORELIA	0.008	QUINTANA,ROO,BENITO,JUAREZ
MICHOACAN,MORELIA	0.017	VERACRUZ,VERACRUZ
MICHOACAN,MORELIA	0.010	DISTRITO,FEDERAL,CUAUHTEMOC
MICHOACAN,MORELIA	0.006	GUERRERO,AJUCHITLAN,DEL,PROGRESO
MICHOACAN,MORELIA	0.006	CHIAPAS,TAPACHULA
MICHOACAN,MORELIA	0.010	NUEVO,LEON,SAN,NICOLAS,DE,LOS,GARZA
MICHOACAN,MORELIA	0.006	MICHOACAN,TEPALCATEPEC
MICHOACAN,MORELIA	0.008	NUEVO,LEON,SANTA,CATARINA
MICHOACAN,MORELIA	0.008	NUEVO,LEON,SAN,PEDRO,GARZA,GARCIA
MICHOACAN,MORELIA	0.008	VERACRUZ,ACAJETE
MICHOACAN,MORELIA	0.006	MICHOACAN,COTIJA
MICHOACAN,MORELIA	0.006	MICHOACAN,TZINTZUNTZAN
SINALOA,AHOME	0.006	MICHOACAN,URUAPAN
SINALOA,AHOME	0.007	MICHOACAN,LAZARO,CARDENAS
SINALOA,AHOME	0.008	VERACRUZ,VERACRUZ
SINALOA,AHOME	0.005	DISTRITO,FEDERAL,CUAUHTEMOC
SINALOA,AHOME	0.005	NUEVO,LEON,SAN,NICOLAS,DE,LOS,GARZA
SINALOA,GUASAVE	0.019	MICHOACAN,URUAPAN
SINALOA,GUASAVE	0.006	MORELOS,CUERNAVACA
SINALOA,GUASAVE	0.006	SINALOA,SALVADOR,ALVARADO
SINALOA,GUASAVE	0.006	GUERRERO,CHILPANCINGO,DE,LOS,BRAVO
SINALOA,GUASAVE	0.006	JALISCO,GUADALAJARA
SINALOA,GUASAVE	0.009	CHIHUAHUA,GUADALUPE
SINALOA,GUASAVE	0.006	DURANGO,SANTIAGO,PAPASQUIARO
SINALOA,GUASAVE	0.013	DISTRITO,FEDERAL,IZTAPALAPA
SINALOA,GUASAVE	0.006	BAJA,CALIFORNIA,MEXICALI
SINALOA,GUASAVE	0.009	SONORA,CAJEME
SINALOA,GUASAVE	0.022	MICHOACAN,LAZARO,CARDENAS
SINALOA,GUASAVE	0.009	GUERRERO,TECPAN,DE,GALEANA
SINALOA,GUASAVE	0.013	SONORA,HERMOSILLO
SINALOA,GUASAVE	0.006	SINALOA,MOCORITO
SINALOA,GUASAVE	0.009	SINALOA,BADIRAGUATO
SINALOA,GUASAVE	0.006	CHIHUAHUA,CUAUHTEMOC
SINALOA,GUASAVE	0.013	QUINTANA,ROO,BENITO,JUAREZ
SINALOA,GUASAVE	0.025	VERACRUZ,VERACRUZ
SINALOA,GUASAVE	0.016	DISTRITO,FEDERAL,CUAUHTEMOC
SINALOA,GUASAVE	0.006	GUERRERO,COYUCA,DE,BENITEZ
SINALOA,GUASAVE	0.009	GUERRERO,AJUCHITLAN,DEL,PROGRESO
SINALOA,GUASAVE	0.006	MICHOACAN,HUETAMO
SINALOA,GUASAVE	0.009	CHIAPAS,TAPACHULA
SINALOA,GUASAVE	0.016	NUEVO,LEON,SAN,NICOLAS,DE,LOS,GARZA
SINALOA,GUASAVE	0.009	MICHOACAN,TEPALCATEPEC
SINALOA,GUASAVE	0.006	SONORA,CANANEA
SINALOA,GUASAVE	0.013	NUEVO,LEON,SANTA,CATARINA
SINALOA,GUASAVE	0.013	NUEVO,LEON,SAN,PEDRO,GARZA,GARCIA
SINALOA,GUASAVE	0.013	VERACRUZ,ACAJETE
SINALOA,GUASAVE	0.006	MICHOACAN,AGUILILLA
SINALOA,GUASAVE	0.006	DISTRITO,FEDERAL,CUAJIMALPA,DE,MORELOS
SINALOA,GUASAVE	0.006	DURANGO,OCAMPO
SINALOA,GUASAVE	0.006	GUANAJUATO,CUERAMARO
SINALOA,GUASAVE	0.009	MICHOACAN,COTIJA
SINALOA,GUASAVE	0.006	MICHOACAN,TUMBISCATIO
SINALOA,GUASAVE	0.006	VERACRUZ,SAN,ANDRES,TUXTLA
SINALOA,GUASAVE	0.006	MORELOS,COATLAN,DEL,RIO
SINALOA,GUASAVE	0.006	JALISCO,SAN,JUANITO,DE,ESCOBEDO
SINALOA,GUASAVE	0.006	MICHOACAN,SENGUIO
SINALOA,GUASAVE	0.009	MICHOACAN,TZINTZUNTZAN
MEXICO,ECATEPEC,DE,MORELOS	0.019	AGUASCALIENTES,AGUASCALIENTES
MEXICO,ECATEPEC,DE,MORELOS	0.006	JALISCO,TLAJOMULCO,DE,ZUÑIGA
MEXICO,ECATEPEC,DE,MORELOS	0.006	CHIHUAHUA,MADERA
MEXICO,ECATEPEC,DE,MORELOS	0.006	GUERRERO,ATOYAC,DE,ALVAREZ
MEXICO,ECATEPEC,DE,MORELOS	0.006	MICHOACAN,TURICATO
MEXICO,ECATEPEC,DE,MORELOS	0.008	CHIHUAHUA,DOCTOR,BELISARIO,DOMINGUEZ
MICHOACAN,URUAPAN	0.013	MORELOS,CUERNAVACA
MICHOACAN,URUAPAN	0.013	SINALOA,SALVADOR,ALVARADO
MICHOACAN,URUAPAN	0.013	GUERRERO,CHILPANCINGO,DE,LOS,BRAVO
MICHOACAN,URUAPAN	0.013	JALISCO,GUADALAJARA
MICHOACAN,URUAPAN	0.019	CHIHUAHUA,GUADALUPE
MICHOACAN,URUAPAN	0.006	GUERRERO,PETATLAN
MICHOACAN,URUAPAN	0.013	DURANGO,SANTIAGO,PAPASQUIARO
MICHOACAN,URUAPAN	0.025	DISTRITO,FEDERAL,IZTAPALAPA
MICHOACAN,URUAPAN	0.013	BAJA,CALIFORNIA,MEXICALI
MICHOACAN,URUAPAN	0.019	SONORA,CAJEME
MICHOACAN,URUAPAN	0.044	MICHOACAN,LAZARO,CARDENAS
MICHOACAN,URUAPAN	0.019	GUERRERO,TECPAN,DE,GALEANA
MICHOACAN,URUAPAN	0.025	SONORA,HERMOSILLO
MICHOACAN,URUAPAN	0.013	SINALOA,MOCORITO
MICHOACAN,URUAPAN	0.019	SINALOA,BADIRAGUATO
MICHOACAN,URUAPAN	0.013	CHIHUAHUA,CUAUHTEMOC
MICHOACAN,URUAPAN	0.025	QUINTANA,ROO,BENITO,JUAREZ
MICHOACAN,URUAPAN	0.006	NUEVO,LEON,GUADALUPE
MICHOACAN,URUAPAN	0.006	GUANAJUATO,CELAYA
MICHOACAN,URUAPAN	0.050	VERACRUZ,VERACRUZ
MICHOACAN,URUAPAN	0.006	GUANAJUATO,LEON
MICHOACAN,URUAPAN	0.031	DISTRITO,FEDERAL,CUAUHTEMOC
MICHOACAN,URUAPAN	0.013	GUERRERO,COYUCA,DE,BENITEZ
MICHOACAN,URUAPAN	0.019	GUERRERO,AJUCHITLAN,DEL,PROGRESO
MICHOACAN,URUAPAN	0.013	MICHOACAN,HUETAMO
MICHOACAN,URUAPAN	0.006	MORELOS,TEMIXCO
MICHOACAN,URUAPAN	0.019	CHIAPAS,TAPACHULA
MICHOACAN,URUAPAN	0.031	NUEVO,LEON,SAN,NICOLAS,DE,LOS,GARZA
MICHOACAN,URUAPAN	0.019	MICHOACAN,TEPALCATEPEC
MICHOACAN,URUAPAN	0.006	DISTRITO,FEDERAL,MIGUEL,HIDALGO
MICHOACAN,URUAPAN	0.013	SONORA,CANANEA
MICHOACAN,URUAPAN	0.006	NUEVO,LEON,APODACA
MICHOACAN,URUAPAN	0.006	DURANGO,TAMAZULA
MICHOACAN,URUAPAN	0.006	SONORA,MAGDALENA
MICHOACAN,URUAPAN	0.006	CHIHUAHUA,GUACHOCHI
MICHOACAN,URUAPAN	0.025	NUEVO,LEON,SANTA,CATARINA
MICHOACAN,URUAPAN	0.025	NUEVO,LEON,SAN,PEDRO,GARZA,GARCIA
MICHOACAN,URUAPAN	0.025	VERACRUZ,ACAJETE
MICHOACAN,URUAPAN	0.006	SONORA,NAVOJOA
MICHOACAN,URUAPAN	0.013	MICHOACAN,AGUILILLA
MICHOACAN,URUAPAN	0.006	DISTRITO,FEDERAL,COYOACAN
MICHOACAN,URUAPAN	0.006	MEXICO,CHIMALHUACAN
MICHOACAN,URUAPAN	0.006	GUANAJUATO,PENJAMO
MICHOACAN,URUAPAN	0.006	COLIMA,VILLA,DE,ALVAREZ
MICHOACAN,URUAPAN	0.006	OAXACA,JUCHITAN,DE,ZARAGOZA
MICHOACAN,URUAPAN	0.006	SONORA,ALTAR
MICHOACAN,URUAPAN	0.006	MICHOACAN,MUGICA
MICHOACAN,URUAPAN	0.006	MORELOS,HUITZILAC
MICHOACAN,URUAPAN	0.006	CHIAPAS,PALENQUE
MICHOACAN,URUAPAN	0.013	DISTRITO,FEDERAL,CUAJIMALPA,DE,MORELOS
MICHOACAN,URUAPAN	0.013	DURANGO,OCAMPO
MICHOACAN,URUAPAN	0.006	GUERRERO,LEONARDO,BRAVO
MICHOACAN,URUAPAN	0.006	TABASCO,CUNDUACAN
MICHOACAN,URUAPAN	0.013	GUANAJUATO,CUERAMARO
MICHOACAN,URUAPAN	0.006	MICHOACAN,HIDALGO
MICHOACAN,URUAPAN	0.006	CHIHUAHUA,OCAMPO
MICHOACAN,URUAPAN	0.006	CHIHUAHUA,MORELOS
MICHOACAN,URUAPAN	0.006	MICHOACAN,PARACUARO
MICHOACAN,URUAPAN	0.019	MICHOACAN,COTIJA
MICHOACAN,URUAPAN	0.006	CHIAPAS,TONALA
MICHOACAN,URUAPAN	0.006	MEXICO,CHICOLOAPAN
MICHOACAN,URUAPAN	0.006	MICHOACAN,PARACHO
MICHOACAN,URUAPAN	0.006	MICHOACAN,PERIBAN
MICHOACAN,URUAPAN	0.013	MICHOACAN,TUMBISCATIO
MICHOACAN,URUAPAN	0.006	NUEVO,LEON,GARCIA
MICHOACAN,URUAPAN	0.006	TABASCO,BALANCAN
MICHOACAN,URUAPAN	0.013	VERACRUZ,SAN,ANDRES,TUXTLA
MICHOACAN,URUAPAN	0.006	DISTRITO,FEDERAL,MILPA,ALTA
MICHOACAN,URUAPAN	0.013	MORELOS,COATLAN,DEL,RIO
MICHOACAN,URUAPAN	0.013	JALISCO,SAN,JUANITO,DE,ESCOBEDO
MICHOACAN,URUAPAN	0.013	MICHOACAN,SENGUIO
MICHOACAN,URUAPAN	0.019	MICHOACAN,TZINTZUNTZAN
MICHOACAN,URUAPAN	0.006	BAJA,CALIFORNIA,SUR,MULEGE
MICHOACAN,URUAPAN	0.006	GUANAJUATO,MANUEL,DOBLADO
MICHOACAN,URUAPAN	0.006	MICHOACAN,TINGÜINDIN
MICHOACAN,URUAPAN	0.006	SAN,LUIS,POTOSI,CIUDAD,FERNANDEZ
MORELOS,CUERNAVACA	0.006	CHIHUAHUA,GUADALUPE
MORELOS,CUERNAVACA	0.008	DISTRITO,FEDERAL,IZTAPALAPA
MORELOS,CUERNAVACA	0.006	SONORA,CAJEME
MORELOS,CUERNAVACA	0.015	MICHOACAN,LAZARO,CARDENAS
MORELOS,CUERNAVACA	0.006	GUERRERO,TECPAN,DE,GALEANA
MORELOS,CUERNAVACA	0.008	SONORA,HERMOSILLO
MORELOS,CUERNAVACA	0.006	SINALOA,BADIRAGUATO
MORELOS,CUERNAVACA	0.008	QUINTANA,ROO,BENITO,JUAREZ
MORELOS,CUERNAVACA	0.017	VERACRUZ,VERACRUZ
MORELOS,CUERNAVACA	0.010	DISTRITO,FEDERAL,CUAUHTEMOC
MORELOS,CUERNAVACA	0.006	GUERRERO,AJUCHITLAN,DEL,PROGRESO
MORELOS,CUERNAVACA	0.006	CHIAPAS,TAPACHULA
MORELOS,CUERNAVACA	0.010	NUEVO,LEON,SAN,NICOLAS,DE,LOS,GARZA
MORELOS,CUERNAVACA	0.006	MICHOACAN,TEPALCATEPEC
MORELOS,CUERNAVACA	0.008	NUEVO,LEON,SANTA,CATARINA
MORELOS,CUERNAVACA	0.008	NUEVO,LEON,SAN,PEDRO,GARZA,GARCIA
MORELOS,CUERNAVACA	0.008	VERACRUZ,ACAJETE
MORELOS,CUERNAVACA	0.006	MICHOACAN,COTIJA
MORELOS,CUERNAVACA	0.006	MICHOACAN,TZINTZUNTZAN
SINALOA,SALVADOR,ALVARADO	0.006	CHIHUAHUA,GUADALUPE
SINALOA,SALVADOR,ALVARADO	0.008	DISTRITO,FEDERAL,IZTAPALAPA
SINALOA,SALVADOR,ALVARADO	0.006	SONORA,CAJEME
SINALOA,SALVADOR,ALVARADO	0.015	MICHOACAN,LAZARO,CARDENAS
SINALOA,SALVADOR,ALVARADO	0.006	GUERRERO,TECPAN,DE,GALEANA
SINALOA,SALVADOR,ALVARADO	0.008	SONORA,HERMOSILLO
SINALOA,SALVADOR,ALVARADO	0.006	SINALOA,BADIRAGUATO
SINALOA,SALVADOR,ALVARADO	0.008	QUINTANA,ROO,BENITO,JUAREZ
SINALOA,SALVADOR,ALVARADO	0.017	VERACRUZ,VERACRUZ
SINALOA,SALVADOR,ALVARADO	0.010	DISTRITO,FEDERAL,CUAUHTEMOC
SINALOA,SALVADOR,ALVARADO	0.006	GUERRERO,AJUCHITLAN,DEL,PROGRESO
SINALOA,SALVADOR,ALVARADO	0.006	CHIAPAS,TAPACHULA
SINALOA,SALVADOR,ALVARADO	0.010	NUEVO,LEON,SAN,NICOLAS,DE,LOS,GARZA
SINALOA,SALVADOR,ALVARADO	0.006	MICHOACAN,TEPALCATEPEC
SINALOA,SALVADOR,ALVARADO	0.008	NUEVO,LEON,SANTA,CATARINA
SINALOA,SALVADOR,ALVARADO	0.008	NUEVO,LEON,SAN,PEDRO,GARZA,GARCIA
SINALOA,SALVADOR,ALVARADO	0.008	VERACRUZ,ACAJETE
SINALOA,SALVADOR,ALVARADO	0.006	MICHOACAN,COTIJA
SINALOA,SALVADOR,ALVARADO	0.006	MICHOACAN,TZINTZUNTZAN
GUERRERO,CHILPANCINGO,DE,LOS,BRAVO	0.006	CHIHUAHUA,GUADALUPE
GUERRERO,CHILPANCINGO,DE,LOS,BRAVO	0.008	DISTRITO,FEDERAL,IZTAPALAPA
GUERRERO,CHILPANCINGO,DE,LOS,BRAVO	0.006	SONORA,CAJEME
GUERRERO,CHILPANCINGO,DE,LOS,BRAVO	0.015	MICHOACAN,LAZARO,CARDENAS
GUERRERO,CHILPANCINGO,DE,LOS,BRAVO	0.006	GUERRERO,TECPAN,DE,GALEANA
GUERRERO,CHILPANCINGO,DE,LOS,BRAVO	0.008	SONORA,HERMOSILLO
GUERRERO,CHILPANCINGO,DE,LOS,BRAVO	0.006	SINALOA,BADIRAGUATO
GUERRERO,CHILPANCINGO,DE,LOS,BRAVO	0.008	QUINTANA,ROO,BENITO,JUAREZ
GUERRERO,CHILPANCINGO,DE,LOS,BRAVO	0.017	VERACRUZ,VERACRUZ
GUERRERO,CHILPANCINGO,DE,LOS,BRAVO	0.010	DISTRITO,FEDERAL,CUAUHTEMOC
GUERRERO,CHILPANCINGO,DE,LOS,BRAVO	0.006	GUERRERO,AJUCHITLAN,DEL,PROGRESO
GUERRERO,CHILPANCINGO,DE,LOS,BRAVO	0.006	CHIAPAS,TAPACHULA
GUERRERO,CHILPANCINGO,DE,LOS,BRAVO	0.010	NUEVO,LEON,SAN,NICOLAS,DE,LOS,GARZA
GUERRERO,CHILPANCINGO,DE,LOS,BRAVO	0.006	MICHOACAN,TEPALCATEPEC
GUERRERO,CHILPANCINGO,DE,LOS,BRAVO	0.008	NUEVO,LEON,SANTA,CATARINA
GUERRERO,CHILPANCINGO,DE,LOS,BRAVO	0.008	NUEVO,LEON,SAN,PEDRO,GARZA,GARCIA
GUERRERO,CHILPANCINGO,DE,LOS,BRAVO	0.008	VERACRUZ,ACAJETE
GUERRERO,CHILPANCINGO,DE,LOS,BRAVO	0.006	MICHOACAN,COTIJA
GUERRERO,CHILPANCINGO,DE,LOS,BRAVO	0.006	MICHOACAN,TZINTZUNTZAN
TAMAULIPAS,NUEVO,LAREDO	0.019	AGUASCALIENTES,AGUASCALIENTES
TAMAULIPAS,NUEVO,LAREDO	0.006	JALISCO,TLAJOMULCO,DE,ZUÑIGA
TAMAULIPAS,NUEVO,LAREDO	0.006	CHIHUAHUA,MADERA
TAMAULIPAS,NUEVO,LAREDO	0.006	GUERRERO,ATOYAC,DE,ALVAREZ
TAMAULIPAS,NUEVO,LAREDO	0.006	MICHOACAN,TURICATO
TAMAULIPAS,NUEVO,LAREDO	0.008	CHIHUAHUA,DOCTOR,BELISARIO,DOMINGUEZ
MICHOACAN,APATZINGAN	0.019	AGUASCALIENTES,AGUASCALIENTES
MICHOACAN,APATZINGAN	0.006	JALISCO,TLAJOMULCO,DE,ZUÑIGA
MICHOACAN,APATZINGAN	0.006	CHIHUAHUA,MADERA
MICHOACAN,APATZINGAN	0.006	GUERRERO,ATOYAC,DE,ALVAREZ
MICHOACAN,APATZINGAN	0.006	MICHOACAN,TURICATO
MICHOACAN,APATZINGAN	0.008	CHIHUAHUA,DOCTOR,BELISARIO,DOMINGUEZ
JALISCO,GUADALAJARA	0.006	CHIHUAHUA,GUADALUPE
JALISCO,GUADALAJARA	0.008	DISTRITO,FEDERAL,IZTAPALAPA
JALISCO,GUADALAJARA	0.006	SONORA,CAJEME
JALISCO,GUADALAJARA	0.015	MICHOACAN,LAZARO,CARDENAS
JALISCO,GUADALAJARA	0.006	GUERRERO,TECPAN,DE,GALEANA
JALISCO,GUADALAJARA	0.008	SONORA,HERMOSILLO
JALISCO,GUADALAJARA	0.006	SINALOA,BADIRAGUATO
JALISCO,GUADALAJARA	0.008	QUINTANA,ROO,BENITO,JUAREZ
JALISCO,GUADALAJARA	0.017	VERACRUZ,VERACRUZ
JALISCO,GUADALAJARA	0.010	DISTRITO,FEDERAL,CUAUHTEMOC
JALISCO,GUADALAJARA	0.006	GUERRERO,AJUCHITLAN,DEL,PROGRESO
JALISCO,GUADALAJARA	0.006	CHIAPAS,TAPACHULA
JALISCO,GUADALAJARA	0.010	NUEVO,LEON,SAN,NICOLAS,DE,LOS,GARZA
JALISCO,GUADALAJARA	0.006	MICHOACAN,TEPALCATEPEC
JALISCO,GUADALAJARA	0.008	NUEVO,LEON,SANTA,CATARINA
JALISCO,GUADALAJARA	0.008	NUEVO,LEON,SAN,PEDRO,GARZA,GARCIA
JALISCO,GUADALAJARA	0.008	VERACRUZ,ACAJETE
JALISCO,GUADALAJARA	0.006	MICHOACAN,COTIJA
JALISCO,GUADALAJARA	0.006	MICHOACAN,TZINTZUNTZAN
CHIHUAHUA,GUADALUPE	0.006	DURANGO,SANTIAGO,PAPASQUIARO
CHIHUAHUA,GUADALUPE	0.013	DISTRITO,FEDERAL,IZTAPALAPA
CHIHUAHUA,GUADALUPE	0.006	BAJA,CALIFORNIA,MEXICALI
CHIHUAHUA,GUADALUPE	0.009	SONORA,CAJEME
CHIHUAHUA,GUADALUPE	0.022	MICHOACAN,LAZARO,CARDENAS
CHIHUAHUA,GUADALUPE	0.009	GUERRERO,TECPAN,DE,GALEANA
CHIHUAHUA,GUADALUPE	0.013	SONORA,HERMOSILLO
CHIHUAHUA,GUADALUPE	0.006	SINALOA,MOCORITO
CHIHUAHUA,GUADALUPE	0.009	SINALOA,BADIRAGUATO
CHIHUAHUA,GUADALUPE	0.006	CHIHUAHUA,CUAUHTEMOC
CHIHUAHUA,GUADALUPE	0.013	QUINTANA,ROO,BENITO,JUAREZ
CHIHUAHUA,GUADALUPE	0.025	VERACRUZ,VERACRUZ
CHIHUAHUA,GUADALUPE	0.016	DISTRITO,FEDERAL,CUAUHTEMOC
CHIHUAHUA,GUADALUPE	0.006	GUERRERO,COYUCA,DE,BENITEZ
CHIHUAHUA,GUADALUPE	0.009	GUERRERO,AJUCHITLAN,DEL,PROGRESO
CHIHUAHUA,GUADALUPE	0.006	MICHOACAN,HUETAMO
CHIHUAHUA,GUADALUPE	0.009	CHIAPAS,TAPACHULA
CHIHUAHUA,GUADALUPE	0.016	NUEVO,LEON,SAN,NICOLAS,DE,LOS,GARZA
CHIHUAHUA,GUADALUPE	0.009	MICHOACAN,TEPALCATEPEC
CHIHUAHUA,GUADALUPE	0.006	SONORA,CANANEA
CHIHUAHUA,GUADALUPE	0.013	NUEVO,LEON,SANTA,CATARINA
CHIHUAHUA,GUADALUPE	0.013	NUEVO,LEON,SAN,PEDRO,GARZA,GARCIA
CHIHUAHUA,GUADALUPE	0.013	VERACRUZ,ACAJETE
CHIHUAHUA,GUADALUPE	0.006	MICHOACAN,AGUILILLA
CHIHUAHUA,GUADALUPE	0.006	DISTRITO,FEDERAL,CUAJIMALPA,DE,MORELOS
CHIHUAHUA,GUADALUPE	0.006	DURANGO,OCAMPO
CHIHUAHUA,GUADALUPE	0.006	GUANAJUATO,CUERAMARO
CHIHUAHUA,GUADALUPE	0.009	MICHOACAN,COTIJA
CHIHUAHUA,GUADALUPE	0.006	MICHOACAN,TUMBISCATIO
CHIHUAHUA,GUADALUPE	0.006	VERACRUZ,SAN,ANDRES,TUXTLA
CHIHUAHUA,GUADALUPE	0.006	MORELOS,COATLAN,DEL,RIO
CHIHUAHUA,GUADALUPE	0.006	JALISCO,SAN,JUANITO,DE,ESCOBEDO
CHIHUAHUA,GUADALUPE	0.006	MICHOACAN,SENGUIO
CHIHUAHUA,GUADALUPE	0.009	MICHOACAN,TZINTZUNTZAN
GUERRERO,PETATLAN	0.007	MICHOACAN,LAZARO,CARDENAS
GUERRERO,PETATLAN	0.008	VERACRUZ,VERACRUZ
GUERRERO,PETATLAN	0.005	DISTRITO,FEDERAL,CUAUHTEMOC
GUERRERO,PETATLAN	0.005	NUEVO,LEON,SAN,NICOLAS,DE,LOS,GARZA
DURANGO,SANTIAGO,PAPASQUIARO	0.008	DISTRITO,FEDERAL,IZTAPALAPA
DURANGO,SANTIAGO,PAPASQUIARO	0.006	SONORA,CAJEME
DURANGO,SANTIAGO,PAPASQUIARO	0.015	MICHOACAN,LAZARO,CARDENAS
DURANGO,SANTIAGO,PAPASQUIARO	0.006	GUERRERO,TECPAN,DE,GALEANA
DURANGO,SANTIAGO,PAPASQUIARO	0.008	SONORA,HERMOSILLO
DURANGO,SANTIAGO,PAPASQUIARO	0.006	SINALOA,BADIRAGUATO
DURANGO,SANTIAGO,PAPASQUIARO	0.008	QUINTANA,ROO,BENITO,JUAREZ
DURANGO,SANTIAGO,PAPASQUIARO	0.017	VERACRUZ,VERACRUZ
DURANGO,SANTIAGO,PAPASQUIARO	0.010	DISTRITO,FEDERAL,CUAUHTEMOC
DURANGO,SANTIAGO,PAPASQUIARO	0.006	GUERRERO,AJUCHITLAN,DEL,PROGRESO
DURANGO,SANTIAGO,PAPASQUIARO	0.006	CHIAPAS,TAPACHULA
DURANGO,SANTIAGO,PAPASQUIARO	0.010	NUEVO,LEON,SAN,NICOLAS,DE,LOS,GARZA
DURANGO,SANTIAGO,PAPASQUIARO	0.006	MICHOACAN,TEPALCATEPEC
DURANGO,SANTIAGO,PAPASQUIARO	0.008	NUEVO,LEON,SANTA,CATARINA
DURANGO,SANTIAGO,PAPASQUIARO	0.008	NUEVO,LEON,SAN,PEDRO,GARZA,GARCIA
DURANGO,SANTIAGO,PAPASQUIARO	0.008	VERACRUZ,ACAJETE
DURANGO,SANTIAGO,PAPASQUIARO	0.006	MICHOACAN,COTIJA
DURANGO,SANTIAGO,PAPASQUIARO	0.006	MICHOACAN,TZINTZUNTZAN
DISTRITO,FEDERAL,IZTAPALAPA	0.008	BAJA,CALIFORNIA,MEXICALI
DISTRITO,FEDERAL,IZTAPALAPA	0.013	SONORA,CAJEME
DISTRITO,FEDERAL,IZTAPALAPA	0.029	MICHOACAN,LAZARO,CARDENAS
DISTRITO,FEDERAL,IZTAPALAPA	0.013	GUERRERO,TECPAN,DE,GALEANA
DISTRITO,FEDERAL,IZTAPALAPA	0.017	SONORA,HERMOSILLO
DISTRITO,FEDERAL,IZTAPALAPA	0.008	SINALOA,MOCORITO
DISTRITO,FEDERAL,IZTAPALAPA	0.013	SINALOA,BADIRAGUATO
DISTRITO,FEDERAL,IZTAPALAPA	0.008	CHIHUAHUA,CUAUHTEMOC
DISTRITO,FEDERAL,IZTAPALAPA	0.017	QUINTANA,ROO,BENITO,JUAREZ
DISTRITO,FEDERAL,IZTAPALAPA	0.033	VERACRUZ,VERACRUZ
DISTRITO,FEDERAL,IZTAPALAPA	0.021	DISTRITO,FEDERAL,CUAUHTEMOC
DISTRITO,FEDERAL,IZTAPALAPA	0.008	GUERRERO,COYUCA,DE,BENITEZ
DISTRITO,FEDERAL,IZTAPALAPA	0.013	GUERRERO,AJUCHITLAN,DEL,PROGRESO
DISTRITO,FEDERAL,IZTAPALAPA	0.008	MICHOACAN,HUETAMO
DISTRITO,FEDERAL,IZTAPALAPA	0.013	CHIAPAS,TAPACHULA
DISTRITO,FEDERAL,IZTAPALAPA	0.021	NUEVO,LEON,SAN,NICOLAS,DE,LOS,GARZA
DISTRITO,FEDERAL,IZTAPALAPA	0.013	MICHOACAN,TEPALCATEPEC
DISTRITO,FEDERAL,IZTAPALAPA	0.008	SONORA,CANANEA
DISTRITO,FEDERAL,IZTAPALAPA	0.017	NUEVO,LEON,SANTA,CATARINA
DISTRITO,FEDERAL,IZTAPALAPA	0.017	NUEVO,LEON,SAN,PEDRO,GARZA,GARCIA
DISTRITO,FEDERAL,IZTAPALAPA	0.017	VERACRUZ,ACAJETE
DISTRITO,FEDERAL,IZTAPALAPA	0.008	MICHOACAN,AGUILILLA
DISTRITO,FEDERAL,IZTAPALAPA	0.008	DISTRITO,FEDERAL,CUAJIMALPA,DE,MORELOS
DISTRITO,FEDERAL,IZTAPALAPA	0.008	DURANGO,OCAMPO
DISTRITO,FEDERAL,IZTAPALAPA	0.008	GUANAJUATO,CUERAMARO
DISTRITO,FEDERAL,IZTAPALAPA	0.013	MICHOACAN,COTIJA
DISTRITO,FEDERAL,IZTAPALAPA	0.008	MICHOACAN,TUMBISCATIO
DISTRITO,FEDERAL,IZTAPALAPA	0.008	VERACRUZ,SAN,ANDRES,TUXTLA
DISTRITO,FEDERAL,IZTAPALAPA	0.008	MORELOS,COATLAN,DEL,RIO
DISTRITO,FEDERAL,IZTAPALAPA	0.008	JALISCO,SAN,JUANITO,DE,ESCOBEDO
DISTRITO,FEDERAL,IZTAPALAPA	0.008	MICHOACAN,SENGUIO
DISTRITO,FEDERAL,IZTAPALAPA	0.013	MICHOACAN,TZINTZUNTZAN
TAMAULIPAS,MATAMOROS	0.009	AGUASCALIENTES,AGUASCALIENTES
BAJA,CALIFORNIA,MEXICALI	0.006	SONORA,CAJEME
BAJA,CALIFORNIA,MEXICALI	0.015	MICHOACAN,LAZARO,CARDENAS
BAJA,CALIFORNIA,MEXICALI	0.006	GUERRERO,TECPAN,DE,GALEANA
BAJA,CALIFORNIA,MEXICALI	0.008	SONORA,HERMOSILLO
BAJA,CALIFORNIA,MEXICALI	0.006	SINALOA,BADIRAGUATO
BAJA,CALIFORNIA,MEXICALI	0.008	QUINTANA,ROO,BENITO,JUAREZ
BAJA,CALIFORNIA,MEXICALI	0.017	VERACRUZ,VERACRUZ
BAJA,CALIFORNIA,MEXICALI	0.010	DISTRITO,FEDERAL,CUAUHTEMOC
BAJA,CALIFORNIA,MEXICALI	0.006	GUERRERO,AJUCHITLAN,DEL,PROGRESO
BAJA,CALIFORNIA,MEXICALI	0.006	CHIAPAS,TAPACHULA
BAJA,CALIFORNIA,MEXICALI	0.010	NUEVO,LEON,SAN,NICOLAS,DE,LOS,GARZA
BAJA,CALIFORNIA,MEXICALI	0.006	MICHOACAN,TEPALCATEPEC
BAJA,CALIFORNIA,MEXICALI	0.008	NUEVO,LEON,SANTA,CATARINA
BAJA,CALIFORNIA,MEXICALI	0.008	NUEVO,LEON,SAN,PEDRO,GARZA,GARCIA
BAJA,CALIFORNIA,MEXICALI	0.008	VERACRUZ,ACAJETE
BAJA,CALIFORNIA,MEXICALI	0.006	MICHOACAN,COTIJA
BAJA,CALIFORNIA,MEXICALI	0.006	MICHOACAN,TZINTZUNTZAN
SONORA,CAJEME	0.022	MICHOACAN,LAZARO,CARDENAS
SONORA,CAJEME	0.009	GUERRERO,TECPAN,DE,GALEANA
SONORA,CAJEME	0.013	SONORA,HERMOSILLO
SONORA,CAJEME	0.006	SINALOA,MOCORITO
SONORA,CAJEME	0.009	SINALOA,BADIRAGUATO
SONORA,CAJEME	0.006	CHIHUAHUA,CUAUHTEMOC
SONORA,CAJEME	0.013	QUINTANA,ROO,BENITO,JUAREZ
SONORA,CAJEME	0.025	VERACRUZ,VERACRUZ
SONORA,CAJEME	0.016	DISTRITO,FEDERAL,CUAUHTEMOC
SONORA,CAJEME	0.006	GUERRERO,COYUCA,DE,BENITEZ
SONORA,CAJEME	0.009	GUERRERO,AJUCHITLAN,DEL,PROGRESO
SONORA,CAJEME	0.006	MICHOACAN,HUETAMO
SONORA,CAJEME	0.009	CHIAPAS,TAPACHULA
SONORA,CAJEME	0.016	NUEVO,LEON,SAN,NICOLAS,DE,LOS,GARZA
SONORA,CAJEME	0.009	MICHOACAN,TEPALCATEPEC
SONORA,CAJEME	0.006	SONORA,CANANEA
SONORA,CAJEME	0.013	NUEVO,LEON,SANTA,CATARINA
SONORA,CAJEME	0.013	NUEVO,LEON,SAN,PEDRO,GARZA,GARCIA
SONORA,CAJEME	0.013	VERACRUZ,ACAJETE
SONORA,CAJEME	0.006	MICHOACAN,AGUILILLA
SONORA,CAJEME	0.006	DISTRITO,FEDERAL,CUAJIMALPA,DE,MORELOS
SONORA,CAJEME	0.006	DURANGO,OCAMPO
SONORA,CAJEME	0.006	GUANAJUATO,CUERAMARO
SONORA,CAJEME	0.009	MICHOACAN,COTIJA
SONORA,CAJEME	0.006	MICHOACAN,TUMBISCATIO
SONORA,CAJEME	0.006	VERACRUZ,SAN,ANDRES,TUXTLA
SONORA,CAJEME	0.006	MORELOS,COATLAN,DEL,RIO
SONORA,CAJEME	0.006	JALISCO,SAN,JUANITO,DE,ESCOBEDO
SONORA,CAJEME	0.006	MICHOACAN,SENGUIO
SONORA,CAJEME	0.009	MICHOACAN,TZINTZUNTZAN
CHIHUAHUA,NUEVO,CASAS,GRANDES	0.009	AGUASCALIENTES,AGUASCALIENTES
MICHOACAN,LAZARO,CARDENAS	0.022	GUERRERO,TECPAN,DE,GALEANA
MICHOACAN,LAZARO,CARDENAS	0.029	SONORA,HERMOSILLO
MICHOACAN,LAZARO,CARDENAS	0.015	SINALOA,MOCORITO
MICHOACAN,LAZARO,CARDENAS	0.022	SINALOA,BADIRAGUATO
MICHOACAN,LAZARO,CARDENAS	0.015	CHIHUAHUA,CUAUHTEMOC
MICHOACAN,LAZARO,CARDENAS	0.029	QUINTANA,ROO,BENITO,JUAREZ
MICHOACAN,LAZARO,CARDENAS	0.007	NUEVO,LEON,GUADALUPE
MICHOACAN,LAZARO,CARDENAS	0.007	GUANAJUATO,CELAYA
MICHOACAN,LAZARO,CARDENAS	0.059	VERACRUZ,VERACRUZ
MICHOACAN,LAZARO,CARDENAS	0.007	GUANAJUATO,LEON
MICHOACAN,LAZARO,CARDENAS	0.037	DISTRITO,FEDERAL,CUAUHTEMOC
MICHOACAN,LAZARO,CARDENAS	0.015	GUERRERO,COYUCA,DE,BENITEZ
MICHOACAN,LAZARO,CARDENAS	0.022	GUERRERO,AJUCHITLAN,DEL,PROGRESO
MICHOACAN,LAZARO,CARDENAS	0.015	MICHOACAN,HUETAMO
MICHOACAN,LAZARO,CARDENAS	0.007	MORELOS,TEMIXCO
MICHOACAN,LAZARO,CARDENAS	0.022	CHIAPAS,TAPACHULA
MICHOACAN,LAZARO,CARDENAS	0.037	NUEVO,LEON,SAN,NICOLAS,DE,LOS,GARZA
MICHOACAN,LAZARO,CARDENAS	0.022	MICHOACAN,TEPALCATEPEC
MICHOACAN,LAZARO,CARDENAS	0.007	DISTRITO,FEDERAL,MIGUEL,HIDALGO
MICHOACAN,LAZARO,CARDENAS	0.015	SONORA,CANANEA
MICHOACAN,LAZARO,CARDENAS	0.007	NUEVO,LEON,APODACA
MICHOACAN,LAZARO,CARDENAS	0.007	DURANGO,TAMAZULA
MICHOACAN,LAZARO,CARDENAS	0.007	SONORA,MAGDALENA
MICHOACAN,LAZARO,CARDENAS	0.007	CHIHUAHUA,GUACHOCHI
MICHOACAN,LAZARO,CARDENAS	0.029	NUEVO,LEON,SANTA,CATARINA
MICHOACAN,LAZARO,CARDENAS	0.029	NUEVO,LEON,SAN,PEDRO,GARZA,GARCIA
MICHOACAN,LAZARO,CARDENAS	0.029	VERACRUZ,ACAJETE
MICHOACAN,LAZARO,CARDENAS	0.007	SONORA,NAVOJOA
MICHOACAN,LAZARO,CARDENAS	0.015	MICHOACAN,AGUILILLA
MICHOACAN,LAZARO,CARDENAS	0.007	DISTRITO,FEDERAL,COYOACAN
MICHOACAN,LAZARO,CARDENAS	0.007	MEXICO,CHIMALHUACAN
MICHOACAN,LAZARO,CARDENAS	0.007	GUANAJUATO,PENJAMO
MICHOACAN,LAZARO,CARDENAS	0.007	COLIMA,VILLA,DE,ALVAREZ
MICHOACAN,LAZARO,CARDENAS	0.007	OAXACA,JUCHITAN,DE,ZARAGOZA
MICHOACAN,LAZARO,CARDENAS	0.007	SONORA,ALTAR
MICHOACAN,LAZARO,CARDENAS	0.007	MICHOACAN,MUGICA
MICHOACAN,LAZARO,CARDENAS	0.007	MORELOS,HUITZILAC
MICHOACAN,LAZARO,CARDENAS	0.007	CHIAPAS,PALENQUE
MICHOACAN,LAZARO,CARDENAS	0.015	DISTRITO,FEDERAL,CUAJIMALPA,DE,MORELOS
MICHOACAN,LAZARO,CARDENAS	0.015	DURANGO,OCAMPO
MICHOACAN,LAZARO,CARDENAS	0.007	GUERRERO,LEONARDO,BRAVO
MICHOACAN,LAZARO,CARDENAS	0.007	TABASCO,CUNDUACAN
MICHOACAN,LAZARO,CARDENAS	0.015	GUANAJUATO,CUERAMARO
MICHOACAN,LAZARO,CARDENAS	0.007	MICHOACAN,HIDALGO
MICHOACAN,LAZARO,CARDENAS	0.007	CHIHUAHUA,OCAMPO
MICHOACAN,LAZARO,CARDENAS	0.007	CHIHUAHUA,MORELOS
MICHOACAN,LAZARO,CARDENAS	0.007	MICHOACAN,PARACUARO
MICHOACAN,LAZARO,CARDENAS	0.022	MICHOACAN,COTIJA
MICHOACAN,LAZARO,CARDENAS	0.007	CHIAPAS,TONALA
MICHOACAN,LAZARO,CARDENAS	0.007	MEXICO,CHICOLOAPAN
MICHOACAN,LAZARO,CARDENAS	0.007	MICHOACAN,PARACHO
MICHOACAN,LAZARO,CARDENAS	0.007	MICHOACAN,PERIBAN
MICHOACAN,LAZARO,CARDENAS	0.015	MICHOACAN,TUMBISCATIO
MICHOACAN,LAZARO,CARDENAS	0.007	NUEVO,LEON,GARCIA
MICHOACAN,LAZARO,CARDENAS	0.007	TABASCO,BALANCAN
MICHOACAN,LAZARO,CARDENAS	0.015	VERACRUZ,SAN,ANDRES,TUXTLA
MICHOACAN,LAZARO,CARDENAS	0.007	DISTRITO,FEDERAL,MILPA,ALTA
MICHOACAN,LAZARO,CARDENAS	0.015	MORELOS,COATLAN,DEL,RIO
MICHOACAN,LAZARO,CARDENAS	0.015	JALISCO,SAN,JUANITO,DE,ESCOBEDO
MICHOACAN,LAZARO,CARDENAS	0.015	MICHOACAN,SENGUIO
MICHOACAN,LAZARO,CARDENAS	0.022	MICHOACAN,TZINTZUNTZAN
MICHOACAN,LAZARO,CARDENAS	0.007	BAJA,CALIFORNIA,SUR,MULEGE
MICHOACAN,LAZARO,CARDENAS	0.007	GUANAJUATO,MANUEL,DOBLADO
MICHOACAN,LAZARO,CARDENAS	0.007	MICHOACAN,TINGÜINDIN
MICHOACAN,LAZARO,CARDENAS	0.007	SAN,LUIS,POTOSI,CIUDAD,FERNANDEZ
GUERRERO,TECPAN,DE,GALEANA	0.013	SONORA,HERMOSILLO
GUERRERO,TECPAN,DE,GALEANA	0.006	SINALOA,MOCORITO
GUERRERO,TECPAN,DE,GALEANA	0.009	SINALOA,BADIRAGUATO
GUERRERO,TECPAN,DE,GALEANA	0.006	CHIHUAHUA,CUAUHTEMOC
GUERRERO,TECPAN,DE,GALEANA	0.013	QUINTANA,ROO,BENITO,JUAREZ
GUERRERO,TECPAN,DE,GALEANA	0.025	VERACRUZ,VERACRUZ
GUERRERO,TECPAN,DE,GALEANA	0.016	DISTRITO,FEDERAL,CUAUHTEMOC
GUERRERO,TECPAN,DE,GALEANA	0.006	GUERRERO,COYUCA,DE,BENITEZ
GUERRERO,TECPAN,DE,GALEANA	0.009	GUERRERO,AJUCHITLAN,DEL,PROGRESO
GUERRERO,TECPAN,DE,GALEANA	0.006	MICHOACAN,HUETAMO
GUERRERO,TECPAN,DE,GALEANA	0.009	CHIAPAS,TAPACHULA
GUERRERO,TECPAN,DE,GALEANA	0.016	NUEVO,LEON,SAN,NICOLAS,DE,LOS,GARZA
GUERRERO,TECPAN,DE,GALEANA	0.009	MICHOACAN,TEPALCATEPEC
GUERRERO,TECPAN,DE,GALEANA	0.006	SONORA,CANANEA
GUERRERO,TECPAN,DE,GALEANA	0.013	NUEVO,LEON,SANTA,CATARINA
GUERRERO,TECPAN,DE,GALEANA	0.013	NUEVO,LEON,SAN,PEDRO,GARZA,GARCIA
GUERRERO,TECPAN,DE,GALEANA	0.013	VERACRUZ,ACAJETE
GUERRERO,TECPAN,DE,GALEANA	0.006	MICHOACAN,AGUILILLA
GUERRERO,TECPAN,DE,GALEANA	0.006	DISTRITO,FEDERAL,CUAJIMALPA,DE,MORELOS
GUERRERO,TECPAN,DE,GALEANA	0.006	DURANGO,OCAMPO
GUERRERO,TECPAN,DE,GALEANA	0.006	GUANAJUATO,CUERAMARO
GUERRERO,TECPAN,DE,GALEANA	0.009	MICHOACAN,COTIJA
GUERRERO,TECPAN,DE,GALEANA	0.006	MICHOACAN,TUMBISCATIO
GUERRERO,TECPAN,DE,GALEANA	0.006	VERACRUZ,SAN,ANDRES,TUXTLA
GUERRERO,TECPAN,DE,GALEANA	0.006	MORELOS,COATLAN,DEL,RIO
GUERRERO,TECPAN,DE,GALEANA	0.006	JALISCO,SAN,JUANITO,DE,ESCOBEDO
GUERRERO,TECPAN,DE,GALEANA	0.006	MICHOACAN,SENGUIO
GUERRERO,TECPAN,DE,GALEANA	0.009	MICHOACAN,TZINTZUNTZAN
SONORA,HERMOSILLO	0.008	SINALOA,MOCORITO
SONORA,HERMOSILLO	0.013	SINALOA,BADIRAGUATO
SONORA,HERMOSILLO	0.008	CHIHUAHUA,CUAUHTEMOC
SONORA,HERMOSILLO	0.017	QUINTANA,ROO,BENITO,JUAREZ
SONORA,HERMOSILLO	0.033	VERACRUZ,VERACRUZ
SONORA,HERMOSILLO	0.021	DISTRITO,FEDERAL,CUAUHTEMOC
SONORA,HERMOSILLO	0.008	GUERRERO,COYUCA,DE,BENITEZ
SONORA,HERMOSILLO	0.013	GUERRERO,AJUCHITLAN,DEL,PROGRESO
SONORA,HERMOSILLO	0.008	MICHOACAN,HUETAMO
SONORA,HERMOSILLO	0.013	CHIAPAS,TAPACHULA
SONORA,HERMOSILLO	0.021	NUEVO,LEON,SAN,NICOLAS,DE,LOS,GARZA
SONORA,HERMOSILLO	0.013	MICHOACAN,TEPALCATEPEC
SONORA,HERMOSILLO	0.008	SONORA,CANANEA
SONORA,HERMOSILLO	0.017	NUEVO,LEON,SANTA,CATARINA
SONORA,HERMOSILLO	0.017	NUEVO,LEON,SAN,PEDRO,GARZA,GARCIA
SONORA,HERMOSILLO	0.017	VERACRUZ,ACAJETE
SONORA,HERMOSILLO	0.008	MICHOACAN,AGUILILLA
SONORA,HERMOSILLO	0.008	DISTRITO,FEDERAL,CUAJIMALPA,DE,MORELOS
SONORA,HERMOSILLO	0.008	DURANGO,OCAMPO
SONORA,HERMOSILLO	0.008	GUANAJUATO,CUERAMARO
SONORA,HERMOSILLO	0.013	MICHOACAN,COTIJA
SONORA,HERMOSILLO	0.008	MICHOACAN,TUMBISCATIO
SONORA,HERMOSILLO	0.008	VERACRUZ,SAN,ANDRES,TUXTLA
SONORA,HERMOSILLO	0.008	MORELOS,COATLAN,DEL,RIO
SONORA,HERMOSILLO	0.008	JALISCO,SAN,JUANITO,DE,ESCOBEDO
SONORA,HERMOSILLO	0.008	MICHOACAN,SENGUIO
SONORA,HERMOSILLO	0.013	MICHOACAN,TZINTZUNTZAN
AGUASCALIENTES,AGUASCALIENTES	0.028	JALISCO,TLAJOMULCO,DE,ZUÑIGA
AGUASCALIENTES,AGUASCALIENTES	0.028	CHIHUAHUA,MADERA
AGUASCALIENTES,AGUASCALIENTES	0.028	GUERRERO,ATOYAC,DE,ALVAREZ
AGUASCALIENTES,AGUASCALIENTES	0.019	SONORA,CABORCA
AGUASCALIENTES,AGUASCALIENTES	0.009	COLIMA,COLIMA
AGUASCALIENTES,AGUASCALIENTES	0.009	NUEVO,LEON,SANTIAGO
AGUASCALIENTES,AGUASCALIENTES	0.009	HIDALGO,PACHUCA,DE,SOTO
AGUASCALIENTES,AGUASCALIENTES	0.009	SONORA,AGUA,PRIETA
AGUASCALIENTES,AGUASCALIENTES	0.009	SONORA,SARIC
AGUASCALIENTES,AGUASCALIENTES	0.009	MICHOACAN,SAN,LUCAS
AGUASCALIENTES,AGUASCALIENTES	0.009	MICHOACAN,AQUILA
AGUASCALIENTES,AGUASCALIENTES	0.009	DURANGO,MEZQUITAL
AGUASCALIENTES,AGUASCALIENTES	0.009	MICHOACAN,COALCOMAN,DE,VAZQUEZ,PALLARES
AGUASCALIENTES,AGUASCALIENTES	0.019	CAMPECHE,CARMEN
AGUASCALIENTES,AGUASCALIENTES	0.019	AGUASCALIENTES,JESUS,MARIA
AGUASCALIENTES,AGUASCALIENTES	0.028	MICHOACAN,TURICATO
AGUASCALIENTES,AGUASCALIENTES	0.009	MICHOACAN,TACAMBARO
AGUASCALIENTES,AGUASCALIENTES	0.009	VERACRUZ,ISLA
AGUASCALIENTES,AGUASCALIENTES	0.009	NUEVO,LEON,ALLENDE
AGUASCALIENTES,AGUASCALIENTES	0.019	GUANAJUATO,COMONFORT
AGUASCALIENTES,AGUASCALIENTES	0.038	CHIHUAHUA,DOCTOR,BELISARIO,DOMINGUEZ
AGUASCALIENTES,AGUASCALIENTES	0.019	JALISCO,ZAPOTITLAN,DE,VADILLO
AGUASCALIENTES,AGUASCALIENTES	0.019	SONORA,TRINCHERAS
SINALOA,MOCORITO	0.006	SINALOA,BADIRAGUATO
SINALOA,MOCORITO	0.008	QUINTANA,ROO,BENITO,JUAREZ
SINALOA,MOCORITO	0.017	VERACRUZ,VERACRUZ
SINALOA,MOCORITO	0.010	DISTRITO,FEDERAL,CUAUHTEMOC
SINALOA,MOCORITO	0.006	GUERRERO,AJUCHITLAN,DEL,PROGRESO
SINALOA,MOCORITO	0.006	CHIAPAS,TAPACHULA
SINALOA,MOCORITO	0.010	NUEVO,LEON,SAN,NICOLAS,DE,LOS,GARZA
SINALOA,MOCORITO	0.006	MICHOACAN,TEPALCATEPEC
SINALOA,MOCORITO	0.008	NUEVO,LEON,SANTA,CATARINA
SINALOA,MOCORITO	0.008	NUEVO,LEON,SAN,PEDRO,GARZA,GARCIA
SINALOA,MOCORITO	0.008	VERACRUZ,ACAJETE
SINALOA,MOCORITO	0.006	MICHOACAN,COTIJA
SINALOA,MOCORITO	0.006	MICHOACAN,TZINTZUNTZAN
SINALOA,BADIRAGUATO	0.006	CHIHUAHUA,CUAUHTEMOC
SINALOA,BADIRAGUATO	0.013	QUINTANA,ROO,BENITO,JUAREZ
SINALOA,BADIRAGUATO	0.025	VERACRUZ,VERACRUZ
SINALOA,BADIRAGUATO	0.016	DISTRITO,FEDERAL,CUAUHTEMOC
SINALOA,BADIRAGUATO	0.006	GUERRERO,COYUCA,DE,BENITEZ
SINALOA,BADIRAGUATO	0.009	GUERRERO,AJUCHITLAN,DEL,PROGRESO
SINALOA,BADIRAGUATO	0.006	MICHOACAN,HUETAMO
SINALOA,BADIRAGUATO	0.009	CHIAPAS,TAPACHULA
SINALOA,BADIRAGUATO	0.016	NUEVO,LEON,SAN,NICOLAS,DE,LOS,GARZA
SINALOA,BADIRAGUATO	0.009	MICHOACAN,TEPALCATEPEC
SINALOA,BADIRAGUATO	0.006	SONORA,CANANEA
SINALOA,BADIRAGUATO	0.013	NUEVO,LEON,SANTA,CATARINA
SINALOA,BADIRAGUATO	0.013	NUEVO,LEON,SAN,PEDRO,GARZA,GARCIA
SINALOA,BADIRAGUATO	0.013	VERACRUZ,ACAJETE
SINALOA,BADIRAGUATO	0.006	MICHOACAN,AGUILILLA
SINALOA,BADIRAGUATO	0.006	DISTRITO,FEDERAL,CUAJIMALPA,DE,MORELOS
SINALOA,BADIRAGUATO	0.006	DURANGO,OCAMPO
SINALOA,BADIRAGUATO	0.006	GUANAJUATO,CUERAMARO
SINALOA,BADIRAGUATO	0.009	MICHOACAN,COTIJA
SINALOA,BADIRAGUATO	0.006	MICHOACAN,TUMBISCATIO
SINALOA,BADIRAGUATO	0.006	VERACRUZ,SAN,ANDRES,TUXTLA
SINALOA,BADIRAGUATO	0.006	MORELOS,COATLAN,DEL,RIO
SINALOA,BADIRAGUATO	0.006	JALISCO,SAN,JUANITO,DE,ESCOBEDO
SINALOA,BADIRAGUATO	0.006	MICHOACAN,SENGUIO
SINALOA,BADIRAGUATO	0.009	MICHOACAN,TZINTZUNTZAN
CHIHUAHUA,CUAUHTEMOC	0.008	QUINTANA,ROO,BENITO,JUAREZ
CHIHUAHUA,CUAUHTEMOC	0.017	VERACRUZ,VERACRUZ
CHIHUAHUA,CUAUHTEMOC	0.010	DISTRITO,FEDERAL,CUAUHTEMOC
CHIHUAHUA,CUAUHTEMOC	0.006	GUERRERO,AJUCHITLAN,DEL,PROGRESO
CHIHUAHUA,CUAUHTEMOC	0.006	CHIAPAS,TAPACHULA
CHIHUAHUA,CUAUHTEMOC	0.010	NUEVO,LEON,SAN,NICOLAS,DE,LOS,GARZA
CHIHUAHUA,CUAUHTEMOC	0.006	MICHOACAN,TEPALCATEPEC
CHIHUAHUA,CUAUHTEMOC	0.008	NUEVO,LEON,SANTA,CATARINA
CHIHUAHUA,CUAUHTEMOC	0.008	NUEVO,LEON,SAN,PEDRO,GARZA,GARCIA
CHIHUAHUA,CUAUHTEMOC	0.008	VERACRUZ,ACAJETE
CHIHUAHUA,CUAUHTEMOC	0.006	MICHOACAN,COTIJA
CHIHUAHUA,CUAUHTEMOC	0.006	MICHOACAN,TZINTZUNTZAN
QUINTANA,ROO,BENITO,JUAREZ	0.033	VERACRUZ,VERACRUZ
QUINTANA,ROO,BENITO,JUAREZ	0.021	DISTRITO,FEDERAL,CUAUHTEMOC
QUINTANA,ROO,BENITO,JUAREZ	0.008	GUERRERO,COYUCA,DE,BENITEZ
QUINTANA,ROO,BENITO,JUAREZ	0.013	GUERRERO,AJUCHITLAN,DEL,PROGRESO
QUINTANA,ROO,BENITO,JUAREZ	0.008	MICHOACAN,HUETAMO
QUINTANA,ROO,BENITO,JUAREZ	0.013	CHIAPAS,TAPACHULA
QUINTANA,ROO,BENITO,JUAREZ	0.021	NUEVO,LEON,SAN,NICOLAS,DE,LOS,GARZA
QUINTANA,ROO,BENITO,JUAREZ	0.013	MICHOACAN,TEPALCATEPEC
QUINTANA,ROO,BENITO,JUAREZ	0.008	SONORA,CANANEA
QUINTANA,ROO,BENITO,JUAREZ	0.017	NUEVO,LEON,SANTA,CATARINA
QUINTANA,ROO,BENITO,JUAREZ	0.017	NUEVO,LEON,SAN,PEDRO,GARZA,GARCIA
QUINTANA,ROO,BENITO,JUAREZ	0.017	VERACRUZ,ACAJETE
QUINTANA,ROO,BENITO,JUAREZ	0.008	MICHOACAN,AGUILILLA
QUINTANA,ROO,BENITO,JUAREZ	0.008	DISTRITO,FEDERAL,CUAJIMALPA,DE,MORELOS
QUINTANA,ROO,BENITO,JUAREZ	0.008	DURANGO,OCAMPO
QUINTANA,ROO,BENITO,JUAREZ	0.008	GUANAJUATO,CUERAMARO
QUINTANA,ROO,BENITO,JUAREZ	0.013	MICHOACAN,COTIJA
QUINTANA,ROO,BENITO,JUAREZ	0.008	MICHOACAN,TUMBISCATIO
QUINTANA,ROO,BENITO,JUAREZ	0.008	VERACRUZ,SAN,ANDRES,TUXTLA
QUINTANA,ROO,BENITO,JUAREZ	0.008	MORELOS,COATLAN,DEL,RIO
QUINTANA,ROO,BENITO,JUAREZ	0.008	JALISCO,SAN,JUANITO,DE,ESCOBEDO
QUINTANA,ROO,BENITO,JUAREZ	0.008	MICHOACAN,SENGUIO
QUINTANA,ROO,BENITO,JUAREZ	0.013	MICHOACAN,TZINTZUNTZAN
NUEVO,LEON,GUADALUPE	0.008	VERACRUZ,VERACRUZ
NUEVO,LEON,GUADALUPE	0.005	DISTRITO,FEDERAL,CUAUHTEMOC
NUEVO,LEON,GUADALUPE	0.005	NUEVO,LEON,SAN,NICOLAS,DE,LOS,GARZA
GUANAJUATO,CELAYA	0.008	VERACRUZ,VERACRUZ
GUANAJUATO,CELAYA	0.005	DISTRITO,FEDERAL,CUAUHTEMOC
GUANAJUATO,CELAYA	0.005	NUEVO,LEON,SAN,NICOLAS,DE,LOS,GARZA
JALISCO,TLAJOMULCO,DE,ZUÑIGA	0.009	CHIHUAHUA,MADERA
JALISCO,TLAJOMULCO,DE,ZUÑIGA	0.009	GUERRERO,ATOYAC,DE,ALVAREZ
JALISCO,TLAJOMULCO,DE,ZUÑIGA	0.006	SONORA,CABORCA
JALISCO,TLAJOMULCO,DE,ZUÑIGA	0.006	CAMPECHE,CARMEN
JALISCO,TLAJOMULCO,DE,ZUÑIGA	0.006	AGUASCALIENTES,JESUS,MARIA
JALISCO,TLAJOMULCO,DE,ZUÑIGA	0.009	MICHOACAN,TURICATO
JALISCO,TLAJOMULCO,DE,ZUÑIGA	0.006	GUANAJUATO,COMONFORT
JALISCO,TLAJOMULCO,DE,ZUÑIGA	0.013	CHIHUAHUA,DOCTOR,BELISARIO,DOMINGUEZ
JALISCO,TLAJOMULCO,DE,ZUÑIGA	0.006	JALISCO,ZAPOTITLAN,DE,VADILLO
JALISCO,TLAJOMULCO,DE,ZUÑIGA	0.006	SONORA,TRINCHERAS
CHIHUAHUA,MADERA	0.009	GUERRERO,ATOYAC,DE,ALVAREZ
CHIHUAHUA,MADERA	0.006	SONORA,CABORCA
CHIHUAHUA,MADERA	0.006	CAMPECHE,CARMEN
CHIHUAHUA,MADERA	0.006	AGUASCALIENTES,JESUS,MARIA
CHIHUAHUA,MADERA	0.009	MICHOACAN,TURICATO
CHIHUAHUA,MADERA	0.006	GUANAJUATO,COMONFORT
CHIHUAHUA,MADERA	0.013	CHIHUAHUA,DOCTOR,BELISARIO,DOMINGUEZ
CHIHUAHUA,MADERA	0.006	JALISCO,ZAPOTITLAN,DE,VADILLO
CHIHUAHUA,MADERA	0.006	SONORA,TRINCHERAS
VERACRUZ,VERACRUZ	0.008	GUANAJUATO,LEON
VERACRUZ,VERACRUZ	0.042	DISTRITO,FEDERAL,CUAUHTEMOC
VERACRUZ,VERACRUZ	0.017	GUERRERO,COYUCA,DE,BENITEZ
VERACRUZ,VERACRUZ	0.025	GUERRERO,AJUCHITLAN,DEL,PROGRESO
VERACRUZ,VERACRUZ	0.017	MICHOACAN,HUETAMO
VERACRUZ,VERACRUZ	0.008	MORELOS,TEMIXCO
VERACRUZ,VERACRUZ	0.025	CHIAPAS,TAPACHULA
VERACRUZ,VERACRUZ	0.042	NUEVO,LEON,SAN,NICOLAS,DE,LOS,GARZA
VERACRUZ,VERACRUZ	0.025	MICHOACAN,TEPALCATEPEC
VERACRUZ,VERACRUZ	0.008	DISTRITO,FEDERAL,MIGUEL,HIDALGO
VERACRUZ,VERACRUZ	0.017	SONORA,CANANEA
VERACRUZ,VERACRUZ	0.008	NUEVO,LEON,APODACA
VERACRUZ,VERACRUZ	0.008	DURANGO,TAMAZULA
VERACRUZ,VERACRUZ	0.008	SONORA,MAGDALENA
VERACRUZ,VERACRUZ	0.008	CHIHUAHUA,GUACHOCHI
VERACRUZ,VERACRUZ	0.033	NUEVO,LEON,SANTA,CATARINA
VERACRUZ,VERACRUZ	0.033	NUEVO,LEON,SAN,PEDRO,GARZA,GARCIA
VERACRUZ,VERACRUZ	0.033	VERACRUZ,ACAJETE
VERACRUZ,VERACRUZ	0.008	SONORA,NAVOJOA
VERACRUZ,VERACRUZ	0.017	MICHOACAN,AGUILILLA
VERACRUZ,VERACRUZ	0.008	DISTRITO,FEDERAL,COYOACAN
VERACRUZ,VERACRUZ	0.008	MEXICO,CHIMALHUACAN
VERACRUZ,VERACRUZ	0.008	GUANAJUATO,PENJAMO
VERACRUZ,VERACRUZ	0.008	COLIMA,VILLA,DE,ALVAREZ
VERACRUZ,VERACRUZ	0.008	OAXACA,JUCHITAN,DE,ZARAGOZA
VERACRUZ,VERACRUZ	0.008	SONORA,ALTAR
VERACRUZ,VERACRUZ	0.008	MICHOACAN,MUGICA
VERACRUZ,VERACRUZ	0.008	MORELOS,HUITZILAC
VERACRUZ,VERACRUZ	0.008	CHIAPAS,PALENQUE
VERACRUZ,VERACRUZ	0.017	DISTRITO,FEDERAL,CUAJIMALPA,DE,MORELOS
VERACRUZ,VERACRUZ	0.017	DURANGO,OCAMPO
VERACRUZ,VERACRUZ	0.008	GUERRERO,LEONARDO,BRAVO
VERACRUZ,VERACRUZ	0.008	TABASCO,CUNDUACAN
VERACRUZ,VERACRUZ	0.017	GUANAJUATO,CUERAMARO
VERACRUZ,VERACRUZ	0.008	MICHOACAN,HIDALGO
VERACRUZ,VERACRUZ	0.008	CHIHUAHUA,OCAMPO
VERACRUZ,VERACRUZ	0.008	CHIHUAHUA,MORELOS
VERACRUZ,VERACRUZ	0.008	MICHOACAN,PARACUARO
VERACRUZ,VERACRUZ	0.025	MICHOACAN,COTIJA
VERACRUZ,VERACRUZ	0.008	CHIAPAS,TONALA
VERACRUZ,VERACRUZ	0.008	MEXICO,CHICOLOAPAN
VERACRUZ,VERACRUZ	0.008	MICHOACAN,PARACHO
VERACRUZ,VERACRUZ	0.008	MICHOACAN,PERIBAN
VERACRUZ,VERACRUZ	0.017	MICHOACAN,TUMBISCATIO
VERACRUZ,VERACRUZ	0.008	NUEVO,LEON,GARCIA
VERACRUZ,VERACRUZ	0.008	TABASCO,BALANCAN
VERACRUZ,VERACRUZ	0.017	VERACRUZ,SAN,ANDRES,TUXTLA
VERACRUZ,VERACRUZ	0.008	DISTRITO,FEDERAL,MILPA,ALTA
VERACRUZ,VERACRUZ	0.017	MORELOS,COATLAN,DEL,RIO
VERACRUZ,VERACRUZ	0.017	JALISCO,SAN,JUANITO,DE,ESCOBEDO
VERACRUZ,VERACRUZ	0.017	MICHOACAN,SENGUIO
VERACRUZ,VERACRUZ	0.025	MICHOACAN,TZINTZUNTZAN
VERACRUZ,VERACRUZ	0.008	BAJA,CALIFORNIA,SUR,MULEGE
VERACRUZ,VERACRUZ	0.008	GUANAJUATO,MANUEL,DOBLADO
VERACRUZ,VERACRUZ	0.008	MICHOACAN,TINGÜINDIN
VERACRUZ,VERACRUZ	0.008	SAN,LUIS,POTOSI,CIUDAD,FERNANDEZ
GUANAJUATO,LEON	0.005	DISTRITO,FEDERAL,CUAUHTEMOC
GUANAJUATO,LEON	0.005	NUEVO,LEON,SAN,NICOLAS,DE,LOS,GARZA
DISTRITO,FEDERAL,CUAUHTEMOC	0.010	GUERRERO,COYUCA,DE,BENITEZ
DISTRITO,FEDERAL,CUAUHTEMOC	0.016	GUERRERO,AJUCHITLAN,DEL,PROGRESO
DISTRITO,FEDERAL,CUAUHTEMOC	0.010	MICHOACAN,HUETAMO
DISTRITO,FEDERAL,CUAUHTEMOC	0.005	MORELOS,TEMIXCO
DISTRITO,FEDERAL,CUAUHTEMOC	0.016	CHIAPAS,TAPACHULA
DISTRITO,FEDERAL,CUAUHTEMOC	0.026	NUEVO,LEON,SAN,NICOLAS,DE,LOS,GARZA
DISTRITO,FEDERAL,CUAUHTEMOC	0.016	MICHOACAN,TEPALCATEPEC
DISTRITO,FEDERAL,CUAUHTEMOC	0.005	DISTRITO,FEDERAL,MIGUEL,HIDALGO
DISTRITO,FEDERAL,CUAUHTEMOC	0.010	SONORA,CANANEA
DISTRITO,FEDERAL,CUAUHTEMOC	0.005	NUEVO,LEON,APODACA
DISTRITO,FEDERAL,CUAUHTEMOC	0.005	DURANGO,TAMAZULA
DISTRITO,FEDERAL,CUAUHTEMOC	0.005	SONORA,MAGDALENA
DISTRITO,FEDERAL,CUAUHTEMOC	0.005	CHIHUAHUA,GUACHOCHI
DISTRITO,FEDERAL,CUAUHTEMOC	0.021	NUEVO,LEON,SANTA,CATARINA
DISTRITO,FEDERAL,CUAUHTEMOC	0.021	NUEVO,LEON,SAN,PEDRO,GARZA,GARCIA
DISTRITO,FEDERAL,CUAUHTEMOC	0.021	VERACRUZ,ACAJETE
DISTRITO,FEDERAL,CUAUHTEMOC	0.005	SONORA,NAVOJOA
DISTRITO,FEDERAL,CUAUHTEMOC	0.010	MICHOACAN,AGUILILLA
DISTRITO,FEDERAL,CUAUHTEMOC	0.005	DISTRITO,FEDERAL,COYOACAN
DISTRITO,FEDERAL,CUAUHTEMOC	0.005	MEXICO,CHIMALHUACAN
DISTRITO,FEDERAL,CUAUHTEMOC	0.005	GUANAJUATO,PENJAMO
DISTRITO,FEDERAL,CUAUHTEMOC	0.005	COLIMA,VILLA,DE,ALVAREZ
DISTRITO,FEDERAL,CUAUHTEMOC	0.005	OAXACA,JUCHITAN,DE,ZARAGOZA
DISTRITO,FEDERAL,CUAUHTEMOC	0.005	SONORA,ALTAR
DISTRITO,FEDERAL,CUAUHTEMOC	0.005	MICHOACAN,MUGICA
DISTRITO,FEDERAL,CUAUHTEMOC	0.005	MORELOS,HUITZILAC
DISTRITO,FEDERAL,CUAUHTEMOC	0.005	CHIAPAS,PALENQUE
DISTRITO,FEDERAL,CUAUHTEMOC	0.010	DISTRITO,FEDERAL,CUAJIMALPA,DE,MORELOS
DISTRITO,FEDERAL,CUAUHTEMOC	0.010	DURANGO,OCAMPO
DISTRITO,FEDERAL,CUAUHTEMOC	0.005	GUERRERO,LEONARDO,BRAVO
DISTRITO,FEDERAL,CUAUHTEMOC	0.005	TABASCO,CUNDUACAN
DISTRITO,FEDERAL,CUAUHTEMOC	0.010	GUANAJUATO,CUERAMARO
DISTRITO,FEDERAL,CUAUHTEMOC	0.005	MICHOACAN,HIDALGO
DISTRITO,FEDERAL,CUAUHTEMOC	0.005	CHIHUAHUA,OCAMPO
DISTRITO,FEDERAL,CUAUHTEMOC	0.005	CHIHUAHUA,MORELOS
DISTRITO,FEDERAL,CUAUHTEMOC	0.005	MICHOACAN,PARACUARO
DISTRITO,FEDERAL,CUAUHTEMOC	0.016	MICHOACAN,COTIJA
DISTRITO,FEDERAL,CUAUHTEMOC	0.005	CHIAPAS,TONALA
DISTRITO,FEDERAL,CUAUHTEMOC	0.005	MEXICO,CHICOLOAPAN
DISTRITO,FEDERAL,CUAUHTEMOC	0.005	MICHOACAN,PARACHO
DISTRITO,FEDERAL,CUAUHTEMOC	0.005	MICHOACAN,PERIBAN
DISTRITO,FEDERAL,CUAUHTEMOC	0.010	MICHOACAN,TUMBISCATIO
DISTRITO,FEDERAL,CUAUHTEMOC	0.005	NUEVO,LEON,GARCIA
DISTRITO,FEDERAL,CUAUHTEMOC	0.005	TABASCO,BALANCAN
DISTRITO,FEDERAL,CUAUHTEMOC	0.010	VERACRUZ,SAN,ANDRES,TUXTLA
DISTRITO,FEDERAL,CUAUHTEMOC	0.005	DISTRITO,FEDERAL,MILPA,ALTA
DISTRITO,FEDERAL,CUAUHTEMOC	0.010	MORELOS,COATLAN,DEL,RIO
DISTRITO,FEDERAL,CUAUHTEMOC	0.010	JALISCO,SAN,JUANITO,DE,ESCOBEDO
DISTRITO,FEDERAL,CUAUHTEMOC	0.010	MICHOACAN,SENGUIO
DISTRITO,FEDERAL,CUAUHTEMOC	0.016	MICHOACAN,TZINTZUNTZAN
DISTRITO,FEDERAL,CUAUHTEMOC	0.005	BAJA,CALIFORNIA,SUR,MULEGE
DISTRITO,FEDERAL,CUAUHTEMOC	0.005	GUANAJUATO,MANUEL,DOBLADO
DISTRITO,FEDERAL,CUAUHTEMOC	0.005	MICHOACAN,TINGÜINDIN
DISTRITO,FEDERAL,CUAUHTEMOC	0.005	SAN,LUIS,POTOSI,CIUDAD,FERNANDEZ
GUERRERO,ATOYAC,DE,ALVAREZ	0.006	SONORA,CABORCA
GUERRERO,ATOYAC,DE,ALVAREZ	0.006	CAMPECHE,CARMEN
GUERRERO,ATOYAC,DE,ALVAREZ	0.006	AGUASCALIENTES,JESUS,MARIA
GUERRERO,ATOYAC,DE,ALVAREZ	0.009	MICHOACAN,TURICATO
GUERRERO,ATOYAC,DE,ALVAREZ	0.006	GUANAJUATO,COMONFORT
GUERRERO,ATOYAC,DE,ALVAREZ	0.013	CHIHUAHUA,DOCTOR,BELISARIO,DOMINGUEZ
GUERRERO,ATOYAC,DE,ALVAREZ	0.006	JALISCO,ZAPOTITLAN,DE,VADILLO
GUERRERO,ATOYAC,DE,ALVAREZ	0.006	SONORA,TRINCHERAS
GUERRERO,COYUCA,DE,BENITEZ	0.006	GUERRERO,AJUCHITLAN,DEL,PROGRESO
GUERRERO,COYUCA,DE,BENITEZ	0.006	CHIAPAS,TAPACHULA
GUERRERO,COYUCA,DE,BENITEZ	0.010	NUEVO,LEON,SAN,NICOLAS,DE,LOS,GARZA
GUERRERO,COYUCA,DE,BENITEZ	0.006	MICHOACAN,TEPALCATEPEC
GUERRERO,COYUCA,DE,BENITEZ	0.008	NUEVO,LEON,SANTA,CATARINA
GUERRERO,COYUCA,DE,BENITEZ	0.008	NUEVO,LEON,SAN,PEDRO,GARZA,GARCIA
GUERRERO,COYUCA,DE,BENITEZ	0.008	VERACRUZ,ACAJETE
GUERRERO,COYUCA,DE,BENITEZ	0.006	MICHOACAN,COTIJA
GUERRERO,COYUCA,DE,BENITEZ	0.006	MICHOACAN,TZINTZUNTZAN
SONORA,CABORCA	0.006	MICHOACAN,TURICATO
SONORA,CABORCA	0.008	CHIHUAHUA,DOCTOR,BELISARIO,DOMINGUEZ
GUERRERO,AJUCHITLAN,DEL,PROGRESO	0.006	MICHOACAN,HUETAMO
GUERRERO,AJUCHITLAN,DEL,PROGRESO	0.009	CHIAPAS,TAPACHULA
GUERRERO,AJUCHITLAN,DEL,PROGRESO	0.016	NUEVO,LEON,SAN,NICOLAS,DE,LOS,GARZA
GUERRERO,AJUCHITLAN,DEL,PROGRESO	0.009	MICHOACAN,TEPALCATEPEC
GUERRERO,AJUCHITLAN,DEL,PROGRESO	0.006	SONORA,CANANEA
GUERRERO,AJUCHITLAN,DEL,PROGRESO	0.013	NUEVO,LEON,SANTA,CATARINA
GUERRERO,AJUCHITLAN,DEL,PROGRESO	0.013	NUEVO,LEON,SAN,PEDRO,GARZA,GARCIA
GUERRERO,AJUCHITLAN,DEL,PROGRESO	0.013	VERACRUZ,ACAJETE
GUERRERO,AJUCHITLAN,DEL,PROGRESO	0.006	MICHOACAN,AGUILILLA
GUERRERO,AJUCHITLAN,DEL,PROGRESO	0.006	DISTRITO,FEDERAL,CUAJIMALPA,DE,MORELOS
GUERRERO,AJUCHITLAN,DEL,PROGRESO	0.006	DURANGO,OCAMPO
GUERRERO,AJUCHITLAN,DEL,PROGRESO	0.006	GUANAJUATO,CUERAMARO
GUERRERO,AJUCHITLAN,DEL,PROGRESO	0.009	MICHOACAN,COTIJA
GUERRERO,AJUCHITLAN,DEL,PROGRESO	0.006	MICHOACAN,TUMBISCATIO
GUERRERO,AJUCHITLAN,DEL,PROGRESO	0.006	VERACRUZ,SAN,ANDRES,TUXTLA
GUERRERO,AJUCHITLAN,DEL,PROGRESO	0.006	MORELOS,COATLAN,DEL,RIO
GUERRERO,AJUCHITLAN,DEL,PROGRESO	0.006	JALISCO,SAN,JUANITO,DE,ESCOBEDO
GUERRERO,AJUCHITLAN,DEL,PROGRESO	0.006	MICHOACAN,SENGUIO
GUERRERO,AJUCHITLAN,DEL,PROGRESO	0.009	MICHOACAN,TZINTZUNTZAN
MICHOACAN,HUETAMO	0.006	CHIAPAS,TAPACHULA
MICHOACAN,HUETAMO	0.010	NUEVO,LEON,SAN,NICOLAS,DE,LOS,GARZA
MICHOACAN,HUETAMO	0.006	MICHOACAN,TEPALCATEPEC
MICHOACAN,HUETAMO	0.008	NUEVO,LEON,SANTA,CATARINA
MICHOACAN,HUETAMO	0.008	NUEVO,LEON,SAN,PEDRO,GARZA,GARCIA
MICHOACAN,HUETAMO	0.008	VERACRUZ,ACAJETE
MICHOACAN,HUETAMO	0.006	MICHOACAN,COTIJA
MICHOACAN,HUETAMO	0.006	MICHOACAN,TZINTZUNTZAN
MORELOS,TEMIXCO	0.005	NUEVO,LEON,SAN,NICOLAS,DE,LOS,GARZA
CHIAPAS,TAPACHULA	0.016	NUEVO,LEON,SAN,NICOLAS,DE,LOS,GARZA
CHIAPAS,TAPACHULA	0.009	MICHOACAN,TEPALCATEPEC
CHIAPAS,TAPACHULA	0.006	SONORA,CANANEA
CHIAPAS,TAPACHULA	0.013	NUEVO,LEON,SANTA,CATARINA
CHIAPAS,TAPACHULA	0.013	NUEVO,LEON,SAN,PEDRO,GARZA,GARCIA
CHIAPAS,TAPACHULA	0.013	VERACRUZ,ACAJETE
CHIAPAS,TAPACHULA	0.006	MICHOACAN,AGUILILLA
CHIAPAS,TAPACHULA	0.006	DISTRITO,FEDERAL,CUAJIMALPA,DE,MORELOS
CHIAPAS,TAPACHULA	0.006	DURANGO,OCAMPO
CHIAPAS,TAPACHULA	0.006	GUANAJUATO,CUERAMARO
CHIAPAS,TAPACHULA	0.009	MICHOACAN,COTIJA
CHIAPAS,TAPACHULA	0.006	MICHOACAN,TUMBISCATIO
CHIAPAS,TAPACHULA	0.006	VERACRUZ,SAN,ANDRES,TUXTLA
CHIAPAS,TAPACHULA	0.006	MORELOS,COATLAN,DEL,RIO
CHIAPAS,TAPACHULA	0.006	JALISCO,SAN,JUANITO,DE,ESCOBEDO
CHIAPAS,TAPACHULA	0.006	MICHOACAN,SENGUIO
CHIAPAS,TAPACHULA	0.009	MICHOACAN,TZINTZUNTZAN
NUEVO,LEON,SAN,NICOLAS,DE,LOS,GARZA	0.016	MICHOACAN,TEPALCATEPEC
NUEVO,LEON,SAN,NICOLAS,DE,LOS,GARZA	0.005	DISTRITO,FEDERAL,MIGUEL,HIDALGO
NUEVO,LEON,SAN,NICOLAS,DE,LOS,GARZA	0.010	SONORA,CANANEA
NUEVO,LEON,SAN,NICOLAS,DE,LOS,GARZA	0.005	NUEVO,LEON,APODACA
NUEVO,LEON,SAN,NICOLAS,DE,LOS,GARZA	0.005	DURANGO,TAMAZULA
NUEVO,LEON,SAN,NICOLAS,DE,LOS,GARZA	0.005	SONORA,MAGDALENA
NUEVO,LEON,SAN,NICOLAS,DE,LOS,GARZA	0.005	CHIHUAHUA,GUACHOCHI
NUEVO,LEON,SAN,NICOLAS,DE,LOS,GARZA	0.021	NUEVO,LEON,SANTA,CATARINA
NUEVO,LEON,SAN,NICOLAS,DE,LOS,GARZA	0.021	NUEVO,LEON,SAN,PEDRO,GARZA,GARCIA
NUEVO,LEON,SAN,NICOLAS,DE,LOS,GARZA	0.021	VERACRUZ,ACAJETE
NUEVO,LEON,SAN,NICOLAS,DE,LOS,GARZA	0.005	SONORA,NAVOJOA
NUEVO,LEON,SAN,NICOLAS,DE,LOS,GARZA	0.010	MICHOACAN,AGUILILLA
NUEVO,LEON,SAN,NICOLAS,DE,LOS,GARZA	0.005	DISTRITO,FEDERAL,COYOACAN
NUEVO,LEON,SAN,NICOLAS,DE,LOS,GARZA	0.005	MEXICO,CHIMALHUACAN
NUEVO,LEON,SAN,NICOLAS,DE,LOS,GARZA	0.005	GUANAJUATO,PENJAMO
NUEVO,LEON,SAN,NICOLAS,DE,LOS,GARZA	0.005	COLIMA,VILLA,DE,ALVAREZ
NUEVO,LEON,SAN,NICOLAS,DE,LOS,GARZA	0.005	OAXACA,JUCHITAN,DE,ZARAGOZA
NUEVO,LEON,SAN,NICOLAS,DE,LOS,GARZA	0.005	SONORA,ALTAR
NUEVO,LEON,SAN,NICOLAS,DE,LOS,GARZA	0.005	MICHOACAN,MUGICA
NUEVO,LEON,SAN,NICOLAS,DE,LOS,GARZA	0.005	MORELOS,HUITZILAC
NUEVO,LEON,SAN,NICOLAS,DE,LOS,GARZA	0.005	CHIAPAS,PALENQUE
NUEVO,LEON,SAN,NICOLAS,DE,LOS,GARZA	0.010	DISTRITO,FEDERAL,CUAJIMALPA,DE,MORELOS
NUEVO,LEON,SAN,NICOLAS,DE,LOS,GARZA	0.010	DURANGO,OCAMPO
NUEVO,LEON,SAN,NICOLAS,DE,LOS,GARZA	0.005	GUERRERO,LEONARDO,BRAVO
NUEVO,LEON,SAN,NICOLAS,DE,LOS,GARZA	0.005	TABASCO,CUNDUACAN
NUEVO,LEON,SAN,NICOLAS,DE,LOS,GARZA	0.010	GUANAJUATO,CUERAMARO
NUEVO,LEON,SAN,NICOLAS,DE,LOS,GARZA	0.005	MICHOACAN,HIDALGO
NUEVO,LEON,SAN,NICOLAS,DE,LOS,GARZA	0.005	CHIHUAHUA,OCAMPO
NUEVO,LEON,SAN,NICOLAS,DE,LOS,GARZA	0.005	CHIHUAHUA,MORELOS
NUEVO,LEON,SAN,NICOLAS,DE,LOS,GARZA	0.005	MICHOACAN,PARACUARO
NUEVO,LEON,SAN,NICOLAS,DE,LOS,GARZA	0.016	MICHOACAN,COTIJA
NUEVO,LEON,SAN,NICOLAS,DE,LOS,GARZA	0.005	CHIAPAS,TONALA
NUEVO,LEON,SAN,NICOLAS,DE,LOS,GARZA	0.005	MEXICO,CHICOLOAPAN
NUEVO,LEON,SAN,NICOLAS,DE,LOS,GARZA	0.005	MICHOACAN,PARACHO
NUEVO,LEON,SAN,NICOLAS,DE,LOS,GARZA	0.005	MICHOACAN,PERIBAN
NUEVO,LEON,SAN,NICOLAS,DE,LOS,GARZA	0.010	MICHOACAN,TUMBISCATIO
NUEVO,LEON,SAN,NICOLAS,DE,LOS,GARZA	0.005	NUEVO,LEON,GARCIA
NUEVO,LEON,SAN,NICOLAS,DE,LOS,GARZA	0.005	TABASCO,BALANCAN
NUEVO,LEON,SAN,NICOLAS,DE,LOS,GARZA	0.010	VERACRUZ,SAN,ANDRES,TUXTLA
NUEVO,LEON,SAN,NICOLAS,DE,LOS,GARZA	0.005	DISTRITO,FEDERAL,MILPA,ALTA
NUEVO,LEON,SAN,NICOLAS,DE,LOS,GARZA	0.010	MORELOS,COATLAN,DEL,RIO
NUEVO,LEON,SAN,NICOLAS,DE,LOS,GARZA	0.010	JALISCO,SAN,JUANITO,DE,ESCOBEDO
NUEVO,LEON,SAN,NICOLAS,DE,LOS,GARZA	0.010	MICHOACAN,SENGUIO
NUEVO,LEON,SAN,NICOLAS,DE,LOS,GARZA	0.016	MICHOACAN,TZINTZUNTZAN
NUEVO,LEON,SAN,NICOLAS,DE,LOS,GARZA	0.005	BAJA,CALIFORNIA,SUR,MULEGE
NUEVO,LEON,SAN,NICOLAS,DE,LOS,GARZA	0.005	GUANAJUATO,MANUEL,DOBLADO
NUEVO,LEON,SAN,NICOLAS,DE,LOS,GARZA	0.005	MICHOACAN,TINGÜINDIN
NUEVO,LEON,SAN,NICOLAS,DE,LOS,GARZA	0.005	SAN,LUIS,POTOSI,CIUDAD,FERNANDEZ
MICHOACAN,TEPALCATEPEC	0.006	SONORA,CANANEA
MICHOACAN,TEPALCATEPEC	0.013	NUEVO,LEON,SANTA,CATARINA
MICHOACAN,TEPALCATEPEC	0.013	NUEVO,LEON,SAN,PEDRO,GARZA,GARCIA
MICHOACAN,TEPALCATEPEC	0.013	VERACRUZ,ACAJETE
MICHOACAN,TEPALCATEPEC	0.006	MICHOACAN,AGUILILLA
MICHOACAN,TEPALCATEPEC	0.006	DISTRITO,FEDERAL,CUAJIMALPA,DE,MORELOS
MICHOACAN,TEPALCATEPEC	0.006	DURANGO,OCAMPO
MICHOACAN,TEPALCATEPEC	0.006	GUANAJUATO,CUERAMARO
MICHOACAN,TEPALCATEPEC	0.009	MICHOACAN,COTIJA
MICHOACAN,TEPALCATEPEC	0.006	MICHOACAN,TUMBISCATIO
MICHOACAN,TEPALCATEPEC	0.006	VERACRUZ,SAN,ANDRES,TUXTLA
MICHOACAN,TEPALCATEPEC	0.006	MORELOS,COATLAN,DEL,RIO
MICHOACAN,TEPALCATEPEC	0.006	JALISCO,SAN,JUANITO,DE,ESCOBEDO
MICHOACAN,TEPALCATEPEC	0.006	MICHOACAN,SENGUIO
MICHOACAN,TEPALCATEPEC	0.009	MICHOACAN,TZINTZUNTZAN
SONORA,CANANEA	0.008	NUEVO,LEON,SANTA,CATARINA
SONORA,CANANEA	0.008	NUEVO,LEON,SAN,PEDRO,GARZA,GARCIA
SONORA,CANANEA	0.008	VERACRUZ,ACAJETE
SONORA,CANANEA	0.006	MICHOACAN,COTIJA
SONORA,CANANEA	0.006	MICHOACAN,TZINTZUNTZAN
NUEVO,LEON,SANTA,CATARINA	0.017	NUEVO,LEON,SAN,PEDRO,GARZA,GARCIA
NUEVO,LEON,SANTA,CATARINA	0.017	VERACRUZ,ACAJETE
NUEVO,LEON,SANTA,CATARINA	0.008	MICHOACAN,AGUILILLA
NUEVO,LEON,SANTA,CATARINA	0.008	DISTRITO,FEDERAL,CUAJIMALPA,DE,MORELOS
NUEVO,LEON,SANTA,CATARINA	0.008	DURANGO,OCAMPO
NUEVO,LEON,SANTA,CATARINA	0.008	GUANAJUATO,CUERAMARO
NUEVO,LEON,SANTA,CATARINA	0.013	MICHOACAN,COTIJA
NUEVO,LEON,SANTA,CATARINA	0.008	MICHOACAN,TUMBISCATIO
NUEVO,LEON,SANTA,CATARINA	0.008	VERACRUZ,SAN,ANDRES,TUXTLA
NUEVO,LEON,SANTA,CATARINA	0.008	MORELOS,COATLAN,DEL,RIO
NUEVO,LEON,SANTA,CATARINA	0.008	JALISCO,SAN,JUANITO,DE,ESCOBEDO
NUEVO,LEON,SANTA,CATARINA	0.008	MICHOACAN,SENGUIO
NUEVO,LEON,SANTA,CATARINA	0.013	MICHOACAN,TZINTZUNTZAN
NUEVO,LEON,SAN,PEDRO,GARZA,GARCIA	0.017	VERACRUZ,ACAJETE
NUEVO,LEON,SAN,PEDRO,GARZA,GARCIA	0.008	MICHOACAN,AGUILILLA
NUEVO,LEON,SAN,PEDRO,GARZA,GARCIA	0.008	DISTRITO,FEDERAL,CUAJIMALPA,DE,MORELOS
NUEVO,LEON,SAN,PEDRO,GARZA,GARCIA	0.008	DURANGO,OCAMPO
NUEVO,LEON,SAN,PEDRO,GARZA,GARCIA	0.008	GUANAJUATO,CUERAMARO
NUEVO,LEON,SAN,PEDRO,GARZA,GARCIA	0.013	MICHOACAN,COTIJA
NUEVO,LEON,SAN,PEDRO,GARZA,GARCIA	0.008	MICHOACAN,TUMBISCATIO
NUEVO,LEON,SAN,PEDRO,GARZA,GARCIA	0.008	VERACRUZ,SAN,ANDRES,TUXTLA
NUEVO,LEON,SAN,PEDRO,GARZA,GARCIA	0.008	MORELOS,COATLAN,DEL,RIO
NUEVO,LEON,SAN,PEDRO,GARZA,GARCIA	0.008	JALISCO,SAN,JUANITO,DE,ESCOBEDO
NUEVO,LEON,SAN,PEDRO,GARZA,GARCIA	0.008	MICHOACAN,SENGUIO
NUEVO,LEON,SAN,PEDRO,GARZA,GARCIA	0.013	MICHOACAN,TZINTZUNTZAN
VERACRUZ,ACAJETE	0.008	MICHOACAN,AGUILILLA
VERACRUZ,ACAJETE	0.008	DISTRITO,FEDERAL,CUAJIMALPA,DE,MORELOS
VERACRUZ,ACAJETE	0.008	DURANGO,OCAMPO
VERACRUZ,ACAJETE	0.008	GUANAJUATO,CUERAMARO
VERACRUZ,ACAJETE	0.013	MICHOACAN,COTIJA
VERACRUZ,ACAJETE	0.008	MICHOACAN,TUMBISCATIO
VERACRUZ,ACAJETE	0.008	VERACRUZ,SAN,ANDRES,TUXTLA
VERACRUZ,ACAJETE	0.008	MORELOS,COATLAN,DEL,RIO
VERACRUZ,ACAJETE	0.008	JALISCO,SAN,JUANITO,DE,ESCOBEDO
VERACRUZ,ACAJETE	0.008	MICHOACAN,SENGUIO
VERACRUZ,ACAJETE	0.013	MICHOACAN,TZINTZUNTZAN
MICHOACAN,AGUILILLA	0.006	MICHOACAN,COTIJA
MICHOACAN,AGUILILLA	0.006	MICHOACAN,TZINTZUNTZAN
CAMPECHE,CARMEN	0.006	MICHOACAN,TURICATO
CAMPECHE,CARMEN	0.008	CHIHUAHUA,DOCTOR,BELISARIO,DOMINGUEZ
DISTRITO,FEDERAL,CUAJIMALPA,DE,MORELOS	0.006	MICHOACAN,COTIJA
DISTRITO,FEDERAL,CUAJIMALPA,DE,MORELOS	0.006	MICHOACAN,TZINTZUNTZAN
DURANGO,OCAMPO	0.006	MICHOACAN,COTIJA
DURANGO,OCAMPO	0.006	MICHOACAN,TZINTZUNTZAN
GUANAJUATO,CUERAMARO	0.006	MICHOACAN,COTIJA
GUANAJUATO,CUERAMARO	0.006	MICHOACAN,TZINTZUNTZAN
AGUASCALIENTES,JESUS,MARIA	0.006	MICHOACAN,TURICATO
AGUASCALIENTES,JESUS,MARIA	0.008	CHIHUAHUA,DOCTOR,BELISARIO,DOMINGUEZ
MICHOACAN,TURICATO	0.006	GUANAJUATO,COMONFORT
MICHOACAN,TURICATO	0.013	CHIHUAHUA,DOCTOR,BELISARIO,DOMINGUEZ
MICHOACAN,TURICATO	0.006	JALISCO,ZAPOTITLAN,DE,VADILLO
MICHOACAN,TURICATO	0.006	SONORA,TRINCHERAS
MICHOACAN,COTIJA	0.006	MICHOACAN,TUMBISCATIO
MICHOACAN,COTIJA	0.006	VERACRUZ,SAN,ANDRES,TUXTLA
MICHOACAN,COTIJA	0.006	MORELOS,COATLAN,DEL,RIO
MICHOACAN,COTIJA	0.006	JALISCO,SAN,JUANITO,DE,ESCOBEDO
MICHOACAN,COTIJA	0.006	MICHOACAN,SENGUIO
MICHOACAN,COTIJA	0.009	MICHOACAN,TZINTZUNTZAN
GUANAJUATO,COMONFORT	0.008	CHIHUAHUA,DOCTOR,BELISARIO,DOMINGUEZ
MICHOACAN,TUMBISCATIO	0.006	MICHOACAN,TZINTZUNTZAN
CHIHUAHUA,DOCTOR,BELISARIO,DOMINGUEZ	0.008	JALISCO,ZAPOTITLAN,DE,VADILLO
CHIHUAHUA,DOCTOR,BELISARIO,DOMINGUEZ	0.008	SONORA,TRINCHERAS
VERACRUZ,SAN,ANDRES,TUXTLA	0.006	MICHOACAN,TZINTZUNTZAN
MORELOS,COATLAN,DEL,RIO	0.006	MICHOACAN,TZINTZUNTZAN
JALISCO,SAN,JUANITO,DE,ESCOBEDO	0.006	MICHOACAN,TZINTZUNTZAN
MICHOACAN,SENGUIO	0.006	MICHOACAN,TZINTZUNTZAN
