# Supplementary material for: Analysis of México’s Narco-War Network (2007–2011)
Source: PLoS One. 2015 May 18;10(5):e0126503. doi: 10.1371/journal.pone.0126503 (PMC4436224; doi:10.1371/journal.pone.0126503)
Supplement: S1 Compressed file — Each file contains all the correlations above certain threshold (indicated in the name of the file), during a particular month (also indicated in the name of the file). The file names have the value of θ followed by the number of the i th month, starting from January of 2007 until Sept. 2011. (ZIP) [file pone.0126503.s004.zip › Correlations_by_month/0.005__20.sif]

CHIHUAHUA,JUAREZ	0.066	SINALOA,CULIACAN
CHIHUAHUA,JUAREZ	0.053	GUERRERO,ACAPULCO,DE,JUAREZ
CHIHUAHUA,JUAREZ	0.040	SONORA,NOGALES
CHIHUAHUA,JUAREZ	0.007	NAYARIT,TEPIC
CHIHUAHUA,JUAREZ	0.013	TAMAULIPAS,REYNOSA
CHIHUAHUA,JUAREZ	0.033	CHIHUAHUA,HIDALGO,DEL,PARRAL
CHIHUAHUA,JUAREZ	0.013	SINALOA,SINALOA
CHIHUAHUA,JUAREZ	0.013	DURANGO,LERDO
CHIHUAHUA,JUAREZ	0.013	TAMAULIPAS,NUEVO,LAREDO
CHIHUAHUA,JUAREZ	0.020	JALISCO,GUADALAJARA
CHIHUAHUA,JUAREZ	0.020	CHIHUAHUA,GUADALUPE
CHIHUAHUA,JUAREZ	0.020	DURANGO,PUEBLO,NUEVO
CHIHUAHUA,JUAREZ	0.007	TAMAULIPAS,MATAMOROS
CHIHUAHUA,JUAREZ	0.007	CHIHUAHUA,DELICIAS
CHIHUAHUA,JUAREZ	0.053	CHIHUAHUA,NUEVO,CASAS,GRANDES
CHIHUAHUA,JUAREZ	0.053	MICHOACAN,LAZARO,CARDENAS
CHIHUAHUA,JUAREZ	0.007	TAMAULIPAS,MIGUEL,ALEMAN
CHIHUAHUA,JUAREZ	0.013	GUERRERO,TECPAN,DE,GALEANA
CHIHUAHUA,JUAREZ	0.020	AGUASCALIENTES,AGUASCALIENTES
CHIHUAHUA,JUAREZ	0.013	NUEVO,LEON,JUAREZ
CHIHUAHUA,JUAREZ	0.013	SINALOA,BADIRAGUATO
CHIHUAHUA,JUAREZ	0.013	CHIHUAHUA,CUAUHTEMOC
CHIHUAHUA,JUAREZ	0.013	GUANAJUATO,CELAYA
CHIHUAHUA,JUAREZ	0.013	JALISCO,TLAJOMULCO,DE,ZUÑIGA
CHIHUAHUA,JUAREZ	0.007	MEXICO,NAUCALPAN,DE,JUAREZ
CHIHUAHUA,JUAREZ	0.027	CHIHUAHUA,MADERA
CHIHUAHUA,JUAREZ	0.007	CHIHUAHUA,PRAXEDIS,G.,GUERRERO
CHIHUAHUA,JUAREZ	0.007	VERACRUZ,VERACRUZ
CHIHUAHUA,JUAREZ	0.007	DISTRITO,FEDERAL,VENUSTIANO,CARRANZA
CHIHUAHUA,JUAREZ	0.027	DISTRITO,FEDERAL,CUAUHTEMOC
CHIHUAHUA,JUAREZ	0.013	GUERRERO,LA,UNION,DE,ISIDORO,MONTES,DE,OCA
CHIHUAHUA,JUAREZ	0.033	DURANGO,VICENTE,GUERRERO
CHIHUAHUA,JUAREZ	0.007	GUERRERO,COYUCA,DE,BENITEZ
CHIHUAHUA,JUAREZ	0.007	MEXICO,TLALNEPANTLA,DE,BAZ
CHIHUAHUA,JUAREZ	0.020	SINALOA,ROSARIO
CHIHUAHUA,JUAREZ	0.013	SINALOA,COSALA
CHIHUAHUA,JUAREZ	0.013	BAJA,CALIFORNIA,TECATE
CHIHUAHUA,JUAREZ	0.007	MEXICO,COACALCO,DE,BERRIOZABAL
CHIHUAHUA,JUAREZ	0.007	GUERRERO,QUECHULTENANGO
CHIHUAHUA,JUAREZ	0.013	TAMAULIPAS,VICTORIA
CHIHUAHUA,JUAREZ	0.013	MEXICO,CUAUTITLAN,IZCALLI
CHIHUAHUA,JUAREZ	0.007	CHIAPAS,TAPACHULA
CHIHUAHUA,JUAREZ	0.086	CHIHUAHUA,BOCOYNA
CHIHUAHUA,JUAREZ	0.020	SAN,LUIS,POTOSI,SAN,LUIS,POTOSI
CHIHUAHUA,JUAREZ	0.013	MICHOACAN,TEPALCATEPEC
CHIHUAHUA,JUAREZ	0.060	SONORA,CANANEA
CHIHUAHUA,JUAREZ	0.020	TABASCO,CENTRO
CHIHUAHUA,JUAREZ	0.007	CHIHUAHUA,MATAMOROS
CHIHUAHUA,JUAREZ	0.020	DURANGO,EL,ORO
CHIHUAHUA,JUAREZ	0.007	CHIHUAHUA,GUACHOCHI
CHIHUAHUA,JUAREZ	0.020	MICHOACAN,ZAMORA
CHIHUAHUA,JUAREZ	0.007	DURANGO,CUENCAME
CHIHUAHUA,JUAREZ	0.013	CHIHUAHUA,URUACHI
CHIHUAHUA,JUAREZ	0.020	DISTRITO,FEDERAL,COYOACAN
CHIHUAHUA,JUAREZ	0.007	DISTRITO,FEDERAL,XOCHIMILCO
CHIHUAHUA,JUAREZ	0.007	MICHOACAN,PATZCUARO
CHIHUAHUA,JUAREZ	0.007	CHIHUAHUA,NAMIQUIPA
CHIHUAHUA,JUAREZ	0.007	GUANAJUATO,PENJAMO
CHIHUAHUA,JUAREZ	0.033	GUANAJUATO,SAN,FRANCISCO,DEL,RINCON
CHIHUAHUA,JUAREZ	0.007	TAMAULIPAS,GUSTAVO,DIAZ,ORDAZ
CHIHUAHUA,JUAREZ	0.007	DISTRITO,FEDERAL,IZTACALCO
CHIHUAHUA,JUAREZ	0.007	GUERRERO,GENERAL,HELIODORO,CASTILLO
CHIHUAHUA,JUAREZ	0.013	GUERRERO,SAN,MARCOS
CHIHUAHUA,JUAREZ	0.027	MEXICO,TULTEPEC
CHIHUAHUA,JUAREZ	0.007	NAYARIT,BAHIA,DE,BANDERAS
CHIHUAHUA,JUAREZ	0.013	CHIAPAS,COMITAN,DE,DOMINGUEZ
CHIHUAHUA,JUAREZ	0.007	DISTRITO,FEDERAL,AZCAPOTZALCO
CHIHUAHUA,JUAREZ	0.007	GUANAJUATO,SALAMANCA
CHIHUAHUA,JUAREZ	0.080	YUCATAN,MERIDA
CHIHUAHUA,JUAREZ	0.013	MICHOACAN,ZIRACUARETIRO
CHIHUAHUA,JUAREZ	0.007	MICHOACAN,TANHUATO
CHIHUAHUA,JUAREZ	0.007	TABASCO,TENOSIQUE
CHIHUAHUA,JUAREZ	0.013	JALISCO,LAGOS,DE,MORENO
CHIHUAHUA,JUAREZ	0.007	MICHOACAN,HIDALGO
CHIHUAHUA,JUAREZ	0.027	MICHOACAN,VISTA,HERMOSA
CHIHUAHUA,JUAREZ	0.007	QUINTANA,ROO,OTHON,P.,BLANCO
CHIHUAHUA,JUAREZ	0.013	QUINTANA,ROO,SOLIDARIDAD
CHIHUAHUA,JUAREZ	0.007	AGUASCALIENTES,JESUS,MARIA
CHIHUAHUA,JUAREZ	0.066	CHIHUAHUA,ALDAMA
CHIHUAHUA,JUAREZ	0.020	DURANGO,GUADALUPE,VICTORIA
CHIHUAHUA,JUAREZ	0.007	MEXICO,ZUMPANGO
CHIHUAHUA,JUAREZ	0.007	MICHOACAN,LA,PIEDAD
CHIHUAHUA,JUAREZ	0.027	CHIHUAHUA,VALLE,DE,ZARAGOZA
CHIHUAHUA,JUAREZ	0.027	QUERETARO,QUERETARO
CHIHUAHUA,JUAREZ	0.007	GUANAJUATO,VILLAGRAN
CHIHUAHUA,JUAREZ	0.013	JALISCO,TALPA,DE,ALLENDE
CHIHUAHUA,JUAREZ	0.007	MEXICO,NEXTLALPAN
CHIHUAHUA,JUAREZ	0.013	OAXACA,PUTLA,VILLA,DE,GUERRERO
CHIHUAHUA,JUAREZ	0.033	VERACRUZ,PAPANTLA
CHIHUAHUA,JUAREZ	0.007	MICHOACAN,TIQUICHEO,DE,NICOLAS,ROMERO
CHIHUAHUA,JUAREZ	0.007	CHIHUAHUA,SANTA,BARBARA
CHIHUAHUA,JUAREZ	0.007	HIDALGO,TULANCINGO,DE,BRAVO
CHIHUAHUA,JUAREZ	0.007	MEXICO,COYOTEPEC
CHIHUAHUA,JUAREZ	0.013	MICHOACAN,TUMBISCATIO
CHIHUAHUA,JUAREZ	0.007	MORELOS,TEPOZTLAN
CHIHUAHUA,JUAREZ	0.007	HIDALGO,TULA,DE,ALLENDE
CHIHUAHUA,JUAREZ	0.007	MEXICO,TEMASCALTEPEC
CHIHUAHUA,JUAREZ	0.007	SAN,LUIS,POTOSI,MATEHUALA
CHIHUAHUA,JUAREZ	0.007	TABASCO,PARAISO
CHIHUAHUA,JUAREZ	0.020	GUERRERO,MARQUELIA
CHIHUAHUA,JUAREZ	0.020	VERACRUZ,AGUA,DULCE
CHIHUAHUA,JUAREZ	0.013	AGUASCALIENTES,RINCON,DE,ROMOS
CHIHUAHUA,JUAREZ	0.007	HIDALGO,TIZAYUCA
CHIHUAHUA,JUAREZ	0.007	OAXACA,SAN,PEDRO,POCHUTLA
CHIHUAHUA,JUAREZ	0.013	PUEBLA,HUAUCHINANGO
CHIHUAHUA,JUAREZ	0.007	TABASCO,BALANCAN
CHIHUAHUA,JUAREZ	0.007	GUERRERO,COPALA
CHIHUAHUA,JUAREZ	0.013	MICHOACAN,CONTEPEC
CHIHUAHUA,JUAREZ	0.007	MICHOACAN,OCAMPO
CHIHUAHUA,JUAREZ	0.007	VERACRUZ,POZA,RICA,DE,HIDALGO
CHIHUAHUA,JUAREZ	0.007	CHIAPAS,PIJIJIAPAN
CHIHUAHUA,JUAREZ	0.007	CHIHUAHUA,LA,CRUZ
CHIHUAHUA,JUAREZ	0.007	GUERRERO,BUENAVISTA,DE,CUELLAR
CHIHUAHUA,JUAREZ	0.007	HIDALGO,ACAXOCHITLAN
CHIHUAHUA,JUAREZ	0.007	JALISCO,EL,ARENAL
CHIHUAHUA,JUAREZ	0.027	JALISCO,SAN,JULIAN
CHIHUAHUA,JUAREZ	0.007	MEXICO,JILOTZINGO
CHIHUAHUA,JUAREZ	0.007	MEXICO,TEMASCALAPA
CHIHUAHUA,JUAREZ	0.013	SONORA,BAVIACORA
CHIHUAHUA,JUAREZ	0.007	SONORA,SANTA,ANA
CHIHUAHUA,JUAREZ	0.007	HIDALGO,VILLA,DE,TEZONTEPEC
CHIHUAHUA,JUAREZ	0.007	MICHOACAN,SENGUIO
CHIHUAHUA,JUAREZ	0.007	OAXACA,VILLA,DE,ETLA
CHIHUAHUA,JUAREZ	0.007	COLIMA,COQUIMATLAN
CHIHUAHUA,JUAREZ	0.007	HIDALGO,EL,ARENAL
CHIHUAHUA,JUAREZ	0.007	MICHOACAN,HUANIQUEO
CHIHUAHUA,JUAREZ	0.007	VERACRUZ,JALACINGO
CHIHUAHUA,JUAREZ	0.007	CHIAPAS,SALTO,DE,AGUA
CHIHUAHUA,JUAREZ	0.007	CHIHUAHUA,SAN,FRANCISCO,DE,BORJA
CHIHUAHUA,JUAREZ	0.007	OAXACA,SAN,AGUSTIN,ATENANGO
CHIHUAHUA,JUAREZ	0.007	OAXACA,SAN,ANDRES,IXTLAHUACA
CHIHUAHUA,JUAREZ	0.007	OAXACA,SILACAYOAPAM
CHIHUAHUA,JUAREZ	0.007	PUEBLA,ZIHUATEUTLA
CHIHUAHUA,JUAREZ	0.007	VERACRUZ,ESPINAL
CHIHUAHUA,JUAREZ	0.007	YUCATAN,VALLADOLID
SINALOA,CULIACAN	0.007	CHIHUAHUA,BOCOYNA
SINALOA,CULIACAN	0.007	YUCATAN,MERIDA
SINALOA,CULIACAN	0.006	CHIHUAHUA,ALDAMA
BAJA,CALIFORNIA,TIJUANA	0.033	CHIHUAHUA,CHIHUAHUA
BAJA,CALIFORNIA,TIJUANA	0.011	SINALOA,NAVOLATO
BAJA,CALIFORNIA,TIJUANA	0.009	SINALOA,MOCORITO
BAJA,CALIFORNIA,TIJUANA	0.006	BAJA,CALIFORNIA,PLAYAS,DE,ROSARITO
BAJA,CALIFORNIA,TIJUANA	0.009	BAJA,CALIFORNIA,ENSENADA
BAJA,CALIFORNIA,TIJUANA	0.006	GUERRERO,ARCELIA
BAJA,CALIFORNIA,TIJUANA	0.010	MICHOACAN,TANCITARO
BAJA,CALIFORNIA,TIJUANA	0.024	MEXICO,OCOYOACAC
BAJA,CALIFORNIA,TIJUANA	0.007	MEXICO,NICOLAS,ROMERO
CHIHUAHUA,CHIHUAHUA	0.006	DURANGO,GOMEZ,PALACIO
CHIHUAHUA,CHIHUAHUA	0.006	COAHUILA,TORREON
CHIHUAHUA,CHIHUAHUA	0.013	SINALOA,NAVOLATO
CHIHUAHUA,CHIHUAHUA	0.010	SINALOA,MOCORITO
CHIHUAHUA,CHIHUAHUA	0.007	BAJA,CALIFORNIA,PLAYAS,DE,ROSARITO
CHIHUAHUA,CHIHUAHUA	0.010	BAJA,CALIFORNIA,ENSENADA
CHIHUAHUA,CHIHUAHUA	0.007	GUERRERO,ARCELIA
CHIHUAHUA,CHIHUAHUA	0.012	MICHOACAN,TANCITARO
CHIHUAHUA,CHIHUAHUA	0.030	MEXICO,OCOYOACAC
CHIHUAHUA,CHIHUAHUA	0.009	MEXICO,NICOLAS,ROMERO
CHIHUAHUA,CHIHUAHUA	0.006	MICHOACAN,SAN,LUCAS
CHIHUAHUA,CHIHUAHUA	0.006	GUERRERO,CUTZAMALA,DE,PINZON
CHIHUAHUA,CHIHUAHUA	0.006	CHIHUAHUA,SATEVO
CHIHUAHUA,CHIHUAHUA	0.006	ZACATECAS,CHALCHIHUITES
CHIHUAHUA,CHIHUAHUA	0.006	CHIHUAHUA,GUAZAPARES
CHIHUAHUA,CHIHUAHUA	0.006	MEXICO,OCUILAN
GUERRERO,ACAPULCO,DE,JUAREZ	0.006	CHIHUAHUA,BOCOYNA
GUERRERO,ACAPULCO,DE,JUAREZ	0.005	YUCATAN,MERIDA
SINALOA,NAVOLATO	0.010	MEXICO,OCOYOACAC
CHIHUAHUA,NUEVO,CASAS,GRANDES	0.006	CHIHUAHUA,BOCOYNA
CHIHUAHUA,NUEVO,CASAS,GRANDES	0.005	YUCATAN,MERIDA
MICHOACAN,LAZARO,CARDENAS	0.006	CHIHUAHUA,BOCOYNA
MICHOACAN,LAZARO,CARDENAS	0.005	YUCATAN,MERIDA
SINALOA,MOCORITO	0.008	MEXICO,OCOYOACAC
BAJA,CALIFORNIA,PLAYAS,DE,ROSARITO	0.006	MEXICO,OCOYOACAC
BAJA,CALIFORNIA,ENSENADA	0.008	MEXICO,OCOYOACAC
GUERRERO,ARCELIA	0.006	MEXICO,OCOYOACAC
CHIHUAHUA,BOCOYNA	0.006	SONORA,CANANEA
CHIHUAHUA,BOCOYNA	0.009	YUCATAN,MERIDA
CHIHUAHUA,BOCOYNA	0.007	CHIHUAHUA,ALDAMA
SONORA,CANANEA	0.006	YUCATAN,MERIDA
MICHOACAN,TANCITARO	0.009	MEXICO,OCOYOACAC
MEXICO,OCOYOACAC	0.007	MEXICO,NICOLAS,ROMERO
YUCATAN,MERIDA	0.007	CHIHUAHUA,ALDAMA
