# Supplementary material for: Analysis of México’s Narco-War Network (2007–2011)
Source: PLoS One. 2015 May 18;10(5):e0126503. doi: 10.1371/journal.pone.0126503 (PMC4436224; doi:10.1371/journal.pone.0126503)
Supplement: S1 Compressed file — Each file contains all the correlations above certain threshold (indicated in the name of the file), during a particular month (also indicated in the name of the file). The file names have the value of θ followed by the number of the i th month, starting from January of 2007 until Sept. 2011. (ZIP) [file pone.0126503.s004.zip › Correlations_by_month/0.005__21.sif]

CHIHUAHUA,JUAREZ	0.053	SINALOA,CULIACAN
CHIHUAHUA,JUAREZ	0.402	BAJA,CALIFORNIA,TIJUANA
CHIHUAHUA,JUAREZ	0.077	CHIHUAHUA,CHIHUAHUA
CHIHUAHUA,JUAREZ	0.016	GUERRERO,ACAPULCO,DE,JUAREZ
CHIHUAHUA,JUAREZ	0.045	SONORA,NOGALES
CHIHUAHUA,JUAREZ	0.037	DURANGO,DURANGO
CHIHUAHUA,JUAREZ	0.012	SINALOA,SINALOA
CHIHUAHUA,JUAREZ	0.020	MORELOS,CUERNAVACA
CHIHUAHUA,JUAREZ	0.012	GUERRERO,CHILPANCINGO,DE,LOS,BRAVO
CHIHUAHUA,JUAREZ	0.008	JALISCO,ZAPOPAN
CHIHUAHUA,JUAREZ	0.008	TAMAULIPAS,NUEVO,LAREDO
CHIHUAHUA,JUAREZ	0.012	JALISCO,GUADALAJARA
CHIHUAHUA,JUAREZ	0.020	TAMAULIPAS,MATAMOROS
CHIHUAHUA,JUAREZ	0.024	BAJA,CALIFORNIA,MEXICALI
CHIHUAHUA,JUAREZ	0.049	CHIHUAHUA,NUEVO,CASAS,GRANDES
CHIHUAHUA,JUAREZ	0.016	MICHOACAN,LAZARO,CARDENAS
CHIHUAHUA,JUAREZ	0.016	CHIHUAHUA,GUADALUPE,Y,CALVO
CHIHUAHUA,JUAREZ	0.028	SONORA,HERMOSILLO
CHIHUAHUA,JUAREZ	0.016	CHIHUAHUA,ASCENSION
CHIHUAHUA,JUAREZ	0.016	SINALOA,BADIRAGUATO
CHIHUAHUA,JUAREZ	0.061	BAJA,CALIFORNIA,PLAYAS,DE,ROSARITO
CHIHUAHUA,JUAREZ	0.008	DISTRITO,FEDERAL,GUSTAVO,A.,MADERO
CHIHUAHUA,JUAREZ	0.020	NUEVO,LEON,GUADALUPE
CHIHUAHUA,JUAREZ	0.020	TAMAULIPAS,TAMPICO
CHIHUAHUA,JUAREZ	0.008	GUANAJUATO,CELAYA
CHIHUAHUA,JUAREZ	0.028	MEXICO,TULTITLAN
CHIHUAHUA,JUAREZ	0.016	CHIHUAHUA,MADERA
CHIHUAHUA,JUAREZ	0.012	NAYARIT,XALISCO
CHIHUAHUA,JUAREZ	0.008	GUANAJUATO,LEON
CHIHUAHUA,JUAREZ	0.008	GUERRERO,LA,UNION,DE,ISIDORO,MONTES,DE,OCA
CHIHUAHUA,JUAREZ	0.033	DURANGO,VICENTE,GUERRERO
CHIHUAHUA,JUAREZ	0.012	SINALOA,ROSARIO
CHIHUAHUA,JUAREZ	0.008	DISTRITO,FEDERAL,TLALPAN
CHIHUAHUA,JUAREZ	0.016	SONORA,GENERAL,PLUTARCO,ELIAS,CALLES
CHIHUAHUA,JUAREZ	0.008	MEXICO,COACALCO,DE,BERRIOZABAL
CHIHUAHUA,JUAREZ	0.012	MEXICO,CUAUTITLAN,IZCALLI
CHIHUAHUA,JUAREZ	0.012	TAMAULIPAS,CIUDAD,MADERO
CHIHUAHUA,JUAREZ	0.024	NUEVO,LEON,SANTIAGO
CHIHUAHUA,JUAREZ	0.012	TABASCO,CENTRO
CHIHUAHUA,JUAREZ	0.008	CHIHUAHUA,MATAMOROS
CHIHUAHUA,JUAREZ	0.020	CHIHUAHUA,GUACHOCHI
CHIHUAHUA,JUAREZ	0.008	CHIHUAHUA,SAUCILLO
CHIHUAHUA,JUAREZ	0.008	NUEVO,LEON,SAN,PEDRO,GARZA,GARCIA
CHIHUAHUA,JUAREZ	0.012	DISTRITO,FEDERAL,COYOACAN
CHIHUAHUA,JUAREZ	0.012	COAHUILA,MATAMOROS
CHIHUAHUA,JUAREZ	0.008	GUANAJUATO,SAN,FRANCISCO,DEL,RINCON
CHIHUAHUA,JUAREZ	0.008	SONORA,ALAMOS
CHIHUAHUA,JUAREZ	0.008	MEXICO,TEPOTZOTLAN
CHIHUAHUA,JUAREZ	0.008	MEXICO,TEXCOCO
CHIHUAHUA,JUAREZ	0.008	CHIHUAHUA,CASAS,GRANDES
CHIHUAHUA,JUAREZ	0.012	GUANAJUATO,ACAMBARO
CHIHUAHUA,JUAREZ	0.012	DURANGO,OCAMPO
CHIHUAHUA,JUAREZ	0.020	JALISCO,LAGOS,DE,MORENO
CHIHUAHUA,JUAREZ	0.012	GUANAJUATO,SALVATIERRA
CHIHUAHUA,JUAREZ	0.008	MEXICO,ZUMPANGO
CHIHUAHUA,JUAREZ	0.008	MEXICO,TEQUIXQUIAC
CHIHUAHUA,JUAREZ	0.012	MEXICO,NEXTLALPAN
CHIHUAHUA,JUAREZ	0.012	CHIHUAHUA,GALEANA
CHIHUAHUA,JUAREZ	0.008	DURANGO,TLAHUALILO
CHIHUAHUA,JUAREZ	0.008	MEXICO,COYOTEPEC
CHIHUAHUA,JUAREZ	0.008	COLIMA,CUAUHTEMOC
CHIHUAHUA,JUAREZ	0.008	COAHUILA,ACUÑA
CHIHUAHUA,JUAREZ	0.016	JALISCO,ZAPOTLAN,DEL,REY
CHIHUAHUA,JUAREZ	0.016	OAXACA,OCOTLAN,DE,MORELOS
CHIHUAHUA,JUAREZ	0.012	MEXICO,ATLACOMULCO
CHIHUAHUA,JUAREZ	0.008	TABASCO,COMALCALCO
CHIHUAHUA,JUAREZ	0.008	HIDALGO,VILLA,DE,TEZONTEPEC
CHIHUAHUA,JUAREZ	0.008	OAXACA,SANTA,MARIA,COLOTEPEC
CHIHUAHUA,JUAREZ	0.008	JALISCO,SAN,MARTIN,HIDALGO
CHIHUAHUA,JUAREZ	0.008	OAXACA,SANTA,MARIA,PETAPA
CHIHUAHUA,JUAREZ	0.008	OAXACA,SANTA,MARIA,SOLA
SINALOA,CULIACAN	0.069	BAJA,CALIFORNIA,TIJUANA
SINALOA,CULIACAN	0.013	CHIHUAHUA,CHIHUAHUA
SINALOA,CULIACAN	0.008	SONORA,NOGALES
SINALOA,CULIACAN	0.006	DURANGO,DURANGO
SINALOA,CULIACAN	0.008	CHIHUAHUA,NUEVO,CASAS,GRANDES
SINALOA,CULIACAN	0.010	BAJA,CALIFORNIA,PLAYAS,DE,ROSARITO
SINALOA,CULIACAN	0.006	DURANGO,VICENTE,GUERRERO
BAJA,CALIFORNIA,TIJUANA	0.101	CHIHUAHUA,CHIHUAHUA
BAJA,CALIFORNIA,TIJUANA	0.021	GUERRERO,ACAPULCO,DE,JUAREZ
BAJA,CALIFORNIA,TIJUANA	0.058	SONORA,NOGALES
BAJA,CALIFORNIA,TIJUANA	0.048	DURANGO,DURANGO
BAJA,CALIFORNIA,TIJUANA	0.005	NUEVO,LEON,MONTERREY
BAJA,CALIFORNIA,TIJUANA	0.005	SINALOA,GUASAVE
BAJA,CALIFORNIA,TIJUANA	0.005	CHIHUAHUA,HIDALGO,DEL,PARRAL
BAJA,CALIFORNIA,TIJUANA	0.016	SINALOA,SINALOA
BAJA,CALIFORNIA,TIJUANA	0.026	MORELOS,CUERNAVACA
BAJA,CALIFORNIA,TIJUANA	0.016	GUERRERO,CHILPANCINGO,DE,LOS,BRAVO
BAJA,CALIFORNIA,TIJUANA	0.011	JALISCO,ZAPOPAN
BAJA,CALIFORNIA,TIJUANA	0.011	TAMAULIPAS,NUEVO,LAREDO
BAJA,CALIFORNIA,TIJUANA	0.016	JALISCO,GUADALAJARA
BAJA,CALIFORNIA,TIJUANA	0.005	CHIHUAHUA,GUADALUPE
BAJA,CALIFORNIA,TIJUANA	0.026	TAMAULIPAS,MATAMOROS
BAJA,CALIFORNIA,TIJUANA	0.032	BAJA,CALIFORNIA,MEXICALI
BAJA,CALIFORNIA,TIJUANA	0.005	CHIHUAHUA,DELICIAS
BAJA,CALIFORNIA,TIJUANA	0.064	CHIHUAHUA,NUEVO,CASAS,GRANDES
BAJA,CALIFORNIA,TIJUANA	0.021	MICHOACAN,LAZARO,CARDENAS
BAJA,CALIFORNIA,TIJUANA	0.021	CHIHUAHUA,GUADALUPE,Y,CALVO
BAJA,CALIFORNIA,TIJUANA	0.037	SONORA,HERMOSILLO
BAJA,CALIFORNIA,TIJUANA	0.021	CHIHUAHUA,ASCENSION
BAJA,CALIFORNIA,TIJUANA	0.005	NUEVO,LEON,JUAREZ
BAJA,CALIFORNIA,TIJUANA	0.021	SINALOA,BADIRAGUATO
BAJA,CALIFORNIA,TIJUANA	0.005	CHIHUAHUA,CUAUHTEMOC
BAJA,CALIFORNIA,TIJUANA	0.079	BAJA,CALIFORNIA,PLAYAS,DE,ROSARITO
BAJA,CALIFORNIA,TIJUANA	0.011	DISTRITO,FEDERAL,GUSTAVO,A.,MADERO
BAJA,CALIFORNIA,TIJUANA	0.005	SINALOA,EL,FUERTE
BAJA,CALIFORNIA,TIJUANA	0.026	NUEVO,LEON,GUADALUPE
BAJA,CALIFORNIA,TIJUANA	0.026	TAMAULIPAS,TAMPICO
BAJA,CALIFORNIA,TIJUANA	0.005	GUERRERO,ZIHUATANEJO,DE,AZUETA
BAJA,CALIFORNIA,TIJUANA	0.011	GUANAJUATO,CELAYA
BAJA,CALIFORNIA,TIJUANA	0.005	JALISCO,TLAJOMULCO,DE,ZUÑIGA
BAJA,CALIFORNIA,TIJUANA	0.037	MEXICO,TULTITLAN
BAJA,CALIFORNIA,TIJUANA	0.021	CHIHUAHUA,MADERA
BAJA,CALIFORNIA,TIJUANA	0.016	NAYARIT,XALISCO
BAJA,CALIFORNIA,TIJUANA	0.011	GUANAJUATO,LEON
BAJA,CALIFORNIA,TIJUANA	0.005	DISTRITO,FEDERAL,CUAUHTEMOC
BAJA,CALIFORNIA,TIJUANA	0.011	GUERRERO,LA,UNION,DE,ISIDORO,MONTES,DE,OCA
BAJA,CALIFORNIA,TIJUANA	0.042	DURANGO,VICENTE,GUERRERO
BAJA,CALIFORNIA,TIJUANA	0.016	SINALOA,ROSARIO
BAJA,CALIFORNIA,TIJUANA	0.005	SINALOA,ELOTA
BAJA,CALIFORNIA,TIJUANA	0.011	DISTRITO,FEDERAL,TLALPAN
BAJA,CALIFORNIA,TIJUANA	0.021	SONORA,GENERAL,PLUTARCO,ELIAS,CALLES
BAJA,CALIFORNIA,TIJUANA	0.011	MEXICO,COACALCO,DE,BERRIOZABAL
BAJA,CALIFORNIA,TIJUANA	0.005	GUERRERO,QUECHULTENANGO
BAJA,CALIFORNIA,TIJUANA	0.016	MEXICO,CUAUTITLAN,IZCALLI
BAJA,CALIFORNIA,TIJUANA	0.005	CHIAPAS,TAPACHULA
BAJA,CALIFORNIA,TIJUANA	0.005	SAN,LUIS,POTOSI,SAN,LUIS,POTOSI
BAJA,CALIFORNIA,TIJUANA	0.016	TAMAULIPAS,CIUDAD,MADERO
BAJA,CALIFORNIA,TIJUANA	0.032	NUEVO,LEON,SANTIAGO
BAJA,CALIFORNIA,TIJUANA	0.005	SONORA,CANANEA
BAJA,CALIFORNIA,TIJUANA	0.016	TABASCO,CENTRO
BAJA,CALIFORNIA,TIJUANA	0.011	CHIHUAHUA,MATAMOROS
BAJA,CALIFORNIA,TIJUANA	0.026	CHIHUAHUA,GUACHOCHI
BAJA,CALIFORNIA,TIJUANA	0.005	OAXACA,OAXACA,DE,JUAREZ
BAJA,CALIFORNIA,TIJUANA	0.011	CHIHUAHUA,SAUCILLO
BAJA,CALIFORNIA,TIJUANA	0.011	NUEVO,LEON,SAN,PEDRO,GARZA,GARCIA
BAJA,CALIFORNIA,TIJUANA	0.005	SONORA,AGUA,PRIETA
BAJA,CALIFORNIA,TIJUANA	0.005	SONORA,SARIC
BAJA,CALIFORNIA,TIJUANA	0.005	CHIHUAHUA,ROSALES
BAJA,CALIFORNIA,TIJUANA	0.016	DISTRITO,FEDERAL,COYOACAN
BAJA,CALIFORNIA,TIJUANA	0.005	MEXICO,CHALCO
BAJA,CALIFORNIA,TIJUANA	0.005	SONORA,YECORA
BAJA,CALIFORNIA,TIJUANA	0.016	COAHUILA,MATAMOROS
BAJA,CALIFORNIA,TIJUANA	0.005	GUANAJUATO,PENJAMO
BAJA,CALIFORNIA,TIJUANA	0.011	GUANAJUATO,SAN,FRANCISCO,DEL,RINCON
BAJA,CALIFORNIA,TIJUANA	0.005	GUERRERO,TLAPA,DE,COMONFORT
BAJA,CALIFORNIA,TIJUANA	0.011	SONORA,ALAMOS
BAJA,CALIFORNIA,TIJUANA	0.005	CHIHUAHUA,CUSIHUIRIACHI
BAJA,CALIFORNIA,TIJUANA	0.005	GUERRERO,GENERAL,HELIODORO,CASTILLO
BAJA,CALIFORNIA,TIJUANA	0.011	MEXICO,TEPOTZOTLAN
BAJA,CALIFORNIA,TIJUANA	0.005	MEXICO,TULTEPEC
BAJA,CALIFORNIA,TIJUANA	0.011	MEXICO,TEXCOCO
BAJA,CALIFORNIA,TIJUANA	0.011	CHIHUAHUA,CASAS,GRANDES
BAJA,CALIFORNIA,TIJUANA	0.016	GUANAJUATO,ACAMBARO
BAJA,CALIFORNIA,TIJUANA	0.005	YUCATAN,MERIDA
BAJA,CALIFORNIA,TIJUANA	0.005	CHIAPAS,TUXTLA,GUTIERREZ
BAJA,CALIFORNIA,TIJUANA	0.016	DURANGO,OCAMPO
BAJA,CALIFORNIA,TIJUANA	0.026	JALISCO,LAGOS,DE,MORENO
BAJA,CALIFORNIA,TIJUANA	0.016	GUANAJUATO,SALVATIERRA
BAJA,CALIFORNIA,TIJUANA	0.005	CHIHUAHUA,OCAMPO
BAJA,CALIFORNIA,TIJUANA	0.011	MEXICO,ZUMPANGO
BAJA,CALIFORNIA,TIJUANA	0.005	VERACRUZ,COSAMALOAPAN,DE,CARPIO
BAJA,CALIFORNIA,TIJUANA	0.005	CHIHUAHUA,ALLENDE
BAJA,CALIFORNIA,TIJUANA	0.005	VERACRUZ,COATZACOALCOS
BAJA,CALIFORNIA,TIJUANA	0.005	ZACATECAS,ZACATECAS
BAJA,CALIFORNIA,TIJUANA	0.011	MEXICO,TEQUIXQUIAC
BAJA,CALIFORNIA,TIJUANA	0.005	OAXACA,MATIAS,ROMERO,AVENDAÑO
BAJA,CALIFORNIA,TIJUANA	0.005	MICHOACAN,ARIO
BAJA,CALIFORNIA,TIJUANA	0.005	MICHOACAN,CHINICUILA
BAJA,CALIFORNIA,TIJUANA	0.005	NAYARIT,SAN,BLAS
BAJA,CALIFORNIA,TIJUANA	0.005	GUERRERO,MOCHITLAN
BAJA,CALIFORNIA,TIJUANA	0.016	MEXICO,NEXTLALPAN
BAJA,CALIFORNIA,TIJUANA	0.005	OAXACA,SANTIAGO,PINOTEPA,NACIONAL
BAJA,CALIFORNIA,TIJUANA	0.016	CHIHUAHUA,GALEANA
BAJA,CALIFORNIA,TIJUANA	0.011	DURANGO,TLAHUALILO
BAJA,CALIFORNIA,TIJUANA	0.005	NUEVO,LEON,GENERAL,TERAN
BAJA,CALIFORNIA,TIJUANA	0.005	GUERRERO,TETIPAC
BAJA,CALIFORNIA,TIJUANA	0.011	MEXICO,COYOTEPEC
BAJA,CALIFORNIA,TIJUANA	0.005	MEXICO,JUCHITEPEC
BAJA,CALIFORNIA,TIJUANA	0.005	SAN,LUIS,POTOSI,SOLEDAD,DE,GRACIANO,SANCHEZ
BAJA,CALIFORNIA,TIJUANA	0.005	OAXACA,MIAHUATLAN,DE,PORFIRIO,DIAZ
BAJA,CALIFORNIA,TIJUANA	0.005	OAXACA,SANTA,MARIA,HUATULCO
BAJA,CALIFORNIA,TIJUANA	0.011	COLIMA,CUAUHTEMOC
BAJA,CALIFORNIA,TIJUANA	0.005	HIDALGO,TEPEAPULCO
BAJA,CALIFORNIA,TIJUANA	0.005	MEXICO,OZUMBA
BAJA,CALIFORNIA,TIJUANA	0.011	COAHUILA,ACUÑA
BAJA,CALIFORNIA,TIJUANA	0.021	JALISCO,ZAPOTLAN,DEL,REY
BAJA,CALIFORNIA,TIJUANA	0.005	MICHOACAN,OCAMPO
BAJA,CALIFORNIA,TIJUANA	0.021	OAXACA,OCOTLAN,DE,MORELOS
BAJA,CALIFORNIA,TIJUANA	0.005	VERACRUZ,SOLEDAD,DE,DOBLADO
BAJA,CALIFORNIA,TIJUANA	0.016	MEXICO,ATLACOMULCO
BAJA,CALIFORNIA,TIJUANA	0.011	TABASCO,COMALCALCO
BAJA,CALIFORNIA,TIJUANA	0.005	TAMAULIPAS,BURGOS
BAJA,CALIFORNIA,TIJUANA	0.005	VERACRUZ,MOLOACAN
BAJA,CALIFORNIA,TIJUANA	0.005	COAHUILA,RAMOS,ARIZPE
BAJA,CALIFORNIA,TIJUANA	0.005	HIDALGO,HUEJUTLA,DE,REYES
BAJA,CALIFORNIA,TIJUANA	0.011	HIDALGO,VILLA,DE,TEZONTEPEC
BAJA,CALIFORNIA,TIJUANA	0.005	MEXICO,SAN,MARTIN,DE,LAS,PIRAMIDES
BAJA,CALIFORNIA,TIJUANA	0.005	MEXICO,TEPETLIXPA
BAJA,CALIFORNIA,TIJUANA	0.011	OAXACA,SANTA,MARIA,COLOTEPEC
BAJA,CALIFORNIA,TIJUANA	0.005	PUEBLA,PANTEPEC
BAJA,CALIFORNIA,TIJUANA	0.011	JALISCO,SAN,MARTIN,HIDALGO
BAJA,CALIFORNIA,TIJUANA	0.005	OAXACA,REYES,ETLA
BAJA,CALIFORNIA,TIJUANA	0.011	OAXACA,SANTA,MARIA,PETAPA
BAJA,CALIFORNIA,TIJUANA	0.011	OAXACA,SANTA,MARIA,SOLA
BAJA,CALIFORNIA,TIJUANA	0.005	CHIAPAS,CHILON
BAJA,CALIFORNIA,TIJUANA	0.005	CHIHUAHUA,SAN,FRANCISCO,DEL,ORO
BAJA,CALIFORNIA,TIJUANA	0.005	NUEVO,LEON,HIDALGO
BAJA,CALIFORNIA,TIJUANA	0.005	PUEBLA,ACATZINGO
BAJA,CALIFORNIA,TIJUANA	0.005	SONORA,HUACHINERA
BAJA,CALIFORNIA,TIJUANA	0.005	VERACRUZ,CUITLAHUAC
CHIHUAHUA,CHIHUAHUA	0.011	SONORA,NOGALES
CHIHUAHUA,CHIHUAHUA	0.009	DURANGO,DURANGO
CHIHUAHUA,CHIHUAHUA	0.005	MORELOS,CUERNAVACA
CHIHUAHUA,CHIHUAHUA	0.005	TAMAULIPAS,MATAMOROS
CHIHUAHUA,CHIHUAHUA	0.006	BAJA,CALIFORNIA,MEXICALI
CHIHUAHUA,CHIHUAHUA	0.012	CHIHUAHUA,NUEVO,CASAS,GRANDES
CHIHUAHUA,CHIHUAHUA	0.007	SONORA,HERMOSILLO
CHIHUAHUA,CHIHUAHUA	0.015	BAJA,CALIFORNIA,PLAYAS,DE,ROSARITO
CHIHUAHUA,CHIHUAHUA	0.005	NUEVO,LEON,GUADALUPE
CHIHUAHUA,CHIHUAHUA	0.005	TAMAULIPAS,TAMPICO
CHIHUAHUA,CHIHUAHUA	0.007	MEXICO,TULTITLAN
CHIHUAHUA,CHIHUAHUA	0.008	DURANGO,VICENTE,GUERRERO
CHIHUAHUA,CHIHUAHUA	0.006	NUEVO,LEON,SANTIAGO
CHIHUAHUA,CHIHUAHUA	0.005	CHIHUAHUA,GUACHOCHI
CHIHUAHUA,CHIHUAHUA	0.005	JALISCO,LAGOS,DE,MORENO
SINALOA,MAZATLAN	0.006	MICHOACAN,TANCITARO
SINALOA,MAZATLAN	0.015	MEXICO,OCOYOACAC
SONORA,NOGALES	0.005	DURANGO,DURANGO
SONORA,NOGALES	0.007	CHIHUAHUA,NUEVO,CASAS,GRANDES
SONORA,NOGALES	0.009	BAJA,CALIFORNIA,PLAYAS,DE,ROSARITO
DURANGO,DURANGO	0.006	CHIHUAHUA,NUEVO,CASAS,GRANDES
DURANGO,DURANGO	0.007	BAJA,CALIFORNIA,PLAYAS,DE,ROSARITO
SINALOA,NAVOLATO	0.005	MEXICO,OCOYOACAC
GUERRERO,PETATLAN	0.005	MEXICO,OCOYOACAC
CHIHUAHUA,NUEVO,CASAS,GRANDES	0.010	BAJA,CALIFORNIA,PLAYAS,DE,ROSARITO
CHIHUAHUA,NUEVO,CASAS,GRANDES	0.005	DURANGO,VICENTE,GUERRERO
SONORA,HERMOSILLO	0.006	BAJA,CALIFORNIA,PLAYAS,DE,ROSARITO
SINALOA,MOCORITO	0.006	MEXICO,OCOYOACAC
BAJA,CALIFORNIA,PLAYAS,DE,ROSARITO	0.006	MEXICO,TULTITLAN
BAJA,CALIFORNIA,PLAYAS,DE,ROSARITO	0.006	DURANGO,VICENTE,GUERRERO
BAJA,CALIFORNIA,ENSENADA	0.005	MEXICO,OCOYOACAC
MICHOACAN,TANCITARO	0.012	MEXICO,OCOYOACAC
MEXICO,OCOYOACAC	0.005	MEXICO,NICOLAS,ROMERO
MEXICO,OCOYOACAC	0.005	MICHOACAN,SAN,LUCAS
MEXICO,OCOYOACAC	0.005	GUERRERO,CUTZAMALA,DE,PINZON
MEXICO,OCOYOACAC	0.005	ZACATECAS,CHALCHIHUITES
MEXICO,OCOYOACAC	0.005	CHIHUAHUA,GUAZAPARES
MEXICO,OCOYOACAC	0.005	MEXICO,OCUILAN
MEXICO,OCOYOACAC	0.005	VERACRUZ,ALVARADO
