# Supplementary material for: Analysis of México’s Narco-War Network (2007–2011)
Source: PLoS One. 2015 May 18;10(5):e0126503. doi: 10.1371/journal.pone.0126503 (PMC4436224; doi:10.1371/journal.pone.0126503)
Supplement: S1 Compressed file — Each file contains all the correlations above certain threshold (indicated in the name of the file), during a particular month (also indicated in the name of the file). The file names have the value of θ followed by the number of the i th month, starting from January of 2007 until Sept. 2011. (ZIP) [file pone.0126503.s004.zip › Correlations_by_month/0.005__22.sif]

CHIHUAHUA,JUAREZ	0.062	SINALOA,CULIACAN
CHIHUAHUA,JUAREZ	0.256	BAJA,CALIFORNIA,TIJUANA
CHIHUAHUA,JUAREZ	0.016	GUERRERO,ACAPULCO,DE,JUAREZ
CHIHUAHUA,JUAREZ	0.013	DURANGO,GOMEZ,PALACIO
CHIHUAHUA,JUAREZ	0.016	COAHUILA,TORREON
CHIHUAHUA,JUAREZ	0.039	DURANGO,DURANGO
CHIHUAHUA,JUAREZ	0.010	MICHOACAN,MORELIA
CHIHUAHUA,JUAREZ	0.019	NAYARIT,TEPIC
CHIHUAHUA,JUAREZ	0.006	TAMAULIPAS,REYNOSA
CHIHUAHUA,JUAREZ	0.010	MEXICO,ECATEPEC,DE,MORELOS
CHIHUAHUA,JUAREZ	0.023	SINALOA,SINALOA
CHIHUAHUA,JUAREZ	0.006	SINALOA,SALVADOR,ALVARADO
CHIHUAHUA,JUAREZ	0.006	CHIHUAHUA,GUADALUPE
CHIHUAHUA,JUAREZ	0.006	DURANGO,PUEBLO,NUEVO
CHIHUAHUA,JUAREZ	0.006	DISTRITO,FEDERAL,IZTAPALAPA
CHIHUAHUA,JUAREZ	0.010	CHIHUAHUA,DELICIAS
CHIHUAHUA,JUAREZ	0.006	AGUASCALIENTES,AGUASCALIENTES
CHIHUAHUA,JUAREZ	0.006	BAJA,CALIFORNIA,PLAYAS,DE,ROSARITO
CHIHUAHUA,JUAREZ	0.013	CHIHUAHUA,MEOQUI
CHIHUAHUA,JUAREZ	0.006	MEXICO,NAUCALPAN,DE,JUAREZ
CHIHUAHUA,JUAREZ	0.010	SINALOA,ANGOSTURA
CHIHUAHUA,JUAREZ	0.006	DISTRITO,FEDERAL,VENUSTIANO,CARRANZA
CHIHUAHUA,JUAREZ	0.026	BAJA,CALIFORNIA,ENSENADA
CHIHUAHUA,JUAREZ	0.006	GUERRERO,ZIRANDARO
CHIHUAHUA,JUAREZ	0.006	SINALOA,COSALA
CHIHUAHUA,JUAREZ	0.026	BAJA,CALIFORNIA,TECATE
CHIHUAHUA,JUAREZ	0.006	MEXICO,COACALCO,DE,BERRIOZABAL
CHIHUAHUA,JUAREZ	0.006	DURANGO,SAN,DIMAS
CHIHUAHUA,JUAREZ	0.006	GUERRERO,AYUTLA,DE,LOS,LIBRES
CHIHUAHUA,JUAREZ	0.006	HIDALGO,PACHUCA,DE,SOTO
CHIHUAHUA,JUAREZ	0.016	MICHOACAN,TANCITARO
CHIHUAHUA,JUAREZ	0.023	SINALOA,CONCORDIA
CHIHUAHUA,JUAREZ	0.010	GUERRERO,OMETEPEC
CHIHUAHUA,JUAREZ	0.010	MEXICO,VALLE,DE,CHALCO,SOLIDARIDAD
CHIHUAHUA,JUAREZ	0.010	TABASCO,HUIMANGUILLO
CHIHUAHUA,JUAREZ	0.010	NUEVO,LEON,CADEREYTA,JIMENEZ
CHIHUAHUA,JUAREZ	0.006	DURANGO,CANATLAN
CHIHUAHUA,JUAREZ	0.006	MICHOACAN,PATZCUARO
CHIHUAHUA,JUAREZ	0.010	DISTRITO,FEDERAL,IZTACALCO
CHIHUAHUA,JUAREZ	0.010	MEXICO,TEJUPILCO
CHIHUAHUA,JUAREZ	0.006	MEXICO,TULTEPEC
CHIHUAHUA,JUAREZ	0.013	CHIAPAS,COMITAN,DE,DOMINGUEZ
CHIHUAHUA,JUAREZ	0.006	GUERRERO,EDUARDO,NERI
CHIHUAHUA,JUAREZ	0.006	COAHUILA,SAN,PEDRO
CHIHUAHUA,JUAREZ	0.010	GUERRERO,TEPECOACUILCO,DE,TRUJANO
CHIHUAHUA,JUAREZ	0.006	DISTRITO,FEDERAL,ALVARO,OBREGON
CHIHUAHUA,JUAREZ	0.013	CHIHUAHUA,OCAMPO
CHIHUAHUA,JUAREZ	0.006	NUEVO,LEON,MONTEMORELOS
CHIHUAHUA,JUAREZ	0.016	GUANAJUATO,URIANGATO
CHIHUAHUA,JUAREZ	0.010	GUANAJUATO,VILLAGRAN
CHIHUAHUA,JUAREZ	0.006	MEXICO,AXAPUSCO
CHIHUAHUA,JUAREZ	0.023	CHIAPAS,TONALA
CHIHUAHUA,JUAREZ	0.010	GUERRERO,COPANATOYAC
CHIHUAHUA,JUAREZ	0.006	MORELOS,MIACATLAN
CHIHUAHUA,JUAREZ	0.006	OAXACA,SANTIAGO,JUXTLAHUACA
CHIHUAHUA,JUAREZ	0.006	OAXACA,VILLA,DE,TUTUTEPEC,DE,MELCHOR,OCAMPO
CHIHUAHUA,JUAREZ	0.006	SONORA,BENITO,JUAREZ
CHIHUAHUA,JUAREZ	0.006	PUEBLA,HUAUCHINANGO
CHIHUAHUA,JUAREZ	0.006	SAN,LUIS,POTOSI,VILLA,DE,ARRIAGA
CHIHUAHUA,JUAREZ	0.006	GUANAJUATO,ABASOLO
SINALOA,CULIACAN	0.157	BAJA,CALIFORNIA,TIJUANA
SINALOA,CULIACAN	0.010	GUERRERO,ACAPULCO,DE,JUAREZ
SINALOA,CULIACAN	0.008	DURANGO,GOMEZ,PALACIO
SINALOA,CULIACAN	0.010	COAHUILA,TORREON
SINALOA,CULIACAN	0.024	DURANGO,DURANGO
SINALOA,CULIACAN	0.006	MICHOACAN,MORELIA
SINALOA,CULIACAN	0.012	NAYARIT,TEPIC
SINALOA,CULIACAN	0.006	MEXICO,ECATEPEC,DE,MORELOS
SINALOA,CULIACAN	0.014	SINALOA,SINALOA
SINALOA,CULIACAN	0.006	CHIHUAHUA,DELICIAS
SINALOA,CULIACAN	0.008	CHIHUAHUA,MEOQUI
SINALOA,CULIACAN	0.006	SINALOA,ANGOSTURA
SINALOA,CULIACAN	0.016	BAJA,CALIFORNIA,ENSENADA
SINALOA,CULIACAN	0.016	BAJA,CALIFORNIA,TECATE
SINALOA,CULIACAN	0.010	MICHOACAN,TANCITARO
SINALOA,CULIACAN	0.014	SINALOA,CONCORDIA
SINALOA,CULIACAN	0.006	GUERRERO,OMETEPEC
SINALOA,CULIACAN	0.006	MEXICO,VALLE,DE,CHALCO,SOLIDARIDAD
SINALOA,CULIACAN	0.006	TABASCO,HUIMANGUILLO
SINALOA,CULIACAN	0.006	NUEVO,LEON,CADEREYTA,JIMENEZ
SINALOA,CULIACAN	0.006	DISTRITO,FEDERAL,IZTACALCO
SINALOA,CULIACAN	0.006	MEXICO,TEJUPILCO
SINALOA,CULIACAN	0.008	CHIAPAS,COMITAN,DE,DOMINGUEZ
SINALOA,CULIACAN	0.006	GUERRERO,TEPECOACUILCO,DE,TRUJANO
SINALOA,CULIACAN	0.008	CHIHUAHUA,OCAMPO
SINALOA,CULIACAN	0.010	GUANAJUATO,URIANGATO
SINALOA,CULIACAN	0.006	GUANAJUATO,VILLAGRAN
SINALOA,CULIACAN	0.014	CHIAPAS,TONALA
SINALOA,CULIACAN	0.006	GUERRERO,COPANATOYAC
BAJA,CALIFORNIA,TIJUANA	0.041	GUERRERO,ACAPULCO,DE,JUAREZ
BAJA,CALIFORNIA,TIJUANA	0.033	DURANGO,GOMEZ,PALACIO
BAJA,CALIFORNIA,TIJUANA	0.041	COAHUILA,TORREON
BAJA,CALIFORNIA,TIJUANA	0.099	DURANGO,DURANGO
BAJA,CALIFORNIA,TIJUANA	0.008	SINALOA,NAVOLATO
BAJA,CALIFORNIA,TIJUANA	0.025	MICHOACAN,MORELIA
BAJA,CALIFORNIA,TIJUANA	0.050	NAYARIT,TEPIC
BAJA,CALIFORNIA,TIJUANA	0.017	TAMAULIPAS,REYNOSA
BAJA,CALIFORNIA,TIJUANA	0.025	MEXICO,ECATEPEC,DE,MORELOS
BAJA,CALIFORNIA,TIJUANA	0.008	MICHOACAN,URUAPAN
BAJA,CALIFORNIA,TIJUANA	0.058	SINALOA,SINALOA
BAJA,CALIFORNIA,TIJUANA	0.017	SINALOA,SALVADOR,ALVARADO
BAJA,CALIFORNIA,TIJUANA	0.017	CHIHUAHUA,GUADALUPE
BAJA,CALIFORNIA,TIJUANA	0.008	GUERRERO,PETATLAN
BAJA,CALIFORNIA,TIJUANA	0.008	GUERRERO,PUNGARABATO
BAJA,CALIFORNIA,TIJUANA	0.017	DURANGO,PUEBLO,NUEVO
BAJA,CALIFORNIA,TIJUANA	0.017	DISTRITO,FEDERAL,IZTAPALAPA
BAJA,CALIFORNIA,TIJUANA	0.025	CHIHUAHUA,DELICIAS
BAJA,CALIFORNIA,TIJUANA	0.008	CHIHUAHUA,CAMARGO
BAJA,CALIFORNIA,TIJUANA	0.017	AGUASCALIENTES,AGUASCALIENTES
BAJA,CALIFORNIA,TIJUANA	0.017	BAJA,CALIFORNIA,PLAYAS,DE,ROSARITO
BAJA,CALIFORNIA,TIJUANA	0.008	QUINTANA,ROO,BENITO,JUAREZ
BAJA,CALIFORNIA,TIJUANA	0.033	CHIHUAHUA,MEOQUI
BAJA,CALIFORNIA,TIJUANA	0.008	SINALOA,SAN,IGNACIO
BAJA,CALIFORNIA,TIJUANA	0.017	MEXICO,NAUCALPAN,DE,JUAREZ
BAJA,CALIFORNIA,TIJUANA	0.025	SINALOA,ANGOSTURA
BAJA,CALIFORNIA,TIJUANA	0.017	DISTRITO,FEDERAL,VENUSTIANO,CARRANZA
BAJA,CALIFORNIA,TIJUANA	0.066	BAJA,CALIFORNIA,ENSENADA
BAJA,CALIFORNIA,TIJUANA	0.008	GUERRERO,COYUCA,DE,BENITEZ
BAJA,CALIFORNIA,TIJUANA	0.008	CHIHUAHUA,OJINAGA
BAJA,CALIFORNIA,TIJUANA	0.017	GUERRERO,ZIRANDARO
BAJA,CALIFORNIA,TIJUANA	0.017	SINALOA,COSALA
BAJA,CALIFORNIA,TIJUANA	0.066	BAJA,CALIFORNIA,TECATE
BAJA,CALIFORNIA,TIJUANA	0.008	CHIHUAHUA,URIQUE
BAJA,CALIFORNIA,TIJUANA	0.017	MEXICO,COACALCO,DE,BERRIOZABAL
BAJA,CALIFORNIA,TIJUANA	0.017	DURANGO,SAN,DIMAS
BAJA,CALIFORNIA,TIJUANA	0.008	TAMAULIPAS,VICTORIA
BAJA,CALIFORNIA,TIJUANA	0.017	GUERRERO,AYUTLA,DE,LOS,LIBRES
BAJA,CALIFORNIA,TIJUANA	0.008	MICHOACAN,HUETAMO
BAJA,CALIFORNIA,TIJUANA	0.008	SAN,LUIS,POTOSI,SAN,LUIS,POTOSI
BAJA,CALIFORNIA,TIJUANA	0.008	DISTRITO,FEDERAL,MIGUEL,HIDALGO
BAJA,CALIFORNIA,TIJUANA	0.017	HIDALGO,PACHUCA,DE,SOTO
BAJA,CALIFORNIA,TIJUANA	0.008	OAXACA,SAN,JUAN,BAUTISTA,TUXTEPEC
BAJA,CALIFORNIA,TIJUANA	0.008	NUEVO,LEON,APODACA
BAJA,CALIFORNIA,TIJUANA	0.041	MICHOACAN,TANCITARO
BAJA,CALIFORNIA,TIJUANA	0.008	MEXICO,HUIXQUILUCAN
BAJA,CALIFORNIA,TIJUANA	0.058	SINALOA,CONCORDIA
BAJA,CALIFORNIA,TIJUANA	0.008	SONORA,MAGDALENA
BAJA,CALIFORNIA,TIJUANA	0.025	GUERRERO,OMETEPEC
BAJA,CALIFORNIA,TIJUANA	0.025	MEXICO,VALLE,DE,CHALCO,SOLIDARIDAD
BAJA,CALIFORNIA,TIJUANA	0.025	TABASCO,HUIMANGUILLO
BAJA,CALIFORNIA,TIJUANA	0.008	CHIHUAHUA,SAUCILLO
BAJA,CALIFORNIA,TIJUANA	0.008	DURANGO,POANAS
BAJA,CALIFORNIA,TIJUANA	0.008	JALISCO,TONALA
BAJA,CALIFORNIA,TIJUANA	0.008	SONORA,NAVOJOA
BAJA,CALIFORNIA,TIJUANA	0.008	MICHOACAN,SAN,LUCAS
BAJA,CALIFORNIA,TIJUANA	0.025	NUEVO,LEON,CADEREYTA,JIMENEZ
BAJA,CALIFORNIA,TIJUANA	0.008	CHIAPAS,SUCHIATE
BAJA,CALIFORNIA,TIJUANA	0.008	MICHOACAN,AGUILILLA
BAJA,CALIFORNIA,TIJUANA	0.008	MEXICO,TOLUCA
BAJA,CALIFORNIA,TIJUANA	0.017	DURANGO,CANATLAN
BAJA,CALIFORNIA,TIJUANA	0.017	MICHOACAN,PATZCUARO
BAJA,CALIFORNIA,TIJUANA	0.008	CHIHUAHUA,JANOS
BAJA,CALIFORNIA,TIJUANA	0.008	GUERRERO,TLAPA,DE,COMONFORT
BAJA,CALIFORNIA,TIJUANA	0.008	GUERRERO,ZAPOTITLAN,TABLAS
BAJA,CALIFORNIA,TIJUANA	0.025	DISTRITO,FEDERAL,IZTACALCO
BAJA,CALIFORNIA,TIJUANA	0.008	GUERRERO,SAN,MARCOS
BAJA,CALIFORNIA,TIJUANA	0.025	MEXICO,TEJUPILCO
BAJA,CALIFORNIA,TIJUANA	0.017	MEXICO,TULTEPEC
BAJA,CALIFORNIA,TIJUANA	0.008	ZACATECAS,FRESNILLO
BAJA,CALIFORNIA,TIJUANA	0.008	CAMPECHE,CARMEN
BAJA,CALIFORNIA,TIJUANA	0.008	MORELOS,CUAUTLA
BAJA,CALIFORNIA,TIJUANA	0.008	NAYARIT,BAHIA,DE,BANDERAS
BAJA,CALIFORNIA,TIJUANA	0.033	CHIAPAS,COMITAN,DE,DOMINGUEZ
BAJA,CALIFORNIA,TIJUANA	0.008	COAHUILA,SALTILLO
BAJA,CALIFORNIA,TIJUANA	0.008	SONORA,ALTAR
BAJA,CALIFORNIA,TIJUANA	0.017	GUERRERO,EDUARDO,NERI
BAJA,CALIFORNIA,TIJUANA	0.008	CHIAPAS,PALENQUE
BAJA,CALIFORNIA,TIJUANA	0.008	GUANAJUATO,IRAPUATO
BAJA,CALIFORNIA,TIJUANA	0.017	COAHUILA,SAN,PEDRO
BAJA,CALIFORNIA,TIJUANA	0.025	GUERRERO,TEPECOACUILCO,DE,TRUJANO
BAJA,CALIFORNIA,TIJUANA	0.008	MICHOACAN,COAHUAYANA
BAJA,CALIFORNIA,TIJUANA	0.017	DISTRITO,FEDERAL,ALVARO,OBREGON
BAJA,CALIFORNIA,TIJUANA	0.008	JALISCO,LA,BARCA
BAJA,CALIFORNIA,TIJUANA	0.008	GUERRERO,CUTZAMALA,DE,PINZON
BAJA,CALIFORNIA,TIJUANA	0.008	QUINTANA,ROO,OTHON,P.,BLANCO
BAJA,CALIFORNIA,TIJUANA	0.033	CHIHUAHUA,OCAMPO
BAJA,CALIFORNIA,TIJUANA	0.008	MICHOACAN,TURICATO
BAJA,CALIFORNIA,TIJUANA	0.008	CHIAPAS,TUXTLA,CHICO
BAJA,CALIFORNIA,TIJUANA	0.008	CHIHUAHUA,BACHINIVA
BAJA,CALIFORNIA,TIJUANA	0.008	JALISCO,YAHUALICA,DE,GONZALEZ,GALLO
BAJA,CALIFORNIA,TIJUANA	0.017	NUEVO,LEON,MONTEMORELOS
BAJA,CALIFORNIA,TIJUANA	0.008	GUERRERO,BENITO,JUAREZ
BAJA,CALIFORNIA,TIJUANA	0.041	GUANAJUATO,URIANGATO
BAJA,CALIFORNIA,TIJUANA	0.008	QUERETARO,QUERETARO
BAJA,CALIFORNIA,TIJUANA	0.008	CHIHUAHUA,CHINIPAS
BAJA,CALIFORNIA,TIJUANA	0.025	GUANAJUATO,VILLAGRAN
BAJA,CALIFORNIA,TIJUANA	0.017	MEXICO,AXAPUSCO
BAJA,CALIFORNIA,TIJUANA	0.008	OAXACA,PUTLA,VILLA,DE,GUERRERO
BAJA,CALIFORNIA,TIJUANA	0.058	CHIAPAS,TONALA
BAJA,CALIFORNIA,TIJUANA	0.025	GUERRERO,COPANATOYAC
BAJA,CALIFORNIA,TIJUANA	0.008	HIDALGO,TULANCINGO,DE,BRAVO
BAJA,CALIFORNIA,TIJUANA	0.008	MEXICO,NOPALTEPEC
BAJA,CALIFORNIA,TIJUANA	0.017	MORELOS,MIACATLAN
BAJA,CALIFORNIA,TIJUANA	0.008	MORELOS,TEPOZTLAN
BAJA,CALIFORNIA,TIJUANA	0.008	OAXACA,SAN,AGUSTIN,LOXICHA
BAJA,CALIFORNIA,TIJUANA	0.017	OAXACA,SANTIAGO,JUXTLAHUACA
BAJA,CALIFORNIA,TIJUANA	0.008	VERACRUZ,MINATITLAN
BAJA,CALIFORNIA,TIJUANA	0.008	COAHUILA,FRANCISCO,I.,MADERO
BAJA,CALIFORNIA,TIJUANA	0.008	HIDALGO,TULA,DE,ALLENDE
BAJA,CALIFORNIA,TIJUANA	0.008	MEXICO,MELCHOR,OCAMPO
BAJA,CALIFORNIA,TIJUANA	0.008	MEXICO,METEPEC
BAJA,CALIFORNIA,TIJUANA	0.008	MEXICO,TLALMANALCO
BAJA,CALIFORNIA,TIJUANA	0.008	SAN,LUIS,POTOSI,MATEHUALA
BAJA,CALIFORNIA,TIJUANA	0.008	GUERRERO,MARQUELIA
BAJA,CALIFORNIA,TIJUANA	0.008	MICHOACAN,CHURUMUCO
BAJA,CALIFORNIA,TIJUANA	0.017	OAXACA,VILLA,DE,TUTUTEPEC,DE,MELCHOR,OCAMPO
BAJA,CALIFORNIA,TIJUANA	0.017	SONORA,BENITO,JUAREZ
BAJA,CALIFORNIA,TIJUANA	0.008	VERACRUZ,AGUA,DULCE
BAJA,CALIFORNIA,TIJUANA	0.008	NUEVO,LEON,VALLECILLO
BAJA,CALIFORNIA,TIJUANA	0.017	PUEBLA,HUAUCHINANGO
BAJA,CALIFORNIA,TIJUANA	0.017	SAN,LUIS,POTOSI,VILLA,DE,ARRIAGA
BAJA,CALIFORNIA,TIJUANA	0.008	DURANGO,RODEO
BAJA,CALIFORNIA,TIJUANA	0.017	GUANAJUATO,ABASOLO
BAJA,CALIFORNIA,TIJUANA	0.008	CHIHUAHUA,CORONADO
BAJA,CALIFORNIA,TIJUANA	0.008	CHIHUAHUA,LA,CRUZ
BAJA,CALIFORNIA,TIJUANA	0.008	MEXICO,TENANGO,DEL,AIRE
BAJA,CALIFORNIA,TIJUANA	0.008	MICHOACAN,JIQUILPAN
BAJA,CALIFORNIA,TIJUANA	0.008	SONORA,SANTA,ANA
BAJA,CALIFORNIA,TIJUANA	0.008	TLAXCALA,TLAXCALA
BAJA,CALIFORNIA,TIJUANA	0.008	VERACRUZ,MEDELLIN
BAJA,CALIFORNIA,TIJUANA	0.008	GUERRERO,AHUACUOTZINGO
BAJA,CALIFORNIA,TIJUANA	0.008	HIDALGO,TEPEJI,DEL,RIO,DE,OCAMPO
BAJA,CALIFORNIA,TIJUANA	0.008	MEXICO,TEZOYUCA
BAJA,CALIFORNIA,TIJUANA	0.008	VERACRUZ,PEROTE
BAJA,CALIFORNIA,TIJUANA	0.008	GUERRERO,IGUALAPA
BAJA,CALIFORNIA,TIJUANA	0.008	MEXICO,ACAMBAY
BAJA,CALIFORNIA,TIJUANA	0.008	MEXICO,ECATZINGO
BAJA,CALIFORNIA,TIJUANA	0.008	OAXACA,SAN,PEDRO,TAPANATEPEC
BAJA,CALIFORNIA,TIJUANA	0.008	PUEBLA,ATLIXCO
BAJA,CALIFORNIA,TIJUANA	0.008	SONORA,BACUM
BAJA,CALIFORNIA,TIJUANA	0.008	VERACRUZ,ATOYAC
BAJA,CALIFORNIA,TIJUANA	0.008	OAXACA,TANETZE,DE,ZARAGOZA
BAJA,CALIFORNIA,TIJUANA	0.008	PUEBLA,CAÑADA,MORELOS
BAJA,CALIFORNIA,TIJUANA	0.008	SAN,LUIS,POTOSI,TAMAZUNCHALE
BAJA,CALIFORNIA,TIJUANA	0.008	SAN,LUIS,POTOSI,ZARAGOZA
BAJA,CALIFORNIA,TIJUANA	0.008	VERACRUZ,LERDO,DE,TEJADA
CHIHUAHUA,CHIHUAHUA	0.006	SONORA,NOGALES
CHIHUAHUA,CHIHUAHUA	0.006	BAJA,CALIFORNIA,MEXICALI
CHIHUAHUA,CHIHUAHUA	0.009	CHIHUAHUA,NUEVO,CASAS,GRANDES
CHIHUAHUA,CHIHUAHUA	0.005	CHIHUAHUA,GUADALUPE,Y,CALVO
CHIHUAHUA,CHIHUAHUA	0.008	SONORA,HERMOSILLO
CHIHUAHUA,CHIHUAHUA	0.007	MEXICO,TULTITLAN
CHIHUAHUA,CHIHUAHUA	0.005	DURANGO,VICENTE,GUERRERO
CHIHUAHUA,CHIHUAHUA	0.005	NUEVO,LEON,SANTIAGO
GUERRERO,ACAPULCO,DE,JUAREZ	0.006	DURANGO,DURANGO
DURANGO,GOMEZ,PALACIO	0.005	DURANGO,DURANGO
COAHUILA,TORREON	0.006	DURANGO,DURANGO
SONORA,NOGALES	0.005	BAJA,CALIFORNIA,MEXICALI
SONORA,NOGALES	0.008	CHIHUAHUA,NUEVO,CASAS,GRANDES
SONORA,NOGALES	0.007	SONORA,HERMOSILLO
SONORA,NOGALES	0.006	MEXICO,TULTITLAN
DURANGO,DURANGO	0.008	NAYARIT,TEPIC
DURANGO,DURANGO	0.009	SINALOA,SINALOA
DURANGO,DURANGO	0.005	CHIHUAHUA,MEOQUI
DURANGO,DURANGO	0.010	BAJA,CALIFORNIA,ENSENADA
DURANGO,DURANGO	0.010	BAJA,CALIFORNIA,TECATE
DURANGO,DURANGO	0.006	MICHOACAN,TANCITARO
DURANGO,DURANGO	0.009	SINALOA,CONCORDIA
DURANGO,DURANGO	0.005	CHIAPAS,COMITAN,DE,DOMINGUEZ
DURANGO,DURANGO	0.005	CHIHUAHUA,OCAMPO
DURANGO,DURANGO	0.006	GUANAJUATO,URIANGATO
DURANGO,DURANGO	0.009	CHIAPAS,TONALA
NAYARIT,TEPIC	0.005	BAJA,CALIFORNIA,ENSENADA
NAYARIT,TEPIC	0.005	BAJA,CALIFORNIA,TECATE
SINALOA,SINALOA	0.006	BAJA,CALIFORNIA,ENSENADA
SINALOA,SINALOA	0.006	BAJA,CALIFORNIA,TECATE
SINALOA,SINALOA	0.005	SINALOA,CONCORDIA
SINALOA,SINALOA	0.005	CHIAPAS,TONALA
TAMAULIPAS,MATAMOROS	0.006	CHIHUAHUA,NUEVO,CASAS,GRANDES
TAMAULIPAS,MATAMOROS	0.005	SONORA,HERMOSILLO
BAJA,CALIFORNIA,MEXICALI	0.008	CHIHUAHUA,NUEVO,CASAS,GRANDES
BAJA,CALIFORNIA,MEXICALI	0.007	SONORA,HERMOSILLO
BAJA,CALIFORNIA,MEXICALI	0.006	MEXICO,TULTITLAN
CHIHUAHUA,NUEVO,CASAS,GRANDES	0.007	CHIHUAHUA,GUADALUPE,Y,CALVO
CHIHUAHUA,NUEVO,CASAS,GRANDES	0.011	SONORA,HERMOSILLO
CHIHUAHUA,NUEVO,CASAS,GRANDES	0.006	TAMAULIPAS,TAMPICO
CHIHUAHUA,NUEVO,CASAS,GRANDES	0.009	MEXICO,TULTITLAN
CHIHUAHUA,NUEVO,CASAS,GRANDES	0.007	DURANGO,VICENTE,GUERRERO
CHIHUAHUA,NUEVO,CASAS,GRANDES	0.007	NUEVO,LEON,SANTIAGO
CHIHUAHUA,NUEVO,CASAS,GRANDES	0.006	CHIHUAHUA,GUACHOCHI
CHIHUAHUA,NUEVO,CASAS,GRANDES	0.006	JALISCO,LAGOS,DE,MORENO
CHIHUAHUA,GUADALUPE,Y,CALVO	0.006	SONORA,HERMOSILLO
CHIHUAHUA,GUADALUPE,Y,CALVO	0.005	MEXICO,TULTITLAN
SONORA,HERMOSILLO	0.005	TAMAULIPAS,TAMPICO
SONORA,HERMOSILLO	0.008	MEXICO,TULTITLAN
SONORA,HERMOSILLO	0.006	DURANGO,VICENTE,GUERRERO
SONORA,HERMOSILLO	0.006	NUEVO,LEON,SANTIAGO
SONORA,HERMOSILLO	0.005	CHIHUAHUA,GUACHOCHI
SONORA,HERMOSILLO	0.005	JALISCO,LAGOS,DE,MORENO
MEXICO,TULTITLAN	0.005	DURANGO,VICENTE,GUERRERO
MEXICO,TULTITLAN	0.005	NUEVO,LEON,SANTIAGO
BAJA,CALIFORNIA,ENSENADA	0.007	BAJA,CALIFORNIA,TECATE
BAJA,CALIFORNIA,ENSENADA	0.006	SINALOA,CONCORDIA
BAJA,CALIFORNIA,ENSENADA	0.006	CHIAPAS,TONALA
BAJA,CALIFORNIA,TECATE	0.006	SINALOA,CONCORDIA
BAJA,CALIFORNIA,TECATE	0.006	CHIAPAS,TONALA
SINALOA,CONCORDIA	0.005	CHIAPAS,TONALA
