# Supplementary material for: Analysis of México’s Narco-War Network (2007–2011)
Source: PLoS One. 2015 May 18;10(5):e0126503. doi: 10.1371/journal.pone.0126503 (PMC4436224; doi:10.1371/journal.pone.0126503)
Supplement: S1 Compressed file — Each file contains all the correlations above certain threshold (indicated in the name of the file), during a particular month (also indicated in the name of the file). The file names have the value of θ followed by the number of the i th month, starting from January of 2007 until Sept. 2011. (ZIP) [file pone.0126503.s004.zip › Correlations_by_month/0.005__23.sif]

CHIHUAHUA,JUAREZ	0.008	MICHOACAN,URUAPAN
CHIHUAHUA,JUAREZ	0.008	SINALOA,SINALOA
CHIHUAHUA,JUAREZ	0.010	GUERRERO,CHILPANCINGO,DE,LOS,BRAVO
CHIHUAHUA,JUAREZ	0.017	SINALOA,SAN,IGNACIO
CHIHUAHUA,JUAREZ	0.009	GUERRERO,ARCELIA
CHIHUAHUA,JUAREZ	0.011	SINALOA,ROSARIO
CHIHUAHUA,JUAREZ	0.008	CHIAPAS,TUXTLA,CHICO
SINALOA,CULIACAN	0.066	BAJA,CALIFORNIA,TIJUANA
SINALOA,CULIACAN	0.006	CHIHUAHUA,CHIHUAHUA
SINALOA,CULIACAN	0.007	DURANGO,DURANGO
SINALOA,CULIACAN	0.007	BAJA,CALIFORNIA,PLAYAS,DE,ROSARITO
BAJA,CALIFORNIA,TIJUANA	0.078	CHIHUAHUA,CHIHUAHUA
BAJA,CALIFORNIA,TIJUANA	0.006	GUERRERO,ACAPULCO,DE,JUAREZ
BAJA,CALIFORNIA,TIJUANA	0.024	DURANGO,GOMEZ,PALACIO
BAJA,CALIFORNIA,TIJUANA	0.018	COAHUILA,TORREON
BAJA,CALIFORNIA,TIJUANA	0.090	DURANGO,DURANGO
BAJA,CALIFORNIA,TIJUANA	0.042	SINALOA,NAVOLATO
BAJA,CALIFORNIA,TIJUANA	0.018	MICHOACAN,MORELIA
BAJA,CALIFORNIA,TIJUANA	0.024	NAYARIT,TEPIC
BAJA,CALIFORNIA,TIJUANA	0.018	JALISCO,ZAPOPAN
BAJA,CALIFORNIA,TIJUANA	0.012	CHIHUAHUA,GUADALUPE
BAJA,CALIFORNIA,TIJUANA	0.012	GUERRERO,PETATLAN
BAJA,CALIFORNIA,TIJUANA	0.012	DURANGO,PUEBLO,NUEVO
BAJA,CALIFORNIA,TIJUANA	0.006	DURANGO,SANTIAGO,PAPASQUIARO
BAJA,CALIFORNIA,TIJUANA	0.012	DISTRITO,FEDERAL,IZTAPALAPA
BAJA,CALIFORNIA,TIJUANA	0.018	CHIHUAHUA,DELICIAS
BAJA,CALIFORNIA,TIJUANA	0.006	CHIHUAHUA,CAMARGO
BAJA,CALIFORNIA,TIJUANA	0.006	SONORA,HERMOSILLO
BAJA,CALIFORNIA,TIJUANA	0.012	CHIHUAHUA,ASCENSION
BAJA,CALIFORNIA,TIJUANA	0.012	SINALOA,MOCORITO
BAJA,CALIFORNIA,TIJUANA	0.012	SINALOA,BADIRAGUATO
BAJA,CALIFORNIA,TIJUANA	0.096	BAJA,CALIFORNIA,PLAYAS,DE,ROSARITO
BAJA,CALIFORNIA,TIJUANA	0.006	QUINTANA,ROO,BENITO,JUAREZ
BAJA,CALIFORNIA,TIJUANA	0.018	CHIHUAHUA,MEOQUI
BAJA,CALIFORNIA,TIJUANA	0.006	GUANAJUATO,CELAYA
BAJA,CALIFORNIA,TIJUANA	0.012	CHIHUAHUA,JIMENEZ
BAJA,CALIFORNIA,TIJUANA	0.006	MEXICO,NAUCALPAN,DE,JUAREZ
BAJA,CALIFORNIA,TIJUANA	0.012	CHIHUAHUA,MADERA
BAJA,CALIFORNIA,TIJUANA	0.012	SINALOA,ANGOSTURA
BAJA,CALIFORNIA,TIJUANA	0.012	GUANAJUATO,LEON
BAJA,CALIFORNIA,TIJUANA	0.048	BAJA,CALIFORNIA,ENSENADA
BAJA,CALIFORNIA,TIJUANA	0.006	GUERRERO,LA,UNION,DE,ISIDORO,MONTES,DE,OCA
BAJA,CALIFORNIA,TIJUANA	0.012	DURANGO,VICENTE,GUERRERO
BAJA,CALIFORNIA,TIJUANA	0.006	GUERRERO,ZIRANDARO
BAJA,CALIFORNIA,TIJUANA	0.006	SINALOA,ELOTA
BAJA,CALIFORNIA,TIJUANA	0.006	DISTRITO,FEDERAL,TLALPAN
BAJA,CALIFORNIA,TIJUANA	0.024	SONORA,GENERAL,PLUTARCO,ELIAS,CALLES
BAJA,CALIFORNIA,TIJUANA	0.018	BAJA,CALIFORNIA,TECATE
BAJA,CALIFORNIA,TIJUANA	0.006	CHIHUAHUA,URIQUE
BAJA,CALIFORNIA,TIJUANA	0.012	MEXICO,COACALCO,DE,BERRIOZABAL
BAJA,CALIFORNIA,TIJUANA	0.006	TAMAULIPAS,VICTORIA
BAJA,CALIFORNIA,TIJUANA	0.012	GUERRERO,AYUTLA,DE,LOS,LIBRES
BAJA,CALIFORNIA,TIJUANA	0.006	MEXICO,CUAUTITLAN,IZCALLI
BAJA,CALIFORNIA,TIJUANA	0.006	TAMAULIPAS,CIUDAD,MADERO
BAJA,CALIFORNIA,TIJUANA	0.006	DISTRITO,FEDERAL,MIGUEL,HIDALGO
BAJA,CALIFORNIA,TIJUANA	0.006	SONORA,CANANEA
BAJA,CALIFORNIA,TIJUANA	0.006	HIDALGO,PACHUCA,DE,SOTO
BAJA,CALIFORNIA,TIJUANA	0.006	OAXACA,SAN,JUAN,BAUTISTA,TUXTEPEC
BAJA,CALIFORNIA,TIJUANA	0.006	NUEVO,LEON,APODACA
BAJA,CALIFORNIA,TIJUANA	0.018	MICHOACAN,TANCITARO
BAJA,CALIFORNIA,TIJUANA	0.006	MEXICO,HUIXQUILUCAN
BAJA,CALIFORNIA,TIJUANA	0.042	SINALOA,CONCORDIA
BAJA,CALIFORNIA,TIJUANA	0.006	SONORA,MAGDALENA
BAJA,CALIFORNIA,TIJUANA	0.012	GUERRERO,OMETEPEC
BAJA,CALIFORNIA,TIJUANA	0.018	MEXICO,VALLE,DE,CHALCO,SOLIDARIDAD
BAJA,CALIFORNIA,TIJUANA	0.018	TABASCO,HUIMANGUILLO
BAJA,CALIFORNIA,TIJUANA	0.018	CHIHUAHUA,SAUCILLO
BAJA,CALIFORNIA,TIJUANA	0.006	DURANGO,POANAS
BAJA,CALIFORNIA,TIJUANA	0.006	SONORA,NAVOJOA
BAJA,CALIFORNIA,TIJUANA	0.006	MICHOACAN,SAN,LUCAS
BAJA,CALIFORNIA,TIJUANA	0.018	NUEVO,LEON,CADEREYTA,JIMENEZ
BAJA,CALIFORNIA,TIJUANA	0.006	CHIAPAS,SUCHIATE
BAJA,CALIFORNIA,TIJUANA	0.006	MICHOACAN,AGUILILLA
BAJA,CALIFORNIA,TIJUANA	0.006	MEXICO,TOLUCA
BAJA,CALIFORNIA,TIJUANA	0.012	DURANGO,CANATLAN
BAJA,CALIFORNIA,TIJUANA	0.006	MICHOACAN,PATZCUARO
BAJA,CALIFORNIA,TIJUANA	0.012	CHIHUAHUA,JANOS
BAJA,CALIFORNIA,TIJUANA	0.006	GUERRERO,TLAPA,DE,COMONFORT
BAJA,CALIFORNIA,TIJUANA	0.006	GUERRERO,ZAPOTITLAN,TABLAS
BAJA,CALIFORNIA,TIJUANA	0.018	DISTRITO,FEDERAL,IZTACALCO
BAJA,CALIFORNIA,TIJUANA	0.006	GUERRERO,SAN,MARCOS
BAJA,CALIFORNIA,TIJUANA	0.018	MEXICO,TEJUPILCO
BAJA,CALIFORNIA,TIJUANA	0.012	MEXICO,TULTEPEC
BAJA,CALIFORNIA,TIJUANA	0.006	ZACATECAS,FRESNILLO
BAJA,CALIFORNIA,TIJUANA	0.006	CAMPECHE,CARMEN
BAJA,CALIFORNIA,TIJUANA	0.006	MORELOS,CUAUTLA
BAJA,CALIFORNIA,TIJUANA	0.006	NAYARIT,BAHIA,DE,BANDERAS
BAJA,CALIFORNIA,TIJUANA	0.006	OAXACA,JUCHITAN,DE,ZARAGOZA
BAJA,CALIFORNIA,TIJUANA	0.024	CHIAPAS,COMITAN,DE,DOMINGUEZ
BAJA,CALIFORNIA,TIJUANA	0.006	COAHUILA,SALTILLO
BAJA,CALIFORNIA,TIJUANA	0.006	GUANAJUATO,IRAPUATO
BAJA,CALIFORNIA,TIJUANA	0.012	COAHUILA,SAN,PEDRO
BAJA,CALIFORNIA,TIJUANA	0.018	GUERRERO,TEPECOACUILCO,DE,TRUJANO
BAJA,CALIFORNIA,TIJUANA	0.006	MICHOACAN,COAHUAYANA
BAJA,CALIFORNIA,TIJUANA	0.012	DISTRITO,FEDERAL,ALVARO,OBREGON
BAJA,CALIFORNIA,TIJUANA	0.006	JALISCO,LA,BARCA
BAJA,CALIFORNIA,TIJUANA	0.006	GUERRERO,CUTZAMALA,DE,PINZON
BAJA,CALIFORNIA,TIJUANA	0.024	CHIHUAHUA,OCAMPO
BAJA,CALIFORNIA,TIJUANA	0.012	MEXICO,ZUMPANGO
BAJA,CALIFORNIA,TIJUANA	0.006	CHIHUAHUA,BACHINIVA
BAJA,CALIFORNIA,TIJUANA	0.006	JALISCO,YAHUALICA,DE,GONZALEZ,GALLO
BAJA,CALIFORNIA,TIJUANA	0.012	NUEVO,LEON,MONTEMORELOS
BAJA,CALIFORNIA,TIJUANA	0.006	OAXACA,SALINA,CRUZ
BAJA,CALIFORNIA,TIJUANA	0.006	GUERRERO,BENITO,JUAREZ
BAJA,CALIFORNIA,TIJUANA	0.030	GUANAJUATO,URIANGATO
BAJA,CALIFORNIA,TIJUANA	0.006	QUERETARO,QUERETARO
BAJA,CALIFORNIA,TIJUANA	0.006	CHIHUAHUA,CHINIPAS
BAJA,CALIFORNIA,TIJUANA	0.018	GUANAJUATO,VILLAGRAN
BAJA,CALIFORNIA,TIJUANA	0.012	MEXICO,AXAPUSCO
BAJA,CALIFORNIA,TIJUANA	0.006	OAXACA,PUTLA,VILLA,DE,GUERRERO
BAJA,CALIFORNIA,TIJUANA	0.042	CHIAPAS,TONALA
BAJA,CALIFORNIA,TIJUANA	0.018	CHIHUAHUA,GALEANA
BAJA,CALIFORNIA,TIJUANA	0.018	GUERRERO,COPANATOYAC
BAJA,CALIFORNIA,TIJUANA	0.006	GUERRERO,TETIPAC
BAJA,CALIFORNIA,TIJUANA	0.012	MORELOS,MIACATLAN
BAJA,CALIFORNIA,TIJUANA	0.006	MORELOS,TEPOZTLAN
BAJA,CALIFORNIA,TIJUANA	0.006	OAXACA,SAN,AGUSTIN,LOXICHA
BAJA,CALIFORNIA,TIJUANA	0.012	OAXACA,SANTIAGO,JUXTLAHUACA
BAJA,CALIFORNIA,TIJUANA	0.006	VERACRUZ,MINATITLAN
BAJA,CALIFORNIA,TIJUANA	0.006	COAHUILA,FRANCISCO,I.,MADERO
BAJA,CALIFORNIA,TIJUANA	0.006	HIDALGO,TULA,DE,ALLENDE
BAJA,CALIFORNIA,TIJUANA	0.006	MEXICO,MELCHOR,OCAMPO
BAJA,CALIFORNIA,TIJUANA	0.006	MEXICO,TLALMANALCO
BAJA,CALIFORNIA,TIJUANA	0.006	SAN,LUIS,POTOSI,MATEHUALA
BAJA,CALIFORNIA,TIJUANA	0.006	CHIHUAHUA,GOMEZ,FARIAS
BAJA,CALIFORNIA,TIJUANA	0.006	GUERRERO,MARQUELIA
BAJA,CALIFORNIA,TIJUANA	0.006	MICHOACAN,CHURUMUCO
BAJA,CALIFORNIA,TIJUANA	0.012	OAXACA,VILLA,DE,TUTUTEPEC,DE,MELCHOR,OCAMPO
BAJA,CALIFORNIA,TIJUANA	0.012	SONORA,BENITO,JUAREZ
BAJA,CALIFORNIA,TIJUANA	0.006	NUEVO,LEON,VALLECILLO
BAJA,CALIFORNIA,TIJUANA	0.012	PUEBLA,HUAUCHINANGO
BAJA,CALIFORNIA,TIJUANA	0.012	SAN,LUIS,POTOSI,VILLA,DE,ARRIAGA
BAJA,CALIFORNIA,TIJUANA	0.006	COAHUILA,ACUÑA
BAJA,CALIFORNIA,TIJUANA	0.006	DURANGO,RODEO
BAJA,CALIFORNIA,TIJUANA	0.012	GUANAJUATO,ABASOLO
BAJA,CALIFORNIA,TIJUANA	0.006	CHIHUAHUA,CORONADO
BAJA,CALIFORNIA,TIJUANA	0.006	CHIHUAHUA,LA,CRUZ
BAJA,CALIFORNIA,TIJUANA	0.006	MEXICO,TENANGO,DEL,AIRE
BAJA,CALIFORNIA,TIJUANA	0.006	MICHOACAN,JIQUILPAN
BAJA,CALIFORNIA,TIJUANA	0.006	SONORA,SANTA,ANA
BAJA,CALIFORNIA,TIJUANA	0.006	TLAXCALA,TLAXCALA
BAJA,CALIFORNIA,TIJUANA	0.006	VERACRUZ,MEDELLIN
BAJA,CALIFORNIA,TIJUANA	0.006	GUERRERO,AHUACUOTZINGO
BAJA,CALIFORNIA,TIJUANA	0.006	HIDALGO,TEPEJI,DEL,RIO,DE,OCAMPO
BAJA,CALIFORNIA,TIJUANA	0.006	MEXICO,TEZOYUCA
BAJA,CALIFORNIA,TIJUANA	0.006	VERACRUZ,PEROTE
BAJA,CALIFORNIA,TIJUANA	0.006	GUERRERO,IGUALAPA
BAJA,CALIFORNIA,TIJUANA	0.006	MEXICO,ACAMBAY
BAJA,CALIFORNIA,TIJUANA	0.006	MEXICO,ECATZINGO
BAJA,CALIFORNIA,TIJUANA	0.006	OAXACA,SAN,PEDRO,TAPANATEPEC
BAJA,CALIFORNIA,TIJUANA	0.006	PUEBLA,ATLIXCO
BAJA,CALIFORNIA,TIJUANA	0.006	SONORA,BACUM
BAJA,CALIFORNIA,TIJUANA	0.006	VERACRUZ,ATOYAC
BAJA,CALIFORNIA,TIJUANA	0.006	OAXACA,TANETZE,DE,ZARAGOZA
BAJA,CALIFORNIA,TIJUANA	0.006	PUEBLA,CAÑADA,MORELOS
BAJA,CALIFORNIA,TIJUANA	0.006	SAN,LUIS,POTOSI,TAMAZUNCHALE
BAJA,CALIFORNIA,TIJUANA	0.006	SAN,LUIS,POTOSI,ZARAGOZA
BAJA,CALIFORNIA,TIJUANA	0.006	VERACRUZ,LERDO,DE,TEJADA
CHIHUAHUA,CHIHUAHUA	0.008	DURANGO,DURANGO
CHIHUAHUA,CHIHUAHUA	0.009	BAJA,CALIFORNIA,PLAYAS,DE,ROSARITO
DURANGO,DURANGO	0.010	BAJA,CALIFORNIA,PLAYAS,DE,ROSARITO
MICHOACAN,URUAPAN	0.006	SINALOA,SAN,IGNACIO
SINALOA,SINALOA	0.006	SINALOA,SAN,IGNACIO
GUERRERO,CHILPANCINGO,DE,LOS,BRAVO	0.007	SINALOA,SAN,IGNACIO
BAJA,CALIFORNIA,PLAYAS,DE,ROSARITO	0.005	BAJA,CALIFORNIA,ENSENADA
SINALOA,SAN,IGNACIO	0.006	GUERRERO,ARCELIA
SINALOA,SAN,IGNACIO	0.008	SINALOA,ROSARIO
SINALOA,SAN,IGNACIO	0.006	CHIAPAS,TUXTLA,CHICO
