# Supplementary material for: Analysis of México’s Narco-War Network (2007–2011)
Source: PLoS One. 2015 May 18;10(5):e0126503. doi: 10.1371/journal.pone.0126503 (PMC4436224; doi:10.1371/journal.pone.0126503)
Supplement: S1 Compressed file — Each file contains all the correlations above certain threshold (indicated in the name of the file), during a particular month (also indicated in the name of the file). The file names have the value of θ followed by the number of the i th month, starting from January of 2007 until Sept. 2011. (ZIP) [file pone.0126503.s004.zip › Correlations_by_month/0.005__24.sif]

CHIHUAHUA,JUAREZ	0.267	SINALOA,CULIACAN
CHIHUAHUA,JUAREZ	0.122	BAJA,CALIFORNIA,TIJUANA
CHIHUAHUA,JUAREZ	0.030	GUERRERO,ACAPULCO,DE,JUAREZ
CHIHUAHUA,JUAREZ	0.023	SINALOA,MAZATLAN
CHIHUAHUA,JUAREZ	0.069	SONORA,NOGALES
CHIHUAHUA,JUAREZ	0.069	DURANGO,DURANGO
CHIHUAHUA,JUAREZ	0.015	SINALOA,NAVOLATO
CHIHUAHUA,JUAREZ	0.015	MICHOACAN,MORELIA
CHIHUAHUA,JUAREZ	0.015	NAYARIT,TEPIC
CHIHUAHUA,JUAREZ	0.030	TAMAULIPAS,REYNOSA
CHIHUAHUA,JUAREZ	0.008	SINALOA,GUASAVE
CHIHUAHUA,JUAREZ	0.015	CHIHUAHUA,HIDALGO,DEL,PARRAL
CHIHUAHUA,JUAREZ	0.015	MEXICO,ECATEPEC,DE,MORELOS
CHIHUAHUA,JUAREZ	0.038	MICHOACAN,URUAPAN
CHIHUAHUA,JUAREZ	0.137	SINALOA,SINALOA
CHIHUAHUA,JUAREZ	0.008	DURANGO,LERDO
CHIHUAHUA,JUAREZ	0.008	MORELOS,CUERNAVACA
CHIHUAHUA,JUAREZ	0.023	SINALOA,SALVADOR,ALVARADO
CHIHUAHUA,JUAREZ	0.084	GUERRERO,CHILPANCINGO,DE,LOS,BRAVO
CHIHUAHUA,JUAREZ	0.015	MICHOACAN,APATZINGAN
CHIHUAHUA,JUAREZ	0.015	JALISCO,GUADALAJARA
CHIHUAHUA,JUAREZ	0.008	DURANGO,SANTIAGO,PAPASQUIARO
CHIHUAHUA,JUAREZ	0.030	BAJA,CALIFORNIA,MEXICALI
CHIHUAHUA,JUAREZ	0.015	SONORA,CAJEME
CHIHUAHUA,JUAREZ	0.023	MICHOACAN,LAZARO,CARDENAS
CHIHUAHUA,JUAREZ	0.008	CHIHUAHUA,GUADALUPE,Y,CALVO
CHIHUAHUA,JUAREZ	0.015	AGUASCALIENTES,AGUASCALIENTES
CHIHUAHUA,JUAREZ	0.008	NUEVO,LEON,JUAREZ
CHIHUAHUA,JUAREZ	0.008	SINALOA,BADIRAGUATO
CHIHUAHUA,JUAREZ	0.015	CHIHUAHUA,CUAUHTEMOC
CHIHUAHUA,JUAREZ	0.030	BAJA,CALIFORNIA,PLAYAS,DE,ROSARITO
CHIHUAHUA,JUAREZ	0.008	GUERRERO,IGUALA,DE,LA,INDEPENDENCIA
CHIHUAHUA,JUAREZ	0.008	SINALOA,EL,FUERTE
CHIHUAHUA,JUAREZ	0.008	NUEVO,LEON,GUADALUPE
CHIHUAHUA,JUAREZ	0.099	SINALOA,SAN,IGNACIO
CHIHUAHUA,JUAREZ	0.008	JALISCO,TLAJOMULCO,DE,ZUÑIGA
CHIHUAHUA,JUAREZ	0.015	MEXICO,TULTITLAN
CHIHUAHUA,JUAREZ	0.015	DISTRITO,FEDERAL,VENUSTIANO,CARRANZA
CHIHUAHUA,JUAREZ	0.023	BAJA,CALIFORNIA,ENSENADA
CHIHUAHUA,JUAREZ	0.015	DISTRITO,FEDERAL,CUAUHTEMOC
CHIHUAHUA,JUAREZ	0.008	GUERRERO,ATOYAC,DE,ALVAREZ
CHIHUAHUA,JUAREZ	0.008	GUERRERO,LA,UNION,DE,ISIDORO,MONTES,DE,OCA
CHIHUAHUA,JUAREZ	0.076	GUERRERO,ARCELIA
CHIHUAHUA,JUAREZ	0.008	GUERRERO,COYUCA,DE,BENITEZ
CHIHUAHUA,JUAREZ	0.015	CHIHUAHUA,OJINAGA
CHIHUAHUA,JUAREZ	0.076	SINALOA,ROSARIO
CHIHUAHUA,JUAREZ	0.030	MICHOACAN,ZITACUARO
CHIHUAHUA,JUAREZ	0.015	BAJA,CALIFORNIA,TECATE
CHIHUAHUA,JUAREZ	0.015	MEXICO,COACALCO,DE,BERRIOZABAL
CHIHUAHUA,JUAREZ	0.046	DURANGO,SAN,DIMAS
CHIHUAHUA,JUAREZ	0.008	MICHOACAN,HUETAMO
CHIHUAHUA,JUAREZ	0.023	SINALOA,CHOIX
CHIHUAHUA,JUAREZ	0.030	GUERRERO,TELOLOAPAN
CHIHUAHUA,JUAREZ	0.008	COLIMA,COLIMA
CHIHUAHUA,JUAREZ	0.030	SAN,LUIS,POTOSI,SAN,LUIS,POTOSI
CHIHUAHUA,JUAREZ	0.030	CHIHUAHUA,MATAMOROS
CHIHUAHUA,JUAREZ	0.008	GUERRERO,OMETEPEC
CHIHUAHUA,JUAREZ	0.008	JALISCO,TONALA
CHIHUAHUA,JUAREZ	0.008	MICHOACAN,AQUILA
CHIHUAHUA,JUAREZ	0.038	CHIHUAHUA,ROSALES
CHIHUAHUA,JUAREZ	0.015	DISTRITO,FEDERAL,COYOACAN
CHIHUAHUA,JUAREZ	0.008	MEXICO,CHALCO
CHIHUAHUA,JUAREZ	0.008	MICHOACAN,PATZCUARO
CHIHUAHUA,JUAREZ	0.008	SONORA,YECORA
CHIHUAHUA,JUAREZ	0.008	CHIHUAHUA,BALLEZA
CHIHUAHUA,JUAREZ	0.008	CHIHUAHUA,MORIS
CHIHUAHUA,JUAREZ	0.015	DURANGO,TEPEHUANES
CHIHUAHUA,JUAREZ	0.008	GUERRERO,TLAPEHUALA
CHIHUAHUA,JUAREZ	0.008	MICHOACAN,COALCOMAN,DE,VAZQUEZ,PALLARES
CHIHUAHUA,JUAREZ	0.008	MEXICO,TULTEPEC
CHIHUAHUA,JUAREZ	0.008	MEXICO,TEXCOCO
CHIHUAHUA,JUAREZ	0.008	NUEVO,LEON,GENERAL,ESCOBEDO
CHIHUAHUA,JUAREZ	0.015	SONORA,ALTAR
CHIHUAHUA,JUAREZ	0.008	GUERRERO,CUAJINICUILAPA
CHIHUAHUA,JUAREZ	0.015	GUERRERO,EDUARDO,NERI
CHIHUAHUA,JUAREZ	0.008	MICHOACAN,MUGICA
CHIHUAHUA,JUAREZ	0.008	MORELOS,TLALTIZAPAN
CHIHUAHUA,JUAREZ	0.008	CHIAPAS,PALENQUE
CHIHUAHUA,JUAREZ	0.008	MICHOACAN,ZIRACUARETIRO
CHIHUAHUA,JUAREZ	0.008	JALISCO,LAGOS,DE,MORENO
CHIHUAHUA,JUAREZ	0.015	GUANAJUATO,APASEO,EL,GRANDE
CHIHUAHUA,JUAREZ	0.015	QUINTANA,ROO,OTHON,P.,BLANCO
CHIHUAHUA,JUAREZ	0.008	CHIHUAHUA,OCAMPO
CHIHUAHUA,JUAREZ	0.008	MICHOACAN,TURICATO
CHIHUAHUA,JUAREZ	0.023	SAN,LUIS,POTOSI,RIOVERDE
CHIHUAHUA,JUAREZ	0.069	CHIAPAS,TUXTLA,CHICO
CHIHUAHUA,JUAREZ	0.023	CHIHUAHUA,ALLENDE
CHIHUAHUA,JUAREZ	0.015	MICHOACAN,BUENAVISTA
CHIHUAHUA,JUAREZ	0.008	MICHOACAN,TACAMBARO
CHIHUAHUA,JUAREZ	0.008	MEXICO,TEQUIXQUIAC
CHIHUAHUA,JUAREZ	0.008	OAXACA,MATIAS,ROMERO,AVENDAÑO
CHIHUAHUA,JUAREZ	0.008	MEXICO,ALMOLOYA,DE,JUAREZ
CHIHUAHUA,JUAREZ	0.008	MEXICO,NEXTLALPAN
CHIHUAHUA,JUAREZ	0.008	NUEVO,LEON,ALLENDE
CHIHUAHUA,JUAREZ	0.030	GUERRERO,HUITZUCO,DE,LOS,FIGUEROA
CHIHUAHUA,JUAREZ	0.008	MEXICO,ACOLMAN
CHIHUAHUA,JUAREZ	0.015	DURANGO,NUEVO,IDEAL
CHIHUAHUA,JUAREZ	0.008	HIDALGO,TULANCINGO,DE,BRAVO
CHIHUAHUA,JUAREZ	0.008	MEXICO,NOPALTEPEC
CHIHUAHUA,JUAREZ	0.015	MEXICO,METEPEC
CHIHUAHUA,JUAREZ	0.008	MICHOACAN,CHARO
CHIHUAHUA,JUAREZ	0.008	MORELOS,ZACATEPEC
CHIHUAHUA,JUAREZ	0.015	SAN,LUIS,POTOSI,SOLEDAD,DE,GRACIANO,SANCHEZ
CHIHUAHUA,JUAREZ	0.015	SONORA,SAHUARIPA
CHIHUAHUA,JUAREZ	0.008	VERACRUZ,AGUA,DULCE
CHIHUAHUA,JUAREZ	0.030	ZACATECAS,VALPARAISO
CHIHUAHUA,JUAREZ	0.015	CHIHUAHUA,DOCTOR,BELISARIO,DOMINGUEZ
CHIHUAHUA,JUAREZ	0.008	GUERRERO,ATLIXTAC
CHIHUAHUA,JUAREZ	0.015	GUERRERO,COPALA
CHIHUAHUA,JUAREZ	0.008	CAMPECHE,CAMPECHE
CHIHUAHUA,JUAREZ	0.008	JALISCO,TEPATITLAN,DE,MORELOS
CHIHUAHUA,JUAREZ	0.008	VERACRUZ,TIERRA,BLANCA
CHIHUAHUA,JUAREZ	0.008	VERACRUZ,JESUS,CARRANZA
CHIHUAHUA,JUAREZ	0.008	JALISCO,AYOTLAN
CHIHUAHUA,JUAREZ	0.008	JALISCO,SAN,MARTIN,DE,BOLAÑOS
CHIHUAHUA,JUAREZ	0.008	JALISCO,TUXPAN
CHIHUAHUA,JUAREZ	0.015	OAXACA,SAN,SEBASTIAN,TUTLA
CHIHUAHUA,JUAREZ	0.008	PUEBLA,PETLALCINGO
CHIHUAHUA,JUAREZ	0.008	TABASCO,EMILIANO,ZAPATA
CHIHUAHUA,JUAREZ	0.008	CHIAPAS,FRANCISCO,LEON
CHIHUAHUA,JUAREZ	0.008	DURANGO,SAN,PEDRO,DEL,GALLO
CHIHUAHUA,JUAREZ	0.008	GUERRERO,SAN,LUIS,ACATLAN
CHIHUAHUA,JUAREZ	0.008	HIDALGO,JACALA,DE,LEDEZMA
CHIHUAHUA,JUAREZ	0.008	OAXACA,SAN,PEDRO,TOPILTEPEC
SINALOA,CULIACAN	0.047	BAJA,CALIFORNIA,TIJUANA
SINALOA,CULIACAN	0.012	GUERRERO,ACAPULCO,DE,JUAREZ
SINALOA,CULIACAN	0.009	SINALOA,MAZATLAN
SINALOA,CULIACAN	0.027	SONORA,NOGALES
SINALOA,CULIACAN	0.027	DURANGO,DURANGO
SINALOA,CULIACAN	0.006	SINALOA,NAVOLATO
SINALOA,CULIACAN	0.006	MICHOACAN,MORELIA
SINALOA,CULIACAN	0.006	NAYARIT,TEPIC
SINALOA,CULIACAN	0.012	TAMAULIPAS,REYNOSA
SINALOA,CULIACAN	0.006	CHIHUAHUA,HIDALGO,DEL,PARRAL
SINALOA,CULIACAN	0.006	MEXICO,ECATEPEC,DE,MORELOS
SINALOA,CULIACAN	0.015	MICHOACAN,URUAPAN
SINALOA,CULIACAN	0.053	SINALOA,SINALOA
SINALOA,CULIACAN	0.009	SINALOA,SALVADOR,ALVARADO
SINALOA,CULIACAN	0.033	GUERRERO,CHILPANCINGO,DE,LOS,BRAVO
SINALOA,CULIACAN	0.006	MICHOACAN,APATZINGAN
SINALOA,CULIACAN	0.006	JALISCO,GUADALAJARA
SINALOA,CULIACAN	0.012	BAJA,CALIFORNIA,MEXICALI
SINALOA,CULIACAN	0.006	SONORA,CAJEME
SINALOA,CULIACAN	0.009	MICHOACAN,LAZARO,CARDENAS
SINALOA,CULIACAN	0.006	AGUASCALIENTES,AGUASCALIENTES
SINALOA,CULIACAN	0.006	CHIHUAHUA,CUAUHTEMOC
SINALOA,CULIACAN	0.012	BAJA,CALIFORNIA,PLAYAS,DE,ROSARITO
SINALOA,CULIACAN	0.039	SINALOA,SAN,IGNACIO
SINALOA,CULIACAN	0.006	MEXICO,TULTITLAN
SINALOA,CULIACAN	0.006	DISTRITO,FEDERAL,VENUSTIANO,CARRANZA
SINALOA,CULIACAN	0.009	BAJA,CALIFORNIA,ENSENADA
SINALOA,CULIACAN	0.006	DISTRITO,FEDERAL,CUAUHTEMOC
SINALOA,CULIACAN	0.030	GUERRERO,ARCELIA
SINALOA,CULIACAN	0.006	CHIHUAHUA,OJINAGA
SINALOA,CULIACAN	0.030	SINALOA,ROSARIO
SINALOA,CULIACAN	0.012	MICHOACAN,ZITACUARO
SINALOA,CULIACAN	0.006	BAJA,CALIFORNIA,TECATE
SINALOA,CULIACAN	0.006	MEXICO,COACALCO,DE,BERRIOZABAL
SINALOA,CULIACAN	0.018	DURANGO,SAN,DIMAS
SINALOA,CULIACAN	0.009	SINALOA,CHOIX
SINALOA,CULIACAN	0.012	GUERRERO,TELOLOAPAN
SINALOA,CULIACAN	0.012	SAN,LUIS,POTOSI,SAN,LUIS,POTOSI
SINALOA,CULIACAN	0.012	CHIHUAHUA,MATAMOROS
SINALOA,CULIACAN	0.015	CHIHUAHUA,ROSALES
SINALOA,CULIACAN	0.006	DISTRITO,FEDERAL,COYOACAN
SINALOA,CULIACAN	0.006	DURANGO,TEPEHUANES
SINALOA,CULIACAN	0.006	SONORA,ALTAR
SINALOA,CULIACAN	0.006	GUERRERO,EDUARDO,NERI
SINALOA,CULIACAN	0.006	GUANAJUATO,APASEO,EL,GRANDE
SINALOA,CULIACAN	0.006	QUINTANA,ROO,OTHON,P.,BLANCO
SINALOA,CULIACAN	0.009	SAN,LUIS,POTOSI,RIOVERDE
SINALOA,CULIACAN	0.027	CHIAPAS,TUXTLA,CHICO
SINALOA,CULIACAN	0.009	CHIHUAHUA,ALLENDE
SINALOA,CULIACAN	0.006	MICHOACAN,BUENAVISTA
SINALOA,CULIACAN	0.012	GUERRERO,HUITZUCO,DE,LOS,FIGUEROA
SINALOA,CULIACAN	0.006	DURANGO,NUEVO,IDEAL
SINALOA,CULIACAN	0.006	MEXICO,METEPEC
SINALOA,CULIACAN	0.006	SAN,LUIS,POTOSI,SOLEDAD,DE,GRACIANO,SANCHEZ
SINALOA,CULIACAN	0.006	SONORA,SAHUARIPA
SINALOA,CULIACAN	0.012	ZACATECAS,VALPARAISO
SINALOA,CULIACAN	0.006	CHIHUAHUA,DOCTOR,BELISARIO,DOMINGUEZ
SINALOA,CULIACAN	0.006	GUERRERO,COPALA
SINALOA,CULIACAN	0.006	OAXACA,SAN,SEBASTIAN,TUTLA
BAJA,CALIFORNIA,TIJUANA	0.005	GUERRERO,ACAPULCO,DE,JUAREZ
BAJA,CALIFORNIA,TIJUANA	0.012	SONORA,NOGALES
BAJA,CALIFORNIA,TIJUANA	0.012	DURANGO,DURANGO
BAJA,CALIFORNIA,TIJUANA	0.005	TAMAULIPAS,REYNOSA
BAJA,CALIFORNIA,TIJUANA	0.007	MICHOACAN,URUAPAN
BAJA,CALIFORNIA,TIJUANA	0.024	SINALOA,SINALOA
BAJA,CALIFORNIA,TIJUANA	0.015	GUERRERO,CHILPANCINGO,DE,LOS,BRAVO
BAJA,CALIFORNIA,TIJUANA	0.005	BAJA,CALIFORNIA,MEXICALI
BAJA,CALIFORNIA,TIJUANA	0.005	BAJA,CALIFORNIA,PLAYAS,DE,ROSARITO
BAJA,CALIFORNIA,TIJUANA	0.018	SINALOA,SAN,IGNACIO
BAJA,CALIFORNIA,TIJUANA	0.014	GUERRERO,ARCELIA
BAJA,CALIFORNIA,TIJUANA	0.014	SINALOA,ROSARIO
BAJA,CALIFORNIA,TIJUANA	0.005	MICHOACAN,ZITACUARO
BAJA,CALIFORNIA,TIJUANA	0.008	DURANGO,SAN,DIMAS
BAJA,CALIFORNIA,TIJUANA	0.005	GUERRERO,TELOLOAPAN
BAJA,CALIFORNIA,TIJUANA	0.005	SAN,LUIS,POTOSI,SAN,LUIS,POTOSI
BAJA,CALIFORNIA,TIJUANA	0.005	CHIHUAHUA,MATAMOROS
BAJA,CALIFORNIA,TIJUANA	0.007	CHIHUAHUA,ROSALES
BAJA,CALIFORNIA,TIJUANA	0.012	CHIAPAS,TUXTLA,CHICO
BAJA,CALIFORNIA,TIJUANA	0.005	GUERRERO,HUITZUCO,DE,LOS,FIGUEROA
BAJA,CALIFORNIA,TIJUANA	0.005	ZACATECAS,VALPARAISO
CHIHUAHUA,CHIHUAHUA	0.006	JALISCO,ZAPOPAN
CHIHUAHUA,CHIHUAHUA	0.007	DURANGO,PUEBLO,NUEVO
CHIHUAHUA,CHIHUAHUA	0.009	GUANAJUATO,CELAYA
CHIHUAHUA,CHIHUAHUA	0.007	GUERRERO,SAN,MARCOS
CHIHUAHUA,CHIHUAHUA	0.006	JALISCO,TEQUILA
CHIHUAHUA,CHIHUAHUA	0.007	CHIHUAHUA,SANTA,ISABEL
GUERRERO,ACAPULCO,DE,JUAREZ	0.006	SINALOA,SINALOA
SONORA,NOGALES	0.007	DURANGO,DURANGO
SONORA,NOGALES	0.014	SINALOA,SINALOA
SONORA,NOGALES	0.008	GUERRERO,CHILPANCINGO,DE,LOS,BRAVO
SONORA,NOGALES	0.010	SINALOA,SAN,IGNACIO
SONORA,NOGALES	0.008	GUERRERO,ARCELIA
SONORA,NOGALES	0.008	SINALOA,ROSARIO
SONORA,NOGALES	0.007	CHIAPAS,TUXTLA,CHICO
DURANGO,DURANGO	0.014	SINALOA,SINALOA
DURANGO,DURANGO	0.008	GUERRERO,CHILPANCINGO,DE,LOS,BRAVO
DURANGO,DURANGO	0.010	SINALOA,SAN,IGNACIO
DURANGO,DURANGO	0.008	GUERRERO,ARCELIA
DURANGO,DURANGO	0.008	SINALOA,ROSARIO
DURANGO,DURANGO	0.007	CHIAPAS,TUXTLA,CHICO
TAMAULIPAS,REYNOSA	0.006	SINALOA,SINALOA
MICHOACAN,URUAPAN	0.008	SINALOA,SINALOA
MICHOACAN,URUAPAN	0.006	SINALOA,SAN,IGNACIO
SINALOA,SINALOA	0.017	GUERRERO,CHILPANCINGO,DE,LOS,BRAVO
SINALOA,SINALOA	0.006	BAJA,CALIFORNIA,MEXICALI
SINALOA,SINALOA	0.006	BAJA,CALIFORNIA,PLAYAS,DE,ROSARITO
SINALOA,SINALOA	0.020	SINALOA,SAN,IGNACIO
SINALOA,SINALOA	0.015	GUERRERO,ARCELIA
SINALOA,SINALOA	0.015	SINALOA,ROSARIO
SINALOA,SINALOA	0.006	MICHOACAN,ZITACUARO
SINALOA,SINALOA	0.009	DURANGO,SAN,DIMAS
SINALOA,SINALOA	0.006	GUERRERO,TELOLOAPAN
SINALOA,SINALOA	0.006	SAN,LUIS,POTOSI,SAN,LUIS,POTOSI
SINALOA,SINALOA	0.006	CHIHUAHUA,MATAMOROS
SINALOA,SINALOA	0.008	CHIHUAHUA,ROSALES
SINALOA,SINALOA	0.014	CHIAPAS,TUXTLA,CHICO
SINALOA,SINALOA	0.006	GUERRERO,HUITZUCO,DE,LOS,FIGUEROA
SINALOA,SINALOA	0.006	ZACATECAS,VALPARAISO
GUERRERO,CHILPANCINGO,DE,LOS,BRAVO	0.012	SINALOA,SAN,IGNACIO
GUERRERO,CHILPANCINGO,DE,LOS,BRAVO	0.009	GUERRERO,ARCELIA
GUERRERO,CHILPANCINGO,DE,LOS,BRAVO	0.009	SINALOA,ROSARIO
GUERRERO,CHILPANCINGO,DE,LOS,BRAVO	0.006	DURANGO,SAN,DIMAS
GUERRERO,CHILPANCINGO,DE,LOS,BRAVO	0.008	CHIAPAS,TUXTLA,CHICO
SINALOA,SAN,IGNACIO	0.011	GUERRERO,ARCELIA
SINALOA,SAN,IGNACIO	0.011	SINALOA,ROSARIO
SINALOA,SAN,IGNACIO	0.007	DURANGO,SAN,DIMAS
SINALOA,SAN,IGNACIO	0.006	CHIHUAHUA,ROSALES
SINALOA,SAN,IGNACIO	0.010	CHIAPAS,TUXTLA,CHICO
GUERRERO,ARCELIA	0.008	SINALOA,ROSARIO
GUERRERO,ARCELIA	0.005	DURANGO,SAN,DIMAS
GUERRERO,ARCELIA	0.008	CHIAPAS,TUXTLA,CHICO
SINALOA,ROSARIO	0.005	DURANGO,SAN,DIMAS
SINALOA,ROSARIO	0.008	CHIAPAS,TUXTLA,CHICO
