# Supplementary material for: Analysis of México’s Narco-War Network (2007–2011)
Source: PLoS One. 2015 May 18;10(5):e0126503. doi: 10.1371/journal.pone.0126503 (PMC4436224; doi:10.1371/journal.pone.0126503)
Supplement: S1 Compressed file — Each file contains all the correlations above certain threshold (indicated in the name of the file), during a particular month (also indicated in the name of the file). The file names have the value of θ followed by the number of the i th month, starting from January of 2007 until Sept. 2011. (ZIP) [file pone.0126503.s004.zip › Correlations_by_month/0.005__25.sif]

CHIHUAHUA,JUAREZ	0.038	SINALOA,CULIACAN
CHIHUAHUA,JUAREZ	0.051	GUERRERO,ACAPULCO,DE,JUAREZ
CHIHUAHUA,JUAREZ	0.159	DURANGO,GOMEZ,PALACIO
CHIHUAHUA,JUAREZ	0.102	COAHUILA,TORREON
CHIHUAHUA,JUAREZ	0.064	DURANGO,DURANGO
CHIHUAHUA,JUAREZ	0.038	SINALOA,NAVOLATO
CHIHUAHUA,JUAREZ	0.006	NUEVO,LEON,MONTERREY
CHIHUAHUA,JUAREZ	0.051	MICHOACAN,MORELIA
CHIHUAHUA,JUAREZ	0.070	TAMAULIPAS,REYNOSA
CHIHUAHUA,JUAREZ	0.044	CHIHUAHUA,HIDALGO,DEL,PARRAL
CHIHUAHUA,JUAREZ	0.006	TAMAULIPAS,NUEVO,LAREDO
CHIHUAHUA,JUAREZ	0.006	MICHOACAN,APATZINGAN
CHIHUAHUA,JUAREZ	0.006	JALISCO,GUADALAJARA
CHIHUAHUA,JUAREZ	0.006	CHIHUAHUA,GUADALUPE
CHIHUAHUA,JUAREZ	0.025	GUERRERO,PUNGARABATO
CHIHUAHUA,JUAREZ	0.032	DURANGO,SANTIAGO,PAPASQUIARO
CHIHUAHUA,JUAREZ	0.025	DISTRITO,FEDERAL,IZTAPALAPA
CHIHUAHUA,JUAREZ	0.006	TAMAULIPAS,MATAMOROS
CHIHUAHUA,JUAREZ	0.032	BAJA,CALIFORNIA,MEXICALI
CHIHUAHUA,JUAREZ	0.006	SONORA,CAJEME
CHIHUAHUA,JUAREZ	0.032	CHIHUAHUA,DELICIAS
CHIHUAHUA,JUAREZ	0.013	GUERRERO,TECPAN,DE,GALEANA
CHIHUAHUA,JUAREZ	0.006	GUERRERO,TAXCO,DE,ALARCON
CHIHUAHUA,JUAREZ	0.006	SINALOA,BADIRAGUATO
CHIHUAHUA,JUAREZ	0.019	QUINTANA,ROO,BENITO,JUAREZ
CHIHUAHUA,JUAREZ	0.025	DISTRITO,FEDERAL,GUSTAVO,A.,MADERO
CHIHUAHUA,JUAREZ	0.019	GUERRERO,IGUALA,DE,LA,INDEPENDENCIA
CHIHUAHUA,JUAREZ	0.013	SINALOA,EL,FUERTE
CHIHUAHUA,JUAREZ	0.006	TAMAULIPAS,TAMPICO
CHIHUAHUA,JUAREZ	0.038	GUERRERO,ZIHUATANEJO,DE,AZUETA
CHIHUAHUA,JUAREZ	0.013	JALISCO,TLAJOMULCO,DE,ZUÑIGA
CHIHUAHUA,JUAREZ	0.006	CHIHUAHUA,PRAXEDIS,G.,GUERRERO
CHIHUAHUA,JUAREZ	0.006	BAJA,CALIFORNIA,ENSENADA
CHIHUAHUA,JUAREZ	0.013	GUERRERO,ATOYAC,DE,ALVAREZ
CHIHUAHUA,JUAREZ	0.013	GUERRERO,LA,UNION,DE,ISIDORO,MONTES,DE,OCA
CHIHUAHUA,JUAREZ	0.032	GUERRERO,ARCELIA
CHIHUAHUA,JUAREZ	0.013	GUERRERO,COYUCA,DE,BENITEZ
CHIHUAHUA,JUAREZ	0.006	MEXICO,TLALNEPANTLA,DE,BAZ
CHIHUAHUA,JUAREZ	0.006	SONORA,CABORCA
CHIHUAHUA,JUAREZ	0.019	GUERRERO,AJUCHITLAN,DEL,PROGRESO
CHIHUAHUA,JUAREZ	0.006	SONORA,GENERAL,PLUTARCO,ELIAS,CALLES
CHIHUAHUA,JUAREZ	0.006	GUERRERO,AYUTLA,DE,LOS,LIBRES
CHIHUAHUA,JUAREZ	0.165	CHIHUAHUA,AHUMADA
CHIHUAHUA,JUAREZ	0.006	CHIHUAHUA,GUERRERO
CHIHUAHUA,JUAREZ	0.006	CHIAPAS,TAPACHULA
CHIHUAHUA,JUAREZ	0.019	MICHOACAN,TEPALCATEPEC
CHIHUAHUA,JUAREZ	0.013	SONORA,CANANEA
CHIHUAHUA,JUAREZ	0.006	DURANGO,EL,ORO
CHIHUAHUA,JUAREZ	0.013	DURANGO,TAMAZULA
CHIHUAHUA,JUAREZ	0.025	SONORA,MAGDALENA
CHIHUAHUA,JUAREZ	0.019	COLIMA,MANZANILLO
CHIHUAHUA,JUAREZ	0.006	GUERRERO,OMETEPEC
CHIHUAHUA,JUAREZ	0.006	MEXICO,VALLE,DE,CHALCO,SOLIDARIDAD
CHIHUAHUA,JUAREZ	0.057	DURANGO,POANAS
CHIHUAHUA,JUAREZ	0.013	GUERRERO,APAXTLA
CHIHUAHUA,JUAREZ	0.006	SONORA,AGUA,PRIETA
CHIHUAHUA,JUAREZ	0.006	JALISCO,TONALA
CHIHUAHUA,JUAREZ	0.013	DISTRITO,FEDERAL,XOCHIMILCO
CHIHUAHUA,JUAREZ	0.013	DURANGO,CANATLAN
CHIHUAHUA,JUAREZ	0.006	CHIHUAHUA,BALLEZA
CHIHUAHUA,JUAREZ	0.019	CHIHUAHUA,NAMIQUIPA
CHIHUAHUA,JUAREZ	0.006	SONORA,PUERTO,PEÑASCO
CHIHUAHUA,JUAREZ	0.006	SONORA,ALAMOS
CHIHUAHUA,JUAREZ	0.006	SONORA,ARIZPE
CHIHUAHUA,JUAREZ	0.013	MORELOS,YAUTEPEC
CHIHUAHUA,JUAREZ	0.006	TABASCO,CARDENAS
CHIHUAHUA,JUAREZ	0.032	ZACATECAS,FRESNILLO
CHIHUAHUA,JUAREZ	0.006	COLIMA,VILLA,DE,ALVAREZ
CHIHUAHUA,JUAREZ	0.013	SONORA,ALTAR
CHIHUAHUA,JUAREZ	0.019	CHIAPAS,PALENQUE
CHIHUAHUA,JUAREZ	0.013	OAXACA,LOMA,BONITA
CHIHUAHUA,JUAREZ	0.013	DURANGO,OCAMPO
CHIHUAHUA,JUAREZ	0.121	COAHUILA,ARTEAGA
CHIHUAHUA,JUAREZ	0.013	DISTRITO,FEDERAL,ALVARO,OBREGON
CHIHUAHUA,JUAREZ	0.076	TABASCO,MACUSPANA
CHIHUAHUA,JUAREZ	0.013	GUANAJUATO,CUERAMARO
CHIHUAHUA,JUAREZ	0.006	MICHOACAN,VISTA,HERMOSA
CHIHUAHUA,JUAREZ	0.006	QUINTANA,ROO,OTHON,P.,BLANCO
CHIHUAHUA,JUAREZ	0.019	CHIHUAHUA,SATEVO
CHIHUAHUA,JUAREZ	0.006	DURANGO,GUANACEVI
CHIHUAHUA,JUAREZ	0.006	VERACRUZ,COATZACOALCOS
CHIHUAHUA,JUAREZ	0.006	MEXICO,TEQUIXQUIAC
CHIHUAHUA,JUAREZ	0.006	GUANAJUATO,JERECUARO
CHIHUAHUA,JUAREZ	0.019	JALISCO,JOCOTEPEC
CHIHUAHUA,JUAREZ	0.013	JALISCO,SAN,SEBASTIAN,DEL,OESTE
CHIHUAHUA,JUAREZ	0.006	MICHOACAN,ARIO
CHIHUAHUA,JUAREZ	0.006	SONORA,ROSARIO
CHIHUAHUA,JUAREZ	0.013	DURANGO,MAPIMI
CHIHUAHUA,JUAREZ	0.013	GUANAJUATO,VILLAGRAN
CHIHUAHUA,JUAREZ	0.006	BAJA,CALIFORNIA,SUR,LA,PAZ
CHIHUAHUA,JUAREZ	0.006	CHIAPAS,FRONTERA,HIDALGO
CHIHUAHUA,JUAREZ	0.013	CHIAPAS,REFORMA
CHIHUAHUA,JUAREZ	0.006	HIDALGO,TULANCINGO,DE,BRAVO
CHIHUAHUA,JUAREZ	0.013	MEXICO,NOPALTEPEC
CHIHUAHUA,JUAREZ	0.013	MICHOACAN,HUIRAMBA
CHIHUAHUA,JUAREZ	0.006	OAXACA,SAN,AGUSTIN,LOXICHA
CHIHUAHUA,JUAREZ	0.006	MEXICO,TEMASCALTEPEC
CHIHUAHUA,JUAREZ	0.006	MEXICO,TONATICO
CHIHUAHUA,JUAREZ	0.013	CHIAPAS,SAN,CRISTOBAL,DE,LAS,CASAS
CHIHUAHUA,JUAREZ	0.013	GUANAJUATO,TARANDACUAO
CHIHUAHUA,JUAREZ	0.044	JALISCO,HOSTOTIPAQUILLO
CHIHUAHUA,JUAREZ	0.006	JALISCO,QUITUPAN
CHIHUAHUA,JUAREZ	0.006	OAXACA,SANTA,MARIA,HUATULCO
CHIHUAHUA,JUAREZ	0.006	AGUASCALIENTES,RINCON,DE,ROMOS
CHIHUAHUA,JUAREZ	0.006	SAN,LUIS,POTOSI,VILLA,DE,ARRIAGA
CHIHUAHUA,JUAREZ	0.006	MICHOACAN,JACONA
CHIHUAHUA,JUAREZ	0.006	MICHOACAN,LAGUNILLAS
CHIHUAHUA,JUAREZ	0.006	JALISCO,EL,ARENAL
CHIHUAHUA,JUAREZ	0.006	OAXACA,HEROICA,CIUDAD,DE,EJUTLA,DE,CRESPO
CHIHUAHUA,JUAREZ	0.006	VERACRUZ,TIERRA,BLANCA
CHIHUAHUA,JUAREZ	0.006	MEXICO,SAN,MARTIN,DE,LAS,PIRAMIDES
CHIHUAHUA,JUAREZ	0.013	CHIAPAS,OSTUACAN
CHIHUAHUA,JUAREZ	0.006	CHIAPAS,SOCOLTENANGO
CHIHUAHUA,JUAREZ	0.006	OAXACA,TLACOLULA,DE,MATAMOROS
CHIHUAHUA,JUAREZ	0.006	QUERETARO,TEQUISQUIAPAN
CHIHUAHUA,JUAREZ	0.006	VERACRUZ,ACULTZINGO
CHIHUAHUA,JUAREZ	0.006	ZACATECAS,VILLANUEVA
CHIHUAHUA,JUAREZ	0.006	CHIHUAHUA,MATACHI
CHIHUAHUA,JUAREZ	0.006	TLAXCALA,TLAXCO
SINALOA,CULIACAN	0.005	GUERRERO,ACAPULCO,DE,JUAREZ
SINALOA,CULIACAN	0.016	DURANGO,GOMEZ,PALACIO
SINALOA,CULIACAN	0.011	COAHUILA,TORREON
SINALOA,CULIACAN	0.007	DURANGO,DURANGO
SINALOA,CULIACAN	0.005	MICHOACAN,MORELIA
SINALOA,CULIACAN	0.007	TAMAULIPAS,REYNOSA
SINALOA,CULIACAN	0.017	CHIHUAHUA,AHUMADA
SINALOA,CULIACAN	0.006	DURANGO,POANAS
SINALOA,CULIACAN	0.012	COAHUILA,ARTEAGA
SINALOA,CULIACAN	0.008	TABASCO,MACUSPANA
BAJA,CALIFORNIA,TIJUANA	0.085	CHIHUAHUA,CHIHUAHUA
BAJA,CALIFORNIA,TIJUANA	0.014	SONORA,NOGALES
BAJA,CALIFORNIA,TIJUANA	0.014	MICHOACAN,URUAPAN
BAJA,CALIFORNIA,TIJUANA	0.009	SINALOA,SINALOA
BAJA,CALIFORNIA,TIJUANA	0.019	MEXICO,NEZAHUALCOYOTL
BAJA,CALIFORNIA,TIJUANA	0.014	JALISCO,ZAPOPAN
BAJA,CALIFORNIA,TIJUANA	0.014	DURANGO,PUEBLO,NUEVO
BAJA,CALIFORNIA,TIJUANA	0.009	SONORA,HERMOSILLO
BAJA,CALIFORNIA,TIJUANA	0.009	BAJA,CALIFORNIA,PLAYAS,DE,ROSARITO
BAJA,CALIFORNIA,TIJUANA	0.014	CHIHUAHUA,MEOQUI
BAJA,CALIFORNIA,TIJUANA	0.038	GUANAJUATO,CELAYA
BAJA,CALIFORNIA,TIJUANA	0.024	SINALOA,SAN,IGNACIO
BAJA,CALIFORNIA,TIJUANA	0.019	GUERRERO,SAN,MIGUEL,TOTOLAPAN
BAJA,CALIFORNIA,TIJUANA	0.014	MEXICO,TULTITLAN
BAJA,CALIFORNIA,TIJUANA	0.019	JALISCO,TLAQUEPAQUE
BAJA,CALIFORNIA,TIJUANA	0.009	VERACRUZ,VERACRUZ
BAJA,CALIFORNIA,TIJUANA	0.009	GUANAJUATO,LEON
BAJA,CALIFORNIA,TIJUANA	0.014	DISTRITO,FEDERAL,TLALPAN
BAJA,CALIFORNIA,TIJUANA	0.014	BAJA,CALIFORNIA,TECATE
BAJA,CALIFORNIA,TIJUANA	0.009	MEXICO,TECAMAC
BAJA,CALIFORNIA,TIJUANA	0.009	MICHOACAN,TANCITARO
BAJA,CALIFORNIA,TIJUANA	0.009	MEXICO,IXTAPALUCA
BAJA,CALIFORNIA,TIJUANA	0.009	CHIHUAHUA,URUACHI
BAJA,CALIFORNIA,TIJUANA	0.009	GUERRERO,GENERAL,HELIODORO,CASTILLO
BAJA,CALIFORNIA,TIJUANA	0.024	GUERRERO,SAN,MARCOS
BAJA,CALIFORNIA,TIJUANA	0.024	JALISCO,TEQUILA
BAJA,CALIFORNIA,TIJUANA	0.009	JALISCO,JILOTLAN,DE,LOS,DOLORES
BAJA,CALIFORNIA,TIJUANA	0.009	CHIAPAS,FRONTERA,COMALAPA
BAJA,CALIFORNIA,TIJUANA	0.009	GUANAJUATO,SALVATIERRA
BAJA,CALIFORNIA,TIJUANA	0.009	TAMAULIPAS,RIO,BRAVO
BAJA,CALIFORNIA,TIJUANA	0.019	NUEVO,LEON,DOCTOR,COSS
BAJA,CALIFORNIA,TIJUANA	0.024	CHIHUAHUA,SANTA,ISABEL
BAJA,CALIFORNIA,TIJUANA	0.014	GUANAJUATO,TARIMORO
BAJA,CALIFORNIA,TIJUANA	0.009	NAYARIT,ROSAMORADA
BAJA,CALIFORNIA,TIJUANA	0.009	JALISCO,CHAPALA
BAJA,CALIFORNIA,TIJUANA	0.009	MEXICO,TEPETLAOXTOC
BAJA,CALIFORNIA,TIJUANA	0.014	JALISCO,LA,HUERTA
BAJA,CALIFORNIA,TIJUANA	0.009	HIDALGO,SANTIAGO,TULANTEPEC,DE,LUGO,GUERRERO
BAJA,CALIFORNIA,TIJUANA	0.009	VERACRUZ,MOLOACAN
BAJA,CALIFORNIA,TIJUANA	0.009	VERACRUZ,HUEYAPAN,DE,OCAMPO
CHIHUAHUA,CHIHUAHUA	0.006	SONORA,NOGALES
CHIHUAHUA,CHIHUAHUA	0.006	MICHOACAN,URUAPAN
CHIHUAHUA,CHIHUAHUA	0.008	MEXICO,NEZAHUALCOYOTL
CHIHUAHUA,CHIHUAHUA	0.006	JALISCO,ZAPOPAN
CHIHUAHUA,CHIHUAHUA	0.006	DURANGO,PUEBLO,NUEVO
CHIHUAHUA,CHIHUAHUA	0.006	CHIHUAHUA,MEOQUI
CHIHUAHUA,CHIHUAHUA	0.016	GUANAJUATO,CELAYA
CHIHUAHUA,CHIHUAHUA	0.010	SINALOA,SAN,IGNACIO
CHIHUAHUA,CHIHUAHUA	0.008	GUERRERO,SAN,MIGUEL,TOTOLAPAN
CHIHUAHUA,CHIHUAHUA	0.006	MEXICO,TULTITLAN
CHIHUAHUA,CHIHUAHUA	0.008	JALISCO,TLAQUEPAQUE
CHIHUAHUA,CHIHUAHUA	0.006	DISTRITO,FEDERAL,TLALPAN
CHIHUAHUA,CHIHUAHUA	0.006	BAJA,CALIFORNIA,TECATE
CHIHUAHUA,CHIHUAHUA	0.010	GUERRERO,SAN,MARCOS
CHIHUAHUA,CHIHUAHUA	0.010	JALISCO,TEQUILA
CHIHUAHUA,CHIHUAHUA	0.008	NUEVO,LEON,DOCTOR,COSS
CHIHUAHUA,CHIHUAHUA	0.010	CHIHUAHUA,SANTA,ISABEL
CHIHUAHUA,CHIHUAHUA	0.006	GUANAJUATO,TARIMORO
CHIHUAHUA,CHIHUAHUA	0.006	JALISCO,LA,HUERTA
GUERRERO,ACAPULCO,DE,JUAREZ	0.022	DURANGO,GOMEZ,PALACIO
GUERRERO,ACAPULCO,DE,JUAREZ	0.014	COAHUILA,TORREON
GUERRERO,ACAPULCO,DE,JUAREZ	0.009	DURANGO,DURANGO
GUERRERO,ACAPULCO,DE,JUAREZ	0.005	SINALOA,NAVOLATO
GUERRERO,ACAPULCO,DE,JUAREZ	0.007	MICHOACAN,MORELIA
GUERRERO,ACAPULCO,DE,JUAREZ	0.010	TAMAULIPAS,REYNOSA
GUERRERO,ACAPULCO,DE,JUAREZ	0.006	CHIHUAHUA,HIDALGO,DEL,PARRAL
GUERRERO,ACAPULCO,DE,JUAREZ	0.005	GUERRERO,ZIHUATANEJO,DE,AZUETA
GUERRERO,ACAPULCO,DE,JUAREZ	0.023	CHIHUAHUA,AHUMADA
GUERRERO,ACAPULCO,DE,JUAREZ	0.008	DURANGO,POANAS
GUERRERO,ACAPULCO,DE,JUAREZ	0.017	COAHUILA,ARTEAGA
GUERRERO,ACAPULCO,DE,JUAREZ	0.011	TABASCO,MACUSPANA
GUERRERO,ACAPULCO,DE,JUAREZ	0.006	JALISCO,HOSTOTIPAQUILLO
DURANGO,GOMEZ,PALACIO	0.044	COAHUILA,TORREON
DURANGO,GOMEZ,PALACIO	0.027	DURANGO,DURANGO
DURANGO,GOMEZ,PALACIO	0.016	SINALOA,NAVOLATO
DURANGO,GOMEZ,PALACIO	0.022	MICHOACAN,MORELIA
DURANGO,GOMEZ,PALACIO	0.030	TAMAULIPAS,REYNOSA
DURANGO,GOMEZ,PALACIO	0.019	CHIHUAHUA,HIDALGO,DEL,PARRAL
DURANGO,GOMEZ,PALACIO	0.011	GUERRERO,PUNGARABATO
DURANGO,GOMEZ,PALACIO	0.014	DURANGO,SANTIAGO,PAPASQUIARO
DURANGO,GOMEZ,PALACIO	0.011	DISTRITO,FEDERAL,IZTAPALAPA
DURANGO,GOMEZ,PALACIO	0.014	BAJA,CALIFORNIA,MEXICALI
DURANGO,GOMEZ,PALACIO	0.014	CHIHUAHUA,DELICIAS
DURANGO,GOMEZ,PALACIO	0.005	GUERRERO,TECPAN,DE,GALEANA
DURANGO,GOMEZ,PALACIO	0.008	QUINTANA,ROO,BENITO,JUAREZ
DURANGO,GOMEZ,PALACIO	0.011	DISTRITO,FEDERAL,GUSTAVO,A.,MADERO
DURANGO,GOMEZ,PALACIO	0.008	GUERRERO,IGUALA,DE,LA,INDEPENDENCIA
DURANGO,GOMEZ,PALACIO	0.005	SINALOA,EL,FUERTE
DURANGO,GOMEZ,PALACIO	0.016	GUERRERO,ZIHUATANEJO,DE,AZUETA
DURANGO,GOMEZ,PALACIO	0.005	JALISCO,TLAJOMULCO,DE,ZUÑIGA
DURANGO,GOMEZ,PALACIO	0.005	GUERRERO,ATOYAC,DE,ALVAREZ
DURANGO,GOMEZ,PALACIO	0.005	GUERRERO,LA,UNION,DE,ISIDORO,MONTES,DE,OCA
DURANGO,GOMEZ,PALACIO	0.014	GUERRERO,ARCELIA
DURANGO,GOMEZ,PALACIO	0.005	GUERRERO,COYUCA,DE,BENITEZ
DURANGO,GOMEZ,PALACIO	0.008	GUERRERO,AJUCHITLAN,DEL,PROGRESO
DURANGO,GOMEZ,PALACIO	0.071	CHIHUAHUA,AHUMADA
DURANGO,GOMEZ,PALACIO	0.008	MICHOACAN,TEPALCATEPEC
DURANGO,GOMEZ,PALACIO	0.005	SONORA,CANANEA
DURANGO,GOMEZ,PALACIO	0.005	DURANGO,TAMAZULA
DURANGO,GOMEZ,PALACIO	0.011	SONORA,MAGDALENA
DURANGO,GOMEZ,PALACIO	0.008	COLIMA,MANZANILLO
DURANGO,GOMEZ,PALACIO	0.025	DURANGO,POANAS
DURANGO,GOMEZ,PALACIO	0.005	GUERRERO,APAXTLA
DURANGO,GOMEZ,PALACIO	0.005	DISTRITO,FEDERAL,XOCHIMILCO
DURANGO,GOMEZ,PALACIO	0.005	DURANGO,CANATLAN
DURANGO,GOMEZ,PALACIO	0.008	CHIHUAHUA,NAMIQUIPA
DURANGO,GOMEZ,PALACIO	0.005	MORELOS,YAUTEPEC
DURANGO,GOMEZ,PALACIO	0.014	ZACATECAS,FRESNILLO
DURANGO,GOMEZ,PALACIO	0.005	SONORA,ALTAR
DURANGO,GOMEZ,PALACIO	0.008	CHIAPAS,PALENQUE
DURANGO,GOMEZ,PALACIO	0.005	OAXACA,LOMA,BONITA
DURANGO,GOMEZ,PALACIO	0.005	DURANGO,OCAMPO
DURANGO,GOMEZ,PALACIO	0.052	COAHUILA,ARTEAGA
DURANGO,GOMEZ,PALACIO	0.005	DISTRITO,FEDERAL,ALVARO,OBREGON
DURANGO,GOMEZ,PALACIO	0.033	TABASCO,MACUSPANA
DURANGO,GOMEZ,PALACIO	0.005	GUANAJUATO,CUERAMARO
DURANGO,GOMEZ,PALACIO	0.008	CHIHUAHUA,SATEVO
DURANGO,GOMEZ,PALACIO	0.008	JALISCO,JOCOTEPEC
DURANGO,GOMEZ,PALACIO	0.005	JALISCO,SAN,SEBASTIAN,DEL,OESTE
DURANGO,GOMEZ,PALACIO	0.005	DURANGO,MAPIMI
DURANGO,GOMEZ,PALACIO	0.005	GUANAJUATO,VILLAGRAN
DURANGO,GOMEZ,PALACIO	0.005	CHIAPAS,REFORMA
DURANGO,GOMEZ,PALACIO	0.005	MEXICO,NOPALTEPEC
DURANGO,GOMEZ,PALACIO	0.005	MICHOACAN,HUIRAMBA
DURANGO,GOMEZ,PALACIO	0.005	CHIAPAS,SAN,CRISTOBAL,DE,LAS,CASAS
DURANGO,GOMEZ,PALACIO	0.005	GUANAJUATO,TARANDACUAO
DURANGO,GOMEZ,PALACIO	0.019	JALISCO,HOSTOTIPAQUILLO
DURANGO,GOMEZ,PALACIO	0.005	CHIAPAS,OSTUACAN
COAHUILA,TORREON	0.018	DURANGO,DURANGO
COAHUILA,TORREON	0.011	SINALOA,NAVOLATO
COAHUILA,TORREON	0.014	MICHOACAN,MORELIA
COAHUILA,TORREON	0.019	TAMAULIPAS,REYNOSA
COAHUILA,TORREON	0.012	CHIHUAHUA,HIDALGO,DEL,PARRAL
COAHUILA,TORREON	0.007	GUERRERO,PUNGARABATO
COAHUILA,TORREON	0.009	DURANGO,SANTIAGO,PAPASQUIARO
COAHUILA,TORREON	0.007	DISTRITO,FEDERAL,IZTAPALAPA
COAHUILA,TORREON	0.009	BAJA,CALIFORNIA,MEXICALI
COAHUILA,TORREON	0.009	CHIHUAHUA,DELICIAS
COAHUILA,TORREON	0.005	QUINTANA,ROO,BENITO,JUAREZ
COAHUILA,TORREON	0.007	DISTRITO,FEDERAL,GUSTAVO,A.,MADERO
COAHUILA,TORREON	0.005	GUERRERO,IGUALA,DE,LA,INDEPENDENCIA
COAHUILA,TORREON	0.011	GUERRERO,ZIHUATANEJO,DE,AZUETA
COAHUILA,TORREON	0.009	GUERRERO,ARCELIA
COAHUILA,TORREON	0.005	GUERRERO,AJUCHITLAN,DEL,PROGRESO
COAHUILA,TORREON	0.046	CHIHUAHUA,AHUMADA
COAHUILA,TORREON	0.005	MICHOACAN,TEPALCATEPEC
COAHUILA,TORREON	0.007	SONORA,MAGDALENA
COAHUILA,TORREON	0.005	COLIMA,MANZANILLO
COAHUILA,TORREON	0.016	DURANGO,POANAS
COAHUILA,TORREON	0.005	CHIHUAHUA,NAMIQUIPA
COAHUILA,TORREON	0.009	ZACATECAS,FRESNILLO
COAHUILA,TORREON	0.005	CHIAPAS,PALENQUE
COAHUILA,TORREON	0.033	COAHUILA,ARTEAGA
COAHUILA,TORREON	0.021	TABASCO,MACUSPANA
COAHUILA,TORREON	0.005	CHIHUAHUA,SATEVO
COAHUILA,TORREON	0.005	JALISCO,JOCOTEPEC
COAHUILA,TORREON	0.012	JALISCO,HOSTOTIPAQUILLO
DURANGO,DURANGO	0.007	SINALOA,NAVOLATO
DURANGO,DURANGO	0.009	MICHOACAN,MORELIA
DURANGO,DURANGO	0.012	TAMAULIPAS,REYNOSA
DURANGO,DURANGO	0.008	CHIHUAHUA,HIDALGO,DEL,PARRAL
DURANGO,DURANGO	0.005	DURANGO,SANTIAGO,PAPASQUIARO
DURANGO,DURANGO	0.005	BAJA,CALIFORNIA,MEXICALI
DURANGO,DURANGO	0.005	CHIHUAHUA,DELICIAS
DURANGO,DURANGO	0.007	GUERRERO,ZIHUATANEJO,DE,AZUETA
DURANGO,DURANGO	0.005	GUERRERO,ARCELIA
DURANGO,DURANGO	0.028	CHIHUAHUA,AHUMADA
DURANGO,DURANGO	0.010	DURANGO,POANAS
DURANGO,DURANGO	0.005	ZACATECAS,FRESNILLO
DURANGO,DURANGO	0.021	COAHUILA,ARTEAGA
DURANGO,DURANGO	0.013	TABASCO,MACUSPANA
DURANGO,DURANGO	0.008	JALISCO,HOSTOTIPAQUILLO
SINALOA,NAVOLATO	0.005	MICHOACAN,MORELIA
SINALOA,NAVOLATO	0.007	TAMAULIPAS,REYNOSA
SINALOA,NAVOLATO	0.017	CHIHUAHUA,AHUMADA
SINALOA,NAVOLATO	0.006	DURANGO,POANAS
SINALOA,NAVOLATO	0.012	COAHUILA,ARTEAGA
SINALOA,NAVOLATO	0.008	TABASCO,MACUSPANA
MICHOACAN,MORELIA	0.010	TAMAULIPAS,REYNOSA
MICHOACAN,MORELIA	0.006	CHIHUAHUA,HIDALGO,DEL,PARRAL
MICHOACAN,MORELIA	0.005	GUERRERO,ZIHUATANEJO,DE,AZUETA
MICHOACAN,MORELIA	0.023	CHIHUAHUA,AHUMADA
MICHOACAN,MORELIA	0.008	DURANGO,POANAS
MICHOACAN,MORELIA	0.017	COAHUILA,ARTEAGA
MICHOACAN,MORELIA	0.011	TABASCO,MACUSPANA
MICHOACAN,MORELIA	0.006	JALISCO,HOSTOTIPAQUILLO
TAMAULIPAS,REYNOSA	0.008	CHIHUAHUA,HIDALGO,DEL,PARRAL
TAMAULIPAS,REYNOSA	0.006	DURANGO,SANTIAGO,PAPASQUIARO
TAMAULIPAS,REYNOSA	0.006	BAJA,CALIFORNIA,MEXICALI
TAMAULIPAS,REYNOSA	0.006	CHIHUAHUA,DELICIAS
TAMAULIPAS,REYNOSA	0.007	GUERRERO,ZIHUATANEJO,DE,AZUETA
TAMAULIPAS,REYNOSA	0.006	GUERRERO,ARCELIA
TAMAULIPAS,REYNOSA	0.031	CHIHUAHUA,AHUMADA
TAMAULIPAS,REYNOSA	0.011	DURANGO,POANAS
TAMAULIPAS,REYNOSA	0.006	ZACATECAS,FRESNILLO
TAMAULIPAS,REYNOSA	0.023	COAHUILA,ARTEAGA
TAMAULIPAS,REYNOSA	0.014	TABASCO,MACUSPANA
TAMAULIPAS,REYNOSA	0.008	JALISCO,HOSTOTIPAQUILLO
CHIHUAHUA,HIDALGO,DEL,PARRAL	0.020	CHIHUAHUA,AHUMADA
CHIHUAHUA,HIDALGO,DEL,PARRAL	0.007	DURANGO,POANAS
CHIHUAHUA,HIDALGO,DEL,PARRAL	0.015	COAHUILA,ARTEAGA
CHIHUAHUA,HIDALGO,DEL,PARRAL	0.009	TABASCO,MACUSPANA
CHIHUAHUA,HIDALGO,DEL,PARRAL	0.005	JALISCO,HOSTOTIPAQUILLO
GUERRERO,PUNGARABATO	0.011	CHIHUAHUA,AHUMADA
GUERRERO,PUNGARABATO	0.008	COAHUILA,ARTEAGA
GUERRERO,PUNGARABATO	0.005	TABASCO,MACUSPANA
DURANGO,SANTIAGO,PAPASQUIARO	0.014	CHIHUAHUA,AHUMADA
DURANGO,SANTIAGO,PAPASQUIARO	0.010	COAHUILA,ARTEAGA
DURANGO,SANTIAGO,PAPASQUIARO	0.007	TABASCO,MACUSPANA
DISTRITO,FEDERAL,IZTAPALAPA	0.011	CHIHUAHUA,AHUMADA
DISTRITO,FEDERAL,IZTAPALAPA	0.008	COAHUILA,ARTEAGA
DISTRITO,FEDERAL,IZTAPALAPA	0.005	TABASCO,MACUSPANA
BAJA,CALIFORNIA,MEXICALI	0.014	CHIHUAHUA,AHUMADA
BAJA,CALIFORNIA,MEXICALI	0.010	COAHUILA,ARTEAGA
BAJA,CALIFORNIA,MEXICALI	0.007	TABASCO,MACUSPANA
CHIHUAHUA,DELICIAS	0.014	CHIHUAHUA,AHUMADA
CHIHUAHUA,DELICIAS	0.010	COAHUILA,ARTEAGA
CHIHUAHUA,DELICIAS	0.007	TABASCO,MACUSPANA
GUERRERO,TECPAN,DE,GALEANA	0.006	CHIHUAHUA,AHUMADA
QUINTANA,ROO,BENITO,JUAREZ	0.009	CHIHUAHUA,AHUMADA
QUINTANA,ROO,BENITO,JUAREZ	0.006	COAHUILA,ARTEAGA
DISTRITO,FEDERAL,GUSTAVO,A.,MADERO	0.011	CHIHUAHUA,AHUMADA
DISTRITO,FEDERAL,GUSTAVO,A.,MADERO	0.008	COAHUILA,ARTEAGA
DISTRITO,FEDERAL,GUSTAVO,A.,MADERO	0.005	TABASCO,MACUSPANA
GUERRERO,IGUALA,DE,LA,INDEPENDENCIA	0.009	CHIHUAHUA,AHUMADA
GUERRERO,IGUALA,DE,LA,INDEPENDENCIA	0.006	COAHUILA,ARTEAGA
SINALOA,EL,FUERTE	0.006	CHIHUAHUA,AHUMADA
GUERRERO,ZIHUATANEJO,DE,AZUETA	0.017	CHIHUAHUA,AHUMADA
GUERRERO,ZIHUATANEJO,DE,AZUETA	0.006	DURANGO,POANAS
GUERRERO,ZIHUATANEJO,DE,AZUETA	0.012	COAHUILA,ARTEAGA
GUERRERO,ZIHUATANEJO,DE,AZUETA	0.008	TABASCO,MACUSPANA
JALISCO,TLAJOMULCO,DE,ZUÑIGA	0.006	CHIHUAHUA,AHUMADA
GUERRERO,ATOYAC,DE,ALVAREZ	0.006	CHIHUAHUA,AHUMADA
GUERRERO,LA,UNION,DE,ISIDORO,MONTES,DE,OCA	0.006	CHIHUAHUA,AHUMADA
GUERRERO,ARCELIA	0.014	CHIHUAHUA,AHUMADA
GUERRERO,ARCELIA	0.010	COAHUILA,ARTEAGA
GUERRERO,ARCELIA	0.007	TABASCO,MACUSPANA
GUERRERO,COYUCA,DE,BENITEZ	0.006	CHIHUAHUA,AHUMADA
GUERRERO,AJUCHITLAN,DEL,PROGRESO	0.009	CHIHUAHUA,AHUMADA
GUERRERO,AJUCHITLAN,DEL,PROGRESO	0.006	COAHUILA,ARTEAGA
CHIHUAHUA,AHUMADA	0.009	MICHOACAN,TEPALCATEPEC
CHIHUAHUA,AHUMADA	0.006	SONORA,CANANEA
CHIHUAHUA,AHUMADA	0.006	DURANGO,TAMAZULA
CHIHUAHUA,AHUMADA	0.011	SONORA,MAGDALENA
CHIHUAHUA,AHUMADA	0.009	COLIMA,MANZANILLO
CHIHUAHUA,AHUMADA	0.026	DURANGO,POANAS
CHIHUAHUA,AHUMADA	0.006	GUERRERO,APAXTLA
CHIHUAHUA,AHUMADA	0.006	DISTRITO,FEDERAL,XOCHIMILCO
CHIHUAHUA,AHUMADA	0.006	DURANGO,CANATLAN
CHIHUAHUA,AHUMADA	0.009	CHIHUAHUA,NAMIQUIPA
CHIHUAHUA,AHUMADA	0.006	MORELOS,YAUTEPEC
CHIHUAHUA,AHUMADA	0.014	ZACATECAS,FRESNILLO
CHIHUAHUA,AHUMADA	0.006	SONORA,ALTAR
CHIHUAHUA,AHUMADA	0.009	CHIAPAS,PALENQUE
CHIHUAHUA,AHUMADA	0.006	OAXACA,LOMA,BONITA
CHIHUAHUA,AHUMADA	0.006	DURANGO,OCAMPO
CHIHUAHUA,AHUMADA	0.054	COAHUILA,ARTEAGA
CHIHUAHUA,AHUMADA	0.006	DISTRITO,FEDERAL,ALVARO,OBREGON
CHIHUAHUA,AHUMADA	0.034	TABASCO,MACUSPANA
CHIHUAHUA,AHUMADA	0.006	GUANAJUATO,CUERAMARO
CHIHUAHUA,AHUMADA	0.009	CHIHUAHUA,SATEVO
CHIHUAHUA,AHUMADA	0.009	JALISCO,JOCOTEPEC
CHIHUAHUA,AHUMADA	0.006	JALISCO,SAN,SEBASTIAN,DEL,OESTE
CHIHUAHUA,AHUMADA	0.006	DURANGO,MAPIMI
CHIHUAHUA,AHUMADA	0.006	GUANAJUATO,VILLAGRAN
CHIHUAHUA,AHUMADA	0.006	CHIAPAS,REFORMA
CHIHUAHUA,AHUMADA	0.006	MEXICO,NOPALTEPEC
CHIHUAHUA,AHUMADA	0.006	MICHOACAN,HUIRAMBA
CHIHUAHUA,AHUMADA	0.006	CHIAPAS,SAN,CRISTOBAL,DE,LAS,CASAS
CHIHUAHUA,AHUMADA	0.006	GUANAJUATO,TARANDACUAO
CHIHUAHUA,AHUMADA	0.020	JALISCO,HOSTOTIPAQUILLO
CHIHUAHUA,AHUMADA	0.006	CHIAPAS,OSTUACAN
MICHOACAN,TEPALCATEPEC	0.006	COAHUILA,ARTEAGA
SONORA,MAGDALENA	0.008	COAHUILA,ARTEAGA
SONORA,MAGDALENA	0.005	TABASCO,MACUSPANA
COLIMA,MANZANILLO	0.006	COAHUILA,ARTEAGA
DURANGO,POANAS	0.019	COAHUILA,ARTEAGA
DURANGO,POANAS	0.012	TABASCO,MACUSPANA
DURANGO,POANAS	0.007	JALISCO,HOSTOTIPAQUILLO
CHIHUAHUA,NAMIQUIPA	0.006	COAHUILA,ARTEAGA
ZACATECAS,FRESNILLO	0.010	COAHUILA,ARTEAGA
ZACATECAS,FRESNILLO	0.007	TABASCO,MACUSPANA
CHIAPAS,PALENQUE	0.006	COAHUILA,ARTEAGA
COAHUILA,ARTEAGA	0.025	TABASCO,MACUSPANA
COAHUILA,ARTEAGA	0.006	CHIHUAHUA,SATEVO
COAHUILA,ARTEAGA	0.006	JALISCO,JOCOTEPEC
COAHUILA,ARTEAGA	0.015	JALISCO,HOSTOTIPAQUILLO
TABASCO,MACUSPANA	0.009	JALISCO,HOSTOTIPAQUILLO
