# Supplementary material for: Analysis of México’s Narco-War Network (2007–2011)
Source: PLoS One. 2015 May 18;10(5):e0126503. doi: 10.1371/journal.pone.0126503 (PMC4436224; doi:10.1371/journal.pone.0126503)
Supplement: S1 Compressed file — Each file contains all the correlations above certain threshold (indicated in the name of the file), during a particular month (also indicated in the name of the file). The file names have the value of θ followed by the number of the i th month, starting from January of 2007 until Sept. 2011. (ZIP) [file pone.0126503.s004.zip › Correlations_by_month/0.005__26.sif]

CHIHUAHUA,JUAREZ	0.012	GUERRERO,ACAPULCO,DE,JUAREZ
CHIHUAHUA,JUAREZ	0.024	DURANGO,GOMEZ,PALACIO
CHIHUAHUA,JUAREZ	0.018	COAHUILA,TORREON
CHIHUAHUA,JUAREZ	0.018	NUEVO,LEON,MONTERREY
CHIHUAHUA,JUAREZ	0.059	TAMAULIPAS,REYNOSA
CHIHUAHUA,JUAREZ	0.035	CHIHUAHUA,HIDALGO,DEL,PARRAL
CHIHUAHUA,JUAREZ	0.012	MORELOS,CUERNAVACA
CHIHUAHUA,JUAREZ	0.035	CHIHUAHUA,GUADALUPE
CHIHUAHUA,JUAREZ	0.035	GUERRERO,PUNGARABATO
CHIHUAHUA,JUAREZ	0.012	DURANGO,SANTIAGO,PAPASQUIARO
CHIHUAHUA,JUAREZ	0.006	DISTRITO,FEDERAL,IZTAPALAPA
CHIHUAHUA,JUAREZ	0.012	TAMAULIPAS,MATAMOROS
CHIHUAHUA,JUAREZ	0.012	BAJA,CALIFORNIA,MEXICALI
CHIHUAHUA,JUAREZ	0.006	GUERRERO,COYUCA,DE,CATALAN
CHIHUAHUA,JUAREZ	0.006	GUERRERO,TECPAN,DE,GALEANA
CHIHUAHUA,JUAREZ	0.018	QUINTANA,ROO,BENITO,JUAREZ
CHIHUAHUA,JUAREZ	0.018	DISTRITO,FEDERAL,GUSTAVO,A.,MADERO
CHIHUAHUA,JUAREZ	0.018	GUERRERO,IGUALA,DE,LA,INDEPENDENCIA
CHIHUAHUA,JUAREZ	0.006	SINALOA,EL,FUERTE
CHIHUAHUA,JUAREZ	0.024	GUERRERO,ZIHUATANEJO,DE,AZUETA
CHIHUAHUA,JUAREZ	0.006	CHIHUAHUA,MEOQUI
CHIHUAHUA,JUAREZ	0.012	CHIHUAHUA,PRAXEDIS,G.,GUERRERO
CHIHUAHUA,JUAREZ	0.006	GUANAJUATO,LEON
CHIHUAHUA,JUAREZ	0.018	GUERRERO,ATOYAC,DE,ALVAREZ
CHIHUAHUA,JUAREZ	0.030	GUERRERO,ARCELIA
CHIHUAHUA,JUAREZ	0.012	GUERRERO,AJUCHITLAN,DEL,PROGRESO
CHIHUAHUA,JUAREZ	0.006	MICHOACAN,ZITACUARO
CHIHUAHUA,JUAREZ	0.012	SINALOA,COSALA
CHIHUAHUA,JUAREZ	0.012	SONORA,GENERAL,PLUTARCO,ELIAS,CALLES
CHIHUAHUA,JUAREZ	0.006	TAMAULIPAS,VICTORIA
CHIHUAHUA,JUAREZ	0.006	GUERRERO,AYUTLA,DE,LOS,LIBRES
CHIHUAHUA,JUAREZ	0.006	JALISCO,PUERTO,VALLARTA
CHIHUAHUA,JUAREZ	0.153	CHIHUAHUA,AHUMADA
CHIHUAHUA,JUAREZ	0.012	CHIHUAHUA,GUERRERO
CHIHUAHUA,JUAREZ	0.012	MEXICO,CUAUTITLAN,IZCALLI
CHIHUAHUA,JUAREZ	0.018	MICHOACAN,TEPALCATEPEC
CHIHUAHUA,JUAREZ	0.012	SONORA,CANANEA
CHIHUAHUA,JUAREZ	0.006	TABASCO,CENTRO
CHIHUAHUA,JUAREZ	0.006	DURANGO,TAMAZULA
CHIHUAHUA,JUAREZ	0.006	MICHOACAN,LA,HUACANA
CHIHUAHUA,JUAREZ	0.006	SINALOA,CONCORDIA
CHIHUAHUA,JUAREZ	0.024	SONORA,MAGDALENA
CHIHUAHUA,JUAREZ	0.006	COLIMA,MANZANILLO
CHIHUAHUA,JUAREZ	0.006	GUERRERO,OMETEPEC
CHIHUAHUA,JUAREZ	0.012	MEXICO,VALLE,DE,CHALCO,SOLIDARIDAD
CHIHUAHUA,JUAREZ	0.006	TABASCO,HUIMANGUILLO
CHIHUAHUA,JUAREZ	0.053	DURANGO,POANAS
CHIHUAHUA,JUAREZ	0.006	GUERRERO,APAXTLA
CHIHUAHUA,JUAREZ	0.006	SONORA,AGUA,PRIETA
CHIHUAHUA,JUAREZ	0.006	JALISCO,TONALA
CHIHUAHUA,JUAREZ	0.006	CHIHUAHUA,URUACHI
CHIHUAHUA,JUAREZ	0.012	DISTRITO,FEDERAL,XOCHIMILCO
CHIHUAHUA,JUAREZ	0.006	CHIHUAHUA,BALLEZA
CHIHUAHUA,JUAREZ	0.030	CHIHUAHUA,NAMIQUIPA
CHIHUAHUA,JUAREZ	0.006	SONORA,PUERTO,PEÑASCO
CHIHUAHUA,JUAREZ	0.012	SONORA,ALAMOS
CHIHUAHUA,JUAREZ	0.006	SONORA,ARIZPE
CHIHUAHUA,JUAREZ	0.006	GUERRERO,SAN,MARCOS
CHIHUAHUA,JUAREZ	0.012	MEXICO,TEPOTZOTLAN
CHIHUAHUA,JUAREZ	0.012	MORELOS,YAUTEPEC
CHIHUAHUA,JUAREZ	0.006	TABASCO,CARDENAS
CHIHUAHUA,JUAREZ	0.006	ZACATECAS,FRESNILLO
CHIHUAHUA,JUAREZ	0.006	COLIMA,VILLA,DE,ALVAREZ
CHIHUAHUA,JUAREZ	0.012	SONORA,ALTAR
CHIHUAHUA,JUAREZ	0.006	MEXICO,ATIZAPAN,DE,ZARAGOZA
CHIHUAHUA,JUAREZ	0.018	CHIAPAS,PALENQUE
CHIHUAHUA,JUAREZ	0.012	OAXACA,LOMA,BONITA
CHIHUAHUA,JUAREZ	0.018	DURANGO,OCAMPO
CHIHUAHUA,JUAREZ	0.112	COAHUILA,ARTEAGA
CHIHUAHUA,JUAREZ	0.012	DISTRITO,FEDERAL,ALVARO,OBREGON
CHIHUAHUA,JUAREZ	0.071	TABASCO,MACUSPANA
CHIHUAHUA,JUAREZ	0.006	GUANAJUATO,CUERAMARO
CHIHUAHUA,JUAREZ	0.006	MICHOACAN,VISTA,HERMOSA
CHIHUAHUA,JUAREZ	0.006	QUINTANA,ROO,OTHON,P.,BLANCO
CHIHUAHUA,JUAREZ	0.018	CHIHUAHUA,SATEVO
CHIHUAHUA,JUAREZ	0.006	VERACRUZ,COATZACOALCOS
CHIHUAHUA,JUAREZ	0.006	CHIHUAHUA,SANTA,ISABEL
CHIHUAHUA,JUAREZ	0.006	GUANAJUATO,JERECUARO
CHIHUAHUA,JUAREZ	0.018	JALISCO,JOCOTEPEC
CHIHUAHUA,JUAREZ	0.006	SONORA,IMURIS
CHIHUAHUA,JUAREZ	0.006	SONORA,ROSARIO
CHIHUAHUA,JUAREZ	0.012	DURANGO,MAPIMI
CHIHUAHUA,JUAREZ	0.018	GUANAJUATO,VILLAGRAN
CHIHUAHUA,JUAREZ	0.006	BAJA,CALIFORNIA,SUR,LA,PAZ
CHIHUAHUA,JUAREZ	0.006	CHIAPAS,FRONTERA,HIDALGO
CHIHUAHUA,JUAREZ	0.018	CHIAPAS,REFORMA
CHIHUAHUA,JUAREZ	0.006	HIDALGO,TULANCINGO,DE,BRAVO
CHIHUAHUA,JUAREZ	0.012	MEXICO,NOPALTEPEC
CHIHUAHUA,JUAREZ	0.012	MICHOACAN,HUIRAMBA
CHIHUAHUA,JUAREZ	0.006	OAXACA,SAN,AGUSTIN,LOXICHA
CHIHUAHUA,JUAREZ	0.006	MEXICO,TEMASCALTEPEC
CHIHUAHUA,JUAREZ	0.012	CHIAPAS,SAN,CRISTOBAL,DE,LAS,CASAS
CHIHUAHUA,JUAREZ	0.012	GUANAJUATO,TARANDACUAO
CHIHUAHUA,JUAREZ	0.041	JALISCO,HOSTOTIPAQUILLO
CHIHUAHUA,JUAREZ	0.006	JALISCO,QUITUPAN
CHIHUAHUA,JUAREZ	0.006	OAXACA,SANTA,MARIA,HUATULCO
CHIHUAHUA,JUAREZ	0.006	AGUASCALIENTES,RINCON,DE,ROMOS
CHIHUAHUA,JUAREZ	0.006	SAN,LUIS,POTOSI,VILLA,DE,ARRIAGA
CHIHUAHUA,JUAREZ	0.006	MICHOACAN,JACONA
CHIHUAHUA,JUAREZ	0.006	MICHOACAN,LAGUNILLAS
CHIHUAHUA,JUAREZ	0.006	JALISCO,EL,ARENAL
CHIHUAHUA,JUAREZ	0.006	OAXACA,HEROICA,CIUDAD,DE,EJUTLA,DE,CRESPO
CHIHUAHUA,JUAREZ	0.006	VERACRUZ,TIERRA,BLANCA
CHIHUAHUA,JUAREZ	0.006	MEXICO,SAN,MARTIN,DE,LAS,PIRAMIDES
CHIHUAHUA,JUAREZ	0.012	CHIAPAS,OSTUACAN
CHIHUAHUA,JUAREZ	0.006	CHIAPAS,SOCOLTENANGO
CHIHUAHUA,JUAREZ	0.006	OAXACA,TLACOLULA,DE,MATAMOROS
CHIHUAHUA,JUAREZ	0.006	QUERETARO,TEQUISQUIAPAN
CHIHUAHUA,JUAREZ	0.006	VERACRUZ,ACULTZINGO
CHIHUAHUA,JUAREZ	0.006	ZACATECAS,VILLANUEVA
CHIHUAHUA,JUAREZ	0.006	CHIHUAHUA,MATACHI
CHIHUAHUA,JUAREZ	0.006	TLAXCALA,TLAXCO
SINALOA,CULIACAN	0.010	BAJA,CALIFORNIA,TIJUANA
SINALOA,CULIACAN	0.012	CHIHUAHUA,CHIHUAHUA
SINALOA,CULIACAN	0.007	MICHOACAN,URUAPAN
SINALOA,CULIACAN	0.008	DURANGO,PUEBLO,NUEVO
SINALOA,CULIACAN	0.006	MICHOACAN,LAZARO,CARDENAS
BAJA,CALIFORNIA,TIJUANA	0.009	CHIHUAHUA,CHIHUAHUA
BAJA,CALIFORNIA,TIJUANA	0.006	DURANGO,PUEBLO,NUEVO
CHIHUAHUA,CHIHUAHUA	0.006	MICHOACAN,URUAPAN
CHIHUAHUA,CHIHUAHUA	0.008	DURANGO,PUEBLO,NUEVO
CHIHUAHUA,CHIHUAHUA	0.006	MICHOACAN,LAZARO,CARDENAS
TAMAULIPAS,REYNOSA	0.011	CHIHUAHUA,AHUMADA
TAMAULIPAS,REYNOSA	0.008	COAHUILA,ARTEAGA
CHIHUAHUA,HIDALGO,DEL,PARRAL	0.006	CHIHUAHUA,AHUMADA
CHIHUAHUA,GUADALUPE	0.006	CHIHUAHUA,AHUMADA
GUERRERO,PUNGARABATO	0.006	CHIHUAHUA,AHUMADA
GUERRERO,ARCELIA	0.005	CHIHUAHUA,AHUMADA
CHIHUAHUA,AHUMADA	0.010	DURANGO,POANAS
CHIHUAHUA,AHUMADA	0.005	CHIHUAHUA,NAMIQUIPA
CHIHUAHUA,AHUMADA	0.020	COAHUILA,ARTEAGA
CHIHUAHUA,AHUMADA	0.013	TABASCO,MACUSPANA
CHIHUAHUA,AHUMADA	0.007	JALISCO,HOSTOTIPAQUILLO
DURANGO,POANAS	0.007	COAHUILA,ARTEAGA
COAHUILA,ARTEAGA	0.009	TABASCO,MACUSPANA
COAHUILA,ARTEAGA	0.005	JALISCO,HOSTOTIPAQUILLO
