# Supplementary material for: Analysis of México’s Narco-War Network (2007–2011)
Source: PLoS One. 2015 May 18;10(5):e0126503. doi: 10.1371/journal.pone.0126503 (PMC4436224; doi:10.1371/journal.pone.0126503)
Supplement: S1 Compressed file — Each file contains all the correlations above certain threshold (indicated in the name of the file), during a particular month (also indicated in the name of the file). The file names have the value of θ followed by the number of the i th month, starting from January of 2007 until Sept. 2011. (ZIP) [file pone.0126503.s004.zip › Correlations_by_month/0.005__27.sif]

CHIHUAHUA,JUAREZ	0.044	BAJA,CALIFORNIA,TIJUANA
CHIHUAHUA,JUAREZ	0.007	SONORA,NOGALES
CHIHUAHUA,JUAREZ	0.007	NUEVO,LEON,MONTERREY
CHIHUAHUA,JUAREZ	0.007	SINALOA,AHOME
CHIHUAHUA,JUAREZ	0.059	NAYARIT,TEPIC
CHIHUAHUA,JUAREZ	0.029	SINALOA,GUASAVE
CHIHUAHUA,JUAREZ	0.022	MEXICO,ECATEPEC,DE,MORELOS
CHIHUAHUA,JUAREZ	0.015	MICHOACAN,URUAPAN
CHIHUAHUA,JUAREZ	0.029	SINALOA,SINALOA
CHIHUAHUA,JUAREZ	0.015	DURANGO,LERDO
CHIHUAHUA,JUAREZ	0.007	SINALOA,SALVADOR,ALVARADO
CHIHUAHUA,JUAREZ	0.015	TAMAULIPAS,NUEVO,LAREDO
CHIHUAHUA,JUAREZ	0.015	JALISCO,GUADALAJARA
CHIHUAHUA,JUAREZ	0.022	CHIHUAHUA,GUADALUPE
CHIHUAHUA,JUAREZ	0.051	GUERRERO,PETATLAN
CHIHUAHUA,JUAREZ	0.007	DURANGO,SANTIAGO,PAPASQUIARO
CHIHUAHUA,JUAREZ	0.007	BAJA,CALIFORNIA,MEXICALI
CHIHUAHUA,JUAREZ	0.029	MICHOACAN,LAZARO,CARDENAS
CHIHUAHUA,JUAREZ	0.044	CHIHUAHUA,GUADALUPE,Y,CALVO
CHIHUAHUA,JUAREZ	0.007	GUERRERO,COYUCA,DE,CATALAN
CHIHUAHUA,JUAREZ	0.022	SINALOA,BADIRAGUATO
CHIHUAHUA,JUAREZ	0.007	BAJA,CALIFORNIA,PLAYAS,DE,ROSARITO
CHIHUAHUA,JUAREZ	0.022	GUERRERO,IGUALA,DE,LA,INDEPENDENCIA
CHIHUAHUA,JUAREZ	0.015	TAMAULIPAS,MIER
CHIHUAHUA,JUAREZ	0.022	NUEVO,LEON,GUADALUPE
CHIHUAHUA,JUAREZ	0.007	SINALOA,SAN,IGNACIO
CHIHUAHUA,JUAREZ	0.007	CHIHUAHUA,JIMENEZ
CHIHUAHUA,JUAREZ	0.125	GUERRERO,SAN,MIGUEL,TOTOLAPAN
CHIHUAHUA,JUAREZ	0.007	MEXICO,TULTITLAN
CHIHUAHUA,JUAREZ	0.007	CHIHUAHUA,PRAXEDIS,G.,GUERRERO
CHIHUAHUA,JUAREZ	0.007	DISTRITO,FEDERAL,VENUSTIANO,CARRANZA
CHIHUAHUA,JUAREZ	0.029	GUANAJUATO,LEON
CHIHUAHUA,JUAREZ	0.015	GUERRERO,ATOYAC,DE,ALVAREZ
CHIHUAHUA,JUAREZ	0.007	GUERRERO,ARCELIA
CHIHUAHUA,JUAREZ	0.015	GUERRERO,ZIRANDARO
CHIHUAHUA,JUAREZ	0.007	DISTRITO,FEDERAL,TLALPAN
CHIHUAHUA,JUAREZ	0.022	MICHOACAN,ZITACUARO
CHIHUAHUA,JUAREZ	0.022	SONORA,GENERAL,PLUTARCO,ELIAS,CALLES
CHIHUAHUA,JUAREZ	0.007	MEXICO,COACALCO,DE,BERRIOZABAL
CHIHUAHUA,JUAREZ	0.007	GUERRERO,QUECHULTENANGO
CHIHUAHUA,JUAREZ	0.015	GUERRERO,AYUTLA,DE,LOS,LIBRES
CHIHUAHUA,JUAREZ	0.007	JALISCO,PUERTO,VALLARTA
CHIHUAHUA,JUAREZ	0.015	CHIHUAHUA,GUERRERO
CHIHUAHUA,JUAREZ	0.029	MEXICO,TECAMAC
CHIHUAHUA,JUAREZ	0.007	MORELOS,TEMIXCO
CHIHUAHUA,JUAREZ	0.022	GUERRERO,TELOLOAPAN
CHIHUAHUA,JUAREZ	0.015	DISTRITO,FEDERAL,MIGUEL,HIDALGO
CHIHUAHUA,JUAREZ	0.007	TABASCO,CENTRO
CHIHUAHUA,JUAREZ	0.022	MICHOACAN,LA,HUACANA
CHIHUAHUA,JUAREZ	0.007	MEXICO,IXTAPALUCA
CHIHUAHUA,JUAREZ	0.007	MEXICO,VALLE,DE,CHALCO,SOLIDARIDAD
CHIHUAHUA,JUAREZ	0.007	SINALOA,ESCUINAPA
CHIHUAHUA,JUAREZ	0.007	GUERRERO,APAXTLA
CHIHUAHUA,JUAREZ	0.007	NAYARIT,ACAPONETA
CHIHUAHUA,JUAREZ	0.015	NUEVO,LEON,SAN,PEDRO,GARZA,GARCIA
CHIHUAHUA,JUAREZ	0.022	SONORA,AGUA,PRIETA
CHIHUAHUA,JUAREZ	0.029	MICHOACAN,SAN,LUCAS
CHIHUAHUA,JUAREZ	0.007	GUERRERO,COAHUAYUTLA,DE,JOSE,MARIA,IZAZAGA
CHIHUAHUA,JUAREZ	0.029	MICHOACAN,AGUILILLA
CHIHUAHUA,JUAREZ	0.007	MEXICO,TOLUCA
CHIHUAHUA,JUAREZ	0.022	DISTRITO,FEDERAL,XOCHIMILCO
CHIHUAHUA,JUAREZ	0.007	MEXICO,CHALCO
CHIHUAHUA,JUAREZ	0.015	MICHOACAN,PATZCUARO
CHIHUAHUA,JUAREZ	0.007	CHIHUAHUA,JANOS
CHIHUAHUA,JUAREZ	0.007	DURANGO,TEPEHUANES
CHIHUAHUA,JUAREZ	0.007	GUERRERO,TLAPEHUALA
CHIHUAHUA,JUAREZ	0.029	SONORA,PUERTO,PEÑASCO
CHIHUAHUA,JUAREZ	0.037	CHIHUAHUA,AQUILES,SERDAN
CHIHUAHUA,JUAREZ	0.015	GUERRERO,TLAPA,DE,COMONFORT
CHIHUAHUA,JUAREZ	0.007	MICHOACAN,COALCOMAN,DE,VAZQUEZ,PALLARES
CHIHUAHUA,JUAREZ	0.007	CHIHUAHUA,CUSIHUIRIACHI
CHIHUAHUA,JUAREZ	0.015	DISTRITO,FEDERAL,IZTACALCO
CHIHUAHUA,JUAREZ	0.007	JALISCO,TEQUILA
CHIHUAHUA,JUAREZ	0.007	MEXICO,TEJUPILCO
CHIHUAHUA,JUAREZ	0.015	MEXICO,TEXCOCO
CHIHUAHUA,JUAREZ	0.029	SONORA,ALTAR
CHIHUAHUA,JUAREZ	0.007	GUERRERO,CUAJINICUILAPA
CHIHUAHUA,JUAREZ	0.007	MEXICO,ATIZAPAN,DE,ZARAGOZA
CHIHUAHUA,JUAREZ	0.007	MICHOACAN,MUGICA
CHIHUAHUA,JUAREZ	0.037	CHIAPAS,TUXTLA,GUTIERREZ
CHIHUAHUA,JUAREZ	0.007	GUERRERO,TEPECOACUILCO,DE,TRUJANO
CHIHUAHUA,JUAREZ	0.007	TABASCO,TENOSIQUE
CHIHUAHUA,JUAREZ	0.007	HIDALGO,MINERAL,DE,LA,REFORMA
CHIHUAHUA,JUAREZ	0.007	TAMAULIPAS,GONZALEZ
CHIHUAHUA,JUAREZ	0.007	MICHOACAN,TURICATO
CHIHUAHUA,JUAREZ	0.007	JALISCO,CIHUATLAN
CHIHUAHUA,JUAREZ	0.044	CHIHUAHUA,BACHINIVA
CHIHUAHUA,JUAREZ	0.029	MEXICO,ZINACANTEPEC
CHIHUAHUA,JUAREZ	0.015	MICHOACAN,BUENAVISTA
CHIHUAHUA,JUAREZ	0.007	MICHOACAN,TACAMBARO
CHIHUAHUA,JUAREZ	0.015	ZACATECAS,CHALCHIHUITES
CHIHUAHUA,JUAREZ	0.007	ZACATECAS,ZACATECAS
CHIHUAHUA,JUAREZ	0.007	OAXACA,MATIAS,ROMERO,AVENDAÑO
CHIHUAHUA,JUAREZ	0.007	QUERETARO,SAN,JUAN,DEL,RIO
CHIHUAHUA,JUAREZ	0.015	COAHUILA,PIEDRAS,NEGRAS
CHIHUAHUA,JUAREZ	0.007	GUANAJUATO,JERECUARO
CHIHUAHUA,JUAREZ	0.037	MICHOACAN,CHINICUILA
CHIHUAHUA,JUAREZ	0.015	MICHOACAN,COTIJA
CHIHUAHUA,JUAREZ	0.007	VERACRUZ,ISLA
CHIHUAHUA,JUAREZ	0.007	JALISCO,TALPA,DE,ALLENDE
CHIHUAHUA,JUAREZ	0.007	MEXICO,TEOTIHUACAN
CHIHUAHUA,JUAREZ	0.022	GUERRERO,TLALCHAPA
CHIHUAHUA,JUAREZ	0.007	MEXICO,ACOLMAN
CHIHUAHUA,JUAREZ	0.007	MEXICO,CHICOLOAPAN
CHIHUAHUA,JUAREZ	0.007	MICHOACAN,VENUSTIANO,CARRANZA
CHIHUAHUA,JUAREZ	0.022	DURANGO,NUEVO,IDEAL
CHIHUAHUA,JUAREZ	0.015	MICHOACAN,HUIRAMBA
CHIHUAHUA,JUAREZ	0.007	MICHOACAN,PARACHO
CHIHUAHUA,JUAREZ	0.007	MICHOACAN,PERIBAN
CHIHUAHUA,JUAREZ	0.007	MICHOACAN,SAHUAYO
CHIHUAHUA,JUAREZ	0.007	MICHOACAN,SALVADOR,ESCALANTE
CHIHUAHUA,JUAREZ	0.007	MORELOS,TEPOZTLAN
CHIHUAHUA,JUAREZ	0.015	CHIAPAS,LA,TRINITARIA
CHIHUAHUA,JUAREZ	0.015	MEXICO,JUCHITEPEC
CHIHUAHUA,JUAREZ	0.007	MICHOACAN,CARACUARO
CHIHUAHUA,JUAREZ	0.007	MICHOACAN,CHARO
CHIHUAHUA,JUAREZ	0.007	SAN,LUIS,POTOSI,SOLEDAD,DE,GRACIANO,SANCHEZ
CHIHUAHUA,JUAREZ	0.007	GUANAJUATO,TARANDACUAO
CHIHUAHUA,JUAREZ	0.007	MICHOACAN,NUEVO,URECHO
CHIHUAHUA,JUAREZ	0.007	MICHOACAN,QUIROGA
CHIHUAHUA,JUAREZ	0.022	NUEVO,LEON,VALLECILLO
CHIHUAHUA,JUAREZ	0.022	PUEBLA,IZUCAR,DE,MATAMOROS
CHIHUAHUA,JUAREZ	0.007	TABASCO,BALANCAN
CHIHUAHUA,JUAREZ	0.007	AGUASCALIENTES,PABELLON,DE,ARTEAGA
CHIHUAHUA,JUAREZ	0.007	GUERRERO,COCULA
CHIHUAHUA,JUAREZ	0.007	HIDALGO,SANTIAGO,TULANTEPEC,DE,LUGO,GUERRERO
CHIHUAHUA,JUAREZ	0.007	HIDALGO,SINGUILUCAN
CHIHUAHUA,JUAREZ	0.007	MICHOACAN,CHILCHOTA
CHIHUAHUA,JUAREZ	0.007	MICHOACAN,OCAMPO
CHIHUAHUA,JUAREZ	0.007	MICHOACAN,PAJACUARAN
CHIHUAHUA,JUAREZ	0.007	MORELOS,YECAPIXTLA
CHIHUAHUA,JUAREZ	0.007	GUANAJUATO,OCAMPO
CHIHUAHUA,JUAREZ	0.007	MORELOS,TEPALCINGO
CHIHUAHUA,JUAREZ	0.015	NAYARIT,DEL,NAYAR
CHIHUAHUA,JUAREZ	0.007	MICHOACAN,VILLAMAR
CHIHUAHUA,JUAREZ	0.007	OAXACA,SANTA,MARIA,DEL,TULE
CHIHUAHUA,JUAREZ	0.007	CHIAPAS,MOTOZINTLA
CHIHUAHUA,JUAREZ	0.007	GUERRERO,OLINALA
CHIHUAHUA,JUAREZ	0.007	JALISCO,TEOCUITATLAN,DE,CORONA
CHIHUAHUA,JUAREZ	0.007	MEXICO,JILOTEPEC
CHIHUAHUA,JUAREZ	0.007	MICHOACAN,TINGÜINDIN
CHIHUAHUA,JUAREZ	0.015	OAXACA,SAN,ANTONINO,CASTILLO,VELASCO
CHIHUAHUA,JUAREZ	0.015	VERACRUZ,VEGA,DE,ALATORRE
CHIHUAHUA,JUAREZ	0.007	HIDALGO,CHILCUAUTLA
CHIHUAHUA,JUAREZ	0.007	MICHOACAN,TLAZAZALCA
CHIHUAHUA,JUAREZ	0.007	OAXACA,SAN,PEDRO,JICAYAN
CHIHUAHUA,JUAREZ	0.007	PUEBLA,SAN,MATIAS,TLALANCALECA
CHIHUAHUA,JUAREZ	0.007	VERACRUZ,HUATUSCO
SINALOA,CULIACAN	0.141	CHIHUAHUA,CHIHUAHUA
SINALOA,CULIACAN	0.025	GUERRERO,ACAPULCO,DE,JUAREZ
SINALOA,CULIACAN	0.050	DURANGO,GOMEZ,PALACIO
SINALOA,CULIACAN	0.033	COAHUILA,TORREON
SINALOA,CULIACAN	0.033	DURANGO,DURANGO
SINALOA,CULIACAN	0.021	SINALOA,NAVOLATO
SINALOA,CULIACAN	0.025	MICHOACAN,MORELIA
SINALOA,CULIACAN	0.012	MEXICO,NEZAHUALCOYOTL
SINALOA,CULIACAN	0.054	DURANGO,PUEBLO,NUEVO
SINALOA,CULIACAN	0.021	CHIHUAHUA,DELICIAS
SINALOA,CULIACAN	0.029	CHIHUAHUA,CAMARGO
SINALOA,CULIACAN	0.008	GUERRERO,TECPAN,DE,GALEANA
SINALOA,CULIACAN	0.025	SINALOA,MOCORITO
SINALOA,CULIACAN	0.017	GUERRERO,TAXCO,DE,ALARCON
SINALOA,CULIACAN	0.012	TAMAULIPAS,TAMPICO
SINALOA,CULIACAN	0.012	GUANAJUATO,CELAYA
SINALOA,CULIACAN	0.012	GUERRERO,COYUCA,DE,BENITEZ
SINALOA,CULIACAN	0.012	MICHOACAN,HUETAMO
SINALOA,CULIACAN	0.012	COLIMA,COLIMA
SINALOA,CULIACAN	0.012	CHIHUAHUA,MATAMOROS
SINALOA,CULIACAN	0.017	DURANGO,EL,ORO
SINALOA,CULIACAN	0.025	CHIHUAHUA,GUACHOCHI
SINALOA,CULIACAN	0.008	MICHOACAN,ZAMORA
SINALOA,CULIACAN	0.008	CHIHUAHUA,SAUCILLO
SINALOA,CULIACAN	0.012	MEXICO,NICOLAS,ROMERO
SINALOA,CULIACAN	0.012	DURANGO,CANATLAN
SINALOA,CULIACAN	0.008	GUERRERO,CHILAPA,DE,ALVAREZ
SINALOA,CULIACAN	0.017	GUANAJUATO,SAN,FRANCISCO,DEL,RINCON
SINALOA,CULIACAN	0.012	DISTRITO,FEDERAL,TLAHUAC
SINALOA,CULIACAN	0.008	SONORA,SAN,LUIS,RIO,COLORADO
SINALOA,CULIACAN	0.012	GUANAJUATO,IRAPUATO
SINALOA,CULIACAN	0.008	JALISCO,OCOTLAN
SINALOA,CULIACAN	0.021	GUANAJUATO,VALLE,DE,SANTIAGO
SINALOA,CULIACAN	0.017	DURANGO,GUANACEVI
SINALOA,CULIACAN	0.008	MEXICO,TEQUIXQUIAC
SINALOA,CULIACAN	0.008	JALISCO,SAN,SEBASTIAN,DEL,OESTE
SINALOA,CULIACAN	0.012	MEXICO,CUAUTITLAN
SINALOA,CULIACAN	0.021	JALISCO,IXTLAHUACAN,DEL,RIO
SINALOA,CULIACAN	0.017	MEXICO,MELCHOR,OCAMPO
SINALOA,CULIACAN	0.008	MEXICO,TONATICO
SINALOA,CULIACAN	0.008	JALISCO,AUTLAN,DE,NAVARRO
SINALOA,CULIACAN	0.008	MEXICO,TLATLAYA
SINALOA,CULIACAN	0.008	GUERRERO,IXCATEOPAN,DE,CUAUHTEMOC
SINALOA,CULIACAN	0.012	NUEVO,LEON,CIENEGA,DE,FLORES
SINALOA,CULIACAN	0.012	OAXACA,SAN,RAYMUNDO,JALPAN
SINALOA,CULIACAN	0.008	MICHOACAN,ZINAPECUARO
SINALOA,CULIACAN	0.008	HIDALGO,HUICHAPAN
BAJA,CALIFORNIA,TIJUANA	0.009	NAYARIT,TEPIC
BAJA,CALIFORNIA,TIJUANA	0.008	GUERRERO,PETATLAN
BAJA,CALIFORNIA,TIJUANA	0.007	CHIHUAHUA,GUADALUPE,Y,CALVO
BAJA,CALIFORNIA,TIJUANA	0.019	GUERRERO,SAN,MIGUEL,TOTOLAPAN
BAJA,CALIFORNIA,TIJUANA	0.006	CHIHUAHUA,AQUILES,SERDAN
BAJA,CALIFORNIA,TIJUANA	0.006	CHIAPAS,TUXTLA,GUTIERREZ
BAJA,CALIFORNIA,TIJUANA	0.007	CHIHUAHUA,BACHINIVA
BAJA,CALIFORNIA,TIJUANA	0.006	MICHOACAN,CHINICUILA
CHIHUAHUA,CHIHUAHUA	0.038	GUERRERO,ACAPULCO,DE,JUAREZ
CHIHUAHUA,CHIHUAHUA	0.077	DURANGO,GOMEZ,PALACIO
CHIHUAHUA,CHIHUAHUA	0.051	COAHUILA,TORREON
CHIHUAHUA,CHIHUAHUA	0.006	SINALOA,MAZATLAN
CHIHUAHUA,CHIHUAHUA	0.051	DURANGO,DURANGO
CHIHUAHUA,CHIHUAHUA	0.032	SINALOA,NAVOLATO
CHIHUAHUA,CHIHUAHUA	0.038	MICHOACAN,MORELIA
CHIHUAHUA,CHIHUAHUA	0.019	MEXICO,NEZAHUALCOYOTL
CHIHUAHUA,CHIHUAHUA	0.006	JALISCO,ZAPOPAN
CHIHUAHUA,CHIHUAHUA	0.006	MICHOACAN,APATZINGAN
CHIHUAHUA,CHIHUAHUA	0.006	GUERRERO,PUNGARABATO
CHIHUAHUA,CHIHUAHUA	0.083	DURANGO,PUEBLO,NUEVO
CHIHUAHUA,CHIHUAHUA	0.006	TAMAULIPAS,MATAMOROS
CHIHUAHUA,CHIHUAHUA	0.006	SONORA,CAJEME
CHIHUAHUA,CHIHUAHUA	0.032	CHIHUAHUA,DELICIAS
CHIHUAHUA,CHIHUAHUA	0.045	CHIHUAHUA,CAMARGO
CHIHUAHUA,CHIHUAHUA	0.013	GUERRERO,TECPAN,DE,GALEANA
CHIHUAHUA,CHIHUAHUA	0.006	SONORA,HERMOSILLO
CHIHUAHUA,CHIHUAHUA	0.006	AGUASCALIENTES,AGUASCALIENTES
CHIHUAHUA,CHIHUAHUA	0.038	SINALOA,MOCORITO
CHIHUAHUA,CHIHUAHUA	0.026	GUERRERO,TAXCO,DE,ALARCON
CHIHUAHUA,CHIHUAHUA	0.006	QUINTANA,ROO,BENITO,JUAREZ
CHIHUAHUA,CHIHUAHUA	0.006	SINALOA,EL,FUERTE
CHIHUAHUA,CHIHUAHUA	0.019	TAMAULIPAS,TAMPICO
CHIHUAHUA,CHIHUAHUA	0.006	GUERRERO,ZIHUATANEJO,DE,AZUETA
CHIHUAHUA,CHIHUAHUA	0.019	GUANAJUATO,CELAYA
CHIHUAHUA,CHIHUAHUA	0.006	JALISCO,TLAJOMULCO,DE,ZUÑIGA
CHIHUAHUA,CHIHUAHUA	0.006	JALISCO,TLAQUEPAQUE
CHIHUAHUA,CHIHUAHUA	0.006	BAJA,CALIFORNIA,ENSENADA
CHIHUAHUA,CHIHUAHUA	0.006	DISTRITO,FEDERAL,CUAUHTEMOC
CHIHUAHUA,CHIHUAHUA	0.006	DURANGO,VICENTE,GUERRERO
CHIHUAHUA,CHIHUAHUA	0.019	GUERRERO,COYUCA,DE,BENITEZ
CHIHUAHUA,CHIHUAHUA	0.006	GUERRERO,AJUCHITLAN,DEL,PROGRESO
CHIHUAHUA,CHIHUAHUA	0.006	SINALOA,ROSARIO
CHIHUAHUA,CHIHUAHUA	0.006	SINALOA,ELOTA
CHIHUAHUA,CHIHUAHUA	0.006	SINALOA,COSALA
CHIHUAHUA,CHIHUAHUA	0.019	MICHOACAN,HUETAMO
CHIHUAHUA,CHIHUAHUA	0.006	CHIAPAS,TAPACHULA
CHIHUAHUA,CHIHUAHUA	0.019	COLIMA,COLIMA
CHIHUAHUA,CHIHUAHUA	0.019	CHIHUAHUA,MATAMOROS
CHIHUAHUA,CHIHUAHUA	0.026	DURANGO,EL,ORO
CHIHUAHUA,CHIHUAHUA	0.006	MICHOACAN,TANCITARO
CHIHUAHUA,CHIHUAHUA	0.006	DURANGO,TAMAZULA
CHIHUAHUA,CHIHUAHUA	0.006	SONORA,MAGDALENA
CHIHUAHUA,CHIHUAHUA	0.038	CHIHUAHUA,GUACHOCHI
CHIHUAHUA,CHIHUAHUA	0.006	JALISCO,TECALITLAN
CHIHUAHUA,CHIHUAHUA	0.013	MICHOACAN,ZAMORA
CHIHUAHUA,CHIHUAHUA	0.006	COLIMA,MANZANILLO
CHIHUAHUA,CHIHUAHUA	0.013	CHIHUAHUA,SAUCILLO
CHIHUAHUA,CHIHUAHUA	0.006	DURANGO,CUENCAME
CHIHUAHUA,CHIHUAHUA	0.019	MEXICO,NICOLAS,ROMERO
CHIHUAHUA,CHIHUAHUA	0.006	CHIHUAHUA,ROSALES
CHIHUAHUA,CHIHUAHUA	0.019	DURANGO,CANATLAN
CHIHUAHUA,CHIHUAHUA	0.013	GUERRERO,CHILAPA,DE,ALVAREZ
CHIHUAHUA,CHIHUAHUA	0.006	DURANGO,MEZQUITAL
CHIHUAHUA,CHIHUAHUA	0.026	GUANAJUATO,SAN,FRANCISCO,DEL,RINCON
CHIHUAHUA,CHIHUAHUA	0.006	GUERRERO,ZAPOTITLAN,TABLAS
CHIHUAHUA,CHIHUAHUA	0.006	ZACATECAS,FRESNILLO
CHIHUAHUA,CHIHUAHUA	0.019	DISTRITO,FEDERAL,TLAHUAC
CHIHUAHUA,CHIHUAHUA	0.013	SONORA,SAN,LUIS,RIO,COLORADO
CHIHUAHUA,CHIHUAHUA	0.006	CHIHUAHUA,CASAS,GRANDES
CHIHUAHUA,CHIHUAHUA	0.006	GUERRERO,EDUARDO,NERI
CHIHUAHUA,CHIHUAHUA	0.006	MEXICO,LUVIANOS
CHIHUAHUA,CHIHUAHUA	0.006	YUCATAN,MERIDA
CHIHUAHUA,CHIHUAHUA	0.019	GUANAJUATO,IRAPUATO
CHIHUAHUA,CHIHUAHUA	0.006	MICHOACAN,ZIRACUARETIRO
CHIHUAHUA,CHIHUAHUA	0.006	MICHOACAN,COAHUAYANA
CHIHUAHUA,CHIHUAHUA	0.006	MICHOACAN,TANHUATO
CHIHUAHUA,CHIHUAHUA	0.006	JALISCO,LAGOS,DE,MORENO
CHIHUAHUA,CHIHUAHUA	0.006	TABASCO,MACUSPANA
CHIHUAHUA,CHIHUAHUA	0.013	JALISCO,OCOTLAN
CHIHUAHUA,CHIHUAHUA	0.006	CHIHUAHUA,OCAMPO
CHIHUAHUA,CHIHUAHUA	0.006	DURANGO,GUADALUPE,VICTORIA
CHIHUAHUA,CHIHUAHUA	0.032	GUANAJUATO,VALLE,DE,SANTIAGO
CHIHUAHUA,CHIHUAHUA	0.006	OAXACA,SAN,PEDRO,MIXTEPEC,-DTO.,22,-
CHIHUAHUA,CHIHUAHUA	0.006	CHIAPAS,BENEMERITO,DE,LAS,AMERICAS
CHIHUAHUA,CHIHUAHUA	0.006	CHIHUAHUA,GRAN,MORELOS
CHIHUAHUA,CHIHUAHUA	0.026	DURANGO,GUANACEVI
CHIHUAHUA,CHIHUAHUA	0.006	MEXICO,ZUMPANGO
CHIHUAHUA,CHIHUAHUA	0.006	CHIAPAS,TUXTLA,CHICO
CHIHUAHUA,CHIHUAHUA	0.013	MEXICO,TEQUIXQUIAC
CHIHUAHUA,CHIHUAHUA	0.006	MICHOACAN,ARTEAGA
CHIHUAHUA,CHIHUAHUA	0.013	JALISCO,SAN,SEBASTIAN,DEL,OESTE
CHIHUAHUA,CHIHUAHUA	0.006	MICHOACAN,ARIO
CHIHUAHUA,CHIHUAHUA	0.019	MEXICO,CUAUTITLAN
CHIHUAHUA,CHIHUAHUA	0.006	GUERRERO,COPANATOYAC
CHIHUAHUA,CHIHUAHUA	0.032	JALISCO,IXTLAHUACAN,DEL,RIO
CHIHUAHUA,CHIHUAHUA	0.006	JALISCO,CHAPALA
CHIHUAHUA,CHIHUAHUA	0.026	MEXICO,MELCHOR,OCAMPO
CHIHUAHUA,CHIHUAHUA	0.006	MEXICO,TENANCINGO
CHIHUAHUA,CHIHUAHUA	0.013	MEXICO,TONATICO
CHIHUAHUA,CHIHUAHUA	0.006	MICHOACAN,TOCUMBO
CHIHUAHUA,CHIHUAHUA	0.006	ZACATECAS,TRINIDAD,GARCIA,DE,LA,CADENA
CHIHUAHUA,CHIHUAHUA	0.013	JALISCO,AUTLAN,DE,NAVARRO
CHIHUAHUA,CHIHUAHUA	0.006	MEXICO,OCUILAN
CHIHUAHUA,CHIHUAHUA	0.006	MICHOACAN,CHURUMUCO
CHIHUAHUA,CHIHUAHUA	0.006	PUEBLA,TEHUACAN
CHIHUAHUA,CHIHUAHUA	0.006	HIDALGO,TEPEAPULCO
CHIHUAHUA,CHIHUAHUA	0.013	MEXICO,TLATLAYA
CHIHUAHUA,CHIHUAHUA	0.006	CHIAPAS,MAPASTEPEC
CHIHUAHUA,CHIHUAHUA	0.006	DURANGO,SUCHIL
CHIHUAHUA,CHIHUAHUA	0.013	GUERRERO,IXCATEOPAN,DE,CUAUHTEMOC
CHIHUAHUA,CHIHUAHUA	0.019	NUEVO,LEON,CIENEGA,DE,FLORES
CHIHUAHUA,CHIHUAHUA	0.006	OAXACA,OCOTLAN,DE,MORELOS
CHIHUAHUA,CHIHUAHUA	0.006	CHIAPAS,PIJIJIAPAN
CHIHUAHUA,CHIHUAHUA	0.006	DURANGO,CANELAS
CHIHUAHUA,CHIHUAHUA	0.006	GUANAJUATO,SAN,LUIS,DE,LA,PAZ
CHIHUAHUA,CHIHUAHUA	0.006	GUANAJUATO,YURIRIA
CHIHUAHUA,CHIHUAHUA	0.019	OAXACA,SAN,RAYMUNDO,JALPAN
CHIHUAHUA,CHIHUAHUA	0.006	GUANAJUATO,DOLORES,HIDALGO
CHIHUAHUA,CHIHUAHUA	0.013	MICHOACAN,ZINAPECUARO
CHIHUAHUA,CHIHUAHUA	0.006	SONORA,QUIRIEGO
CHIHUAHUA,CHIHUAHUA	0.006	GUANAJUATO,CORONEO
CHIHUAHUA,CHIHUAHUA	0.013	HIDALGO,HUICHAPAN
CHIHUAHUA,CHIHUAHUA	0.006	JALISCO,TALA
CHIHUAHUA,CHIHUAHUA	0.006	MEXICO,ECATZINGO
CHIHUAHUA,CHIHUAHUA	0.006	COAHUILA,MUZQUIZ
CHIHUAHUA,CHIHUAHUA	0.006	OAXACA,SAN,JUAN,BAUTISTA,ATATLAHUCA
CHIHUAHUA,CHIHUAHUA	0.006	OAXACA,SAN,PEDRO,IXTLAHUACA
CHIHUAHUA,CHIHUAHUA	0.006	PUEBLA,AMOZOC
CHIHUAHUA,CHIHUAHUA	0.006	VERACRUZ,JUAN,RODRIGUEZ,CLARA
CHIHUAHUA,CHIHUAHUA	0.006	ZACATECAS,MONTE,ESCOBEDO
GUERRERO,ACAPULCO,DE,JUAREZ	0.014	DURANGO,GOMEZ,PALACIO
GUERRERO,ACAPULCO,DE,JUAREZ	0.009	COAHUILA,TORREON
GUERRERO,ACAPULCO,DE,JUAREZ	0.009	DURANGO,DURANGO
GUERRERO,ACAPULCO,DE,JUAREZ	0.006	SINALOA,NAVOLATO
GUERRERO,ACAPULCO,DE,JUAREZ	0.007	MICHOACAN,MORELIA
GUERRERO,ACAPULCO,DE,JUAREZ	0.015	DURANGO,PUEBLO,NUEVO
GUERRERO,ACAPULCO,DE,JUAREZ	0.006	CHIHUAHUA,DELICIAS
GUERRERO,ACAPULCO,DE,JUAREZ	0.008	CHIHUAHUA,CAMARGO
GUERRERO,ACAPULCO,DE,JUAREZ	0.007	SINALOA,MOCORITO
GUERRERO,ACAPULCO,DE,JUAREZ	0.007	CHIHUAHUA,GUACHOCHI
GUERRERO,ACAPULCO,DE,JUAREZ	0.006	GUANAJUATO,VALLE,DE,SANTIAGO
GUERRERO,ACAPULCO,DE,JUAREZ	0.006	JALISCO,IXTLAHUACAN,DEL,RIO
DURANGO,GOMEZ,PALACIO	0.018	COAHUILA,TORREON
DURANGO,GOMEZ,PALACIO	0.018	DURANGO,DURANGO
DURANGO,GOMEZ,PALACIO	0.011	SINALOA,NAVOLATO
DURANGO,GOMEZ,PALACIO	0.014	MICHOACAN,MORELIA
DURANGO,GOMEZ,PALACIO	0.007	MEXICO,NEZAHUALCOYOTL
DURANGO,GOMEZ,PALACIO	0.029	DURANGO,PUEBLO,NUEVO
DURANGO,GOMEZ,PALACIO	0.011	CHIHUAHUA,DELICIAS
DURANGO,GOMEZ,PALACIO	0.016	CHIHUAHUA,CAMARGO
DURANGO,GOMEZ,PALACIO	0.014	SINALOA,MOCORITO
DURANGO,GOMEZ,PALACIO	0.009	GUERRERO,TAXCO,DE,ALARCON
DURANGO,GOMEZ,PALACIO	0.007	TAMAULIPAS,TAMPICO
DURANGO,GOMEZ,PALACIO	0.007	GUANAJUATO,CELAYA
DURANGO,GOMEZ,PALACIO	0.007	GUERRERO,COYUCA,DE,BENITEZ
DURANGO,GOMEZ,PALACIO	0.007	MICHOACAN,HUETAMO
DURANGO,GOMEZ,PALACIO	0.007	COLIMA,COLIMA
DURANGO,GOMEZ,PALACIO	0.007	CHIHUAHUA,MATAMOROS
DURANGO,GOMEZ,PALACIO	0.009	DURANGO,EL,ORO
DURANGO,GOMEZ,PALACIO	0.014	CHIHUAHUA,GUACHOCHI
DURANGO,GOMEZ,PALACIO	0.007	MEXICO,NICOLAS,ROMERO
DURANGO,GOMEZ,PALACIO	0.007	DURANGO,CANATLAN
DURANGO,GOMEZ,PALACIO	0.009	GUANAJUATO,SAN,FRANCISCO,DEL,RINCON
DURANGO,GOMEZ,PALACIO	0.007	DISTRITO,FEDERAL,TLAHUAC
DURANGO,GOMEZ,PALACIO	0.007	GUANAJUATO,IRAPUATO
DURANGO,GOMEZ,PALACIO	0.011	GUANAJUATO,VALLE,DE,SANTIAGO
DURANGO,GOMEZ,PALACIO	0.009	DURANGO,GUANACEVI
DURANGO,GOMEZ,PALACIO	0.007	MEXICO,CUAUTITLAN
DURANGO,GOMEZ,PALACIO	0.011	JALISCO,IXTLAHUACAN,DEL,RIO
DURANGO,GOMEZ,PALACIO	0.009	MEXICO,MELCHOR,OCAMPO
DURANGO,GOMEZ,PALACIO	0.007	NUEVO,LEON,CIENEGA,DE,FLORES
DURANGO,GOMEZ,PALACIO	0.007	OAXACA,SAN,RAYMUNDO,JALPAN
COAHUILA,TORREON	0.012	DURANGO,DURANGO
COAHUILA,TORREON	0.008	SINALOA,NAVOLATO
COAHUILA,TORREON	0.009	MICHOACAN,MORELIA
COAHUILA,TORREON	0.020	DURANGO,PUEBLO,NUEVO
COAHUILA,TORREON	0.008	CHIHUAHUA,DELICIAS
COAHUILA,TORREON	0.011	CHIHUAHUA,CAMARGO
COAHUILA,TORREON	0.009	SINALOA,MOCORITO
COAHUILA,TORREON	0.006	GUERRERO,TAXCO,DE,ALARCON
COAHUILA,TORREON	0.006	DURANGO,EL,ORO
COAHUILA,TORREON	0.009	CHIHUAHUA,GUACHOCHI
COAHUILA,TORREON	0.006	GUANAJUATO,SAN,FRANCISCO,DEL,RINCON
COAHUILA,TORREON	0.008	GUANAJUATO,VALLE,DE,SANTIAGO
COAHUILA,TORREON	0.006	DURANGO,GUANACEVI
COAHUILA,TORREON	0.008	JALISCO,IXTLAHUACAN,DEL,RIO
COAHUILA,TORREON	0.006	MEXICO,MELCHOR,OCAMPO
DURANGO,DURANGO	0.008	SINALOA,NAVOLATO
DURANGO,DURANGO	0.009	MICHOACAN,MORELIA
DURANGO,DURANGO	0.020	DURANGO,PUEBLO,NUEVO
DURANGO,DURANGO	0.008	CHIHUAHUA,DELICIAS
DURANGO,DURANGO	0.011	CHIHUAHUA,CAMARGO
DURANGO,DURANGO	0.009	SINALOA,MOCORITO
DURANGO,DURANGO	0.006	GUERRERO,TAXCO,DE,ALARCON
DURANGO,DURANGO	0.006	DURANGO,EL,ORO
DURANGO,DURANGO	0.009	CHIHUAHUA,GUACHOCHI
DURANGO,DURANGO	0.006	GUANAJUATO,SAN,FRANCISCO,DEL,RINCON
DURANGO,DURANGO	0.008	GUANAJUATO,VALLE,DE,SANTIAGO
DURANGO,DURANGO	0.006	DURANGO,GUANACEVI
DURANGO,DURANGO	0.008	JALISCO,IXTLAHUACAN,DEL,RIO
DURANGO,DURANGO	0.006	MEXICO,MELCHOR,OCAMPO
SINALOA,NAVOLATO	0.006	MICHOACAN,MORELIA
SINALOA,NAVOLATO	0.012	DURANGO,PUEBLO,NUEVO
SINALOA,NAVOLATO	0.007	CHIHUAHUA,CAMARGO
SINALOA,NAVOLATO	0.006	SINALOA,MOCORITO
SINALOA,NAVOLATO	0.006	CHIHUAHUA,GUACHOCHI
MICHOACAN,MORELIA	0.015	DURANGO,PUEBLO,NUEVO
MICHOACAN,MORELIA	0.006	CHIHUAHUA,DELICIAS
MICHOACAN,MORELIA	0.008	CHIHUAHUA,CAMARGO
MICHOACAN,MORELIA	0.007	SINALOA,MOCORITO
MICHOACAN,MORELIA	0.007	CHIHUAHUA,GUACHOCHI
MICHOACAN,MORELIA	0.006	GUANAJUATO,VALLE,DE,SANTIAGO
MICHOACAN,MORELIA	0.006	JALISCO,IXTLAHUACAN,DEL,RIO
NAYARIT,TEPIC	0.006	SINALOA,GUASAVE
NAYARIT,TEPIC	0.006	SINALOA,SINALOA
NAYARIT,TEPIC	0.011	GUERRERO,PETATLAN
NAYARIT,TEPIC	0.006	MICHOACAN,LAZARO,CARDENAS
NAYARIT,TEPIC	0.009	CHIHUAHUA,GUADALUPE,Y,CALVO
NAYARIT,TEPIC	0.026	GUERRERO,SAN,MIGUEL,TOTOLAPAN
NAYARIT,TEPIC	0.006	GUANAJUATO,LEON
NAYARIT,TEPIC	0.006	MEXICO,TECAMAC
NAYARIT,TEPIC	0.006	MICHOACAN,SAN,LUCAS
NAYARIT,TEPIC	0.006	MICHOACAN,AGUILILLA
NAYARIT,TEPIC	0.006	SONORA,PUERTO,PEÑASCO
NAYARIT,TEPIC	0.008	CHIHUAHUA,AQUILES,SERDAN
NAYARIT,TEPIC	0.006	SONORA,ALTAR
NAYARIT,TEPIC	0.008	CHIAPAS,TUXTLA,GUTIERREZ
NAYARIT,TEPIC	0.009	CHIHUAHUA,BACHINIVA
NAYARIT,TEPIC	0.006	MEXICO,ZINACANTEPEC
NAYARIT,TEPIC	0.008	MICHOACAN,CHINICUILA
SINALOA,GUASAVE	0.005	GUERRERO,PETATLAN
SINALOA,GUASAVE	0.013	GUERRERO,SAN,MIGUEL,TOTOLAPAN
MEXICO,ECATEPEC,DE,MORELOS	0.010	GUERRERO,SAN,MIGUEL,TOTOLAPAN
MICHOACAN,URUAPAN	0.006	GUERRERO,SAN,MIGUEL,TOTOLAPAN
SINALOA,SINALOA	0.005	GUERRERO,PETATLAN
SINALOA,SINALOA	0.013	GUERRERO,SAN,MIGUEL,TOTOLAPAN
DURANGO,LERDO	0.006	GUERRERO,SAN,MIGUEL,TOTOLAPAN
MEXICO,NEZAHUALCOYOTL	0.007	DURANGO,PUEBLO,NUEVO
TAMAULIPAS,NUEVO,LAREDO	0.006	GUERRERO,SAN,MIGUEL,TOTOLAPAN
JALISCO,GUADALAJARA	0.006	GUERRERO,SAN,MIGUEL,TOTOLAPAN
CHIHUAHUA,GUADALUPE	0.010	GUERRERO,SAN,MIGUEL,TOTOLAPAN
GUERRERO,PETATLAN	0.005	MICHOACAN,LAZARO,CARDENAS
GUERRERO,PETATLAN	0.008	CHIHUAHUA,GUADALUPE,Y,CALVO
GUERRERO,PETATLAN	0.022	GUERRERO,SAN,MIGUEL,TOTOLAPAN
GUERRERO,PETATLAN	0.005	GUANAJUATO,LEON
GUERRERO,PETATLAN	0.005	MEXICO,TECAMAC
GUERRERO,PETATLAN	0.005	MICHOACAN,SAN,LUCAS
GUERRERO,PETATLAN	0.005	MICHOACAN,AGUILILLA
GUERRERO,PETATLAN	0.005	SONORA,PUERTO,PEÑASCO
GUERRERO,PETATLAN	0.007	CHIHUAHUA,AQUILES,SERDAN
GUERRERO,PETATLAN	0.005	SONORA,ALTAR
GUERRERO,PETATLAN	0.007	CHIAPAS,TUXTLA,GUTIERREZ
GUERRERO,PETATLAN	0.008	CHIHUAHUA,BACHINIVA
GUERRERO,PETATLAN	0.005	MEXICO,ZINACANTEPEC
GUERRERO,PETATLAN	0.007	MICHOACAN,CHINICUILA
DURANGO,PUEBLO,NUEVO	0.012	CHIHUAHUA,DELICIAS
DURANGO,PUEBLO,NUEVO	0.017	CHIHUAHUA,CAMARGO
DURANGO,PUEBLO,NUEVO	0.015	SINALOA,MOCORITO
DURANGO,PUEBLO,NUEVO	0.010	GUERRERO,TAXCO,DE,ALARCON
DURANGO,PUEBLO,NUEVO	0.007	TAMAULIPAS,TAMPICO
DURANGO,PUEBLO,NUEVO	0.007	GUANAJUATO,CELAYA
DURANGO,PUEBLO,NUEVO	0.007	GUERRERO,COYUCA,DE,BENITEZ
DURANGO,PUEBLO,NUEVO	0.007	MICHOACAN,HUETAMO
DURANGO,PUEBLO,NUEVO	0.007	COLIMA,COLIMA
DURANGO,PUEBLO,NUEVO	0.007	CHIHUAHUA,MATAMOROS
DURANGO,PUEBLO,NUEVO	0.010	DURANGO,EL,ORO
DURANGO,PUEBLO,NUEVO	0.015	CHIHUAHUA,GUACHOCHI
DURANGO,PUEBLO,NUEVO	0.007	MEXICO,NICOLAS,ROMERO
DURANGO,PUEBLO,NUEVO	0.007	DURANGO,CANATLAN
DURANGO,PUEBLO,NUEVO	0.010	GUANAJUATO,SAN,FRANCISCO,DEL,RINCON
DURANGO,PUEBLO,NUEVO	0.007	DISTRITO,FEDERAL,TLAHUAC
DURANGO,PUEBLO,NUEVO	0.007	GUANAJUATO,IRAPUATO
DURANGO,PUEBLO,NUEVO	0.012	GUANAJUATO,VALLE,DE,SANTIAGO
DURANGO,PUEBLO,NUEVO	0.010	DURANGO,GUANACEVI
DURANGO,PUEBLO,NUEVO	0.007	MEXICO,CUAUTITLAN
DURANGO,PUEBLO,NUEVO	0.012	JALISCO,IXTLAHUACAN,DEL,RIO
DURANGO,PUEBLO,NUEVO	0.010	MEXICO,MELCHOR,OCAMPO
DURANGO,PUEBLO,NUEVO	0.007	NUEVO,LEON,CIENEGA,DE,FLORES
DURANGO,PUEBLO,NUEVO	0.007	OAXACA,SAN,RAYMUNDO,JALPAN
CHIHUAHUA,DELICIAS	0.007	CHIHUAHUA,CAMARGO
CHIHUAHUA,DELICIAS	0.006	SINALOA,MOCORITO
CHIHUAHUA,DELICIAS	0.006	CHIHUAHUA,GUACHOCHI
MICHOACAN,LAZARO,CARDENAS	0.013	GUERRERO,SAN,MIGUEL,TOTOLAPAN
CHIHUAHUA,CAMARGO	0.008	SINALOA,MOCORITO
CHIHUAHUA,CAMARGO	0.005	GUERRERO,TAXCO,DE,ALARCON
CHIHUAHUA,CAMARGO	0.005	DURANGO,EL,ORO
CHIHUAHUA,CAMARGO	0.008	CHIHUAHUA,GUACHOCHI
CHIHUAHUA,CAMARGO	0.005	GUANAJUATO,SAN,FRANCISCO,DEL,RINCON
CHIHUAHUA,CAMARGO	0.007	GUANAJUATO,VALLE,DE,SANTIAGO
CHIHUAHUA,CAMARGO	0.005	DURANGO,GUANACEVI
CHIHUAHUA,CAMARGO	0.007	JALISCO,IXTLAHUACAN,DEL,RIO
CHIHUAHUA,CAMARGO	0.005	MEXICO,MELCHOR,OCAMPO
CHIHUAHUA,GUADALUPE,Y,CALVO	0.019	GUERRERO,SAN,MIGUEL,TOTOLAPAN
CHIHUAHUA,GUADALUPE,Y,CALVO	0.006	CHIHUAHUA,AQUILES,SERDAN
CHIHUAHUA,GUADALUPE,Y,CALVO	0.006	CHIAPAS,TUXTLA,GUTIERREZ
CHIHUAHUA,GUADALUPE,Y,CALVO	0.007	CHIHUAHUA,BACHINIVA
CHIHUAHUA,GUADALUPE,Y,CALVO	0.006	MICHOACAN,CHINICUILA
SINALOA,MOCORITO	0.007	CHIHUAHUA,GUACHOCHI
SINALOA,MOCORITO	0.006	GUANAJUATO,VALLE,DE,SANTIAGO
SINALOA,MOCORITO	0.006	JALISCO,IXTLAHUACAN,DEL,RIO
SINALOA,BADIRAGUATO	0.010	GUERRERO,SAN,MIGUEL,TOTOLAPAN
GUERRERO,IGUALA,DE,LA,INDEPENDENCIA	0.010	GUERRERO,SAN,MIGUEL,TOTOLAPAN
TAMAULIPAS,MIER	0.006	GUERRERO,SAN,MIGUEL,TOTOLAPAN
NUEVO,LEON,GUADALUPE	0.010	GUERRERO,SAN,MIGUEL,TOTOLAPAN
GUERRERO,SAN,MIGUEL,TOTOLAPAN	0.013	GUANAJUATO,LEON
GUERRERO,SAN,MIGUEL,TOTOLAPAN	0.006	GUERRERO,ATOYAC,DE,ALVAREZ
GUERRERO,SAN,MIGUEL,TOTOLAPAN	0.006	GUERRERO,ZIRANDARO
GUERRERO,SAN,MIGUEL,TOTOLAPAN	0.010	MICHOACAN,ZITACUARO
GUERRERO,SAN,MIGUEL,TOTOLAPAN	0.010	SONORA,GENERAL,PLUTARCO,ELIAS,CALLES
GUERRERO,SAN,MIGUEL,TOTOLAPAN	0.006	GUERRERO,AYUTLA,DE,LOS,LIBRES
GUERRERO,SAN,MIGUEL,TOTOLAPAN	0.006	CHIHUAHUA,GUERRERO
GUERRERO,SAN,MIGUEL,TOTOLAPAN	0.013	MEXICO,TECAMAC
GUERRERO,SAN,MIGUEL,TOTOLAPAN	0.010	GUERRERO,TELOLOAPAN
GUERRERO,SAN,MIGUEL,TOTOLAPAN	0.006	DISTRITO,FEDERAL,MIGUEL,HIDALGO
GUERRERO,SAN,MIGUEL,TOTOLAPAN	0.010	MICHOACAN,LA,HUACANA
GUERRERO,SAN,MIGUEL,TOTOLAPAN	0.006	NUEVO,LEON,SAN,PEDRO,GARZA,GARCIA
GUERRERO,SAN,MIGUEL,TOTOLAPAN	0.010	SONORA,AGUA,PRIETA
GUERRERO,SAN,MIGUEL,TOTOLAPAN	0.013	MICHOACAN,SAN,LUCAS
GUERRERO,SAN,MIGUEL,TOTOLAPAN	0.013	MICHOACAN,AGUILILLA
GUERRERO,SAN,MIGUEL,TOTOLAPAN	0.010	DISTRITO,FEDERAL,XOCHIMILCO
GUERRERO,SAN,MIGUEL,TOTOLAPAN	0.006	MICHOACAN,PATZCUARO
GUERRERO,SAN,MIGUEL,TOTOLAPAN	0.013	SONORA,PUERTO,PEÑASCO
GUERRERO,SAN,MIGUEL,TOTOLAPAN	0.016	CHIHUAHUA,AQUILES,SERDAN
GUERRERO,SAN,MIGUEL,TOTOLAPAN	0.006	GUERRERO,TLAPA,DE,COMONFORT
GUERRERO,SAN,MIGUEL,TOTOLAPAN	0.006	DISTRITO,FEDERAL,IZTACALCO
GUERRERO,SAN,MIGUEL,TOTOLAPAN	0.006	MEXICO,TEXCOCO
GUERRERO,SAN,MIGUEL,TOTOLAPAN	0.013	SONORA,ALTAR
GUERRERO,SAN,MIGUEL,TOTOLAPAN	0.016	CHIAPAS,TUXTLA,GUTIERREZ
GUERRERO,SAN,MIGUEL,TOTOLAPAN	0.019	CHIHUAHUA,BACHINIVA
GUERRERO,SAN,MIGUEL,TOTOLAPAN	0.013	MEXICO,ZINACANTEPEC
GUERRERO,SAN,MIGUEL,TOTOLAPAN	0.006	MICHOACAN,BUENAVISTA
GUERRERO,SAN,MIGUEL,TOTOLAPAN	0.006	ZACATECAS,CHALCHIHUITES
GUERRERO,SAN,MIGUEL,TOTOLAPAN	0.006	COAHUILA,PIEDRAS,NEGRAS
GUERRERO,SAN,MIGUEL,TOTOLAPAN	0.016	MICHOACAN,CHINICUILA
GUERRERO,SAN,MIGUEL,TOTOLAPAN	0.006	MICHOACAN,COTIJA
GUERRERO,SAN,MIGUEL,TOTOLAPAN	0.010	GUERRERO,TLALCHAPA
GUERRERO,SAN,MIGUEL,TOTOLAPAN	0.010	DURANGO,NUEVO,IDEAL
GUERRERO,SAN,MIGUEL,TOTOLAPAN	0.006	MICHOACAN,HUIRAMBA
GUERRERO,SAN,MIGUEL,TOTOLAPAN	0.006	CHIAPAS,LA,TRINITARIA
GUERRERO,SAN,MIGUEL,TOTOLAPAN	0.006	MEXICO,JUCHITEPEC
GUERRERO,SAN,MIGUEL,TOTOLAPAN	0.010	NUEVO,LEON,VALLECILLO
GUERRERO,SAN,MIGUEL,TOTOLAPAN	0.010	PUEBLA,IZUCAR,DE,MATAMOROS
GUERRERO,SAN,MIGUEL,TOTOLAPAN	0.006	NAYARIT,DEL,NAYAR
GUERRERO,SAN,MIGUEL,TOTOLAPAN	0.006	OAXACA,SAN,ANTONINO,CASTILLO,VELASCO
GUERRERO,SAN,MIGUEL,TOTOLAPAN	0.006	VERACRUZ,VEGA,DE,ALATORRE
CHIHUAHUA,GUACHOCHI	0.006	GUANAJUATO,VALLE,DE,SANTIAGO
CHIHUAHUA,GUACHOCHI	0.006	JALISCO,IXTLAHUACAN,DEL,RIO
CHIHUAHUA,AQUILES,SERDAN	0.006	CHIHUAHUA,BACHINIVA
CHIAPAS,TUXTLA,GUTIERREZ	0.006	CHIHUAHUA,BACHINIVA
CHIHUAHUA,BACHINIVA	0.006	MICHOACAN,CHINICUILA
