# Supplementary material for: Analysis of México’s Narco-War Network (2007–2011)
Source: PLoS One. 2015 May 18;10(5):e0126503. doi: 10.1371/journal.pone.0126503 (PMC4436224; doi:10.1371/journal.pone.0126503)
Supplement: S1 Compressed file — Each file contains all the correlations above certain threshold (indicated in the name of the file), during a particular month (also indicated in the name of the file). The file names have the value of θ followed by the number of the i th month, starting from January of 2007 until Sept. 2011. (ZIP) [file pone.0126503.s004.zip › Correlations_by_month/0.005__28.sif]

CHIHUAHUA,JUAREZ	0.060	SINALOA,CULIACAN
CHIHUAHUA,JUAREZ	0.021	BAJA,CALIFORNIA,TIJUANA
CHIHUAHUA,JUAREZ	0.096	CHIHUAHUA,CHIHUAHUA
CHIHUAHUA,JUAREZ	0.007	SONORA,NOGALES
CHIHUAHUA,JUAREZ	0.007	SINALOA,NAVOLATO
CHIHUAHUA,JUAREZ	0.011	MICHOACAN,MORELIA
CHIHUAHUA,JUAREZ	0.011	CHIHUAHUA,HIDALGO,DEL,PARRAL
CHIHUAHUA,JUAREZ	0.011	MEXICO,NEZAHUALCOYOTL
CHIHUAHUA,JUAREZ	0.011	CHIHUAHUA,GUADALUPE
CHIHUAHUA,JUAREZ	0.007	DURANGO,PUEBLO,NUEVO
CHIHUAHUA,JUAREZ	0.011	SONORA,CAJEME
CHIHUAHUA,JUAREZ	0.007	GUERRERO,COYUCA,DE,CATALAN
CHIHUAHUA,JUAREZ	0.007	GUERRERO,TECPAN,DE,GALEANA
CHIHUAHUA,JUAREZ	0.007	SONORA,HERMOSILLO
CHIHUAHUA,JUAREZ	0.025	AGUASCALIENTES,AGUASCALIENTES
CHIHUAHUA,JUAREZ	0.014	GUERRERO,IGUALA,DE,LA,INDEPENDENCIA
CHIHUAHUA,JUAREZ	0.014	MEXICO,TULTITLAN
CHIHUAHUA,JUAREZ	0.011	CHIHUAHUA,PRAXEDIS,G.,GUERRERO
CHIHUAHUA,JUAREZ	0.007	GUERRERO,LA,UNION,DE,ISIDORO,MONTES,DE,OCA
CHIHUAHUA,JUAREZ	0.007	CHIHUAHUA,OJINAGA
CHIHUAHUA,JUAREZ	0.021	SINALOA,COSALA
CHIHUAHUA,JUAREZ	0.007	JALISCO,PUERTO,VALLARTA
CHIHUAHUA,JUAREZ	0.011	MICHOACAN,HUETAMO
CHIHUAHUA,JUAREZ	0.011	SONORA,CANANEA
CHIHUAHUA,JUAREZ	0.007	TABASCO,CENTRO
CHIHUAHUA,JUAREZ	0.007	CHIHUAHUA,MATAMOROS
CHIHUAHUA,JUAREZ	0.007	DURANGO,EL,ORO
CHIHUAHUA,JUAREZ	0.007	MICHOACAN,TANCITARO
CHIHUAHUA,JUAREZ	0.007	MEXICO,HUIXQUILUCAN
CHIHUAHUA,JUAREZ	0.018	MICHOACAN,ZAMORA
CHIHUAHUA,JUAREZ	0.011	TABASCO,HUIMANGUILLO
CHIHUAHUA,JUAREZ	0.007	DURANGO,CUENCAME
CHIHUAHUA,JUAREZ	0.007	NUEVO,LEON,CADEREYTA,JIMENEZ
CHIHUAHUA,JUAREZ	0.007	CHIAPAS,SUCHIATE
CHIHUAHUA,JUAREZ	0.014	MEXICO,CHALCO
CHIHUAHUA,JUAREZ	0.007	GUERRERO,TLAPEHUALA
CHIHUAHUA,JUAREZ	0.018	COAHUILA,MATAMOROS
CHIHUAHUA,JUAREZ	0.007	GUANAJUATO,PENJAMO
CHIHUAHUA,JUAREZ	0.011	JALISCO,TEQUILA
CHIHUAHUA,JUAREZ	0.007	DISTRITO,FEDERAL,TLAHUAC
CHIHUAHUA,JUAREZ	0.007	GUANAJUATO,ACAMBARO
CHIHUAHUA,JUAREZ	0.011	GUANAJUATO,SALAMANCA
CHIHUAHUA,JUAREZ	0.007	GUERRERO,EDUARDO,NERI
CHIHUAHUA,JUAREZ	0.007	MORELOS,TLALTIZAPAN
CHIHUAHUA,JUAREZ	0.028	TABASCO,CUNDUACAN
CHIHUAHUA,JUAREZ	0.007	CHIHUAHUA,BATOPILAS
CHIHUAHUA,JUAREZ	0.007	MICHOACAN,VISTA,HERMOSA
CHIHUAHUA,JUAREZ	0.007	MICHOACAN,MARAVATIO
CHIHUAHUA,JUAREZ	0.007	MEXICO,ZUMPANGO
CHIHUAHUA,JUAREZ	0.018	GUERRERO,PILCAYA
CHIHUAHUA,JUAREZ	0.007	MICHOACAN,ECUANDUREO
CHIHUAHUA,JUAREZ	0.021	NAYARIT,SAN,BLAS
CHIHUAHUA,JUAREZ	0.011	MICHOACAN,HUIRAMBA
CHIHUAHUA,JUAREZ	0.007	OAXACA,ZIMATLAN,DE,ALVAREZ
CHIHUAHUA,JUAREZ	0.007	JALISCO,PIHUAMO
CHIHUAHUA,JUAREZ	0.014	MEXICO,DONATO,GUERRA
CHIHUAHUA,JUAREZ	0.007	VERACRUZ,TIHUATLAN
CHIHUAHUA,JUAREZ	0.007	MEXICO,VILLA,GUERRERO
CHIHUAHUA,JUAREZ	0.007	MICHOACAN,TARETAN
CHIHUAHUA,JUAREZ	0.011	ZACATECAS,VILLA,GONZALEZ,ORTEGA
CHIHUAHUA,JUAREZ	0.011	COAHUILA,NAVA
CHIHUAHUA,JUAREZ	0.007	JALISCO,TOTOTLAN
CHIHUAHUA,JUAREZ	0.007	OAXACA,SANTIAGO,SUCHILQUITONGO
CHIHUAHUA,JUAREZ	0.007	ZACATECAS,NOCHISTLAN,DE,MEJIA
SINALOA,CULIACAN	0.033	BAJA,CALIFORNIA,TIJUANA
SINALOA,CULIACAN	0.148	CHIHUAHUA,CHIHUAHUA
SINALOA,CULIACAN	0.005	SINALOA,MAZATLAN
SINALOA,CULIACAN	0.011	SONORA,NOGALES
SINALOA,CULIACAN	0.011	SINALOA,NAVOLATO
SINALOA,CULIACAN	0.005	NUEVO,LEON,MONTERREY
SINALOA,CULIACAN	0.016	MICHOACAN,MORELIA
SINALOA,CULIACAN	0.016	CHIHUAHUA,HIDALGO,DEL,PARRAL
SINALOA,CULIACAN	0.016	MEXICO,NEZAHUALCOYOTL
SINALOA,CULIACAN	0.005	JALISCO,ZAPOPAN
SINALOA,CULIACAN	0.016	CHIHUAHUA,GUADALUPE
SINALOA,CULIACAN	0.011	DURANGO,PUEBLO,NUEVO
SINALOA,CULIACAN	0.016	SONORA,CAJEME
SINALOA,CULIACAN	0.011	GUERRERO,COYUCA,DE,CATALAN
SINALOA,CULIACAN	0.011	GUERRERO,TECPAN,DE,GALEANA
SINALOA,CULIACAN	0.011	SONORA,HERMOSILLO
SINALOA,CULIACAN	0.038	AGUASCALIENTES,AGUASCALIENTES
SINALOA,CULIACAN	0.005	SINALOA,MOCORITO
SINALOA,CULIACAN	0.022	GUERRERO,IGUALA,DE,LA,INDEPENDENCIA
SINALOA,CULIACAN	0.005	CHIHUAHUA,MEOQUI
SINALOA,CULIACAN	0.022	MEXICO,TULTITLAN
SINALOA,CULIACAN	0.016	CHIHUAHUA,PRAXEDIS,G.,GUERRERO
SINALOA,CULIACAN	0.005	DISTRITO,FEDERAL,CUAUHTEMOC
SINALOA,CULIACAN	0.011	GUERRERO,LA,UNION,DE,ISIDORO,MONTES,DE,OCA
SINALOA,CULIACAN	0.005	MEXICO,TLALNEPANTLA,DE,BAZ
SINALOA,CULIACAN	0.011	CHIHUAHUA,OJINAGA
SINALOA,CULIACAN	0.005	SINALOA,ROSARIO
SINALOA,CULIACAN	0.005	SINALOA,ELOTA
SINALOA,CULIACAN	0.033	SINALOA,COSALA
SINALOA,CULIACAN	0.005	BAJA,CALIFORNIA,TECATE
SINALOA,CULIACAN	0.005	DURANGO,SAN,DIMAS
SINALOA,CULIACAN	0.005	TAMAULIPAS,VICTORIA
SINALOA,CULIACAN	0.011	JALISCO,PUERTO,VALLARTA
SINALOA,CULIACAN	0.016	MICHOACAN,HUETAMO
SINALOA,CULIACAN	0.005	MEXICO,CUAUTITLAN,IZCALLI
SINALOA,CULIACAN	0.005	CHIHUAHUA,BOCOYNA
SINALOA,CULIACAN	0.016	SONORA,CANANEA
SINALOA,CULIACAN	0.011	TABASCO,CENTRO
SINALOA,CULIACAN	0.011	CHIHUAHUA,MATAMOROS
SINALOA,CULIACAN	0.011	DURANGO,EL,ORO
SINALOA,CULIACAN	0.011	MICHOACAN,TANCITARO
SINALOA,CULIACAN	0.005	DURANGO,TAMAZULA
SINALOA,CULIACAN	0.011	MEXICO,HUIXQUILUCAN
SINALOA,CULIACAN	0.005	MICHOACAN,LA,HUACANA
SINALOA,CULIACAN	0.027	MICHOACAN,ZAMORA
SINALOA,CULIACAN	0.005	NUEVO,LEON,SANTA,CATARINA
SINALOA,CULIACAN	0.016	TABASCO,HUIMANGUILLO
SINALOA,CULIACAN	0.011	DURANGO,CUENCAME
SINALOA,CULIACAN	0.011	NUEVO,LEON,CADEREYTA,JIMENEZ
SINALOA,CULIACAN	0.011	CHIAPAS,SUCHIATE
SINALOA,CULIACAN	0.005	MICHOACAN,AGUILILLA
SINALOA,CULIACAN	0.005	COLIMA,TECOMAN
SINALOA,CULIACAN	0.005	CHIHUAHUA,ROSALES
SINALOA,CULIACAN	0.022	MEXICO,CHALCO
SINALOA,CULIACAN	0.005	CHIHUAHUA,JANOS
SINALOA,CULIACAN	0.005	CHIHUAHUA,MORIS
SINALOA,CULIACAN	0.005	CHIHUAHUA,NAMIQUIPA
SINALOA,CULIACAN	0.011	GUERRERO,TLAPEHUALA
SINALOA,CULIACAN	0.027	COAHUILA,MATAMOROS
SINALOA,CULIACAN	0.011	GUANAJUATO,PENJAMO
SINALOA,CULIACAN	0.005	GUERRERO,ZAPOTITLAN,TABLAS
SINALOA,CULIACAN	0.005	MICHOACAN,COALCOMAN,DE,VAZQUEZ,PALLARES
SINALOA,CULIACAN	0.005	MORELOS,JOJUTLA
SINALOA,CULIACAN	0.016	JALISCO,TEQUILA
SINALOA,CULIACAN	0.011	DISTRITO,FEDERAL,TLAHUAC
SINALOA,CULIACAN	0.005	DISTRITO,FEDERAL,AZCAPOTZALCO
SINALOA,CULIACAN	0.011	GUANAJUATO,ACAMBARO
SINALOA,CULIACAN	0.016	GUANAJUATO,SALAMANCA
SINALOA,CULIACAN	0.011	GUERRERO,EDUARDO,NERI
SINALOA,CULIACAN	0.005	MORELOS,HUITZILAC
SINALOA,CULIACAN	0.011	MORELOS,TLALTIZAPAN
SINALOA,CULIACAN	0.005	GUANAJUATO,IRAPUATO
SINALOA,CULIACAN	0.044	TABASCO,CUNDUACAN
SINALOA,CULIACAN	0.011	CHIHUAHUA,BATOPILAS
SINALOA,CULIACAN	0.011	MICHOACAN,VISTA,HERMOSA
SINALOA,CULIACAN	0.011	MICHOACAN,MARAVATIO
SINALOA,CULIACAN	0.011	MEXICO,ZUMPANGO
SINALOA,CULIACAN	0.005	VERACRUZ,COSAMALOAPAN,DE,CARPIO
SINALOA,CULIACAN	0.005	CHIHUAHUA,MORELOS
SINALOA,CULIACAN	0.027	GUERRERO,PILCAYA
SINALOA,CULIACAN	0.011	MICHOACAN,ECUANDUREO
SINALOA,CULIACAN	0.005	MICHOACAN,PARACUARO
SINALOA,CULIACAN	0.005	CHIHUAHUA,GUAZAPARES
SINALOA,CULIACAN	0.005	MICHOACAN,ARIO
SINALOA,CULIACAN	0.033	NAYARIT,SAN,BLAS
SINALOA,CULIACAN	0.005	QUERETARO,QUERETARO
SINALOA,CULIACAN	0.005	DURANGO,MAPIMI
SINALOA,CULIACAN	0.005	GUANAJUATO,SAN,MIGUEL,DE,ALLENDE
SINALOA,CULIACAN	0.005	GUANAJUATO,SILAO
SINALOA,CULIACAN	0.005	MEXICO,NOPALTEPEC
SINALOA,CULIACAN	0.016	MICHOACAN,HUIRAMBA
SINALOA,CULIACAN	0.011	OAXACA,ZIMATLAN,DE,ALVAREZ
SINALOA,CULIACAN	0.011	JALISCO,PIHUAMO
SINALOA,CULIACAN	0.022	MEXICO,DONATO,GUERRA
SINALOA,CULIACAN	0.005	MICHOACAN,TANGANCICUARO
SINALOA,CULIACAN	0.005	DURANGO,TOPIA
SINALOA,CULIACAN	0.005	OAXACA,MIAHUATLAN,DE,PORFIRIO,DIAZ
SINALOA,CULIACAN	0.005	OAXACA,VILLA,DE,TUTUTEPEC,DE,MELCHOR,OCAMPO
SINALOA,CULIACAN	0.005	VERACRUZ,AGUA,DULCE
SINALOA,CULIACAN	0.011	VERACRUZ,TIHUATLAN
SINALOA,CULIACAN	0.005	CHIAPAS,MAPASTEPEC
SINALOA,CULIACAN	0.005	DURANGO,SUCHIL
SINALOA,CULIACAN	0.011	MEXICO,VILLA,GUERRERO
SINALOA,CULIACAN	0.005	MICHOACAN,NUEVO,PARANGARICUTIRO
SINALOA,CULIACAN	0.011	MICHOACAN,TARETAN
SINALOA,CULIACAN	0.005	SONORA,SANTA,ANA
SINALOA,CULIACAN	0.005	TABASCO,JALPA,DE,MENDEZ
SINALOA,CULIACAN	0.016	ZACATECAS,VILLA,GONZALEZ,ORTEGA
SINALOA,CULIACAN	0.016	COAHUILA,NAVA
SINALOA,CULIACAN	0.005	DURANGO,INDE
SINALOA,CULIACAN	0.005	JALISCO,CUAUTITLAN,DE,GARCIA,BARRAGAN
SINALOA,CULIACAN	0.005	NUEVO,LEON,LINARES
SINALOA,CULIACAN	0.005	HIDALGO,EL,ARENAL
SINALOA,CULIACAN	0.011	JALISCO,TOTOTLAN
SINALOA,CULIACAN	0.005	MICHOACAN,CHARAPAN
SINALOA,CULIACAN	0.011	OAXACA,SANTIAGO,SUCHILQUITONGO
SINALOA,CULIACAN	0.011	ZACATECAS,NOCHISTLAN,DE,MEJIA
SINALOA,CULIACAN	0.005	CHIAPAS,HUITIUPAN
SINALOA,CULIACAN	0.005	HIDALGO,ACATLAN
SINALOA,CULIACAN	0.005	HIDALGO,ALFAJAYUCAN
SINALOA,CULIACAN	0.005	MEXICO,AMANALCO
SINALOA,CULIACAN	0.005	NAYARIT,IXTLAN,DEL,RIO
SINALOA,CULIACAN	0.005	OAXACA,SAN,LORENZO
SINALOA,CULIACAN	0.005	VERACRUZ,SOCONUSCO
BAJA,CALIFORNIA,TIJUANA	0.052	CHIHUAHUA,CHIHUAHUA
BAJA,CALIFORNIA,TIJUANA	0.006	MICHOACAN,MORELIA
BAJA,CALIFORNIA,TIJUANA	0.006	CHIHUAHUA,HIDALGO,DEL,PARRAL
BAJA,CALIFORNIA,TIJUANA	0.006	MEXICO,NEZAHUALCOYOTL
BAJA,CALIFORNIA,TIJUANA	0.006	CHIHUAHUA,GUADALUPE
BAJA,CALIFORNIA,TIJUANA	0.006	SONORA,CAJEME
BAJA,CALIFORNIA,TIJUANA	0.014	AGUASCALIENTES,AGUASCALIENTES
BAJA,CALIFORNIA,TIJUANA	0.008	GUERRERO,IGUALA,DE,LA,INDEPENDENCIA
BAJA,CALIFORNIA,TIJUANA	0.008	MEXICO,TULTITLAN
BAJA,CALIFORNIA,TIJUANA	0.006	CHIHUAHUA,PRAXEDIS,G.,GUERRERO
BAJA,CALIFORNIA,TIJUANA	0.012	SINALOA,COSALA
BAJA,CALIFORNIA,TIJUANA	0.006	MICHOACAN,HUETAMO
BAJA,CALIFORNIA,TIJUANA	0.006	SONORA,CANANEA
BAJA,CALIFORNIA,TIJUANA	0.010	MICHOACAN,ZAMORA
BAJA,CALIFORNIA,TIJUANA	0.006	TABASCO,HUIMANGUILLO
BAJA,CALIFORNIA,TIJUANA	0.008	MEXICO,CHALCO
BAJA,CALIFORNIA,TIJUANA	0.010	COAHUILA,MATAMOROS
BAJA,CALIFORNIA,TIJUANA	0.006	JALISCO,TEQUILA
BAJA,CALIFORNIA,TIJUANA	0.006	GUANAJUATO,SALAMANCA
BAJA,CALIFORNIA,TIJUANA	0.015	TABASCO,CUNDUACAN
BAJA,CALIFORNIA,TIJUANA	0.010	GUERRERO,PILCAYA
BAJA,CALIFORNIA,TIJUANA	0.012	NAYARIT,SAN,BLAS
BAJA,CALIFORNIA,TIJUANA	0.006	MICHOACAN,HUIRAMBA
BAJA,CALIFORNIA,TIJUANA	0.008	MEXICO,DONATO,GUERRA
BAJA,CALIFORNIA,TIJUANA	0.006	ZACATECAS,VILLA,GONZALEZ,ORTEGA
BAJA,CALIFORNIA,TIJUANA	0.006	COAHUILA,NAVA
CHIHUAHUA,CHIHUAHUA	0.009	SINALOA,MAZATLAN
CHIHUAHUA,CHIHUAHUA	0.017	SONORA,NOGALES
CHIHUAHUA,CHIHUAHUA	0.017	SINALOA,NAVOLATO
CHIHUAHUA,CHIHUAHUA	0.009	NUEVO,LEON,MONTERREY
CHIHUAHUA,CHIHUAHUA	0.026	MICHOACAN,MORELIA
CHIHUAHUA,CHIHUAHUA	0.026	CHIHUAHUA,HIDALGO,DEL,PARRAL
CHIHUAHUA,CHIHUAHUA	0.026	MEXICO,NEZAHUALCOYOTL
CHIHUAHUA,CHIHUAHUA	0.009	JALISCO,ZAPOPAN
CHIHUAHUA,CHIHUAHUA	0.026	CHIHUAHUA,GUADALUPE
CHIHUAHUA,CHIHUAHUA	0.017	DURANGO,PUEBLO,NUEVO
CHIHUAHUA,CHIHUAHUA	0.026	SONORA,CAJEME
CHIHUAHUA,CHIHUAHUA	0.017	GUERRERO,COYUCA,DE,CATALAN
CHIHUAHUA,CHIHUAHUA	0.017	GUERRERO,TECPAN,DE,GALEANA
CHIHUAHUA,CHIHUAHUA	0.017	SONORA,HERMOSILLO
CHIHUAHUA,CHIHUAHUA	0.061	AGUASCALIENTES,AGUASCALIENTES
CHIHUAHUA,CHIHUAHUA	0.009	SINALOA,MOCORITO
CHIHUAHUA,CHIHUAHUA	0.035	GUERRERO,IGUALA,DE,LA,INDEPENDENCIA
CHIHUAHUA,CHIHUAHUA	0.009	CHIHUAHUA,MEOQUI
CHIHUAHUA,CHIHUAHUA	0.035	MEXICO,TULTITLAN
CHIHUAHUA,CHIHUAHUA	0.026	CHIHUAHUA,PRAXEDIS,G.,GUERRERO
CHIHUAHUA,CHIHUAHUA	0.009	DISTRITO,FEDERAL,CUAUHTEMOC
CHIHUAHUA,CHIHUAHUA	0.017	GUERRERO,LA,UNION,DE,ISIDORO,MONTES,DE,OCA
CHIHUAHUA,CHIHUAHUA	0.009	MEXICO,TLALNEPANTLA,DE,BAZ
CHIHUAHUA,CHIHUAHUA	0.017	CHIHUAHUA,OJINAGA
CHIHUAHUA,CHIHUAHUA	0.009	SINALOA,ROSARIO
CHIHUAHUA,CHIHUAHUA	0.009	SINALOA,ELOTA
CHIHUAHUA,CHIHUAHUA	0.052	SINALOA,COSALA
CHIHUAHUA,CHIHUAHUA	0.009	BAJA,CALIFORNIA,TECATE
CHIHUAHUA,CHIHUAHUA	0.009	DURANGO,SAN,DIMAS
CHIHUAHUA,CHIHUAHUA	0.009	TAMAULIPAS,VICTORIA
CHIHUAHUA,CHIHUAHUA	0.017	JALISCO,PUERTO,VALLARTA
CHIHUAHUA,CHIHUAHUA	0.026	MICHOACAN,HUETAMO
CHIHUAHUA,CHIHUAHUA	0.009	MEXICO,CUAUTITLAN,IZCALLI
CHIHUAHUA,CHIHUAHUA	0.009	CHIHUAHUA,BOCOYNA
CHIHUAHUA,CHIHUAHUA	0.026	SONORA,CANANEA
CHIHUAHUA,CHIHUAHUA	0.017	TABASCO,CENTRO
CHIHUAHUA,CHIHUAHUA	0.017	CHIHUAHUA,MATAMOROS
CHIHUAHUA,CHIHUAHUA	0.017	DURANGO,EL,ORO
CHIHUAHUA,CHIHUAHUA	0.017	MICHOACAN,TANCITARO
CHIHUAHUA,CHIHUAHUA	0.009	DURANGO,TAMAZULA
CHIHUAHUA,CHIHUAHUA	0.017	MEXICO,HUIXQUILUCAN
CHIHUAHUA,CHIHUAHUA	0.009	MICHOACAN,LA,HUACANA
CHIHUAHUA,CHIHUAHUA	0.043	MICHOACAN,ZAMORA
CHIHUAHUA,CHIHUAHUA	0.009	NUEVO,LEON,SANTA,CATARINA
CHIHUAHUA,CHIHUAHUA	0.026	TABASCO,HUIMANGUILLO
CHIHUAHUA,CHIHUAHUA	0.017	DURANGO,CUENCAME
CHIHUAHUA,CHIHUAHUA	0.017	NUEVO,LEON,CADEREYTA,JIMENEZ
CHIHUAHUA,CHIHUAHUA	0.017	CHIAPAS,SUCHIATE
CHIHUAHUA,CHIHUAHUA	0.009	MICHOACAN,AGUILILLA
CHIHUAHUA,CHIHUAHUA	0.009	COLIMA,TECOMAN
CHIHUAHUA,CHIHUAHUA	0.009	CHIHUAHUA,ROSALES
CHIHUAHUA,CHIHUAHUA	0.035	MEXICO,CHALCO
CHIHUAHUA,CHIHUAHUA	0.009	CHIHUAHUA,JANOS
CHIHUAHUA,CHIHUAHUA	0.009	CHIHUAHUA,MORIS
CHIHUAHUA,CHIHUAHUA	0.009	CHIHUAHUA,NAMIQUIPA
CHIHUAHUA,CHIHUAHUA	0.017	GUERRERO,TLAPEHUALA
CHIHUAHUA,CHIHUAHUA	0.043	COAHUILA,MATAMOROS
CHIHUAHUA,CHIHUAHUA	0.017	GUANAJUATO,PENJAMO
CHIHUAHUA,CHIHUAHUA	0.009	GUERRERO,ZAPOTITLAN,TABLAS
CHIHUAHUA,CHIHUAHUA	0.009	MICHOACAN,COALCOMAN,DE,VAZQUEZ,PALLARES
CHIHUAHUA,CHIHUAHUA	0.009	MORELOS,JOJUTLA
CHIHUAHUA,CHIHUAHUA	0.026	JALISCO,TEQUILA
CHIHUAHUA,CHIHUAHUA	0.017	DISTRITO,FEDERAL,TLAHUAC
CHIHUAHUA,CHIHUAHUA	0.009	DISTRITO,FEDERAL,AZCAPOTZALCO
CHIHUAHUA,CHIHUAHUA	0.017	GUANAJUATO,ACAMBARO
CHIHUAHUA,CHIHUAHUA	0.026	GUANAJUATO,SALAMANCA
CHIHUAHUA,CHIHUAHUA	0.017	GUERRERO,EDUARDO,NERI
CHIHUAHUA,CHIHUAHUA	0.009	MORELOS,HUITZILAC
CHIHUAHUA,CHIHUAHUA	0.017	MORELOS,TLALTIZAPAN
CHIHUAHUA,CHIHUAHUA	0.009	GUANAJUATO,IRAPUATO
CHIHUAHUA,CHIHUAHUA	0.069	TABASCO,CUNDUACAN
CHIHUAHUA,CHIHUAHUA	0.017	CHIHUAHUA,BATOPILAS
CHIHUAHUA,CHIHUAHUA	0.017	MICHOACAN,VISTA,HERMOSA
CHIHUAHUA,CHIHUAHUA	0.017	MICHOACAN,MARAVATIO
CHIHUAHUA,CHIHUAHUA	0.017	MEXICO,ZUMPANGO
CHIHUAHUA,CHIHUAHUA	0.009	VERACRUZ,COSAMALOAPAN,DE,CARPIO
CHIHUAHUA,CHIHUAHUA	0.009	CHIHUAHUA,MORELOS
CHIHUAHUA,CHIHUAHUA	0.043	GUERRERO,PILCAYA
CHIHUAHUA,CHIHUAHUA	0.017	MICHOACAN,ECUANDUREO
CHIHUAHUA,CHIHUAHUA	0.009	MICHOACAN,PARACUARO
CHIHUAHUA,CHIHUAHUA	0.009	CHIHUAHUA,GUAZAPARES
CHIHUAHUA,CHIHUAHUA	0.009	MICHOACAN,ARIO
CHIHUAHUA,CHIHUAHUA	0.052	NAYARIT,SAN,BLAS
CHIHUAHUA,CHIHUAHUA	0.009	QUERETARO,QUERETARO
CHIHUAHUA,CHIHUAHUA	0.009	DURANGO,MAPIMI
CHIHUAHUA,CHIHUAHUA	0.009	GUANAJUATO,SAN,MIGUEL,DE,ALLENDE
CHIHUAHUA,CHIHUAHUA	0.009	GUANAJUATO,SILAO
CHIHUAHUA,CHIHUAHUA	0.009	MEXICO,NOPALTEPEC
CHIHUAHUA,CHIHUAHUA	0.026	MICHOACAN,HUIRAMBA
CHIHUAHUA,CHIHUAHUA	0.017	OAXACA,ZIMATLAN,DE,ALVAREZ
CHIHUAHUA,CHIHUAHUA	0.017	JALISCO,PIHUAMO
CHIHUAHUA,CHIHUAHUA	0.035	MEXICO,DONATO,GUERRA
CHIHUAHUA,CHIHUAHUA	0.009	MICHOACAN,TANGANCICUARO
CHIHUAHUA,CHIHUAHUA	0.009	DURANGO,TOPIA
CHIHUAHUA,CHIHUAHUA	0.009	OAXACA,MIAHUATLAN,DE,PORFIRIO,DIAZ
CHIHUAHUA,CHIHUAHUA	0.009	OAXACA,VILLA,DE,TUTUTEPEC,DE,MELCHOR,OCAMPO
CHIHUAHUA,CHIHUAHUA	0.009	VERACRUZ,AGUA,DULCE
CHIHUAHUA,CHIHUAHUA	0.017	VERACRUZ,TIHUATLAN
CHIHUAHUA,CHIHUAHUA	0.009	CHIAPAS,MAPASTEPEC
CHIHUAHUA,CHIHUAHUA	0.009	DURANGO,SUCHIL
CHIHUAHUA,CHIHUAHUA	0.017	MEXICO,VILLA,GUERRERO
CHIHUAHUA,CHIHUAHUA	0.009	MICHOACAN,NUEVO,PARANGARICUTIRO
CHIHUAHUA,CHIHUAHUA	0.017	MICHOACAN,TARETAN
CHIHUAHUA,CHIHUAHUA	0.009	SONORA,SANTA,ANA
CHIHUAHUA,CHIHUAHUA	0.009	TABASCO,JALPA,DE,MENDEZ
CHIHUAHUA,CHIHUAHUA	0.026	ZACATECAS,VILLA,GONZALEZ,ORTEGA
CHIHUAHUA,CHIHUAHUA	0.026	COAHUILA,NAVA
CHIHUAHUA,CHIHUAHUA	0.009	DURANGO,INDE
CHIHUAHUA,CHIHUAHUA	0.009	JALISCO,CUAUTITLAN,DE,GARCIA,BARRAGAN
CHIHUAHUA,CHIHUAHUA	0.009	NUEVO,LEON,LINARES
CHIHUAHUA,CHIHUAHUA	0.009	HIDALGO,EL,ARENAL
CHIHUAHUA,CHIHUAHUA	0.017	JALISCO,TOTOTLAN
CHIHUAHUA,CHIHUAHUA	0.009	MICHOACAN,CHARAPAN
CHIHUAHUA,CHIHUAHUA	0.017	OAXACA,SANTIAGO,SUCHILQUITONGO
CHIHUAHUA,CHIHUAHUA	0.017	ZACATECAS,NOCHISTLAN,DE,MEJIA
CHIHUAHUA,CHIHUAHUA	0.009	CHIAPAS,HUITIUPAN
CHIHUAHUA,CHIHUAHUA	0.009	HIDALGO,ACATLAN
CHIHUAHUA,CHIHUAHUA	0.009	HIDALGO,ALFAJAYUCAN
CHIHUAHUA,CHIHUAHUA	0.009	MEXICO,AMANALCO
CHIHUAHUA,CHIHUAHUA	0.009	NAYARIT,IXTLAN,DEL,RIO
CHIHUAHUA,CHIHUAHUA	0.009	OAXACA,SAN,LORENZO
CHIHUAHUA,CHIHUAHUA	0.009	VERACRUZ,SOCONUSCO
GUERRERO,ACAPULCO,DE,JUAREZ	0.006	DURANGO,DURANGO
GUERRERO,ACAPULCO,DE,JUAREZ	0.010	NAYARIT,TEPIC
GUERRERO,ACAPULCO,DE,JUAREZ	0.009	SINALOA,GUASAVE
GUERRERO,ACAPULCO,DE,JUAREZ	0.014	MICHOACAN,URUAPAN
GUERRERO,ACAPULCO,DE,JUAREZ	0.006	GUERRERO,PETATLAN
GUERRERO,ACAPULCO,DE,JUAREZ	0.005	BAJA,CALIFORNIA,MEXICALI
GUERRERO,ACAPULCO,DE,JUAREZ	0.008	MICHOACAN,LAZARO,CARDENAS
GUERRERO,ACAPULCO,DE,JUAREZ	0.012	CHIHUAHUA,GUADALUPE,Y,CALVO
GUERRERO,ACAPULCO,DE,JUAREZ	0.024	GUERRERO,SAN,MIGUEL,TOTOLAPAN
GUERRERO,ACAPULCO,DE,JUAREZ	0.006	MEXICO,TECAMAC
GUERRERO,ACAPULCO,DE,JUAREZ	0.005	MICHOACAN,SAN,LUCAS
GUERRERO,ACAPULCO,DE,JUAREZ	0.006	CHIHUAHUA,AQUILES,SERDAN
GUERRERO,ACAPULCO,DE,JUAREZ	0.005	SONORA,ALTAR
GUERRERO,ACAPULCO,DE,JUAREZ	0.008	CHIHUAHUA,BACHINIVA
GUERRERO,ACAPULCO,DE,JUAREZ	0.006	MICHOACAN,CHINICUILA
DURANGO,GOMEZ,PALACIO	0.005	NAYARIT,TEPIC
DURANGO,GOMEZ,PALACIO	0.007	MICHOACAN,URUAPAN
DURANGO,GOMEZ,PALACIO	0.006	CHIHUAHUA,GUADALUPE,Y,CALVO
DURANGO,GOMEZ,PALACIO	0.012	GUERRERO,SAN,MIGUEL,TOTOLAPAN
COAHUILA,TORREON	0.006	GUERRERO,SAN,MIGUEL,TOTOLAPAN
SONORA,NOGALES	0.005	TABASCO,CUNDUACAN
DURANGO,DURANGO	0.013	NAYARIT,TEPIC
DURANGO,DURANGO	0.011	SINALOA,GUASAVE
DURANGO,DURANGO	0.018	MICHOACAN,URUAPAN
DURANGO,DURANGO	0.008	GUERRERO,PETATLAN
DURANGO,DURANGO	0.006	BAJA,CALIFORNIA,MEXICALI
DURANGO,DURANGO	0.010	MICHOACAN,LAZARO,CARDENAS
DURANGO,DURANGO	0.014	CHIHUAHUA,GUADALUPE,Y,CALVO
DURANGO,DURANGO	0.031	GUERRERO,SAN,MIGUEL,TOTOLAPAN
DURANGO,DURANGO	0.008	MEXICO,TECAMAC
DURANGO,DURANGO	0.006	MICHOACAN,SAN,LUCAS
DURANGO,DURANGO	0.008	CHIHUAHUA,AQUILES,SERDAN
DURANGO,DURANGO	0.006	SONORA,ALTAR
DURANGO,DURANGO	0.010	CHIHUAHUA,BACHINIVA
DURANGO,DURANGO	0.008	MICHOACAN,CHINICUILA
SINALOA,NAVOLATO	0.005	TABASCO,CUNDUACAN
MICHOACAN,MORELIA	0.007	AGUASCALIENTES,AGUASCALIENTES
MICHOACAN,MORELIA	0.006	SINALOA,COSALA
MICHOACAN,MORELIA	0.008	TABASCO,CUNDUACAN
MICHOACAN,MORELIA	0.006	NAYARIT,SAN,BLAS
NAYARIT,TEPIC	0.018	SINALOA,GUASAVE
NAYARIT,TEPIC	0.028	MICHOACAN,URUAPAN
NAYARIT,TEPIC	0.008	TAMAULIPAS,NUEVO,LAREDO
NAYARIT,TEPIC	0.013	GUERRERO,PETATLAN
NAYARIT,TEPIC	0.008	DURANGO,SANTIAGO,PAPASQUIARO
NAYARIT,TEPIC	0.008	DISTRITO,FEDERAL,IZTAPALAPA
NAYARIT,TEPIC	0.010	BAJA,CALIFORNIA,MEXICALI
NAYARIT,TEPIC	0.015	MICHOACAN,LAZARO,CARDENAS
NAYARIT,TEPIC	0.023	CHIHUAHUA,GUADALUPE,Y,CALVO
NAYARIT,TEPIC	0.005	BAJA,CALIFORNIA,PLAYAS,DE,ROSARITO
NAYARIT,TEPIC	0.005	TAMAULIPAS,MIER
NAYARIT,TEPIC	0.008	NUEVO,LEON,GUADALUPE
NAYARIT,TEPIC	0.005	SINALOA,SAN,IGNACIO
NAYARIT,TEPIC	0.005	MEXICO,NAUCALPAN,DE,JUAREZ
NAYARIT,TEPIC	0.049	GUERRERO,SAN,MIGUEL,TOTOLAPAN
NAYARIT,TEPIC	0.005	DISTRITO,FEDERAL,VENUSTIANO,CARRANZA
NAYARIT,TEPIC	0.008	GUANAJUATO,LEON
NAYARIT,TEPIC	0.005	GUERRERO,ZIRANDARO
NAYARIT,TEPIC	0.008	MICHOACAN,ZITACUARO
NAYARIT,TEPIC	0.008	CHIHUAHUA,URIQUE
NAYARIT,TEPIC	0.005	GUERRERO,QUECHULTENANGO
NAYARIT,TEPIC	0.008	CHIHUAHUA,GUERRERO
NAYARIT,TEPIC	0.013	MEXICO,TECAMAC
NAYARIT,TEPIC	0.005	MORELOS,TEMIXCO
NAYARIT,TEPIC	0.008	GUERRERO,TELOLOAPAN
NAYARIT,TEPIC	0.005	DISTRITO,FEDERAL,MIGUEL,HIDALGO
NAYARIT,TEPIC	0.005	GUERRERO,APAXTLA
NAYARIT,TEPIC	0.005	NUEVO,LEON,SAN,PEDRO,GARZA,GARCIA
NAYARIT,TEPIC	0.008	SONORA,AGUA,PRIETA
NAYARIT,TEPIC	0.010	MICHOACAN,SAN,LUCAS
NAYARIT,TEPIC	0.008	MEXICO,TOLUCA
NAYARIT,TEPIC	0.005	DISTRITO,FEDERAL,XOCHIMILCO
NAYARIT,TEPIC	0.008	SONORA,PUERTO,PEÑASCO
NAYARIT,TEPIC	0.013	CHIHUAHUA,AQUILES,SERDAN
NAYARIT,TEPIC	0.005	GUERRERO,TLAPA,DE,COMONFORT
NAYARIT,TEPIC	0.008	ZACATECAS,FRESNILLO
NAYARIT,TEPIC	0.010	SONORA,ALTAR
NAYARIT,TEPIC	0.008	CHIAPAS,TUXTLA,GUTIERREZ
NAYARIT,TEPIC	0.015	CHIHUAHUA,BACHINIVA
NAYARIT,TEPIC	0.008	MEXICO,ZINACANTEPEC
NAYARIT,TEPIC	0.005	ZACATECAS,CHALCHIHUITES
NAYARIT,TEPIC	0.005	COAHUILA,PIEDRAS,NEGRAS
NAYARIT,TEPIC	0.013	MICHOACAN,CHINICUILA
NAYARIT,TEPIC	0.005	MICHOACAN,COTIJA
NAYARIT,TEPIC	0.008	DURANGO,NUEVO,IDEAL
NAYARIT,TEPIC	0.005	CHIAPAS,LA,TRINITARIA
NAYARIT,TEPIC	0.005	MEXICO,JUCHITEPEC
NAYARIT,TEPIC	0.008	NUEVO,LEON,VALLECILLO
NAYARIT,TEPIC	0.008	PUEBLA,IZUCAR,DE,MATAMOROS
NAYARIT,TEPIC	0.005	NAYARIT,DEL,NAYAR
NAYARIT,TEPIC	0.005	OAXACA,SAN,ANTONINO,CASTILLO,VELASCO
NAYARIT,TEPIC	0.005	VERACRUZ,VEGA,DE,ALATORRE
TAMAULIPAS,REYNOSA	0.006	GUERRERO,SAN,MIGUEL,TOTOLAPAN
SINALOA,GUASAVE	0.025	MICHOACAN,URUAPAN
SINALOA,GUASAVE	0.007	TAMAULIPAS,NUEVO,LAREDO
SINALOA,GUASAVE	0.011	GUERRERO,PETATLAN
SINALOA,GUASAVE	0.007	DURANGO,SANTIAGO,PAPASQUIARO
SINALOA,GUASAVE	0.007	DISTRITO,FEDERAL,IZTAPALAPA
SINALOA,GUASAVE	0.009	BAJA,CALIFORNIA,MEXICALI
SINALOA,GUASAVE	0.014	MICHOACAN,LAZARO,CARDENAS
SINALOA,GUASAVE	0.020	CHIHUAHUA,GUADALUPE,Y,CALVO
SINALOA,GUASAVE	0.007	NUEVO,LEON,GUADALUPE
SINALOA,GUASAVE	0.043	GUERRERO,SAN,MIGUEL,TOTOLAPAN
SINALOA,GUASAVE	0.007	GUANAJUATO,LEON
SINALOA,GUASAVE	0.007	MICHOACAN,ZITACUARO
SINALOA,GUASAVE	0.007	CHIHUAHUA,URIQUE
SINALOA,GUASAVE	0.007	CHIHUAHUA,GUERRERO
SINALOA,GUASAVE	0.011	MEXICO,TECAMAC
SINALOA,GUASAVE	0.007	GUERRERO,TELOLOAPAN
SINALOA,GUASAVE	0.007	SONORA,AGUA,PRIETA
SINALOA,GUASAVE	0.009	MICHOACAN,SAN,LUCAS
SINALOA,GUASAVE	0.007	MEXICO,TOLUCA
SINALOA,GUASAVE	0.007	SONORA,PUERTO,PEÑASCO
SINALOA,GUASAVE	0.011	CHIHUAHUA,AQUILES,SERDAN
SINALOA,GUASAVE	0.007	ZACATECAS,FRESNILLO
SINALOA,GUASAVE	0.009	SONORA,ALTAR
SINALOA,GUASAVE	0.007	CHIAPAS,TUXTLA,GUTIERREZ
SINALOA,GUASAVE	0.014	CHIHUAHUA,BACHINIVA
SINALOA,GUASAVE	0.007	MEXICO,ZINACANTEPEC
SINALOA,GUASAVE	0.011	MICHOACAN,CHINICUILA
SINALOA,GUASAVE	0.007	DURANGO,NUEVO,IDEAL
SINALOA,GUASAVE	0.007	NUEVO,LEON,VALLECILLO
SINALOA,GUASAVE	0.007	PUEBLA,IZUCAR,DE,MATAMOROS
CHIHUAHUA,HIDALGO,DEL,PARRAL	0.007	AGUASCALIENTES,AGUASCALIENTES
CHIHUAHUA,HIDALGO,DEL,PARRAL	0.006	SINALOA,COSALA
CHIHUAHUA,HIDALGO,DEL,PARRAL	0.008	TABASCO,CUNDUACAN
CHIHUAHUA,HIDALGO,DEL,PARRAL	0.006	NAYARIT,SAN,BLAS
MICHOACAN,URUAPAN	0.011	TAMAULIPAS,NUEVO,LAREDO
MICHOACAN,URUAPAN	0.018	GUERRERO,PETATLAN
MICHOACAN,URUAPAN	0.011	DURANGO,SANTIAGO,PAPASQUIARO
MICHOACAN,URUAPAN	0.011	DISTRITO,FEDERAL,IZTAPALAPA
MICHOACAN,URUAPAN	0.014	BAJA,CALIFORNIA,MEXICALI
MICHOACAN,URUAPAN	0.021	MICHOACAN,LAZARO,CARDENAS
MICHOACAN,URUAPAN	0.032	CHIHUAHUA,GUADALUPE,Y,CALVO
MICHOACAN,URUAPAN	0.007	BAJA,CALIFORNIA,PLAYAS,DE,ROSARITO
MICHOACAN,URUAPAN	0.007	TAMAULIPAS,MIER
MICHOACAN,URUAPAN	0.011	NUEVO,LEON,GUADALUPE
MICHOACAN,URUAPAN	0.007	SINALOA,SAN,IGNACIO
MICHOACAN,URUAPAN	0.007	MEXICO,NAUCALPAN,DE,JUAREZ
MICHOACAN,URUAPAN	0.067	GUERRERO,SAN,MIGUEL,TOTOLAPAN
MICHOACAN,URUAPAN	0.007	DISTRITO,FEDERAL,VENUSTIANO,CARRANZA
MICHOACAN,URUAPAN	0.011	GUANAJUATO,LEON
MICHOACAN,URUAPAN	0.007	GUERRERO,ZIRANDARO
MICHOACAN,URUAPAN	0.011	MICHOACAN,ZITACUARO
MICHOACAN,URUAPAN	0.011	CHIHUAHUA,URIQUE
MICHOACAN,URUAPAN	0.007	GUERRERO,QUECHULTENANGO
MICHOACAN,URUAPAN	0.011	CHIHUAHUA,GUERRERO
MICHOACAN,URUAPAN	0.018	MEXICO,TECAMAC
MICHOACAN,URUAPAN	0.007	MORELOS,TEMIXCO
MICHOACAN,URUAPAN	0.011	GUERRERO,TELOLOAPAN
MICHOACAN,URUAPAN	0.007	DISTRITO,FEDERAL,MIGUEL,HIDALGO
MICHOACAN,URUAPAN	0.007	GUERRERO,APAXTLA
MICHOACAN,URUAPAN	0.007	NUEVO,LEON,SAN,PEDRO,GARZA,GARCIA
MICHOACAN,URUAPAN	0.011	SONORA,AGUA,PRIETA
MICHOACAN,URUAPAN	0.014	MICHOACAN,SAN,LUCAS
MICHOACAN,URUAPAN	0.011	MEXICO,TOLUCA
MICHOACAN,URUAPAN	0.007	DISTRITO,FEDERAL,XOCHIMILCO
MICHOACAN,URUAPAN	0.011	SONORA,PUERTO,PEÑASCO
MICHOACAN,URUAPAN	0.018	CHIHUAHUA,AQUILES,SERDAN
MICHOACAN,URUAPAN	0.007	GUERRERO,TLAPA,DE,COMONFORT
MICHOACAN,URUAPAN	0.011	ZACATECAS,FRESNILLO
MICHOACAN,URUAPAN	0.014	SONORA,ALTAR
MICHOACAN,URUAPAN	0.011	CHIAPAS,TUXTLA,GUTIERREZ
MICHOACAN,URUAPAN	0.021	CHIHUAHUA,BACHINIVA
MICHOACAN,URUAPAN	0.011	MEXICO,ZINACANTEPEC
MICHOACAN,URUAPAN	0.007	ZACATECAS,CHALCHIHUITES
MICHOACAN,URUAPAN	0.007	COAHUILA,PIEDRAS,NEGRAS
MICHOACAN,URUAPAN	0.018	MICHOACAN,CHINICUILA
MICHOACAN,URUAPAN	0.007	MICHOACAN,COTIJA
MICHOACAN,URUAPAN	0.011	DURANGO,NUEVO,IDEAL
MICHOACAN,URUAPAN	0.007	CHIAPAS,LA,TRINITARIA
MICHOACAN,URUAPAN	0.007	MEXICO,JUCHITEPEC
MICHOACAN,URUAPAN	0.011	NUEVO,LEON,VALLECILLO
MICHOACAN,URUAPAN	0.011	PUEBLA,IZUCAR,DE,MATAMOROS
MICHOACAN,URUAPAN	0.007	NAYARIT,DEL,NAYAR
MICHOACAN,URUAPAN	0.007	OAXACA,SAN,ANTONINO,CASTILLO,VELASCO
MICHOACAN,URUAPAN	0.007	VERACRUZ,VEGA,DE,ALATORRE
DURANGO,LERDO	0.006	GUERRERO,SAN,MIGUEL,TOTOLAPAN
MEXICO,NEZAHUALCOYOTL	0.007	AGUASCALIENTES,AGUASCALIENTES
MEXICO,NEZAHUALCOYOTL	0.006	SINALOA,COSALA
MEXICO,NEZAHUALCOYOTL	0.008	TABASCO,CUNDUACAN
MEXICO,NEZAHUALCOYOTL	0.006	NAYARIT,SAN,BLAS
TAMAULIPAS,NUEVO,LAREDO	0.006	MICHOACAN,LAZARO,CARDENAS
TAMAULIPAS,NUEVO,LAREDO	0.009	CHIHUAHUA,GUADALUPE,Y,CALVO
TAMAULIPAS,NUEVO,LAREDO	0.018	GUERRERO,SAN,MIGUEL,TOTOLAPAN
TAMAULIPAS,NUEVO,LAREDO	0.006	CHIHUAHUA,BACHINIVA
MICHOACAN,APATZINGAN	0.006	GUERRERO,SAN,MIGUEL,TOTOLAPAN
JALISCO,GUADALAJARA	0.006	GUERRERO,SAN,MIGUEL,TOTOLAPAN
CHIHUAHUA,GUADALUPE	0.007	AGUASCALIENTES,AGUASCALIENTES
CHIHUAHUA,GUADALUPE	0.006	SINALOA,COSALA
CHIHUAHUA,GUADALUPE	0.008	TABASCO,CUNDUACAN
CHIHUAHUA,GUADALUPE	0.006	NAYARIT,SAN,BLAS
GUERRERO,PETATLAN	0.006	BAJA,CALIFORNIA,MEXICALI
GUERRERO,PETATLAN	0.010	MICHOACAN,LAZARO,CARDENAS
GUERRERO,PETATLAN	0.014	CHIHUAHUA,GUADALUPE,Y,CALVO
GUERRERO,PETATLAN	0.031	GUERRERO,SAN,MIGUEL,TOTOLAPAN
GUERRERO,PETATLAN	0.008	MEXICO,TECAMAC
GUERRERO,PETATLAN	0.006	MICHOACAN,SAN,LUCAS
GUERRERO,PETATLAN	0.008	CHIHUAHUA,AQUILES,SERDAN
GUERRERO,PETATLAN	0.006	SONORA,ALTAR
GUERRERO,PETATLAN	0.010	CHIHUAHUA,BACHINIVA
GUERRERO,PETATLAN	0.008	MICHOACAN,CHINICUILA
GUERRERO,PUNGARABATO	0.006	GUERRERO,SAN,MIGUEL,TOTOLAPAN
DURANGO,PUEBLO,NUEVO	0.005	TABASCO,CUNDUACAN
DURANGO,SANTIAGO,PAPASQUIARO	0.006	MICHOACAN,LAZARO,CARDENAS
DURANGO,SANTIAGO,PAPASQUIARO	0.009	CHIHUAHUA,GUADALUPE,Y,CALVO
DURANGO,SANTIAGO,PAPASQUIARO	0.018	GUERRERO,SAN,MIGUEL,TOTOLAPAN
DURANGO,SANTIAGO,PAPASQUIARO	0.006	CHIHUAHUA,BACHINIVA
DISTRITO,FEDERAL,IZTAPALAPA	0.006	MICHOACAN,LAZARO,CARDENAS
DISTRITO,FEDERAL,IZTAPALAPA	0.009	CHIHUAHUA,GUADALUPE,Y,CALVO
DISTRITO,FEDERAL,IZTAPALAPA	0.018	GUERRERO,SAN,MIGUEL,TOTOLAPAN
DISTRITO,FEDERAL,IZTAPALAPA	0.006	CHIHUAHUA,BACHINIVA
BAJA,CALIFORNIA,MEXICALI	0.008	MICHOACAN,LAZARO,CARDENAS
BAJA,CALIFORNIA,MEXICALI	0.012	CHIHUAHUA,GUADALUPE,Y,CALVO
BAJA,CALIFORNIA,MEXICALI	0.024	GUERRERO,SAN,MIGUEL,TOTOLAPAN
BAJA,CALIFORNIA,MEXICALI	0.006	MEXICO,TECAMAC
BAJA,CALIFORNIA,MEXICALI	0.005	MICHOACAN,SAN,LUCAS
BAJA,CALIFORNIA,MEXICALI	0.006	CHIHUAHUA,AQUILES,SERDAN
BAJA,CALIFORNIA,MEXICALI	0.005	SONORA,ALTAR
BAJA,CALIFORNIA,MEXICALI	0.008	CHIHUAHUA,BACHINIVA
BAJA,CALIFORNIA,MEXICALI	0.006	MICHOACAN,CHINICUILA
SONORA,CAJEME	0.007	AGUASCALIENTES,AGUASCALIENTES
SONORA,CAJEME	0.006	SINALOA,COSALA
SONORA,CAJEME	0.008	TABASCO,CUNDUACAN
SONORA,CAJEME	0.006	NAYARIT,SAN,BLAS
CHIHUAHUA,NUEVO,CASAS,GRANDES	0.006	GUERRERO,SAN,MIGUEL,TOTOLAPAN
MICHOACAN,LAZARO,CARDENAS	0.017	CHIHUAHUA,GUADALUPE,Y,CALVO
MICHOACAN,LAZARO,CARDENAS	0.006	NUEVO,LEON,GUADALUPE
MICHOACAN,LAZARO,CARDENAS	0.037	GUERRERO,SAN,MIGUEL,TOTOLAPAN
MICHOACAN,LAZARO,CARDENAS	0.006	GUANAJUATO,LEON
MICHOACAN,LAZARO,CARDENAS	0.006	MICHOACAN,ZITACUARO
MICHOACAN,LAZARO,CARDENAS	0.006	CHIHUAHUA,URIQUE
MICHOACAN,LAZARO,CARDENAS	0.006	CHIHUAHUA,GUERRERO
MICHOACAN,LAZARO,CARDENAS	0.010	MEXICO,TECAMAC
MICHOACAN,LAZARO,CARDENAS	0.006	GUERRERO,TELOLOAPAN
MICHOACAN,LAZARO,CARDENAS	0.006	SONORA,AGUA,PRIETA
MICHOACAN,LAZARO,CARDENAS	0.008	MICHOACAN,SAN,LUCAS
MICHOACAN,LAZARO,CARDENAS	0.006	MEXICO,TOLUCA
MICHOACAN,LAZARO,CARDENAS	0.006	SONORA,PUERTO,PEÑASCO
MICHOACAN,LAZARO,CARDENAS	0.010	CHIHUAHUA,AQUILES,SERDAN
MICHOACAN,LAZARO,CARDENAS	0.006	ZACATECAS,FRESNILLO
MICHOACAN,LAZARO,CARDENAS	0.008	SONORA,ALTAR
MICHOACAN,LAZARO,CARDENAS	0.006	CHIAPAS,TUXTLA,GUTIERREZ
MICHOACAN,LAZARO,CARDENAS	0.012	CHIHUAHUA,BACHINIVA
MICHOACAN,LAZARO,CARDENAS	0.006	MEXICO,ZINACANTEPEC
MICHOACAN,LAZARO,CARDENAS	0.010	MICHOACAN,CHINICUILA
MICHOACAN,LAZARO,CARDENAS	0.006	DURANGO,NUEVO,IDEAL
MICHOACAN,LAZARO,CARDENAS	0.006	NUEVO,LEON,VALLECILLO
MICHOACAN,LAZARO,CARDENAS	0.006	PUEBLA,IZUCAR,DE,MATAMOROS
CHIHUAHUA,CAMARGO	0.006	GUERRERO,SAN,MIGUEL,TOTOLAPAN
CHIHUAHUA,GUADALUPE,Y,CALVO	0.006	BAJA,CALIFORNIA,PLAYAS,DE,ROSARITO
CHIHUAHUA,GUADALUPE,Y,CALVO	0.006	TAMAULIPAS,MIER
CHIHUAHUA,GUADALUPE,Y,CALVO	0.009	NUEVO,LEON,GUADALUPE
CHIHUAHUA,GUADALUPE,Y,CALVO	0.006	SINALOA,SAN,IGNACIO
CHIHUAHUA,GUADALUPE,Y,CALVO	0.006	MEXICO,NAUCALPAN,DE,JUAREZ
CHIHUAHUA,GUADALUPE,Y,CALVO	0.055	GUERRERO,SAN,MIGUEL,TOTOLAPAN
CHIHUAHUA,GUADALUPE,Y,CALVO	0.006	DISTRITO,FEDERAL,VENUSTIANO,CARRANZA
CHIHUAHUA,GUADALUPE,Y,CALVO	0.009	GUANAJUATO,LEON
CHIHUAHUA,GUADALUPE,Y,CALVO	0.006	GUERRERO,ZIRANDARO
CHIHUAHUA,GUADALUPE,Y,CALVO	0.009	MICHOACAN,ZITACUARO
CHIHUAHUA,GUADALUPE,Y,CALVO	0.009	CHIHUAHUA,URIQUE
CHIHUAHUA,GUADALUPE,Y,CALVO	0.006	GUERRERO,QUECHULTENANGO
CHIHUAHUA,GUADALUPE,Y,CALVO	0.009	CHIHUAHUA,GUERRERO
CHIHUAHUA,GUADALUPE,Y,CALVO	0.014	MEXICO,TECAMAC
CHIHUAHUA,GUADALUPE,Y,CALVO	0.006	MORELOS,TEMIXCO
CHIHUAHUA,GUADALUPE,Y,CALVO	0.009	GUERRERO,TELOLOAPAN
CHIHUAHUA,GUADALUPE,Y,CALVO	0.006	DISTRITO,FEDERAL,MIGUEL,HIDALGO
CHIHUAHUA,GUADALUPE,Y,CALVO	0.006	GUERRERO,APAXTLA
CHIHUAHUA,GUADALUPE,Y,CALVO	0.006	NUEVO,LEON,SAN,PEDRO,GARZA,GARCIA
CHIHUAHUA,GUADALUPE,Y,CALVO	0.009	SONORA,AGUA,PRIETA
CHIHUAHUA,GUADALUPE,Y,CALVO	0.012	MICHOACAN,SAN,LUCAS
CHIHUAHUA,GUADALUPE,Y,CALVO	0.009	MEXICO,TOLUCA
CHIHUAHUA,GUADALUPE,Y,CALVO	0.006	DISTRITO,FEDERAL,XOCHIMILCO
CHIHUAHUA,GUADALUPE,Y,CALVO	0.009	SONORA,PUERTO,PEÑASCO
CHIHUAHUA,GUADALUPE,Y,CALVO	0.014	CHIHUAHUA,AQUILES,SERDAN
CHIHUAHUA,GUADALUPE,Y,CALVO	0.006	GUERRERO,TLAPA,DE,COMONFORT
CHIHUAHUA,GUADALUPE,Y,CALVO	0.009	ZACATECAS,FRESNILLO
CHIHUAHUA,GUADALUPE,Y,CALVO	0.012	SONORA,ALTAR
CHIHUAHUA,GUADALUPE,Y,CALVO	0.009	CHIAPAS,TUXTLA,GUTIERREZ
CHIHUAHUA,GUADALUPE,Y,CALVO	0.017	CHIHUAHUA,BACHINIVA
CHIHUAHUA,GUADALUPE,Y,CALVO	0.009	MEXICO,ZINACANTEPEC
CHIHUAHUA,GUADALUPE,Y,CALVO	0.006	ZACATECAS,CHALCHIHUITES
CHIHUAHUA,GUADALUPE,Y,CALVO	0.006	COAHUILA,PIEDRAS,NEGRAS
CHIHUAHUA,GUADALUPE,Y,CALVO	0.014	MICHOACAN,CHINICUILA
CHIHUAHUA,GUADALUPE,Y,CALVO	0.006	MICHOACAN,COTIJA
CHIHUAHUA,GUADALUPE,Y,CALVO	0.009	DURANGO,NUEVO,IDEAL
CHIHUAHUA,GUADALUPE,Y,CALVO	0.006	CHIAPAS,LA,TRINITARIA
CHIHUAHUA,GUADALUPE,Y,CALVO	0.006	MEXICO,JUCHITEPEC
CHIHUAHUA,GUADALUPE,Y,CALVO	0.009	NUEVO,LEON,VALLECILLO
CHIHUAHUA,GUADALUPE,Y,CALVO	0.009	PUEBLA,IZUCAR,DE,MATAMOROS
CHIHUAHUA,GUADALUPE,Y,CALVO	0.006	NAYARIT,DEL,NAYAR
CHIHUAHUA,GUADALUPE,Y,CALVO	0.006	OAXACA,SAN,ANTONINO,CASTILLO,VELASCO
CHIHUAHUA,GUADALUPE,Y,CALVO	0.006	VERACRUZ,VEGA,DE,ALATORRE
GUERRERO,COYUCA,DE,CATALAN	0.005	TABASCO,CUNDUACAN
GUERRERO,TECPAN,DE,GALEANA	0.005	TABASCO,CUNDUACAN
SONORA,HERMOSILLO	0.005	TABASCO,CUNDUACAN
AGUASCALIENTES,AGUASCALIENTES	0.009	GUERRERO,IGUALA,DE,LA,INDEPENDENCIA
AGUASCALIENTES,AGUASCALIENTES	0.009	MEXICO,TULTITLAN
AGUASCALIENTES,AGUASCALIENTES	0.007	CHIHUAHUA,PRAXEDIS,G.,GUERRERO
AGUASCALIENTES,AGUASCALIENTES	0.014	SINALOA,COSALA
AGUASCALIENTES,AGUASCALIENTES	0.007	MICHOACAN,HUETAMO
AGUASCALIENTES,AGUASCALIENTES	0.007	SONORA,CANANEA
AGUASCALIENTES,AGUASCALIENTES	0.011	MICHOACAN,ZAMORA
AGUASCALIENTES,AGUASCALIENTES	0.007	TABASCO,HUIMANGUILLO
AGUASCALIENTES,AGUASCALIENTES	0.009	MEXICO,CHALCO
AGUASCALIENTES,AGUASCALIENTES	0.011	COAHUILA,MATAMOROS
AGUASCALIENTES,AGUASCALIENTES	0.007	JALISCO,TEQUILA
AGUASCALIENTES,AGUASCALIENTES	0.007	GUANAJUATO,SALAMANCA
AGUASCALIENTES,AGUASCALIENTES	0.018	TABASCO,CUNDUACAN
AGUASCALIENTES,AGUASCALIENTES	0.011	GUERRERO,PILCAYA
AGUASCALIENTES,AGUASCALIENTES	0.014	NAYARIT,SAN,BLAS
AGUASCALIENTES,AGUASCALIENTES	0.007	MICHOACAN,HUIRAMBA
AGUASCALIENTES,AGUASCALIENTES	0.009	MEXICO,DONATO,GUERRA
AGUASCALIENTES,AGUASCALIENTES	0.007	ZACATECAS,VILLA,GONZALEZ,ORTEGA
AGUASCALIENTES,AGUASCALIENTES	0.007	COAHUILA,NAVA
BAJA,CALIFORNIA,PLAYAS,DE,ROSARITO	0.012	GUERRERO,SAN,MIGUEL,TOTOLAPAN
DISTRITO,FEDERAL,GUSTAVO,A.,MADERO	0.006	GUERRERO,SAN,MIGUEL,TOTOLAPAN
GUERRERO,IGUALA,DE,LA,INDEPENDENCIA	0.005	MEXICO,TULTITLAN
GUERRERO,IGUALA,DE,LA,INDEPENDENCIA	0.008	SINALOA,COSALA
GUERRERO,IGUALA,DE,LA,INDEPENDENCIA	0.006	MICHOACAN,ZAMORA
GUERRERO,IGUALA,DE,LA,INDEPENDENCIA	0.005	MEXICO,CHALCO
GUERRERO,IGUALA,DE,LA,INDEPENDENCIA	0.006	COAHUILA,MATAMOROS
GUERRERO,IGUALA,DE,LA,INDEPENDENCIA	0.010	TABASCO,CUNDUACAN
GUERRERO,IGUALA,DE,LA,INDEPENDENCIA	0.006	GUERRERO,PILCAYA
GUERRERO,IGUALA,DE,LA,INDEPENDENCIA	0.008	NAYARIT,SAN,BLAS
GUERRERO,IGUALA,DE,LA,INDEPENDENCIA	0.005	MEXICO,DONATO,GUERRA
TAMAULIPAS,MIER	0.012	GUERRERO,SAN,MIGUEL,TOTOLAPAN
NUEVO,LEON,GUADALUPE	0.018	GUERRERO,SAN,MIGUEL,TOTOLAPAN
NUEVO,LEON,GUADALUPE	0.006	CHIHUAHUA,BACHINIVA
GUERRERO,ZIHUATANEJO,DE,AZUETA	0.006	GUERRERO,SAN,MIGUEL,TOTOLAPAN
SINALOA,SAN,IGNACIO	0.012	GUERRERO,SAN,MIGUEL,TOTOLAPAN
JALISCO,TLAJOMULCO,DE,ZUÑIGA	0.006	GUERRERO,SAN,MIGUEL,TOTOLAPAN
MEXICO,NAUCALPAN,DE,JUAREZ	0.012	GUERRERO,SAN,MIGUEL,TOTOLAPAN
GUERRERO,SAN,MIGUEL,TOTOLAPAN	0.006	JALISCO,TLAQUEPAQUE
GUERRERO,SAN,MIGUEL,TOTOLAPAN	0.012	DISTRITO,FEDERAL,VENUSTIANO,CARRANZA
GUERRERO,SAN,MIGUEL,TOTOLAPAN	0.018	GUANAJUATO,LEON
GUERRERO,SAN,MIGUEL,TOTOLAPAN	0.006	GUERRERO,ARCELIA
GUERRERO,SAN,MIGUEL,TOTOLAPAN	0.012	GUERRERO,ZIRANDARO
GUERRERO,SAN,MIGUEL,TOTOLAPAN	0.006	DISTRITO,FEDERAL,TLALPAN
GUERRERO,SAN,MIGUEL,TOTOLAPAN	0.018	MICHOACAN,ZITACUARO
GUERRERO,SAN,MIGUEL,TOTOLAPAN	0.006	SONORA,GENERAL,PLUTARCO,ELIAS,CALLES
GUERRERO,SAN,MIGUEL,TOTOLAPAN	0.018	CHIHUAHUA,URIQUE
GUERRERO,SAN,MIGUEL,TOTOLAPAN	0.012	GUERRERO,QUECHULTENANGO
GUERRERO,SAN,MIGUEL,TOTOLAPAN	0.006	GUERRERO,AYUTLA,DE,LOS,LIBRES
GUERRERO,SAN,MIGUEL,TOTOLAPAN	0.018	CHIHUAHUA,GUERRERO
GUERRERO,SAN,MIGUEL,TOTOLAPAN	0.031	MEXICO,TECAMAC
GUERRERO,SAN,MIGUEL,TOTOLAPAN	0.012	MORELOS,TEMIXCO
GUERRERO,SAN,MIGUEL,TOTOLAPAN	0.018	GUERRERO,TELOLOAPAN
GUERRERO,SAN,MIGUEL,TOTOLAPAN	0.006	COLIMA,COLIMA
GUERRERO,SAN,MIGUEL,TOTOLAPAN	0.012	DISTRITO,FEDERAL,MIGUEL,HIDALGO
GUERRERO,SAN,MIGUEL,TOTOLAPAN	0.006	COLIMA,MANZANILLO
GUERRERO,SAN,MIGUEL,TOTOLAPAN	0.006	MEXICO,VALLE,DE,CHALCO,SOLIDARIDAD
GUERRERO,SAN,MIGUEL,TOTOLAPAN	0.006	SINALOA,ESCUINAPA
GUERRERO,SAN,MIGUEL,TOTOLAPAN	0.006	CHIHUAHUA,SAUCILLO
GUERRERO,SAN,MIGUEL,TOTOLAPAN	0.012	GUERRERO,APAXTLA
GUERRERO,SAN,MIGUEL,TOTOLAPAN	0.012	NUEVO,LEON,SAN,PEDRO,GARZA,GARCIA
GUERRERO,SAN,MIGUEL,TOTOLAPAN	0.018	SONORA,AGUA,PRIETA
GUERRERO,SAN,MIGUEL,TOTOLAPAN	0.006	SONORA,NAVOJOA
GUERRERO,SAN,MIGUEL,TOTOLAPAN	0.024	MICHOACAN,SAN,LUCAS
GUERRERO,SAN,MIGUEL,TOTOLAPAN	0.006	GUERRERO,COAHUAYUTLA,DE,JOSE,MARIA,IZAZAGA
GUERRERO,SAN,MIGUEL,TOTOLAPAN	0.018	MEXICO,TOLUCA
GUERRERO,SAN,MIGUEL,TOTOLAPAN	0.006	DISTRITO,FEDERAL,COYOACAN
GUERRERO,SAN,MIGUEL,TOTOLAPAN	0.012	DISTRITO,FEDERAL,XOCHIMILCO
GUERRERO,SAN,MIGUEL,TOTOLAPAN	0.006	MICHOACAN,PATZCUARO
GUERRERO,SAN,MIGUEL,TOTOLAPAN	0.006	DURANGO,TEPEHUANES
GUERRERO,SAN,MIGUEL,TOTOLAPAN	0.018	SONORA,PUERTO,PEÑASCO
GUERRERO,SAN,MIGUEL,TOTOLAPAN	0.031	CHIHUAHUA,AQUILES,SERDAN
GUERRERO,SAN,MIGUEL,TOTOLAPAN	0.012	GUERRERO,TLAPA,DE,COMONFORT
GUERRERO,SAN,MIGUEL,TOTOLAPAN	0.006	CHIHUAHUA,CUSIHUIRIACHI
GUERRERO,SAN,MIGUEL,TOTOLAPAN	0.006	MEXICO,TEJUPILCO
GUERRERO,SAN,MIGUEL,TOTOLAPAN	0.018	ZACATECAS,FRESNILLO
GUERRERO,SAN,MIGUEL,TOTOLAPAN	0.006	MEXICO,TEXCOCO
GUERRERO,SAN,MIGUEL,TOTOLAPAN	0.006	OAXACA,JUCHITAN,DE,ZARAGOZA
GUERRERO,SAN,MIGUEL,TOTOLAPAN	0.006	SONORA,SAN,LUIS,RIO,COLORADO
GUERRERO,SAN,MIGUEL,TOTOLAPAN	0.006	CHIHUAHUA,CASAS,GRANDES
GUERRERO,SAN,MIGUEL,TOTOLAPAN	0.024	SONORA,ALTAR
GUERRERO,SAN,MIGUEL,TOTOLAPAN	0.006	GUERRERO,CUAJINICUILAPA
GUERRERO,SAN,MIGUEL,TOTOLAPAN	0.006	MEXICO,ATIZAPAN,DE,ZARAGOZA
GUERRERO,SAN,MIGUEL,TOTOLAPAN	0.006	MICHOACAN,MUGICA
GUERRERO,SAN,MIGUEL,TOTOLAPAN	0.018	CHIAPAS,TUXTLA,GUTIERREZ
GUERRERO,SAN,MIGUEL,TOTOLAPAN	0.006	GUERRERO,TEPECOACUILCO,DE,TRUJANO
GUERRERO,SAN,MIGUEL,TOTOLAPAN	0.006	TABASCO,TENOSIQUE
GUERRERO,SAN,MIGUEL,TOTOLAPAN	0.006	HIDALGO,MINERAL,DE,LA,REFORMA
GUERRERO,SAN,MIGUEL,TOTOLAPAN	0.006	TAMAULIPAS,GONZALEZ
GUERRERO,SAN,MIGUEL,TOTOLAPAN	0.006	MICHOACAN,TURICATO
GUERRERO,SAN,MIGUEL,TOTOLAPAN	0.037	CHIHUAHUA,BACHINIVA
GUERRERO,SAN,MIGUEL,TOTOLAPAN	0.018	MEXICO,ZINACANTEPEC
GUERRERO,SAN,MIGUEL,TOTOLAPAN	0.006	MICHOACAN,BUENAVISTA
GUERRERO,SAN,MIGUEL,TOTOLAPAN	0.006	MICHOACAN,TACAMBARO
GUERRERO,SAN,MIGUEL,TOTOLAPAN	0.006	OAXACA,SALINA,CRUZ
GUERRERO,SAN,MIGUEL,TOTOLAPAN	0.012	ZACATECAS,CHALCHIHUITES
GUERRERO,SAN,MIGUEL,TOTOLAPAN	0.006	ZACATECAS,ZACATECAS
GUERRERO,SAN,MIGUEL,TOTOLAPAN	0.006	OAXACA,MATIAS,ROMERO,AVENDAÑO
GUERRERO,SAN,MIGUEL,TOTOLAPAN	0.006	QUERETARO,SAN,JUAN,DEL,RIO
GUERRERO,SAN,MIGUEL,TOTOLAPAN	0.012	COAHUILA,PIEDRAS,NEGRAS
GUERRERO,SAN,MIGUEL,TOTOLAPAN	0.006	GUANAJUATO,JERECUARO
GUERRERO,SAN,MIGUEL,TOTOLAPAN	0.031	MICHOACAN,CHINICUILA
GUERRERO,SAN,MIGUEL,TOTOLAPAN	0.012	MICHOACAN,COTIJA
GUERRERO,SAN,MIGUEL,TOTOLAPAN	0.006	VERACRUZ,ISLA
GUERRERO,SAN,MIGUEL,TOTOLAPAN	0.006	JALISCO,TALPA,DE,ALLENDE
GUERRERO,SAN,MIGUEL,TOTOLAPAN	0.006	MEXICO,TEOTIHUACAN
GUERRERO,SAN,MIGUEL,TOTOLAPAN	0.006	GUERRERO,TLALCHAPA
GUERRERO,SAN,MIGUEL,TOTOLAPAN	0.006	MEXICO,ACOLMAN
GUERRERO,SAN,MIGUEL,TOTOLAPAN	0.006	MEXICO,CHICOLOAPAN
GUERRERO,SAN,MIGUEL,TOTOLAPAN	0.006	MICHOACAN,VENUSTIANO,CARRANZA
GUERRERO,SAN,MIGUEL,TOTOLAPAN	0.018	DURANGO,NUEVO,IDEAL
GUERRERO,SAN,MIGUEL,TOTOLAPAN	0.006	MICHOACAN,PARACHO
GUERRERO,SAN,MIGUEL,TOTOLAPAN	0.006	MICHOACAN,PERIBAN
GUERRERO,SAN,MIGUEL,TOTOLAPAN	0.006	MICHOACAN,SAHUAYO
GUERRERO,SAN,MIGUEL,TOTOLAPAN	0.006	MICHOACAN,SALVADOR,ESCALANTE
GUERRERO,SAN,MIGUEL,TOTOLAPAN	0.006	MORELOS,TEPOZTLAN
GUERRERO,SAN,MIGUEL,TOTOLAPAN	0.012	CHIAPAS,LA,TRINITARIA
GUERRERO,SAN,MIGUEL,TOTOLAPAN	0.012	MEXICO,JUCHITEPEC
GUERRERO,SAN,MIGUEL,TOTOLAPAN	0.006	MEXICO,TENANCINGO
GUERRERO,SAN,MIGUEL,TOTOLAPAN	0.006	MEXICO,TONATICO
GUERRERO,SAN,MIGUEL,TOTOLAPAN	0.006	MICHOACAN,CARACUARO
GUERRERO,SAN,MIGUEL,TOTOLAPAN	0.006	MICHOACAN,CHARO
GUERRERO,SAN,MIGUEL,TOTOLAPAN	0.006	SAN,LUIS,POTOSI,SOLEDAD,DE,GRACIANO,SANCHEZ
GUERRERO,SAN,MIGUEL,TOTOLAPAN	0.006	GUANAJUATO,TARANDACUAO
GUERRERO,SAN,MIGUEL,TOTOLAPAN	0.006	GUERRERO,JUAN,R.,ESCUDERO
GUERRERO,SAN,MIGUEL,TOTOLAPAN	0.006	MICHOACAN,NUEVO,URECHO
GUERRERO,SAN,MIGUEL,TOTOLAPAN	0.006	MICHOACAN,QUIROGA
GUERRERO,SAN,MIGUEL,TOTOLAPAN	0.018	NUEVO,LEON,VALLECILLO
GUERRERO,SAN,MIGUEL,TOTOLAPAN	0.018	PUEBLA,IZUCAR,DE,MATAMOROS
GUERRERO,SAN,MIGUEL,TOTOLAPAN	0.006	TABASCO,BALANCAN
GUERRERO,SAN,MIGUEL,TOTOLAPAN	0.006	AGUASCALIENTES,PABELLON,DE,ARTEAGA
GUERRERO,SAN,MIGUEL,TOTOLAPAN	0.006	GUERRERO,ATLIXTAC
GUERRERO,SAN,MIGUEL,TOTOLAPAN	0.006	GUERRERO,COCULA
GUERRERO,SAN,MIGUEL,TOTOLAPAN	0.006	HIDALGO,SANTIAGO,TULANTEPEC,DE,LUGO,GUERRERO
GUERRERO,SAN,MIGUEL,TOTOLAPAN	0.006	HIDALGO,SINGUILUCAN
GUERRERO,SAN,MIGUEL,TOTOLAPAN	0.006	MICHOACAN,OCAMPO
GUERRERO,SAN,MIGUEL,TOTOLAPAN	0.006	MICHOACAN,PAJACUARAN
GUERRERO,SAN,MIGUEL,TOTOLAPAN	0.006	MORELOS,YECAPIXTLA
GUERRERO,SAN,MIGUEL,TOTOLAPAN	0.006	GUANAJUATO,OCAMPO
GUERRERO,SAN,MIGUEL,TOTOLAPAN	0.006	MORELOS,TEPALCINGO
GUERRERO,SAN,MIGUEL,TOTOLAPAN	0.012	NAYARIT,DEL,NAYAR
GUERRERO,SAN,MIGUEL,TOTOLAPAN	0.006	MICHOACAN,VILLAMAR
GUERRERO,SAN,MIGUEL,TOTOLAPAN	0.006	OAXACA,SANTA,MARIA,DEL,TULE
GUERRERO,SAN,MIGUEL,TOTOLAPAN	0.006	CHIAPAS,MOTOZINTLA
GUERRERO,SAN,MIGUEL,TOTOLAPAN	0.006	GUERRERO,OLINALA
GUERRERO,SAN,MIGUEL,TOTOLAPAN	0.006	JALISCO,TEOCUITATLAN,DE,CORONA
GUERRERO,SAN,MIGUEL,TOTOLAPAN	0.006	MEXICO,JILOTEPEC
GUERRERO,SAN,MIGUEL,TOTOLAPAN	0.006	MICHOACAN,TINGÜINDIN
GUERRERO,SAN,MIGUEL,TOTOLAPAN	0.012	OAXACA,SAN,ANTONINO,CASTILLO,VELASCO
GUERRERO,SAN,MIGUEL,TOTOLAPAN	0.012	VERACRUZ,VEGA,DE,ALATORRE
GUERRERO,SAN,MIGUEL,TOTOLAPAN	0.006	HIDALGO,CHILCUAUTLA
GUERRERO,SAN,MIGUEL,TOTOLAPAN	0.006	MICHOACAN,TLAZAZALCA
GUERRERO,SAN,MIGUEL,TOTOLAPAN	0.006	OAXACA,SAN,PEDRO,JICAYAN
GUERRERO,SAN,MIGUEL,TOTOLAPAN	0.006	PUEBLA,SAN,MATIAS,TLALANCALECA
GUERRERO,SAN,MIGUEL,TOTOLAPAN	0.006	VERACRUZ,HUATUSCO
MEXICO,TULTITLAN	0.008	SINALOA,COSALA
MEXICO,TULTITLAN	0.006	MICHOACAN,ZAMORA
MEXICO,TULTITLAN	0.005	MEXICO,CHALCO
MEXICO,TULTITLAN	0.006	COAHUILA,MATAMOROS
MEXICO,TULTITLAN	0.010	TABASCO,CUNDUACAN
MEXICO,TULTITLAN	0.006	GUERRERO,PILCAYA
MEXICO,TULTITLAN	0.008	NAYARIT,SAN,BLAS
MEXICO,TULTITLAN	0.005	MEXICO,DONATO,GUERRA
CHIHUAHUA,PRAXEDIS,G.,GUERRERO	0.006	SINALOA,COSALA
CHIHUAHUA,PRAXEDIS,G.,GUERRERO	0.008	TABASCO,CUNDUACAN
CHIHUAHUA,PRAXEDIS,G.,GUERRERO	0.006	NAYARIT,SAN,BLAS
GUANAJUATO,LEON	0.006	CHIHUAHUA,BACHINIVA
GUERRERO,LA,UNION,DE,ISIDORO,MONTES,DE,OCA	0.005	TABASCO,CUNDUACAN
CHIHUAHUA,OJINAGA	0.005	TABASCO,CUNDUACAN
MICHOACAN,ZITACUARO	0.006	CHIHUAHUA,BACHINIVA
SINALOA,COSALA	0.006	MICHOACAN,HUETAMO
SINALOA,COSALA	0.006	SONORA,CANANEA
SINALOA,COSALA	0.010	MICHOACAN,ZAMORA
SINALOA,COSALA	0.006	TABASCO,HUIMANGUILLO
SINALOA,COSALA	0.008	MEXICO,CHALCO
SINALOA,COSALA	0.010	COAHUILA,MATAMOROS
SINALOA,COSALA	0.006	JALISCO,TEQUILA
SINALOA,COSALA	0.006	GUANAJUATO,SALAMANCA
SINALOA,COSALA	0.015	TABASCO,CUNDUACAN
SINALOA,COSALA	0.010	GUERRERO,PILCAYA
SINALOA,COSALA	0.012	NAYARIT,SAN,BLAS
SINALOA,COSALA	0.006	MICHOACAN,HUIRAMBA
SINALOA,COSALA	0.008	MEXICO,DONATO,GUERRA
SINALOA,COSALA	0.006	ZACATECAS,VILLA,GONZALEZ,ORTEGA
SINALOA,COSALA	0.006	COAHUILA,NAVA
CHIHUAHUA,URIQUE	0.006	CHIHUAHUA,BACHINIVA
JALISCO,PUERTO,VALLARTA	0.005	TABASCO,CUNDUACAN
MICHOACAN,HUETAMO	0.008	TABASCO,CUNDUACAN
MICHOACAN,HUETAMO	0.006	NAYARIT,SAN,BLAS
CHIHUAHUA,GUERRERO	0.006	CHIHUAHUA,BACHINIVA
MEXICO,TECAMAC	0.006	MICHOACAN,SAN,LUCAS
MEXICO,TECAMAC	0.008	CHIHUAHUA,AQUILES,SERDAN
MEXICO,TECAMAC	0.006	SONORA,ALTAR
MEXICO,TECAMAC	0.010	CHIHUAHUA,BACHINIVA
MEXICO,TECAMAC	0.008	MICHOACAN,CHINICUILA
GUERRERO,TELOLOAPAN	0.006	CHIHUAHUA,BACHINIVA
SONORA,CANANEA	0.008	TABASCO,CUNDUACAN
SONORA,CANANEA	0.006	NAYARIT,SAN,BLAS
TABASCO,CENTRO	0.005	TABASCO,CUNDUACAN
CHIHUAHUA,MATAMOROS	0.005	TABASCO,CUNDUACAN
DURANGO,EL,ORO	0.005	TABASCO,CUNDUACAN
MICHOACAN,TANCITARO	0.005	TABASCO,CUNDUACAN
MEXICO,HUIXQUILUCAN	0.005	TABASCO,CUNDUACAN
MICHOACAN,ZAMORA	0.006	MEXICO,CHALCO
MICHOACAN,ZAMORA	0.008	COAHUILA,MATAMOROS
MICHOACAN,ZAMORA	0.013	TABASCO,CUNDUACAN
MICHOACAN,ZAMORA	0.008	GUERRERO,PILCAYA
MICHOACAN,ZAMORA	0.010	NAYARIT,SAN,BLAS
MICHOACAN,ZAMORA	0.006	MEXICO,DONATO,GUERRA
TABASCO,HUIMANGUILLO	0.008	TABASCO,CUNDUACAN
TABASCO,HUIMANGUILLO	0.006	NAYARIT,SAN,BLAS
SONORA,AGUA,PRIETA	0.006	CHIHUAHUA,BACHINIVA
DURANGO,CUENCAME	0.005	TABASCO,CUNDUACAN
MICHOACAN,SAN,LUCAS	0.006	CHIHUAHUA,AQUILES,SERDAN
MICHOACAN,SAN,LUCAS	0.005	SONORA,ALTAR
MICHOACAN,SAN,LUCAS	0.008	CHIHUAHUA,BACHINIVA
MICHOACAN,SAN,LUCAS	0.006	MICHOACAN,CHINICUILA
NUEVO,LEON,CADEREYTA,JIMENEZ	0.005	TABASCO,CUNDUACAN
CHIAPAS,SUCHIATE	0.005	TABASCO,CUNDUACAN
MEXICO,TOLUCA	0.006	CHIHUAHUA,BACHINIVA
MEXICO,CHALCO	0.006	COAHUILA,MATAMOROS
MEXICO,CHALCO	0.010	TABASCO,CUNDUACAN
MEXICO,CHALCO	0.006	GUERRERO,PILCAYA
MEXICO,CHALCO	0.008	NAYARIT,SAN,BLAS
MEXICO,CHALCO	0.005	MEXICO,DONATO,GUERRA
GUERRERO,TLAPEHUALA	0.005	TABASCO,CUNDUACAN
SONORA,PUERTO,PEÑASCO	0.006	CHIHUAHUA,BACHINIVA
CHIHUAHUA,AQUILES,SERDAN	0.006	SONORA,ALTAR
CHIHUAHUA,AQUILES,SERDAN	0.010	CHIHUAHUA,BACHINIVA
CHIHUAHUA,AQUILES,SERDAN	0.008	MICHOACAN,CHINICUILA
COAHUILA,MATAMOROS	0.013	TABASCO,CUNDUACAN
COAHUILA,MATAMOROS	0.008	GUERRERO,PILCAYA
COAHUILA,MATAMOROS	0.010	NAYARIT,SAN,BLAS
COAHUILA,MATAMOROS	0.006	MEXICO,DONATO,GUERRA
GUANAJUATO,PENJAMO	0.005	TABASCO,CUNDUACAN
JALISCO,TEQUILA	0.008	TABASCO,CUNDUACAN
JALISCO,TEQUILA	0.006	NAYARIT,SAN,BLAS
ZACATECAS,FRESNILLO	0.006	CHIHUAHUA,BACHINIVA
DISTRITO,FEDERAL,TLAHUAC	0.005	TABASCO,CUNDUACAN
SONORA,ALTAR	0.008	CHIHUAHUA,BACHINIVA
SONORA,ALTAR	0.006	MICHOACAN,CHINICUILA
GUANAJUATO,ACAMBARO	0.005	TABASCO,CUNDUACAN
GUANAJUATO,SALAMANCA	0.008	TABASCO,CUNDUACAN
GUANAJUATO,SALAMANCA	0.006	NAYARIT,SAN,BLAS
GUERRERO,EDUARDO,NERI	0.005	TABASCO,CUNDUACAN
MORELOS,TLALTIZAPAN	0.005	TABASCO,CUNDUACAN
CHIAPAS,TUXTLA,GUTIERREZ	0.006	CHIHUAHUA,BACHINIVA
TABASCO,CUNDUACAN	0.005	CHIHUAHUA,BATOPILAS
TABASCO,CUNDUACAN	0.005	MICHOACAN,VISTA,HERMOSA
TABASCO,CUNDUACAN	0.005	MICHOACAN,MARAVATIO
TABASCO,CUNDUACAN	0.005	MEXICO,ZUMPANGO
TABASCO,CUNDUACAN	0.013	GUERRERO,PILCAYA
TABASCO,CUNDUACAN	0.005	MICHOACAN,ECUANDUREO
TABASCO,CUNDUACAN	0.015	NAYARIT,SAN,BLAS
TABASCO,CUNDUACAN	0.008	MICHOACAN,HUIRAMBA
TABASCO,CUNDUACAN	0.005	OAXACA,ZIMATLAN,DE,ALVAREZ
TABASCO,CUNDUACAN	0.005	JALISCO,PIHUAMO
TABASCO,CUNDUACAN	0.010	MEXICO,DONATO,GUERRA
TABASCO,CUNDUACAN	0.005	VERACRUZ,TIHUATLAN
TABASCO,CUNDUACAN	0.005	MEXICO,VILLA,GUERRERO
TABASCO,CUNDUACAN	0.005	MICHOACAN,TARETAN
TABASCO,CUNDUACAN	0.008	ZACATECAS,VILLA,GONZALEZ,ORTEGA
TABASCO,CUNDUACAN	0.008	COAHUILA,NAVA
TABASCO,CUNDUACAN	0.005	JALISCO,TOTOTLAN
TABASCO,CUNDUACAN	0.005	OAXACA,SANTIAGO,SUCHILQUITONGO
TABASCO,CUNDUACAN	0.005	ZACATECAS,NOCHISTLAN,DE,MEJIA
CHIHUAHUA,BACHINIVA	0.006	MEXICO,ZINACANTEPEC
CHIHUAHUA,BACHINIVA	0.010	MICHOACAN,CHINICUILA
CHIHUAHUA,BACHINIVA	0.006	DURANGO,NUEVO,IDEAL
CHIHUAHUA,BACHINIVA	0.006	NUEVO,LEON,VALLECILLO
CHIHUAHUA,BACHINIVA	0.006	PUEBLA,IZUCAR,DE,MATAMOROS
GUERRERO,PILCAYA	0.010	NAYARIT,SAN,BLAS
GUERRERO,PILCAYA	0.006	MEXICO,DONATO,GUERRA
NAYARIT,SAN,BLAS	0.006	MICHOACAN,HUIRAMBA
NAYARIT,SAN,BLAS	0.008	MEXICO,DONATO,GUERRA
NAYARIT,SAN,BLAS	0.006	ZACATECAS,VILLA,GONZALEZ,ORTEGA
NAYARIT,SAN,BLAS	0.006	COAHUILA,NAVA
