# Supplementary material for: Analysis of México’s Narco-War Network (2007–2011)
Source: PLoS One. 2015 May 18;10(5):e0126503. doi: 10.1371/journal.pone.0126503 (PMC4436224; doi:10.1371/journal.pone.0126503)
Supplement: S1 Compressed file — Each file contains all the correlations above certain threshold (indicated in the name of the file), during a particular month (also indicated in the name of the file). The file names have the value of θ followed by the number of the i th month, starting from January of 2007 until Sept. 2011. (ZIP) [file pone.0126503.s004.zip › Correlations_by_month/0.005__29.sif]

CHIHUAHUA,JUAREZ	0.012	SINALOA,CULIACAN
CHIHUAHUA,JUAREZ	0.225	GUERRERO,ACAPULCO,DE,JUAREZ
CHIHUAHUA,JUAREZ	0.044	DURANGO,GOMEZ,PALACIO
CHIHUAHUA,JUAREZ	0.025	COAHUILA,TORREON
CHIHUAHUA,JUAREZ	0.012	SONORA,NOGALES
CHIHUAHUA,JUAREZ	0.187	DURANGO,DURANGO
CHIHUAHUA,JUAREZ	0.006	TAMAULIPAS,REYNOSA
CHIHUAHUA,JUAREZ	0.025	SINALOA,GUASAVE
CHIHUAHUA,JUAREZ	0.069	MICHOACAN,URUAPAN
CHIHUAHUA,JUAREZ	0.006	SINALOA,SINALOA
CHIHUAHUA,JUAREZ	0.050	DURANGO,LERDO
CHIHUAHUA,JUAREZ	0.006	MORELOS,CUERNAVACA
CHIHUAHUA,JUAREZ	0.031	SINALOA,SALVADOR,ALVARADO
CHIHUAHUA,JUAREZ	0.012	GUERRERO,CHILPANCINGO,DE,LOS,BRAVO
CHIHUAHUA,JUAREZ	0.012	MEXICO,NEZAHUALCOYOTL
CHIHUAHUA,JUAREZ	0.012	TAMAULIPAS,NUEVO,LAREDO
CHIHUAHUA,JUAREZ	0.025	MICHOACAN,APATZINGAN
CHIHUAHUA,JUAREZ	0.012	JALISCO,GUADALAJARA
CHIHUAHUA,JUAREZ	0.031	CHIHUAHUA,GUADALUPE
CHIHUAHUA,JUAREZ	0.012	DURANGO,PUEBLO,NUEVO
CHIHUAHUA,JUAREZ	0.019	DISTRITO,FEDERAL,IZTAPALAPA
CHIHUAHUA,JUAREZ	0.012	TAMAULIPAS,MATAMOROS
CHIHUAHUA,JUAREZ	0.006	BAJA,CALIFORNIA,MEXICALI
CHIHUAHUA,JUAREZ	0.012	CHIHUAHUA,NUEVO,CASAS,GRANDES
CHIHUAHUA,JUAREZ	0.025	CHIHUAHUA,CAMARGO
CHIHUAHUA,JUAREZ	0.050	CHIHUAHUA,GUADALUPE,Y,CALVO
CHIHUAHUA,JUAREZ	0.050	GUERRERO,TAXCO,DE,ALARCON
CHIHUAHUA,JUAREZ	0.019	CHIHUAHUA,CUAUHTEMOC
CHIHUAHUA,JUAREZ	0.006	BAJA,CALIFORNIA,PLAYAS,DE,ROSARITO
CHIHUAHUA,JUAREZ	0.019	QUINTANA,ROO,BENITO,JUAREZ
CHIHUAHUA,JUAREZ	0.019	SINALOA,EL,FUERTE
CHIHUAHUA,JUAREZ	0.006	SINALOA,SAN,IGNACIO
CHIHUAHUA,JUAREZ	0.019	CHIHUAHUA,MADERA
CHIHUAHUA,JUAREZ	0.006	CHIHUAHUA,PRAXEDIS,G.,GUERRERO
CHIHUAHUA,JUAREZ	0.006	JALISCO,TLAQUEPAQUE
CHIHUAHUA,JUAREZ	0.006	NAYARIT,XALISCO
CHIHUAHUA,JUAREZ	0.044	VERACRUZ,VERACRUZ
CHIHUAHUA,JUAREZ	0.019	GUANAJUATO,LEON
CHIHUAHUA,JUAREZ	0.012	BAJA,CALIFORNIA,ENSENADA
CHIHUAHUA,JUAREZ	0.006	GUERRERO,ATOYAC,DE,ALVAREZ
CHIHUAHUA,JUAREZ	0.044	GUERRERO,LA,UNION,DE,ISIDORO,MONTES,DE,OCA
CHIHUAHUA,JUAREZ	0.025	GUERRERO,ARCELIA
CHIHUAHUA,JUAREZ	0.006	GUERRERO,COYUCA,DE,BENITEZ
CHIHUAHUA,JUAREZ	0.143	SONORA,CABORCA
CHIHUAHUA,JUAREZ	0.012	GUERRERO,AJUCHITLAN,DEL,PROGRESO
CHIHUAHUA,JUAREZ	0.019	SINALOA,ROSARIO
CHIHUAHUA,JUAREZ	0.012	SINALOA,ELOTA
CHIHUAHUA,JUAREZ	0.006	MICHOACAN,ZITACUARO
CHIHUAHUA,JUAREZ	0.012	TAMAULIPAS,VICTORIA
CHIHUAHUA,JUAREZ	0.012	MICHOACAN,HUETAMO
CHIHUAHUA,JUAREZ	0.019	CHIHUAHUA,GUERRERO
CHIHUAHUA,JUAREZ	0.006	CHIAPAS,TAPACHULA
CHIHUAHUA,JUAREZ	0.006	GUERRERO,TELOLOAPAN
CHIHUAHUA,JUAREZ	0.006	MICHOACAN,TEPALCATEPEC
CHIHUAHUA,JUAREZ	0.006	CHIHUAHUA,MATAMOROS
CHIHUAHUA,JUAREZ	0.006	SONORA,MAGDALENA
CHIHUAHUA,JUAREZ	0.006	CHIHUAHUA,RIVA,PALACIO
CHIHUAHUA,JUAREZ	0.006	GUERRERO,OMETEPEC
CHIHUAHUA,JUAREZ	0.012	MEXICO,IXTAPALUCA
CHIHUAHUA,JUAREZ	0.044	VERACRUZ,ACAJETE
CHIHUAHUA,JUAREZ	0.006	MEXICO,NICOLAS,ROMERO
CHIHUAHUA,JUAREZ	0.006	MICHOACAN,SAN,LUCAS
CHIHUAHUA,JUAREZ	0.012	MEXICO,TOLUCA
CHIHUAHUA,JUAREZ	0.006	DISTRITO,FEDERAL,COYOACAN
CHIHUAHUA,JUAREZ	0.019	MEXICO,CHIMALHUACAN
CHIHUAHUA,JUAREZ	0.019	SONORA,YECORA
CHIHUAHUA,JUAREZ	0.019	GUERRERO,CHILAPA,DE,ALVAREZ
CHIHUAHUA,JUAREZ	0.025	CHIHUAHUA,AQUILES,SERDAN
CHIHUAHUA,JUAREZ	0.025	DURANGO,MEZQUITAL
CHIHUAHUA,JUAREZ	0.006	SONORA,ALAMOS
CHIHUAHUA,JUAREZ	0.019	GUERRERO,GENERAL,HELIODORO,CASTILLO
CHIHUAHUA,JUAREZ	0.006	GUERRERO,SAN,MARCOS
CHIHUAHUA,JUAREZ	0.019	MEXICO,TEJUPILCO
CHIHUAHUA,JUAREZ	0.006	CAMPECHE,CARMEN
CHIHUAHUA,JUAREZ	0.006	COLIMA,VILLA,DE,ALVAREZ
CHIHUAHUA,JUAREZ	0.006	COAHUILA,SALTILLO
CHIHUAHUA,JUAREZ	0.125	GUANAJUATO,APASEO,EL,ALTO
CHIHUAHUA,JUAREZ	0.025	SONORA,ALTAR
CHIHUAHUA,JUAREZ	0.006	MEXICO,LUVIANOS
CHIHUAHUA,JUAREZ	0.012	MICHOACAN,MUGICA
CHIHUAHUA,JUAREZ	0.006	MORELOS,HUITZILAC
CHIHUAHUA,JUAREZ	0.019	MORELOS,PUENTE,DE,IXTLA
CHIHUAHUA,JUAREZ	0.025	DURANGO,OCAMPO
CHIHUAHUA,JUAREZ	0.006	MICHOACAN,COAHUAYANA
CHIHUAHUA,JUAREZ	0.006	TABASCO,TENOSIQUE
CHIHUAHUA,JUAREZ	0.006	JALISCO,LAGOS,DE,MORENO
CHIHUAHUA,JUAREZ	0.006	CHIAPAS,FRONTERA,COMALAPA
CHIHUAHUA,JUAREZ	0.075	GUANAJUATO,APASEO,EL,GRANDE
CHIHUAHUA,JUAREZ	0.006	JALISCO,OCOTLAN
CHIHUAHUA,JUAREZ	0.019	GUERRERO,CUTZAMALA,DE,PINZON
CHIHUAHUA,JUAREZ	0.012	MICHOACAN,HIDALGO
CHIHUAHUA,JUAREZ	0.012	AGUASCALIENTES,JESUS,MARIA
CHIHUAHUA,JUAREZ	0.006	CHIHUAHUA,TEMOSACHIC
CHIHUAHUA,JUAREZ	0.006	DURANGO,GUANACEVI
CHIHUAHUA,JUAREZ	0.012	CHIHUAHUA,BUENAVENTURA
CHIHUAHUA,JUAREZ	0.006	CHIHUAHUA,MORELOS
CHIHUAHUA,JUAREZ	0.006	MEXICO,ZINACANTEPEC
CHIHUAHUA,JUAREZ	0.006	MICHOACAN,YURECUARO
CHIHUAHUA,JUAREZ	0.012	VERACRUZ,COATZACOALCOS
CHIHUAHUA,JUAREZ	0.006	VERACRUZ,XALAPA
CHIHUAHUA,JUAREZ	0.012	CHIHUAHUA,CARICHI
CHIHUAHUA,JUAREZ	0.006	GUANAJUATO,CORTAZAR
CHIHUAHUA,JUAREZ	0.006	GUERRERO,BENITO,JUAREZ
CHIHUAHUA,JUAREZ	0.012	PUEBLA,PUEBLA
CHIHUAHUA,JUAREZ	0.019	CHIHUAHUA,SANTA,ISABEL
CHIHUAHUA,JUAREZ	0.006	MICHOACAN,CHINICUILA
CHIHUAHUA,JUAREZ	0.006	SONORA,IMURIS
CHIHUAHUA,JUAREZ	0.012	SONORA,ROSARIO
CHIHUAHUA,JUAREZ	0.006	VERACRUZ,ISLA
CHIHUAHUA,JUAREZ	0.012	GUANAJUATO,MOROLEON
CHIHUAHUA,JUAREZ	0.012	MEXICO,AXAPUSCO
CHIHUAHUA,JUAREZ	0.006	MICHOACAN,TARIMBARO
CHIHUAHUA,JUAREZ	0.006	OAXACA,PUTLA,VILLA,DE,GUERRERO
CHIHUAHUA,JUAREZ	0.019	VERACRUZ,PLAYA,VICENTE
CHIHUAHUA,JUAREZ	0.006	GUANAJUATO,COMONFORT
CHIHUAHUA,JUAREZ	0.006	GUERRERO,HUITZUCO,DE,LOS,FIGUEROA
CHIHUAHUA,JUAREZ	0.012	GUERRERO,TLACOACHISTLAHUACA
CHIHUAHUA,JUAREZ	0.006	JALISCO,IXTLAHUACAN,DEL,RIO
CHIHUAHUA,JUAREZ	0.006	CHIAPAS,REFORMA
CHIHUAHUA,JUAREZ	0.019	DURANGO,NUEVO,IDEAL
CHIHUAHUA,JUAREZ	0.006	MEXICO,LERMA
CHIHUAHUA,JUAREZ	0.006	MICHOACAN,PARACHO
CHIHUAHUA,JUAREZ	0.006	OAXACA,SAN,AGUSTIN,LOXICHA
CHIHUAHUA,JUAREZ	0.006	COAHUILA,FRANCISCO,I.,MADERO
CHIHUAHUA,JUAREZ	0.031	DURANGO,SAN,BERNARDO
CHIHUAHUA,JUAREZ	0.006	MEXICO,JALTENCO
CHIHUAHUA,JUAREZ	0.012	MEXICO,TLALMANALCO
CHIHUAHUA,JUAREZ	0.006	MICHOACAN,TOCUMBO
CHIHUAHUA,JUAREZ	0.006	PUEBLA,XICOTEPEC
CHIHUAHUA,JUAREZ	0.025	SONORA,BENITO,JUAREZ
CHIHUAHUA,JUAREZ	0.006	VERACRUZ,TANTOYUCA
CHIHUAHUA,JUAREZ	0.006	COLIMA,CUAUHTEMOC
CHIHUAHUA,JUAREZ	0.006	MEXICO,TLATLAYA
CHIHUAHUA,JUAREZ	0.006	TABASCO,BALANCAN
CHIHUAHUA,JUAREZ	0.006	VERACRUZ,CORDOBA
CHIHUAHUA,JUAREZ	0.006	MICHOACAN,JACONA
CHIHUAHUA,JUAREZ	0.006	MICHOACAN,JIMENEZ
CHIHUAHUA,JUAREZ	0.006	MICHOACAN,SANTA,ANA,MAYA
CHIHUAHUA,JUAREZ	0.006	VERACRUZ,ATZALAN
CHIHUAHUA,JUAREZ	0.006	MORELOS,TLALNEPANTLA
CHIHUAHUA,JUAREZ	0.006	PUEBLA,VENUSTIANO,CARRANZA
CHIHUAHUA,JUAREZ	0.012	VERACRUZ,CATEMACO
CHIHUAHUA,JUAREZ	0.006	MICHOACAN,NAHUATZEN
CHIHUAHUA,JUAREZ	0.012	VERACRUZ,NANCHITAL,DE,LAZARO,CARDENAS,DEL,RIO
CHIHUAHUA,JUAREZ	0.006	CHIAPAS,ARRIAGA
CHIHUAHUA,JUAREZ	0.012	DURANGO,GENERAL,SIMON,BOLIVAR
CHIHUAHUA,JUAREZ	0.012	MEXICO,COCOTITLAN
CHIHUAHUA,JUAREZ	0.006	VERACRUZ,ACAYUCAN
CHIHUAHUA,JUAREZ	0.006	MICHOACAN,JUNGAPEO
CHIHUAHUA,JUAREZ	0.006	OAXACA,EL,ESPINAL
CHIHUAHUA,JUAREZ	0.006	OAXACA,SAN,PABLO,COATLAN
CHIHUAHUA,JUAREZ	0.006	PUEBLA,JUAN,C.,BONILLA
CHIHUAHUA,JUAREZ	0.006	VERACRUZ,IXHUATLAN,DE,MADERO
CHIHUAHUA,JUAREZ	0.006	VERACRUZ,JALCOMULCO
BAJA,CALIFORNIA,TIJUANA	0.007	MICHOACAN,LAZARO,CARDENAS
BAJA,CALIFORNIA,TIJUANA	0.007	GUERRERO,IGUALA,DE,LA,INDEPENDENCIA
BAJA,CALIFORNIA,TIJUANA	0.006	SINALOA,COSALA
BAJA,CALIFORNIA,TIJUANA	0.008	TABASCO,CUNDUACAN
BAJA,CALIFORNIA,TIJUANA	0.006	NAYARIT,SAN,BLAS
GUERRERO,ACAPULCO,DE,JUAREZ	0.014	DURANGO,GOMEZ,PALACIO
GUERRERO,ACAPULCO,DE,JUAREZ	0.008	COAHUILA,TORREON
GUERRERO,ACAPULCO,DE,JUAREZ	0.060	DURANGO,DURANGO
GUERRERO,ACAPULCO,DE,JUAREZ	0.008	SINALOA,GUASAVE
GUERRERO,ACAPULCO,DE,JUAREZ	0.022	MICHOACAN,URUAPAN
GUERRERO,ACAPULCO,DE,JUAREZ	0.016	DURANGO,LERDO
GUERRERO,ACAPULCO,DE,JUAREZ	0.010	SINALOA,SALVADOR,ALVARADO
GUERRERO,ACAPULCO,DE,JUAREZ	0.008	MICHOACAN,APATZINGAN
GUERRERO,ACAPULCO,DE,JUAREZ	0.010	CHIHUAHUA,GUADALUPE
GUERRERO,ACAPULCO,DE,JUAREZ	0.006	DISTRITO,FEDERAL,IZTAPALAPA
GUERRERO,ACAPULCO,DE,JUAREZ	0.008	CHIHUAHUA,CAMARGO
GUERRERO,ACAPULCO,DE,JUAREZ	0.016	CHIHUAHUA,GUADALUPE,Y,CALVO
GUERRERO,ACAPULCO,DE,JUAREZ	0.016	GUERRERO,TAXCO,DE,ALARCON
GUERRERO,ACAPULCO,DE,JUAREZ	0.006	CHIHUAHUA,CUAUHTEMOC
GUERRERO,ACAPULCO,DE,JUAREZ	0.006	QUINTANA,ROO,BENITO,JUAREZ
GUERRERO,ACAPULCO,DE,JUAREZ	0.006	SINALOA,EL,FUERTE
GUERRERO,ACAPULCO,DE,JUAREZ	0.006	CHIHUAHUA,MADERA
GUERRERO,ACAPULCO,DE,JUAREZ	0.014	VERACRUZ,VERACRUZ
GUERRERO,ACAPULCO,DE,JUAREZ	0.006	GUANAJUATO,LEON
GUERRERO,ACAPULCO,DE,JUAREZ	0.014	GUERRERO,LA,UNION,DE,ISIDORO,MONTES,DE,OCA
GUERRERO,ACAPULCO,DE,JUAREZ	0.008	GUERRERO,ARCELIA
GUERRERO,ACAPULCO,DE,JUAREZ	0.046	SONORA,CABORCA
GUERRERO,ACAPULCO,DE,JUAREZ	0.006	SINALOA,ROSARIO
GUERRERO,ACAPULCO,DE,JUAREZ	0.006	CHIHUAHUA,GUERRERO
GUERRERO,ACAPULCO,DE,JUAREZ	0.014	VERACRUZ,ACAJETE
GUERRERO,ACAPULCO,DE,JUAREZ	0.006	MEXICO,CHIMALHUACAN
GUERRERO,ACAPULCO,DE,JUAREZ	0.006	SONORA,YECORA
GUERRERO,ACAPULCO,DE,JUAREZ	0.006	GUERRERO,CHILAPA,DE,ALVAREZ
GUERRERO,ACAPULCO,DE,JUAREZ	0.008	CHIHUAHUA,AQUILES,SERDAN
GUERRERO,ACAPULCO,DE,JUAREZ	0.008	DURANGO,MEZQUITAL
GUERRERO,ACAPULCO,DE,JUAREZ	0.006	GUERRERO,GENERAL,HELIODORO,CASTILLO
GUERRERO,ACAPULCO,DE,JUAREZ	0.006	MEXICO,TEJUPILCO
GUERRERO,ACAPULCO,DE,JUAREZ	0.040	GUANAJUATO,APASEO,EL,ALTO
GUERRERO,ACAPULCO,DE,JUAREZ	0.008	SONORA,ALTAR
GUERRERO,ACAPULCO,DE,JUAREZ	0.006	MORELOS,PUENTE,DE,IXTLA
GUERRERO,ACAPULCO,DE,JUAREZ	0.008	DURANGO,OCAMPO
GUERRERO,ACAPULCO,DE,JUAREZ	0.024	GUANAJUATO,APASEO,EL,GRANDE
GUERRERO,ACAPULCO,DE,JUAREZ	0.006	GUERRERO,CUTZAMALA,DE,PINZON
GUERRERO,ACAPULCO,DE,JUAREZ	0.006	CHIHUAHUA,SANTA,ISABEL
GUERRERO,ACAPULCO,DE,JUAREZ	0.006	VERACRUZ,PLAYA,VICENTE
GUERRERO,ACAPULCO,DE,JUAREZ	0.006	DURANGO,NUEVO,IDEAL
GUERRERO,ACAPULCO,DE,JUAREZ	0.010	DURANGO,SAN,BERNARDO
GUERRERO,ACAPULCO,DE,JUAREZ	0.008	SONORA,BENITO,JUAREZ
DURANGO,GOMEZ,PALACIO	0.012	DURANGO,DURANGO
DURANGO,GOMEZ,PALACIO	0.009	SONORA,CABORCA
DURANGO,GOMEZ,PALACIO	0.008	GUANAJUATO,APASEO,EL,ALTO
COAHUILA,TORREON	0.007	DURANGO,DURANGO
COAHUILA,TORREON	0.005	SONORA,CABORCA
DURANGO,DURANGO	0.007	SINALOA,GUASAVE
DURANGO,DURANGO	0.018	MICHOACAN,URUAPAN
DURANGO,DURANGO	0.013	DURANGO,LERDO
DURANGO,DURANGO	0.008	SINALOA,SALVADOR,ALVARADO
DURANGO,DURANGO	0.007	MICHOACAN,APATZINGAN
DURANGO,DURANGO	0.008	CHIHUAHUA,GUADALUPE
DURANGO,DURANGO	0.007	CHIHUAHUA,CAMARGO
DURANGO,DURANGO	0.013	CHIHUAHUA,GUADALUPE,Y,CALVO
DURANGO,DURANGO	0.013	GUERRERO,TAXCO,DE,ALARCON
DURANGO,DURANGO	0.012	VERACRUZ,VERACRUZ
DURANGO,DURANGO	0.012	GUERRERO,LA,UNION,DE,ISIDORO,MONTES,DE,OCA
DURANGO,DURANGO	0.007	GUERRERO,ARCELIA
DURANGO,DURANGO	0.038	SONORA,CABORCA
DURANGO,DURANGO	0.012	VERACRUZ,ACAJETE
DURANGO,DURANGO	0.007	CHIHUAHUA,AQUILES,SERDAN
DURANGO,DURANGO	0.007	DURANGO,MEZQUITAL
DURANGO,DURANGO	0.033	GUANAJUATO,APASEO,EL,ALTO
DURANGO,DURANGO	0.007	SONORA,ALTAR
DURANGO,DURANGO	0.007	DURANGO,OCAMPO
DURANGO,DURANGO	0.020	GUANAJUATO,APASEO,EL,GRANDE
DURANGO,DURANGO	0.008	DURANGO,SAN,BERNARDO
DURANGO,DURANGO	0.007	SONORA,BENITO,JUAREZ
SINALOA,GUASAVE	0.005	SONORA,CABORCA
MICHOACAN,URUAPAN	0.014	SONORA,CABORCA
MICHOACAN,URUAPAN	0.012	GUANAJUATO,APASEO,EL,ALTO
MICHOACAN,URUAPAN	0.007	GUANAJUATO,APASEO,EL,GRANDE
DURANGO,LERDO	0.010	SONORA,CABORCA
DURANGO,LERDO	0.009	GUANAJUATO,APASEO,EL,ALTO
DURANGO,LERDO	0.005	GUANAJUATO,APASEO,EL,GRANDE
SINALOA,SALVADOR,ALVARADO	0.006	SONORA,CABORCA
SINALOA,SALVADOR,ALVARADO	0.006	GUANAJUATO,APASEO,EL,ALTO
MICHOACAN,APATZINGAN	0.005	SONORA,CABORCA
CHIHUAHUA,GUADALUPE	0.006	SONORA,CABORCA
CHIHUAHUA,GUADALUPE	0.006	GUANAJUATO,APASEO,EL,ALTO
CHIHUAHUA,CAMARGO	0.005	SONORA,CABORCA
CHIHUAHUA,GUADALUPE,Y,CALVO	0.010	SONORA,CABORCA
CHIHUAHUA,GUADALUPE,Y,CALVO	0.009	GUANAJUATO,APASEO,EL,ALTO
CHIHUAHUA,GUADALUPE,Y,CALVO	0.005	GUANAJUATO,APASEO,EL,GRANDE
GUERRERO,TAXCO,DE,ALARCON	0.010	SONORA,CABORCA
GUERRERO,TAXCO,DE,ALARCON	0.009	GUANAJUATO,APASEO,EL,ALTO
GUERRERO,TAXCO,DE,ALARCON	0.005	GUANAJUATO,APASEO,EL,GRANDE
VERACRUZ,VERACRUZ	0.009	SONORA,CABORCA
VERACRUZ,VERACRUZ	0.008	GUANAJUATO,APASEO,EL,ALTO
GUERRERO,LA,UNION,DE,ISIDORO,MONTES,DE,OCA	0.009	SONORA,CABORCA
GUERRERO,LA,UNION,DE,ISIDORO,MONTES,DE,OCA	0.008	GUANAJUATO,APASEO,EL,ALTO
GUERRERO,ARCELIA	0.005	SONORA,CABORCA
SONORA,CABORCA	0.009	VERACRUZ,ACAJETE
SONORA,CABORCA	0.005	CHIHUAHUA,AQUILES,SERDAN
SONORA,CABORCA	0.005	DURANGO,MEZQUITAL
SONORA,CABORCA	0.025	GUANAJUATO,APASEO,EL,ALTO
SONORA,CABORCA	0.005	SONORA,ALTAR
SONORA,CABORCA	0.005	DURANGO,OCAMPO
SONORA,CABORCA	0.015	GUANAJUATO,APASEO,EL,GRANDE
SONORA,CABORCA	0.006	DURANGO,SAN,BERNARDO
SONORA,CABORCA	0.005	SONORA,BENITO,JUAREZ
VERACRUZ,ACAJETE	0.008	GUANAJUATO,APASEO,EL,ALTO
GUANAJUATO,APASEO,EL,ALTO	0.013	GUANAJUATO,APASEO,EL,GRANDE
GUANAJUATO,APASEO,EL,ALTO	0.006	DURANGO,SAN,BERNARDO
