# Supplementary material for: Analysis of México’s Narco-War Network (2007–2011)
Source: PLoS One. 2015 May 18;10(5):e0126503. doi: 10.1371/journal.pone.0126503 (PMC4436224; doi:10.1371/journal.pone.0126503)
Supplement: S1 Compressed file — Each file contains all the correlations above certain threshold (indicated in the name of the file), during a particular month (also indicated in the name of the file). The file names have the value of θ followed by the number of the i th month, starting from January of 2007 until Sept. 2011. (ZIP) [file pone.0126503.s004.zip › Correlations_by_month/0.005__3.sif]

CHIHUAHUA,JUAREZ	0.022	SINALOA,CULIACAN
CHIHUAHUA,JUAREZ	0.022	CHIHUAHUA,CHIHUAHUA
CHIHUAHUA,JUAREZ	0.055	DURANGO,GOMEZ,PALACIO
CHIHUAHUA,JUAREZ	0.033	SINALOA,NAVOLATO
CHIHUAHUA,JUAREZ	0.066	NUEVO,LEON,MONTERREY
CHIHUAHUA,JUAREZ	0.011	MICHOACAN,MORELIA
CHIHUAHUA,JUAREZ	0.011	SINALOA,AHOME
CHIHUAHUA,JUAREZ	0.011	MICHOACAN,URUAPAN
CHIHUAHUA,JUAREZ	0.022	SINALOA,SALVADOR,ALVARADO
CHIHUAHUA,JUAREZ	0.022	JALISCO,GUADALAJARA
CHIHUAHUA,JUAREZ	0.033	CHIHUAHUA,GUADALUPE
CHIHUAHUA,JUAREZ	0.022	DURANGO,SANTIAGO,PAPASQUIARO
CHIHUAHUA,JUAREZ	0.011	DISTRITO,FEDERAL,IZTAPALAPA
CHIHUAHUA,JUAREZ	0.011	BAJA,CALIFORNIA,MEXICALI
CHIHUAHUA,JUAREZ	0.011	SONORA,CAJEME
CHIHUAHUA,JUAREZ	0.077	MICHOACAN,LAZARO,CARDENAS
CHIHUAHUA,JUAREZ	0.044	SONORA,HERMOSILLO
CHIHUAHUA,JUAREZ	0.022	SINALOA,BADIRAGUATO
CHIHUAHUA,JUAREZ	0.022	CHIHUAHUA,CUAUHTEMOC
CHIHUAHUA,JUAREZ	0.044	QUINTANA,ROO,BENITO,JUAREZ
CHIHUAHUA,JUAREZ	0.011	GUANAJUATO,CELAYA
CHIHUAHUA,JUAREZ	0.011	MEXICO,TULTITLAN
CHIHUAHUA,JUAREZ	0.011	GUANAJUATO,LEON
CHIHUAHUA,JUAREZ	0.055	DISTRITO,FEDERAL,CUAUHTEMOC
CHIHUAHUA,JUAREZ	0.022	GUERRERO,COYUCA,DE,BENITEZ
CHIHUAHUA,JUAREZ	0.011	SONORA,CABORCA
CHIHUAHUA,JUAREZ	0.033	GUERRERO,AJUCHITLAN,DEL,PROGRESO
CHIHUAHUA,JUAREZ	0.022	MICHOACAN,HUETAMO
CHIHUAHUA,JUAREZ	0.011	MORELOS,TEMIXCO
CHIHUAHUA,JUAREZ	0.033	NUEVO,LEON,SAN,NICOLAS,DE,LOS,GARZA
CHIHUAHUA,JUAREZ	0.011	MICHOACAN,TEPALCATEPEC
CHIHUAHUA,JUAREZ	0.011	NUEVO,LEON,APODACA
CHIHUAHUA,JUAREZ	0.011	DURANGO,TAMAZULA
CHIHUAHUA,JUAREZ	0.011	SONORA,MAGDALENA
CHIHUAHUA,JUAREZ	0.011	CHIHUAHUA,GUACHOCHI
CHIHUAHUA,JUAREZ	0.044	NUEVO,LEON,SANTA,CATARINA
CHIHUAHUA,JUAREZ	0.044	NUEVO,LEON,SAN,PEDRO,GARZA,GARCIA
CHIHUAHUA,JUAREZ	0.044	VERACRUZ,ACAJETE
CHIHUAHUA,JUAREZ	0.011	SONORA,NAVOJOA
CHIHUAHUA,JUAREZ	0.011	DISTRITO,FEDERAL,COYOACAN
CHIHUAHUA,JUAREZ	0.011	MEXICO,CHIMALHUACAN
CHIHUAHUA,JUAREZ	0.011	GUANAJUATO,PENJAMO
CHIHUAHUA,JUAREZ	0.011	COLIMA,VILLA,DE,ALVAREZ
CHIHUAHUA,JUAREZ	0.011	OAXACA,JUCHITAN,DE,ZARAGOZA
CHIHUAHUA,JUAREZ	0.011	SONORA,ALTAR
CHIHUAHUA,JUAREZ	0.011	MICHOACAN,MUGICA
CHIHUAHUA,JUAREZ	0.011	MORELOS,HUITZILAC
CHIHUAHUA,JUAREZ	0.022	DISTRITO,FEDERAL,CUAJIMALPA,DE,MORELOS
CHIHUAHUA,JUAREZ	0.022	DURANGO,OCAMPO
CHIHUAHUA,JUAREZ	0.011	GUERRERO,LEONARDO,BRAVO
CHIHUAHUA,JUAREZ	0.011	TABASCO,CUNDUACAN
CHIHUAHUA,JUAREZ	0.011	MICHOACAN,HIDALGO
CHIHUAHUA,JUAREZ	0.011	CHIHUAHUA,MORELOS
CHIHUAHUA,JUAREZ	0.011	MICHOACAN,PARACUARO
CHIHUAHUA,JUAREZ	0.033	MICHOACAN,COTIJA
CHIHUAHUA,JUAREZ	0.011	CHIAPAS,TONALA
CHIHUAHUA,JUAREZ	0.011	MICHOACAN,PARACHO
CHIHUAHUA,JUAREZ	0.011	MICHOACAN,PERIBAN
CHIHUAHUA,JUAREZ	0.022	MICHOACAN,TUMBISCATIO
CHIHUAHUA,JUAREZ	0.011	NUEVO,LEON,GARCIA
CHIHUAHUA,JUAREZ	0.011	TABASCO,BALANCAN
CHIHUAHUA,JUAREZ	0.022	VERACRUZ,SAN,ANDRES,TUXTLA
CHIHUAHUA,JUAREZ	0.011	DISTRITO,FEDERAL,MILPA,ALTA
CHIHUAHUA,JUAREZ	0.022	MORELOS,COATLAN,DEL,RIO
CHIHUAHUA,JUAREZ	0.022	JALISCO,SAN,JUANITO,DE,ESCOBEDO
CHIHUAHUA,JUAREZ	0.022	MICHOACAN,SENGUIO
CHIHUAHUA,JUAREZ	0.033	MICHOACAN,TZINTZUNTZAN
CHIHUAHUA,JUAREZ	0.011	BAJA,CALIFORNIA,SUR,MULEGE
CHIHUAHUA,JUAREZ	0.011	GUANAJUATO,MANUEL,DOBLADO
CHIHUAHUA,JUAREZ	0.011	MICHOACAN,TINGÜINDIN
CHIHUAHUA,JUAREZ	0.011	SAN,LUIS,POTOSI,CIUDAD,FERNANDEZ
SINALOA,CULIACAN	0.010	DURANGO,GOMEZ,PALACIO
SINALOA,CULIACAN	0.006	SINALOA,NAVOLATO
SINALOA,CULIACAN	0.012	NUEVO,LEON,MONTERREY
SINALOA,CULIACAN	0.006	CHIHUAHUA,GUADALUPE
SINALOA,CULIACAN	0.014	MICHOACAN,LAZARO,CARDENAS
SINALOA,CULIACAN	0.008	SONORA,HERMOSILLO
SINALOA,CULIACAN	0.008	QUINTANA,ROO,BENITO,JUAREZ
SINALOA,CULIACAN	0.010	DISTRITO,FEDERAL,CUAUHTEMOC
SINALOA,CULIACAN	0.006	GUERRERO,AJUCHITLAN,DEL,PROGRESO
SINALOA,CULIACAN	0.006	NUEVO,LEON,SAN,NICOLAS,DE,LOS,GARZA
SINALOA,CULIACAN	0.008	NUEVO,LEON,SANTA,CATARINA
SINALOA,CULIACAN	0.008	NUEVO,LEON,SAN,PEDRO,GARZA,GARCIA
SINALOA,CULIACAN	0.008	VERACRUZ,ACAJETE
SINALOA,CULIACAN	0.006	MICHOACAN,COTIJA
SINALOA,CULIACAN	0.006	MICHOACAN,TZINTZUNTZAN
BAJA,CALIFORNIA,TIJUANA	0.084	GUERRERO,ACAPULCO,DE,JUAREZ
BAJA,CALIFORNIA,TIJUANA	0.012	SINALOA,MAZATLAN
BAJA,CALIFORNIA,TIJUANA	0.060	DURANGO,DURANGO
BAJA,CALIFORNIA,TIJUANA	0.024	SINALOA,GUASAVE
BAJA,CALIFORNIA,TIJUANA	0.012	MEXICO,ECATEPEC,DE,MORELOS
BAJA,CALIFORNIA,TIJUANA	0.012	DURANGO,LERDO
BAJA,CALIFORNIA,TIJUANA	0.012	MORELOS,CUERNAVACA
BAJA,CALIFORNIA,TIJUANA	0.012	TAMAULIPAS,NUEVO,LAREDO
BAJA,CALIFORNIA,TIJUANA	0.048	MICHOACAN,APATZINGAN
BAJA,CALIFORNIA,TIJUANA	0.036	GUERRERO,PETATLAN
BAJA,CALIFORNIA,TIJUANA	0.060	GUERRERO,PUNGARABATO
BAJA,CALIFORNIA,TIJUANA	0.012	DURANGO,PUEBLO,NUEVO
BAJA,CALIFORNIA,TIJUANA	0.012	TAMAULIPAS,MATAMOROS
BAJA,CALIFORNIA,TIJUANA	0.024	GUERRERO,COYUCA,DE,CATALAN
BAJA,CALIFORNIA,TIJUANA	0.048	AGUASCALIENTES,AGUASCALIENTES
BAJA,CALIFORNIA,TIJUANA	0.036	CHIHUAHUA,ASCENSION
BAJA,CALIFORNIA,TIJUANA	0.012	SINALOA,MOCORITO
BAJA,CALIFORNIA,TIJUANA	0.036	GUERRERO,TAXCO,DE,ALARCON
BAJA,CALIFORNIA,TIJUANA	0.024	DISTRITO,FEDERAL,GUSTAVO,A.,MADERO
BAJA,CALIFORNIA,TIJUANA	0.024	GUERRERO,IGUALA,DE,LA,INDEPENDENCIA
BAJA,CALIFORNIA,TIJUANA	0.036	MEXICO,NAUCALPAN,DE,JUAREZ
BAJA,CALIFORNIA,TIJUANA	0.012	TAMAULIPAS,VALLE,HERMOSO
BAJA,CALIFORNIA,TIJUANA	0.036	SINALOA,ELOTA
BAJA,CALIFORNIA,TIJUANA	0.036	SINALOA,COSALA
BAJA,CALIFORNIA,TIJUANA	0.024	DISTRITO,FEDERAL,MIGUEL,HIDALGO
BAJA,CALIFORNIA,TIJUANA	0.012	SONORA,CANANEA
BAJA,CALIFORNIA,TIJUANA	0.036	TABASCO,CENTRO
BAJA,CALIFORNIA,TIJUANA	0.012	MICHOACAN,LA,HUACANA
BAJA,CALIFORNIA,TIJUANA	0.012	MICHOACAN,ZAMORA
BAJA,CALIFORNIA,TIJUANA	0.012	GUERRERO,OMETEPEC
BAJA,CALIFORNIA,TIJUANA	0.024	MEXICO,IXTAPALUCA
BAJA,CALIFORNIA,TIJUANA	0.012	MEXICO,OCOYOACAC
BAJA,CALIFORNIA,TIJUANA	0.012	OAXACA,OAXACA,DE,JUAREZ
BAJA,CALIFORNIA,TIJUANA	0.012	TABASCO,HUIMANGUILLO
BAJA,CALIFORNIA,TIJUANA	0.012	JALISCO,TONALA
BAJA,CALIFORNIA,TIJUANA	0.012	CHIAPAS,SUCHIATE
BAJA,CALIFORNIA,TIJUANA	0.036	GUERRERO,COAHUAYUTLA,DE,JOSE,MARIA,IZAZAGA
BAJA,CALIFORNIA,TIJUANA	0.012	MICHOACAN,AGUILILLA
BAJA,CALIFORNIA,TIJUANA	0.012	MICHOACAN,AQUILA
BAJA,CALIFORNIA,TIJUANA	0.012	DURANGO,CANATLAN
BAJA,CALIFORNIA,TIJUANA	0.024	CAMPECHE,CARMEN
BAJA,CALIFORNIA,TIJUANA	0.012	DISTRITO,FEDERAL,TLAHUAC
BAJA,CALIFORNIA,TIJUANA	0.012	NUEVO,LEON,GENERAL,ESCOBEDO
BAJA,CALIFORNIA,TIJUANA	0.012	CHIAPAS,PALENQUE
BAJA,CALIFORNIA,TIJUANA	0.024	MICHOACAN,ZIRACUARETIRO
BAJA,CALIFORNIA,TIJUANA	0.048	CHIAPAS,FRONTERA,COMALAPA
BAJA,CALIFORNIA,TIJUANA	0.012	DISTRITO,FEDERAL,BENITO,JUAREZ
BAJA,CALIFORNIA,TIJUANA	0.012	GUANAJUATO,CUERAMARO
BAJA,CALIFORNIA,TIJUANA	0.060	QUINTANA,ROO,SOLIDARIDAD
BAJA,CALIFORNIA,TIJUANA	0.012	AGUASCALIENTES,JESUS,MARIA
BAJA,CALIFORNIA,TIJUANA	0.024	CHIHUAHUA,OCAMPO
BAJA,CALIFORNIA,TIJUANA	0.012	MICHOACAN,TURICATO
BAJA,CALIFORNIA,TIJUANA	0.036	MICHOACAN,ECUANDUREO
BAJA,CALIFORNIA,TIJUANA	0.024	VERACRUZ,COATZACOALCOS
BAJA,CALIFORNIA,TIJUANA	0.036	VERACRUZ,XALAPA
BAJA,CALIFORNIA,TIJUANA	0.012	PUEBLA,PUEBLA
BAJA,CALIFORNIA,TIJUANA	0.012	CHIAPAS,FRONTERA,HIDALGO
BAJA,CALIFORNIA,TIJUANA	0.024	CHIAPAS,REFORMA
BAJA,CALIFORNIA,TIJUANA	0.012	MICHOACAN,SAHUAYO
BAJA,CALIFORNIA,TIJUANA	0.012	MORELOS,MIACATLAN
BAJA,CALIFORNIA,TIJUANA	0.012	CHIAPAS,SAN,CRISTOBAL,DE,LAS,CASAS
BAJA,CALIFORNIA,TIJUANA	0.012	GUANAJUATO,TARANDACUAO
BAJA,CALIFORNIA,TIJUANA	0.012	CHIAPAS,MAPASTEPEC
BAJA,CALIFORNIA,TIJUANA	0.012	MICHOACAN,OCAMPO
BAJA,CALIFORNIA,TIJUANA	0.012	TABASCO,NACAJUCA
BAJA,CALIFORNIA,TIJUANA	0.024	MICHOACAN,JIQUILPAN
BAJA,CALIFORNIA,TIJUANA	0.012	TABASCO,COMALCALCO
BAJA,CALIFORNIA,TIJUANA	0.024	NUEVO,LEON,MARIN
BAJA,CALIFORNIA,TIJUANA	0.024	QUERETARO,CORREGIDORA
BAJA,CALIFORNIA,TIJUANA	0.012	OAXACA,SAN,JACINTO,AMILPAS
CHIHUAHUA,CHIHUAHUA	0.010	DURANGO,GOMEZ,PALACIO
CHIHUAHUA,CHIHUAHUA	0.006	SINALOA,NAVOLATO
CHIHUAHUA,CHIHUAHUA	0.012	NUEVO,LEON,MONTERREY
CHIHUAHUA,CHIHUAHUA	0.006	CHIHUAHUA,GUADALUPE
CHIHUAHUA,CHIHUAHUA	0.014	MICHOACAN,LAZARO,CARDENAS
CHIHUAHUA,CHIHUAHUA	0.008	SONORA,HERMOSILLO
CHIHUAHUA,CHIHUAHUA	0.008	QUINTANA,ROO,BENITO,JUAREZ
CHIHUAHUA,CHIHUAHUA	0.010	DISTRITO,FEDERAL,CUAUHTEMOC
CHIHUAHUA,CHIHUAHUA	0.006	GUERRERO,AJUCHITLAN,DEL,PROGRESO
CHIHUAHUA,CHIHUAHUA	0.006	NUEVO,LEON,SAN,NICOLAS,DE,LOS,GARZA
CHIHUAHUA,CHIHUAHUA	0.008	NUEVO,LEON,SANTA,CATARINA
CHIHUAHUA,CHIHUAHUA	0.008	NUEVO,LEON,SAN,PEDRO,GARZA,GARCIA
CHIHUAHUA,CHIHUAHUA	0.008	VERACRUZ,ACAJETE
CHIHUAHUA,CHIHUAHUA	0.006	MICHOACAN,COTIJA
CHIHUAHUA,CHIHUAHUA	0.006	MICHOACAN,TZINTZUNTZAN
GUERRERO,ACAPULCO,DE,JUAREZ	0.007	SINALOA,MAZATLAN
GUERRERO,ACAPULCO,DE,JUAREZ	0.035	DURANGO,DURANGO
GUERRERO,ACAPULCO,DE,JUAREZ	0.014	SINALOA,GUASAVE
GUERRERO,ACAPULCO,DE,JUAREZ	0.007	MEXICO,ECATEPEC,DE,MORELOS
GUERRERO,ACAPULCO,DE,JUAREZ	0.007	DURANGO,LERDO
GUERRERO,ACAPULCO,DE,JUAREZ	0.007	MORELOS,CUERNAVACA
GUERRERO,ACAPULCO,DE,JUAREZ	0.007	TAMAULIPAS,NUEVO,LAREDO
GUERRERO,ACAPULCO,DE,JUAREZ	0.028	MICHOACAN,APATZINGAN
GUERRERO,ACAPULCO,DE,JUAREZ	0.021	GUERRERO,PETATLAN
GUERRERO,ACAPULCO,DE,JUAREZ	0.035	GUERRERO,PUNGARABATO
GUERRERO,ACAPULCO,DE,JUAREZ	0.007	DURANGO,PUEBLO,NUEVO
GUERRERO,ACAPULCO,DE,JUAREZ	0.007	TAMAULIPAS,MATAMOROS
GUERRERO,ACAPULCO,DE,JUAREZ	0.014	GUERRERO,COYUCA,DE,CATALAN
GUERRERO,ACAPULCO,DE,JUAREZ	0.028	AGUASCALIENTES,AGUASCALIENTES
GUERRERO,ACAPULCO,DE,JUAREZ	0.021	CHIHUAHUA,ASCENSION
GUERRERO,ACAPULCO,DE,JUAREZ	0.007	SINALOA,MOCORITO
GUERRERO,ACAPULCO,DE,JUAREZ	0.021	GUERRERO,TAXCO,DE,ALARCON
GUERRERO,ACAPULCO,DE,JUAREZ	0.014	DISTRITO,FEDERAL,GUSTAVO,A.,MADERO
GUERRERO,ACAPULCO,DE,JUAREZ	0.014	GUERRERO,IGUALA,DE,LA,INDEPENDENCIA
GUERRERO,ACAPULCO,DE,JUAREZ	0.021	MEXICO,NAUCALPAN,DE,JUAREZ
GUERRERO,ACAPULCO,DE,JUAREZ	0.007	TAMAULIPAS,VALLE,HERMOSO
GUERRERO,ACAPULCO,DE,JUAREZ	0.021	SINALOA,ELOTA
GUERRERO,ACAPULCO,DE,JUAREZ	0.021	SINALOA,COSALA
GUERRERO,ACAPULCO,DE,JUAREZ	0.014	DISTRITO,FEDERAL,MIGUEL,HIDALGO
GUERRERO,ACAPULCO,DE,JUAREZ	0.007	SONORA,CANANEA
GUERRERO,ACAPULCO,DE,JUAREZ	0.021	TABASCO,CENTRO
GUERRERO,ACAPULCO,DE,JUAREZ	0.007	MICHOACAN,LA,HUACANA
GUERRERO,ACAPULCO,DE,JUAREZ	0.007	MICHOACAN,ZAMORA
GUERRERO,ACAPULCO,DE,JUAREZ	0.007	GUERRERO,OMETEPEC
GUERRERO,ACAPULCO,DE,JUAREZ	0.014	MEXICO,IXTAPALUCA
GUERRERO,ACAPULCO,DE,JUAREZ	0.007	MEXICO,OCOYOACAC
GUERRERO,ACAPULCO,DE,JUAREZ	0.007	OAXACA,OAXACA,DE,JUAREZ
GUERRERO,ACAPULCO,DE,JUAREZ	0.007	TABASCO,HUIMANGUILLO
GUERRERO,ACAPULCO,DE,JUAREZ	0.007	JALISCO,TONALA
GUERRERO,ACAPULCO,DE,JUAREZ	0.007	CHIAPAS,SUCHIATE
GUERRERO,ACAPULCO,DE,JUAREZ	0.021	GUERRERO,COAHUAYUTLA,DE,JOSE,MARIA,IZAZAGA
GUERRERO,ACAPULCO,DE,JUAREZ	0.007	MICHOACAN,AGUILILLA
GUERRERO,ACAPULCO,DE,JUAREZ	0.007	MICHOACAN,AQUILA
GUERRERO,ACAPULCO,DE,JUAREZ	0.007	DURANGO,CANATLAN
GUERRERO,ACAPULCO,DE,JUAREZ	0.014	CAMPECHE,CARMEN
GUERRERO,ACAPULCO,DE,JUAREZ	0.007	DISTRITO,FEDERAL,TLAHUAC
GUERRERO,ACAPULCO,DE,JUAREZ	0.007	NUEVO,LEON,GENERAL,ESCOBEDO
GUERRERO,ACAPULCO,DE,JUAREZ	0.007	CHIAPAS,PALENQUE
GUERRERO,ACAPULCO,DE,JUAREZ	0.014	MICHOACAN,ZIRACUARETIRO
GUERRERO,ACAPULCO,DE,JUAREZ	0.028	CHIAPAS,FRONTERA,COMALAPA
GUERRERO,ACAPULCO,DE,JUAREZ	0.007	DISTRITO,FEDERAL,BENITO,JUAREZ
GUERRERO,ACAPULCO,DE,JUAREZ	0.007	GUANAJUATO,CUERAMARO
GUERRERO,ACAPULCO,DE,JUAREZ	0.035	QUINTANA,ROO,SOLIDARIDAD
GUERRERO,ACAPULCO,DE,JUAREZ	0.007	AGUASCALIENTES,JESUS,MARIA
GUERRERO,ACAPULCO,DE,JUAREZ	0.014	CHIHUAHUA,OCAMPO
GUERRERO,ACAPULCO,DE,JUAREZ	0.007	MICHOACAN,TURICATO
GUERRERO,ACAPULCO,DE,JUAREZ	0.021	MICHOACAN,ECUANDUREO
GUERRERO,ACAPULCO,DE,JUAREZ	0.014	VERACRUZ,COATZACOALCOS
GUERRERO,ACAPULCO,DE,JUAREZ	0.021	VERACRUZ,XALAPA
GUERRERO,ACAPULCO,DE,JUAREZ	0.007	PUEBLA,PUEBLA
GUERRERO,ACAPULCO,DE,JUAREZ	0.007	CHIAPAS,FRONTERA,HIDALGO
GUERRERO,ACAPULCO,DE,JUAREZ	0.014	CHIAPAS,REFORMA
GUERRERO,ACAPULCO,DE,JUAREZ	0.007	MICHOACAN,SAHUAYO
GUERRERO,ACAPULCO,DE,JUAREZ	0.007	MORELOS,MIACATLAN
GUERRERO,ACAPULCO,DE,JUAREZ	0.007	CHIAPAS,SAN,CRISTOBAL,DE,LAS,CASAS
GUERRERO,ACAPULCO,DE,JUAREZ	0.007	GUANAJUATO,TARANDACUAO
GUERRERO,ACAPULCO,DE,JUAREZ	0.007	CHIAPAS,MAPASTEPEC
GUERRERO,ACAPULCO,DE,JUAREZ	0.007	MICHOACAN,OCAMPO
GUERRERO,ACAPULCO,DE,JUAREZ	0.007	TABASCO,NACAJUCA
GUERRERO,ACAPULCO,DE,JUAREZ	0.014	MICHOACAN,JIQUILPAN
GUERRERO,ACAPULCO,DE,JUAREZ	0.007	TABASCO,COMALCALCO
GUERRERO,ACAPULCO,DE,JUAREZ	0.014	NUEVO,LEON,MARIN
GUERRERO,ACAPULCO,DE,JUAREZ	0.014	QUERETARO,CORREGIDORA
GUERRERO,ACAPULCO,DE,JUAREZ	0.007	OAXACA,SAN,JACINTO,AMILPAS
DURANGO,GOMEZ,PALACIO	0.015	SINALOA,NAVOLATO
DURANGO,GOMEZ,PALACIO	0.030	NUEVO,LEON,MONTERREY
DURANGO,GOMEZ,PALACIO	0.005	MICHOACAN,MORELIA
DURANGO,GOMEZ,PALACIO	0.005	SINALOA,AHOME
DURANGO,GOMEZ,PALACIO	0.005	MICHOACAN,URUAPAN
DURANGO,GOMEZ,PALACIO	0.010	SINALOA,SALVADOR,ALVARADO
DURANGO,GOMEZ,PALACIO	0.010	JALISCO,GUADALAJARA
DURANGO,GOMEZ,PALACIO	0.015	CHIHUAHUA,GUADALUPE
DURANGO,GOMEZ,PALACIO	0.010	DURANGO,SANTIAGO,PAPASQUIARO
DURANGO,GOMEZ,PALACIO	0.005	DISTRITO,FEDERAL,IZTAPALAPA
DURANGO,GOMEZ,PALACIO	0.005	BAJA,CALIFORNIA,MEXICALI
DURANGO,GOMEZ,PALACIO	0.005	SONORA,CAJEME
DURANGO,GOMEZ,PALACIO	0.035	MICHOACAN,LAZARO,CARDENAS
DURANGO,GOMEZ,PALACIO	0.020	SONORA,HERMOSILLO
DURANGO,GOMEZ,PALACIO	0.010	SINALOA,BADIRAGUATO
DURANGO,GOMEZ,PALACIO	0.010	CHIHUAHUA,CUAUHTEMOC
DURANGO,GOMEZ,PALACIO	0.020	QUINTANA,ROO,BENITO,JUAREZ
DURANGO,GOMEZ,PALACIO	0.005	GUANAJUATO,CELAYA
DURANGO,GOMEZ,PALACIO	0.005	MEXICO,TULTITLAN
DURANGO,GOMEZ,PALACIO	0.005	GUANAJUATO,LEON
DURANGO,GOMEZ,PALACIO	0.025	DISTRITO,FEDERAL,CUAUHTEMOC
DURANGO,GOMEZ,PALACIO	0.010	GUERRERO,COYUCA,DE,BENITEZ
DURANGO,GOMEZ,PALACIO	0.005	SONORA,CABORCA
DURANGO,GOMEZ,PALACIO	0.015	GUERRERO,AJUCHITLAN,DEL,PROGRESO
DURANGO,GOMEZ,PALACIO	0.010	MICHOACAN,HUETAMO
DURANGO,GOMEZ,PALACIO	0.005	MORELOS,TEMIXCO
DURANGO,GOMEZ,PALACIO	0.015	NUEVO,LEON,SAN,NICOLAS,DE,LOS,GARZA
DURANGO,GOMEZ,PALACIO	0.005	MICHOACAN,TEPALCATEPEC
DURANGO,GOMEZ,PALACIO	0.005	NUEVO,LEON,APODACA
DURANGO,GOMEZ,PALACIO	0.005	DURANGO,TAMAZULA
DURANGO,GOMEZ,PALACIO	0.005	SONORA,MAGDALENA
DURANGO,GOMEZ,PALACIO	0.005	CHIHUAHUA,GUACHOCHI
DURANGO,GOMEZ,PALACIO	0.020	NUEVO,LEON,SANTA,CATARINA
DURANGO,GOMEZ,PALACIO	0.020	NUEVO,LEON,SAN,PEDRO,GARZA,GARCIA
DURANGO,GOMEZ,PALACIO	0.020	VERACRUZ,ACAJETE
DURANGO,GOMEZ,PALACIO	0.005	SONORA,NAVOJOA
DURANGO,GOMEZ,PALACIO	0.005	DISTRITO,FEDERAL,COYOACAN
DURANGO,GOMEZ,PALACIO	0.005	MEXICO,CHIMALHUACAN
DURANGO,GOMEZ,PALACIO	0.005	GUANAJUATO,PENJAMO
DURANGO,GOMEZ,PALACIO	0.005	COLIMA,VILLA,DE,ALVAREZ
DURANGO,GOMEZ,PALACIO	0.005	OAXACA,JUCHITAN,DE,ZARAGOZA
DURANGO,GOMEZ,PALACIO	0.005	SONORA,ALTAR
DURANGO,GOMEZ,PALACIO	0.005	MICHOACAN,MUGICA
DURANGO,GOMEZ,PALACIO	0.005	MORELOS,HUITZILAC
DURANGO,GOMEZ,PALACIO	0.010	DISTRITO,FEDERAL,CUAJIMALPA,DE,MORELOS
DURANGO,GOMEZ,PALACIO	0.010	DURANGO,OCAMPO
DURANGO,GOMEZ,PALACIO	0.005	GUERRERO,LEONARDO,BRAVO
DURANGO,GOMEZ,PALACIO	0.005	TABASCO,CUNDUACAN
DURANGO,GOMEZ,PALACIO	0.005	MICHOACAN,HIDALGO
DURANGO,GOMEZ,PALACIO	0.005	CHIHUAHUA,MORELOS
DURANGO,GOMEZ,PALACIO	0.005	MICHOACAN,PARACUARO
DURANGO,GOMEZ,PALACIO	0.015	MICHOACAN,COTIJA
DURANGO,GOMEZ,PALACIO	0.005	CHIAPAS,TONALA
DURANGO,GOMEZ,PALACIO	0.005	MICHOACAN,PARACHO
DURANGO,GOMEZ,PALACIO	0.005	MICHOACAN,PERIBAN
DURANGO,GOMEZ,PALACIO	0.010	MICHOACAN,TUMBISCATIO
DURANGO,GOMEZ,PALACIO	0.005	NUEVO,LEON,GARCIA
DURANGO,GOMEZ,PALACIO	0.005	TABASCO,BALANCAN
DURANGO,GOMEZ,PALACIO	0.010	VERACRUZ,SAN,ANDRES,TUXTLA
DURANGO,GOMEZ,PALACIO	0.005	DISTRITO,FEDERAL,MILPA,ALTA
DURANGO,GOMEZ,PALACIO	0.010	MORELOS,COATLAN,DEL,RIO
DURANGO,GOMEZ,PALACIO	0.010	JALISCO,SAN,JUANITO,DE,ESCOBEDO
DURANGO,GOMEZ,PALACIO	0.010	MICHOACAN,SENGUIO
DURANGO,GOMEZ,PALACIO	0.015	MICHOACAN,TZINTZUNTZAN
DURANGO,GOMEZ,PALACIO	0.005	BAJA,CALIFORNIA,SUR,MULEGE
DURANGO,GOMEZ,PALACIO	0.005	GUANAJUATO,MANUEL,DOBLADO
DURANGO,GOMEZ,PALACIO	0.005	MICHOACAN,TINGÜINDIN
DURANGO,GOMEZ,PALACIO	0.005	SAN,LUIS,POTOSI,CIUDAD,FERNANDEZ
SINALOA,MAZATLAN	0.005	DURANGO,DURANGO
SINALOA,MAZATLAN	0.005	GUERRERO,PUNGARABATO
SINALOA,MAZATLAN	0.005	QUINTANA,ROO,SOLIDARIDAD
DURANGO,DURANGO	0.010	SINALOA,GUASAVE
DURANGO,DURANGO	0.005	MEXICO,ECATEPEC,DE,MORELOS
DURANGO,DURANGO	0.005	DURANGO,LERDO
DURANGO,DURANGO	0.005	MORELOS,CUERNAVACA
DURANGO,DURANGO	0.005	TAMAULIPAS,NUEVO,LAREDO
DURANGO,DURANGO	0.020	MICHOACAN,APATZINGAN
DURANGO,DURANGO	0.015	GUERRERO,PETATLAN
DURANGO,DURANGO	0.025	GUERRERO,PUNGARABATO
DURANGO,DURANGO	0.005	DURANGO,PUEBLO,NUEVO
DURANGO,DURANGO	0.005	TAMAULIPAS,MATAMOROS
DURANGO,DURANGO	0.010	GUERRERO,COYUCA,DE,CATALAN
DURANGO,DURANGO	0.020	AGUASCALIENTES,AGUASCALIENTES
DURANGO,DURANGO	0.015	CHIHUAHUA,ASCENSION
DURANGO,DURANGO	0.005	SINALOA,MOCORITO
DURANGO,DURANGO	0.015	GUERRERO,TAXCO,DE,ALARCON
DURANGO,DURANGO	0.010	DISTRITO,FEDERAL,GUSTAVO,A.,MADERO
DURANGO,DURANGO	0.010	GUERRERO,IGUALA,DE,LA,INDEPENDENCIA
DURANGO,DURANGO	0.015	MEXICO,NAUCALPAN,DE,JUAREZ
DURANGO,DURANGO	0.005	TAMAULIPAS,VALLE,HERMOSO
DURANGO,DURANGO	0.015	SINALOA,ELOTA
DURANGO,DURANGO	0.015	SINALOA,COSALA
DURANGO,DURANGO	0.010	DISTRITO,FEDERAL,MIGUEL,HIDALGO
DURANGO,DURANGO	0.005	SONORA,CANANEA
DURANGO,DURANGO	0.015	TABASCO,CENTRO
DURANGO,DURANGO	0.005	MICHOACAN,LA,HUACANA
DURANGO,DURANGO	0.005	MICHOACAN,ZAMORA
DURANGO,DURANGO	0.005	GUERRERO,OMETEPEC
DURANGO,DURANGO	0.010	MEXICO,IXTAPALUCA
DURANGO,DURANGO	0.005	MEXICO,OCOYOACAC
DURANGO,DURANGO	0.005	OAXACA,OAXACA,DE,JUAREZ
DURANGO,DURANGO	0.005	TABASCO,HUIMANGUILLO
DURANGO,DURANGO	0.005	JALISCO,TONALA
DURANGO,DURANGO	0.005	CHIAPAS,SUCHIATE
DURANGO,DURANGO	0.015	GUERRERO,COAHUAYUTLA,DE,JOSE,MARIA,IZAZAGA
DURANGO,DURANGO	0.005	MICHOACAN,AGUILILLA
DURANGO,DURANGO	0.005	MICHOACAN,AQUILA
DURANGO,DURANGO	0.005	DURANGO,CANATLAN
DURANGO,DURANGO	0.010	CAMPECHE,CARMEN
DURANGO,DURANGO	0.005	DISTRITO,FEDERAL,TLAHUAC
DURANGO,DURANGO	0.005	NUEVO,LEON,GENERAL,ESCOBEDO
DURANGO,DURANGO	0.005	CHIAPAS,PALENQUE
DURANGO,DURANGO	0.010	MICHOACAN,ZIRACUARETIRO
DURANGO,DURANGO	0.020	CHIAPAS,FRONTERA,COMALAPA
DURANGO,DURANGO	0.005	DISTRITO,FEDERAL,BENITO,JUAREZ
DURANGO,DURANGO	0.005	GUANAJUATO,CUERAMARO
DURANGO,DURANGO	0.025	QUINTANA,ROO,SOLIDARIDAD
DURANGO,DURANGO	0.005	AGUASCALIENTES,JESUS,MARIA
DURANGO,DURANGO	0.010	CHIHUAHUA,OCAMPO
DURANGO,DURANGO	0.005	MICHOACAN,TURICATO
DURANGO,DURANGO	0.015	MICHOACAN,ECUANDUREO
DURANGO,DURANGO	0.010	VERACRUZ,COATZACOALCOS
DURANGO,DURANGO	0.015	VERACRUZ,XALAPA
DURANGO,DURANGO	0.005	PUEBLA,PUEBLA
DURANGO,DURANGO	0.005	CHIAPAS,FRONTERA,HIDALGO
DURANGO,DURANGO	0.010	CHIAPAS,REFORMA
DURANGO,DURANGO	0.005	MICHOACAN,SAHUAYO
DURANGO,DURANGO	0.005	MORELOS,MIACATLAN
DURANGO,DURANGO	0.005	CHIAPAS,SAN,CRISTOBAL,DE,LAS,CASAS
DURANGO,DURANGO	0.005	GUANAJUATO,TARANDACUAO
DURANGO,DURANGO	0.005	CHIAPAS,MAPASTEPEC
DURANGO,DURANGO	0.005	MICHOACAN,OCAMPO
DURANGO,DURANGO	0.005	TABASCO,NACAJUCA
DURANGO,DURANGO	0.010	MICHOACAN,JIQUILPAN
DURANGO,DURANGO	0.005	TABASCO,COMALCALCO
DURANGO,DURANGO	0.010	NUEVO,LEON,MARIN
DURANGO,DURANGO	0.010	QUERETARO,CORREGIDORA
DURANGO,DURANGO	0.005	OAXACA,SAN,JACINTO,AMILPAS
SINALOA,NAVOLATO	0.018	NUEVO,LEON,MONTERREY
SINALOA,NAVOLATO	0.006	SINALOA,SALVADOR,ALVARADO
SINALOA,NAVOLATO	0.006	JALISCO,GUADALAJARA
SINALOA,NAVOLATO	0.009	CHIHUAHUA,GUADALUPE
SINALOA,NAVOLATO	0.006	DURANGO,SANTIAGO,PAPASQUIARO
SINALOA,NAVOLATO	0.021	MICHOACAN,LAZARO,CARDENAS
SINALOA,NAVOLATO	0.012	SONORA,HERMOSILLO
SINALOA,NAVOLATO	0.006	SINALOA,BADIRAGUATO
SINALOA,NAVOLATO	0.006	CHIHUAHUA,CUAUHTEMOC
SINALOA,NAVOLATO	0.012	QUINTANA,ROO,BENITO,JUAREZ
SINALOA,NAVOLATO	0.015	DISTRITO,FEDERAL,CUAUHTEMOC
SINALOA,NAVOLATO	0.006	GUERRERO,COYUCA,DE,BENITEZ
SINALOA,NAVOLATO	0.009	GUERRERO,AJUCHITLAN,DEL,PROGRESO
SINALOA,NAVOLATO	0.006	MICHOACAN,HUETAMO
SINALOA,NAVOLATO	0.009	NUEVO,LEON,SAN,NICOLAS,DE,LOS,GARZA
SINALOA,NAVOLATO	0.012	NUEVO,LEON,SANTA,CATARINA
SINALOA,NAVOLATO	0.012	NUEVO,LEON,SAN,PEDRO,GARZA,GARCIA
SINALOA,NAVOLATO	0.012	VERACRUZ,ACAJETE
SINALOA,NAVOLATO	0.006	DISTRITO,FEDERAL,CUAJIMALPA,DE,MORELOS
SINALOA,NAVOLATO	0.006	DURANGO,OCAMPO
SINALOA,NAVOLATO	0.009	MICHOACAN,COTIJA
SINALOA,NAVOLATO	0.006	MICHOACAN,TUMBISCATIO
SINALOA,NAVOLATO	0.006	VERACRUZ,SAN,ANDRES,TUXTLA
SINALOA,NAVOLATO	0.006	MORELOS,COATLAN,DEL,RIO
SINALOA,NAVOLATO	0.006	JALISCO,SAN,JUANITO,DE,ESCOBEDO
SINALOA,NAVOLATO	0.006	MICHOACAN,SENGUIO
SINALOA,NAVOLATO	0.009	MICHOACAN,TZINTZUNTZAN
NUEVO,LEON,MONTERREY	0.006	MICHOACAN,MORELIA
NUEVO,LEON,MONTERREY	0.006	SINALOA,AHOME
NUEVO,LEON,MONTERREY	0.006	MICHOACAN,URUAPAN
NUEVO,LEON,MONTERREY	0.012	SINALOA,SALVADOR,ALVARADO
NUEVO,LEON,MONTERREY	0.012	JALISCO,GUADALAJARA
NUEVO,LEON,MONTERREY	0.018	CHIHUAHUA,GUADALUPE
NUEVO,LEON,MONTERREY	0.012	DURANGO,SANTIAGO,PAPASQUIARO
NUEVO,LEON,MONTERREY	0.006	DISTRITO,FEDERAL,IZTAPALAPA
NUEVO,LEON,MONTERREY	0.006	BAJA,CALIFORNIA,MEXICALI
NUEVO,LEON,MONTERREY	0.006	SONORA,CAJEME
NUEVO,LEON,MONTERREY	0.042	MICHOACAN,LAZARO,CARDENAS
NUEVO,LEON,MONTERREY	0.024	SONORA,HERMOSILLO
NUEVO,LEON,MONTERREY	0.012	SINALOA,BADIRAGUATO
NUEVO,LEON,MONTERREY	0.012	CHIHUAHUA,CUAUHTEMOC
NUEVO,LEON,MONTERREY	0.024	QUINTANA,ROO,BENITO,JUAREZ
NUEVO,LEON,MONTERREY	0.006	GUANAJUATO,CELAYA
NUEVO,LEON,MONTERREY	0.006	MEXICO,TULTITLAN
NUEVO,LEON,MONTERREY	0.006	GUANAJUATO,LEON
NUEVO,LEON,MONTERREY	0.030	DISTRITO,FEDERAL,CUAUHTEMOC
NUEVO,LEON,MONTERREY	0.012	GUERRERO,COYUCA,DE,BENITEZ
NUEVO,LEON,MONTERREY	0.006	SONORA,CABORCA
NUEVO,LEON,MONTERREY	0.018	GUERRERO,AJUCHITLAN,DEL,PROGRESO
NUEVO,LEON,MONTERREY	0.012	MICHOACAN,HUETAMO
NUEVO,LEON,MONTERREY	0.006	MORELOS,TEMIXCO
NUEVO,LEON,MONTERREY	0.018	NUEVO,LEON,SAN,NICOLAS,DE,LOS,GARZA
NUEVO,LEON,MONTERREY	0.006	MICHOACAN,TEPALCATEPEC
NUEVO,LEON,MONTERREY	0.006	NUEVO,LEON,APODACA
NUEVO,LEON,MONTERREY	0.006	DURANGO,TAMAZULA
NUEVO,LEON,MONTERREY	0.006	SONORA,MAGDALENA
NUEVO,LEON,MONTERREY	0.006	CHIHUAHUA,GUACHOCHI
NUEVO,LEON,MONTERREY	0.024	NUEVO,LEON,SANTA,CATARINA
NUEVO,LEON,MONTERREY	0.024	NUEVO,LEON,SAN,PEDRO,GARZA,GARCIA
NUEVO,LEON,MONTERREY	0.024	VERACRUZ,ACAJETE
NUEVO,LEON,MONTERREY	0.006	SONORA,NAVOJOA
NUEVO,LEON,MONTERREY	0.006	DISTRITO,FEDERAL,COYOACAN
NUEVO,LEON,MONTERREY	0.006	MEXICO,CHIMALHUACAN
NUEVO,LEON,MONTERREY	0.006	GUANAJUATO,PENJAMO
NUEVO,LEON,MONTERREY	0.006	COLIMA,VILLA,DE,ALVAREZ
NUEVO,LEON,MONTERREY	0.006	OAXACA,JUCHITAN,DE,ZARAGOZA
NUEVO,LEON,MONTERREY	0.006	SONORA,ALTAR
NUEVO,LEON,MONTERREY	0.006	MICHOACAN,MUGICA
NUEVO,LEON,MONTERREY	0.006	MORELOS,HUITZILAC
NUEVO,LEON,MONTERREY	0.012	DISTRITO,FEDERAL,CUAJIMALPA,DE,MORELOS
NUEVO,LEON,MONTERREY	0.012	DURANGO,OCAMPO
NUEVO,LEON,MONTERREY	0.006	GUERRERO,LEONARDO,BRAVO
NUEVO,LEON,MONTERREY	0.006	TABASCO,CUNDUACAN
NUEVO,LEON,MONTERREY	0.006	MICHOACAN,HIDALGO
NUEVO,LEON,MONTERREY	0.006	CHIHUAHUA,MORELOS
NUEVO,LEON,MONTERREY	0.006	MICHOACAN,PARACUARO
NUEVO,LEON,MONTERREY	0.018	MICHOACAN,COTIJA
NUEVO,LEON,MONTERREY	0.006	CHIAPAS,TONALA
NUEVO,LEON,MONTERREY	0.006	MICHOACAN,PARACHO
NUEVO,LEON,MONTERREY	0.006	MICHOACAN,PERIBAN
NUEVO,LEON,MONTERREY	0.012	MICHOACAN,TUMBISCATIO
NUEVO,LEON,MONTERREY	0.006	NUEVO,LEON,GARCIA
NUEVO,LEON,MONTERREY	0.006	TABASCO,BALANCAN
NUEVO,LEON,MONTERREY	0.012	VERACRUZ,SAN,ANDRES,TUXTLA
NUEVO,LEON,MONTERREY	0.006	DISTRITO,FEDERAL,MILPA,ALTA
NUEVO,LEON,MONTERREY	0.012	MORELOS,COATLAN,DEL,RIO
NUEVO,LEON,MONTERREY	0.012	JALISCO,SAN,JUANITO,DE,ESCOBEDO
NUEVO,LEON,MONTERREY	0.012	MICHOACAN,SENGUIO
NUEVO,LEON,MONTERREY	0.018	MICHOACAN,TZINTZUNTZAN
NUEVO,LEON,MONTERREY	0.006	BAJA,CALIFORNIA,SUR,MULEGE
NUEVO,LEON,MONTERREY	0.006	GUANAJUATO,MANUEL,DOBLADO
NUEVO,LEON,MONTERREY	0.006	MICHOACAN,TINGÜINDIN
NUEVO,LEON,MONTERREY	0.006	SAN,LUIS,POTOSI,CIUDAD,FERNANDEZ
MICHOACAN,MORELIA	0.007	MICHOACAN,LAZARO,CARDENAS
MICHOACAN,MORELIA	0.005	DISTRITO,FEDERAL,CUAUHTEMOC
SINALOA,AHOME	0.007	MICHOACAN,LAZARO,CARDENAS
SINALOA,AHOME	0.005	DISTRITO,FEDERAL,CUAUHTEMOC
SINALOA,GUASAVE	0.008	MICHOACAN,APATZINGAN
SINALOA,GUASAVE	0.006	GUERRERO,PETATLAN
SINALOA,GUASAVE	0.010	GUERRERO,PUNGARABATO
SINALOA,GUASAVE	0.008	AGUASCALIENTES,AGUASCALIENTES
SINALOA,GUASAVE	0.006	CHIHUAHUA,ASCENSION
SINALOA,GUASAVE	0.006	GUERRERO,TAXCO,DE,ALARCON
SINALOA,GUASAVE	0.006	MEXICO,NAUCALPAN,DE,JUAREZ
SINALOA,GUASAVE	0.006	SINALOA,ELOTA
SINALOA,GUASAVE	0.006	SINALOA,COSALA
SINALOA,GUASAVE	0.006	TABASCO,CENTRO
SINALOA,GUASAVE	0.006	GUERRERO,COAHUAYUTLA,DE,JOSE,MARIA,IZAZAGA
SINALOA,GUASAVE	0.008	CHIAPAS,FRONTERA,COMALAPA
SINALOA,GUASAVE	0.010	QUINTANA,ROO,SOLIDARIDAD
SINALOA,GUASAVE	0.006	MICHOACAN,ECUANDUREO
SINALOA,GUASAVE	0.006	VERACRUZ,XALAPA
MEXICO,ECATEPEC,DE,MORELOS	0.005	GUERRERO,PUNGARABATO
MEXICO,ECATEPEC,DE,MORELOS	0.005	QUINTANA,ROO,SOLIDARIDAD
MICHOACAN,URUAPAN	0.007	MICHOACAN,LAZARO,CARDENAS
MICHOACAN,URUAPAN	0.005	DISTRITO,FEDERAL,CUAUHTEMOC
DURANGO,LERDO	0.005	GUERRERO,PUNGARABATO
DURANGO,LERDO	0.005	QUINTANA,ROO,SOLIDARIDAD
MORELOS,CUERNAVACA	0.005	GUERRERO,PUNGARABATO
MORELOS,CUERNAVACA	0.005	QUINTANA,ROO,SOLIDARIDAD
SINALOA,SALVADOR,ALVARADO	0.006	CHIHUAHUA,GUADALUPE
SINALOA,SALVADOR,ALVARADO	0.014	MICHOACAN,LAZARO,CARDENAS
SINALOA,SALVADOR,ALVARADO	0.008	SONORA,HERMOSILLO
SINALOA,SALVADOR,ALVARADO	0.008	QUINTANA,ROO,BENITO,JUAREZ
SINALOA,SALVADOR,ALVARADO	0.010	DISTRITO,FEDERAL,CUAUHTEMOC
SINALOA,SALVADOR,ALVARADO	0.006	GUERRERO,AJUCHITLAN,DEL,PROGRESO
SINALOA,SALVADOR,ALVARADO	0.006	NUEVO,LEON,SAN,NICOLAS,DE,LOS,GARZA
SINALOA,SALVADOR,ALVARADO	0.008	NUEVO,LEON,SANTA,CATARINA
SINALOA,SALVADOR,ALVARADO	0.008	NUEVO,LEON,SAN,PEDRO,GARZA,GARCIA
SINALOA,SALVADOR,ALVARADO	0.008	VERACRUZ,ACAJETE
SINALOA,SALVADOR,ALVARADO	0.006	MICHOACAN,COTIJA
SINALOA,SALVADOR,ALVARADO	0.006	MICHOACAN,TZINTZUNTZAN
TAMAULIPAS,NUEVO,LAREDO	0.005	GUERRERO,PUNGARABATO
TAMAULIPAS,NUEVO,LAREDO	0.005	QUINTANA,ROO,SOLIDARIDAD
MICHOACAN,APATZINGAN	0.012	GUERRERO,PETATLAN
MICHOACAN,APATZINGAN	0.020	GUERRERO,PUNGARABATO
MICHOACAN,APATZINGAN	0.008	GUERRERO,COYUCA,DE,CATALAN
MICHOACAN,APATZINGAN	0.016	AGUASCALIENTES,AGUASCALIENTES
MICHOACAN,APATZINGAN	0.012	CHIHUAHUA,ASCENSION
MICHOACAN,APATZINGAN	0.012	GUERRERO,TAXCO,DE,ALARCON
MICHOACAN,APATZINGAN	0.008	DISTRITO,FEDERAL,GUSTAVO,A.,MADERO
MICHOACAN,APATZINGAN	0.008	GUERRERO,IGUALA,DE,LA,INDEPENDENCIA
MICHOACAN,APATZINGAN	0.012	MEXICO,NAUCALPAN,DE,JUAREZ
MICHOACAN,APATZINGAN	0.012	SINALOA,ELOTA
MICHOACAN,APATZINGAN	0.012	SINALOA,COSALA
MICHOACAN,APATZINGAN	0.008	DISTRITO,FEDERAL,MIGUEL,HIDALGO
MICHOACAN,APATZINGAN	0.012	TABASCO,CENTRO
MICHOACAN,APATZINGAN	0.008	MEXICO,IXTAPALUCA
MICHOACAN,APATZINGAN	0.012	GUERRERO,COAHUAYUTLA,DE,JOSE,MARIA,IZAZAGA
MICHOACAN,APATZINGAN	0.008	CAMPECHE,CARMEN
MICHOACAN,APATZINGAN	0.008	MICHOACAN,ZIRACUARETIRO
MICHOACAN,APATZINGAN	0.016	CHIAPAS,FRONTERA,COMALAPA
MICHOACAN,APATZINGAN	0.020	QUINTANA,ROO,SOLIDARIDAD
MICHOACAN,APATZINGAN	0.008	CHIHUAHUA,OCAMPO
MICHOACAN,APATZINGAN	0.012	MICHOACAN,ECUANDUREO
MICHOACAN,APATZINGAN	0.008	VERACRUZ,COATZACOALCOS
MICHOACAN,APATZINGAN	0.012	VERACRUZ,XALAPA
MICHOACAN,APATZINGAN	0.008	CHIAPAS,REFORMA
MICHOACAN,APATZINGAN	0.008	MICHOACAN,JIQUILPAN
MICHOACAN,APATZINGAN	0.008	NUEVO,LEON,MARIN
MICHOACAN,APATZINGAN	0.008	QUERETARO,CORREGIDORA
JALISCO,GUADALAJARA	0.006	CHIHUAHUA,GUADALUPE
JALISCO,GUADALAJARA	0.014	MICHOACAN,LAZARO,CARDENAS
JALISCO,GUADALAJARA	0.008	SONORA,HERMOSILLO
JALISCO,GUADALAJARA	0.008	QUINTANA,ROO,BENITO,JUAREZ
JALISCO,GUADALAJARA	0.010	DISTRITO,FEDERAL,CUAUHTEMOC
JALISCO,GUADALAJARA	0.006	GUERRERO,AJUCHITLAN,DEL,PROGRESO
JALISCO,GUADALAJARA	0.006	NUEVO,LEON,SAN,NICOLAS,DE,LOS,GARZA
JALISCO,GUADALAJARA	0.008	NUEVO,LEON,SANTA,CATARINA
JALISCO,GUADALAJARA	0.008	NUEVO,LEON,SAN,PEDRO,GARZA,GARCIA
JALISCO,GUADALAJARA	0.008	VERACRUZ,ACAJETE
JALISCO,GUADALAJARA	0.006	MICHOACAN,COTIJA
JALISCO,GUADALAJARA	0.006	MICHOACAN,TZINTZUNTZAN
CHIHUAHUA,GUADALUPE	0.006	DURANGO,SANTIAGO,PAPASQUIARO
CHIHUAHUA,GUADALUPE	0.021	MICHOACAN,LAZARO,CARDENAS
CHIHUAHUA,GUADALUPE	0.012	SONORA,HERMOSILLO
CHIHUAHUA,GUADALUPE	0.006	SINALOA,BADIRAGUATO
CHIHUAHUA,GUADALUPE	0.006	CHIHUAHUA,CUAUHTEMOC
CHIHUAHUA,GUADALUPE	0.012	QUINTANA,ROO,BENITO,JUAREZ
CHIHUAHUA,GUADALUPE	0.015	DISTRITO,FEDERAL,CUAUHTEMOC
CHIHUAHUA,GUADALUPE	0.006	GUERRERO,COYUCA,DE,BENITEZ
CHIHUAHUA,GUADALUPE	0.009	GUERRERO,AJUCHITLAN,DEL,PROGRESO
CHIHUAHUA,GUADALUPE	0.006	MICHOACAN,HUETAMO
CHIHUAHUA,GUADALUPE	0.009	NUEVO,LEON,SAN,NICOLAS,DE,LOS,GARZA
CHIHUAHUA,GUADALUPE	0.012	NUEVO,LEON,SANTA,CATARINA
CHIHUAHUA,GUADALUPE	0.012	NUEVO,LEON,SAN,PEDRO,GARZA,GARCIA
CHIHUAHUA,GUADALUPE	0.012	VERACRUZ,ACAJETE
CHIHUAHUA,GUADALUPE	0.006	DISTRITO,FEDERAL,CUAJIMALPA,DE,MORELOS
CHIHUAHUA,GUADALUPE	0.006	DURANGO,OCAMPO
CHIHUAHUA,GUADALUPE	0.009	MICHOACAN,COTIJA
CHIHUAHUA,GUADALUPE	0.006	MICHOACAN,TUMBISCATIO
CHIHUAHUA,GUADALUPE	0.006	VERACRUZ,SAN,ANDRES,TUXTLA
CHIHUAHUA,GUADALUPE	0.006	MORELOS,COATLAN,DEL,RIO
CHIHUAHUA,GUADALUPE	0.006	JALISCO,SAN,JUANITO,DE,ESCOBEDO
CHIHUAHUA,GUADALUPE	0.006	MICHOACAN,SENGUIO
CHIHUAHUA,GUADALUPE	0.009	MICHOACAN,TZINTZUNTZAN
GUERRERO,PETATLAN	0.015	GUERRERO,PUNGARABATO
GUERRERO,PETATLAN	0.006	GUERRERO,COYUCA,DE,CATALAN
GUERRERO,PETATLAN	0.012	AGUASCALIENTES,AGUASCALIENTES
GUERRERO,PETATLAN	0.009	CHIHUAHUA,ASCENSION
GUERRERO,PETATLAN	0.009	GUERRERO,TAXCO,DE,ALARCON
GUERRERO,PETATLAN	0.006	DISTRITO,FEDERAL,GUSTAVO,A.,MADERO
GUERRERO,PETATLAN	0.006	GUERRERO,IGUALA,DE,LA,INDEPENDENCIA
GUERRERO,PETATLAN	0.009	MEXICO,NAUCALPAN,DE,JUAREZ
GUERRERO,PETATLAN	0.009	SINALOA,ELOTA
GUERRERO,PETATLAN	0.009	SINALOA,COSALA
GUERRERO,PETATLAN	0.006	DISTRITO,FEDERAL,MIGUEL,HIDALGO
GUERRERO,PETATLAN	0.009	TABASCO,CENTRO
GUERRERO,PETATLAN	0.006	MEXICO,IXTAPALUCA
GUERRERO,PETATLAN	0.009	GUERRERO,COAHUAYUTLA,DE,JOSE,MARIA,IZAZAGA
GUERRERO,PETATLAN	0.006	CAMPECHE,CARMEN
GUERRERO,PETATLAN	0.006	MICHOACAN,ZIRACUARETIRO
GUERRERO,PETATLAN	0.012	CHIAPAS,FRONTERA,COMALAPA
GUERRERO,PETATLAN	0.015	QUINTANA,ROO,SOLIDARIDAD
GUERRERO,PETATLAN	0.006	CHIHUAHUA,OCAMPO
GUERRERO,PETATLAN	0.009	MICHOACAN,ECUANDUREO
GUERRERO,PETATLAN	0.006	VERACRUZ,COATZACOALCOS
GUERRERO,PETATLAN	0.009	VERACRUZ,XALAPA
GUERRERO,PETATLAN	0.006	CHIAPAS,REFORMA
GUERRERO,PETATLAN	0.006	MICHOACAN,JIQUILPAN
GUERRERO,PETATLAN	0.006	NUEVO,LEON,MARIN
GUERRERO,PETATLAN	0.006	QUERETARO,CORREGIDORA
GUERRERO,PUNGARABATO	0.005	DURANGO,PUEBLO,NUEVO
GUERRERO,PUNGARABATO	0.005	TAMAULIPAS,MATAMOROS
GUERRERO,PUNGARABATO	0.010	GUERRERO,COYUCA,DE,CATALAN
GUERRERO,PUNGARABATO	0.020	AGUASCALIENTES,AGUASCALIENTES
GUERRERO,PUNGARABATO	0.015	CHIHUAHUA,ASCENSION
GUERRERO,PUNGARABATO	0.005	SINALOA,MOCORITO
GUERRERO,PUNGARABATO	0.015	GUERRERO,TAXCO,DE,ALARCON
GUERRERO,PUNGARABATO	0.010	DISTRITO,FEDERAL,GUSTAVO,A.,MADERO
GUERRERO,PUNGARABATO	0.010	GUERRERO,IGUALA,DE,LA,INDEPENDENCIA
GUERRERO,PUNGARABATO	0.015	MEXICO,NAUCALPAN,DE,JUAREZ
GUERRERO,PUNGARABATO	0.005	TAMAULIPAS,VALLE,HERMOSO
GUERRERO,PUNGARABATO	0.015	SINALOA,ELOTA
GUERRERO,PUNGARABATO	0.015	SINALOA,COSALA
GUERRERO,PUNGARABATO	0.010	DISTRITO,FEDERAL,MIGUEL,HIDALGO
GUERRERO,PUNGARABATO	0.005	SONORA,CANANEA
GUERRERO,PUNGARABATO	0.015	TABASCO,CENTRO
GUERRERO,PUNGARABATO	0.005	MICHOACAN,LA,HUACANA
GUERRERO,PUNGARABATO	0.005	MICHOACAN,ZAMORA
GUERRERO,PUNGARABATO	0.005	GUERRERO,OMETEPEC
GUERRERO,PUNGARABATO	0.010	MEXICO,IXTAPALUCA
GUERRERO,PUNGARABATO	0.005	MEXICO,OCOYOACAC
GUERRERO,PUNGARABATO	0.005	OAXACA,OAXACA,DE,JUAREZ
GUERRERO,PUNGARABATO	0.005	TABASCO,HUIMANGUILLO
GUERRERO,PUNGARABATO	0.005	JALISCO,TONALA
GUERRERO,PUNGARABATO	0.005	CHIAPAS,SUCHIATE
GUERRERO,PUNGARABATO	0.015	GUERRERO,COAHUAYUTLA,DE,JOSE,MARIA,IZAZAGA
GUERRERO,PUNGARABATO	0.005	MICHOACAN,AGUILILLA
GUERRERO,PUNGARABATO	0.005	MICHOACAN,AQUILA
GUERRERO,PUNGARABATO	0.005	DURANGO,CANATLAN
GUERRERO,PUNGARABATO	0.010	CAMPECHE,CARMEN
GUERRERO,PUNGARABATO	0.005	DISTRITO,FEDERAL,TLAHUAC
GUERRERO,PUNGARABATO	0.005	NUEVO,LEON,GENERAL,ESCOBEDO
GUERRERO,PUNGARABATO	0.005	CHIAPAS,PALENQUE
GUERRERO,PUNGARABATO	0.010	MICHOACAN,ZIRACUARETIRO
GUERRERO,PUNGARABATO	0.020	CHIAPAS,FRONTERA,COMALAPA
GUERRERO,PUNGARABATO	0.005	DISTRITO,FEDERAL,BENITO,JUAREZ
GUERRERO,PUNGARABATO	0.005	GUANAJUATO,CUERAMARO
GUERRERO,PUNGARABATO	0.025	QUINTANA,ROO,SOLIDARIDAD
GUERRERO,PUNGARABATO	0.005	AGUASCALIENTES,JESUS,MARIA
GUERRERO,PUNGARABATO	0.010	CHIHUAHUA,OCAMPO
GUERRERO,PUNGARABATO	0.005	MICHOACAN,TURICATO
GUERRERO,PUNGARABATO	0.015	MICHOACAN,ECUANDUREO
GUERRERO,PUNGARABATO	0.010	VERACRUZ,COATZACOALCOS
GUERRERO,PUNGARABATO	0.015	VERACRUZ,XALAPA
GUERRERO,PUNGARABATO	0.005	PUEBLA,PUEBLA
GUERRERO,PUNGARABATO	0.005	CHIAPAS,FRONTERA,HIDALGO
GUERRERO,PUNGARABATO	0.010	CHIAPAS,REFORMA
GUERRERO,PUNGARABATO	0.005	MICHOACAN,SAHUAYO
GUERRERO,PUNGARABATO	0.005	MORELOS,MIACATLAN
GUERRERO,PUNGARABATO	0.005	CHIAPAS,SAN,CRISTOBAL,DE,LAS,CASAS
GUERRERO,PUNGARABATO	0.005	GUANAJUATO,TARANDACUAO
GUERRERO,PUNGARABATO	0.005	CHIAPAS,MAPASTEPEC
GUERRERO,PUNGARABATO	0.005	MICHOACAN,OCAMPO
GUERRERO,PUNGARABATO	0.005	TABASCO,NACAJUCA
GUERRERO,PUNGARABATO	0.010	MICHOACAN,JIQUILPAN
GUERRERO,PUNGARABATO	0.005	TABASCO,COMALCALCO
GUERRERO,PUNGARABATO	0.010	NUEVO,LEON,MARIN
GUERRERO,PUNGARABATO	0.010	QUERETARO,CORREGIDORA
GUERRERO,PUNGARABATO	0.005	OAXACA,SAN,JACINTO,AMILPAS
DURANGO,PUEBLO,NUEVO	0.005	QUINTANA,ROO,SOLIDARIDAD
DURANGO,SANTIAGO,PAPASQUIARO	0.014	MICHOACAN,LAZARO,CARDENAS
DURANGO,SANTIAGO,PAPASQUIARO	0.008	SONORA,HERMOSILLO
DURANGO,SANTIAGO,PAPASQUIARO	0.008	QUINTANA,ROO,BENITO,JUAREZ
DURANGO,SANTIAGO,PAPASQUIARO	0.010	DISTRITO,FEDERAL,CUAUHTEMOC
DURANGO,SANTIAGO,PAPASQUIARO	0.006	GUERRERO,AJUCHITLAN,DEL,PROGRESO
DURANGO,SANTIAGO,PAPASQUIARO	0.006	NUEVO,LEON,SAN,NICOLAS,DE,LOS,GARZA
DURANGO,SANTIAGO,PAPASQUIARO	0.008	NUEVO,LEON,SANTA,CATARINA
DURANGO,SANTIAGO,PAPASQUIARO	0.008	NUEVO,LEON,SAN,PEDRO,GARZA,GARCIA
DURANGO,SANTIAGO,PAPASQUIARO	0.008	VERACRUZ,ACAJETE
DURANGO,SANTIAGO,PAPASQUIARO	0.006	MICHOACAN,COTIJA
DURANGO,SANTIAGO,PAPASQUIARO	0.006	MICHOACAN,TZINTZUNTZAN
DISTRITO,FEDERAL,IZTAPALAPA	0.007	MICHOACAN,LAZARO,CARDENAS
DISTRITO,FEDERAL,IZTAPALAPA	0.005	DISTRITO,FEDERAL,CUAUHTEMOC
TAMAULIPAS,MATAMOROS	0.005	QUINTANA,ROO,SOLIDARIDAD
BAJA,CALIFORNIA,MEXICALI	0.007	MICHOACAN,LAZARO,CARDENAS
BAJA,CALIFORNIA,MEXICALI	0.005	DISTRITO,FEDERAL,CUAUHTEMOC
SONORA,CAJEME	0.007	MICHOACAN,LAZARO,CARDENAS
SONORA,CAJEME	0.005	DISTRITO,FEDERAL,CUAUHTEMOC
MICHOACAN,LAZARO,CARDENAS	0.028	SONORA,HERMOSILLO
MICHOACAN,LAZARO,CARDENAS	0.014	SINALOA,BADIRAGUATO
MICHOACAN,LAZARO,CARDENAS	0.014	CHIHUAHUA,CUAUHTEMOC
MICHOACAN,LAZARO,CARDENAS	0.028	QUINTANA,ROO,BENITO,JUAREZ
MICHOACAN,LAZARO,CARDENAS	0.007	GUANAJUATO,CELAYA
MICHOACAN,LAZARO,CARDENAS	0.007	MEXICO,TULTITLAN
MICHOACAN,LAZARO,CARDENAS	0.007	GUANAJUATO,LEON
MICHOACAN,LAZARO,CARDENAS	0.035	DISTRITO,FEDERAL,CUAUHTEMOC
MICHOACAN,LAZARO,CARDENAS	0.014	GUERRERO,COYUCA,DE,BENITEZ
MICHOACAN,LAZARO,CARDENAS	0.007	SONORA,CABORCA
MICHOACAN,LAZARO,CARDENAS	0.021	GUERRERO,AJUCHITLAN,DEL,PROGRESO
MICHOACAN,LAZARO,CARDENAS	0.014	MICHOACAN,HUETAMO
MICHOACAN,LAZARO,CARDENAS	0.007	MORELOS,TEMIXCO
MICHOACAN,LAZARO,CARDENAS	0.021	NUEVO,LEON,SAN,NICOLAS,DE,LOS,GARZA
MICHOACAN,LAZARO,CARDENAS	0.007	MICHOACAN,TEPALCATEPEC
MICHOACAN,LAZARO,CARDENAS	0.007	NUEVO,LEON,APODACA
MICHOACAN,LAZARO,CARDENAS	0.007	DURANGO,TAMAZULA
MICHOACAN,LAZARO,CARDENAS	0.007	SONORA,MAGDALENA
MICHOACAN,LAZARO,CARDENAS	0.007	CHIHUAHUA,GUACHOCHI
MICHOACAN,LAZARO,CARDENAS	0.028	NUEVO,LEON,SANTA,CATARINA
MICHOACAN,LAZARO,CARDENAS	0.028	NUEVO,LEON,SAN,PEDRO,GARZA,GARCIA
MICHOACAN,LAZARO,CARDENAS	0.028	VERACRUZ,ACAJETE
MICHOACAN,LAZARO,CARDENAS	0.007	SONORA,NAVOJOA
MICHOACAN,LAZARO,CARDENAS	0.007	DISTRITO,FEDERAL,COYOACAN
MICHOACAN,LAZARO,CARDENAS	0.007	MEXICO,CHIMALHUACAN
MICHOACAN,LAZARO,CARDENAS	0.007	GUANAJUATO,PENJAMO
MICHOACAN,LAZARO,CARDENAS	0.007	COLIMA,VILLA,DE,ALVAREZ
MICHOACAN,LAZARO,CARDENAS	0.007	OAXACA,JUCHITAN,DE,ZARAGOZA
MICHOACAN,LAZARO,CARDENAS	0.007	SONORA,ALTAR
MICHOACAN,LAZARO,CARDENAS	0.007	MICHOACAN,MUGICA
MICHOACAN,LAZARO,CARDENAS	0.007	MORELOS,HUITZILAC
MICHOACAN,LAZARO,CARDENAS	0.014	DISTRITO,FEDERAL,CUAJIMALPA,DE,MORELOS
MICHOACAN,LAZARO,CARDENAS	0.014	DURANGO,OCAMPO
MICHOACAN,LAZARO,CARDENAS	0.007	GUERRERO,LEONARDO,BRAVO
MICHOACAN,LAZARO,CARDENAS	0.007	TABASCO,CUNDUACAN
MICHOACAN,LAZARO,CARDENAS	0.007	MICHOACAN,HIDALGO
MICHOACAN,LAZARO,CARDENAS	0.007	CHIHUAHUA,MORELOS
MICHOACAN,LAZARO,CARDENAS	0.007	MICHOACAN,PARACUARO
MICHOACAN,LAZARO,CARDENAS	0.021	MICHOACAN,COTIJA
MICHOACAN,LAZARO,CARDENAS	0.007	CHIAPAS,TONALA
MICHOACAN,LAZARO,CARDENAS	0.007	MICHOACAN,PARACHO
MICHOACAN,LAZARO,CARDENAS	0.007	MICHOACAN,PERIBAN
MICHOACAN,LAZARO,CARDENAS	0.014	MICHOACAN,TUMBISCATIO
MICHOACAN,LAZARO,CARDENAS	0.007	NUEVO,LEON,GARCIA
MICHOACAN,LAZARO,CARDENAS	0.007	TABASCO,BALANCAN
MICHOACAN,LAZARO,CARDENAS	0.014	VERACRUZ,SAN,ANDRES,TUXTLA
MICHOACAN,LAZARO,CARDENAS	0.007	DISTRITO,FEDERAL,MILPA,ALTA
MICHOACAN,LAZARO,CARDENAS	0.014	MORELOS,COATLAN,DEL,RIO
MICHOACAN,LAZARO,CARDENAS	0.014	JALISCO,SAN,JUANITO,DE,ESCOBEDO
MICHOACAN,LAZARO,CARDENAS	0.014	MICHOACAN,SENGUIO
MICHOACAN,LAZARO,CARDENAS	0.021	MICHOACAN,TZINTZUNTZAN
MICHOACAN,LAZARO,CARDENAS	0.007	BAJA,CALIFORNIA,SUR,MULEGE
MICHOACAN,LAZARO,CARDENAS	0.007	GUANAJUATO,MANUEL,DOBLADO
MICHOACAN,LAZARO,CARDENAS	0.007	MICHOACAN,TINGÜINDIN
MICHOACAN,LAZARO,CARDENAS	0.007	SAN,LUIS,POTOSI,CIUDAD,FERNANDEZ
GUERRERO,COYUCA,DE,CATALAN	0.008	AGUASCALIENTES,AGUASCALIENTES
GUERRERO,COYUCA,DE,CATALAN	0.006	CHIHUAHUA,ASCENSION
GUERRERO,COYUCA,DE,CATALAN	0.006	GUERRERO,TAXCO,DE,ALARCON
GUERRERO,COYUCA,DE,CATALAN	0.006	MEXICO,NAUCALPAN,DE,JUAREZ
GUERRERO,COYUCA,DE,CATALAN	0.006	SINALOA,ELOTA
GUERRERO,COYUCA,DE,CATALAN	0.006	SINALOA,COSALA
GUERRERO,COYUCA,DE,CATALAN	0.006	TABASCO,CENTRO
GUERRERO,COYUCA,DE,CATALAN	0.006	GUERRERO,COAHUAYUTLA,DE,JOSE,MARIA,IZAZAGA
GUERRERO,COYUCA,DE,CATALAN	0.008	CHIAPAS,FRONTERA,COMALAPA
GUERRERO,COYUCA,DE,CATALAN	0.010	QUINTANA,ROO,SOLIDARIDAD
GUERRERO,COYUCA,DE,CATALAN	0.006	MICHOACAN,ECUANDUREO
GUERRERO,COYUCA,DE,CATALAN	0.006	VERACRUZ,XALAPA
SONORA,HERMOSILLO	0.008	SINALOA,BADIRAGUATO
SONORA,HERMOSILLO	0.008	CHIHUAHUA,CUAUHTEMOC
SONORA,HERMOSILLO	0.016	QUINTANA,ROO,BENITO,JUAREZ
SONORA,HERMOSILLO	0.020	DISTRITO,FEDERAL,CUAUHTEMOC
SONORA,HERMOSILLO	0.008	GUERRERO,COYUCA,DE,BENITEZ
SONORA,HERMOSILLO	0.012	GUERRERO,AJUCHITLAN,DEL,PROGRESO
SONORA,HERMOSILLO	0.008	MICHOACAN,HUETAMO
SONORA,HERMOSILLO	0.012	NUEVO,LEON,SAN,NICOLAS,DE,LOS,GARZA
SONORA,HERMOSILLO	0.016	NUEVO,LEON,SANTA,CATARINA
SONORA,HERMOSILLO	0.016	NUEVO,LEON,SAN,PEDRO,GARZA,GARCIA
SONORA,HERMOSILLO	0.016	VERACRUZ,ACAJETE
SONORA,HERMOSILLO	0.008	DISTRITO,FEDERAL,CUAJIMALPA,DE,MORELOS
SONORA,HERMOSILLO	0.008	DURANGO,OCAMPO
SONORA,HERMOSILLO	0.012	MICHOACAN,COTIJA
SONORA,HERMOSILLO	0.008	MICHOACAN,TUMBISCATIO
SONORA,HERMOSILLO	0.008	VERACRUZ,SAN,ANDRES,TUXTLA
SONORA,HERMOSILLO	0.008	MORELOS,COATLAN,DEL,RIO
SONORA,HERMOSILLO	0.008	JALISCO,SAN,JUANITO,DE,ESCOBEDO
SONORA,HERMOSILLO	0.008	MICHOACAN,SENGUIO
SONORA,HERMOSILLO	0.012	MICHOACAN,TZINTZUNTZAN
AGUASCALIENTES,AGUASCALIENTES	0.012	CHIHUAHUA,ASCENSION
AGUASCALIENTES,AGUASCALIENTES	0.012	GUERRERO,TAXCO,DE,ALARCON
AGUASCALIENTES,AGUASCALIENTES	0.008	DISTRITO,FEDERAL,GUSTAVO,A.,MADERO
AGUASCALIENTES,AGUASCALIENTES	0.008	GUERRERO,IGUALA,DE,LA,INDEPENDENCIA
AGUASCALIENTES,AGUASCALIENTES	0.012	MEXICO,NAUCALPAN,DE,JUAREZ
AGUASCALIENTES,AGUASCALIENTES	0.012	SINALOA,ELOTA
AGUASCALIENTES,AGUASCALIENTES	0.012	SINALOA,COSALA
AGUASCALIENTES,AGUASCALIENTES	0.008	DISTRITO,FEDERAL,MIGUEL,HIDALGO
AGUASCALIENTES,AGUASCALIENTES	0.012	TABASCO,CENTRO
AGUASCALIENTES,AGUASCALIENTES	0.008	MEXICO,IXTAPALUCA
AGUASCALIENTES,AGUASCALIENTES	0.012	GUERRERO,COAHUAYUTLA,DE,JOSE,MARIA,IZAZAGA
AGUASCALIENTES,AGUASCALIENTES	0.008	CAMPECHE,CARMEN
AGUASCALIENTES,AGUASCALIENTES	0.008	MICHOACAN,ZIRACUARETIRO
AGUASCALIENTES,AGUASCALIENTES	0.016	CHIAPAS,FRONTERA,COMALAPA
AGUASCALIENTES,AGUASCALIENTES	0.020	QUINTANA,ROO,SOLIDARIDAD
AGUASCALIENTES,AGUASCALIENTES	0.008	CHIHUAHUA,OCAMPO
AGUASCALIENTES,AGUASCALIENTES	0.012	MICHOACAN,ECUANDUREO
AGUASCALIENTES,AGUASCALIENTES	0.008	VERACRUZ,COATZACOALCOS
AGUASCALIENTES,AGUASCALIENTES	0.012	VERACRUZ,XALAPA
AGUASCALIENTES,AGUASCALIENTES	0.008	CHIAPAS,REFORMA
AGUASCALIENTES,AGUASCALIENTES	0.008	MICHOACAN,JIQUILPAN
AGUASCALIENTES,AGUASCALIENTES	0.008	NUEVO,LEON,MARIN
AGUASCALIENTES,AGUASCALIENTES	0.008	QUERETARO,CORREGIDORA
CHIHUAHUA,ASCENSION	0.009	GUERRERO,TAXCO,DE,ALARCON
CHIHUAHUA,ASCENSION	0.006	DISTRITO,FEDERAL,GUSTAVO,A.,MADERO
CHIHUAHUA,ASCENSION	0.006	GUERRERO,IGUALA,DE,LA,INDEPENDENCIA
CHIHUAHUA,ASCENSION	0.009	MEXICO,NAUCALPAN,DE,JUAREZ
CHIHUAHUA,ASCENSION	0.009	SINALOA,ELOTA
CHIHUAHUA,ASCENSION	0.009	SINALOA,COSALA
CHIHUAHUA,ASCENSION	0.006	DISTRITO,FEDERAL,MIGUEL,HIDALGO
CHIHUAHUA,ASCENSION	0.009	TABASCO,CENTRO
CHIHUAHUA,ASCENSION	0.006	MEXICO,IXTAPALUCA
CHIHUAHUA,ASCENSION	0.009	GUERRERO,COAHUAYUTLA,DE,JOSE,MARIA,IZAZAGA
CHIHUAHUA,ASCENSION	0.006	CAMPECHE,CARMEN
CHIHUAHUA,ASCENSION	0.006	MICHOACAN,ZIRACUARETIRO
CHIHUAHUA,ASCENSION	0.012	CHIAPAS,FRONTERA,COMALAPA
CHIHUAHUA,ASCENSION	0.015	QUINTANA,ROO,SOLIDARIDAD
CHIHUAHUA,ASCENSION	0.006	CHIHUAHUA,OCAMPO
CHIHUAHUA,ASCENSION	0.009	MICHOACAN,ECUANDUREO
CHIHUAHUA,ASCENSION	0.006	VERACRUZ,COATZACOALCOS
CHIHUAHUA,ASCENSION	0.009	VERACRUZ,XALAPA
CHIHUAHUA,ASCENSION	0.006	CHIAPAS,REFORMA
CHIHUAHUA,ASCENSION	0.006	MICHOACAN,JIQUILPAN
CHIHUAHUA,ASCENSION	0.006	NUEVO,LEON,MARIN
CHIHUAHUA,ASCENSION	0.006	QUERETARO,CORREGIDORA
SINALOA,MOCORITO	0.005	QUINTANA,ROO,SOLIDARIDAD
GUERRERO,TAXCO,DE,ALARCON	0.006	DISTRITO,FEDERAL,GUSTAVO,A.,MADERO
GUERRERO,TAXCO,DE,ALARCON	0.006	GUERRERO,IGUALA,DE,LA,INDEPENDENCIA
GUERRERO,TAXCO,DE,ALARCON	0.009	MEXICO,NAUCALPAN,DE,JUAREZ
GUERRERO,TAXCO,DE,ALARCON	0.009	SINALOA,ELOTA
GUERRERO,TAXCO,DE,ALARCON	0.009	SINALOA,COSALA
GUERRERO,TAXCO,DE,ALARCON	0.006	DISTRITO,FEDERAL,MIGUEL,HIDALGO
GUERRERO,TAXCO,DE,ALARCON	0.009	TABASCO,CENTRO
GUERRERO,TAXCO,DE,ALARCON	0.006	MEXICO,IXTAPALUCA
GUERRERO,TAXCO,DE,ALARCON	0.009	GUERRERO,COAHUAYUTLA,DE,JOSE,MARIA,IZAZAGA
GUERRERO,TAXCO,DE,ALARCON	0.006	CAMPECHE,CARMEN
GUERRERO,TAXCO,DE,ALARCON	0.006	MICHOACAN,ZIRACUARETIRO
GUERRERO,TAXCO,DE,ALARCON	0.012	CHIAPAS,FRONTERA,COMALAPA
GUERRERO,TAXCO,DE,ALARCON	0.015	QUINTANA,ROO,SOLIDARIDAD
GUERRERO,TAXCO,DE,ALARCON	0.006	CHIHUAHUA,OCAMPO
GUERRERO,TAXCO,DE,ALARCON	0.009	MICHOACAN,ECUANDUREO
GUERRERO,TAXCO,DE,ALARCON	0.006	VERACRUZ,COATZACOALCOS
GUERRERO,TAXCO,DE,ALARCON	0.009	VERACRUZ,XALAPA
GUERRERO,TAXCO,DE,ALARCON	0.006	CHIAPAS,REFORMA
GUERRERO,TAXCO,DE,ALARCON	0.006	MICHOACAN,JIQUILPAN
GUERRERO,TAXCO,DE,ALARCON	0.006	NUEVO,LEON,MARIN
GUERRERO,TAXCO,DE,ALARCON	0.006	QUERETARO,CORREGIDORA
SINALOA,BADIRAGUATO	0.008	QUINTANA,ROO,BENITO,JUAREZ
SINALOA,BADIRAGUATO	0.010	DISTRITO,FEDERAL,CUAUHTEMOC
SINALOA,BADIRAGUATO	0.006	GUERRERO,AJUCHITLAN,DEL,PROGRESO
SINALOA,BADIRAGUATO	0.006	NUEVO,LEON,SAN,NICOLAS,DE,LOS,GARZA
SINALOA,BADIRAGUATO	0.008	NUEVO,LEON,SANTA,CATARINA
SINALOA,BADIRAGUATO	0.008	NUEVO,LEON,SAN,PEDRO,GARZA,GARCIA
SINALOA,BADIRAGUATO	0.008	VERACRUZ,ACAJETE
SINALOA,BADIRAGUATO	0.006	MICHOACAN,COTIJA
SINALOA,BADIRAGUATO	0.006	MICHOACAN,TZINTZUNTZAN
CHIHUAHUA,CUAUHTEMOC	0.008	QUINTANA,ROO,BENITO,JUAREZ
CHIHUAHUA,CUAUHTEMOC	0.010	DISTRITO,FEDERAL,CUAUHTEMOC
CHIHUAHUA,CUAUHTEMOC	0.006	GUERRERO,AJUCHITLAN,DEL,PROGRESO
CHIHUAHUA,CUAUHTEMOC	0.006	NUEVO,LEON,SAN,NICOLAS,DE,LOS,GARZA
CHIHUAHUA,CUAUHTEMOC	0.008	NUEVO,LEON,SANTA,CATARINA
CHIHUAHUA,CUAUHTEMOC	0.008	NUEVO,LEON,SAN,PEDRO,GARZA,GARCIA
CHIHUAHUA,CUAUHTEMOC	0.008	VERACRUZ,ACAJETE
CHIHUAHUA,CUAUHTEMOC	0.006	MICHOACAN,COTIJA
CHIHUAHUA,CUAUHTEMOC	0.006	MICHOACAN,TZINTZUNTZAN
QUINTANA,ROO,BENITO,JUAREZ	0.020	DISTRITO,FEDERAL,CUAUHTEMOC
QUINTANA,ROO,BENITO,JUAREZ	0.008	GUERRERO,COYUCA,DE,BENITEZ
QUINTANA,ROO,BENITO,JUAREZ	0.012	GUERRERO,AJUCHITLAN,DEL,PROGRESO
QUINTANA,ROO,BENITO,JUAREZ	0.008	MICHOACAN,HUETAMO
QUINTANA,ROO,BENITO,JUAREZ	0.012	NUEVO,LEON,SAN,NICOLAS,DE,LOS,GARZA
QUINTANA,ROO,BENITO,JUAREZ	0.016	NUEVO,LEON,SANTA,CATARINA
QUINTANA,ROO,BENITO,JUAREZ	0.016	NUEVO,LEON,SAN,PEDRO,GARZA,GARCIA
QUINTANA,ROO,BENITO,JUAREZ	0.016	VERACRUZ,ACAJETE
QUINTANA,ROO,BENITO,JUAREZ	0.008	DISTRITO,FEDERAL,CUAJIMALPA,DE,MORELOS
QUINTANA,ROO,BENITO,JUAREZ	0.008	DURANGO,OCAMPO
QUINTANA,ROO,BENITO,JUAREZ	0.012	MICHOACAN,COTIJA
QUINTANA,ROO,BENITO,JUAREZ	0.008	MICHOACAN,TUMBISCATIO
QUINTANA,ROO,BENITO,JUAREZ	0.008	VERACRUZ,SAN,ANDRES,TUXTLA
QUINTANA,ROO,BENITO,JUAREZ	0.008	MORELOS,COATLAN,DEL,RIO
QUINTANA,ROO,BENITO,JUAREZ	0.008	JALISCO,SAN,JUANITO,DE,ESCOBEDO
QUINTANA,ROO,BENITO,JUAREZ	0.008	MICHOACAN,SENGUIO
QUINTANA,ROO,BENITO,JUAREZ	0.012	MICHOACAN,TZINTZUNTZAN
DISTRITO,FEDERAL,GUSTAVO,A.,MADERO	0.006	MEXICO,NAUCALPAN,DE,JUAREZ
DISTRITO,FEDERAL,GUSTAVO,A.,MADERO	0.006	SINALOA,ELOTA
DISTRITO,FEDERAL,GUSTAVO,A.,MADERO	0.006	SINALOA,COSALA
DISTRITO,FEDERAL,GUSTAVO,A.,MADERO	0.006	TABASCO,CENTRO
DISTRITO,FEDERAL,GUSTAVO,A.,MADERO	0.006	GUERRERO,COAHUAYUTLA,DE,JOSE,MARIA,IZAZAGA
DISTRITO,FEDERAL,GUSTAVO,A.,MADERO	0.008	CHIAPAS,FRONTERA,COMALAPA
DISTRITO,FEDERAL,GUSTAVO,A.,MADERO	0.010	QUINTANA,ROO,SOLIDARIDAD
DISTRITO,FEDERAL,GUSTAVO,A.,MADERO	0.006	MICHOACAN,ECUANDUREO
DISTRITO,FEDERAL,GUSTAVO,A.,MADERO	0.006	VERACRUZ,XALAPA
GUERRERO,IGUALA,DE,LA,INDEPENDENCIA	0.006	MEXICO,NAUCALPAN,DE,JUAREZ
GUERRERO,IGUALA,DE,LA,INDEPENDENCIA	0.006	SINALOA,ELOTA
GUERRERO,IGUALA,DE,LA,INDEPENDENCIA	0.006	SINALOA,COSALA
GUERRERO,IGUALA,DE,LA,INDEPENDENCIA	0.006	TABASCO,CENTRO
GUERRERO,IGUALA,DE,LA,INDEPENDENCIA	0.006	GUERRERO,COAHUAYUTLA,DE,JOSE,MARIA,IZAZAGA
GUERRERO,IGUALA,DE,LA,INDEPENDENCIA	0.008	CHIAPAS,FRONTERA,COMALAPA
GUERRERO,IGUALA,DE,LA,INDEPENDENCIA	0.010	QUINTANA,ROO,SOLIDARIDAD
GUERRERO,IGUALA,DE,LA,INDEPENDENCIA	0.006	MICHOACAN,ECUANDUREO
GUERRERO,IGUALA,DE,LA,INDEPENDENCIA	0.006	VERACRUZ,XALAPA
GUANAJUATO,CELAYA	0.005	DISTRITO,FEDERAL,CUAUHTEMOC
MEXICO,NAUCALPAN,DE,JUAREZ	0.009	SINALOA,ELOTA
MEXICO,NAUCALPAN,DE,JUAREZ	0.009	SINALOA,COSALA
MEXICO,NAUCALPAN,DE,JUAREZ	0.006	DISTRITO,FEDERAL,MIGUEL,HIDALGO
MEXICO,NAUCALPAN,DE,JUAREZ	0.009	TABASCO,CENTRO
MEXICO,NAUCALPAN,DE,JUAREZ	0.006	MEXICO,IXTAPALUCA
MEXICO,NAUCALPAN,DE,JUAREZ	0.009	GUERRERO,COAHUAYUTLA,DE,JOSE,MARIA,IZAZAGA
MEXICO,NAUCALPAN,DE,JUAREZ	0.006	CAMPECHE,CARMEN
MEXICO,NAUCALPAN,DE,JUAREZ	0.006	MICHOACAN,ZIRACUARETIRO
MEXICO,NAUCALPAN,DE,JUAREZ	0.012	CHIAPAS,FRONTERA,COMALAPA
MEXICO,NAUCALPAN,DE,JUAREZ	0.015	QUINTANA,ROO,SOLIDARIDAD
MEXICO,NAUCALPAN,DE,JUAREZ	0.006	CHIHUAHUA,OCAMPO
MEXICO,NAUCALPAN,DE,JUAREZ	0.009	MICHOACAN,ECUANDUREO
MEXICO,NAUCALPAN,DE,JUAREZ	0.006	VERACRUZ,COATZACOALCOS
MEXICO,NAUCALPAN,DE,JUAREZ	0.009	VERACRUZ,XALAPA
MEXICO,NAUCALPAN,DE,JUAREZ	0.006	CHIAPAS,REFORMA
MEXICO,NAUCALPAN,DE,JUAREZ	0.006	MICHOACAN,JIQUILPAN
MEXICO,NAUCALPAN,DE,JUAREZ	0.006	NUEVO,LEON,MARIN
MEXICO,NAUCALPAN,DE,JUAREZ	0.006	QUERETARO,CORREGIDORA
MEXICO,TULTITLAN	0.005	DISTRITO,FEDERAL,CUAUHTEMOC
GUANAJUATO,LEON	0.005	DISTRITO,FEDERAL,CUAUHTEMOC
DISTRITO,FEDERAL,CUAUHTEMOC	0.010	GUERRERO,COYUCA,DE,BENITEZ
DISTRITO,FEDERAL,CUAUHTEMOC	0.005	SONORA,CABORCA
DISTRITO,FEDERAL,CUAUHTEMOC	0.015	GUERRERO,AJUCHITLAN,DEL,PROGRESO
DISTRITO,FEDERAL,CUAUHTEMOC	0.010	MICHOACAN,HUETAMO
DISTRITO,FEDERAL,CUAUHTEMOC	0.005	MORELOS,TEMIXCO
DISTRITO,FEDERAL,CUAUHTEMOC	0.015	NUEVO,LEON,SAN,NICOLAS,DE,LOS,GARZA
DISTRITO,FEDERAL,CUAUHTEMOC	0.005	MICHOACAN,TEPALCATEPEC
DISTRITO,FEDERAL,CUAUHTEMOC	0.005	NUEVO,LEON,APODACA
DISTRITO,FEDERAL,CUAUHTEMOC	0.005	DURANGO,TAMAZULA
DISTRITO,FEDERAL,CUAUHTEMOC	0.005	SONORA,MAGDALENA
DISTRITO,FEDERAL,CUAUHTEMOC	0.005	CHIHUAHUA,GUACHOCHI
DISTRITO,FEDERAL,CUAUHTEMOC	0.020	NUEVO,LEON,SANTA,CATARINA
DISTRITO,FEDERAL,CUAUHTEMOC	0.020	NUEVO,LEON,SAN,PEDRO,GARZA,GARCIA
DISTRITO,FEDERAL,CUAUHTEMOC	0.020	VERACRUZ,ACAJETE
DISTRITO,FEDERAL,CUAUHTEMOC	0.005	SONORA,NAVOJOA
DISTRITO,FEDERAL,CUAUHTEMOC	0.005	DISTRITO,FEDERAL,COYOACAN
DISTRITO,FEDERAL,CUAUHTEMOC	0.005	MEXICO,CHIMALHUACAN
DISTRITO,FEDERAL,CUAUHTEMOC	0.005	GUANAJUATO,PENJAMO
DISTRITO,FEDERAL,CUAUHTEMOC	0.005	COLIMA,VILLA,DE,ALVAREZ
DISTRITO,FEDERAL,CUAUHTEMOC	0.005	OAXACA,JUCHITAN,DE,ZARAGOZA
DISTRITO,FEDERAL,CUAUHTEMOC	0.005	SONORA,ALTAR
DISTRITO,FEDERAL,CUAUHTEMOC	0.005	MICHOACAN,MUGICA
DISTRITO,FEDERAL,CUAUHTEMOC	0.005	MORELOS,HUITZILAC
DISTRITO,FEDERAL,CUAUHTEMOC	0.010	DISTRITO,FEDERAL,CUAJIMALPA,DE,MORELOS
DISTRITO,FEDERAL,CUAUHTEMOC	0.010	DURANGO,OCAMPO
DISTRITO,FEDERAL,CUAUHTEMOC	0.005	GUERRERO,LEONARDO,BRAVO
DISTRITO,FEDERAL,CUAUHTEMOC	0.005	TABASCO,CUNDUACAN
DISTRITO,FEDERAL,CUAUHTEMOC	0.005	MICHOACAN,HIDALGO
DISTRITO,FEDERAL,CUAUHTEMOC	0.005	CHIHUAHUA,MORELOS
DISTRITO,FEDERAL,CUAUHTEMOC	0.005	MICHOACAN,PARACUARO
DISTRITO,FEDERAL,CUAUHTEMOC	0.015	MICHOACAN,COTIJA
DISTRITO,FEDERAL,CUAUHTEMOC	0.005	CHIAPAS,TONALA
DISTRITO,FEDERAL,CUAUHTEMOC	0.005	MICHOACAN,PARACHO
DISTRITO,FEDERAL,CUAUHTEMOC	0.005	MICHOACAN,PERIBAN
DISTRITO,FEDERAL,CUAUHTEMOC	0.010	MICHOACAN,TUMBISCATIO
DISTRITO,FEDERAL,CUAUHTEMOC	0.005	NUEVO,LEON,GARCIA
DISTRITO,FEDERAL,CUAUHTEMOC	0.005	TABASCO,BALANCAN
DISTRITO,FEDERAL,CUAUHTEMOC	0.010	VERACRUZ,SAN,ANDRES,TUXTLA
DISTRITO,FEDERAL,CUAUHTEMOC	0.005	DISTRITO,FEDERAL,MILPA,ALTA
DISTRITO,FEDERAL,CUAUHTEMOC	0.010	MORELOS,COATLAN,DEL,RIO
DISTRITO,FEDERAL,CUAUHTEMOC	0.010	JALISCO,SAN,JUANITO,DE,ESCOBEDO
DISTRITO,FEDERAL,CUAUHTEMOC	0.010	MICHOACAN,SENGUIO
DISTRITO,FEDERAL,CUAUHTEMOC	0.015	MICHOACAN,TZINTZUNTZAN
DISTRITO,FEDERAL,CUAUHTEMOC	0.005	BAJA,CALIFORNIA,SUR,MULEGE
DISTRITO,FEDERAL,CUAUHTEMOC	0.005	GUANAJUATO,MANUEL,DOBLADO
DISTRITO,FEDERAL,CUAUHTEMOC	0.005	MICHOACAN,TINGÜINDIN
DISTRITO,FEDERAL,CUAUHTEMOC	0.005	SAN,LUIS,POTOSI,CIUDAD,FERNANDEZ
GUERRERO,COYUCA,DE,BENITEZ	0.006	GUERRERO,AJUCHITLAN,DEL,PROGRESO
GUERRERO,COYUCA,DE,BENITEZ	0.006	NUEVO,LEON,SAN,NICOLAS,DE,LOS,GARZA
GUERRERO,COYUCA,DE,BENITEZ	0.008	NUEVO,LEON,SANTA,CATARINA
GUERRERO,COYUCA,DE,BENITEZ	0.008	NUEVO,LEON,SAN,PEDRO,GARZA,GARCIA
GUERRERO,COYUCA,DE,BENITEZ	0.008	VERACRUZ,ACAJETE
GUERRERO,COYUCA,DE,BENITEZ	0.006	MICHOACAN,COTIJA
GUERRERO,COYUCA,DE,BENITEZ	0.006	MICHOACAN,TZINTZUNTZAN
TAMAULIPAS,VALLE,HERMOSO	0.005	QUINTANA,ROO,SOLIDARIDAD
GUERRERO,AJUCHITLAN,DEL,PROGRESO	0.006	MICHOACAN,HUETAMO
GUERRERO,AJUCHITLAN,DEL,PROGRESO	0.009	NUEVO,LEON,SAN,NICOLAS,DE,LOS,GARZA
GUERRERO,AJUCHITLAN,DEL,PROGRESO	0.012	NUEVO,LEON,SANTA,CATARINA
GUERRERO,AJUCHITLAN,DEL,PROGRESO	0.012	NUEVO,LEON,SAN,PEDRO,GARZA,GARCIA
GUERRERO,AJUCHITLAN,DEL,PROGRESO	0.012	VERACRUZ,ACAJETE
GUERRERO,AJUCHITLAN,DEL,PROGRESO	0.006	DISTRITO,FEDERAL,CUAJIMALPA,DE,MORELOS
GUERRERO,AJUCHITLAN,DEL,PROGRESO	0.006	DURANGO,OCAMPO
GUERRERO,AJUCHITLAN,DEL,PROGRESO	0.009	MICHOACAN,COTIJA
GUERRERO,AJUCHITLAN,DEL,PROGRESO	0.006	MICHOACAN,TUMBISCATIO
GUERRERO,AJUCHITLAN,DEL,PROGRESO	0.006	VERACRUZ,SAN,ANDRES,TUXTLA
GUERRERO,AJUCHITLAN,DEL,PROGRESO	0.006	MORELOS,COATLAN,DEL,RIO
GUERRERO,AJUCHITLAN,DEL,PROGRESO	0.006	JALISCO,SAN,JUANITO,DE,ESCOBEDO
GUERRERO,AJUCHITLAN,DEL,PROGRESO	0.006	MICHOACAN,SENGUIO
GUERRERO,AJUCHITLAN,DEL,PROGRESO	0.009	MICHOACAN,TZINTZUNTZAN
SINALOA,ELOTA	0.009	SINALOA,COSALA
SINALOA,ELOTA	0.006	DISTRITO,FEDERAL,MIGUEL,HIDALGO
SINALOA,ELOTA	0.009	TABASCO,CENTRO
SINALOA,ELOTA	0.006	MEXICO,IXTAPALUCA
SINALOA,ELOTA	0.009	GUERRERO,COAHUAYUTLA,DE,JOSE,MARIA,IZAZAGA
SINALOA,ELOTA	0.006	CAMPECHE,CARMEN
SINALOA,ELOTA	0.006	MICHOACAN,ZIRACUARETIRO
SINALOA,ELOTA	0.012	CHIAPAS,FRONTERA,COMALAPA
SINALOA,ELOTA	0.015	QUINTANA,ROO,SOLIDARIDAD
SINALOA,ELOTA	0.006	CHIHUAHUA,OCAMPO
SINALOA,ELOTA	0.009	MICHOACAN,ECUANDUREO
SINALOA,ELOTA	0.006	VERACRUZ,COATZACOALCOS
SINALOA,ELOTA	0.009	VERACRUZ,XALAPA
SINALOA,ELOTA	0.006	CHIAPAS,REFORMA
SINALOA,ELOTA	0.006	MICHOACAN,JIQUILPAN
SINALOA,ELOTA	0.006	NUEVO,LEON,MARIN
SINALOA,ELOTA	0.006	QUERETARO,CORREGIDORA
SINALOA,COSALA	0.006	DISTRITO,FEDERAL,MIGUEL,HIDALGO
SINALOA,COSALA	0.009	TABASCO,CENTRO
SINALOA,COSALA	0.006	MEXICO,IXTAPALUCA
SINALOA,COSALA	0.009	GUERRERO,COAHUAYUTLA,DE,JOSE,MARIA,IZAZAGA
SINALOA,COSALA	0.006	CAMPECHE,CARMEN
SINALOA,COSALA	0.006	MICHOACAN,ZIRACUARETIRO
SINALOA,COSALA	0.012	CHIAPAS,FRONTERA,COMALAPA
SINALOA,COSALA	0.015	QUINTANA,ROO,SOLIDARIDAD
SINALOA,COSALA	0.006	CHIHUAHUA,OCAMPO
SINALOA,COSALA	0.009	MICHOACAN,ECUANDUREO
SINALOA,COSALA	0.006	VERACRUZ,COATZACOALCOS
SINALOA,COSALA	0.009	VERACRUZ,XALAPA
SINALOA,COSALA	0.006	CHIAPAS,REFORMA
SINALOA,COSALA	0.006	MICHOACAN,JIQUILPAN
SINALOA,COSALA	0.006	NUEVO,LEON,MARIN
SINALOA,COSALA	0.006	QUERETARO,CORREGIDORA
MICHOACAN,HUETAMO	0.006	NUEVO,LEON,SAN,NICOLAS,DE,LOS,GARZA
MICHOACAN,HUETAMO	0.008	NUEVO,LEON,SANTA,CATARINA
MICHOACAN,HUETAMO	0.008	NUEVO,LEON,SAN,PEDRO,GARZA,GARCIA
MICHOACAN,HUETAMO	0.008	VERACRUZ,ACAJETE
MICHOACAN,HUETAMO	0.006	MICHOACAN,COTIJA
MICHOACAN,HUETAMO	0.006	MICHOACAN,TZINTZUNTZAN
NUEVO,LEON,SAN,NICOLAS,DE,LOS,GARZA	0.012	NUEVO,LEON,SANTA,CATARINA
NUEVO,LEON,SAN,NICOLAS,DE,LOS,GARZA	0.012	NUEVO,LEON,SAN,PEDRO,GARZA,GARCIA
NUEVO,LEON,SAN,NICOLAS,DE,LOS,GARZA	0.012	VERACRUZ,ACAJETE
NUEVO,LEON,SAN,NICOLAS,DE,LOS,GARZA	0.006	DISTRITO,FEDERAL,CUAJIMALPA,DE,MORELOS
NUEVO,LEON,SAN,NICOLAS,DE,LOS,GARZA	0.006	DURANGO,OCAMPO
NUEVO,LEON,SAN,NICOLAS,DE,LOS,GARZA	0.009	MICHOACAN,COTIJA
NUEVO,LEON,SAN,NICOLAS,DE,LOS,GARZA	0.006	MICHOACAN,TUMBISCATIO
NUEVO,LEON,SAN,NICOLAS,DE,LOS,GARZA	0.006	VERACRUZ,SAN,ANDRES,TUXTLA
NUEVO,LEON,SAN,NICOLAS,DE,LOS,GARZA	0.006	MORELOS,COATLAN,DEL,RIO
NUEVO,LEON,SAN,NICOLAS,DE,LOS,GARZA	0.006	JALISCO,SAN,JUANITO,DE,ESCOBEDO
NUEVO,LEON,SAN,NICOLAS,DE,LOS,GARZA	0.006	MICHOACAN,SENGUIO
NUEVO,LEON,SAN,NICOLAS,DE,LOS,GARZA	0.009	MICHOACAN,TZINTZUNTZAN
DISTRITO,FEDERAL,MIGUEL,HIDALGO	0.006	TABASCO,CENTRO
DISTRITO,FEDERAL,MIGUEL,HIDALGO	0.006	GUERRERO,COAHUAYUTLA,DE,JOSE,MARIA,IZAZAGA
DISTRITO,FEDERAL,MIGUEL,HIDALGO	0.008	CHIAPAS,FRONTERA,COMALAPA
DISTRITO,FEDERAL,MIGUEL,HIDALGO	0.010	QUINTANA,ROO,SOLIDARIDAD
DISTRITO,FEDERAL,MIGUEL,HIDALGO	0.006	MICHOACAN,ECUANDUREO
DISTRITO,FEDERAL,MIGUEL,HIDALGO	0.006	VERACRUZ,XALAPA
SONORA,CANANEA	0.005	QUINTANA,ROO,SOLIDARIDAD
TABASCO,CENTRO	0.006	MEXICO,IXTAPALUCA
TABASCO,CENTRO	0.009	GUERRERO,COAHUAYUTLA,DE,JOSE,MARIA,IZAZAGA
TABASCO,CENTRO	0.006	CAMPECHE,CARMEN
TABASCO,CENTRO	0.006	MICHOACAN,ZIRACUARETIRO
TABASCO,CENTRO	0.012	CHIAPAS,FRONTERA,COMALAPA
TABASCO,CENTRO	0.015	QUINTANA,ROO,SOLIDARIDAD
TABASCO,CENTRO	0.006	CHIHUAHUA,OCAMPO
TABASCO,CENTRO	0.009	MICHOACAN,ECUANDUREO
TABASCO,CENTRO	0.006	VERACRUZ,COATZACOALCOS
TABASCO,CENTRO	0.009	VERACRUZ,XALAPA
TABASCO,CENTRO	0.006	CHIAPAS,REFORMA
TABASCO,CENTRO	0.006	MICHOACAN,JIQUILPAN
TABASCO,CENTRO	0.006	NUEVO,LEON,MARIN
TABASCO,CENTRO	0.006	QUERETARO,CORREGIDORA
MICHOACAN,LA,HUACANA	0.005	QUINTANA,ROO,SOLIDARIDAD
MICHOACAN,ZAMORA	0.005	QUINTANA,ROO,SOLIDARIDAD
NUEVO,LEON,SANTA,CATARINA	0.016	NUEVO,LEON,SAN,PEDRO,GARZA,GARCIA
NUEVO,LEON,SANTA,CATARINA	0.016	VERACRUZ,ACAJETE
NUEVO,LEON,SANTA,CATARINA	0.008	DISTRITO,FEDERAL,CUAJIMALPA,DE,MORELOS
NUEVO,LEON,SANTA,CATARINA	0.008	DURANGO,OCAMPO
NUEVO,LEON,SANTA,CATARINA	0.012	MICHOACAN,COTIJA
NUEVO,LEON,SANTA,CATARINA	0.008	MICHOACAN,TUMBISCATIO
NUEVO,LEON,SANTA,CATARINA	0.008	VERACRUZ,SAN,ANDRES,TUXTLA
NUEVO,LEON,SANTA,CATARINA	0.008	MORELOS,COATLAN,DEL,RIO
NUEVO,LEON,SANTA,CATARINA	0.008	JALISCO,SAN,JUANITO,DE,ESCOBEDO
NUEVO,LEON,SANTA,CATARINA	0.008	MICHOACAN,SENGUIO
NUEVO,LEON,SANTA,CATARINA	0.012	MICHOACAN,TZINTZUNTZAN
GUERRERO,OMETEPEC	0.005	QUINTANA,ROO,SOLIDARIDAD
MEXICO,IXTAPALUCA	0.006	GUERRERO,COAHUAYUTLA,DE,JOSE,MARIA,IZAZAGA
MEXICO,IXTAPALUCA	0.008	CHIAPAS,FRONTERA,COMALAPA
MEXICO,IXTAPALUCA	0.010	QUINTANA,ROO,SOLIDARIDAD
MEXICO,IXTAPALUCA	0.006	MICHOACAN,ECUANDUREO
MEXICO,IXTAPALUCA	0.006	VERACRUZ,XALAPA
MEXICO,OCOYOACAC	0.005	QUINTANA,ROO,SOLIDARIDAD
OAXACA,OAXACA,DE,JUAREZ	0.005	QUINTANA,ROO,SOLIDARIDAD
TABASCO,HUIMANGUILLO	0.005	QUINTANA,ROO,SOLIDARIDAD
NUEVO,LEON,SAN,PEDRO,GARZA,GARCIA	0.016	VERACRUZ,ACAJETE
NUEVO,LEON,SAN,PEDRO,GARZA,GARCIA	0.008	DISTRITO,FEDERAL,CUAJIMALPA,DE,MORELOS
NUEVO,LEON,SAN,PEDRO,GARZA,GARCIA	0.008	DURANGO,OCAMPO
NUEVO,LEON,SAN,PEDRO,GARZA,GARCIA	0.012	MICHOACAN,COTIJA
NUEVO,LEON,SAN,PEDRO,GARZA,GARCIA	0.008	MICHOACAN,TUMBISCATIO
NUEVO,LEON,SAN,PEDRO,GARZA,GARCIA	0.008	VERACRUZ,SAN,ANDRES,TUXTLA
NUEVO,LEON,SAN,PEDRO,GARZA,GARCIA	0.008	MORELOS,COATLAN,DEL,RIO
NUEVO,LEON,SAN,PEDRO,GARZA,GARCIA	0.008	JALISCO,SAN,JUANITO,DE,ESCOBEDO
NUEVO,LEON,SAN,PEDRO,GARZA,GARCIA	0.008	MICHOACAN,SENGUIO
NUEVO,LEON,SAN,PEDRO,GARZA,GARCIA	0.012	MICHOACAN,TZINTZUNTZAN
VERACRUZ,ACAJETE	0.008	DISTRITO,FEDERAL,CUAJIMALPA,DE,MORELOS
VERACRUZ,ACAJETE	0.008	DURANGO,OCAMPO
VERACRUZ,ACAJETE	0.012	MICHOACAN,COTIJA
VERACRUZ,ACAJETE	0.008	MICHOACAN,TUMBISCATIO
VERACRUZ,ACAJETE	0.008	VERACRUZ,SAN,ANDRES,TUXTLA
VERACRUZ,ACAJETE	0.008	MORELOS,COATLAN,DEL,RIO
VERACRUZ,ACAJETE	0.008	JALISCO,SAN,JUANITO,DE,ESCOBEDO
VERACRUZ,ACAJETE	0.008	MICHOACAN,SENGUIO
VERACRUZ,ACAJETE	0.012	MICHOACAN,TZINTZUNTZAN
JALISCO,TONALA	0.005	QUINTANA,ROO,SOLIDARIDAD
CHIAPAS,SUCHIATE	0.005	QUINTANA,ROO,SOLIDARIDAD
GUERRERO,COAHUAYUTLA,DE,JOSE,MARIA,IZAZAGA	0.006	CAMPECHE,CARMEN
GUERRERO,COAHUAYUTLA,DE,JOSE,MARIA,IZAZAGA	0.006	MICHOACAN,ZIRACUARETIRO
GUERRERO,COAHUAYUTLA,DE,JOSE,MARIA,IZAZAGA	0.012	CHIAPAS,FRONTERA,COMALAPA
GUERRERO,COAHUAYUTLA,DE,JOSE,MARIA,IZAZAGA	0.015	QUINTANA,ROO,SOLIDARIDAD
GUERRERO,COAHUAYUTLA,DE,JOSE,MARIA,IZAZAGA	0.006	CHIHUAHUA,OCAMPO
GUERRERO,COAHUAYUTLA,DE,JOSE,MARIA,IZAZAGA	0.009	MICHOACAN,ECUANDUREO
GUERRERO,COAHUAYUTLA,DE,JOSE,MARIA,IZAZAGA	0.006	VERACRUZ,COATZACOALCOS
GUERRERO,COAHUAYUTLA,DE,JOSE,MARIA,IZAZAGA	0.009	VERACRUZ,XALAPA
GUERRERO,COAHUAYUTLA,DE,JOSE,MARIA,IZAZAGA	0.006	CHIAPAS,REFORMA
GUERRERO,COAHUAYUTLA,DE,JOSE,MARIA,IZAZAGA	0.006	MICHOACAN,JIQUILPAN
GUERRERO,COAHUAYUTLA,DE,JOSE,MARIA,IZAZAGA	0.006	NUEVO,LEON,MARIN
GUERRERO,COAHUAYUTLA,DE,JOSE,MARIA,IZAZAGA	0.006	QUERETARO,CORREGIDORA
MICHOACAN,AGUILILLA	0.005	QUINTANA,ROO,SOLIDARIDAD
MICHOACAN,AQUILA	0.005	QUINTANA,ROO,SOLIDARIDAD
DURANGO,CANATLAN	0.005	QUINTANA,ROO,SOLIDARIDAD
CAMPECHE,CARMEN	0.008	CHIAPAS,FRONTERA,COMALAPA
CAMPECHE,CARMEN	0.010	QUINTANA,ROO,SOLIDARIDAD
CAMPECHE,CARMEN	0.006	MICHOACAN,ECUANDUREO
CAMPECHE,CARMEN	0.006	VERACRUZ,XALAPA
DISTRITO,FEDERAL,TLAHUAC	0.005	QUINTANA,ROO,SOLIDARIDAD
NUEVO,LEON,GENERAL,ESCOBEDO	0.005	QUINTANA,ROO,SOLIDARIDAD
CHIAPAS,PALENQUE	0.005	QUINTANA,ROO,SOLIDARIDAD
DISTRITO,FEDERAL,CUAJIMALPA,DE,MORELOS	0.006	MICHOACAN,COTIJA
DISTRITO,FEDERAL,CUAJIMALPA,DE,MORELOS	0.006	MICHOACAN,TZINTZUNTZAN
MICHOACAN,ZIRACUARETIRO	0.008	CHIAPAS,FRONTERA,COMALAPA
MICHOACAN,ZIRACUARETIRO	0.010	QUINTANA,ROO,SOLIDARIDAD
MICHOACAN,ZIRACUARETIRO	0.006	MICHOACAN,ECUANDUREO
MICHOACAN,ZIRACUARETIRO	0.006	VERACRUZ,XALAPA
DURANGO,OCAMPO	0.006	MICHOACAN,COTIJA
DURANGO,OCAMPO	0.006	MICHOACAN,TZINTZUNTZAN
CHIAPAS,FRONTERA,COMALAPA	0.020	QUINTANA,ROO,SOLIDARIDAD
CHIAPAS,FRONTERA,COMALAPA	0.008	CHIHUAHUA,OCAMPO
CHIAPAS,FRONTERA,COMALAPA	0.012	MICHOACAN,ECUANDUREO
CHIAPAS,FRONTERA,COMALAPA	0.008	VERACRUZ,COATZACOALCOS
CHIAPAS,FRONTERA,COMALAPA	0.012	VERACRUZ,XALAPA
CHIAPAS,FRONTERA,COMALAPA	0.008	CHIAPAS,REFORMA
CHIAPAS,FRONTERA,COMALAPA	0.008	MICHOACAN,JIQUILPAN
CHIAPAS,FRONTERA,COMALAPA	0.008	NUEVO,LEON,MARIN
CHIAPAS,FRONTERA,COMALAPA	0.008	QUERETARO,CORREGIDORA
DISTRITO,FEDERAL,BENITO,JUAREZ	0.005	QUINTANA,ROO,SOLIDARIDAD
GUANAJUATO,CUERAMARO	0.005	QUINTANA,ROO,SOLIDARIDAD
QUINTANA,ROO,SOLIDARIDAD	0.005	AGUASCALIENTES,JESUS,MARIA
QUINTANA,ROO,SOLIDARIDAD	0.010	CHIHUAHUA,OCAMPO
QUINTANA,ROO,SOLIDARIDAD	0.005	MICHOACAN,TURICATO
QUINTANA,ROO,SOLIDARIDAD	0.015	MICHOACAN,ECUANDUREO
QUINTANA,ROO,SOLIDARIDAD	0.010	VERACRUZ,COATZACOALCOS
QUINTANA,ROO,SOLIDARIDAD	0.015	VERACRUZ,XALAPA
QUINTANA,ROO,SOLIDARIDAD	0.005	PUEBLA,PUEBLA
QUINTANA,ROO,SOLIDARIDAD	0.005	CHIAPAS,FRONTERA,HIDALGO
QUINTANA,ROO,SOLIDARIDAD	0.010	CHIAPAS,REFORMA
QUINTANA,ROO,SOLIDARIDAD	0.005	MICHOACAN,SAHUAYO
QUINTANA,ROO,SOLIDARIDAD	0.005	MORELOS,MIACATLAN
QUINTANA,ROO,SOLIDARIDAD	0.005	CHIAPAS,SAN,CRISTOBAL,DE,LAS,CASAS
QUINTANA,ROO,SOLIDARIDAD	0.005	GUANAJUATO,TARANDACUAO
QUINTANA,ROO,SOLIDARIDAD	0.005	CHIAPAS,MAPASTEPEC
QUINTANA,ROO,SOLIDARIDAD	0.005	MICHOACAN,OCAMPO
QUINTANA,ROO,SOLIDARIDAD	0.005	TABASCO,NACAJUCA
QUINTANA,ROO,SOLIDARIDAD	0.010	MICHOACAN,JIQUILPAN
QUINTANA,ROO,SOLIDARIDAD	0.005	TABASCO,COMALCALCO
QUINTANA,ROO,SOLIDARIDAD	0.010	NUEVO,LEON,MARIN
QUINTANA,ROO,SOLIDARIDAD	0.010	QUERETARO,CORREGIDORA
QUINTANA,ROO,SOLIDARIDAD	0.005	OAXACA,SAN,JACINTO,AMILPAS
CHIHUAHUA,OCAMPO	0.006	MICHOACAN,ECUANDUREO
CHIHUAHUA,OCAMPO	0.006	VERACRUZ,XALAPA
MICHOACAN,ECUANDUREO	0.006	VERACRUZ,COATZACOALCOS
MICHOACAN,ECUANDUREO	0.009	VERACRUZ,XALAPA
MICHOACAN,ECUANDUREO	0.006	CHIAPAS,REFORMA
MICHOACAN,ECUANDUREO	0.006	MICHOACAN,JIQUILPAN
MICHOACAN,ECUANDUREO	0.006	NUEVO,LEON,MARIN
MICHOACAN,ECUANDUREO	0.006	QUERETARO,CORREGIDORA
VERACRUZ,COATZACOALCOS	0.006	VERACRUZ,XALAPA
VERACRUZ,XALAPA	0.006	CHIAPAS,REFORMA
VERACRUZ,XALAPA	0.006	MICHOACAN,JIQUILPAN
VERACRUZ,XALAPA	0.006	NUEVO,LEON,MARIN
VERACRUZ,XALAPA	0.006	QUERETARO,CORREGIDORA
MICHOACAN,COTIJA	0.006	MICHOACAN,TUMBISCATIO
MICHOACAN,COTIJA	0.006	VERACRUZ,SAN,ANDRES,TUXTLA
MICHOACAN,COTIJA	0.006	MORELOS,COATLAN,DEL,RIO
MICHOACAN,COTIJA	0.006	JALISCO,SAN,JUANITO,DE,ESCOBEDO
MICHOACAN,COTIJA	0.006	MICHOACAN,SENGUIO
MICHOACAN,COTIJA	0.009	MICHOACAN,TZINTZUNTZAN
MICHOACAN,TUMBISCATIO	0.006	MICHOACAN,TZINTZUNTZAN
VERACRUZ,SAN,ANDRES,TUXTLA	0.006	MICHOACAN,TZINTZUNTZAN
MORELOS,COATLAN,DEL,RIO	0.006	MICHOACAN,TZINTZUNTZAN
JALISCO,SAN,JUANITO,DE,ESCOBEDO	0.006	MICHOACAN,TZINTZUNTZAN
MICHOACAN,SENGUIO	0.006	MICHOACAN,TZINTZUNTZAN
