# Supplementary material for: Analysis of México’s Narco-War Network (2007–2011)
Source: PLoS One. 2015 May 18;10(5):e0126503. doi: 10.1371/journal.pone.0126503 (PMC4436224; doi:10.1371/journal.pone.0126503)
Supplement: S1 Compressed file — Each file contains all the correlations above certain threshold (indicated in the name of the file), during a particular month (also indicated in the name of the file). The file names have the value of θ followed by the number of the i th month, starting from January of 2007 until Sept. 2011. (ZIP) [file pone.0126503.s004.zip › Correlations_by_month/0.005__30.sif]

CHIHUAHUA,JUAREZ	0.012	BAJA,CALIFORNIA,TIJUANA
CHIHUAHUA,JUAREZ	0.025	SINALOA,MAZATLAN
CHIHUAHUA,JUAREZ	0.056	SINALOA,NAVOLATO
CHIHUAHUA,JUAREZ	0.006	MICHOACAN,MORELIA
CHIHUAHUA,JUAREZ	0.019	SINALOA,SALVADOR,ALVARADO
CHIHUAHUA,JUAREZ	0.006	GUERRERO,CHILPANCINGO,DE,LOS,BRAVO
CHIHUAHUA,JUAREZ	0.006	JALISCO,ZAPOPAN
CHIHUAHUA,JUAREZ	0.006	GUERRERO,PETATLAN
CHIHUAHUA,JUAREZ	0.006	GUERRERO,PUNGARABATO
CHIHUAHUA,JUAREZ	0.006	DURANGO,PUEBLO,NUEVO
CHIHUAHUA,JUAREZ	0.006	DURANGO,SANTIAGO,PAPASQUIARO
CHIHUAHUA,JUAREZ	0.012	TAMAULIPAS,MATAMOROS
CHIHUAHUA,JUAREZ	0.012	BAJA,CALIFORNIA,MEXICALI
CHIHUAHUA,JUAREZ	0.006	SONORA,CAJEME
CHIHUAHUA,JUAREZ	0.019	MICHOACAN,LAZARO,CARDENAS
CHIHUAHUA,JUAREZ	0.006	GUERRERO,COYUCA,DE,CATALAN
CHIHUAHUA,JUAREZ	0.006	GUERRERO,TECPAN,DE,GALEANA
CHIHUAHUA,JUAREZ	0.019	SONORA,HERMOSILLO
CHIHUAHUA,JUAREZ	0.006	CHIHUAHUA,ASCENSION
CHIHUAHUA,JUAREZ	0.012	SINALOA,MOCORITO
CHIHUAHUA,JUAREZ	0.006	SINALOA,BADIRAGUATO
CHIHUAHUA,JUAREZ	0.006	BAJA,CALIFORNIA,PLAYAS,DE,ROSARITO
CHIHUAHUA,JUAREZ	0.006	DISTRITO,FEDERAL,GUSTAVO,A.,MADERO
CHIHUAHUA,JUAREZ	0.019	NUEVO,LEON,GUADALUPE
CHIHUAHUA,JUAREZ	0.006	TAMAULIPAS,TAMPICO
CHIHUAHUA,JUAREZ	0.025	GUERRERO,ZIHUATANEJO,DE,AZUETA
CHIHUAHUA,JUAREZ	0.006	CHIHUAHUA,MEOQUI
CHIHUAHUA,JUAREZ	0.006	GUANAJUATO,CELAYA
CHIHUAHUA,JUAREZ	0.025	CHIHUAHUA,JIMENEZ
CHIHUAHUA,JUAREZ	0.012	JALISCO,TLAJOMULCO,DE,ZUÑIGA
CHIHUAHUA,JUAREZ	0.012	GUERRERO,SAN,MIGUEL,TOTOLAPAN
CHIHUAHUA,JUAREZ	0.012	CHIHUAHUA,MADERA
CHIHUAHUA,JUAREZ	0.012	SINALOA,ANGOSTURA
CHIHUAHUA,JUAREZ	0.062	VERACRUZ,VERACRUZ
CHIHUAHUA,JUAREZ	0.012	BAJA,CALIFORNIA,ENSENADA
CHIHUAHUA,JUAREZ	0.019	CHIHUAHUA,OJINAGA
CHIHUAHUA,JUAREZ	0.025	GUERRERO,ZIRANDARO
CHIHUAHUA,JUAREZ	0.050	MICHOACAN,ZITACUARO
CHIHUAHUA,JUAREZ	0.012	SONORA,GENERAL,PLUTARCO,ELIAS,CALLES
CHIHUAHUA,JUAREZ	0.012	BAJA,CALIFORNIA,TECATE
CHIHUAHUA,JUAREZ	0.006	MEXICO,COACALCO,DE,BERRIOZABAL
CHIHUAHUA,JUAREZ	0.006	GUERRERO,QUECHULTENANGO
CHIHUAHUA,JUAREZ	0.006	GUERRERO,AYUTLA,DE,LOS,LIBRES
CHIHUAHUA,JUAREZ	0.006	SINALOA,CHOIX
CHIHUAHUA,JUAREZ	0.006	MEXICO,TECAMAC
CHIHUAHUA,JUAREZ	0.019	NUEVO,LEON,SANTIAGO
CHIHUAHUA,JUAREZ	0.012	SONORA,CANANEA
CHIHUAHUA,JUAREZ	0.019	DURANGO,TAMAZULA
CHIHUAHUA,JUAREZ	0.106	MICHOACAN,LA,HUACANA
CHIHUAHUA,JUAREZ	0.006	SINALOA,CONCORDIA
CHIHUAHUA,JUAREZ	0.025	CHIHUAHUA,RIVA,PALACIO
CHIHUAHUA,JUAREZ	0.012	MICHOACAN,ZAMORA
CHIHUAHUA,JUAREZ	0.006	MORELOS,JIUTEPEC
CHIHUAHUA,JUAREZ	0.012	OAXACA,OAXACA,DE,JUAREZ
CHIHUAHUA,JUAREZ	0.006	SONORA,AGUA,PRIETA
CHIHUAHUA,JUAREZ	0.012	VERACRUZ,ACAJETE
CHIHUAHUA,JUAREZ	0.006	DURANGO,CUENCAME
CHIHUAHUA,JUAREZ	0.006	SONORA,NAVOJOA
CHIHUAHUA,JUAREZ	0.068	GUERRERO,COAHUAYUTLA,DE,JOSE,MARIA,IZAZAGA
CHIHUAHUA,JUAREZ	0.006	MICHOACAN,AQUILA
CHIHUAHUA,JUAREZ	0.006	COLIMA,TECOMAN
CHIHUAHUA,JUAREZ	0.006	CHIHUAHUA,ROSALES
CHIHUAHUA,JUAREZ	0.025	DISTRITO,FEDERAL,XOCHIMILCO
CHIHUAHUA,JUAREZ	0.006	DURANGO,CANATLAN
CHIHUAHUA,JUAREZ	0.006	MICHOACAN,PATZCUARO
CHIHUAHUA,JUAREZ	0.006	CHIHUAHUA,NAMIQUIPA
CHIHUAHUA,JUAREZ	0.012	GUERRERO,TLAPEHUALA
CHIHUAHUA,JUAREZ	0.006	SONORA,PUERTO,PEÑASCO
CHIHUAHUA,JUAREZ	0.006	GUANAJUATO,PENJAMO
CHIHUAHUA,JUAREZ	0.012	GUERRERO,TLAPA,DE,COMONFORT
CHIHUAHUA,JUAREZ	0.012	GUERRERO,ZAPOTITLAN,TABLAS
CHIHUAHUA,JUAREZ	0.019	MORELOS,JOJUTLA
CHIHUAHUA,JUAREZ	0.031	CHIHUAHUA,CUSIHUIRIACHI
CHIHUAHUA,JUAREZ	0.031	JALISCO,TEQUILA
CHIHUAHUA,JUAREZ	0.006	MORELOS,YAUTEPEC
CHIHUAHUA,JUAREZ	0.006	ZACATECAS,FRESNILLO
CHIHUAHUA,JUAREZ	0.006	MEXICO,TEXCOCO
CHIHUAHUA,JUAREZ	0.031	MORELOS,CUAUTLA
CHIHUAHUA,JUAREZ	0.006	SONORA,SAN,LUIS,RIO,COLORADO
CHIHUAHUA,JUAREZ	0.025	CHIHUAHUA,CASAS,GRANDES
CHIHUAHUA,JUAREZ	0.025	MEXICO,LUVIANOS
CHIHUAHUA,JUAREZ	0.006	MICHOACAN,MUGICA
CHIHUAHUA,JUAREZ	0.006	TAMAULIPAS,JIMENEZ
CHIHUAHUA,JUAREZ	0.012	CHIAPAS,TUXTLA,GUTIERREZ
CHIHUAHUA,JUAREZ	0.006	DISTRITO,FEDERAL,CUAJIMALPA,DE,MORELOS
CHIHUAHUA,JUAREZ	0.006	COAHUILA,SAN,PEDRO
CHIHUAHUA,JUAREZ	0.019	GUERRERO,LEONARDO,BRAVO
CHIHUAHUA,JUAREZ	0.006	DISTRITO,FEDERAL,ALVARO,OBREGON
CHIHUAHUA,JUAREZ	0.006	SONORA,HUATABAMPO
CHIHUAHUA,JUAREZ	0.006	CHIAPAS,FRONTERA,COMALAPA
CHIHUAHUA,JUAREZ	0.006	CHIHUAHUA,BATOPILAS
CHIHUAHUA,JUAREZ	0.006	CHIHUAHUA,TEMOSACHIC
CHIHUAHUA,JUAREZ	0.006	MICHOACAN,TURICATO
CHIHUAHUA,JUAREZ	0.006	OAXACA,SAN,PEDRO,MIXTEPEC,-DTO.,22,-
CHIHUAHUA,JUAREZ	0.012	CHIHUAHUA,SATEVO
CHIHUAHUA,JUAREZ	0.006	MORELOS,AYALA
CHIHUAHUA,JUAREZ	0.006	CHIHUAHUA,ALLENDE
CHIHUAHUA,JUAREZ	0.006	MICHOACAN,PARACUARO
CHIHUAHUA,JUAREZ	0.006	MICHOACAN,YURECUARO
CHIHUAHUA,JUAREZ	0.006	NUEVO,LEON,MONTEMORELOS
CHIHUAHUA,JUAREZ	0.006	OAXACA,SALINA,CRUZ
CHIHUAHUA,JUAREZ	0.006	ZACATECAS,ZACATECAS
CHIHUAHUA,JUAREZ	0.006	OAXACA,MATIAS,ROMERO,AVENDAÑO
CHIHUAHUA,JUAREZ	0.006	COAHUILA,PIEDRAS,NEGRAS
CHIHUAHUA,JUAREZ	0.012	GUANAJUATO,JERECUARO
CHIHUAHUA,JUAREZ	0.006	MICHOACAN,ARIO
CHIHUAHUA,JUAREZ	0.006	GUERRERO,MOCHITLAN
CHIHUAHUA,JUAREZ	0.019	MEXICO,TEOTIHUACAN
CHIHUAHUA,JUAREZ	0.006	NUEVO,LEON,ALLENDE
CHIHUAHUA,JUAREZ	0.006	OAXACA,SANTO,DOMINGO,TEHUANTEPEC
CHIHUAHUA,JUAREZ	0.012	CHIHUAHUA,GALEANA
CHIHUAHUA,JUAREZ	0.006	DURANGO,TLAHUALILO
CHIHUAHUA,JUAREZ	0.006	GUANAJUATO,COMONFORT
CHIHUAHUA,JUAREZ	0.012	GUERRERO,COPANATOYAC
CHIHUAHUA,JUAREZ	0.012	GUANAJUATO,SAN,MIGUEL,DE,ALLENDE
CHIHUAHUA,JUAREZ	0.012	MICHOACAN,GABRIEL,ZAMORA
CHIHUAHUA,JUAREZ	0.006	QUINTANA,ROO,COZUMEL
CHIHUAHUA,JUAREZ	0.006	GUERRERO,TECOANAPA
CHIHUAHUA,JUAREZ	0.006	MORELOS,ZACATEPEC
CHIHUAHUA,JUAREZ	0.006	SAN,LUIS,POTOSI,MATEHUALA
CHIHUAHUA,JUAREZ	0.019	ZACATECAS,GUADALUPE
CHIHUAHUA,JUAREZ	0.012	GUANAJUATO,TARANDACUAO
CHIHUAHUA,JUAREZ	0.006	JALISCO,GOMEZ,FARIAS
CHIHUAHUA,JUAREZ	0.019	ZACATECAS,VALPARAISO
CHIHUAHUA,JUAREZ	0.006	MEXICO,OZUMBA
CHIHUAHUA,JUAREZ	0.006	MEXICO,VALLE,DE,BRAVO
CHIHUAHUA,JUAREZ	0.025	MICHOACAN,NUEVO,URECHO
CHIHUAHUA,JUAREZ	0.012	GUANAJUATO,ABASOLO
CHIHUAHUA,JUAREZ	0.031	MEXICO,MORELOS
CHIHUAHUA,JUAREZ	0.012	MEXICO,VILLA,GUERRERO
CHIHUAHUA,JUAREZ	0.006	MICHOACAN,PUREPERO
CHIHUAHUA,JUAREZ	0.006	MICHOACAN,TARETAN
CHIHUAHUA,JUAREZ	0.006	MICHOACAN,TUZANTLA
CHIHUAHUA,JUAREZ	0.019	TAMAULIPAS,GÜEMEZ
CHIHUAHUA,JUAREZ	0.006	DURANGO,CANELAS
CHIHUAHUA,JUAREZ	0.006	GUANAJUATO,YURIRIA
CHIHUAHUA,JUAREZ	0.006	VERACRUZ,MEDELLIN
CHIHUAHUA,JUAREZ	0.006	JALISCO,CUAUTITLAN,DE,GARCIA,BARRAGAN
CHIHUAHUA,JUAREZ	0.012	MICHOACAN,ALVARO,OBREGON
CHIHUAHUA,JUAREZ	0.006	MORELOS,TLAQUILTENANGO
CHIHUAHUA,JUAREZ	0.006	OAXACA,CONSTANCIA,DEL,ROSARIO
CHIHUAHUA,JUAREZ	0.006	OAXACA,SANTO,DOMINGO,DE,MORELOS
CHIHUAHUA,JUAREZ	0.019	ZACATECAS,JALPA
CHIHUAHUA,JUAREZ	0.012	MEXICO,SAN,JOSE,DEL,RINCON
CHIHUAHUA,JUAREZ	0.012	ZACATECAS,TABASCO
CHIHUAHUA,JUAREZ	0.006	GUANAJUATO,DOCTOR,MORA
CHIHUAHUA,JUAREZ	0.006	JALISCO,MEZQUITIC
CHIHUAHUA,JUAREZ	0.006	QUINTANA,ROO,ISLA,MUJERES
CHIHUAHUA,JUAREZ	0.006	VERACRUZ,TLALIXCOYAN
SINALOA,CULIACAN	0.022	GUERRERO,ACAPULCO,DE,JUAREZ
SINALOA,CULIACAN	0.010	COAHUILA,TORREON
SINALOA,CULIACAN	0.033	DURANGO,DURANGO
SINALOA,CULIACAN	0.006	MICHOACAN,URUAPAN
SINALOA,CULIACAN	0.005	SINALOA,SINALOA
SINALOA,CULIACAN	0.011	DURANGO,LERDO
SINALOA,CULIACAN	0.010	MICHOACAN,APATZINGAN
SINALOA,CULIACAN	0.008	CHIHUAHUA,GUADALUPE
SINALOA,CULIACAN	0.007	CHIHUAHUA,GUADALUPE,Y,CALVO
SINALOA,CULIACAN	0.008	GUERRERO,TAXCO,DE,ALARCON
SINALOA,CULIACAN	0.011	GUERRERO,LA,UNION,DE,ISIDORO,MONTES,DE,OCA
SINALOA,CULIACAN	0.005	GUERRERO,ARCELIA
SINALOA,CULIACAN	0.025	SONORA,CABORCA
SINALOA,CULIACAN	0.021	GUANAJUATO,APASEO,EL,ALTO
SINALOA,CULIACAN	0.013	GUANAJUATO,APASEO,EL,GRANDE
SINALOA,CULIACAN	0.005	DURANGO,SAN,BERNARDO
BAJA,CALIFORNIA,TIJUANA	0.005	MICHOACAN,LA,HUACANA
CHIHUAHUA,CHIHUAHUA	0.010	GUERRERO,ACAPULCO,DE,JUAREZ
CHIHUAHUA,CHIHUAHUA	0.014	DURANGO,DURANGO
CHIHUAHUA,CHIHUAHUA	0.011	SONORA,CABORCA
CHIHUAHUA,CHIHUAHUA	0.009	GUANAJUATO,APASEO,EL,ALTO
CHIHUAHUA,CHIHUAHUA	0.005	GUANAJUATO,APASEO,EL,GRANDE
GUERRERO,ACAPULCO,DE,JUAREZ	0.006	DURANGO,GOMEZ,PALACIO
GUERRERO,ACAPULCO,DE,JUAREZ	0.029	COAHUILA,TORREON
GUERRERO,ACAPULCO,DE,JUAREZ	0.013	SONORA,NOGALES
GUERRERO,ACAPULCO,DE,JUAREZ	0.099	DURANGO,DURANGO
GUERRERO,ACAPULCO,DE,JUAREZ	0.010	SINALOA,GUASAVE
GUERRERO,ACAPULCO,DE,JUAREZ	0.013	CHIHUAHUA,HIDALGO,DEL,PARRAL
GUERRERO,ACAPULCO,DE,JUAREZ	0.006	MEXICO,ECATEPEC,DE,MORELOS
GUERRERO,ACAPULCO,DE,JUAREZ	0.019	MICHOACAN,URUAPAN
GUERRERO,ACAPULCO,DE,JUAREZ	0.016	SINALOA,SINALOA
GUERRERO,ACAPULCO,DE,JUAREZ	0.032	DURANGO,LERDO
GUERRERO,ACAPULCO,DE,JUAREZ	0.010	MEXICO,NEZAHUALCOYOTL
GUERRERO,ACAPULCO,DE,JUAREZ	0.029	MICHOACAN,APATZINGAN
GUERRERO,ACAPULCO,DE,JUAREZ	0.025	CHIHUAHUA,GUADALUPE
GUERRERO,ACAPULCO,DE,JUAREZ	0.006	DISTRITO,FEDERAL,IZTAPALAPA
GUERRERO,ACAPULCO,DE,JUAREZ	0.006	CHIHUAHUA,DELICIAS
GUERRERO,ACAPULCO,DE,JUAREZ	0.022	CHIHUAHUA,GUADALUPE,Y,CALVO
GUERRERO,ACAPULCO,DE,JUAREZ	0.006	AGUASCALIENTES,AGUASCALIENTES
GUERRERO,ACAPULCO,DE,JUAREZ	0.025	GUERRERO,TAXCO,DE,ALARCON
GUERRERO,ACAPULCO,DE,JUAREZ	0.006	CHIHUAHUA,CUAUHTEMOC
GUERRERO,ACAPULCO,DE,JUAREZ	0.006	QUINTANA,ROO,BENITO,JUAREZ
GUERRERO,ACAPULCO,DE,JUAREZ	0.010	SINALOA,EL,FUERTE
GUERRERO,ACAPULCO,DE,JUAREZ	0.006	MEXICO,TULTITLAN
GUERRERO,ACAPULCO,DE,JUAREZ	0.010	GUANAJUATO,LEON
GUERRERO,ACAPULCO,DE,JUAREZ	0.010	GUERRERO,ATOYAC,DE,ALVAREZ
GUERRERO,ACAPULCO,DE,JUAREZ	0.032	GUERRERO,LA,UNION,DE,ISIDORO,MONTES,DE,OCA
GUERRERO,ACAPULCO,DE,JUAREZ	0.016	GUERRERO,ARCELIA
GUERRERO,ACAPULCO,DE,JUAREZ	0.006	GUERRERO,COYUCA,DE,BENITEZ
GUERRERO,ACAPULCO,DE,JUAREZ	0.076	SONORA,CABORCA
GUERRERO,ACAPULCO,DE,JUAREZ	0.006	SINALOA,ROSARIO
GUERRERO,ACAPULCO,DE,JUAREZ	0.010	TAMAULIPAS,VICTORIA
GUERRERO,ACAPULCO,DE,JUAREZ	0.013	MICHOACAN,HUETAMO
GUERRERO,ACAPULCO,DE,JUAREZ	0.006	CHIHUAHUA,GUERRERO
GUERRERO,ACAPULCO,DE,JUAREZ	0.006	CHIHUAHUA,MATAMOROS
GUERRERO,ACAPULCO,DE,JUAREZ	0.010	MEXICO,IXTAPALUCA
GUERRERO,ACAPULCO,DE,JUAREZ	0.006	MICHOACAN,AGUILILLA
GUERRERO,ACAPULCO,DE,JUAREZ	0.006	MEXICO,CHALCO
GUERRERO,ACAPULCO,DE,JUAREZ	0.010	MEXICO,CHIMALHUACAN
GUERRERO,ACAPULCO,DE,JUAREZ	0.006	SONORA,YECORA
GUERRERO,ACAPULCO,DE,JUAREZ	0.006	GUERRERO,CHILAPA,DE,ALVAREZ
GUERRERO,ACAPULCO,DE,JUAREZ	0.013	CHIHUAHUA,AQUILES,SERDAN
GUERRERO,ACAPULCO,DE,JUAREZ	0.013	DURANGO,MEZQUITAL
GUERRERO,ACAPULCO,DE,JUAREZ	0.010	GUERRERO,GENERAL,HELIODORO,CASTILLO
GUERRERO,ACAPULCO,DE,JUAREZ	0.010	MEXICO,TEJUPILCO
GUERRERO,ACAPULCO,DE,JUAREZ	0.064	GUANAJUATO,APASEO,EL,ALTO
GUERRERO,ACAPULCO,DE,JUAREZ	0.013	SONORA,ALTAR
GUERRERO,ACAPULCO,DE,JUAREZ	0.006	MORELOS,HUITZILAC
GUERRERO,ACAPULCO,DE,JUAREZ	0.010	MORELOS,PUENTE,DE,IXTLA
GUERRERO,ACAPULCO,DE,JUAREZ	0.013	DURANGO,OCAMPO
GUERRERO,ACAPULCO,DE,JUAREZ	0.038	GUANAJUATO,APASEO,EL,GRANDE
GUERRERO,ACAPULCO,DE,JUAREZ	0.006	GUERRERO,CUTZAMALA,DE,PINZON
GUERRERO,ACAPULCO,DE,JUAREZ	0.006	MICHOACAN,HIDALGO
GUERRERO,ACAPULCO,DE,JUAREZ	0.006	AGUASCALIENTES,JESUS,MARIA
GUERRERO,ACAPULCO,DE,JUAREZ	0.006	CHIHUAHUA,BUENAVENTURA
GUERRERO,ACAPULCO,DE,JUAREZ	0.006	CHIHUAHUA,MORELOS
GUERRERO,ACAPULCO,DE,JUAREZ	0.006	GUERRERO,PILCAYA
GUERRERO,ACAPULCO,DE,JUAREZ	0.006	MEXICO,ZINACANTEPEC
GUERRERO,ACAPULCO,DE,JUAREZ	0.006	VERACRUZ,COATZACOALCOS
GUERRERO,ACAPULCO,DE,JUAREZ	0.006	CHIHUAHUA,CARICHI
GUERRERO,ACAPULCO,DE,JUAREZ	0.006	PUEBLA,PUEBLA
GUERRERO,ACAPULCO,DE,JUAREZ	0.010	CHIHUAHUA,SANTA,ISABEL
GUERRERO,ACAPULCO,DE,JUAREZ	0.006	SONORA,ROSARIO
GUERRERO,ACAPULCO,DE,JUAREZ	0.010	VERACRUZ,PLAYA,VICENTE
GUERRERO,ACAPULCO,DE,JUAREZ	0.006	GUERRERO,TLACOACHISTLAHUACA
GUERRERO,ACAPULCO,DE,JUAREZ	0.010	DURANGO,NUEVO,IDEAL
GUERRERO,ACAPULCO,DE,JUAREZ	0.016	DURANGO,SAN,BERNARDO
GUERRERO,ACAPULCO,DE,JUAREZ	0.006	MEXICO,TLALMANALCO
GUERRERO,ACAPULCO,DE,JUAREZ	0.013	SONORA,BENITO,JUAREZ
GUERRERO,ACAPULCO,DE,JUAREZ	0.006	VERACRUZ,CATEMACO
GUERRERO,ACAPULCO,DE,JUAREZ	0.006	VERACRUZ,NANCHITAL,DE,LAZARO,CARDENAS,DEL,RIO
GUERRERO,ACAPULCO,DE,JUAREZ	0.006	DURANGO,GENERAL,SIMON,BOLIVAR
GUERRERO,ACAPULCO,DE,JUAREZ	0.006	MEXICO,COCOTITLAN
DURANGO,GOMEZ,PALACIO	0.009	DURANGO,DURANGO
DURANGO,GOMEZ,PALACIO	0.007	SONORA,CABORCA
DURANGO,GOMEZ,PALACIO	0.006	GUANAJUATO,APASEO,EL,ALTO
COAHUILA,TORREON	0.005	SONORA,NOGALES
COAHUILA,TORREON	0.042	DURANGO,DURANGO
COAHUILA,TORREON	0.005	CHIHUAHUA,HIDALGO,DEL,PARRAL
COAHUILA,TORREON	0.008	MICHOACAN,URUAPAN
COAHUILA,TORREON	0.007	SINALOA,SINALOA
COAHUILA,TORREON	0.014	DURANGO,LERDO
COAHUILA,TORREON	0.012	MICHOACAN,APATZINGAN
COAHUILA,TORREON	0.011	CHIHUAHUA,GUADALUPE
COAHUILA,TORREON	0.010	CHIHUAHUA,GUADALUPE,Y,CALVO
COAHUILA,TORREON	0.011	GUERRERO,TAXCO,DE,ALARCON
COAHUILA,TORREON	0.014	GUERRERO,LA,UNION,DE,ISIDORO,MONTES,DE,OCA
COAHUILA,TORREON	0.007	GUERRERO,ARCELIA
COAHUILA,TORREON	0.033	SONORA,CABORCA
COAHUILA,TORREON	0.005	MICHOACAN,HUETAMO
COAHUILA,TORREON	0.005	CHIHUAHUA,AQUILES,SERDAN
COAHUILA,TORREON	0.005	DURANGO,MEZQUITAL
COAHUILA,TORREON	0.027	GUANAJUATO,APASEO,EL,ALTO
COAHUILA,TORREON	0.005	SONORA,ALTAR
COAHUILA,TORREON	0.005	DURANGO,OCAMPO
COAHUILA,TORREON	0.016	GUANAJUATO,APASEO,EL,GRANDE
COAHUILA,TORREON	0.007	DURANGO,SAN,BERNARDO
COAHUILA,TORREON	0.005	SONORA,BENITO,JUAREZ
SINALOA,MAZATLAN	0.005	SINALOA,NAVOLATO
SINALOA,MAZATLAN	0.006	VERACRUZ,VERACRUZ
SINALOA,MAZATLAN	0.010	MICHOACAN,LA,HUACANA
SINALOA,MAZATLAN	0.007	GUERRERO,COAHUAYUTLA,DE,JOSE,MARIA,IZAZAGA
SONORA,NOGALES	0.019	DURANGO,DURANGO
SONORA,NOGALES	0.006	DURANGO,LERDO
SONORA,NOGALES	0.005	MICHOACAN,APATZINGAN
SONORA,NOGALES	0.006	GUERRERO,LA,UNION,DE,ISIDORO,MONTES,DE,OCA
SONORA,NOGALES	0.015	SONORA,CABORCA
SONORA,NOGALES	0.012	GUANAJUATO,APASEO,EL,ALTO
SONORA,NOGALES	0.007	GUANAJUATO,APASEO,EL,GRANDE
DURANGO,DURANGO	0.014	SINALOA,GUASAVE
DURANGO,DURANGO	0.019	CHIHUAHUA,HIDALGO,DEL,PARRAL
DURANGO,DURANGO	0.009	MEXICO,ECATEPEC,DE,MORELOS
DURANGO,DURANGO	0.028	MICHOACAN,URUAPAN
DURANGO,DURANGO	0.023	SINALOA,SINALOA
DURANGO,DURANGO	0.047	DURANGO,LERDO
DURANGO,DURANGO	0.014	MEXICO,NEZAHUALCOYOTL
DURANGO,DURANGO	0.042	MICHOACAN,APATZINGAN
DURANGO,DURANGO	0.038	CHIHUAHUA,GUADALUPE
DURANGO,DURANGO	0.009	DISTRITO,FEDERAL,IZTAPALAPA
DURANGO,DURANGO	0.009	CHIHUAHUA,DELICIAS
DURANGO,DURANGO	0.033	CHIHUAHUA,GUADALUPE,Y,CALVO
DURANGO,DURANGO	0.009	AGUASCALIENTES,AGUASCALIENTES
DURANGO,DURANGO	0.038	GUERRERO,TAXCO,DE,ALARCON
DURANGO,DURANGO	0.009	CHIHUAHUA,CUAUHTEMOC
DURANGO,DURANGO	0.009	QUINTANA,ROO,BENITO,JUAREZ
DURANGO,DURANGO	0.014	SINALOA,EL,FUERTE
DURANGO,DURANGO	0.009	MEXICO,TULTITLAN
DURANGO,DURANGO	0.014	GUANAJUATO,LEON
DURANGO,DURANGO	0.014	GUERRERO,ATOYAC,DE,ALVAREZ
DURANGO,DURANGO	0.047	GUERRERO,LA,UNION,DE,ISIDORO,MONTES,DE,OCA
DURANGO,DURANGO	0.023	GUERRERO,ARCELIA
DURANGO,DURANGO	0.009	GUERRERO,COYUCA,DE,BENITEZ
DURANGO,DURANGO	0.113	SONORA,CABORCA
DURANGO,DURANGO	0.009	SINALOA,ROSARIO
DURANGO,DURANGO	0.014	TAMAULIPAS,VICTORIA
DURANGO,DURANGO	0.019	MICHOACAN,HUETAMO
DURANGO,DURANGO	0.009	CHIHUAHUA,GUERRERO
DURANGO,DURANGO	0.009	CHIHUAHUA,MATAMOROS
DURANGO,DURANGO	0.014	MEXICO,IXTAPALUCA
DURANGO,DURANGO	0.009	MICHOACAN,AGUILILLA
DURANGO,DURANGO	0.009	MEXICO,CHALCO
DURANGO,DURANGO	0.014	MEXICO,CHIMALHUACAN
DURANGO,DURANGO	0.009	SONORA,YECORA
DURANGO,DURANGO	0.009	GUERRERO,CHILAPA,DE,ALVAREZ
DURANGO,DURANGO	0.019	CHIHUAHUA,AQUILES,SERDAN
DURANGO,DURANGO	0.019	DURANGO,MEZQUITAL
DURANGO,DURANGO	0.014	GUERRERO,GENERAL,HELIODORO,CASTILLO
DURANGO,DURANGO	0.014	MEXICO,TEJUPILCO
DURANGO,DURANGO	0.094	GUANAJUATO,APASEO,EL,ALTO
DURANGO,DURANGO	0.019	SONORA,ALTAR
DURANGO,DURANGO	0.009	MORELOS,HUITZILAC
DURANGO,DURANGO	0.014	MORELOS,PUENTE,DE,IXTLA
DURANGO,DURANGO	0.019	DURANGO,OCAMPO
DURANGO,DURANGO	0.056	GUANAJUATO,APASEO,EL,GRANDE
DURANGO,DURANGO	0.009	GUERRERO,CUTZAMALA,DE,PINZON
DURANGO,DURANGO	0.009	MICHOACAN,HIDALGO
DURANGO,DURANGO	0.009	AGUASCALIENTES,JESUS,MARIA
DURANGO,DURANGO	0.009	CHIHUAHUA,BUENAVENTURA
DURANGO,DURANGO	0.009	CHIHUAHUA,MORELOS
DURANGO,DURANGO	0.009	GUERRERO,PILCAYA
DURANGO,DURANGO	0.009	MEXICO,ZINACANTEPEC
DURANGO,DURANGO	0.009	VERACRUZ,COATZACOALCOS
DURANGO,DURANGO	0.009	CHIHUAHUA,CARICHI
DURANGO,DURANGO	0.009	PUEBLA,PUEBLA
DURANGO,DURANGO	0.014	CHIHUAHUA,SANTA,ISABEL
DURANGO,DURANGO	0.009	SONORA,ROSARIO
DURANGO,DURANGO	0.014	VERACRUZ,PLAYA,VICENTE
DURANGO,DURANGO	0.009	GUERRERO,TLACOACHISTLAHUACA
DURANGO,DURANGO	0.014	DURANGO,NUEVO,IDEAL
DURANGO,DURANGO	0.023	DURANGO,SAN,BERNARDO
DURANGO,DURANGO	0.009	MEXICO,TLALMANALCO
DURANGO,DURANGO	0.019	SONORA,BENITO,JUAREZ
DURANGO,DURANGO	0.009	VERACRUZ,CATEMACO
DURANGO,DURANGO	0.009	VERACRUZ,NANCHITAL,DE,LAZARO,CARDENAS,DEL,RIO
DURANGO,DURANGO	0.009	DURANGO,GENERAL,SIMON,BOLIVAR
DURANGO,DURANGO	0.009	MEXICO,COCOTITLAN
SINALOA,NAVOLATO	0.005	GUERRERO,ZIHUATANEJO,DE,AZUETA
SINALOA,NAVOLATO	0.005	CHIHUAHUA,JIMENEZ
SINALOA,NAVOLATO	0.014	VERACRUZ,VERACRUZ
SINALOA,NAVOLATO	0.005	GUERRERO,ZIRANDARO
SINALOA,NAVOLATO	0.011	MICHOACAN,ZITACUARO
SINALOA,NAVOLATO	0.023	MICHOACAN,LA,HUACANA
SINALOA,NAVOLATO	0.005	CHIHUAHUA,RIVA,PALACIO
SINALOA,NAVOLATO	0.015	GUERRERO,COAHUAYUTLA,DE,JOSE,MARIA,IZAZAGA
SINALOA,NAVOLATO	0.005	DISTRITO,FEDERAL,XOCHIMILCO
SINALOA,NAVOLATO	0.007	CHIHUAHUA,CUSIHUIRIACHI
SINALOA,NAVOLATO	0.007	JALISCO,TEQUILA
SINALOA,NAVOLATO	0.007	MORELOS,CUAUTLA
SINALOA,NAVOLATO	0.005	CHIHUAHUA,CASAS,GRANDES
SINALOA,NAVOLATO	0.005	MEXICO,LUVIANOS
SINALOA,NAVOLATO	0.005	MICHOACAN,NUEVO,URECHO
SINALOA,NAVOLATO	0.007	MEXICO,MORELOS
SINALOA,GUASAVE	0.011	SONORA,CABORCA
SINALOA,GUASAVE	0.009	GUANAJUATO,APASEO,EL,ALTO
SINALOA,GUASAVE	0.005	GUANAJUATO,APASEO,EL,GRANDE
CHIHUAHUA,HIDALGO,DEL,PARRAL	0.006	DURANGO,LERDO
CHIHUAHUA,HIDALGO,DEL,PARRAL	0.005	MICHOACAN,APATZINGAN
CHIHUAHUA,HIDALGO,DEL,PARRAL	0.006	GUERRERO,LA,UNION,DE,ISIDORO,MONTES,DE,OCA
CHIHUAHUA,HIDALGO,DEL,PARRAL	0.015	SONORA,CABORCA
CHIHUAHUA,HIDALGO,DEL,PARRAL	0.012	GUANAJUATO,APASEO,EL,ALTO
CHIHUAHUA,HIDALGO,DEL,PARRAL	0.007	GUANAJUATO,APASEO,EL,GRANDE
MEXICO,ECATEPEC,DE,MORELOS	0.007	SONORA,CABORCA
MEXICO,ECATEPEC,DE,MORELOS	0.006	GUANAJUATO,APASEO,EL,ALTO
MICHOACAN,URUAPAN	0.009	DURANGO,LERDO
MICHOACAN,URUAPAN	0.008	MICHOACAN,APATZINGAN
MICHOACAN,URUAPAN	0.007	CHIHUAHUA,GUADALUPE
MICHOACAN,URUAPAN	0.006	CHIHUAHUA,GUADALUPE,Y,CALVO
MICHOACAN,URUAPAN	0.007	GUERRERO,TAXCO,DE,ALARCON
MICHOACAN,URUAPAN	0.009	GUERRERO,LA,UNION,DE,ISIDORO,MONTES,DE,OCA
MICHOACAN,URUAPAN	0.022	SONORA,CABORCA
MICHOACAN,URUAPAN	0.018	GUANAJUATO,APASEO,EL,ALTO
MICHOACAN,URUAPAN	0.011	GUANAJUATO,APASEO,EL,GRANDE
SINALOA,SINALOA	0.008	DURANGO,LERDO
SINALOA,SINALOA	0.007	MICHOACAN,APATZINGAN
SINALOA,SINALOA	0.006	CHIHUAHUA,GUADALUPE
SINALOA,SINALOA	0.005	CHIHUAHUA,GUADALUPE,Y,CALVO
SINALOA,SINALOA	0.006	GUERRERO,TAXCO,DE,ALARCON
SINALOA,SINALOA	0.008	GUERRERO,LA,UNION,DE,ISIDORO,MONTES,DE,OCA
SINALOA,SINALOA	0.018	SONORA,CABORCA
SINALOA,SINALOA	0.015	GUANAJUATO,APASEO,EL,ALTO
SINALOA,SINALOA	0.009	GUANAJUATO,APASEO,EL,GRANDE
DURANGO,LERDO	0.014	MICHOACAN,APATZINGAN
DURANGO,LERDO	0.012	CHIHUAHUA,GUADALUPE
DURANGO,LERDO	0.011	CHIHUAHUA,GUADALUPE,Y,CALVO
DURANGO,LERDO	0.012	GUERRERO,TAXCO,DE,ALARCON
DURANGO,LERDO	0.015	GUERRERO,LA,UNION,DE,ISIDORO,MONTES,DE,OCA
DURANGO,LERDO	0.008	GUERRERO,ARCELIA
DURANGO,LERDO	0.036	SONORA,CABORCA
DURANGO,LERDO	0.006	MICHOACAN,HUETAMO
DURANGO,LERDO	0.006	CHIHUAHUA,AQUILES,SERDAN
DURANGO,LERDO	0.006	DURANGO,MEZQUITAL
DURANGO,LERDO	0.030	GUANAJUATO,APASEO,EL,ALTO
DURANGO,LERDO	0.006	SONORA,ALTAR
DURANGO,LERDO	0.006	DURANGO,OCAMPO
DURANGO,LERDO	0.018	GUANAJUATO,APASEO,EL,GRANDE
DURANGO,LERDO	0.008	DURANGO,SAN,BERNARDO
DURANGO,LERDO	0.006	SONORA,BENITO,JUAREZ
SINALOA,SALVADOR,ALVARADO	0.008	MICHOACAN,LA,HUACANA
MEXICO,NEZAHUALCOYOTL	0.011	SONORA,CABORCA
MEXICO,NEZAHUALCOYOTL	0.009	GUANAJUATO,APASEO,EL,ALTO
MEXICO,NEZAHUALCOYOTL	0.005	GUANAJUATO,APASEO,EL,GRANDE
MICHOACAN,APATZINGAN	0.011	CHIHUAHUA,GUADALUPE
MICHOACAN,APATZINGAN	0.010	CHIHUAHUA,GUADALUPE,Y,CALVO
MICHOACAN,APATZINGAN	0.011	GUERRERO,TAXCO,DE,ALARCON
MICHOACAN,APATZINGAN	0.014	GUERRERO,LA,UNION,DE,ISIDORO,MONTES,DE,OCA
MICHOACAN,APATZINGAN	0.007	GUERRERO,ARCELIA
MICHOACAN,APATZINGAN	0.033	SONORA,CABORCA
MICHOACAN,APATZINGAN	0.005	MICHOACAN,HUETAMO
MICHOACAN,APATZINGAN	0.005	CHIHUAHUA,AQUILES,SERDAN
MICHOACAN,APATZINGAN	0.005	DURANGO,MEZQUITAL
MICHOACAN,APATZINGAN	0.027	GUANAJUATO,APASEO,EL,ALTO
MICHOACAN,APATZINGAN	0.005	SONORA,ALTAR
MICHOACAN,APATZINGAN	0.005	DURANGO,OCAMPO
MICHOACAN,APATZINGAN	0.016	GUANAJUATO,APASEO,EL,GRANDE
MICHOACAN,APATZINGAN	0.007	DURANGO,SAN,BERNARDO
MICHOACAN,APATZINGAN	0.005	SONORA,BENITO,JUAREZ
CHIHUAHUA,GUADALUPE	0.008	CHIHUAHUA,GUADALUPE,Y,CALVO
CHIHUAHUA,GUADALUPE	0.010	GUERRERO,TAXCO,DE,ALARCON
CHIHUAHUA,GUADALUPE	0.012	GUERRERO,LA,UNION,DE,ISIDORO,MONTES,DE,OCA
CHIHUAHUA,GUADALUPE	0.006	GUERRERO,ARCELIA
CHIHUAHUA,GUADALUPE	0.029	SONORA,CABORCA
CHIHUAHUA,GUADALUPE	0.024	GUANAJUATO,APASEO,EL,ALTO
CHIHUAHUA,GUADALUPE	0.015	GUANAJUATO,APASEO,EL,GRANDE
CHIHUAHUA,GUADALUPE	0.006	DURANGO,SAN,BERNARDO
DISTRITO,FEDERAL,IZTAPALAPA	0.007	SONORA,CABORCA
DISTRITO,FEDERAL,IZTAPALAPA	0.006	GUANAJUATO,APASEO,EL,ALTO
TAMAULIPAS,MATAMOROS	0.005	MICHOACAN,LA,HUACANA
BAJA,CALIFORNIA,MEXICALI	0.005	MICHOACAN,LA,HUACANA
CHIHUAHUA,DELICIAS	0.007	SONORA,CABORCA
CHIHUAHUA,DELICIAS	0.006	GUANAJUATO,APASEO,EL,ALTO
MICHOACAN,LAZARO,CARDENAS	0.008	MICHOACAN,LA,HUACANA
CHIHUAHUA,GUADALUPE,Y,CALVO	0.008	GUERRERO,TAXCO,DE,ALARCON
CHIHUAHUA,GUADALUPE,Y,CALVO	0.011	GUERRERO,LA,UNION,DE,ISIDORO,MONTES,DE,OCA
CHIHUAHUA,GUADALUPE,Y,CALVO	0.005	GUERRERO,ARCELIA
CHIHUAHUA,GUADALUPE,Y,CALVO	0.025	SONORA,CABORCA
CHIHUAHUA,GUADALUPE,Y,CALVO	0.021	GUANAJUATO,APASEO,EL,ALTO
CHIHUAHUA,GUADALUPE,Y,CALVO	0.013	GUANAJUATO,APASEO,EL,GRANDE
CHIHUAHUA,GUADALUPE,Y,CALVO	0.005	DURANGO,SAN,BERNARDO
SONORA,HERMOSILLO	0.008	MICHOACAN,LA,HUACANA
AGUASCALIENTES,AGUASCALIENTES	0.007	SONORA,CABORCA
AGUASCALIENTES,AGUASCALIENTES	0.006	GUANAJUATO,APASEO,EL,ALTO
SINALOA,MOCORITO	0.005	MICHOACAN,LA,HUACANA
GUERRERO,TAXCO,DE,ALARCON	0.012	GUERRERO,LA,UNION,DE,ISIDORO,MONTES,DE,OCA
GUERRERO,TAXCO,DE,ALARCON	0.006	GUERRERO,ARCELIA
GUERRERO,TAXCO,DE,ALARCON	0.029	SONORA,CABORCA
GUERRERO,TAXCO,DE,ALARCON	0.024	GUANAJUATO,APASEO,EL,ALTO
GUERRERO,TAXCO,DE,ALARCON	0.015	GUANAJUATO,APASEO,EL,GRANDE
GUERRERO,TAXCO,DE,ALARCON	0.006	DURANGO,SAN,BERNARDO
CHIHUAHUA,CUAUHTEMOC	0.007	SONORA,CABORCA
CHIHUAHUA,CUAUHTEMOC	0.006	GUANAJUATO,APASEO,EL,ALTO
QUINTANA,ROO,BENITO,JUAREZ	0.007	SONORA,CABORCA
QUINTANA,ROO,BENITO,JUAREZ	0.006	GUANAJUATO,APASEO,EL,ALTO
SINALOA,EL,FUERTE	0.011	SONORA,CABORCA
SINALOA,EL,FUERTE	0.009	GUANAJUATO,APASEO,EL,ALTO
SINALOA,EL,FUERTE	0.005	GUANAJUATO,APASEO,EL,GRANDE
NUEVO,LEON,GUADALUPE	0.008	MICHOACAN,LA,HUACANA
GUERRERO,ZIHUATANEJO,DE,AZUETA	0.006	VERACRUZ,VERACRUZ
GUERRERO,ZIHUATANEJO,DE,AZUETA	0.010	MICHOACAN,LA,HUACANA
GUERRERO,ZIHUATANEJO,DE,AZUETA	0.007	GUERRERO,COAHUAYUTLA,DE,JOSE,MARIA,IZAZAGA
CHIHUAHUA,JIMENEZ	0.006	VERACRUZ,VERACRUZ
CHIHUAHUA,JIMENEZ	0.010	MICHOACAN,LA,HUACANA
CHIHUAHUA,JIMENEZ	0.007	GUERRERO,COAHUAYUTLA,DE,JOSE,MARIA,IZAZAGA
JALISCO,TLAJOMULCO,DE,ZUÑIGA	0.005	MICHOACAN,LA,HUACANA
GUERRERO,SAN,MIGUEL,TOTOLAPAN	0.005	MICHOACAN,LA,HUACANA
MEXICO,TULTITLAN	0.007	SONORA,CABORCA
MEXICO,TULTITLAN	0.006	GUANAJUATO,APASEO,EL,ALTO
CHIHUAHUA,MADERA	0.005	MICHOACAN,LA,HUACANA
SINALOA,ANGOSTURA	0.005	MICHOACAN,LA,HUACANA
VERACRUZ,VERACRUZ	0.006	GUERRERO,ZIRANDARO
VERACRUZ,VERACRUZ	0.012	MICHOACAN,ZITACUARO
VERACRUZ,VERACRUZ	0.026	MICHOACAN,LA,HUACANA
VERACRUZ,VERACRUZ	0.006	CHIHUAHUA,RIVA,PALACIO
VERACRUZ,VERACRUZ	0.017	GUERRERO,COAHUAYUTLA,DE,JOSE,MARIA,IZAZAGA
VERACRUZ,VERACRUZ	0.006	DISTRITO,FEDERAL,XOCHIMILCO
VERACRUZ,VERACRUZ	0.008	CHIHUAHUA,CUSIHUIRIACHI
VERACRUZ,VERACRUZ	0.008	JALISCO,TEQUILA
VERACRUZ,VERACRUZ	0.008	MORELOS,CUAUTLA
VERACRUZ,VERACRUZ	0.006	CHIHUAHUA,CASAS,GRANDES
VERACRUZ,VERACRUZ	0.006	MEXICO,LUVIANOS
VERACRUZ,VERACRUZ	0.006	MICHOACAN,NUEVO,URECHO
VERACRUZ,VERACRUZ	0.008	MEXICO,MORELOS
GUANAJUATO,LEON	0.011	SONORA,CABORCA
GUANAJUATO,LEON	0.009	GUANAJUATO,APASEO,EL,ALTO
GUANAJUATO,LEON	0.005	GUANAJUATO,APASEO,EL,GRANDE
BAJA,CALIFORNIA,ENSENADA	0.005	MICHOACAN,LA,HUACANA
GUERRERO,ATOYAC,DE,ALVAREZ	0.011	SONORA,CABORCA
GUERRERO,ATOYAC,DE,ALVAREZ	0.009	GUANAJUATO,APASEO,EL,ALTO
GUERRERO,ATOYAC,DE,ALVAREZ	0.005	GUANAJUATO,APASEO,EL,GRANDE
GUERRERO,LA,UNION,DE,ISIDORO,MONTES,DE,OCA	0.008	GUERRERO,ARCELIA
GUERRERO,LA,UNION,DE,ISIDORO,MONTES,DE,OCA	0.036	SONORA,CABORCA
GUERRERO,LA,UNION,DE,ISIDORO,MONTES,DE,OCA	0.006	MICHOACAN,HUETAMO
GUERRERO,LA,UNION,DE,ISIDORO,MONTES,DE,OCA	0.006	CHIHUAHUA,AQUILES,SERDAN
GUERRERO,LA,UNION,DE,ISIDORO,MONTES,DE,OCA	0.006	DURANGO,MEZQUITAL
GUERRERO,LA,UNION,DE,ISIDORO,MONTES,DE,OCA	0.030	GUANAJUATO,APASEO,EL,ALTO
GUERRERO,LA,UNION,DE,ISIDORO,MONTES,DE,OCA	0.006	SONORA,ALTAR
GUERRERO,LA,UNION,DE,ISIDORO,MONTES,DE,OCA	0.006	DURANGO,OCAMPO
GUERRERO,LA,UNION,DE,ISIDORO,MONTES,DE,OCA	0.018	GUANAJUATO,APASEO,EL,GRANDE
GUERRERO,LA,UNION,DE,ISIDORO,MONTES,DE,OCA	0.008	DURANGO,SAN,BERNARDO
GUERRERO,LA,UNION,DE,ISIDORO,MONTES,DE,OCA	0.006	SONORA,BENITO,JUAREZ
GUERRERO,ARCELIA	0.018	SONORA,CABORCA
GUERRERO,ARCELIA	0.015	GUANAJUATO,APASEO,EL,ALTO
GUERRERO,ARCELIA	0.009	GUANAJUATO,APASEO,EL,GRANDE
GUERRERO,COYUCA,DE,BENITEZ	0.007	SONORA,CABORCA
GUERRERO,COYUCA,DE,BENITEZ	0.006	GUANAJUATO,APASEO,EL,ALTO
SONORA,CABORCA	0.007	SINALOA,ROSARIO
SONORA,CABORCA	0.011	TAMAULIPAS,VICTORIA
SONORA,CABORCA	0.015	MICHOACAN,HUETAMO
SONORA,CABORCA	0.007	CHIHUAHUA,GUERRERO
SONORA,CABORCA	0.007	CHIHUAHUA,MATAMOROS
SONORA,CABORCA	0.011	MEXICO,IXTAPALUCA
SONORA,CABORCA	0.007	MICHOACAN,AGUILILLA
SONORA,CABORCA	0.007	MEXICO,CHALCO
SONORA,CABORCA	0.011	MEXICO,CHIMALHUACAN
SONORA,CABORCA	0.007	SONORA,YECORA
SONORA,CABORCA	0.007	GUERRERO,CHILAPA,DE,ALVAREZ
SONORA,CABORCA	0.015	CHIHUAHUA,AQUILES,SERDAN
SONORA,CABORCA	0.015	DURANGO,MEZQUITAL
SONORA,CABORCA	0.011	GUERRERO,GENERAL,HELIODORO,CASTILLO
SONORA,CABORCA	0.011	MEXICO,TEJUPILCO
SONORA,CABORCA	0.073	GUANAJUATO,APASEO,EL,ALTO
SONORA,CABORCA	0.015	SONORA,ALTAR
SONORA,CABORCA	0.007	MORELOS,HUITZILAC
SONORA,CABORCA	0.011	MORELOS,PUENTE,DE,IXTLA
SONORA,CABORCA	0.015	DURANGO,OCAMPO
SONORA,CABORCA	0.044	GUANAJUATO,APASEO,EL,GRANDE
SONORA,CABORCA	0.007	GUERRERO,CUTZAMALA,DE,PINZON
SONORA,CABORCA	0.007	MICHOACAN,HIDALGO
SONORA,CABORCA	0.007	AGUASCALIENTES,JESUS,MARIA
SONORA,CABORCA	0.007	CHIHUAHUA,BUENAVENTURA
SONORA,CABORCA	0.007	CHIHUAHUA,MORELOS
SONORA,CABORCA	0.007	GUERRERO,PILCAYA
SONORA,CABORCA	0.007	MEXICO,ZINACANTEPEC
SONORA,CABORCA	0.007	VERACRUZ,COATZACOALCOS
SONORA,CABORCA	0.007	CHIHUAHUA,CARICHI
SONORA,CABORCA	0.007	PUEBLA,PUEBLA
SONORA,CABORCA	0.011	CHIHUAHUA,SANTA,ISABEL
SONORA,CABORCA	0.007	SONORA,ROSARIO
SONORA,CABORCA	0.011	VERACRUZ,PLAYA,VICENTE
SONORA,CABORCA	0.007	GUERRERO,TLACOACHISTLAHUACA
SONORA,CABORCA	0.011	DURANGO,NUEVO,IDEAL
SONORA,CABORCA	0.018	DURANGO,SAN,BERNARDO
SONORA,CABORCA	0.007	MEXICO,TLALMANALCO
SONORA,CABORCA	0.015	SONORA,BENITO,JUAREZ
SONORA,CABORCA	0.007	VERACRUZ,CATEMACO
SONORA,CABORCA	0.007	VERACRUZ,NANCHITAL,DE,LAZARO,CARDENAS,DEL,RIO
SONORA,CABORCA	0.007	DURANGO,GENERAL,SIMON,BOLIVAR
SONORA,CABORCA	0.007	MEXICO,COCOTITLAN
CHIHUAHUA,OJINAGA	0.008	MICHOACAN,LA,HUACANA
GUERRERO,ZIRANDARO	0.010	MICHOACAN,LA,HUACANA
GUERRERO,ZIRANDARO	0.007	GUERRERO,COAHUAYUTLA,DE,JOSE,MARIA,IZAZAGA
SINALOA,ROSARIO	0.006	GUANAJUATO,APASEO,EL,ALTO
MICHOACAN,ZITACUARO	0.021	MICHOACAN,LA,HUACANA
MICHOACAN,ZITACUARO	0.013	GUERRERO,COAHUAYUTLA,DE,JOSE,MARIA,IZAZAGA
MICHOACAN,ZITACUARO	0.006	CHIHUAHUA,CUSIHUIRIACHI
MICHOACAN,ZITACUARO	0.006	JALISCO,TEQUILA
MICHOACAN,ZITACUARO	0.006	MORELOS,CUAUTLA
MICHOACAN,ZITACUARO	0.006	MEXICO,MORELOS
SONORA,GENERAL,PLUTARCO,ELIAS,CALLES	0.005	MICHOACAN,LA,HUACANA
BAJA,CALIFORNIA,TECATE	0.005	MICHOACAN,LA,HUACANA
TAMAULIPAS,VICTORIA	0.009	GUANAJUATO,APASEO,EL,ALTO
TAMAULIPAS,VICTORIA	0.005	GUANAJUATO,APASEO,EL,GRANDE
MICHOACAN,HUETAMO	0.012	GUANAJUATO,APASEO,EL,ALTO
MICHOACAN,HUETAMO	0.007	GUANAJUATO,APASEO,EL,GRANDE
CHIHUAHUA,GUERRERO	0.006	GUANAJUATO,APASEO,EL,ALTO
NUEVO,LEON,SANTIAGO	0.008	MICHOACAN,LA,HUACANA
SONORA,CANANEA	0.005	MICHOACAN,LA,HUACANA
CHIHUAHUA,MATAMOROS	0.006	GUANAJUATO,APASEO,EL,ALTO
DURANGO,TAMAZULA	0.008	MICHOACAN,LA,HUACANA
MICHOACAN,LA,HUACANA	0.010	CHIHUAHUA,RIVA,PALACIO
MICHOACAN,LA,HUACANA	0.005	MICHOACAN,ZAMORA
MICHOACAN,LA,HUACANA	0.005	OAXACA,OAXACA,DE,JUAREZ
MICHOACAN,LA,HUACANA	0.005	VERACRUZ,ACAJETE
MICHOACAN,LA,HUACANA	0.028	GUERRERO,COAHUAYUTLA,DE,JOSE,MARIA,IZAZAGA
MICHOACAN,LA,HUACANA	0.010	DISTRITO,FEDERAL,XOCHIMILCO
MICHOACAN,LA,HUACANA	0.005	GUERRERO,TLAPEHUALA
MICHOACAN,LA,HUACANA	0.005	GUERRERO,TLAPA,DE,COMONFORT
MICHOACAN,LA,HUACANA	0.005	GUERRERO,ZAPOTITLAN,TABLAS
MICHOACAN,LA,HUACANA	0.008	MORELOS,JOJUTLA
MICHOACAN,LA,HUACANA	0.013	CHIHUAHUA,CUSIHUIRIACHI
MICHOACAN,LA,HUACANA	0.013	JALISCO,TEQUILA
MICHOACAN,LA,HUACANA	0.013	MORELOS,CUAUTLA
MICHOACAN,LA,HUACANA	0.010	CHIHUAHUA,CASAS,GRANDES
MICHOACAN,LA,HUACANA	0.010	MEXICO,LUVIANOS
MICHOACAN,LA,HUACANA	0.005	CHIAPAS,TUXTLA,GUTIERREZ
MICHOACAN,LA,HUACANA	0.008	GUERRERO,LEONARDO,BRAVO
MICHOACAN,LA,HUACANA	0.005	CHIHUAHUA,SATEVO
MICHOACAN,LA,HUACANA	0.005	GUANAJUATO,JERECUARO
MICHOACAN,LA,HUACANA	0.008	MEXICO,TEOTIHUACAN
MICHOACAN,LA,HUACANA	0.005	CHIHUAHUA,GALEANA
MICHOACAN,LA,HUACANA	0.005	GUERRERO,COPANATOYAC
MICHOACAN,LA,HUACANA	0.005	GUANAJUATO,SAN,MIGUEL,DE,ALLENDE
MICHOACAN,LA,HUACANA	0.005	MICHOACAN,GABRIEL,ZAMORA
MICHOACAN,LA,HUACANA	0.008	ZACATECAS,GUADALUPE
MICHOACAN,LA,HUACANA	0.005	GUANAJUATO,TARANDACUAO
MICHOACAN,LA,HUACANA	0.008	ZACATECAS,VALPARAISO
MICHOACAN,LA,HUACANA	0.010	MICHOACAN,NUEVO,URECHO
MICHOACAN,LA,HUACANA	0.005	GUANAJUATO,ABASOLO
MICHOACAN,LA,HUACANA	0.013	MEXICO,MORELOS
MICHOACAN,LA,HUACANA	0.005	MEXICO,VILLA,GUERRERO
MICHOACAN,LA,HUACANA	0.008	TAMAULIPAS,GÜEMEZ
MICHOACAN,LA,HUACANA	0.005	MICHOACAN,ALVARO,OBREGON
MICHOACAN,LA,HUACANA	0.008	ZACATECAS,JALPA
MICHOACAN,LA,HUACANA	0.005	MEXICO,SAN,JOSE,DEL,RINCON
MICHOACAN,LA,HUACANA	0.005	ZACATECAS,TABASCO
CHIHUAHUA,RIVA,PALACIO	0.007	GUERRERO,COAHUAYUTLA,DE,JOSE,MARIA,IZAZAGA
MEXICO,IXTAPALUCA	0.009	GUANAJUATO,APASEO,EL,ALTO
MEXICO,IXTAPALUCA	0.005	GUANAJUATO,APASEO,EL,GRANDE
GUERRERO,COAHUAYUTLA,DE,JOSE,MARIA,IZAZAGA	0.007	DISTRITO,FEDERAL,XOCHIMILCO
GUERRERO,COAHUAYUTLA,DE,JOSE,MARIA,IZAZAGA	0.008	CHIHUAHUA,CUSIHUIRIACHI
GUERRERO,COAHUAYUTLA,DE,JOSE,MARIA,IZAZAGA	0.008	JALISCO,TEQUILA
GUERRERO,COAHUAYUTLA,DE,JOSE,MARIA,IZAZAGA	0.008	MORELOS,CUAUTLA
GUERRERO,COAHUAYUTLA,DE,JOSE,MARIA,IZAZAGA	0.007	CHIHUAHUA,CASAS,GRANDES
GUERRERO,COAHUAYUTLA,DE,JOSE,MARIA,IZAZAGA	0.007	MEXICO,LUVIANOS
GUERRERO,COAHUAYUTLA,DE,JOSE,MARIA,IZAZAGA	0.007	MICHOACAN,NUEVO,URECHO
GUERRERO,COAHUAYUTLA,DE,JOSE,MARIA,IZAZAGA	0.008	MEXICO,MORELOS
MICHOACAN,AGUILILLA	0.006	GUANAJUATO,APASEO,EL,ALTO
MEXICO,CHALCO	0.006	GUANAJUATO,APASEO,EL,ALTO
MEXICO,CHIMALHUACAN	0.009	GUANAJUATO,APASEO,EL,ALTO
MEXICO,CHIMALHUACAN	0.005	GUANAJUATO,APASEO,EL,GRANDE
SONORA,YECORA	0.006	GUANAJUATO,APASEO,EL,ALTO
GUERRERO,CHILAPA,DE,ALVAREZ	0.006	GUANAJUATO,APASEO,EL,ALTO
CHIHUAHUA,AQUILES,SERDAN	0.012	GUANAJUATO,APASEO,EL,ALTO
CHIHUAHUA,AQUILES,SERDAN	0.007	GUANAJUATO,APASEO,EL,GRANDE
DURANGO,MEZQUITAL	0.012	GUANAJUATO,APASEO,EL,ALTO
DURANGO,MEZQUITAL	0.007	GUANAJUATO,APASEO,EL,GRANDE
GUERRERO,GENERAL,HELIODORO,CASTILLO	0.009	GUANAJUATO,APASEO,EL,ALTO
GUERRERO,GENERAL,HELIODORO,CASTILLO	0.005	GUANAJUATO,APASEO,EL,GRANDE
MEXICO,TEJUPILCO	0.009	GUANAJUATO,APASEO,EL,ALTO
MEXICO,TEJUPILCO	0.005	GUANAJUATO,APASEO,EL,GRANDE
GUANAJUATO,APASEO,EL,ALTO	0.012	SONORA,ALTAR
GUANAJUATO,APASEO,EL,ALTO	0.006	MORELOS,HUITZILAC
GUANAJUATO,APASEO,EL,ALTO	0.009	MORELOS,PUENTE,DE,IXTLA
GUANAJUATO,APASEO,EL,ALTO	0.012	DURANGO,OCAMPO
GUANAJUATO,APASEO,EL,ALTO	0.036	GUANAJUATO,APASEO,EL,GRANDE
GUANAJUATO,APASEO,EL,ALTO	0.006	GUERRERO,CUTZAMALA,DE,PINZON
GUANAJUATO,APASEO,EL,ALTO	0.006	MICHOACAN,HIDALGO
GUANAJUATO,APASEO,EL,ALTO	0.006	AGUASCALIENTES,JESUS,MARIA
GUANAJUATO,APASEO,EL,ALTO	0.006	CHIHUAHUA,BUENAVENTURA
GUANAJUATO,APASEO,EL,ALTO	0.006	CHIHUAHUA,MORELOS
GUANAJUATO,APASEO,EL,ALTO	0.006	GUERRERO,PILCAYA
GUANAJUATO,APASEO,EL,ALTO	0.006	MEXICO,ZINACANTEPEC
GUANAJUATO,APASEO,EL,ALTO	0.006	VERACRUZ,COATZACOALCOS
GUANAJUATO,APASEO,EL,ALTO	0.006	CHIHUAHUA,CARICHI
GUANAJUATO,APASEO,EL,ALTO	0.006	PUEBLA,PUEBLA
GUANAJUATO,APASEO,EL,ALTO	0.009	CHIHUAHUA,SANTA,ISABEL
GUANAJUATO,APASEO,EL,ALTO	0.006	SONORA,ROSARIO
GUANAJUATO,APASEO,EL,ALTO	0.009	VERACRUZ,PLAYA,VICENTE
GUANAJUATO,APASEO,EL,ALTO	0.006	GUERRERO,TLACOACHISTLAHUACA
GUANAJUATO,APASEO,EL,ALTO	0.009	DURANGO,NUEVO,IDEAL
GUANAJUATO,APASEO,EL,ALTO	0.015	DURANGO,SAN,BERNARDO
GUANAJUATO,APASEO,EL,ALTO	0.006	MEXICO,TLALMANALCO
GUANAJUATO,APASEO,EL,ALTO	0.012	SONORA,BENITO,JUAREZ
GUANAJUATO,APASEO,EL,ALTO	0.006	VERACRUZ,CATEMACO
GUANAJUATO,APASEO,EL,ALTO	0.006	VERACRUZ,NANCHITAL,DE,LAZARO,CARDENAS,DEL,RIO
GUANAJUATO,APASEO,EL,ALTO	0.006	DURANGO,GENERAL,SIMON,BOLIVAR
GUANAJUATO,APASEO,EL,ALTO	0.006	MEXICO,COCOTITLAN
SONORA,ALTAR	0.007	GUANAJUATO,APASEO,EL,GRANDE
MORELOS,PUENTE,DE,IXTLA	0.005	GUANAJUATO,APASEO,EL,GRANDE
DURANGO,OCAMPO	0.007	GUANAJUATO,APASEO,EL,GRANDE
GUANAJUATO,APASEO,EL,GRANDE	0.005	CHIHUAHUA,SANTA,ISABEL
GUANAJUATO,APASEO,EL,GRANDE	0.005	VERACRUZ,PLAYA,VICENTE
GUANAJUATO,APASEO,EL,GRANDE	0.005	DURANGO,NUEVO,IDEAL
GUANAJUATO,APASEO,EL,GRANDE	0.009	DURANGO,SAN,BERNARDO
GUANAJUATO,APASEO,EL,GRANDE	0.007	SONORA,BENITO,JUAREZ
