# Supplementary material for: Analysis of México’s Narco-War Network (2007–2011)
Source: PLoS One. 2015 May 18;10(5):e0126503. doi: 10.1371/journal.pone.0126503 (PMC4436224; doi:10.1371/journal.pone.0126503)
Supplement: S1 Compressed file — Each file contains all the correlations above certain threshold (indicated in the name of the file), during a particular month (also indicated in the name of the file). The file names have the value of θ followed by the number of the i th month, starting from January of 2007 until Sept. 2011. (ZIP) [file pone.0126503.s004.zip › Correlations_by_month/0.005__31.sif]

CHIHUAHUA,JUAREZ	0.010	SINALOA,CULIACAN
CHIHUAHUA,JUAREZ	0.100	BAJA,CALIFORNIA,TIJUANA
CHIHUAHUA,JUAREZ	0.060	DURANGO,GOMEZ,PALACIO
CHIHUAHUA,JUAREZ	0.015	COAHUILA,TORREON
CHIHUAHUA,JUAREZ	0.030	SINALOA,MAZATLAN
CHIHUAHUA,JUAREZ	0.055	DURANGO,DURANGO
CHIHUAHUA,JUAREZ	0.010	SINALOA,NAVOLATO
CHIHUAHUA,JUAREZ	0.005	NUEVO,LEON,MONTERREY
CHIHUAHUA,JUAREZ	0.010	SINALOA,AHOME
CHIHUAHUA,JUAREZ	0.015	NAYARIT,TEPIC
CHIHUAHUA,JUAREZ	0.010	CHIHUAHUA,HIDALGO,DEL,PARRAL
CHIHUAHUA,JUAREZ	0.010	MEXICO,ECATEPEC,DE,MORELOS
CHIHUAHUA,JUAREZ	0.015	SINALOA,SINALOA
CHIHUAHUA,JUAREZ	0.020	DURANGO,LERDO
CHIHUAHUA,JUAREZ	0.005	MEXICO,NEZAHUALCOYOTL
CHIHUAHUA,JUAREZ	0.005	JALISCO,ZAPOPAN
CHIHUAHUA,JUAREZ	0.005	MICHOACAN,APATZINGAN
CHIHUAHUA,JUAREZ	0.015	JALISCO,GUADALAJARA
CHIHUAHUA,JUAREZ	0.020	CHIHUAHUA,GUADALUPE
CHIHUAHUA,JUAREZ	0.015	GUERRERO,PUNGARABATO
CHIHUAHUA,JUAREZ	0.020	BAJA,CALIFORNIA,MEXICALI
CHIHUAHUA,JUAREZ	0.025	CHIHUAHUA,NUEVO,CASAS,GRANDES
CHIHUAHUA,JUAREZ	0.010	CHIHUAHUA,GUADALUPE,Y,CALVO
CHIHUAHUA,JUAREZ	0.005	GUERRERO,COYUCA,DE,CATALAN
CHIHUAHUA,JUAREZ	0.035	SINALOA,BADIRAGUATO
CHIHUAHUA,JUAREZ	0.010	QUINTANA,ROO,BENITO,JUAREZ
CHIHUAHUA,JUAREZ	0.005	DISTRITO,FEDERAL,GUSTAVO,A.,MADERO
CHIHUAHUA,JUAREZ	0.005	SINALOA,EL,FUERTE
CHIHUAHUA,JUAREZ	0.015	SINALOA,SAN,IGNACIO
CHIHUAHUA,JUAREZ	0.005	CHIHUAHUA,JIMENEZ
CHIHUAHUA,JUAREZ	0.025	GUERRERO,SAN,MIGUEL,TOTOLAPAN
CHIHUAHUA,JUAREZ	0.005	CHIHUAHUA,PRAXEDIS,G.,GUERRERO
CHIHUAHUA,JUAREZ	0.010	JALISCO,TLAQUEPAQUE
CHIHUAHUA,JUAREZ	0.005	NAYARIT,XALISCO
CHIHUAHUA,JUAREZ	0.010	GUANAJUATO,LEON
CHIHUAHUA,JUAREZ	0.010	GUERRERO,ARCELIA
CHIHUAHUA,JUAREZ	0.010	DURANGO,VICENTE,GUERRERO
CHIHUAHUA,JUAREZ	0.005	GUERRERO,COYUCA,DE,BENITEZ
CHIHUAHUA,JUAREZ	0.010	GUERRERO,AJUCHITLAN,DEL,PROGRESO
CHIHUAHUA,JUAREZ	0.005	SINALOA,ROSARIO
CHIHUAHUA,JUAREZ	0.005	DISTRITO,FEDERAL,TLALPAN
CHIHUAHUA,JUAREZ	0.015	SINALOA,COSALA
CHIHUAHUA,JUAREZ	0.015	SONORA,GENERAL,PLUTARCO,ELIAS,CALLES
CHIHUAHUA,JUAREZ	0.025	MEXICO,COACALCO,DE,BERRIOZABAL
CHIHUAHUA,JUAREZ	0.010	GUERRERO,QUECHULTENANGO
CHIHUAHUA,JUAREZ	0.005	TAMAULIPAS,VICTORIA
CHIHUAHUA,JUAREZ	0.005	TAMAULIPAS,GUERRERO
CHIHUAHUA,JUAREZ	0.005	GUERRERO,TELOLOAPAN
CHIHUAHUA,JUAREZ	0.015	COLIMA,COLIMA
CHIHUAHUA,JUAREZ	0.020	NUEVO,LEON,SAN,NICOLAS,DE,LOS,GARZA
CHIHUAHUA,JUAREZ	0.015	DISTRITO,FEDERAL,MIGUEL,HIDALGO
CHIHUAHUA,JUAREZ	0.005	TABASCO,CENTRO
CHIHUAHUA,JUAREZ	0.005	OAXACA,SAN,JUAN,BAUTISTA,TUXTEPEC
CHIHUAHUA,JUAREZ	0.010	DURANGO,EL,ORO
CHIHUAHUA,JUAREZ	0.010	SINALOA,CONCORDIA
CHIHUAHUA,JUAREZ	0.005	SONORA,MAGDALENA
CHIHUAHUA,JUAREZ	0.010	NUEVO,LEON,SANTA,CATARINA
CHIHUAHUA,JUAREZ	0.005	COLIMA,MANZANILLO
CHIHUAHUA,JUAREZ	0.005	MEXICO,IXTAPALUCA
CHIHUAHUA,JUAREZ	0.010	TABASCO,HUIMANGUILLO
CHIHUAHUA,JUAREZ	0.005	SONORA,AGUA,PRIETA
CHIHUAHUA,JUAREZ	0.005	DURANGO,CUENCAME
CHIHUAHUA,JUAREZ	0.005	CHIAPAS,SUCHIATE
CHIHUAHUA,JUAREZ	0.015	MICHOACAN,AQUILA
CHIHUAHUA,JUAREZ	0.005	DISTRITO,FEDERAL,COYOACAN
CHIHUAHUA,JUAREZ	0.005	SONORA,PUERTO,PEÑASCO
CHIHUAHUA,JUAREZ	0.005	DURANGO,MEZQUITAL
CHIHUAHUA,JUAREZ	0.010	GUANAJUATO,PENJAMO
CHIHUAHUA,JUAREZ	0.030	GUANAJUATO,SAN,FRANCISCO,DEL,RINCON
CHIHUAHUA,JUAREZ	0.010	GUERRERO,ZAPOTITLAN,TABLAS
CHIHUAHUA,JUAREZ	0.005	MORELOS,JOJUTLA
CHIHUAHUA,JUAREZ	0.015	GUERRERO,GENERAL,HELIODORO,CASTILLO
CHIHUAHUA,JUAREZ	0.015	MORELOS,YAUTEPEC
CHIHUAHUA,JUAREZ	0.005	NUEVO,LEON,GENERAL,ESCOBEDO
CHIHUAHUA,JUAREZ	0.005	OAXACA,JUCHITAN,DE,ZARAGOZA
CHIHUAHUA,JUAREZ	0.005	SONORA,SAN,LUIS,RIO,COLORADO
CHIHUAHUA,JUAREZ	0.010	NUEVO,LEON,CHINA
CHIHUAHUA,JUAREZ	0.005	DISTRITO,FEDERAL,AZCAPOTZALCO
CHIHUAHUA,JUAREZ	0.005	MORELOS,XOCHITEPEC
CHIHUAHUA,JUAREZ	0.020	GUANAJUATO,IRAPUATO
CHIHUAHUA,JUAREZ	0.010	GUERRERO,TEPECOACUILCO,DE,TRUJANO
CHIHUAHUA,JUAREZ	0.030	TABASCO,TENOSIQUE
CHIHUAHUA,JUAREZ	0.065	HIDALGO,MINERAL,DE,LA,REFORMA
CHIHUAHUA,JUAREZ	0.005	JALISCO,LA,BARCA
CHIHUAHUA,JUAREZ	0.005	TAMAULIPAS,GONZALEZ
CHIHUAHUA,JUAREZ	0.010	TAMAULIPAS,RIO,BRAVO
CHIHUAHUA,JUAREZ	0.005	GUANAJUATO,CUERAMARO
CHIHUAHUA,JUAREZ	0.005	MICHOACAN,VISTA,HERMOSA
CHIHUAHUA,JUAREZ	0.005	QUINTANA,ROO,OTHON,P.,BLANCO
CHIHUAHUA,JUAREZ	0.005	MICHOACAN,LA,PIEDAD
CHIHUAHUA,JUAREZ	0.010	VERACRUZ,COSAMALOAPAN,DE,CARPIO
CHIHUAHUA,JUAREZ	0.015	CHIHUAHUA,MORELOS
CHIHUAHUA,JUAREZ	0.010	VERACRUZ,COATZACOALCOS
CHIHUAHUA,JUAREZ	0.010	VERACRUZ,XALAPA
CHIHUAHUA,JUAREZ	0.005	CHIHUAHUA,GUAZAPARES
CHIHUAHUA,JUAREZ	0.055	JALISCO,COLOTLAN
CHIHUAHUA,JUAREZ	0.010	MEXICO,ALMOLOYA,DE,JUAREZ
CHIHUAHUA,JUAREZ	0.005	MICHOACAN,COTIJA
CHIHUAHUA,JUAREZ	0.005	QUERETARO,QUERETARO
CHIHUAHUA,JUAREZ	0.005	MICHOACAN,TARIMBARO
CHIHUAHUA,JUAREZ	0.010	VERACRUZ,PAPANTLA
CHIHUAHUA,JUAREZ	0.005	GUERRERO,HUITZUCO,DE,LOS,FIGUEROA
CHIHUAHUA,JUAREZ	0.005	JALISCO,IXTLAHUACAN,DEL,RIO
CHIHUAHUA,JUAREZ	0.020	MICHOACAN,TIQUICHEO,DE,NICOLAS,ROMERO
CHIHUAHUA,JUAREZ	0.005	MICHOACAN,VENUSTIANO,CARRANZA
CHIHUAHUA,JUAREZ	0.005	NUEVO,LEON,GENERAL,TERAN
CHIHUAHUA,JUAREZ	0.005	CHIAPAS,REFORMA
CHIHUAHUA,JUAREZ	0.010	GUANAJUATO,SILAO
CHIHUAHUA,JUAREZ	0.015	MICHOACAN,SAHUAYO
CHIHUAHUA,JUAREZ	0.010	MICHOACAN,SALVADOR,ESCALANTE
CHIHUAHUA,JUAREZ	0.005	MORELOS,TEPOZTLAN
CHIHUAHUA,JUAREZ	0.015	QUINTANA,ROO,COZUMEL
CHIHUAHUA,JUAREZ	0.010	VERACRUZ,MINATITLAN
CHIHUAHUA,JUAREZ	0.005	JALISCO,PIHUAMO
CHIHUAHUA,JUAREZ	0.010	MEXICO,TONATICO
CHIHUAHUA,JUAREZ	0.005	CHIAPAS,SAN,CRISTOBAL,DE,LAS,CASAS
CHIHUAHUA,JUAREZ	0.010	CHIHUAHUA,GOMEZ,FARIAS
CHIHUAHUA,JUAREZ	0.005	JALISCO,QUITUPAN
CHIHUAHUA,JUAREZ	0.010	OAXACA,VILLA,DE,TUTUTEPEC,DE,MELCHOR,OCAMPO
CHIHUAHUA,JUAREZ	0.005	HIDALGO,TIZAYUCA
CHIHUAHUA,JUAREZ	0.015	GUANAJUATO,JARAL,DEL,PROGRESO
CHIHUAHUA,JUAREZ	0.020	MICHOACAN,JIMENEZ
CHIHUAHUA,JUAREZ	0.005	MICHOACAN,PAJACUARAN
CHIHUAHUA,JUAREZ	0.005	MORELOS,YECAPIXTLA
CHIHUAHUA,JUAREZ	0.015	SONORA,LA,COLORADA
CHIHUAHUA,JUAREZ	0.005	VERACRUZ,SAN,ANDRES,TUXTLA
CHIHUAHUA,JUAREZ	0.005	MORELOS,JONACATEPEC
CHIHUAHUA,JUAREZ	0.005	ZACATECAS,RIO,GRANDE
CHIHUAHUA,JUAREZ	0.015	COAHUILA,MONCLOVA
CHIHUAHUA,JUAREZ	0.005	COAHUILA,RAMOS,ARIZPE
CHIHUAHUA,JUAREZ	0.005	MEXICO,TEPETLIXPA
CHIHUAHUA,JUAREZ	0.005	MICHOACAN,ZINAPECUARO
CHIHUAHUA,JUAREZ	0.005	CHIAPAS,CHIAPA,DE,CORZO
CHIHUAHUA,JUAREZ	0.005	GUANAJUATO,SAN,JOSE,ITURBIDE
CHIHUAHUA,JUAREZ	0.005	JALISCO,CABO,CORRIENTES
CHIHUAHUA,JUAREZ	0.005	MORELOS,TEMOAC
CHIHUAHUA,JUAREZ	0.010	OAXACA,SANTA,MARIA,ZACATEPEC
CHIHUAHUA,JUAREZ	0.010	PUEBLA,ACAJETE
CHIHUAHUA,JUAREZ	0.005	QUERETARO,TEQUISQUIAPAN
CHIHUAHUA,JUAREZ	0.005	CHIAPAS,JIQUIPILAS
CHIHUAHUA,JUAREZ	0.005	MEXICO,ATLAUTLA
CHIHUAHUA,JUAREZ	0.005	OAXACA,SANTIAGO,TILANTONGO
SINALOA,CULIACAN	0.011	BAJA,CALIFORNIA,TIJUANA
SINALOA,CULIACAN	0.007	DURANGO,GOMEZ,PALACIO
SINALOA,CULIACAN	0.006	DURANGO,DURANGO
SINALOA,CULIACAN	0.007	HIDALGO,MINERAL,DE,LA,REFORMA
SINALOA,CULIACAN	0.006	JALISCO,COLOTLAN
BAJA,CALIFORNIA,TIJUANA	0.067	DURANGO,GOMEZ,PALACIO
BAJA,CALIFORNIA,TIJUANA	0.017	COAHUILA,TORREON
BAJA,CALIFORNIA,TIJUANA	0.033	SINALOA,MAZATLAN
BAJA,CALIFORNIA,TIJUANA	0.061	DURANGO,DURANGO
BAJA,CALIFORNIA,TIJUANA	0.011	SINALOA,NAVOLATO
BAJA,CALIFORNIA,TIJUANA	0.006	NUEVO,LEON,MONTERREY
BAJA,CALIFORNIA,TIJUANA	0.011	SINALOA,AHOME
BAJA,CALIFORNIA,TIJUANA	0.017	NAYARIT,TEPIC
BAJA,CALIFORNIA,TIJUANA	0.011	CHIHUAHUA,HIDALGO,DEL,PARRAL
BAJA,CALIFORNIA,TIJUANA	0.011	MEXICO,ECATEPEC,DE,MORELOS
BAJA,CALIFORNIA,TIJUANA	0.017	SINALOA,SINALOA
BAJA,CALIFORNIA,TIJUANA	0.022	DURANGO,LERDO
BAJA,CALIFORNIA,TIJUANA	0.006	MEXICO,NEZAHUALCOYOTL
BAJA,CALIFORNIA,TIJUANA	0.006	JALISCO,ZAPOPAN
BAJA,CALIFORNIA,TIJUANA	0.006	MICHOACAN,APATZINGAN
BAJA,CALIFORNIA,TIJUANA	0.017	JALISCO,GUADALAJARA
BAJA,CALIFORNIA,TIJUANA	0.022	CHIHUAHUA,GUADALUPE
BAJA,CALIFORNIA,TIJUANA	0.017	GUERRERO,PUNGARABATO
BAJA,CALIFORNIA,TIJUANA	0.022	BAJA,CALIFORNIA,MEXICALI
BAJA,CALIFORNIA,TIJUANA	0.028	CHIHUAHUA,NUEVO,CASAS,GRANDES
BAJA,CALIFORNIA,TIJUANA	0.011	CHIHUAHUA,GUADALUPE,Y,CALVO
BAJA,CALIFORNIA,TIJUANA	0.006	GUERRERO,COYUCA,DE,CATALAN
BAJA,CALIFORNIA,TIJUANA	0.039	SINALOA,BADIRAGUATO
BAJA,CALIFORNIA,TIJUANA	0.011	QUINTANA,ROO,BENITO,JUAREZ
BAJA,CALIFORNIA,TIJUANA	0.006	DISTRITO,FEDERAL,GUSTAVO,A.,MADERO
BAJA,CALIFORNIA,TIJUANA	0.006	SINALOA,EL,FUERTE
BAJA,CALIFORNIA,TIJUANA	0.017	SINALOA,SAN,IGNACIO
BAJA,CALIFORNIA,TIJUANA	0.006	CHIHUAHUA,JIMENEZ
BAJA,CALIFORNIA,TIJUANA	0.028	GUERRERO,SAN,MIGUEL,TOTOLAPAN
BAJA,CALIFORNIA,TIJUANA	0.006	CHIHUAHUA,PRAXEDIS,G.,GUERRERO
BAJA,CALIFORNIA,TIJUANA	0.011	JALISCO,TLAQUEPAQUE
BAJA,CALIFORNIA,TIJUANA	0.006	NAYARIT,XALISCO
BAJA,CALIFORNIA,TIJUANA	0.011	GUANAJUATO,LEON
BAJA,CALIFORNIA,TIJUANA	0.011	GUERRERO,ARCELIA
BAJA,CALIFORNIA,TIJUANA	0.011	DURANGO,VICENTE,GUERRERO
BAJA,CALIFORNIA,TIJUANA	0.006	GUERRERO,COYUCA,DE,BENITEZ
BAJA,CALIFORNIA,TIJUANA	0.011	GUERRERO,AJUCHITLAN,DEL,PROGRESO
BAJA,CALIFORNIA,TIJUANA	0.006	SINALOA,ROSARIO
BAJA,CALIFORNIA,TIJUANA	0.006	DISTRITO,FEDERAL,TLALPAN
BAJA,CALIFORNIA,TIJUANA	0.017	SINALOA,COSALA
BAJA,CALIFORNIA,TIJUANA	0.017	SONORA,GENERAL,PLUTARCO,ELIAS,CALLES
BAJA,CALIFORNIA,TIJUANA	0.028	MEXICO,COACALCO,DE,BERRIOZABAL
BAJA,CALIFORNIA,TIJUANA	0.011	GUERRERO,QUECHULTENANGO
BAJA,CALIFORNIA,TIJUANA	0.006	TAMAULIPAS,VICTORIA
BAJA,CALIFORNIA,TIJUANA	0.006	TAMAULIPAS,GUERRERO
BAJA,CALIFORNIA,TIJUANA	0.006	GUERRERO,TELOLOAPAN
BAJA,CALIFORNIA,TIJUANA	0.017	COLIMA,COLIMA
BAJA,CALIFORNIA,TIJUANA	0.022	NUEVO,LEON,SAN,NICOLAS,DE,LOS,GARZA
BAJA,CALIFORNIA,TIJUANA	0.017	DISTRITO,FEDERAL,MIGUEL,HIDALGO
BAJA,CALIFORNIA,TIJUANA	0.006	TABASCO,CENTRO
BAJA,CALIFORNIA,TIJUANA	0.006	OAXACA,SAN,JUAN,BAUTISTA,TUXTEPEC
BAJA,CALIFORNIA,TIJUANA	0.011	DURANGO,EL,ORO
BAJA,CALIFORNIA,TIJUANA	0.011	SINALOA,CONCORDIA
BAJA,CALIFORNIA,TIJUANA	0.006	SONORA,MAGDALENA
BAJA,CALIFORNIA,TIJUANA	0.011	NUEVO,LEON,SANTA,CATARINA
BAJA,CALIFORNIA,TIJUANA	0.006	COLIMA,MANZANILLO
BAJA,CALIFORNIA,TIJUANA	0.006	MEXICO,IXTAPALUCA
BAJA,CALIFORNIA,TIJUANA	0.011	TABASCO,HUIMANGUILLO
BAJA,CALIFORNIA,TIJUANA	0.006	SONORA,AGUA,PRIETA
BAJA,CALIFORNIA,TIJUANA	0.006	DURANGO,CUENCAME
BAJA,CALIFORNIA,TIJUANA	0.006	CHIAPAS,SUCHIATE
BAJA,CALIFORNIA,TIJUANA	0.017	MICHOACAN,AQUILA
BAJA,CALIFORNIA,TIJUANA	0.006	DISTRITO,FEDERAL,COYOACAN
BAJA,CALIFORNIA,TIJUANA	0.006	SONORA,PUERTO,PEÑASCO
BAJA,CALIFORNIA,TIJUANA	0.006	DURANGO,MEZQUITAL
BAJA,CALIFORNIA,TIJUANA	0.011	GUANAJUATO,PENJAMO
BAJA,CALIFORNIA,TIJUANA	0.033	GUANAJUATO,SAN,FRANCISCO,DEL,RINCON
BAJA,CALIFORNIA,TIJUANA	0.011	GUERRERO,ZAPOTITLAN,TABLAS
BAJA,CALIFORNIA,TIJUANA	0.006	MORELOS,JOJUTLA
BAJA,CALIFORNIA,TIJUANA	0.017	GUERRERO,GENERAL,HELIODORO,CASTILLO
BAJA,CALIFORNIA,TIJUANA	0.017	MORELOS,YAUTEPEC
BAJA,CALIFORNIA,TIJUANA	0.006	NUEVO,LEON,GENERAL,ESCOBEDO
BAJA,CALIFORNIA,TIJUANA	0.006	OAXACA,JUCHITAN,DE,ZARAGOZA
BAJA,CALIFORNIA,TIJUANA	0.006	SONORA,SAN,LUIS,RIO,COLORADO
BAJA,CALIFORNIA,TIJUANA	0.011	NUEVO,LEON,CHINA
BAJA,CALIFORNIA,TIJUANA	0.006	DISTRITO,FEDERAL,AZCAPOTZALCO
BAJA,CALIFORNIA,TIJUANA	0.006	MORELOS,XOCHITEPEC
BAJA,CALIFORNIA,TIJUANA	0.022	GUANAJUATO,IRAPUATO
BAJA,CALIFORNIA,TIJUANA	0.011	GUERRERO,TEPECOACUILCO,DE,TRUJANO
BAJA,CALIFORNIA,TIJUANA	0.033	TABASCO,TENOSIQUE
BAJA,CALIFORNIA,TIJUANA	0.072	HIDALGO,MINERAL,DE,LA,REFORMA
BAJA,CALIFORNIA,TIJUANA	0.006	JALISCO,LA,BARCA
BAJA,CALIFORNIA,TIJUANA	0.006	TAMAULIPAS,GONZALEZ
BAJA,CALIFORNIA,TIJUANA	0.011	TAMAULIPAS,RIO,BRAVO
BAJA,CALIFORNIA,TIJUANA	0.006	GUANAJUATO,CUERAMARO
BAJA,CALIFORNIA,TIJUANA	0.006	MICHOACAN,VISTA,HERMOSA
BAJA,CALIFORNIA,TIJUANA	0.006	QUINTANA,ROO,OTHON,P.,BLANCO
BAJA,CALIFORNIA,TIJUANA	0.006	MICHOACAN,LA,PIEDAD
BAJA,CALIFORNIA,TIJUANA	0.011	VERACRUZ,COSAMALOAPAN,DE,CARPIO
BAJA,CALIFORNIA,TIJUANA	0.017	CHIHUAHUA,MORELOS
BAJA,CALIFORNIA,TIJUANA	0.011	VERACRUZ,COATZACOALCOS
BAJA,CALIFORNIA,TIJUANA	0.011	VERACRUZ,XALAPA
BAJA,CALIFORNIA,TIJUANA	0.006	CHIHUAHUA,GUAZAPARES
BAJA,CALIFORNIA,TIJUANA	0.061	JALISCO,COLOTLAN
BAJA,CALIFORNIA,TIJUANA	0.011	MEXICO,ALMOLOYA,DE,JUAREZ
BAJA,CALIFORNIA,TIJUANA	0.006	MICHOACAN,COTIJA
BAJA,CALIFORNIA,TIJUANA	0.006	QUERETARO,QUERETARO
BAJA,CALIFORNIA,TIJUANA	0.006	MICHOACAN,TARIMBARO
BAJA,CALIFORNIA,TIJUANA	0.011	VERACRUZ,PAPANTLA
BAJA,CALIFORNIA,TIJUANA	0.006	GUERRERO,HUITZUCO,DE,LOS,FIGUEROA
BAJA,CALIFORNIA,TIJUANA	0.006	JALISCO,IXTLAHUACAN,DEL,RIO
BAJA,CALIFORNIA,TIJUANA	0.022	MICHOACAN,TIQUICHEO,DE,NICOLAS,ROMERO
BAJA,CALIFORNIA,TIJUANA	0.006	MICHOACAN,VENUSTIANO,CARRANZA
BAJA,CALIFORNIA,TIJUANA	0.006	NUEVO,LEON,GENERAL,TERAN
BAJA,CALIFORNIA,TIJUANA	0.006	CHIAPAS,REFORMA
BAJA,CALIFORNIA,TIJUANA	0.011	GUANAJUATO,SILAO
BAJA,CALIFORNIA,TIJUANA	0.017	MICHOACAN,SAHUAYO
BAJA,CALIFORNIA,TIJUANA	0.011	MICHOACAN,SALVADOR,ESCALANTE
BAJA,CALIFORNIA,TIJUANA	0.006	MORELOS,TEPOZTLAN
BAJA,CALIFORNIA,TIJUANA	0.017	QUINTANA,ROO,COZUMEL
BAJA,CALIFORNIA,TIJUANA	0.011	VERACRUZ,MINATITLAN
BAJA,CALIFORNIA,TIJUANA	0.006	JALISCO,PIHUAMO
BAJA,CALIFORNIA,TIJUANA	0.011	MEXICO,TONATICO
BAJA,CALIFORNIA,TIJUANA	0.006	CHIAPAS,SAN,CRISTOBAL,DE,LAS,CASAS
BAJA,CALIFORNIA,TIJUANA	0.011	CHIHUAHUA,GOMEZ,FARIAS
BAJA,CALIFORNIA,TIJUANA	0.006	JALISCO,QUITUPAN
BAJA,CALIFORNIA,TIJUANA	0.011	OAXACA,VILLA,DE,TUTUTEPEC,DE,MELCHOR,OCAMPO
BAJA,CALIFORNIA,TIJUANA	0.006	HIDALGO,TIZAYUCA
BAJA,CALIFORNIA,TIJUANA	0.017	GUANAJUATO,JARAL,DEL,PROGRESO
BAJA,CALIFORNIA,TIJUANA	0.022	MICHOACAN,JIMENEZ
BAJA,CALIFORNIA,TIJUANA	0.006	MICHOACAN,PAJACUARAN
BAJA,CALIFORNIA,TIJUANA	0.006	MORELOS,YECAPIXTLA
BAJA,CALIFORNIA,TIJUANA	0.017	SONORA,LA,COLORADA
BAJA,CALIFORNIA,TIJUANA	0.006	VERACRUZ,SAN,ANDRES,TUXTLA
BAJA,CALIFORNIA,TIJUANA	0.006	MORELOS,JONACATEPEC
BAJA,CALIFORNIA,TIJUANA	0.006	ZACATECAS,RIO,GRANDE
BAJA,CALIFORNIA,TIJUANA	0.017	COAHUILA,MONCLOVA
BAJA,CALIFORNIA,TIJUANA	0.006	COAHUILA,RAMOS,ARIZPE
BAJA,CALIFORNIA,TIJUANA	0.006	MEXICO,TEPETLIXPA
BAJA,CALIFORNIA,TIJUANA	0.006	MICHOACAN,ZINAPECUARO
BAJA,CALIFORNIA,TIJUANA	0.006	CHIAPAS,CHIAPA,DE,CORZO
BAJA,CALIFORNIA,TIJUANA	0.006	GUANAJUATO,SAN,JOSE,ITURBIDE
BAJA,CALIFORNIA,TIJUANA	0.006	JALISCO,CABO,CORRIENTES
BAJA,CALIFORNIA,TIJUANA	0.006	MORELOS,TEMOAC
BAJA,CALIFORNIA,TIJUANA	0.011	OAXACA,SANTA,MARIA,ZACATEPEC
BAJA,CALIFORNIA,TIJUANA	0.011	PUEBLA,ACAJETE
BAJA,CALIFORNIA,TIJUANA	0.006	QUERETARO,TEQUISQUIAPAN
BAJA,CALIFORNIA,TIJUANA	0.006	CHIAPAS,JIQUIPILAS
BAJA,CALIFORNIA,TIJUANA	0.006	MEXICO,ATLAUTLA
BAJA,CALIFORNIA,TIJUANA	0.006	OAXACA,SANTIAGO,TILANTONGO
CHIHUAHUA,CHIHUAHUA	0.025	GUERRERO,ACAPULCO,DE,JUAREZ
CHIHUAHUA,CHIHUAHUA	0.008	MICHOACAN,MORELIA
CHIHUAHUA,CHIHUAHUA	0.025	MICHOACAN,URUAPAN
CHIHUAHUA,CHIHUAHUA	0.017	SINALOA,SALVADOR,ALVARADO
CHIHUAHUA,CHIHUAHUA	0.025	GUERRERO,PETATLAN
CHIHUAHUA,CHIHUAHUA	0.008	DISTRITO,FEDERAL,IZTAPALAPA
CHIHUAHUA,CHIHUAHUA	0.017	TAMAULIPAS,MATAMOROS
CHIHUAHUA,CHIHUAHUA	0.013	MICHOACAN,LAZARO,CARDENAS
CHIHUAHUA,CHIHUAHUA	0.008	GUERRERO,TECPAN,DE,GALEANA
CHIHUAHUA,CHIHUAHUA	0.013	SINALOA,MOCORITO
CHIHUAHUA,CHIHUAHUA	0.008	CHIHUAHUA,CUAUHTEMOC
CHIHUAHUA,CHIHUAHUA	0.008	BAJA,CALIFORNIA,PLAYAS,DE,ROSARITO
CHIHUAHUA,CHIHUAHUA	0.013	GUERRERO,ZIHUATANEJO,DE,AZUETA
CHIHUAHUA,CHIHUAHUA	0.008	JALISCO,TLAJOMULCO,DE,ZUÑIGA
CHIHUAHUA,CHIHUAHUA	0.008	SINALOA,ANGOSTURA
CHIHUAHUA,CHIHUAHUA	0.054	VERACRUZ,VERACRUZ
CHIHUAHUA,CHIHUAHUA	0.008	BAJA,CALIFORNIA,ENSENADA
CHIHUAHUA,CHIHUAHUA	0.008	CHIHUAHUA,OJINAGA
CHIHUAHUA,CHIHUAHUA	0.025	GUERRERO,ZIRANDARO
CHIHUAHUA,CHIHUAHUA	0.008	SINALOA,ELOTA
CHIHUAHUA,CHIHUAHUA	0.033	MICHOACAN,ZITACUARO
CHIHUAHUA,CHIHUAHUA	0.008	BAJA,CALIFORNIA,TECATE
CHIHUAHUA,CHIHUAHUA	0.008	NUEVO,LEON,SANTIAGO
CHIHUAHUA,CHIHUAHUA	0.008	SONORA,CANANEA
CHIHUAHUA,CHIHUAHUA	0.013	DURANGO,TAMAZULA
CHIHUAHUA,CHIHUAHUA	0.071	MICHOACAN,LA,HUACANA
CHIHUAHUA,CHIHUAHUA	0.021	CHIHUAHUA,RIVA,PALACIO
CHIHUAHUA,CHIHUAHUA	0.017	MICHOACAN,ZAMORA
CHIHUAHUA,CHIHUAHUA	0.033	VERACRUZ,ACAJETE
CHIHUAHUA,CHIHUAHUA	0.042	GUERRERO,COAHUAYUTLA,DE,JOSE,MARIA,IZAZAGA
CHIHUAHUA,CHIHUAHUA	0.013	DISTRITO,FEDERAL,XOCHIMILCO
CHIHUAHUA,CHIHUAHUA	0.008	CHIHUAHUA,NAMIQUIPA
CHIHUAHUA,CHIHUAHUA	0.008	GUERRERO,TLAPA,DE,COMONFORT
CHIHUAHUA,CHIHUAHUA	0.021	CHIHUAHUA,CUSIHUIRIACHI
CHIHUAHUA,CHIHUAHUA	0.029	JALISCO,TEQUILA
CHIHUAHUA,CHIHUAHUA	0.017	MORELOS,CUAUTLA
CHIHUAHUA,CHIHUAHUA	0.013	CHIHUAHUA,CASAS,GRANDES
CHIHUAHUA,CHIHUAHUA	0.017	MEXICO,LUVIANOS
CHIHUAHUA,CHIHUAHUA	0.013	MICHOACAN,MUGICA
CHIHUAHUA,CHIHUAHUA	0.008	CHIAPAS,TUXTLA,GUTIERREZ
CHIHUAHUA,CHIHUAHUA	0.013	GUERRERO,LEONARDO,BRAVO
CHIHUAHUA,CHIHUAHUA	0.008	CHIAPAS,FRONTERA,COMALAPA
CHIHUAHUA,CHIHUAHUA	0.008	CHIHUAHUA,TEMOSACHIC
CHIHUAHUA,CHIHUAHUA	0.008	CHIHUAHUA,SATEVO
CHIHUAHUA,CHIHUAHUA	0.008	GUANAJUATO,JERECUARO
CHIHUAHUA,CHIHUAHUA	0.013	MEXICO,TEOTIHUACAN
CHIHUAHUA,CHIHUAHUA	0.008	CHIHUAHUA,GALEANA
CHIHUAHUA,CHIHUAHUA	0.008	GUANAJUATO,COMONFORT
CHIHUAHUA,CHIHUAHUA	0.008	GUERRERO,COPANATOYAC
CHIHUAHUA,CHIHUAHUA	0.008	GUANAJUATO,SAN,MIGUEL,DE,ALLENDE
CHIHUAHUA,CHIHUAHUA	0.008	MICHOACAN,GABRIEL,ZAMORA
CHIHUAHUA,CHIHUAHUA	0.013	ZACATECAS,GUADALUPE
CHIHUAHUA,CHIHUAHUA	0.008	GUANAJUATO,TARANDACUAO
CHIHUAHUA,CHIHUAHUA	0.013	ZACATECAS,VALPARAISO
CHIHUAHUA,CHIHUAHUA	0.017	MICHOACAN,NUEVO,URECHO
CHIHUAHUA,CHIHUAHUA	0.008	GUANAJUATO,ABASOLO
CHIHUAHUA,CHIHUAHUA	0.021	MEXICO,MORELOS
CHIHUAHUA,CHIHUAHUA	0.008	MEXICO,VILLA,GUERRERO
CHIHUAHUA,CHIHUAHUA	0.013	TAMAULIPAS,GÜEMEZ
CHIHUAHUA,CHIHUAHUA	0.008	MICHOACAN,ALVARO,OBREGON
CHIHUAHUA,CHIHUAHUA	0.013	ZACATECAS,JALPA
CHIHUAHUA,CHIHUAHUA	0.008	MEXICO,SAN,JOSE,DEL,RINCON
CHIHUAHUA,CHIHUAHUA	0.008	ZACATECAS,TABASCO
GUERRERO,ACAPULCO,DE,JUAREZ	0.010	MICHOACAN,URUAPAN
GUERRERO,ACAPULCO,DE,JUAREZ	0.007	SINALOA,SALVADOR,ALVARADO
GUERRERO,ACAPULCO,DE,JUAREZ	0.010	GUERRERO,PETATLAN
GUERRERO,ACAPULCO,DE,JUAREZ	0.007	TAMAULIPAS,MATAMOROS
GUERRERO,ACAPULCO,DE,JUAREZ	0.005	MICHOACAN,LAZARO,CARDENAS
GUERRERO,ACAPULCO,DE,JUAREZ	0.005	SINALOA,MOCORITO
GUERRERO,ACAPULCO,DE,JUAREZ	0.005	GUERRERO,ZIHUATANEJO,DE,AZUETA
GUERRERO,ACAPULCO,DE,JUAREZ	0.022	VERACRUZ,VERACRUZ
GUERRERO,ACAPULCO,DE,JUAREZ	0.010	GUERRERO,ZIRANDARO
GUERRERO,ACAPULCO,DE,JUAREZ	0.013	MICHOACAN,ZITACUARO
GUERRERO,ACAPULCO,DE,JUAREZ	0.005	DURANGO,TAMAZULA
GUERRERO,ACAPULCO,DE,JUAREZ	0.028	MICHOACAN,LA,HUACANA
GUERRERO,ACAPULCO,DE,JUAREZ	0.008	CHIHUAHUA,RIVA,PALACIO
GUERRERO,ACAPULCO,DE,JUAREZ	0.007	MICHOACAN,ZAMORA
GUERRERO,ACAPULCO,DE,JUAREZ	0.013	VERACRUZ,ACAJETE
GUERRERO,ACAPULCO,DE,JUAREZ	0.017	GUERRERO,COAHUAYUTLA,DE,JOSE,MARIA,IZAZAGA
GUERRERO,ACAPULCO,DE,JUAREZ	0.005	DISTRITO,FEDERAL,XOCHIMILCO
GUERRERO,ACAPULCO,DE,JUAREZ	0.008	CHIHUAHUA,CUSIHUIRIACHI
GUERRERO,ACAPULCO,DE,JUAREZ	0.012	JALISCO,TEQUILA
GUERRERO,ACAPULCO,DE,JUAREZ	0.007	MORELOS,CUAUTLA
GUERRERO,ACAPULCO,DE,JUAREZ	0.005	CHIHUAHUA,CASAS,GRANDES
GUERRERO,ACAPULCO,DE,JUAREZ	0.007	MEXICO,LUVIANOS
GUERRERO,ACAPULCO,DE,JUAREZ	0.005	MICHOACAN,MUGICA
GUERRERO,ACAPULCO,DE,JUAREZ	0.005	GUERRERO,LEONARDO,BRAVO
GUERRERO,ACAPULCO,DE,JUAREZ	0.005	MEXICO,TEOTIHUACAN
GUERRERO,ACAPULCO,DE,JUAREZ	0.005	ZACATECAS,GUADALUPE
GUERRERO,ACAPULCO,DE,JUAREZ	0.005	ZACATECAS,VALPARAISO
GUERRERO,ACAPULCO,DE,JUAREZ	0.007	MICHOACAN,NUEVO,URECHO
GUERRERO,ACAPULCO,DE,JUAREZ	0.008	MEXICO,MORELOS
GUERRERO,ACAPULCO,DE,JUAREZ	0.005	TAMAULIPAS,GÜEMEZ
GUERRERO,ACAPULCO,DE,JUAREZ	0.005	ZACATECAS,JALPA
DURANGO,GOMEZ,PALACIO	0.010	COAHUILA,TORREON
DURANGO,GOMEZ,PALACIO	0.020	SINALOA,MAZATLAN
DURANGO,GOMEZ,PALACIO	0.037	DURANGO,DURANGO
DURANGO,GOMEZ,PALACIO	0.007	SINALOA,NAVOLATO
DURANGO,GOMEZ,PALACIO	0.007	SINALOA,AHOME
DURANGO,GOMEZ,PALACIO	0.010	NAYARIT,TEPIC
DURANGO,GOMEZ,PALACIO	0.007	CHIHUAHUA,HIDALGO,DEL,PARRAL
DURANGO,GOMEZ,PALACIO	0.007	MEXICO,ECATEPEC,DE,MORELOS
DURANGO,GOMEZ,PALACIO	0.010	SINALOA,SINALOA
DURANGO,GOMEZ,PALACIO	0.013	DURANGO,LERDO
DURANGO,GOMEZ,PALACIO	0.010	JALISCO,GUADALAJARA
DURANGO,GOMEZ,PALACIO	0.013	CHIHUAHUA,GUADALUPE
DURANGO,GOMEZ,PALACIO	0.010	GUERRERO,PUNGARABATO
DURANGO,GOMEZ,PALACIO	0.013	BAJA,CALIFORNIA,MEXICALI
DURANGO,GOMEZ,PALACIO	0.017	CHIHUAHUA,NUEVO,CASAS,GRANDES
DURANGO,GOMEZ,PALACIO	0.007	CHIHUAHUA,GUADALUPE,Y,CALVO
DURANGO,GOMEZ,PALACIO	0.023	SINALOA,BADIRAGUATO
DURANGO,GOMEZ,PALACIO	0.007	QUINTANA,ROO,BENITO,JUAREZ
DURANGO,GOMEZ,PALACIO	0.010	SINALOA,SAN,IGNACIO
DURANGO,GOMEZ,PALACIO	0.017	GUERRERO,SAN,MIGUEL,TOTOLAPAN
DURANGO,GOMEZ,PALACIO	0.007	JALISCO,TLAQUEPAQUE
DURANGO,GOMEZ,PALACIO	0.007	GUANAJUATO,LEON
DURANGO,GOMEZ,PALACIO	0.007	GUERRERO,ARCELIA
DURANGO,GOMEZ,PALACIO	0.007	DURANGO,VICENTE,GUERRERO
DURANGO,GOMEZ,PALACIO	0.007	GUERRERO,AJUCHITLAN,DEL,PROGRESO
DURANGO,GOMEZ,PALACIO	0.010	SINALOA,COSALA
DURANGO,GOMEZ,PALACIO	0.010	SONORA,GENERAL,PLUTARCO,ELIAS,CALLES
DURANGO,GOMEZ,PALACIO	0.017	MEXICO,COACALCO,DE,BERRIOZABAL
DURANGO,GOMEZ,PALACIO	0.007	GUERRERO,QUECHULTENANGO
DURANGO,GOMEZ,PALACIO	0.010	COLIMA,COLIMA
DURANGO,GOMEZ,PALACIO	0.013	NUEVO,LEON,SAN,NICOLAS,DE,LOS,GARZA
DURANGO,GOMEZ,PALACIO	0.010	DISTRITO,FEDERAL,MIGUEL,HIDALGO
DURANGO,GOMEZ,PALACIO	0.007	DURANGO,EL,ORO
DURANGO,GOMEZ,PALACIO	0.007	SINALOA,CONCORDIA
DURANGO,GOMEZ,PALACIO	0.007	NUEVO,LEON,SANTA,CATARINA
DURANGO,GOMEZ,PALACIO	0.007	TABASCO,HUIMANGUILLO
DURANGO,GOMEZ,PALACIO	0.010	MICHOACAN,AQUILA
DURANGO,GOMEZ,PALACIO	0.007	GUANAJUATO,PENJAMO
DURANGO,GOMEZ,PALACIO	0.020	GUANAJUATO,SAN,FRANCISCO,DEL,RINCON
DURANGO,GOMEZ,PALACIO	0.007	GUERRERO,ZAPOTITLAN,TABLAS
DURANGO,GOMEZ,PALACIO	0.010	GUERRERO,GENERAL,HELIODORO,CASTILLO
DURANGO,GOMEZ,PALACIO	0.010	MORELOS,YAUTEPEC
DURANGO,GOMEZ,PALACIO	0.007	NUEVO,LEON,CHINA
DURANGO,GOMEZ,PALACIO	0.013	GUANAJUATO,IRAPUATO
DURANGO,GOMEZ,PALACIO	0.007	GUERRERO,TEPECOACUILCO,DE,TRUJANO
DURANGO,GOMEZ,PALACIO	0.020	TABASCO,TENOSIQUE
DURANGO,GOMEZ,PALACIO	0.043	HIDALGO,MINERAL,DE,LA,REFORMA
DURANGO,GOMEZ,PALACIO	0.007	TAMAULIPAS,RIO,BRAVO
DURANGO,GOMEZ,PALACIO	0.007	VERACRUZ,COSAMALOAPAN,DE,CARPIO
DURANGO,GOMEZ,PALACIO	0.010	CHIHUAHUA,MORELOS
DURANGO,GOMEZ,PALACIO	0.007	VERACRUZ,COATZACOALCOS
DURANGO,GOMEZ,PALACIO	0.007	VERACRUZ,XALAPA
DURANGO,GOMEZ,PALACIO	0.037	JALISCO,COLOTLAN
DURANGO,GOMEZ,PALACIO	0.007	MEXICO,ALMOLOYA,DE,JUAREZ
DURANGO,GOMEZ,PALACIO	0.007	VERACRUZ,PAPANTLA
DURANGO,GOMEZ,PALACIO	0.013	MICHOACAN,TIQUICHEO,DE,NICOLAS,ROMERO
DURANGO,GOMEZ,PALACIO	0.007	GUANAJUATO,SILAO
DURANGO,GOMEZ,PALACIO	0.010	MICHOACAN,SAHUAYO
DURANGO,GOMEZ,PALACIO	0.007	MICHOACAN,SALVADOR,ESCALANTE
DURANGO,GOMEZ,PALACIO	0.010	QUINTANA,ROO,COZUMEL
DURANGO,GOMEZ,PALACIO	0.007	VERACRUZ,MINATITLAN
DURANGO,GOMEZ,PALACIO	0.007	MEXICO,TONATICO
DURANGO,GOMEZ,PALACIO	0.007	CHIHUAHUA,GOMEZ,FARIAS
DURANGO,GOMEZ,PALACIO	0.007	OAXACA,VILLA,DE,TUTUTEPEC,DE,MELCHOR,OCAMPO
DURANGO,GOMEZ,PALACIO	0.010	GUANAJUATO,JARAL,DEL,PROGRESO
DURANGO,GOMEZ,PALACIO	0.013	MICHOACAN,JIMENEZ
DURANGO,GOMEZ,PALACIO	0.010	SONORA,LA,COLORADA
DURANGO,GOMEZ,PALACIO	0.010	COAHUILA,MONCLOVA
DURANGO,GOMEZ,PALACIO	0.007	OAXACA,SANTA,MARIA,ZACATEPEC
DURANGO,GOMEZ,PALACIO	0.007	PUEBLA,ACAJETE
COAHUILA,TORREON	0.005	SINALOA,MAZATLAN
COAHUILA,TORREON	0.009	DURANGO,DURANGO
COAHUILA,TORREON	0.006	SINALOA,BADIRAGUATO
COAHUILA,TORREON	0.005	GUANAJUATO,SAN,FRANCISCO,DEL,RINCON
COAHUILA,TORREON	0.005	TABASCO,TENOSIQUE
COAHUILA,TORREON	0.011	HIDALGO,MINERAL,DE,LA,REFORMA
COAHUILA,TORREON	0.009	JALISCO,COLOTLAN
SINALOA,MAZATLAN	0.018	DURANGO,DURANGO
SINALOA,MAZATLAN	0.005	NAYARIT,TEPIC
SINALOA,MAZATLAN	0.005	SINALOA,SINALOA
SINALOA,MAZATLAN	0.007	DURANGO,LERDO
SINALOA,MAZATLAN	0.005	JALISCO,GUADALAJARA
SINALOA,MAZATLAN	0.007	CHIHUAHUA,GUADALUPE
SINALOA,MAZATLAN	0.005	GUERRERO,PUNGARABATO
SINALOA,MAZATLAN	0.007	BAJA,CALIFORNIA,MEXICALI
SINALOA,MAZATLAN	0.008	CHIHUAHUA,NUEVO,CASAS,GRANDES
SINALOA,MAZATLAN	0.012	SINALOA,BADIRAGUATO
SINALOA,MAZATLAN	0.005	SINALOA,SAN,IGNACIO
SINALOA,MAZATLAN	0.008	GUERRERO,SAN,MIGUEL,TOTOLAPAN
SINALOA,MAZATLAN	0.005	SINALOA,COSALA
SINALOA,MAZATLAN	0.005	SONORA,GENERAL,PLUTARCO,ELIAS,CALLES
SINALOA,MAZATLAN	0.008	MEXICO,COACALCO,DE,BERRIOZABAL
SINALOA,MAZATLAN	0.005	COLIMA,COLIMA
SINALOA,MAZATLAN	0.007	NUEVO,LEON,SAN,NICOLAS,DE,LOS,GARZA
SINALOA,MAZATLAN	0.005	DISTRITO,FEDERAL,MIGUEL,HIDALGO
SINALOA,MAZATLAN	0.005	MICHOACAN,AQUILA
SINALOA,MAZATLAN	0.010	GUANAJUATO,SAN,FRANCISCO,DEL,RINCON
SINALOA,MAZATLAN	0.005	GUERRERO,GENERAL,HELIODORO,CASTILLO
SINALOA,MAZATLAN	0.005	MORELOS,YAUTEPEC
SINALOA,MAZATLAN	0.007	GUANAJUATO,IRAPUATO
SINALOA,MAZATLAN	0.010	TABASCO,TENOSIQUE
SINALOA,MAZATLAN	0.022	HIDALGO,MINERAL,DE,LA,REFORMA
SINALOA,MAZATLAN	0.005	CHIHUAHUA,MORELOS
SINALOA,MAZATLAN	0.018	JALISCO,COLOTLAN
SINALOA,MAZATLAN	0.007	MICHOACAN,TIQUICHEO,DE,NICOLAS,ROMERO
SINALOA,MAZATLAN	0.005	MICHOACAN,SAHUAYO
SINALOA,MAZATLAN	0.005	QUINTANA,ROO,COZUMEL
SINALOA,MAZATLAN	0.005	GUANAJUATO,JARAL,DEL,PROGRESO
SINALOA,MAZATLAN	0.007	MICHOACAN,JIMENEZ
SINALOA,MAZATLAN	0.005	SONORA,LA,COLORADA
SINALOA,MAZATLAN	0.005	COAHUILA,MONCLOVA
DURANGO,DURANGO	0.006	SINALOA,NAVOLATO
DURANGO,DURANGO	0.006	SINALOA,AHOME
DURANGO,DURANGO	0.009	NAYARIT,TEPIC
DURANGO,DURANGO	0.006	CHIHUAHUA,HIDALGO,DEL,PARRAL
DURANGO,DURANGO	0.006	MEXICO,ECATEPEC,DE,MORELOS
DURANGO,DURANGO	0.009	SINALOA,SINALOA
DURANGO,DURANGO	0.012	DURANGO,LERDO
DURANGO,DURANGO	0.009	JALISCO,GUADALAJARA
DURANGO,DURANGO	0.012	CHIHUAHUA,GUADALUPE
DURANGO,DURANGO	0.009	GUERRERO,PUNGARABATO
DURANGO,DURANGO	0.012	BAJA,CALIFORNIA,MEXICALI
DURANGO,DURANGO	0.015	CHIHUAHUA,NUEVO,CASAS,GRANDES
DURANGO,DURANGO	0.006	CHIHUAHUA,GUADALUPE,Y,CALVO
DURANGO,DURANGO	0.021	SINALOA,BADIRAGUATO
DURANGO,DURANGO	0.006	QUINTANA,ROO,BENITO,JUAREZ
DURANGO,DURANGO	0.009	SINALOA,SAN,IGNACIO
DURANGO,DURANGO	0.015	GUERRERO,SAN,MIGUEL,TOTOLAPAN
DURANGO,DURANGO	0.006	JALISCO,TLAQUEPAQUE
DURANGO,DURANGO	0.006	GUANAJUATO,LEON
DURANGO,DURANGO	0.006	GUERRERO,ARCELIA
DURANGO,DURANGO	0.006	DURANGO,VICENTE,GUERRERO
DURANGO,DURANGO	0.006	GUERRERO,AJUCHITLAN,DEL,PROGRESO
DURANGO,DURANGO	0.009	SINALOA,COSALA
DURANGO,DURANGO	0.009	SONORA,GENERAL,PLUTARCO,ELIAS,CALLES
DURANGO,DURANGO	0.015	MEXICO,COACALCO,DE,BERRIOZABAL
DURANGO,DURANGO	0.006	GUERRERO,QUECHULTENANGO
DURANGO,DURANGO	0.009	COLIMA,COLIMA
DURANGO,DURANGO	0.012	NUEVO,LEON,SAN,NICOLAS,DE,LOS,GARZA
DURANGO,DURANGO	0.009	DISTRITO,FEDERAL,MIGUEL,HIDALGO
DURANGO,DURANGO	0.006	DURANGO,EL,ORO
DURANGO,DURANGO	0.006	SINALOA,CONCORDIA
DURANGO,DURANGO	0.006	NUEVO,LEON,SANTA,CATARINA
DURANGO,DURANGO	0.006	TABASCO,HUIMANGUILLO
DURANGO,DURANGO	0.009	MICHOACAN,AQUILA
DURANGO,DURANGO	0.006	GUANAJUATO,PENJAMO
DURANGO,DURANGO	0.018	GUANAJUATO,SAN,FRANCISCO,DEL,RINCON
DURANGO,DURANGO	0.006	GUERRERO,ZAPOTITLAN,TABLAS
DURANGO,DURANGO	0.009	GUERRERO,GENERAL,HELIODORO,CASTILLO
DURANGO,DURANGO	0.009	MORELOS,YAUTEPEC
DURANGO,DURANGO	0.006	NUEVO,LEON,CHINA
DURANGO,DURANGO	0.012	GUANAJUATO,IRAPUATO
DURANGO,DURANGO	0.006	GUERRERO,TEPECOACUILCO,DE,TRUJANO
DURANGO,DURANGO	0.018	TABASCO,TENOSIQUE
DURANGO,DURANGO	0.040	HIDALGO,MINERAL,DE,LA,REFORMA
DURANGO,DURANGO	0.006	TAMAULIPAS,RIO,BRAVO
DURANGO,DURANGO	0.006	VERACRUZ,COSAMALOAPAN,DE,CARPIO
DURANGO,DURANGO	0.009	CHIHUAHUA,MORELOS
DURANGO,DURANGO	0.006	VERACRUZ,COATZACOALCOS
DURANGO,DURANGO	0.006	VERACRUZ,XALAPA
DURANGO,DURANGO	0.034	JALISCO,COLOTLAN
DURANGO,DURANGO	0.006	MEXICO,ALMOLOYA,DE,JUAREZ
DURANGO,DURANGO	0.006	VERACRUZ,PAPANTLA
DURANGO,DURANGO	0.012	MICHOACAN,TIQUICHEO,DE,NICOLAS,ROMERO
DURANGO,DURANGO	0.006	GUANAJUATO,SILAO
DURANGO,DURANGO	0.009	MICHOACAN,SAHUAYO
DURANGO,DURANGO	0.006	MICHOACAN,SALVADOR,ESCALANTE
DURANGO,DURANGO	0.009	QUINTANA,ROO,COZUMEL
DURANGO,DURANGO	0.006	VERACRUZ,MINATITLAN
DURANGO,DURANGO	0.006	MEXICO,TONATICO
DURANGO,DURANGO	0.006	CHIHUAHUA,GOMEZ,FARIAS
DURANGO,DURANGO	0.006	OAXACA,VILLA,DE,TUTUTEPEC,DE,MELCHOR,OCAMPO
DURANGO,DURANGO	0.009	GUANAJUATO,JARAL,DEL,PROGRESO
DURANGO,DURANGO	0.012	MICHOACAN,JIMENEZ
DURANGO,DURANGO	0.009	SONORA,LA,COLORADA
DURANGO,DURANGO	0.009	COAHUILA,MONCLOVA
DURANGO,DURANGO	0.006	OAXACA,SANTA,MARIA,ZACATEPEC
DURANGO,DURANGO	0.006	PUEBLA,ACAJETE
SINALOA,NAVOLATO	0.007	HIDALGO,MINERAL,DE,LA,REFORMA
SINALOA,NAVOLATO	0.006	JALISCO,COLOTLAN
MICHOACAN,MORELIA	0.007	VERACRUZ,VERACRUZ
MICHOACAN,MORELIA	0.009	MICHOACAN,LA,HUACANA
MICHOACAN,MORELIA	0.006	GUERRERO,COAHUAYUTLA,DE,JOSE,MARIA,IZAZAGA
SINALOA,AHOME	0.007	HIDALGO,MINERAL,DE,LA,REFORMA
SINALOA,AHOME	0.006	JALISCO,COLOTLAN
NAYARIT,TEPIC	0.006	SINALOA,BADIRAGUATO
NAYARIT,TEPIC	0.005	GUANAJUATO,SAN,FRANCISCO,DEL,RINCON
NAYARIT,TEPIC	0.005	TABASCO,TENOSIQUE
NAYARIT,TEPIC	0.011	HIDALGO,MINERAL,DE,LA,REFORMA
NAYARIT,TEPIC	0.009	JALISCO,COLOTLAN
CHIHUAHUA,HIDALGO,DEL,PARRAL	0.007	HIDALGO,MINERAL,DE,LA,REFORMA
CHIHUAHUA,HIDALGO,DEL,PARRAL	0.006	JALISCO,COLOTLAN
MEXICO,ECATEPEC,DE,MORELOS	0.007	HIDALGO,MINERAL,DE,LA,REFORMA
MEXICO,ECATEPEC,DE,MORELOS	0.006	JALISCO,COLOTLAN
MICHOACAN,URUAPAN	0.007	SINALOA,SALVADOR,ALVARADO
MICHOACAN,URUAPAN	0.010	GUERRERO,PETATLAN
MICHOACAN,URUAPAN	0.007	TAMAULIPAS,MATAMOROS
MICHOACAN,URUAPAN	0.005	MICHOACAN,LAZARO,CARDENAS
MICHOACAN,URUAPAN	0.005	SINALOA,MOCORITO
MICHOACAN,URUAPAN	0.005	GUERRERO,ZIHUATANEJO,DE,AZUETA
MICHOACAN,URUAPAN	0.022	VERACRUZ,VERACRUZ
MICHOACAN,URUAPAN	0.010	GUERRERO,ZIRANDARO
MICHOACAN,URUAPAN	0.013	MICHOACAN,ZITACUARO
MICHOACAN,URUAPAN	0.005	DURANGO,TAMAZULA
MICHOACAN,URUAPAN	0.028	MICHOACAN,LA,HUACANA
MICHOACAN,URUAPAN	0.008	CHIHUAHUA,RIVA,PALACIO
MICHOACAN,URUAPAN	0.007	MICHOACAN,ZAMORA
MICHOACAN,URUAPAN	0.013	VERACRUZ,ACAJETE
MICHOACAN,URUAPAN	0.017	GUERRERO,COAHUAYUTLA,DE,JOSE,MARIA,IZAZAGA
MICHOACAN,URUAPAN	0.005	DISTRITO,FEDERAL,XOCHIMILCO
MICHOACAN,URUAPAN	0.008	CHIHUAHUA,CUSIHUIRIACHI
MICHOACAN,URUAPAN	0.012	JALISCO,TEQUILA
MICHOACAN,URUAPAN	0.007	MORELOS,CUAUTLA
MICHOACAN,URUAPAN	0.005	CHIHUAHUA,CASAS,GRANDES
MICHOACAN,URUAPAN	0.007	MEXICO,LUVIANOS
MICHOACAN,URUAPAN	0.005	MICHOACAN,MUGICA
MICHOACAN,URUAPAN	0.005	GUERRERO,LEONARDO,BRAVO
MICHOACAN,URUAPAN	0.005	MEXICO,TEOTIHUACAN
MICHOACAN,URUAPAN	0.005	ZACATECAS,GUADALUPE
MICHOACAN,URUAPAN	0.005	ZACATECAS,VALPARAISO
MICHOACAN,URUAPAN	0.007	MICHOACAN,NUEVO,URECHO
MICHOACAN,URUAPAN	0.008	MEXICO,MORELOS
MICHOACAN,URUAPAN	0.005	TAMAULIPAS,GÜEMEZ
MICHOACAN,URUAPAN	0.005	ZACATECAS,JALPA
SINALOA,SINALOA	0.006	SINALOA,BADIRAGUATO
SINALOA,SINALOA	0.005	GUANAJUATO,SAN,FRANCISCO,DEL,RINCON
SINALOA,SINALOA	0.005	TABASCO,TENOSIQUE
SINALOA,SINALOA	0.011	HIDALGO,MINERAL,DE,LA,REFORMA
SINALOA,SINALOA	0.009	JALISCO,COLOTLAN
DURANGO,LERDO	0.006	CHIHUAHUA,NUEVO,CASAS,GRANDES
DURANGO,LERDO	0.008	SINALOA,BADIRAGUATO
DURANGO,LERDO	0.006	GUERRERO,SAN,MIGUEL,TOTOLAPAN
DURANGO,LERDO	0.006	MEXICO,COACALCO,DE,BERRIOZABAL
DURANGO,LERDO	0.007	GUANAJUATO,SAN,FRANCISCO,DEL,RINCON
DURANGO,LERDO	0.007	TABASCO,TENOSIQUE
DURANGO,LERDO	0.014	HIDALGO,MINERAL,DE,LA,REFORMA
DURANGO,LERDO	0.012	JALISCO,COLOTLAN
SINALOA,SALVADOR,ALVARADO	0.007	GUERRERO,PETATLAN
SINALOA,SALVADOR,ALVARADO	0.014	VERACRUZ,VERACRUZ
SINALOA,SALVADOR,ALVARADO	0.007	GUERRERO,ZIRANDARO
SINALOA,SALVADOR,ALVARADO	0.009	MICHOACAN,ZITACUARO
SINALOA,SALVADOR,ALVARADO	0.019	MICHOACAN,LA,HUACANA
SINALOA,SALVADOR,ALVARADO	0.006	CHIHUAHUA,RIVA,PALACIO
SINALOA,SALVADOR,ALVARADO	0.009	VERACRUZ,ACAJETE
SINALOA,SALVADOR,ALVARADO	0.011	GUERRERO,COAHUAYUTLA,DE,JOSE,MARIA,IZAZAGA
SINALOA,SALVADOR,ALVARADO	0.006	CHIHUAHUA,CUSIHUIRIACHI
SINALOA,SALVADOR,ALVARADO	0.008	JALISCO,TEQUILA
SINALOA,SALVADOR,ALVARADO	0.006	MEXICO,MORELOS
JALISCO,GUADALAJARA	0.006	SINALOA,BADIRAGUATO
JALISCO,GUADALAJARA	0.005	GUANAJUATO,SAN,FRANCISCO,DEL,RINCON
JALISCO,GUADALAJARA	0.005	TABASCO,TENOSIQUE
JALISCO,GUADALAJARA	0.011	HIDALGO,MINERAL,DE,LA,REFORMA
JALISCO,GUADALAJARA	0.009	JALISCO,COLOTLAN
CHIHUAHUA,GUADALUPE	0.006	CHIHUAHUA,NUEVO,CASAS,GRANDES
CHIHUAHUA,GUADALUPE	0.008	SINALOA,BADIRAGUATO
CHIHUAHUA,GUADALUPE	0.006	GUERRERO,SAN,MIGUEL,TOTOLAPAN
CHIHUAHUA,GUADALUPE	0.006	MEXICO,COACALCO,DE,BERRIOZABAL
CHIHUAHUA,GUADALUPE	0.007	GUANAJUATO,SAN,FRANCISCO,DEL,RINCON
CHIHUAHUA,GUADALUPE	0.007	TABASCO,TENOSIQUE
CHIHUAHUA,GUADALUPE	0.014	HIDALGO,MINERAL,DE,LA,REFORMA
CHIHUAHUA,GUADALUPE	0.012	JALISCO,COLOTLAN
GUERRERO,PETATLAN	0.007	TAMAULIPAS,MATAMOROS
GUERRERO,PETATLAN	0.005	MICHOACAN,LAZARO,CARDENAS
GUERRERO,PETATLAN	0.005	SINALOA,MOCORITO
GUERRERO,PETATLAN	0.005	GUERRERO,ZIHUATANEJO,DE,AZUETA
GUERRERO,PETATLAN	0.022	VERACRUZ,VERACRUZ
GUERRERO,PETATLAN	0.010	GUERRERO,ZIRANDARO
GUERRERO,PETATLAN	0.013	MICHOACAN,ZITACUARO
GUERRERO,PETATLAN	0.005	DURANGO,TAMAZULA
GUERRERO,PETATLAN	0.028	MICHOACAN,LA,HUACANA
GUERRERO,PETATLAN	0.008	CHIHUAHUA,RIVA,PALACIO
GUERRERO,PETATLAN	0.007	MICHOACAN,ZAMORA
GUERRERO,PETATLAN	0.013	VERACRUZ,ACAJETE
GUERRERO,PETATLAN	0.017	GUERRERO,COAHUAYUTLA,DE,JOSE,MARIA,IZAZAGA
GUERRERO,PETATLAN	0.005	DISTRITO,FEDERAL,XOCHIMILCO
GUERRERO,PETATLAN	0.008	CHIHUAHUA,CUSIHUIRIACHI
GUERRERO,PETATLAN	0.012	JALISCO,TEQUILA
GUERRERO,PETATLAN	0.007	MORELOS,CUAUTLA
GUERRERO,PETATLAN	0.005	CHIHUAHUA,CASAS,GRANDES
GUERRERO,PETATLAN	0.007	MEXICO,LUVIANOS
GUERRERO,PETATLAN	0.005	MICHOACAN,MUGICA
GUERRERO,PETATLAN	0.005	GUERRERO,LEONARDO,BRAVO
GUERRERO,PETATLAN	0.005	MEXICO,TEOTIHUACAN
GUERRERO,PETATLAN	0.005	ZACATECAS,GUADALUPE
GUERRERO,PETATLAN	0.005	ZACATECAS,VALPARAISO
GUERRERO,PETATLAN	0.007	MICHOACAN,NUEVO,URECHO
GUERRERO,PETATLAN	0.008	MEXICO,MORELOS
GUERRERO,PETATLAN	0.005	TAMAULIPAS,GÜEMEZ
GUERRERO,PETATLAN	0.005	ZACATECAS,JALPA
GUERRERO,PUNGARABATO	0.006	SINALOA,BADIRAGUATO
GUERRERO,PUNGARABATO	0.005	GUANAJUATO,SAN,FRANCISCO,DEL,RINCON
GUERRERO,PUNGARABATO	0.005	TABASCO,TENOSIQUE
GUERRERO,PUNGARABATO	0.011	HIDALGO,MINERAL,DE,LA,REFORMA
GUERRERO,PUNGARABATO	0.009	JALISCO,COLOTLAN
DISTRITO,FEDERAL,IZTAPALAPA	0.007	VERACRUZ,VERACRUZ
DISTRITO,FEDERAL,IZTAPALAPA	0.009	MICHOACAN,LA,HUACANA
DISTRITO,FEDERAL,IZTAPALAPA	0.006	GUERRERO,COAHUAYUTLA,DE,JOSE,MARIA,IZAZAGA
TAMAULIPAS,MATAMOROS	0.014	VERACRUZ,VERACRUZ
TAMAULIPAS,MATAMOROS	0.007	GUERRERO,ZIRANDARO
TAMAULIPAS,MATAMOROS	0.009	MICHOACAN,ZITACUARO
TAMAULIPAS,MATAMOROS	0.019	MICHOACAN,LA,HUACANA
TAMAULIPAS,MATAMOROS	0.006	CHIHUAHUA,RIVA,PALACIO
TAMAULIPAS,MATAMOROS	0.009	VERACRUZ,ACAJETE
TAMAULIPAS,MATAMOROS	0.011	GUERRERO,COAHUAYUTLA,DE,JOSE,MARIA,IZAZAGA
TAMAULIPAS,MATAMOROS	0.006	CHIHUAHUA,CUSIHUIRIACHI
TAMAULIPAS,MATAMOROS	0.008	JALISCO,TEQUILA
TAMAULIPAS,MATAMOROS	0.006	MEXICO,MORELOS
BAJA,CALIFORNIA,MEXICALI	0.006	CHIHUAHUA,NUEVO,CASAS,GRANDES
BAJA,CALIFORNIA,MEXICALI	0.008	SINALOA,BADIRAGUATO
BAJA,CALIFORNIA,MEXICALI	0.006	GUERRERO,SAN,MIGUEL,TOTOLAPAN
BAJA,CALIFORNIA,MEXICALI	0.006	MEXICO,COACALCO,DE,BERRIOZABAL
BAJA,CALIFORNIA,MEXICALI	0.007	GUANAJUATO,SAN,FRANCISCO,DEL,RINCON
BAJA,CALIFORNIA,MEXICALI	0.007	TABASCO,TENOSIQUE
BAJA,CALIFORNIA,MEXICALI	0.014	HIDALGO,MINERAL,DE,LA,REFORMA
BAJA,CALIFORNIA,MEXICALI	0.012	JALISCO,COLOTLAN
CHIHUAHUA,NUEVO,CASAS,GRANDES	0.010	SINALOA,BADIRAGUATO
CHIHUAHUA,NUEVO,CASAS,GRANDES	0.007	GUERRERO,SAN,MIGUEL,TOTOLAPAN
CHIHUAHUA,NUEVO,CASAS,GRANDES	0.007	MEXICO,COACALCO,DE,BERRIOZABAL
CHIHUAHUA,NUEVO,CASAS,GRANDES	0.006	NUEVO,LEON,SAN,NICOLAS,DE,LOS,GARZA
CHIHUAHUA,NUEVO,CASAS,GRANDES	0.008	GUANAJUATO,SAN,FRANCISCO,DEL,RINCON
CHIHUAHUA,NUEVO,CASAS,GRANDES	0.006	GUANAJUATO,IRAPUATO
CHIHUAHUA,NUEVO,CASAS,GRANDES	0.008	TABASCO,TENOSIQUE
CHIHUAHUA,NUEVO,CASAS,GRANDES	0.018	HIDALGO,MINERAL,DE,LA,REFORMA
CHIHUAHUA,NUEVO,CASAS,GRANDES	0.015	JALISCO,COLOTLAN
CHIHUAHUA,NUEVO,CASAS,GRANDES	0.006	MICHOACAN,TIQUICHEO,DE,NICOLAS,ROMERO
CHIHUAHUA,NUEVO,CASAS,GRANDES	0.006	MICHOACAN,JIMENEZ
MICHOACAN,LAZARO,CARDENAS	0.011	VERACRUZ,VERACRUZ
MICHOACAN,LAZARO,CARDENAS	0.005	GUERRERO,ZIRANDARO
MICHOACAN,LAZARO,CARDENAS	0.007	MICHOACAN,ZITACUARO
MICHOACAN,LAZARO,CARDENAS	0.014	MICHOACAN,LA,HUACANA
MICHOACAN,LAZARO,CARDENAS	0.007	VERACRUZ,ACAJETE
MICHOACAN,LAZARO,CARDENAS	0.008	GUERRERO,COAHUAYUTLA,DE,JOSE,MARIA,IZAZAGA
MICHOACAN,LAZARO,CARDENAS	0.006	JALISCO,TEQUILA
CHIHUAHUA,GUADALUPE,Y,CALVO	0.007	HIDALGO,MINERAL,DE,LA,REFORMA
CHIHUAHUA,GUADALUPE,Y,CALVO	0.006	JALISCO,COLOTLAN
GUERRERO,TECPAN,DE,GALEANA	0.007	VERACRUZ,VERACRUZ
GUERRERO,TECPAN,DE,GALEANA	0.009	MICHOACAN,LA,HUACANA
GUERRERO,TECPAN,DE,GALEANA	0.006	GUERRERO,COAHUAYUTLA,DE,JOSE,MARIA,IZAZAGA
SINALOA,MOCORITO	0.011	VERACRUZ,VERACRUZ
SINALOA,MOCORITO	0.005	GUERRERO,ZIRANDARO
SINALOA,MOCORITO	0.007	MICHOACAN,ZITACUARO
SINALOA,MOCORITO	0.014	MICHOACAN,LA,HUACANA
SINALOA,MOCORITO	0.007	VERACRUZ,ACAJETE
SINALOA,MOCORITO	0.008	GUERRERO,COAHUAYUTLA,DE,JOSE,MARIA,IZAZAGA
SINALOA,MOCORITO	0.006	JALISCO,TEQUILA
SINALOA,BADIRAGUATO	0.006	SINALOA,SAN,IGNACIO
SINALOA,BADIRAGUATO	0.010	GUERRERO,SAN,MIGUEL,TOTOLAPAN
SINALOA,BADIRAGUATO	0.006	SINALOA,COSALA
SINALOA,BADIRAGUATO	0.006	SONORA,GENERAL,PLUTARCO,ELIAS,CALLES
SINALOA,BADIRAGUATO	0.010	MEXICO,COACALCO,DE,BERRIOZABAL
SINALOA,BADIRAGUATO	0.006	COLIMA,COLIMA
SINALOA,BADIRAGUATO	0.008	NUEVO,LEON,SAN,NICOLAS,DE,LOS,GARZA
SINALOA,BADIRAGUATO	0.006	DISTRITO,FEDERAL,MIGUEL,HIDALGO
SINALOA,BADIRAGUATO	0.006	MICHOACAN,AQUILA
SINALOA,BADIRAGUATO	0.012	GUANAJUATO,SAN,FRANCISCO,DEL,RINCON
SINALOA,BADIRAGUATO	0.006	GUERRERO,GENERAL,HELIODORO,CASTILLO
SINALOA,BADIRAGUATO	0.006	MORELOS,YAUTEPEC
SINALOA,BADIRAGUATO	0.008	GUANAJUATO,IRAPUATO
SINALOA,BADIRAGUATO	0.012	TABASCO,TENOSIQUE
SINALOA,BADIRAGUATO	0.025	HIDALGO,MINERAL,DE,LA,REFORMA
SINALOA,BADIRAGUATO	0.006	CHIHUAHUA,MORELOS
SINALOA,BADIRAGUATO	0.021	JALISCO,COLOTLAN
SINALOA,BADIRAGUATO	0.008	MICHOACAN,TIQUICHEO,DE,NICOLAS,ROMERO
SINALOA,BADIRAGUATO	0.006	MICHOACAN,SAHUAYO
SINALOA,BADIRAGUATO	0.006	QUINTANA,ROO,COZUMEL
SINALOA,BADIRAGUATO	0.006	GUANAJUATO,JARAL,DEL,PROGRESO
SINALOA,BADIRAGUATO	0.008	MICHOACAN,JIMENEZ
SINALOA,BADIRAGUATO	0.006	SONORA,LA,COLORADA
SINALOA,BADIRAGUATO	0.006	COAHUILA,MONCLOVA
CHIHUAHUA,CUAUHTEMOC	0.007	VERACRUZ,VERACRUZ
CHIHUAHUA,CUAUHTEMOC	0.009	MICHOACAN,LA,HUACANA
CHIHUAHUA,CUAUHTEMOC	0.006	GUERRERO,COAHUAYUTLA,DE,JOSE,MARIA,IZAZAGA
BAJA,CALIFORNIA,PLAYAS,DE,ROSARITO	0.007	VERACRUZ,VERACRUZ
BAJA,CALIFORNIA,PLAYAS,DE,ROSARITO	0.009	MICHOACAN,LA,HUACANA
BAJA,CALIFORNIA,PLAYAS,DE,ROSARITO	0.006	GUERRERO,COAHUAYUTLA,DE,JOSE,MARIA,IZAZAGA
QUINTANA,ROO,BENITO,JUAREZ	0.007	HIDALGO,MINERAL,DE,LA,REFORMA
QUINTANA,ROO,BENITO,JUAREZ	0.006	JALISCO,COLOTLAN
GUERRERO,ZIHUATANEJO,DE,AZUETA	0.011	VERACRUZ,VERACRUZ
GUERRERO,ZIHUATANEJO,DE,AZUETA	0.005	GUERRERO,ZIRANDARO
GUERRERO,ZIHUATANEJO,DE,AZUETA	0.007	MICHOACAN,ZITACUARO
GUERRERO,ZIHUATANEJO,DE,AZUETA	0.014	MICHOACAN,LA,HUACANA
GUERRERO,ZIHUATANEJO,DE,AZUETA	0.007	VERACRUZ,ACAJETE
GUERRERO,ZIHUATANEJO,DE,AZUETA	0.008	GUERRERO,COAHUAYUTLA,DE,JOSE,MARIA,IZAZAGA
GUERRERO,ZIHUATANEJO,DE,AZUETA	0.006	JALISCO,TEQUILA
SINALOA,SAN,IGNACIO	0.005	GUANAJUATO,SAN,FRANCISCO,DEL,RINCON
SINALOA,SAN,IGNACIO	0.005	TABASCO,TENOSIQUE
SINALOA,SAN,IGNACIO	0.011	HIDALGO,MINERAL,DE,LA,REFORMA
SINALOA,SAN,IGNACIO	0.009	JALISCO,COLOTLAN
JALISCO,TLAJOMULCO,DE,ZUÑIGA	0.007	VERACRUZ,VERACRUZ
JALISCO,TLAJOMULCO,DE,ZUÑIGA	0.009	MICHOACAN,LA,HUACANA
JALISCO,TLAJOMULCO,DE,ZUÑIGA	0.006	GUERRERO,COAHUAYUTLA,DE,JOSE,MARIA,IZAZAGA
GUERRERO,SAN,MIGUEL,TOTOLAPAN	0.007	MEXICO,COACALCO,DE,BERRIOZABAL
GUERRERO,SAN,MIGUEL,TOTOLAPAN	0.006	NUEVO,LEON,SAN,NICOLAS,DE,LOS,GARZA
GUERRERO,SAN,MIGUEL,TOTOLAPAN	0.008	GUANAJUATO,SAN,FRANCISCO,DEL,RINCON
GUERRERO,SAN,MIGUEL,TOTOLAPAN	0.006	GUANAJUATO,IRAPUATO
GUERRERO,SAN,MIGUEL,TOTOLAPAN	0.008	TABASCO,TENOSIQUE
GUERRERO,SAN,MIGUEL,TOTOLAPAN	0.018	HIDALGO,MINERAL,DE,LA,REFORMA
GUERRERO,SAN,MIGUEL,TOTOLAPAN	0.015	JALISCO,COLOTLAN
GUERRERO,SAN,MIGUEL,TOTOLAPAN	0.006	MICHOACAN,TIQUICHEO,DE,NICOLAS,ROMERO
GUERRERO,SAN,MIGUEL,TOTOLAPAN	0.006	MICHOACAN,JIMENEZ
SINALOA,ANGOSTURA	0.007	VERACRUZ,VERACRUZ
SINALOA,ANGOSTURA	0.009	MICHOACAN,LA,HUACANA
SINALOA,ANGOSTURA	0.006	GUERRERO,COAHUAYUTLA,DE,JOSE,MARIA,IZAZAGA
JALISCO,TLAQUEPAQUE	0.007	HIDALGO,MINERAL,DE,LA,REFORMA
JALISCO,TLAQUEPAQUE	0.006	JALISCO,COLOTLAN
VERACRUZ,VERACRUZ	0.007	BAJA,CALIFORNIA,ENSENADA
VERACRUZ,VERACRUZ	0.007	CHIHUAHUA,OJINAGA
VERACRUZ,VERACRUZ	0.022	GUERRERO,ZIRANDARO
VERACRUZ,VERACRUZ	0.007	SINALOA,ELOTA
VERACRUZ,VERACRUZ	0.029	MICHOACAN,ZITACUARO
VERACRUZ,VERACRUZ	0.007	BAJA,CALIFORNIA,TECATE
VERACRUZ,VERACRUZ	0.007	NUEVO,LEON,SANTIAGO
VERACRUZ,VERACRUZ	0.007	SONORA,CANANEA
VERACRUZ,VERACRUZ	0.011	DURANGO,TAMAZULA
VERACRUZ,VERACRUZ	0.061	MICHOACAN,LA,HUACANA
VERACRUZ,VERACRUZ	0.018	CHIHUAHUA,RIVA,PALACIO
VERACRUZ,VERACRUZ	0.014	MICHOACAN,ZAMORA
VERACRUZ,VERACRUZ	0.029	VERACRUZ,ACAJETE
VERACRUZ,VERACRUZ	0.036	GUERRERO,COAHUAYUTLA,DE,JOSE,MARIA,IZAZAGA
VERACRUZ,VERACRUZ	0.011	DISTRITO,FEDERAL,XOCHIMILCO
VERACRUZ,VERACRUZ	0.007	CHIHUAHUA,NAMIQUIPA
VERACRUZ,VERACRUZ	0.007	GUERRERO,TLAPA,DE,COMONFORT
VERACRUZ,VERACRUZ	0.018	CHIHUAHUA,CUSIHUIRIACHI
VERACRUZ,VERACRUZ	0.025	JALISCO,TEQUILA
VERACRUZ,VERACRUZ	0.014	MORELOS,CUAUTLA
VERACRUZ,VERACRUZ	0.011	CHIHUAHUA,CASAS,GRANDES
VERACRUZ,VERACRUZ	0.014	MEXICO,LUVIANOS
VERACRUZ,VERACRUZ	0.011	MICHOACAN,MUGICA
VERACRUZ,VERACRUZ	0.007	CHIAPAS,TUXTLA,GUTIERREZ
VERACRUZ,VERACRUZ	0.011	GUERRERO,LEONARDO,BRAVO
VERACRUZ,VERACRUZ	0.007	CHIAPAS,FRONTERA,COMALAPA
VERACRUZ,VERACRUZ	0.007	CHIHUAHUA,TEMOSACHIC
VERACRUZ,VERACRUZ	0.007	CHIHUAHUA,SATEVO
VERACRUZ,VERACRUZ	0.007	GUANAJUATO,JERECUARO
VERACRUZ,VERACRUZ	0.011	MEXICO,TEOTIHUACAN
VERACRUZ,VERACRUZ	0.007	CHIHUAHUA,GALEANA
VERACRUZ,VERACRUZ	0.007	GUANAJUATO,COMONFORT
VERACRUZ,VERACRUZ	0.007	GUERRERO,COPANATOYAC
VERACRUZ,VERACRUZ	0.007	GUANAJUATO,SAN,MIGUEL,DE,ALLENDE
VERACRUZ,VERACRUZ	0.007	MICHOACAN,GABRIEL,ZAMORA
VERACRUZ,VERACRUZ	0.011	ZACATECAS,GUADALUPE
VERACRUZ,VERACRUZ	0.007	GUANAJUATO,TARANDACUAO
VERACRUZ,VERACRUZ	0.011	ZACATECAS,VALPARAISO
VERACRUZ,VERACRUZ	0.014	MICHOACAN,NUEVO,URECHO
VERACRUZ,VERACRUZ	0.007	GUANAJUATO,ABASOLO
VERACRUZ,VERACRUZ	0.018	MEXICO,MORELOS
VERACRUZ,VERACRUZ	0.007	MEXICO,VILLA,GUERRERO
VERACRUZ,VERACRUZ	0.011	TAMAULIPAS,GÜEMEZ
VERACRUZ,VERACRUZ	0.007	MICHOACAN,ALVARO,OBREGON
VERACRUZ,VERACRUZ	0.011	ZACATECAS,JALPA
VERACRUZ,VERACRUZ	0.007	MEXICO,SAN,JOSE,DEL,RINCON
VERACRUZ,VERACRUZ	0.007	ZACATECAS,TABASCO
GUANAJUATO,LEON	0.007	HIDALGO,MINERAL,DE,LA,REFORMA
GUANAJUATO,LEON	0.006	JALISCO,COLOTLAN
BAJA,CALIFORNIA,ENSENADA	0.009	MICHOACAN,LA,HUACANA
BAJA,CALIFORNIA,ENSENADA	0.006	GUERRERO,COAHUAYUTLA,DE,JOSE,MARIA,IZAZAGA
GUERRERO,ARCELIA	0.007	HIDALGO,MINERAL,DE,LA,REFORMA
GUERRERO,ARCELIA	0.006	JALISCO,COLOTLAN
DURANGO,VICENTE,GUERRERO	0.007	HIDALGO,MINERAL,DE,LA,REFORMA
DURANGO,VICENTE,GUERRERO	0.006	JALISCO,COLOTLAN
CHIHUAHUA,OJINAGA	0.009	MICHOACAN,LA,HUACANA
CHIHUAHUA,OJINAGA	0.006	GUERRERO,COAHUAYUTLA,DE,JOSE,MARIA,IZAZAGA
GUERRERO,ZIRANDARO	0.013	MICHOACAN,ZITACUARO
GUERRERO,ZIRANDARO	0.005	DURANGO,TAMAZULA
GUERRERO,ZIRANDARO	0.028	MICHOACAN,LA,HUACANA
GUERRERO,ZIRANDARO	0.008	CHIHUAHUA,RIVA,PALACIO
GUERRERO,ZIRANDARO	0.007	MICHOACAN,ZAMORA
GUERRERO,ZIRANDARO	0.013	VERACRUZ,ACAJETE
GUERRERO,ZIRANDARO	0.017	GUERRERO,COAHUAYUTLA,DE,JOSE,MARIA,IZAZAGA
GUERRERO,ZIRANDARO	0.005	DISTRITO,FEDERAL,XOCHIMILCO
GUERRERO,ZIRANDARO	0.008	CHIHUAHUA,CUSIHUIRIACHI
GUERRERO,ZIRANDARO	0.012	JALISCO,TEQUILA
GUERRERO,ZIRANDARO	0.007	MORELOS,CUAUTLA
GUERRERO,ZIRANDARO	0.005	CHIHUAHUA,CASAS,GRANDES
GUERRERO,ZIRANDARO	0.007	MEXICO,LUVIANOS
GUERRERO,ZIRANDARO	0.005	MICHOACAN,MUGICA
GUERRERO,ZIRANDARO	0.005	GUERRERO,LEONARDO,BRAVO
GUERRERO,ZIRANDARO	0.005	MEXICO,TEOTIHUACAN
GUERRERO,ZIRANDARO	0.005	ZACATECAS,GUADALUPE
GUERRERO,ZIRANDARO	0.005	ZACATECAS,VALPARAISO
GUERRERO,ZIRANDARO	0.007	MICHOACAN,NUEVO,URECHO
GUERRERO,ZIRANDARO	0.008	MEXICO,MORELOS
GUERRERO,ZIRANDARO	0.005	TAMAULIPAS,GÜEMEZ
GUERRERO,ZIRANDARO	0.005	ZACATECAS,JALPA
GUERRERO,AJUCHITLAN,DEL,PROGRESO	0.007	HIDALGO,MINERAL,DE,LA,REFORMA
GUERRERO,AJUCHITLAN,DEL,PROGRESO	0.006	JALISCO,COLOTLAN
SINALOA,ELOTA	0.009	MICHOACAN,LA,HUACANA
SINALOA,ELOTA	0.006	GUERRERO,COAHUAYUTLA,DE,JOSE,MARIA,IZAZAGA
MICHOACAN,ZITACUARO	0.007	DURANGO,TAMAZULA
MICHOACAN,ZITACUARO	0.038	MICHOACAN,LA,HUACANA
MICHOACAN,ZITACUARO	0.011	CHIHUAHUA,RIVA,PALACIO
MICHOACAN,ZITACUARO	0.009	MICHOACAN,ZAMORA
MICHOACAN,ZITACUARO	0.018	VERACRUZ,ACAJETE
MICHOACAN,ZITACUARO	0.022	GUERRERO,COAHUAYUTLA,DE,JOSE,MARIA,IZAZAGA
MICHOACAN,ZITACUARO	0.007	DISTRITO,FEDERAL,XOCHIMILCO
MICHOACAN,ZITACUARO	0.011	CHIHUAHUA,CUSIHUIRIACHI
MICHOACAN,ZITACUARO	0.016	JALISCO,TEQUILA
MICHOACAN,ZITACUARO	0.009	MORELOS,CUAUTLA
MICHOACAN,ZITACUARO	0.007	CHIHUAHUA,CASAS,GRANDES
MICHOACAN,ZITACUARO	0.009	MEXICO,LUVIANOS
MICHOACAN,ZITACUARO	0.007	MICHOACAN,MUGICA
MICHOACAN,ZITACUARO	0.007	GUERRERO,LEONARDO,BRAVO
MICHOACAN,ZITACUARO	0.007	MEXICO,TEOTIHUACAN
MICHOACAN,ZITACUARO	0.007	ZACATECAS,GUADALUPE
MICHOACAN,ZITACUARO	0.007	ZACATECAS,VALPARAISO
MICHOACAN,ZITACUARO	0.009	MICHOACAN,NUEVO,URECHO
MICHOACAN,ZITACUARO	0.011	MEXICO,MORELOS
MICHOACAN,ZITACUARO	0.007	TAMAULIPAS,GÜEMEZ
MICHOACAN,ZITACUARO	0.007	ZACATECAS,JALPA
SINALOA,COSALA	0.005	GUANAJUATO,SAN,FRANCISCO,DEL,RINCON
SINALOA,COSALA	0.005	TABASCO,TENOSIQUE
SINALOA,COSALA	0.011	HIDALGO,MINERAL,DE,LA,REFORMA
SINALOA,COSALA	0.009	JALISCO,COLOTLAN
SONORA,GENERAL,PLUTARCO,ELIAS,CALLES	0.005	GUANAJUATO,SAN,FRANCISCO,DEL,RINCON
SONORA,GENERAL,PLUTARCO,ELIAS,CALLES	0.005	TABASCO,TENOSIQUE
SONORA,GENERAL,PLUTARCO,ELIAS,CALLES	0.011	HIDALGO,MINERAL,DE,LA,REFORMA
SONORA,GENERAL,PLUTARCO,ELIAS,CALLES	0.009	JALISCO,COLOTLAN
BAJA,CALIFORNIA,TECATE	0.009	MICHOACAN,LA,HUACANA
BAJA,CALIFORNIA,TECATE	0.006	GUERRERO,COAHUAYUTLA,DE,JOSE,MARIA,IZAZAGA
MEXICO,COACALCO,DE,BERRIOZABAL	0.006	NUEVO,LEON,SAN,NICOLAS,DE,LOS,GARZA
MEXICO,COACALCO,DE,BERRIOZABAL	0.008	GUANAJUATO,SAN,FRANCISCO,DEL,RINCON
MEXICO,COACALCO,DE,BERRIOZABAL	0.006	GUANAJUATO,IRAPUATO
MEXICO,COACALCO,DE,BERRIOZABAL	0.008	TABASCO,TENOSIQUE
MEXICO,COACALCO,DE,BERRIOZABAL	0.018	HIDALGO,MINERAL,DE,LA,REFORMA
MEXICO,COACALCO,DE,BERRIOZABAL	0.015	JALISCO,COLOTLAN
MEXICO,COACALCO,DE,BERRIOZABAL	0.006	MICHOACAN,TIQUICHEO,DE,NICOLAS,ROMERO
MEXICO,COACALCO,DE,BERRIOZABAL	0.006	MICHOACAN,JIMENEZ
GUERRERO,QUECHULTENANGO	0.007	HIDALGO,MINERAL,DE,LA,REFORMA
GUERRERO,QUECHULTENANGO	0.006	JALISCO,COLOTLAN
COLIMA,COLIMA	0.005	GUANAJUATO,SAN,FRANCISCO,DEL,RINCON
COLIMA,COLIMA	0.005	TABASCO,TENOSIQUE
COLIMA,COLIMA	0.011	HIDALGO,MINERAL,DE,LA,REFORMA
COLIMA,COLIMA	0.009	JALISCO,COLOTLAN
NUEVO,LEON,SAN,NICOLAS,DE,LOS,GARZA	0.007	GUANAJUATO,SAN,FRANCISCO,DEL,RINCON
NUEVO,LEON,SAN,NICOLAS,DE,LOS,GARZA	0.007	TABASCO,TENOSIQUE
NUEVO,LEON,SAN,NICOLAS,DE,LOS,GARZA	0.014	HIDALGO,MINERAL,DE,LA,REFORMA
NUEVO,LEON,SAN,NICOLAS,DE,LOS,GARZA	0.012	JALISCO,COLOTLAN
DISTRITO,FEDERAL,MIGUEL,HIDALGO	0.005	GUANAJUATO,SAN,FRANCISCO,DEL,RINCON
DISTRITO,FEDERAL,MIGUEL,HIDALGO	0.005	TABASCO,TENOSIQUE
DISTRITO,FEDERAL,MIGUEL,HIDALGO	0.011	HIDALGO,MINERAL,DE,LA,REFORMA
DISTRITO,FEDERAL,MIGUEL,HIDALGO	0.009	JALISCO,COLOTLAN
NUEVO,LEON,SANTIAGO	0.009	MICHOACAN,LA,HUACANA
NUEVO,LEON,SANTIAGO	0.006	GUERRERO,COAHUAYUTLA,DE,JOSE,MARIA,IZAZAGA
SONORA,CANANEA	0.009	MICHOACAN,LA,HUACANA
SONORA,CANANEA	0.006	GUERRERO,COAHUAYUTLA,DE,JOSE,MARIA,IZAZAGA
DURANGO,EL,ORO	0.007	HIDALGO,MINERAL,DE,LA,REFORMA
DURANGO,EL,ORO	0.006	JALISCO,COLOTLAN
DURANGO,TAMAZULA	0.014	MICHOACAN,LA,HUACANA
DURANGO,TAMAZULA	0.007	VERACRUZ,ACAJETE
DURANGO,TAMAZULA	0.008	GUERRERO,COAHUAYUTLA,DE,JOSE,MARIA,IZAZAGA
DURANGO,TAMAZULA	0.006	JALISCO,TEQUILA
MICHOACAN,LA,HUACANA	0.024	CHIHUAHUA,RIVA,PALACIO
MICHOACAN,LA,HUACANA	0.019	MICHOACAN,ZAMORA
MICHOACAN,LA,HUACANA	0.038	VERACRUZ,ACAJETE
MICHOACAN,LA,HUACANA	0.047	GUERRERO,COAHUAYUTLA,DE,JOSE,MARIA,IZAZAGA
MICHOACAN,LA,HUACANA	0.014	DISTRITO,FEDERAL,XOCHIMILCO
MICHOACAN,LA,HUACANA	0.009	CHIHUAHUA,NAMIQUIPA
MICHOACAN,LA,HUACANA	0.009	GUERRERO,TLAPA,DE,COMONFORT
MICHOACAN,LA,HUACANA	0.024	CHIHUAHUA,CUSIHUIRIACHI
MICHOACAN,LA,HUACANA	0.033	JALISCO,TEQUILA
MICHOACAN,LA,HUACANA	0.019	MORELOS,CUAUTLA
MICHOACAN,LA,HUACANA	0.014	CHIHUAHUA,CASAS,GRANDES
MICHOACAN,LA,HUACANA	0.019	MEXICO,LUVIANOS
MICHOACAN,LA,HUACANA	0.014	MICHOACAN,MUGICA
MICHOACAN,LA,HUACANA	0.009	CHIAPAS,TUXTLA,GUTIERREZ
MICHOACAN,LA,HUACANA	0.014	GUERRERO,LEONARDO,BRAVO
MICHOACAN,LA,HUACANA	0.009	CHIAPAS,FRONTERA,COMALAPA
MICHOACAN,LA,HUACANA	0.009	CHIHUAHUA,TEMOSACHIC
MICHOACAN,LA,HUACANA	0.009	CHIHUAHUA,SATEVO
MICHOACAN,LA,HUACANA	0.009	GUANAJUATO,JERECUARO
MICHOACAN,LA,HUACANA	0.014	MEXICO,TEOTIHUACAN
MICHOACAN,LA,HUACANA	0.009	CHIHUAHUA,GALEANA
MICHOACAN,LA,HUACANA	0.009	GUANAJUATO,COMONFORT
MICHOACAN,LA,HUACANA	0.009	GUERRERO,COPANATOYAC
MICHOACAN,LA,HUACANA	0.009	GUANAJUATO,SAN,MIGUEL,DE,ALLENDE
MICHOACAN,LA,HUACANA	0.009	MICHOACAN,GABRIEL,ZAMORA
MICHOACAN,LA,HUACANA	0.014	ZACATECAS,GUADALUPE
MICHOACAN,LA,HUACANA	0.009	GUANAJUATO,TARANDACUAO
MICHOACAN,LA,HUACANA	0.014	ZACATECAS,VALPARAISO
MICHOACAN,LA,HUACANA	0.019	MICHOACAN,NUEVO,URECHO
MICHOACAN,LA,HUACANA	0.009	GUANAJUATO,ABASOLO
MICHOACAN,LA,HUACANA	0.024	MEXICO,MORELOS
MICHOACAN,LA,HUACANA	0.009	MEXICO,VILLA,GUERRERO
MICHOACAN,LA,HUACANA	0.014	TAMAULIPAS,GÜEMEZ
MICHOACAN,LA,HUACANA	0.009	MICHOACAN,ALVARO,OBREGON
MICHOACAN,LA,HUACANA	0.014	ZACATECAS,JALPA
MICHOACAN,LA,HUACANA	0.009	MEXICO,SAN,JOSE,DEL,RINCON
MICHOACAN,LA,HUACANA	0.009	ZACATECAS,TABASCO
SINALOA,CONCORDIA	0.007	HIDALGO,MINERAL,DE,LA,REFORMA
SINALOA,CONCORDIA	0.006	JALISCO,COLOTLAN
CHIHUAHUA,RIVA,PALACIO	0.006	MICHOACAN,ZAMORA
CHIHUAHUA,RIVA,PALACIO	0.011	VERACRUZ,ACAJETE
CHIHUAHUA,RIVA,PALACIO	0.014	GUERRERO,COAHUAYUTLA,DE,JOSE,MARIA,IZAZAGA
CHIHUAHUA,RIVA,PALACIO	0.007	CHIHUAHUA,CUSIHUIRIACHI
CHIHUAHUA,RIVA,PALACIO	0.010	JALISCO,TEQUILA
CHIHUAHUA,RIVA,PALACIO	0.006	MORELOS,CUAUTLA
CHIHUAHUA,RIVA,PALACIO	0.006	MEXICO,LUVIANOS
CHIHUAHUA,RIVA,PALACIO	0.006	MICHOACAN,NUEVO,URECHO
CHIHUAHUA,RIVA,PALACIO	0.007	MEXICO,MORELOS
MICHOACAN,ZAMORA	0.009	VERACRUZ,ACAJETE
MICHOACAN,ZAMORA	0.011	GUERRERO,COAHUAYUTLA,DE,JOSE,MARIA,IZAZAGA
MICHOACAN,ZAMORA	0.006	CHIHUAHUA,CUSIHUIRIACHI
MICHOACAN,ZAMORA	0.008	JALISCO,TEQUILA
MICHOACAN,ZAMORA	0.006	MEXICO,MORELOS
NUEVO,LEON,SANTA,CATARINA	0.007	HIDALGO,MINERAL,DE,LA,REFORMA
NUEVO,LEON,SANTA,CATARINA	0.006	JALISCO,COLOTLAN
TABASCO,HUIMANGUILLO	0.007	HIDALGO,MINERAL,DE,LA,REFORMA
TABASCO,HUIMANGUILLO	0.006	JALISCO,COLOTLAN
VERACRUZ,ACAJETE	0.022	GUERRERO,COAHUAYUTLA,DE,JOSE,MARIA,IZAZAGA
VERACRUZ,ACAJETE	0.007	DISTRITO,FEDERAL,XOCHIMILCO
VERACRUZ,ACAJETE	0.011	CHIHUAHUA,CUSIHUIRIACHI
VERACRUZ,ACAJETE	0.016	JALISCO,TEQUILA
VERACRUZ,ACAJETE	0.009	MORELOS,CUAUTLA
VERACRUZ,ACAJETE	0.007	CHIHUAHUA,CASAS,GRANDES
VERACRUZ,ACAJETE	0.009	MEXICO,LUVIANOS
VERACRUZ,ACAJETE	0.007	MICHOACAN,MUGICA
VERACRUZ,ACAJETE	0.007	GUERRERO,LEONARDO,BRAVO
VERACRUZ,ACAJETE	0.007	MEXICO,TEOTIHUACAN
VERACRUZ,ACAJETE	0.007	ZACATECAS,GUADALUPE
VERACRUZ,ACAJETE	0.007	ZACATECAS,VALPARAISO
VERACRUZ,ACAJETE	0.009	MICHOACAN,NUEVO,URECHO
VERACRUZ,ACAJETE	0.011	MEXICO,MORELOS
VERACRUZ,ACAJETE	0.007	TAMAULIPAS,GÜEMEZ
VERACRUZ,ACAJETE	0.007	ZACATECAS,JALPA
GUERRERO,COAHUAYUTLA,DE,JOSE,MARIA,IZAZAGA	0.008	DISTRITO,FEDERAL,XOCHIMILCO
GUERRERO,COAHUAYUTLA,DE,JOSE,MARIA,IZAZAGA	0.006	CHIHUAHUA,NAMIQUIPA
GUERRERO,COAHUAYUTLA,DE,JOSE,MARIA,IZAZAGA	0.006	GUERRERO,TLAPA,DE,COMONFORT
GUERRERO,COAHUAYUTLA,DE,JOSE,MARIA,IZAZAGA	0.014	CHIHUAHUA,CUSIHUIRIACHI
GUERRERO,COAHUAYUTLA,DE,JOSE,MARIA,IZAZAGA	0.019	JALISCO,TEQUILA
GUERRERO,COAHUAYUTLA,DE,JOSE,MARIA,IZAZAGA	0.011	MORELOS,CUAUTLA
GUERRERO,COAHUAYUTLA,DE,JOSE,MARIA,IZAZAGA	0.008	CHIHUAHUA,CASAS,GRANDES
GUERRERO,COAHUAYUTLA,DE,JOSE,MARIA,IZAZAGA	0.011	MEXICO,LUVIANOS
GUERRERO,COAHUAYUTLA,DE,JOSE,MARIA,IZAZAGA	0.008	MICHOACAN,MUGICA
GUERRERO,COAHUAYUTLA,DE,JOSE,MARIA,IZAZAGA	0.006	CHIAPAS,TUXTLA,GUTIERREZ
GUERRERO,COAHUAYUTLA,DE,JOSE,MARIA,IZAZAGA	0.008	GUERRERO,LEONARDO,BRAVO
GUERRERO,COAHUAYUTLA,DE,JOSE,MARIA,IZAZAGA	0.006	CHIAPAS,FRONTERA,COMALAPA
GUERRERO,COAHUAYUTLA,DE,JOSE,MARIA,IZAZAGA	0.006	CHIHUAHUA,TEMOSACHIC
GUERRERO,COAHUAYUTLA,DE,JOSE,MARIA,IZAZAGA	0.006	CHIHUAHUA,SATEVO
GUERRERO,COAHUAYUTLA,DE,JOSE,MARIA,IZAZAGA	0.006	GUANAJUATO,JERECUARO
GUERRERO,COAHUAYUTLA,DE,JOSE,MARIA,IZAZAGA	0.008	MEXICO,TEOTIHUACAN
GUERRERO,COAHUAYUTLA,DE,JOSE,MARIA,IZAZAGA	0.006	CHIHUAHUA,GALEANA
GUERRERO,COAHUAYUTLA,DE,JOSE,MARIA,IZAZAGA	0.006	GUANAJUATO,COMONFORT
GUERRERO,COAHUAYUTLA,DE,JOSE,MARIA,IZAZAGA	0.006	GUERRERO,COPANATOYAC
GUERRERO,COAHUAYUTLA,DE,JOSE,MARIA,IZAZAGA	0.006	GUANAJUATO,SAN,MIGUEL,DE,ALLENDE
GUERRERO,COAHUAYUTLA,DE,JOSE,MARIA,IZAZAGA	0.006	MICHOACAN,GABRIEL,ZAMORA
GUERRERO,COAHUAYUTLA,DE,JOSE,MARIA,IZAZAGA	0.008	ZACATECAS,GUADALUPE
GUERRERO,COAHUAYUTLA,DE,JOSE,MARIA,IZAZAGA	0.006	GUANAJUATO,TARANDACUAO
GUERRERO,COAHUAYUTLA,DE,JOSE,MARIA,IZAZAGA	0.008	ZACATECAS,VALPARAISO
GUERRERO,COAHUAYUTLA,DE,JOSE,MARIA,IZAZAGA	0.011	MICHOACAN,NUEVO,URECHO
GUERRERO,COAHUAYUTLA,DE,JOSE,MARIA,IZAZAGA	0.006	GUANAJUATO,ABASOLO
GUERRERO,COAHUAYUTLA,DE,JOSE,MARIA,IZAZAGA	0.014	MEXICO,MORELOS
GUERRERO,COAHUAYUTLA,DE,JOSE,MARIA,IZAZAGA	0.006	MEXICO,VILLA,GUERRERO
GUERRERO,COAHUAYUTLA,DE,JOSE,MARIA,IZAZAGA	0.008	TAMAULIPAS,GÜEMEZ
GUERRERO,COAHUAYUTLA,DE,JOSE,MARIA,IZAZAGA	0.006	MICHOACAN,ALVARO,OBREGON
GUERRERO,COAHUAYUTLA,DE,JOSE,MARIA,IZAZAGA	0.008	ZACATECAS,JALPA
GUERRERO,COAHUAYUTLA,DE,JOSE,MARIA,IZAZAGA	0.006	MEXICO,SAN,JOSE,DEL,RINCON
GUERRERO,COAHUAYUTLA,DE,JOSE,MARIA,IZAZAGA	0.006	ZACATECAS,TABASCO
MICHOACAN,AQUILA	0.005	GUANAJUATO,SAN,FRANCISCO,DEL,RINCON
MICHOACAN,AQUILA	0.005	TABASCO,TENOSIQUE
MICHOACAN,AQUILA	0.011	HIDALGO,MINERAL,DE,LA,REFORMA
MICHOACAN,AQUILA	0.009	JALISCO,COLOTLAN
DISTRITO,FEDERAL,XOCHIMILCO	0.006	JALISCO,TEQUILA
GUANAJUATO,PENJAMO	0.007	HIDALGO,MINERAL,DE,LA,REFORMA
GUANAJUATO,PENJAMO	0.006	JALISCO,COLOTLAN
GUANAJUATO,SAN,FRANCISCO,DEL,RINCON	0.005	GUERRERO,GENERAL,HELIODORO,CASTILLO
GUANAJUATO,SAN,FRANCISCO,DEL,RINCON	0.005	MORELOS,YAUTEPEC
GUANAJUATO,SAN,FRANCISCO,DEL,RINCON	0.007	GUANAJUATO,IRAPUATO
GUANAJUATO,SAN,FRANCISCO,DEL,RINCON	0.010	TABASCO,TENOSIQUE
GUANAJUATO,SAN,FRANCISCO,DEL,RINCON	0.022	HIDALGO,MINERAL,DE,LA,REFORMA
GUANAJUATO,SAN,FRANCISCO,DEL,RINCON	0.005	CHIHUAHUA,MORELOS
GUANAJUATO,SAN,FRANCISCO,DEL,RINCON	0.018	JALISCO,COLOTLAN
GUANAJUATO,SAN,FRANCISCO,DEL,RINCON	0.007	MICHOACAN,TIQUICHEO,DE,NICOLAS,ROMERO
GUANAJUATO,SAN,FRANCISCO,DEL,RINCON	0.005	MICHOACAN,SAHUAYO
GUANAJUATO,SAN,FRANCISCO,DEL,RINCON	0.005	QUINTANA,ROO,COZUMEL
GUANAJUATO,SAN,FRANCISCO,DEL,RINCON	0.005	GUANAJUATO,JARAL,DEL,PROGRESO
GUANAJUATO,SAN,FRANCISCO,DEL,RINCON	0.007	MICHOACAN,JIMENEZ
GUANAJUATO,SAN,FRANCISCO,DEL,RINCON	0.005	SONORA,LA,COLORADA
GUANAJUATO,SAN,FRANCISCO,DEL,RINCON	0.005	COAHUILA,MONCLOVA
GUERRERO,ZAPOTITLAN,TABLAS	0.007	HIDALGO,MINERAL,DE,LA,REFORMA
GUERRERO,ZAPOTITLAN,TABLAS	0.006	JALISCO,COLOTLAN
CHIHUAHUA,CUSIHUIRIACHI	0.010	JALISCO,TEQUILA
CHIHUAHUA,CUSIHUIRIACHI	0.006	MORELOS,CUAUTLA
CHIHUAHUA,CUSIHUIRIACHI	0.006	MEXICO,LUVIANOS
CHIHUAHUA,CUSIHUIRIACHI	0.006	MICHOACAN,NUEVO,URECHO
CHIHUAHUA,CUSIHUIRIACHI	0.007	MEXICO,MORELOS
GUERRERO,GENERAL,HELIODORO,CASTILLO	0.005	TABASCO,TENOSIQUE
GUERRERO,GENERAL,HELIODORO,CASTILLO	0.011	HIDALGO,MINERAL,DE,LA,REFORMA
GUERRERO,GENERAL,HELIODORO,CASTILLO	0.009	JALISCO,COLOTLAN
JALISCO,TEQUILA	0.008	MORELOS,CUAUTLA
JALISCO,TEQUILA	0.006	CHIHUAHUA,CASAS,GRANDES
JALISCO,TEQUILA	0.008	MEXICO,LUVIANOS
JALISCO,TEQUILA	0.006	MICHOACAN,MUGICA
JALISCO,TEQUILA	0.006	GUERRERO,LEONARDO,BRAVO
JALISCO,TEQUILA	0.006	MEXICO,TEOTIHUACAN
JALISCO,TEQUILA	0.006	ZACATECAS,GUADALUPE
JALISCO,TEQUILA	0.006	ZACATECAS,VALPARAISO
JALISCO,TEQUILA	0.008	MICHOACAN,NUEVO,URECHO
JALISCO,TEQUILA	0.010	MEXICO,MORELOS
JALISCO,TEQUILA	0.006	TAMAULIPAS,GÜEMEZ
JALISCO,TEQUILA	0.006	ZACATECAS,JALPA
MORELOS,YAUTEPEC	0.005	TABASCO,TENOSIQUE
MORELOS,YAUTEPEC	0.011	HIDALGO,MINERAL,DE,LA,REFORMA
MORELOS,YAUTEPEC	0.009	JALISCO,COLOTLAN
MORELOS,CUAUTLA	0.006	MEXICO,MORELOS
NUEVO,LEON,CHINA	0.007	HIDALGO,MINERAL,DE,LA,REFORMA
NUEVO,LEON,CHINA	0.006	JALISCO,COLOTLAN
MEXICO,LUVIANOS	0.006	MEXICO,MORELOS
GUANAJUATO,IRAPUATO	0.007	TABASCO,TENOSIQUE
GUANAJUATO,IRAPUATO	0.014	HIDALGO,MINERAL,DE,LA,REFORMA
GUANAJUATO,IRAPUATO	0.012	JALISCO,COLOTLAN
GUERRERO,TEPECOACUILCO,DE,TRUJANO	0.007	HIDALGO,MINERAL,DE,LA,REFORMA
GUERRERO,TEPECOACUILCO,DE,TRUJANO	0.006	JALISCO,COLOTLAN
TABASCO,TENOSIQUE	0.022	HIDALGO,MINERAL,DE,LA,REFORMA
TABASCO,TENOSIQUE	0.005	CHIHUAHUA,MORELOS
TABASCO,TENOSIQUE	0.018	JALISCO,COLOTLAN
TABASCO,TENOSIQUE	0.007	MICHOACAN,TIQUICHEO,DE,NICOLAS,ROMERO
TABASCO,TENOSIQUE	0.005	MICHOACAN,SAHUAYO
TABASCO,TENOSIQUE	0.005	QUINTANA,ROO,COZUMEL
TABASCO,TENOSIQUE	0.005	GUANAJUATO,JARAL,DEL,PROGRESO
TABASCO,TENOSIQUE	0.007	MICHOACAN,JIMENEZ
TABASCO,TENOSIQUE	0.005	SONORA,LA,COLORADA
TABASCO,TENOSIQUE	0.005	COAHUILA,MONCLOVA
HIDALGO,MINERAL,DE,LA,REFORMA	0.007	TAMAULIPAS,RIO,BRAVO
HIDALGO,MINERAL,DE,LA,REFORMA	0.007	VERACRUZ,COSAMALOAPAN,DE,CARPIO
HIDALGO,MINERAL,DE,LA,REFORMA	0.011	CHIHUAHUA,MORELOS
HIDALGO,MINERAL,DE,LA,REFORMA	0.007	VERACRUZ,COATZACOALCOS
HIDALGO,MINERAL,DE,LA,REFORMA	0.007	VERACRUZ,XALAPA
HIDALGO,MINERAL,DE,LA,REFORMA	0.040	JALISCO,COLOTLAN
HIDALGO,MINERAL,DE,LA,REFORMA	0.007	MEXICO,ALMOLOYA,DE,JUAREZ
HIDALGO,MINERAL,DE,LA,REFORMA	0.007	VERACRUZ,PAPANTLA
HIDALGO,MINERAL,DE,LA,REFORMA	0.014	MICHOACAN,TIQUICHEO,DE,NICOLAS,ROMERO
HIDALGO,MINERAL,DE,LA,REFORMA	0.007	GUANAJUATO,SILAO
HIDALGO,MINERAL,DE,LA,REFORMA	0.011	MICHOACAN,SAHUAYO
HIDALGO,MINERAL,DE,LA,REFORMA	0.007	MICHOACAN,SALVADOR,ESCALANTE
HIDALGO,MINERAL,DE,LA,REFORMA	0.011	QUINTANA,ROO,COZUMEL
HIDALGO,MINERAL,DE,LA,REFORMA	0.007	VERACRUZ,MINATITLAN
HIDALGO,MINERAL,DE,LA,REFORMA	0.007	MEXICO,TONATICO
HIDALGO,MINERAL,DE,LA,REFORMA	0.007	CHIHUAHUA,GOMEZ,FARIAS
HIDALGO,MINERAL,DE,LA,REFORMA	0.007	OAXACA,VILLA,DE,TUTUTEPEC,DE,MELCHOR,OCAMPO
HIDALGO,MINERAL,DE,LA,REFORMA	0.011	GUANAJUATO,JARAL,DEL,PROGRESO
HIDALGO,MINERAL,DE,LA,REFORMA	0.014	MICHOACAN,JIMENEZ
HIDALGO,MINERAL,DE,LA,REFORMA	0.011	SONORA,LA,COLORADA
HIDALGO,MINERAL,DE,LA,REFORMA	0.011	COAHUILA,MONCLOVA
HIDALGO,MINERAL,DE,LA,REFORMA	0.007	OAXACA,SANTA,MARIA,ZACATEPEC
HIDALGO,MINERAL,DE,LA,REFORMA	0.007	PUEBLA,ACAJETE
TAMAULIPAS,RIO,BRAVO	0.006	JALISCO,COLOTLAN
VERACRUZ,COSAMALOAPAN,DE,CARPIO	0.006	JALISCO,COLOTLAN
CHIHUAHUA,MORELOS	0.009	JALISCO,COLOTLAN
VERACRUZ,COATZACOALCOS	0.006	JALISCO,COLOTLAN
VERACRUZ,XALAPA	0.006	JALISCO,COLOTLAN
JALISCO,COLOTLAN	0.006	MEXICO,ALMOLOYA,DE,JUAREZ
JALISCO,COLOTLAN	0.006	VERACRUZ,PAPANTLA
JALISCO,COLOTLAN	0.012	MICHOACAN,TIQUICHEO,DE,NICOLAS,ROMERO
JALISCO,COLOTLAN	0.006	GUANAJUATO,SILAO
JALISCO,COLOTLAN	0.009	MICHOACAN,SAHUAYO
JALISCO,COLOTLAN	0.006	MICHOACAN,SALVADOR,ESCALANTE
JALISCO,COLOTLAN	0.009	QUINTANA,ROO,COZUMEL
JALISCO,COLOTLAN	0.006	VERACRUZ,MINATITLAN
JALISCO,COLOTLAN	0.006	MEXICO,TONATICO
JALISCO,COLOTLAN	0.006	CHIHUAHUA,GOMEZ,FARIAS
JALISCO,COLOTLAN	0.006	OAXACA,VILLA,DE,TUTUTEPEC,DE,MELCHOR,OCAMPO
JALISCO,COLOTLAN	0.009	GUANAJUATO,JARAL,DEL,PROGRESO
JALISCO,COLOTLAN	0.012	MICHOACAN,JIMENEZ
JALISCO,COLOTLAN	0.009	SONORA,LA,COLORADA
JALISCO,COLOTLAN	0.009	COAHUILA,MONCLOVA
JALISCO,COLOTLAN	0.006	OAXACA,SANTA,MARIA,ZACATEPEC
JALISCO,COLOTLAN	0.006	PUEBLA,ACAJETE
MICHOACAN,NUEVO,URECHO	0.006	MEXICO,MORELOS
