# Supplementary material for: Analysis of México’s Narco-War Network (2007–2011)
Source: PLoS One. 2015 May 18;10(5):e0126503. doi: 10.1371/journal.pone.0126503 (PMC4436224; doi:10.1371/journal.pone.0126503)
Supplement: S1 Compressed file — Each file contains all the correlations above certain threshold (indicated in the name of the file), during a particular month (also indicated in the name of the file). The file names have the value of θ followed by the number of the i th month, starting from January of 2007 until Sept. 2011. (ZIP) [file pone.0126503.s004.zip › Correlations_by_month/0.005__32.sif]

CHIHUAHUA,JUAREZ	0.075	SINALOA,CULIACAN
CHIHUAHUA,JUAREZ	0.068	CHIHUAHUA,CHIHUAHUA
CHIHUAHUA,JUAREZ	0.008	SINALOA,MAZATLAN
CHIHUAHUA,JUAREZ	0.008	SINALOA,NAVOLATO
CHIHUAHUA,JUAREZ	0.011	MICHOACAN,MORELIA
CHIHUAHUA,JUAREZ	0.008	TAMAULIPAS,REYNOSA
CHIHUAHUA,JUAREZ	0.011	SINALOA,GUASAVE
CHIHUAHUA,JUAREZ	0.026	CHIHUAHUA,HIDALGO,DEL,PARRAL
CHIHUAHUA,JUAREZ	0.008	MICHOACAN,URUAPAN
CHIHUAHUA,JUAREZ	0.008	TAMAULIPAS,SAN,FERNANDO
CHIHUAHUA,JUAREZ	0.008	JALISCO,ZAPOPAN
CHIHUAHUA,JUAREZ	0.008	MICHOACAN,APATZINGAN
CHIHUAHUA,JUAREZ	0.026	GUERRERO,PETATLAN
CHIHUAHUA,JUAREZ	0.023	GUERRERO,PUNGARABATO
CHIHUAHUA,JUAREZ	0.041	DURANGO,PUEBLO,NUEVO
CHIHUAHUA,JUAREZ	0.015	DISTRITO,FEDERAL,IZTAPALAPA
CHIHUAHUA,JUAREZ	0.015	CHIHUAHUA,DELICIAS
CHIHUAHUA,JUAREZ	0.041	CHIHUAHUA,NUEVO,CASAS,GRANDES
CHIHUAHUA,JUAREZ	0.008	GUERRERO,COYUCA,DE,CATALAN
CHIHUAHUA,JUAREZ	0.008	GUERRERO,TECPAN,DE,GALEANA
CHIHUAHUA,JUAREZ	0.008	AGUASCALIENTES,AGUASCALIENTES
CHIHUAHUA,JUAREZ	0.023	CHIHUAHUA,ASCENSION
CHIHUAHUA,JUAREZ	0.011	SINALOA,MOCORITO
CHIHUAHUA,JUAREZ	0.011	CHIHUAHUA,CUAUHTEMOC
CHIHUAHUA,JUAREZ	0.019	GUERRERO,ZIHUATANEJO,DE,AZUETA
CHIHUAHUA,JUAREZ	0.011	CHIHUAHUA,MEOQUI
CHIHUAHUA,JUAREZ	0.008	MEXICO,NAUCALPAN,DE,JUAREZ
CHIHUAHUA,JUAREZ	0.008	MEXICO,TULTITLAN
CHIHUAHUA,JUAREZ	0.008	SINALOA,ANGOSTURA
CHIHUAHUA,JUAREZ	0.015	NAYARIT,XALISCO
CHIHUAHUA,JUAREZ	0.015	DISTRITO,FEDERAL,VENUSTIANO,CARRANZA
CHIHUAHUA,JUAREZ	0.019	GUERRERO,LA,UNION,DE,ISIDORO,MONTES,DE,OCA
CHIHUAHUA,JUAREZ	0.015	GUERRERO,COYUCA,DE,BENITEZ
CHIHUAHUA,JUAREZ	0.023	SINALOA,ELOTA
CHIHUAHUA,JUAREZ	0.015	DURANGO,SAN,DIMAS
CHIHUAHUA,JUAREZ	0.011	JALISCO,PUERTO,VALLARTA
CHIHUAHUA,JUAREZ	0.008	MEXICO,CUAUTITLAN,IZCALLI
CHIHUAHUA,JUAREZ	0.011	MORELOS,TEMIXCO
CHIHUAHUA,JUAREZ	0.019	NUEVO,LEON,SANTIAGO
CHIHUAHUA,JUAREZ	0.011	TABASCO,CENTRO
CHIHUAHUA,JUAREZ	0.008	CHIHUAHUA,MATAMOROS
CHIHUAHUA,JUAREZ	0.023	DURANGO,EL,ORO
CHIHUAHUA,JUAREZ	0.008	GUERRERO,OMETEPEC
CHIHUAHUA,JUAREZ	0.008	MEXICO,VALLE,DE,CHALCO,SOLIDARIDAD
CHIHUAHUA,JUAREZ	0.015	SINALOA,ESCUINAPA
CHIHUAHUA,JUAREZ	0.008	CHIHUAHUA,SAUCILLO
CHIHUAHUA,JUAREZ	0.026	CHIHUAHUA,URUACHI
CHIHUAHUA,JUAREZ	0.008	MEXICO,CHALCO
CHIHUAHUA,JUAREZ	0.008	SONORA,YECORA
CHIHUAHUA,JUAREZ	0.008	CHIHUAHUA,BALLEZA
CHIHUAHUA,JUAREZ	0.011	CHIHUAHUA,NAMIQUIPA
CHIHUAHUA,JUAREZ	0.008	DURANGO,TEPEHUANES
CHIHUAHUA,JUAREZ	0.011	DURANGO,MEZQUITAL
CHIHUAHUA,JUAREZ	0.008	GUERRERO,TLAPA,DE,COMONFORT
CHIHUAHUA,JUAREZ	0.019	SONORA,ALAMOS
CHIHUAHUA,JUAREZ	0.008	SONORA,ARIZPE
CHIHUAHUA,JUAREZ	0.008	CHIHUAHUA,CUSIHUIRIACHI
CHIHUAHUA,JUAREZ	0.008	MEXICO,TEJUPILCO
CHIHUAHUA,JUAREZ	0.008	ZACATECAS,FRESNILLO
CHIHUAHUA,JUAREZ	0.015	NUEVO,LEON,GENERAL,ESCOBEDO
CHIHUAHUA,JUAREZ	0.011	GUERRERO,CUAJINICUILAPA
CHIHUAHUA,JUAREZ	0.015	JALISCO,LA,BARCA
CHIHUAHUA,JUAREZ	0.008	QUINTANA,ROO,SOLIDARIDAD
CHIHUAHUA,JUAREZ	0.008	MICHOACAN,TACAMBARO
CHIHUAHUA,JUAREZ	0.011	VERACRUZ,ISLA
CHIHUAHUA,JUAREZ	0.008	DURANGO,MAPIMI
CHIHUAHUA,JUAREZ	0.015	OAXACA,PUTLA,VILLA,DE,GUERRERO
CHIHUAHUA,JUAREZ	0.015	MORELOS,JANTETELCO
CHIHUAHUA,JUAREZ	0.008	MORELOS,MIACATLAN
CHIHUAHUA,JUAREZ	0.008	MEXICO,TENANCINGO
CHIHUAHUA,JUAREZ	0.008	MEXICO,OZUMBA
CHIHUAHUA,JUAREZ	0.008	MEXICO,TLATLAYA
CHIHUAHUA,JUAREZ	0.008	DURANGO,SANTA,CLARA
CHIHUAHUA,JUAREZ	0.008	SONORA,TRINCHERAS
CHIHUAHUA,JUAREZ	0.008	TAMAULIPAS,BURGOS
CHIHUAHUA,JUAREZ	0.008	JALISCO,UNION,DE,SAN,ANTONIO
SINALOA,CULIACAN	0.006	BAJA,CALIFORNIA,TIJUANA
SINALOA,CULIACAN	0.104	CHIHUAHUA,CHIHUAHUA
SINALOA,CULIACAN	0.012	SINALOA,MAZATLAN
SINALOA,CULIACAN	0.012	SINALOA,NAVOLATO
SINALOA,CULIACAN	0.017	MICHOACAN,MORELIA
SINALOA,CULIACAN	0.012	TAMAULIPAS,REYNOSA
SINALOA,CULIACAN	0.017	SINALOA,GUASAVE
SINALOA,CULIACAN	0.040	CHIHUAHUA,HIDALGO,DEL,PARRAL
SINALOA,CULIACAN	0.012	MICHOACAN,URUAPAN
SINALOA,CULIACAN	0.012	TAMAULIPAS,SAN,FERNANDO
SINALOA,CULIACAN	0.012	JALISCO,ZAPOPAN
SINALOA,CULIACAN	0.006	TAMAULIPAS,NUEVO,LAREDO
SINALOA,CULIACAN	0.012	MICHOACAN,APATZINGAN
SINALOA,CULIACAN	0.006	CHIHUAHUA,GUADALUPE
SINALOA,CULIACAN	0.040	GUERRERO,PETATLAN
SINALOA,CULIACAN	0.035	GUERRERO,PUNGARABATO
SINALOA,CULIACAN	0.063	DURANGO,PUEBLO,NUEVO
SINALOA,CULIACAN	0.006	DURANGO,SANTIAGO,PAPASQUIARO
SINALOA,CULIACAN	0.023	DISTRITO,FEDERAL,IZTAPALAPA
SINALOA,CULIACAN	0.006	TAMAULIPAS,MATAMOROS
SINALOA,CULIACAN	0.023	CHIHUAHUA,DELICIAS
SINALOA,CULIACAN	0.063	CHIHUAHUA,NUEVO,CASAS,GRANDES
SINALOA,CULIACAN	0.006	MICHOACAN,LAZARO,CARDENAS
SINALOA,CULIACAN	0.012	GUERRERO,COYUCA,DE,CATALAN
SINALOA,CULIACAN	0.012	GUERRERO,TECPAN,DE,GALEANA
SINALOA,CULIACAN	0.012	AGUASCALIENTES,AGUASCALIENTES
SINALOA,CULIACAN	0.035	CHIHUAHUA,ASCENSION
SINALOA,CULIACAN	0.017	SINALOA,MOCORITO
SINALOA,CULIACAN	0.017	CHIHUAHUA,CUAUHTEMOC
SINALOA,CULIACAN	0.006	GUERRERO,IGUALA,DE,LA,INDEPENDENCIA
SINALOA,CULIACAN	0.029	GUERRERO,ZIHUATANEJO,DE,AZUETA
SINALOA,CULIACAN	0.017	CHIHUAHUA,MEOQUI
SINALOA,CULIACAN	0.006	GUANAJUATO,CELAYA
SINALOA,CULIACAN	0.012	MEXICO,NAUCALPAN,DE,JUAREZ
SINALOA,CULIACAN	0.012	MEXICO,TULTITLAN
SINALOA,CULIACAN	0.012	SINALOA,ANGOSTURA
SINALOA,CULIACAN	0.023	NAYARIT,XALISCO
SINALOA,CULIACAN	0.023	DISTRITO,FEDERAL,VENUSTIANO,CARRANZA
SINALOA,CULIACAN	0.006	BAJA,CALIFORNIA,ENSENADA
SINALOA,CULIACAN	0.029	GUERRERO,LA,UNION,DE,ISIDORO,MONTES,DE,OCA
SINALOA,CULIACAN	0.023	GUERRERO,COYUCA,DE,BENITEZ
SINALOA,CULIACAN	0.006	MEXICO,TLALNEPANTLA,DE,BAZ
SINALOA,CULIACAN	0.035	SINALOA,ELOTA
SINALOA,CULIACAN	0.023	DURANGO,SAN,DIMAS
SINALOA,CULIACAN	0.017	JALISCO,PUERTO,VALLARTA
SINALOA,CULIACAN	0.006	MICHOACAN,HUETAMO
SINALOA,CULIACAN	0.012	MEXICO,CUAUTITLAN,IZCALLI
SINALOA,CULIACAN	0.017	MORELOS,TEMIXCO
SINALOA,CULIACAN	0.029	NUEVO,LEON,SANTIAGO
SINALOA,CULIACAN	0.017	TABASCO,CENTRO
SINALOA,CULIACAN	0.012	CHIHUAHUA,MATAMOROS
SINALOA,CULIACAN	0.035	DURANGO,EL,ORO
SINALOA,CULIACAN	0.006	MICHOACAN,LA,HUACANA
SINALOA,CULIACAN	0.006	CHIHUAHUA,GUACHOCHI
SINALOA,CULIACAN	0.006	MICHOACAN,ZAMORA
SINALOA,CULIACAN	0.006	COLIMA,MANZANILLO
SINALOA,CULIACAN	0.012	GUERRERO,OMETEPEC
SINALOA,CULIACAN	0.012	MEXICO,VALLE,DE,CHALCO,SOLIDARIDAD
SINALOA,CULIACAN	0.006	MORELOS,JIUTEPEC
SINALOA,CULIACAN	0.023	SINALOA,ESCUINAPA
SINALOA,CULIACAN	0.012	CHIHUAHUA,SAUCILLO
SINALOA,CULIACAN	0.006	DURANGO,POANAS
SINALOA,CULIACAN	0.006	JALISCO,TONALA
SINALOA,CULIACAN	0.006	MEXICO,NICOLAS,ROMERO
SINALOA,CULIACAN	0.040	CHIHUAHUA,URUACHI
SINALOA,CULIACAN	0.006	CHIHUAHUA,ROSALES
SINALOA,CULIACAN	0.012	MEXICO,CHALCO
SINALOA,CULIACAN	0.006	MICHOACAN,PATZCUARO
SINALOA,CULIACAN	0.012	SONORA,YECORA
SINALOA,CULIACAN	0.012	CHIHUAHUA,BALLEZA
SINALOA,CULIACAN	0.017	CHIHUAHUA,NAMIQUIPA
SINALOA,CULIACAN	0.012	DURANGO,TEPEHUANES
SINALOA,CULIACAN	0.006	TAMAULIPAS,HIDALGO
SINALOA,CULIACAN	0.017	DURANGO,MEZQUITAL
SINALOA,CULIACAN	0.006	DURANGO,NOMBRE,DE,DIOS
SINALOA,CULIACAN	0.012	GUERRERO,TLAPA,DE,COMONFORT
SINALOA,CULIACAN	0.029	SONORA,ALAMOS
SINALOA,CULIACAN	0.012	SONORA,ARIZPE
SINALOA,CULIACAN	0.012	CHIHUAHUA,CUSIHUIRIACHI
SINALOA,CULIACAN	0.006	DISTRITO,FEDERAL,IZTACALCO
SINALOA,CULIACAN	0.006	JALISCO,TEQUILA
SINALOA,CULIACAN	0.012	MEXICO,TEJUPILCO
SINALOA,CULIACAN	0.006	MEXICO,TEPOTZOTLAN
SINALOA,CULIACAN	0.012	ZACATECAS,FRESNILLO
SINALOA,CULIACAN	0.006	COLIMA,VILLA,DE,ALVAREZ
SINALOA,CULIACAN	0.023	NUEVO,LEON,GENERAL,ESCOBEDO
SINALOA,CULIACAN	0.006	CHIAPAS,COMITAN,DE,DOMINGUEZ
SINALOA,CULIACAN	0.017	GUERRERO,CUAJINICUILAPA
SINALOA,CULIACAN	0.006	MEXICO,ATIZAPAN,DE,ZARAGOZA
SINALOA,CULIACAN	0.006	MORELOS,HUITZILAC
SINALOA,CULIACAN	0.006	CHIAPAS,PALENQUE
SINALOA,CULIACAN	0.006	TABASCO,CUNDUACAN
SINALOA,CULIACAN	0.006	DISTRITO,FEDERAL,ALVARO,OBREGON
SINALOA,CULIACAN	0.023	JALISCO,LA,BARCA
SINALOA,CULIACAN	0.012	QUINTANA,ROO,SOLIDARIDAD
SINALOA,CULIACAN	0.006	AGUASCALIENTES,JESUS,MARIA
SINALOA,CULIACAN	0.006	GUANAJUATO,VALLE,DE,SANTIAGO
SINALOA,CULIACAN	0.006	MORELOS,AYALA
SINALOA,CULIACAN	0.006	MORELOS,EMILIANO,ZAPATA
SINALOA,CULIACAN	0.012	MICHOACAN,TACAMBARO
SINALOA,CULIACAN	0.006	GUANAJUATO,CORTAZAR
SINALOA,CULIACAN	0.006	GUERRERO,BENITO,JUAREZ
SINALOA,CULIACAN	0.006	GUANAJUATO,JERECUARO
SINALOA,CULIACAN	0.006	MICHOACAN,CHINICUILA
SINALOA,CULIACAN	0.006	SONORA,ROSARIO
SINALOA,CULIACAN	0.017	VERACRUZ,ISLA
SINALOA,CULIACAN	0.012	DURANGO,MAPIMI
SINALOA,CULIACAN	0.006	MEXICO,TEOTIHUACAN
SINALOA,CULIACAN	0.006	NUEVO,LEON,ALLENDE
SINALOA,CULIACAN	0.023	OAXACA,PUTLA,VILLA,DE,GUERRERO
SINALOA,CULIACAN	0.006	GUERRERO,TLALCHAPA
SINALOA,CULIACAN	0.006	MICHOACAN,PURUANDIRO
SINALOA,CULIACAN	0.023	MORELOS,JANTETELCO
SINALOA,CULIACAN	0.006	VERACRUZ,COSOLEACAQUE
SINALOA,CULIACAN	0.006	MICHOACAN,GABRIEL,ZAMORA
SINALOA,CULIACAN	0.012	MORELOS,MIACATLAN
SINALOA,CULIACAN	0.012	MEXICO,TENANCINGO
SINALOA,CULIACAN	0.006	NAYARIT,SANTIAGO,IXCUINTLA
SINALOA,CULIACAN	0.006	SAN,LUIS,POTOSI,MATEHUALA
SINALOA,CULIACAN	0.006	ZACATECAS,GUADALUPE
SINALOA,CULIACAN	0.012	MEXICO,OZUMBA
SINALOA,CULIACAN	0.012	MEXICO,TLATLAYA
SINALOA,CULIACAN	0.006	VERACRUZ,MARTINEZ,DE,LA,TORRE
SINALOA,CULIACAN	0.006	CHIHUAHUA,JULIMES
SINALOA,CULIACAN	0.006	DURANGO,RODEO
SINALOA,CULIACAN	0.012	DURANGO,SANTA,CLARA
SINALOA,CULIACAN	0.006	DURANGO,SUCHIL
SINALOA,CULIACAN	0.006	MICHOACAN,CONTEPEC
SINALOA,CULIACAN	0.006	MICHOACAN,TZITZIO
SINALOA,CULIACAN	0.006	VERACRUZ,ATZALAN
SINALOA,CULIACAN	0.006	GUANAJUATO,SAN,LUIS,DE,LA,PAZ
SINALOA,CULIACAN	0.006	MICHOACAN,JUAREZ
SINALOA,CULIACAN	0.006	MICHOACAN,ZACAPU
SINALOA,CULIACAN	0.012	SONORA,TRINCHERAS
SINALOA,CULIACAN	0.012	TAMAULIPAS,BURGOS
SINALOA,CULIACAN	0.006	COAHUILA,VIESCA
SINALOA,CULIACAN	0.012	JALISCO,UNION,DE,SAN,ANTONIO
SINALOA,CULIACAN	0.006	MEXICO,TENANGO,DEL,VALLE
SINALOA,CULIACAN	0.006	PUEBLA,SAN,MARTIN,TEXMELUCAN
SINALOA,CULIACAN	0.006	COAHUILA,ALLENDE
SINALOA,CULIACAN	0.006	GUERRERO,IGUALAPA
SINALOA,CULIACAN	0.006	MICHOACAN,NUMARAN
SINALOA,CULIACAN	0.006	PUEBLA,ATLIXCO
SINALOA,CULIACAN	0.006	VERACRUZ,TLACOTALPAN
SINALOA,CULIACAN	0.006	ZACATECAS,CALERA
SINALOA,CULIACAN	0.006	CHIAPAS,CHAMULA
SINALOA,CULIACAN	0.006	GUANAJUATO,HUANIMARO
SINALOA,CULIACAN	0.006	TLAXCALA,APIZACO
SINALOA,CULIACAN	0.006	VERACRUZ,TEZONAPA
SINALOA,CULIACAN	0.006	ZACATECAS,GENERAL,FRANCISCO,R.,MURGUIA
BAJA,CALIFORNIA,TIJUANA	0.005	CHIHUAHUA,CHIHUAHUA
CHIHUAHUA,CHIHUAHUA	0.010	SINALOA,MAZATLAN
CHIHUAHUA,CHIHUAHUA	0.010	SINALOA,NAVOLATO
CHIHUAHUA,CHIHUAHUA	0.016	MICHOACAN,MORELIA
CHIHUAHUA,CHIHUAHUA	0.010	TAMAULIPAS,REYNOSA
CHIHUAHUA,CHIHUAHUA	0.016	SINALOA,GUASAVE
CHIHUAHUA,CHIHUAHUA	0.036	CHIHUAHUA,HIDALGO,DEL,PARRAL
CHIHUAHUA,CHIHUAHUA	0.010	MICHOACAN,URUAPAN
CHIHUAHUA,CHIHUAHUA	0.010	TAMAULIPAS,SAN,FERNANDO
CHIHUAHUA,CHIHUAHUA	0.010	JALISCO,ZAPOPAN
CHIHUAHUA,CHIHUAHUA	0.005	TAMAULIPAS,NUEVO,LAREDO
CHIHUAHUA,CHIHUAHUA	0.010	MICHOACAN,APATZINGAN
CHIHUAHUA,CHIHUAHUA	0.005	CHIHUAHUA,GUADALUPE
CHIHUAHUA,CHIHUAHUA	0.036	GUERRERO,PETATLAN
CHIHUAHUA,CHIHUAHUA	0.031	GUERRERO,PUNGARABATO
CHIHUAHUA,CHIHUAHUA	0.057	DURANGO,PUEBLO,NUEVO
CHIHUAHUA,CHIHUAHUA	0.005	DURANGO,SANTIAGO,PAPASQUIARO
CHIHUAHUA,CHIHUAHUA	0.021	DISTRITO,FEDERAL,IZTAPALAPA
CHIHUAHUA,CHIHUAHUA	0.005	TAMAULIPAS,MATAMOROS
CHIHUAHUA,CHIHUAHUA	0.021	CHIHUAHUA,DELICIAS
CHIHUAHUA,CHIHUAHUA	0.057	CHIHUAHUA,NUEVO,CASAS,GRANDES
CHIHUAHUA,CHIHUAHUA	0.005	MICHOACAN,LAZARO,CARDENAS
CHIHUAHUA,CHIHUAHUA	0.010	GUERRERO,COYUCA,DE,CATALAN
CHIHUAHUA,CHIHUAHUA	0.010	GUERRERO,TECPAN,DE,GALEANA
CHIHUAHUA,CHIHUAHUA	0.010	AGUASCALIENTES,AGUASCALIENTES
CHIHUAHUA,CHIHUAHUA	0.031	CHIHUAHUA,ASCENSION
CHIHUAHUA,CHIHUAHUA	0.016	SINALOA,MOCORITO
CHIHUAHUA,CHIHUAHUA	0.016	CHIHUAHUA,CUAUHTEMOC
CHIHUAHUA,CHIHUAHUA	0.005	GUERRERO,IGUALA,DE,LA,INDEPENDENCIA
CHIHUAHUA,CHIHUAHUA	0.026	GUERRERO,ZIHUATANEJO,DE,AZUETA
CHIHUAHUA,CHIHUAHUA	0.016	CHIHUAHUA,MEOQUI
CHIHUAHUA,CHIHUAHUA	0.005	GUANAJUATO,CELAYA
CHIHUAHUA,CHIHUAHUA	0.010	MEXICO,NAUCALPAN,DE,JUAREZ
CHIHUAHUA,CHIHUAHUA	0.010	MEXICO,TULTITLAN
CHIHUAHUA,CHIHUAHUA	0.010	SINALOA,ANGOSTURA
CHIHUAHUA,CHIHUAHUA	0.021	NAYARIT,XALISCO
CHIHUAHUA,CHIHUAHUA	0.021	DISTRITO,FEDERAL,VENUSTIANO,CARRANZA
CHIHUAHUA,CHIHUAHUA	0.005	BAJA,CALIFORNIA,ENSENADA
CHIHUAHUA,CHIHUAHUA	0.026	GUERRERO,LA,UNION,DE,ISIDORO,MONTES,DE,OCA
CHIHUAHUA,CHIHUAHUA	0.021	GUERRERO,COYUCA,DE,BENITEZ
CHIHUAHUA,CHIHUAHUA	0.005	MEXICO,TLALNEPANTLA,DE,BAZ
CHIHUAHUA,CHIHUAHUA	0.031	SINALOA,ELOTA
CHIHUAHUA,CHIHUAHUA	0.021	DURANGO,SAN,DIMAS
CHIHUAHUA,CHIHUAHUA	0.016	JALISCO,PUERTO,VALLARTA
CHIHUAHUA,CHIHUAHUA	0.005	MICHOACAN,HUETAMO
CHIHUAHUA,CHIHUAHUA	0.010	MEXICO,CUAUTITLAN,IZCALLI
CHIHUAHUA,CHIHUAHUA	0.016	MORELOS,TEMIXCO
CHIHUAHUA,CHIHUAHUA	0.026	NUEVO,LEON,SANTIAGO
CHIHUAHUA,CHIHUAHUA	0.016	TABASCO,CENTRO
CHIHUAHUA,CHIHUAHUA	0.010	CHIHUAHUA,MATAMOROS
CHIHUAHUA,CHIHUAHUA	0.031	DURANGO,EL,ORO
CHIHUAHUA,CHIHUAHUA	0.005	MICHOACAN,LA,HUACANA
CHIHUAHUA,CHIHUAHUA	0.005	CHIHUAHUA,GUACHOCHI
CHIHUAHUA,CHIHUAHUA	0.005	MICHOACAN,ZAMORA
CHIHUAHUA,CHIHUAHUA	0.005	COLIMA,MANZANILLO
CHIHUAHUA,CHIHUAHUA	0.010	GUERRERO,OMETEPEC
CHIHUAHUA,CHIHUAHUA	0.010	MEXICO,VALLE,DE,CHALCO,SOLIDARIDAD
CHIHUAHUA,CHIHUAHUA	0.005	MORELOS,JIUTEPEC
CHIHUAHUA,CHIHUAHUA	0.021	SINALOA,ESCUINAPA
CHIHUAHUA,CHIHUAHUA	0.010	CHIHUAHUA,SAUCILLO
CHIHUAHUA,CHIHUAHUA	0.005	DURANGO,POANAS
CHIHUAHUA,CHIHUAHUA	0.005	JALISCO,TONALA
CHIHUAHUA,CHIHUAHUA	0.005	MEXICO,NICOLAS,ROMERO
CHIHUAHUA,CHIHUAHUA	0.036	CHIHUAHUA,URUACHI
CHIHUAHUA,CHIHUAHUA	0.005	CHIHUAHUA,ROSALES
CHIHUAHUA,CHIHUAHUA	0.010	MEXICO,CHALCO
CHIHUAHUA,CHIHUAHUA	0.005	MICHOACAN,PATZCUARO
CHIHUAHUA,CHIHUAHUA	0.010	SONORA,YECORA
CHIHUAHUA,CHIHUAHUA	0.010	CHIHUAHUA,BALLEZA
CHIHUAHUA,CHIHUAHUA	0.016	CHIHUAHUA,NAMIQUIPA
CHIHUAHUA,CHIHUAHUA	0.010	DURANGO,TEPEHUANES
CHIHUAHUA,CHIHUAHUA	0.005	TAMAULIPAS,HIDALGO
CHIHUAHUA,CHIHUAHUA	0.016	DURANGO,MEZQUITAL
CHIHUAHUA,CHIHUAHUA	0.005	DURANGO,NOMBRE,DE,DIOS
CHIHUAHUA,CHIHUAHUA	0.010	GUERRERO,TLAPA,DE,COMONFORT
CHIHUAHUA,CHIHUAHUA	0.026	SONORA,ALAMOS
CHIHUAHUA,CHIHUAHUA	0.010	SONORA,ARIZPE
CHIHUAHUA,CHIHUAHUA	0.010	CHIHUAHUA,CUSIHUIRIACHI
CHIHUAHUA,CHIHUAHUA	0.005	DISTRITO,FEDERAL,IZTACALCO
CHIHUAHUA,CHIHUAHUA	0.005	JALISCO,TEQUILA
CHIHUAHUA,CHIHUAHUA	0.010	MEXICO,TEJUPILCO
CHIHUAHUA,CHIHUAHUA	0.005	MEXICO,TEPOTZOTLAN
CHIHUAHUA,CHIHUAHUA	0.010	ZACATECAS,FRESNILLO
CHIHUAHUA,CHIHUAHUA	0.005	COLIMA,VILLA,DE,ALVAREZ
CHIHUAHUA,CHIHUAHUA	0.021	NUEVO,LEON,GENERAL,ESCOBEDO
CHIHUAHUA,CHIHUAHUA	0.005	CHIAPAS,COMITAN,DE,DOMINGUEZ
CHIHUAHUA,CHIHUAHUA	0.016	GUERRERO,CUAJINICUILAPA
CHIHUAHUA,CHIHUAHUA	0.005	MEXICO,ATIZAPAN,DE,ZARAGOZA
CHIHUAHUA,CHIHUAHUA	0.005	MORELOS,HUITZILAC
CHIHUAHUA,CHIHUAHUA	0.005	CHIAPAS,PALENQUE
CHIHUAHUA,CHIHUAHUA	0.005	TABASCO,CUNDUACAN
CHIHUAHUA,CHIHUAHUA	0.005	DISTRITO,FEDERAL,ALVARO,OBREGON
CHIHUAHUA,CHIHUAHUA	0.021	JALISCO,LA,BARCA
CHIHUAHUA,CHIHUAHUA	0.010	QUINTANA,ROO,SOLIDARIDAD
CHIHUAHUA,CHIHUAHUA	0.005	AGUASCALIENTES,JESUS,MARIA
CHIHUAHUA,CHIHUAHUA	0.005	GUANAJUATO,VALLE,DE,SANTIAGO
CHIHUAHUA,CHIHUAHUA	0.005	MORELOS,AYALA
CHIHUAHUA,CHIHUAHUA	0.005	MORELOS,EMILIANO,ZAPATA
CHIHUAHUA,CHIHUAHUA	0.010	MICHOACAN,TACAMBARO
CHIHUAHUA,CHIHUAHUA	0.005	GUANAJUATO,CORTAZAR
CHIHUAHUA,CHIHUAHUA	0.005	GUERRERO,BENITO,JUAREZ
CHIHUAHUA,CHIHUAHUA	0.005	GUANAJUATO,JERECUARO
CHIHUAHUA,CHIHUAHUA	0.005	MICHOACAN,CHINICUILA
CHIHUAHUA,CHIHUAHUA	0.005	SONORA,ROSARIO
CHIHUAHUA,CHIHUAHUA	0.016	VERACRUZ,ISLA
CHIHUAHUA,CHIHUAHUA	0.010	DURANGO,MAPIMI
CHIHUAHUA,CHIHUAHUA	0.005	MEXICO,TEOTIHUACAN
CHIHUAHUA,CHIHUAHUA	0.005	NUEVO,LEON,ALLENDE
CHIHUAHUA,CHIHUAHUA	0.021	OAXACA,PUTLA,VILLA,DE,GUERRERO
CHIHUAHUA,CHIHUAHUA	0.005	GUERRERO,TLALCHAPA
CHIHUAHUA,CHIHUAHUA	0.005	MICHOACAN,PURUANDIRO
CHIHUAHUA,CHIHUAHUA	0.021	MORELOS,JANTETELCO
CHIHUAHUA,CHIHUAHUA	0.005	VERACRUZ,COSOLEACAQUE
CHIHUAHUA,CHIHUAHUA	0.005	MICHOACAN,GABRIEL,ZAMORA
CHIHUAHUA,CHIHUAHUA	0.010	MORELOS,MIACATLAN
CHIHUAHUA,CHIHUAHUA	0.010	MEXICO,TENANCINGO
CHIHUAHUA,CHIHUAHUA	0.005	NAYARIT,SANTIAGO,IXCUINTLA
CHIHUAHUA,CHIHUAHUA	0.005	SAN,LUIS,POTOSI,MATEHUALA
CHIHUAHUA,CHIHUAHUA	0.005	ZACATECAS,GUADALUPE
CHIHUAHUA,CHIHUAHUA	0.010	MEXICO,OZUMBA
CHIHUAHUA,CHIHUAHUA	0.010	MEXICO,TLATLAYA
CHIHUAHUA,CHIHUAHUA	0.005	VERACRUZ,MARTINEZ,DE,LA,TORRE
CHIHUAHUA,CHIHUAHUA	0.005	CHIHUAHUA,JULIMES
CHIHUAHUA,CHIHUAHUA	0.005	DURANGO,RODEO
CHIHUAHUA,CHIHUAHUA	0.010	DURANGO,SANTA,CLARA
CHIHUAHUA,CHIHUAHUA	0.005	DURANGO,SUCHIL
CHIHUAHUA,CHIHUAHUA	0.005	MICHOACAN,CONTEPEC
CHIHUAHUA,CHIHUAHUA	0.005	MICHOACAN,TZITZIO
CHIHUAHUA,CHIHUAHUA	0.005	VERACRUZ,ATZALAN
CHIHUAHUA,CHIHUAHUA	0.005	GUANAJUATO,SAN,LUIS,DE,LA,PAZ
CHIHUAHUA,CHIHUAHUA	0.005	MICHOACAN,JUAREZ
CHIHUAHUA,CHIHUAHUA	0.005	MICHOACAN,ZACAPU
CHIHUAHUA,CHIHUAHUA	0.010	SONORA,TRINCHERAS
CHIHUAHUA,CHIHUAHUA	0.010	TAMAULIPAS,BURGOS
CHIHUAHUA,CHIHUAHUA	0.005	COAHUILA,VIESCA
CHIHUAHUA,CHIHUAHUA	0.010	JALISCO,UNION,DE,SAN,ANTONIO
CHIHUAHUA,CHIHUAHUA	0.005	MEXICO,TENANGO,DEL,VALLE
CHIHUAHUA,CHIHUAHUA	0.005	PUEBLA,SAN,MARTIN,TEXMELUCAN
CHIHUAHUA,CHIHUAHUA	0.005	COAHUILA,ALLENDE
CHIHUAHUA,CHIHUAHUA	0.005	GUERRERO,IGUALAPA
CHIHUAHUA,CHIHUAHUA	0.005	MICHOACAN,NUMARAN
CHIHUAHUA,CHIHUAHUA	0.005	PUEBLA,ATLIXCO
CHIHUAHUA,CHIHUAHUA	0.005	VERACRUZ,TLACOTALPAN
CHIHUAHUA,CHIHUAHUA	0.005	ZACATECAS,CALERA
CHIHUAHUA,CHIHUAHUA	0.005	CHIAPAS,CHAMULA
CHIHUAHUA,CHIHUAHUA	0.005	GUANAJUATO,HUANIMARO
CHIHUAHUA,CHIHUAHUA	0.005	TLAXCALA,APIZACO
CHIHUAHUA,CHIHUAHUA	0.005	VERACRUZ,TEZONAPA
CHIHUAHUA,CHIHUAHUA	0.005	ZACATECAS,GENERAL,FRANCISCO,R.,MURGUIA
DURANGO,GOMEZ,PALACIO	0.016	COAHUILA,TORREON
DURANGO,GOMEZ,PALACIO	0.012	SONORA,NOGALES
DURANGO,GOMEZ,PALACIO	0.024	DURANGO,DURANGO
DURANGO,GOMEZ,PALACIO	0.012	NAYARIT,TEPIC
DURANGO,GOMEZ,PALACIO	0.016	MEXICO,ECATEPEC,DE,MORELOS
DURANGO,GOMEZ,PALACIO	0.012	DURANGO,LERDO
DURANGO,GOMEZ,PALACIO	0.024	SINALOA,SALVADOR,ALVARADO
DURANGO,GOMEZ,PALACIO	0.016	GUERRERO,CHILPANCINGO,DE,LOS,BRAVO
DURANGO,GOMEZ,PALACIO	0.012	MEXICO,NEZAHUALCOYOTL
DURANGO,GOMEZ,PALACIO	0.024	JALISCO,GUADALAJARA
DURANGO,GOMEZ,PALACIO	0.032	BAJA,CALIFORNIA,MEXICALI
DURANGO,GOMEZ,PALACIO	0.008	SONORA,HERMOSILLO
DURANGO,GOMEZ,PALACIO	0.036	SINALOA,BADIRAGUATO
DURANGO,GOMEZ,PALACIO	0.012	QUINTANA,ROO,BENITO,JUAREZ
DURANGO,GOMEZ,PALACIO	0.008	DISTRITO,FEDERAL,GUSTAVO,A.,MADERO
DURANGO,GOMEZ,PALACIO	0.008	NUEVO,LEON,GUADALUPE
DURANGO,GOMEZ,PALACIO	0.012	SINALOA,SAN,IGNACIO
DURANGO,GOMEZ,PALACIO	0.020	CHIHUAHUA,JIMENEZ
DURANGO,GOMEZ,PALACIO	0.016	GUERRERO,SAN,MIGUEL,TOTOLAPAN
DURANGO,GOMEZ,PALACIO	0.016	CHIHUAHUA,MADERA
DURANGO,GOMEZ,PALACIO	0.008	JALISCO,TLAQUEPAQUE
DURANGO,GOMEZ,PALACIO	0.016	VERACRUZ,VERACRUZ
DURANGO,GOMEZ,PALACIO	0.016	GUANAJUATO,LEON
DURANGO,GOMEZ,PALACIO	0.008	GUERRERO,ARCELIA
DURANGO,GOMEZ,PALACIO	0.008	GUERRERO,AJUCHITLAN,DEL,PROGRESO
DURANGO,GOMEZ,PALACIO	0.008	SINALOA,ROSARIO
DURANGO,GOMEZ,PALACIO	0.008	SONORA,GENERAL,PLUTARCO,ELIAS,CALLES
DURANGO,GOMEZ,PALACIO	0.024	MEXICO,COACALCO,DE,BERRIOZABAL
DURANGO,GOMEZ,PALACIO	0.012	GUERRERO,QUECHULTENANGO
DURANGO,GOMEZ,PALACIO	0.008	COLIMA,COLIMA
DURANGO,GOMEZ,PALACIO	0.016	NUEVO,LEON,SAN,NICOLAS,DE,LOS,GARZA
DURANGO,GOMEZ,PALACIO	0.012	DISTRITO,FEDERAL,MIGUEL,HIDALGO
DURANGO,GOMEZ,PALACIO	0.008	NUEVO,LEON,SANTA,CATARINA
DURANGO,GOMEZ,PALACIO	0.008	OAXACA,OAXACA,DE,JUAREZ
DURANGO,GOMEZ,PALACIO	0.008	TABASCO,HUIMANGUILLO
DURANGO,GOMEZ,PALACIO	0.008	COLIMA,TECOMAN
DURANGO,GOMEZ,PALACIO	0.008	GUERRERO,TLAPEHUALA
DURANGO,GOMEZ,PALACIO	0.008	SONORA,PUERTO,PEÑASCO
DURANGO,GOMEZ,PALACIO	0.012	GUANAJUATO,PENJAMO
DURANGO,GOMEZ,PALACIO	0.024	GUANAJUATO,SAN,FRANCISCO,DEL,RINCON
DURANGO,GOMEZ,PALACIO	0.016	GUERRERO,ZAPOTITLAN,TABLAS
DURANGO,GOMEZ,PALACIO	0.016	MORELOS,JOJUTLA
DURANGO,GOMEZ,PALACIO	0.012	GUERRERO,GENERAL,HELIODORO,CASTILLO
DURANGO,GOMEZ,PALACIO	0.016	MORELOS,YAUTEPEC
DURANGO,GOMEZ,PALACIO	0.008	SONORA,SAN,LUIS,RIO,COLORADO
DURANGO,GOMEZ,PALACIO	0.008	NUEVO,LEON,CHINA
DURANGO,GOMEZ,PALACIO	0.016	GUANAJUATO,IRAPUATO
DURANGO,GOMEZ,PALACIO	0.008	GUERRERO,TEPECOACUILCO,DE,TRUJANO
DURANGO,GOMEZ,PALACIO	0.028	TABASCO,TENOSIQUE
DURANGO,GOMEZ,PALACIO	0.053	HIDALGO,MINERAL,DE,LA,REFORMA
DURANGO,GOMEZ,PALACIO	0.008	TAMAULIPAS,RIO,BRAVO
DURANGO,GOMEZ,PALACIO	0.012	CHIHUAHUA,MORELOS
DURANGO,GOMEZ,PALACIO	0.008	VERACRUZ,XALAPA
DURANGO,GOMEZ,PALACIO	0.044	JALISCO,COLOTLAN
DURANGO,GOMEZ,PALACIO	0.008	MEXICO,ALMOLOYA,DE,JUAREZ
DURANGO,GOMEZ,PALACIO	0.016	MICHOACAN,TIQUICHEO,DE,NICOLAS,ROMERO
DURANGO,GOMEZ,PALACIO	0.008	GUANAJUATO,SILAO
DURANGO,GOMEZ,PALACIO	0.008	MICHOACAN,SAHUAYO
DURANGO,GOMEZ,PALACIO	0.008	MICHOACAN,SALVADOR,ESCALANTE
DURANGO,GOMEZ,PALACIO	0.016	QUINTANA,ROO,COZUMEL
DURANGO,GOMEZ,PALACIO	0.008	VERACRUZ,MINATITLAN
DURANGO,GOMEZ,PALACIO	0.008	MEXICO,TONATICO
DURANGO,GOMEZ,PALACIO	0.008	CHIHUAHUA,GOMEZ,FARIAS
DURANGO,GOMEZ,PALACIO	0.008	OAXACA,VILLA,DE,TUTUTEPEC,DE,MELCHOR,OCAMPO
DURANGO,GOMEZ,PALACIO	0.012	GUANAJUATO,JARAL,DEL,PROGRESO
DURANGO,GOMEZ,PALACIO	0.016	MICHOACAN,JIMENEZ
DURANGO,GOMEZ,PALACIO	0.008	SONORA,LA,COLORADA
DURANGO,GOMEZ,PALACIO	0.012	COAHUILA,MONCLOVA
DURANGO,GOMEZ,PALACIO	0.008	OAXACA,SANTA,MARIA,ZACATEPEC
DURANGO,GOMEZ,PALACIO	0.008	PUEBLA,ACAJETE
COAHUILA,TORREON	0.007	DURANGO,DURANGO
COAHUILA,TORREON	0.007	SINALOA,SALVADOR,ALVARADO
COAHUILA,TORREON	0.007	JALISCO,GUADALAJARA
COAHUILA,TORREON	0.009	BAJA,CALIFORNIA,MEXICALI
COAHUILA,TORREON	0.010	SINALOA,BADIRAGUATO
COAHUILA,TORREON	0.006	CHIHUAHUA,JIMENEZ
COAHUILA,TORREON	0.007	MEXICO,COACALCO,DE,BERRIOZABAL
COAHUILA,TORREON	0.007	GUANAJUATO,SAN,FRANCISCO,DEL,RINCON
COAHUILA,TORREON	0.008	TABASCO,TENOSIQUE
COAHUILA,TORREON	0.015	HIDALGO,MINERAL,DE,LA,REFORMA
COAHUILA,TORREON	0.013	JALISCO,COLOTLAN
SINALOA,MAZATLAN	0.006	DURANGO,PUEBLO,NUEVO
SINALOA,MAZATLAN	0.006	CHIHUAHUA,NUEVO,CASAS,GRANDES
SONORA,NOGALES	0.005	DURANGO,DURANGO
SONORA,NOGALES	0.005	SINALOA,SALVADOR,ALVARADO
SONORA,NOGALES	0.005	JALISCO,GUADALAJARA
SONORA,NOGALES	0.007	BAJA,CALIFORNIA,MEXICALI
SONORA,NOGALES	0.008	SINALOA,BADIRAGUATO
SONORA,NOGALES	0.005	MEXICO,COACALCO,DE,BERRIOZABAL
SONORA,NOGALES	0.005	GUANAJUATO,SAN,FRANCISCO,DEL,RINCON
SONORA,NOGALES	0.006	TABASCO,TENOSIQUE
SONORA,NOGALES	0.011	HIDALGO,MINERAL,DE,LA,REFORMA
SONORA,NOGALES	0.010	JALISCO,COLOTLAN
DURANGO,DURANGO	0.005	NAYARIT,TEPIC
DURANGO,DURANGO	0.007	MEXICO,ECATEPEC,DE,MORELOS
DURANGO,DURANGO	0.005	DURANGO,LERDO
DURANGO,DURANGO	0.010	SINALOA,SALVADOR,ALVARADO
DURANGO,DURANGO	0.007	GUERRERO,CHILPANCINGO,DE,LOS,BRAVO
DURANGO,DURANGO	0.005	MEXICO,NEZAHUALCOYOTL
DURANGO,DURANGO	0.010	JALISCO,GUADALAJARA
DURANGO,DURANGO	0.014	BAJA,CALIFORNIA,MEXICALI
DURANGO,DURANGO	0.016	SINALOA,BADIRAGUATO
DURANGO,DURANGO	0.005	QUINTANA,ROO,BENITO,JUAREZ
DURANGO,DURANGO	0.005	SINALOA,SAN,IGNACIO
DURANGO,DURANGO	0.009	CHIHUAHUA,JIMENEZ
DURANGO,DURANGO	0.007	GUERRERO,SAN,MIGUEL,TOTOLAPAN
DURANGO,DURANGO	0.007	CHIHUAHUA,MADERA
DURANGO,DURANGO	0.007	VERACRUZ,VERACRUZ
DURANGO,DURANGO	0.007	GUANAJUATO,LEON
DURANGO,DURANGO	0.010	MEXICO,COACALCO,DE,BERRIOZABAL
DURANGO,DURANGO	0.005	GUERRERO,QUECHULTENANGO
DURANGO,DURANGO	0.007	NUEVO,LEON,SAN,NICOLAS,DE,LOS,GARZA
DURANGO,DURANGO	0.005	DISTRITO,FEDERAL,MIGUEL,HIDALGO
DURANGO,DURANGO	0.005	GUANAJUATO,PENJAMO
DURANGO,DURANGO	0.010	GUANAJUATO,SAN,FRANCISCO,DEL,RINCON
DURANGO,DURANGO	0.007	GUERRERO,ZAPOTITLAN,TABLAS
DURANGO,DURANGO	0.007	MORELOS,JOJUTLA
DURANGO,DURANGO	0.005	GUERRERO,GENERAL,HELIODORO,CASTILLO
DURANGO,DURANGO	0.007	MORELOS,YAUTEPEC
DURANGO,DURANGO	0.007	GUANAJUATO,IRAPUATO
DURANGO,DURANGO	0.012	TABASCO,TENOSIQUE
DURANGO,DURANGO	0.023	HIDALGO,MINERAL,DE,LA,REFORMA
DURANGO,DURANGO	0.005	CHIHUAHUA,MORELOS
DURANGO,DURANGO	0.019	JALISCO,COLOTLAN
DURANGO,DURANGO	0.007	MICHOACAN,TIQUICHEO,DE,NICOLAS,ROMERO
DURANGO,DURANGO	0.007	QUINTANA,ROO,COZUMEL
DURANGO,DURANGO	0.005	GUANAJUATO,JARAL,DEL,PROGRESO
DURANGO,DURANGO	0.007	MICHOACAN,JIMENEZ
DURANGO,DURANGO	0.005	COAHUILA,MONCLOVA
SINALOA,NAVOLATO	0.006	DURANGO,PUEBLO,NUEVO
SINALOA,NAVOLATO	0.006	CHIHUAHUA,NUEVO,CASAS,GRANDES
MICHOACAN,MORELIA	0.006	CHIHUAHUA,HIDALGO,DEL,PARRAL
MICHOACAN,MORELIA	0.006	GUERRERO,PETATLAN
MICHOACAN,MORELIA	0.005	GUERRERO,PUNGARABATO
MICHOACAN,MORELIA	0.010	DURANGO,PUEBLO,NUEVO
MICHOACAN,MORELIA	0.010	CHIHUAHUA,NUEVO,CASAS,GRANDES
MICHOACAN,MORELIA	0.005	CHIHUAHUA,ASCENSION
MICHOACAN,MORELIA	0.005	SINALOA,ELOTA
MICHOACAN,MORELIA	0.005	DURANGO,EL,ORO
MICHOACAN,MORELIA	0.006	CHIHUAHUA,URUACHI
NAYARIT,TEPIC	0.005	SINALOA,SALVADOR,ALVARADO
NAYARIT,TEPIC	0.005	JALISCO,GUADALAJARA
NAYARIT,TEPIC	0.007	BAJA,CALIFORNIA,MEXICALI
NAYARIT,TEPIC	0.008	SINALOA,BADIRAGUATO
NAYARIT,TEPIC	0.005	MEXICO,COACALCO,DE,BERRIOZABAL
NAYARIT,TEPIC	0.005	GUANAJUATO,SAN,FRANCISCO,DEL,RINCON
NAYARIT,TEPIC	0.006	TABASCO,TENOSIQUE
NAYARIT,TEPIC	0.011	HIDALGO,MINERAL,DE,LA,REFORMA
NAYARIT,TEPIC	0.010	JALISCO,COLOTLAN
TAMAULIPAS,REYNOSA	0.006	DURANGO,PUEBLO,NUEVO
TAMAULIPAS,REYNOSA	0.006	CHIHUAHUA,NUEVO,CASAS,GRANDES
SINALOA,GUASAVE	0.006	CHIHUAHUA,HIDALGO,DEL,PARRAL
SINALOA,GUASAVE	0.006	GUERRERO,PETATLAN
SINALOA,GUASAVE	0.005	GUERRERO,PUNGARABATO
SINALOA,GUASAVE	0.010	DURANGO,PUEBLO,NUEVO
SINALOA,GUASAVE	0.010	CHIHUAHUA,NUEVO,CASAS,GRANDES
SINALOA,GUASAVE	0.005	CHIHUAHUA,ASCENSION
SINALOA,GUASAVE	0.005	SINALOA,ELOTA
SINALOA,GUASAVE	0.005	DURANGO,EL,ORO
SINALOA,GUASAVE	0.006	CHIHUAHUA,URUACHI
CHIHUAHUA,HIDALGO,DEL,PARRAL	0.014	GUERRERO,PETATLAN
CHIHUAHUA,HIDALGO,DEL,PARRAL	0.012	GUERRERO,PUNGARABATO
CHIHUAHUA,HIDALGO,DEL,PARRAL	0.022	DURANGO,PUEBLO,NUEVO
CHIHUAHUA,HIDALGO,DEL,PARRAL	0.008	DISTRITO,FEDERAL,IZTAPALAPA
CHIHUAHUA,HIDALGO,DEL,PARRAL	0.008	CHIHUAHUA,DELICIAS
CHIHUAHUA,HIDALGO,DEL,PARRAL	0.022	CHIHUAHUA,NUEVO,CASAS,GRANDES
CHIHUAHUA,HIDALGO,DEL,PARRAL	0.012	CHIHUAHUA,ASCENSION
CHIHUAHUA,HIDALGO,DEL,PARRAL	0.006	SINALOA,MOCORITO
CHIHUAHUA,HIDALGO,DEL,PARRAL	0.006	CHIHUAHUA,CUAUHTEMOC
CHIHUAHUA,HIDALGO,DEL,PARRAL	0.010	GUERRERO,ZIHUATANEJO,DE,AZUETA
CHIHUAHUA,HIDALGO,DEL,PARRAL	0.006	CHIHUAHUA,MEOQUI
CHIHUAHUA,HIDALGO,DEL,PARRAL	0.008	NAYARIT,XALISCO
CHIHUAHUA,HIDALGO,DEL,PARRAL	0.008	DISTRITO,FEDERAL,VENUSTIANO,CARRANZA
CHIHUAHUA,HIDALGO,DEL,PARRAL	0.010	GUERRERO,LA,UNION,DE,ISIDORO,MONTES,DE,OCA
CHIHUAHUA,HIDALGO,DEL,PARRAL	0.008	GUERRERO,COYUCA,DE,BENITEZ
CHIHUAHUA,HIDALGO,DEL,PARRAL	0.012	SINALOA,ELOTA
CHIHUAHUA,HIDALGO,DEL,PARRAL	0.008	DURANGO,SAN,DIMAS
CHIHUAHUA,HIDALGO,DEL,PARRAL	0.006	JALISCO,PUERTO,VALLARTA
CHIHUAHUA,HIDALGO,DEL,PARRAL	0.006	MORELOS,TEMIXCO
CHIHUAHUA,HIDALGO,DEL,PARRAL	0.010	NUEVO,LEON,SANTIAGO
CHIHUAHUA,HIDALGO,DEL,PARRAL	0.006	TABASCO,CENTRO
CHIHUAHUA,HIDALGO,DEL,PARRAL	0.012	DURANGO,EL,ORO
CHIHUAHUA,HIDALGO,DEL,PARRAL	0.008	SINALOA,ESCUINAPA
CHIHUAHUA,HIDALGO,DEL,PARRAL	0.014	CHIHUAHUA,URUACHI
CHIHUAHUA,HIDALGO,DEL,PARRAL	0.006	CHIHUAHUA,NAMIQUIPA
CHIHUAHUA,HIDALGO,DEL,PARRAL	0.006	DURANGO,MEZQUITAL
CHIHUAHUA,HIDALGO,DEL,PARRAL	0.010	SONORA,ALAMOS
CHIHUAHUA,HIDALGO,DEL,PARRAL	0.008	NUEVO,LEON,GENERAL,ESCOBEDO
CHIHUAHUA,HIDALGO,DEL,PARRAL	0.006	GUERRERO,CUAJINICUILAPA
CHIHUAHUA,HIDALGO,DEL,PARRAL	0.008	JALISCO,LA,BARCA
CHIHUAHUA,HIDALGO,DEL,PARRAL	0.006	VERACRUZ,ISLA
CHIHUAHUA,HIDALGO,DEL,PARRAL	0.008	OAXACA,PUTLA,VILLA,DE,GUERRERO
CHIHUAHUA,HIDALGO,DEL,PARRAL	0.008	MORELOS,JANTETELCO
MEXICO,ECATEPEC,DE,MORELOS	0.007	SINALOA,SALVADOR,ALVARADO
MEXICO,ECATEPEC,DE,MORELOS	0.007	JALISCO,GUADALAJARA
MEXICO,ECATEPEC,DE,MORELOS	0.009	BAJA,CALIFORNIA,MEXICALI
MEXICO,ECATEPEC,DE,MORELOS	0.010	SINALOA,BADIRAGUATO
MEXICO,ECATEPEC,DE,MORELOS	0.006	CHIHUAHUA,JIMENEZ
MEXICO,ECATEPEC,DE,MORELOS	0.007	MEXICO,COACALCO,DE,BERRIOZABAL
MEXICO,ECATEPEC,DE,MORELOS	0.007	GUANAJUATO,SAN,FRANCISCO,DEL,RINCON
MEXICO,ECATEPEC,DE,MORELOS	0.008	TABASCO,TENOSIQUE
MEXICO,ECATEPEC,DE,MORELOS	0.015	HIDALGO,MINERAL,DE,LA,REFORMA
MEXICO,ECATEPEC,DE,MORELOS	0.013	JALISCO,COLOTLAN
MICHOACAN,URUAPAN	0.006	DURANGO,PUEBLO,NUEVO
MICHOACAN,URUAPAN	0.006	CHIHUAHUA,NUEVO,CASAS,GRANDES
DURANGO,LERDO	0.005	SINALOA,SALVADOR,ALVARADO
DURANGO,LERDO	0.005	JALISCO,GUADALAJARA
DURANGO,LERDO	0.007	BAJA,CALIFORNIA,MEXICALI
DURANGO,LERDO	0.008	SINALOA,BADIRAGUATO
DURANGO,LERDO	0.005	MEXICO,COACALCO,DE,BERRIOZABAL
DURANGO,LERDO	0.005	GUANAJUATO,SAN,FRANCISCO,DEL,RINCON
DURANGO,LERDO	0.006	TABASCO,TENOSIQUE
DURANGO,LERDO	0.011	HIDALGO,MINERAL,DE,LA,REFORMA
DURANGO,LERDO	0.010	JALISCO,COLOTLAN
SINALOA,SALVADOR,ALVARADO	0.007	GUERRERO,CHILPANCINGO,DE,LOS,BRAVO
SINALOA,SALVADOR,ALVARADO	0.005	MEXICO,NEZAHUALCOYOTL
SINALOA,SALVADOR,ALVARADO	0.010	JALISCO,GUADALAJARA
SINALOA,SALVADOR,ALVARADO	0.014	BAJA,CALIFORNIA,MEXICALI
SINALOA,SALVADOR,ALVARADO	0.016	SINALOA,BADIRAGUATO
SINALOA,SALVADOR,ALVARADO	0.005	QUINTANA,ROO,BENITO,JUAREZ
SINALOA,SALVADOR,ALVARADO	0.005	SINALOA,SAN,IGNACIO
SINALOA,SALVADOR,ALVARADO	0.009	CHIHUAHUA,JIMENEZ
SINALOA,SALVADOR,ALVARADO	0.007	GUERRERO,SAN,MIGUEL,TOTOLAPAN
SINALOA,SALVADOR,ALVARADO	0.007	CHIHUAHUA,MADERA
SINALOA,SALVADOR,ALVARADO	0.007	VERACRUZ,VERACRUZ
SINALOA,SALVADOR,ALVARADO	0.007	GUANAJUATO,LEON
SINALOA,SALVADOR,ALVARADO	0.010	MEXICO,COACALCO,DE,BERRIOZABAL
SINALOA,SALVADOR,ALVARADO	0.005	GUERRERO,QUECHULTENANGO
SINALOA,SALVADOR,ALVARADO	0.007	NUEVO,LEON,SAN,NICOLAS,DE,LOS,GARZA
SINALOA,SALVADOR,ALVARADO	0.005	DISTRITO,FEDERAL,MIGUEL,HIDALGO
SINALOA,SALVADOR,ALVARADO	0.005	GUANAJUATO,PENJAMO
SINALOA,SALVADOR,ALVARADO	0.010	GUANAJUATO,SAN,FRANCISCO,DEL,RINCON
SINALOA,SALVADOR,ALVARADO	0.007	GUERRERO,ZAPOTITLAN,TABLAS
SINALOA,SALVADOR,ALVARADO	0.007	MORELOS,JOJUTLA
SINALOA,SALVADOR,ALVARADO	0.005	GUERRERO,GENERAL,HELIODORO,CASTILLO
SINALOA,SALVADOR,ALVARADO	0.007	MORELOS,YAUTEPEC
SINALOA,SALVADOR,ALVARADO	0.007	GUANAJUATO,IRAPUATO
SINALOA,SALVADOR,ALVARADO	0.012	TABASCO,TENOSIQUE
SINALOA,SALVADOR,ALVARADO	0.023	HIDALGO,MINERAL,DE,LA,REFORMA
SINALOA,SALVADOR,ALVARADO	0.005	CHIHUAHUA,MORELOS
SINALOA,SALVADOR,ALVARADO	0.019	JALISCO,COLOTLAN
SINALOA,SALVADOR,ALVARADO	0.007	MICHOACAN,TIQUICHEO,DE,NICOLAS,ROMERO
SINALOA,SALVADOR,ALVARADO	0.007	QUINTANA,ROO,COZUMEL
SINALOA,SALVADOR,ALVARADO	0.005	GUANAJUATO,JARAL,DEL,PROGRESO
SINALOA,SALVADOR,ALVARADO	0.007	MICHOACAN,JIMENEZ
SINALOA,SALVADOR,ALVARADO	0.005	COAHUILA,MONCLOVA
TAMAULIPAS,SAN,FERNANDO	0.006	DURANGO,PUEBLO,NUEVO
TAMAULIPAS,SAN,FERNANDO	0.006	CHIHUAHUA,NUEVO,CASAS,GRANDES
GUERRERO,CHILPANCINGO,DE,LOS,BRAVO	0.007	JALISCO,GUADALAJARA
GUERRERO,CHILPANCINGO,DE,LOS,BRAVO	0.009	BAJA,CALIFORNIA,MEXICALI
GUERRERO,CHILPANCINGO,DE,LOS,BRAVO	0.010	SINALOA,BADIRAGUATO
GUERRERO,CHILPANCINGO,DE,LOS,BRAVO	0.006	CHIHUAHUA,JIMENEZ
GUERRERO,CHILPANCINGO,DE,LOS,BRAVO	0.007	MEXICO,COACALCO,DE,BERRIOZABAL
GUERRERO,CHILPANCINGO,DE,LOS,BRAVO	0.007	GUANAJUATO,SAN,FRANCISCO,DEL,RINCON
GUERRERO,CHILPANCINGO,DE,LOS,BRAVO	0.008	TABASCO,TENOSIQUE
GUERRERO,CHILPANCINGO,DE,LOS,BRAVO	0.015	HIDALGO,MINERAL,DE,LA,REFORMA
GUERRERO,CHILPANCINGO,DE,LOS,BRAVO	0.013	JALISCO,COLOTLAN
MEXICO,NEZAHUALCOYOTL	0.005	JALISCO,GUADALAJARA
MEXICO,NEZAHUALCOYOTL	0.007	BAJA,CALIFORNIA,MEXICALI
MEXICO,NEZAHUALCOYOTL	0.008	SINALOA,BADIRAGUATO
MEXICO,NEZAHUALCOYOTL	0.005	MEXICO,COACALCO,DE,BERRIOZABAL
MEXICO,NEZAHUALCOYOTL	0.005	GUANAJUATO,SAN,FRANCISCO,DEL,RINCON
MEXICO,NEZAHUALCOYOTL	0.006	TABASCO,TENOSIQUE
MEXICO,NEZAHUALCOYOTL	0.011	HIDALGO,MINERAL,DE,LA,REFORMA
MEXICO,NEZAHUALCOYOTL	0.010	JALISCO,COLOTLAN
JALISCO,ZAPOPAN	0.006	DURANGO,PUEBLO,NUEVO
JALISCO,ZAPOPAN	0.006	CHIHUAHUA,NUEVO,CASAS,GRANDES
MICHOACAN,APATZINGAN	0.006	DURANGO,PUEBLO,NUEVO
MICHOACAN,APATZINGAN	0.006	CHIHUAHUA,NUEVO,CASAS,GRANDES
JALISCO,GUADALAJARA	0.014	BAJA,CALIFORNIA,MEXICALI
JALISCO,GUADALAJARA	0.016	SINALOA,BADIRAGUATO
JALISCO,GUADALAJARA	0.005	QUINTANA,ROO,BENITO,JUAREZ
JALISCO,GUADALAJARA	0.005	SINALOA,SAN,IGNACIO
JALISCO,GUADALAJARA	0.009	CHIHUAHUA,JIMENEZ
JALISCO,GUADALAJARA	0.007	GUERRERO,SAN,MIGUEL,TOTOLAPAN
JALISCO,GUADALAJARA	0.007	CHIHUAHUA,MADERA
JALISCO,GUADALAJARA	0.007	VERACRUZ,VERACRUZ
JALISCO,GUADALAJARA	0.007	GUANAJUATO,LEON
JALISCO,GUADALAJARA	0.010	MEXICO,COACALCO,DE,BERRIOZABAL
JALISCO,GUADALAJARA	0.005	GUERRERO,QUECHULTENANGO
JALISCO,GUADALAJARA	0.007	NUEVO,LEON,SAN,NICOLAS,DE,LOS,GARZA
JALISCO,GUADALAJARA	0.005	DISTRITO,FEDERAL,MIGUEL,HIDALGO
JALISCO,GUADALAJARA	0.005	GUANAJUATO,PENJAMO
JALISCO,GUADALAJARA	0.010	GUANAJUATO,SAN,FRANCISCO,DEL,RINCON
JALISCO,GUADALAJARA	0.007	GUERRERO,ZAPOTITLAN,TABLAS
JALISCO,GUADALAJARA	0.007	MORELOS,JOJUTLA
JALISCO,GUADALAJARA	0.005	GUERRERO,GENERAL,HELIODORO,CASTILLO
JALISCO,GUADALAJARA	0.007	MORELOS,YAUTEPEC
JALISCO,GUADALAJARA	0.007	GUANAJUATO,IRAPUATO
JALISCO,GUADALAJARA	0.012	TABASCO,TENOSIQUE
JALISCO,GUADALAJARA	0.023	HIDALGO,MINERAL,DE,LA,REFORMA
JALISCO,GUADALAJARA	0.005	CHIHUAHUA,MORELOS
JALISCO,GUADALAJARA	0.019	JALISCO,COLOTLAN
JALISCO,GUADALAJARA	0.007	MICHOACAN,TIQUICHEO,DE,NICOLAS,ROMERO
JALISCO,GUADALAJARA	0.007	QUINTANA,ROO,COZUMEL
JALISCO,GUADALAJARA	0.005	GUANAJUATO,JARAL,DEL,PROGRESO
JALISCO,GUADALAJARA	0.007	MICHOACAN,JIMENEZ
JALISCO,GUADALAJARA	0.005	COAHUILA,MONCLOVA
GUERRERO,PETATLAN	0.012	GUERRERO,PUNGARABATO
GUERRERO,PETATLAN	0.022	DURANGO,PUEBLO,NUEVO
GUERRERO,PETATLAN	0.008	DISTRITO,FEDERAL,IZTAPALAPA
GUERRERO,PETATLAN	0.008	CHIHUAHUA,DELICIAS
GUERRERO,PETATLAN	0.022	CHIHUAHUA,NUEVO,CASAS,GRANDES
GUERRERO,PETATLAN	0.012	CHIHUAHUA,ASCENSION
GUERRERO,PETATLAN	0.006	SINALOA,MOCORITO
GUERRERO,PETATLAN	0.006	CHIHUAHUA,CUAUHTEMOC
GUERRERO,PETATLAN	0.010	GUERRERO,ZIHUATANEJO,DE,AZUETA
GUERRERO,PETATLAN	0.006	CHIHUAHUA,MEOQUI
GUERRERO,PETATLAN	0.008	NAYARIT,XALISCO
GUERRERO,PETATLAN	0.008	DISTRITO,FEDERAL,VENUSTIANO,CARRANZA
GUERRERO,PETATLAN	0.010	GUERRERO,LA,UNION,DE,ISIDORO,MONTES,DE,OCA
GUERRERO,PETATLAN	0.008	GUERRERO,COYUCA,DE,BENITEZ
GUERRERO,PETATLAN	0.012	SINALOA,ELOTA
GUERRERO,PETATLAN	0.008	DURANGO,SAN,DIMAS
GUERRERO,PETATLAN	0.006	JALISCO,PUERTO,VALLARTA
GUERRERO,PETATLAN	0.006	MORELOS,TEMIXCO
GUERRERO,PETATLAN	0.010	NUEVO,LEON,SANTIAGO
GUERRERO,PETATLAN	0.006	TABASCO,CENTRO
GUERRERO,PETATLAN	0.012	DURANGO,EL,ORO
GUERRERO,PETATLAN	0.008	SINALOA,ESCUINAPA
GUERRERO,PETATLAN	0.014	CHIHUAHUA,URUACHI
GUERRERO,PETATLAN	0.006	CHIHUAHUA,NAMIQUIPA
GUERRERO,PETATLAN	0.006	DURANGO,MEZQUITAL
GUERRERO,PETATLAN	0.010	SONORA,ALAMOS
GUERRERO,PETATLAN	0.008	NUEVO,LEON,GENERAL,ESCOBEDO
GUERRERO,PETATLAN	0.006	GUERRERO,CUAJINICUILAPA
GUERRERO,PETATLAN	0.008	JALISCO,LA,BARCA
GUERRERO,PETATLAN	0.006	VERACRUZ,ISLA
GUERRERO,PETATLAN	0.008	OAXACA,PUTLA,VILLA,DE,GUERRERO
GUERRERO,PETATLAN	0.008	MORELOS,JANTETELCO
GUERRERO,PUNGARABATO	0.019	DURANGO,PUEBLO,NUEVO
GUERRERO,PUNGARABATO	0.007	DISTRITO,FEDERAL,IZTAPALAPA
GUERRERO,PUNGARABATO	0.007	CHIHUAHUA,DELICIAS
GUERRERO,PUNGARABATO	0.019	CHIHUAHUA,NUEVO,CASAS,GRANDES
GUERRERO,PUNGARABATO	0.010	CHIHUAHUA,ASCENSION
GUERRERO,PUNGARABATO	0.005	SINALOA,MOCORITO
GUERRERO,PUNGARABATO	0.005	CHIHUAHUA,CUAUHTEMOC
GUERRERO,PUNGARABATO	0.009	GUERRERO,ZIHUATANEJO,DE,AZUETA
GUERRERO,PUNGARABATO	0.005	CHIHUAHUA,MEOQUI
GUERRERO,PUNGARABATO	0.007	NAYARIT,XALISCO
GUERRERO,PUNGARABATO	0.007	DISTRITO,FEDERAL,VENUSTIANO,CARRANZA
GUERRERO,PUNGARABATO	0.009	GUERRERO,LA,UNION,DE,ISIDORO,MONTES,DE,OCA
GUERRERO,PUNGARABATO	0.007	GUERRERO,COYUCA,DE,BENITEZ
GUERRERO,PUNGARABATO	0.010	SINALOA,ELOTA
GUERRERO,PUNGARABATO	0.007	DURANGO,SAN,DIMAS
GUERRERO,PUNGARABATO	0.005	JALISCO,PUERTO,VALLARTA
GUERRERO,PUNGARABATO	0.005	MORELOS,TEMIXCO
GUERRERO,PUNGARABATO	0.009	NUEVO,LEON,SANTIAGO
GUERRERO,PUNGARABATO	0.005	TABASCO,CENTRO
GUERRERO,PUNGARABATO	0.010	DURANGO,EL,ORO
GUERRERO,PUNGARABATO	0.007	SINALOA,ESCUINAPA
GUERRERO,PUNGARABATO	0.012	CHIHUAHUA,URUACHI
GUERRERO,PUNGARABATO	0.005	CHIHUAHUA,NAMIQUIPA
GUERRERO,PUNGARABATO	0.005	DURANGO,MEZQUITAL
GUERRERO,PUNGARABATO	0.009	SONORA,ALAMOS
GUERRERO,PUNGARABATO	0.007	NUEVO,LEON,GENERAL,ESCOBEDO
GUERRERO,PUNGARABATO	0.005	GUERRERO,CUAJINICUILAPA
GUERRERO,PUNGARABATO	0.007	JALISCO,LA,BARCA
GUERRERO,PUNGARABATO	0.005	VERACRUZ,ISLA
GUERRERO,PUNGARABATO	0.007	OAXACA,PUTLA,VILLA,DE,GUERRERO
GUERRERO,PUNGARABATO	0.007	MORELOS,JANTETELCO
DURANGO,PUEBLO,NUEVO	0.013	DISTRITO,FEDERAL,IZTAPALAPA
DURANGO,PUEBLO,NUEVO	0.013	CHIHUAHUA,DELICIAS
DURANGO,PUEBLO,NUEVO	0.035	CHIHUAHUA,NUEVO,CASAS,GRANDES
DURANGO,PUEBLO,NUEVO	0.006	GUERRERO,COYUCA,DE,CATALAN
DURANGO,PUEBLO,NUEVO	0.006	GUERRERO,TECPAN,DE,GALEANA
DURANGO,PUEBLO,NUEVO	0.006	AGUASCALIENTES,AGUASCALIENTES
DURANGO,PUEBLO,NUEVO	0.019	CHIHUAHUA,ASCENSION
DURANGO,PUEBLO,NUEVO	0.010	SINALOA,MOCORITO
DURANGO,PUEBLO,NUEVO	0.010	CHIHUAHUA,CUAUHTEMOC
DURANGO,PUEBLO,NUEVO	0.016	GUERRERO,ZIHUATANEJO,DE,AZUETA
DURANGO,PUEBLO,NUEVO	0.010	CHIHUAHUA,MEOQUI
DURANGO,PUEBLO,NUEVO	0.006	MEXICO,NAUCALPAN,DE,JUAREZ
DURANGO,PUEBLO,NUEVO	0.006	MEXICO,TULTITLAN
DURANGO,PUEBLO,NUEVO	0.006	SINALOA,ANGOSTURA
DURANGO,PUEBLO,NUEVO	0.013	NAYARIT,XALISCO
DURANGO,PUEBLO,NUEVO	0.013	DISTRITO,FEDERAL,VENUSTIANO,CARRANZA
DURANGO,PUEBLO,NUEVO	0.016	GUERRERO,LA,UNION,DE,ISIDORO,MONTES,DE,OCA
DURANGO,PUEBLO,NUEVO	0.013	GUERRERO,COYUCA,DE,BENITEZ
DURANGO,PUEBLO,NUEVO	0.019	SINALOA,ELOTA
DURANGO,PUEBLO,NUEVO	0.013	DURANGO,SAN,DIMAS
DURANGO,PUEBLO,NUEVO	0.010	JALISCO,PUERTO,VALLARTA
DURANGO,PUEBLO,NUEVO	0.006	MEXICO,CUAUTITLAN,IZCALLI
DURANGO,PUEBLO,NUEVO	0.010	MORELOS,TEMIXCO
DURANGO,PUEBLO,NUEVO	0.016	NUEVO,LEON,SANTIAGO
DURANGO,PUEBLO,NUEVO	0.010	TABASCO,CENTRO
DURANGO,PUEBLO,NUEVO	0.006	CHIHUAHUA,MATAMOROS
DURANGO,PUEBLO,NUEVO	0.019	DURANGO,EL,ORO
DURANGO,PUEBLO,NUEVO	0.006	GUERRERO,OMETEPEC
DURANGO,PUEBLO,NUEVO	0.006	MEXICO,VALLE,DE,CHALCO,SOLIDARIDAD
DURANGO,PUEBLO,NUEVO	0.013	SINALOA,ESCUINAPA
DURANGO,PUEBLO,NUEVO	0.006	CHIHUAHUA,SAUCILLO
DURANGO,PUEBLO,NUEVO	0.022	CHIHUAHUA,URUACHI
DURANGO,PUEBLO,NUEVO	0.006	MEXICO,CHALCO
DURANGO,PUEBLO,NUEVO	0.006	SONORA,YECORA
DURANGO,PUEBLO,NUEVO	0.006	CHIHUAHUA,BALLEZA
DURANGO,PUEBLO,NUEVO	0.010	CHIHUAHUA,NAMIQUIPA
DURANGO,PUEBLO,NUEVO	0.006	DURANGO,TEPEHUANES
DURANGO,PUEBLO,NUEVO	0.010	DURANGO,MEZQUITAL
DURANGO,PUEBLO,NUEVO	0.006	GUERRERO,TLAPA,DE,COMONFORT
DURANGO,PUEBLO,NUEVO	0.016	SONORA,ALAMOS
DURANGO,PUEBLO,NUEVO	0.006	SONORA,ARIZPE
DURANGO,PUEBLO,NUEVO	0.006	CHIHUAHUA,CUSIHUIRIACHI
DURANGO,PUEBLO,NUEVO	0.006	MEXICO,TEJUPILCO
DURANGO,PUEBLO,NUEVO	0.006	ZACATECAS,FRESNILLO
DURANGO,PUEBLO,NUEVO	0.013	NUEVO,LEON,GENERAL,ESCOBEDO
DURANGO,PUEBLO,NUEVO	0.010	GUERRERO,CUAJINICUILAPA
DURANGO,PUEBLO,NUEVO	0.013	JALISCO,LA,BARCA
DURANGO,PUEBLO,NUEVO	0.006	QUINTANA,ROO,SOLIDARIDAD
DURANGO,PUEBLO,NUEVO	0.006	MICHOACAN,TACAMBARO
DURANGO,PUEBLO,NUEVO	0.010	VERACRUZ,ISLA
DURANGO,PUEBLO,NUEVO	0.006	DURANGO,MAPIMI
DURANGO,PUEBLO,NUEVO	0.013	OAXACA,PUTLA,VILLA,DE,GUERRERO
DURANGO,PUEBLO,NUEVO	0.013	MORELOS,JANTETELCO
DURANGO,PUEBLO,NUEVO	0.006	MORELOS,MIACATLAN
DURANGO,PUEBLO,NUEVO	0.006	MEXICO,TENANCINGO
DURANGO,PUEBLO,NUEVO	0.006	MEXICO,OZUMBA
DURANGO,PUEBLO,NUEVO	0.006	MEXICO,TLATLAYA
DURANGO,PUEBLO,NUEVO	0.006	DURANGO,SANTA,CLARA
DURANGO,PUEBLO,NUEVO	0.006	SONORA,TRINCHERAS
DURANGO,PUEBLO,NUEVO	0.006	TAMAULIPAS,BURGOS
DURANGO,PUEBLO,NUEVO	0.006	JALISCO,UNION,DE,SAN,ANTONIO
DISTRITO,FEDERAL,IZTAPALAPA	0.013	CHIHUAHUA,NUEVO,CASAS,GRANDES
DISTRITO,FEDERAL,IZTAPALAPA	0.007	CHIHUAHUA,ASCENSION
DISTRITO,FEDERAL,IZTAPALAPA	0.006	GUERRERO,ZIHUATANEJO,DE,AZUETA
DISTRITO,FEDERAL,IZTAPALAPA	0.006	GUERRERO,LA,UNION,DE,ISIDORO,MONTES,DE,OCA
DISTRITO,FEDERAL,IZTAPALAPA	0.007	SINALOA,ELOTA
DISTRITO,FEDERAL,IZTAPALAPA	0.006	NUEVO,LEON,SANTIAGO
DISTRITO,FEDERAL,IZTAPALAPA	0.007	DURANGO,EL,ORO
DISTRITO,FEDERAL,IZTAPALAPA	0.008	CHIHUAHUA,URUACHI
DISTRITO,FEDERAL,IZTAPALAPA	0.006	SONORA,ALAMOS
BAJA,CALIFORNIA,MEXICALI	0.021	SINALOA,BADIRAGUATO
BAJA,CALIFORNIA,MEXICALI	0.007	QUINTANA,ROO,BENITO,JUAREZ
BAJA,CALIFORNIA,MEXICALI	0.007	SINALOA,SAN,IGNACIO
BAJA,CALIFORNIA,MEXICALI	0.012	CHIHUAHUA,JIMENEZ
BAJA,CALIFORNIA,MEXICALI	0.009	GUERRERO,SAN,MIGUEL,TOTOLAPAN
BAJA,CALIFORNIA,MEXICALI	0.009	CHIHUAHUA,MADERA
BAJA,CALIFORNIA,MEXICALI	0.009	VERACRUZ,VERACRUZ
BAJA,CALIFORNIA,MEXICALI	0.009	GUANAJUATO,LEON
BAJA,CALIFORNIA,MEXICALI	0.014	MEXICO,COACALCO,DE,BERRIOZABAL
BAJA,CALIFORNIA,MEXICALI	0.007	GUERRERO,QUECHULTENANGO
BAJA,CALIFORNIA,MEXICALI	0.009	NUEVO,LEON,SAN,NICOLAS,DE,LOS,GARZA
BAJA,CALIFORNIA,MEXICALI	0.007	DISTRITO,FEDERAL,MIGUEL,HIDALGO
BAJA,CALIFORNIA,MEXICALI	0.007	GUANAJUATO,PENJAMO
BAJA,CALIFORNIA,MEXICALI	0.014	GUANAJUATO,SAN,FRANCISCO,DEL,RINCON
BAJA,CALIFORNIA,MEXICALI	0.009	GUERRERO,ZAPOTITLAN,TABLAS
BAJA,CALIFORNIA,MEXICALI	0.009	MORELOS,JOJUTLA
BAJA,CALIFORNIA,MEXICALI	0.007	GUERRERO,GENERAL,HELIODORO,CASTILLO
BAJA,CALIFORNIA,MEXICALI	0.009	MORELOS,YAUTEPEC
BAJA,CALIFORNIA,MEXICALI	0.009	GUANAJUATO,IRAPUATO
BAJA,CALIFORNIA,MEXICALI	0.016	TABASCO,TENOSIQUE
BAJA,CALIFORNIA,MEXICALI	0.030	HIDALGO,MINERAL,DE,LA,REFORMA
BAJA,CALIFORNIA,MEXICALI	0.007	CHIHUAHUA,MORELOS
BAJA,CALIFORNIA,MEXICALI	0.025	JALISCO,COLOTLAN
BAJA,CALIFORNIA,MEXICALI	0.009	MICHOACAN,TIQUICHEO,DE,NICOLAS,ROMERO
BAJA,CALIFORNIA,MEXICALI	0.009	QUINTANA,ROO,COZUMEL
BAJA,CALIFORNIA,MEXICALI	0.007	GUANAJUATO,JARAL,DEL,PROGRESO
BAJA,CALIFORNIA,MEXICALI	0.009	MICHOACAN,JIMENEZ
BAJA,CALIFORNIA,MEXICALI	0.007	COAHUILA,MONCLOVA
CHIHUAHUA,DELICIAS	0.013	CHIHUAHUA,NUEVO,CASAS,GRANDES
CHIHUAHUA,DELICIAS	0.007	CHIHUAHUA,ASCENSION
CHIHUAHUA,DELICIAS	0.006	GUERRERO,ZIHUATANEJO,DE,AZUETA
CHIHUAHUA,DELICIAS	0.006	GUERRERO,LA,UNION,DE,ISIDORO,MONTES,DE,OCA
CHIHUAHUA,DELICIAS	0.007	SINALOA,ELOTA
CHIHUAHUA,DELICIAS	0.006	NUEVO,LEON,SANTIAGO
CHIHUAHUA,DELICIAS	0.007	DURANGO,EL,ORO
CHIHUAHUA,DELICIAS	0.008	CHIHUAHUA,URUACHI
CHIHUAHUA,DELICIAS	0.006	SONORA,ALAMOS
CHIHUAHUA,NUEVO,CASAS,GRANDES	0.006	GUERRERO,COYUCA,DE,CATALAN
CHIHUAHUA,NUEVO,CASAS,GRANDES	0.006	GUERRERO,TECPAN,DE,GALEANA
CHIHUAHUA,NUEVO,CASAS,GRANDES	0.006	AGUASCALIENTES,AGUASCALIENTES
CHIHUAHUA,NUEVO,CASAS,GRANDES	0.019	CHIHUAHUA,ASCENSION
CHIHUAHUA,NUEVO,CASAS,GRANDES	0.010	SINALOA,MOCORITO
CHIHUAHUA,NUEVO,CASAS,GRANDES	0.010	CHIHUAHUA,CUAUHTEMOC
CHIHUAHUA,NUEVO,CASAS,GRANDES	0.016	GUERRERO,ZIHUATANEJO,DE,AZUETA
CHIHUAHUA,NUEVO,CASAS,GRANDES	0.010	CHIHUAHUA,MEOQUI
CHIHUAHUA,NUEVO,CASAS,GRANDES	0.006	MEXICO,NAUCALPAN,DE,JUAREZ
CHIHUAHUA,NUEVO,CASAS,GRANDES	0.006	MEXICO,TULTITLAN
CHIHUAHUA,NUEVO,CASAS,GRANDES	0.006	SINALOA,ANGOSTURA
CHIHUAHUA,NUEVO,CASAS,GRANDES	0.013	NAYARIT,XALISCO
CHIHUAHUA,NUEVO,CASAS,GRANDES	0.013	DISTRITO,FEDERAL,VENUSTIANO,CARRANZA
CHIHUAHUA,NUEVO,CASAS,GRANDES	0.016	GUERRERO,LA,UNION,DE,ISIDORO,MONTES,DE,OCA
CHIHUAHUA,NUEVO,CASAS,GRANDES	0.013	GUERRERO,COYUCA,DE,BENITEZ
CHIHUAHUA,NUEVO,CASAS,GRANDES	0.019	SINALOA,ELOTA
CHIHUAHUA,NUEVO,CASAS,GRANDES	0.013	DURANGO,SAN,DIMAS
CHIHUAHUA,NUEVO,CASAS,GRANDES	0.010	JALISCO,PUERTO,VALLARTA
CHIHUAHUA,NUEVO,CASAS,GRANDES	0.006	MEXICO,CUAUTITLAN,IZCALLI
CHIHUAHUA,NUEVO,CASAS,GRANDES	0.010	MORELOS,TEMIXCO
CHIHUAHUA,NUEVO,CASAS,GRANDES	0.016	NUEVO,LEON,SANTIAGO
CHIHUAHUA,NUEVO,CASAS,GRANDES	0.010	TABASCO,CENTRO
CHIHUAHUA,NUEVO,CASAS,GRANDES	0.006	CHIHUAHUA,MATAMOROS
CHIHUAHUA,NUEVO,CASAS,GRANDES	0.019	DURANGO,EL,ORO
CHIHUAHUA,NUEVO,CASAS,GRANDES	0.006	GUERRERO,OMETEPEC
CHIHUAHUA,NUEVO,CASAS,GRANDES	0.006	MEXICO,VALLE,DE,CHALCO,SOLIDARIDAD
CHIHUAHUA,NUEVO,CASAS,GRANDES	0.013	SINALOA,ESCUINAPA
CHIHUAHUA,NUEVO,CASAS,GRANDES	0.006	CHIHUAHUA,SAUCILLO
CHIHUAHUA,NUEVO,CASAS,GRANDES	0.022	CHIHUAHUA,URUACHI
CHIHUAHUA,NUEVO,CASAS,GRANDES	0.006	MEXICO,CHALCO
CHIHUAHUA,NUEVO,CASAS,GRANDES	0.006	SONORA,YECORA
CHIHUAHUA,NUEVO,CASAS,GRANDES	0.006	CHIHUAHUA,BALLEZA
CHIHUAHUA,NUEVO,CASAS,GRANDES	0.010	CHIHUAHUA,NAMIQUIPA
CHIHUAHUA,NUEVO,CASAS,GRANDES	0.006	DURANGO,TEPEHUANES
CHIHUAHUA,NUEVO,CASAS,GRANDES	0.010	DURANGO,MEZQUITAL
CHIHUAHUA,NUEVO,CASAS,GRANDES	0.006	GUERRERO,TLAPA,DE,COMONFORT
CHIHUAHUA,NUEVO,CASAS,GRANDES	0.016	SONORA,ALAMOS
CHIHUAHUA,NUEVO,CASAS,GRANDES	0.006	SONORA,ARIZPE
CHIHUAHUA,NUEVO,CASAS,GRANDES	0.006	CHIHUAHUA,CUSIHUIRIACHI
CHIHUAHUA,NUEVO,CASAS,GRANDES	0.006	MEXICO,TEJUPILCO
CHIHUAHUA,NUEVO,CASAS,GRANDES	0.006	ZACATECAS,FRESNILLO
CHIHUAHUA,NUEVO,CASAS,GRANDES	0.013	NUEVO,LEON,GENERAL,ESCOBEDO
CHIHUAHUA,NUEVO,CASAS,GRANDES	0.010	GUERRERO,CUAJINICUILAPA
CHIHUAHUA,NUEVO,CASAS,GRANDES	0.013	JALISCO,LA,BARCA
CHIHUAHUA,NUEVO,CASAS,GRANDES	0.006	QUINTANA,ROO,SOLIDARIDAD
CHIHUAHUA,NUEVO,CASAS,GRANDES	0.006	MICHOACAN,TACAMBARO
CHIHUAHUA,NUEVO,CASAS,GRANDES	0.010	VERACRUZ,ISLA
CHIHUAHUA,NUEVO,CASAS,GRANDES	0.006	DURANGO,MAPIMI
CHIHUAHUA,NUEVO,CASAS,GRANDES	0.013	OAXACA,PUTLA,VILLA,DE,GUERRERO
CHIHUAHUA,NUEVO,CASAS,GRANDES	0.013	MORELOS,JANTETELCO
CHIHUAHUA,NUEVO,CASAS,GRANDES	0.006	MORELOS,MIACATLAN
CHIHUAHUA,NUEVO,CASAS,GRANDES	0.006	MEXICO,TENANCINGO
CHIHUAHUA,NUEVO,CASAS,GRANDES	0.006	MEXICO,OZUMBA
CHIHUAHUA,NUEVO,CASAS,GRANDES	0.006	MEXICO,TLATLAYA
CHIHUAHUA,NUEVO,CASAS,GRANDES	0.006	DURANGO,SANTA,CLARA
CHIHUAHUA,NUEVO,CASAS,GRANDES	0.006	SONORA,TRINCHERAS
CHIHUAHUA,NUEVO,CASAS,GRANDES	0.006	TAMAULIPAS,BURGOS
CHIHUAHUA,NUEVO,CASAS,GRANDES	0.006	JALISCO,UNION,DE,SAN,ANTONIO
SONORA,HERMOSILLO	0.005	SINALOA,BADIRAGUATO
SONORA,HERMOSILLO	0.008	HIDALGO,MINERAL,DE,LA,REFORMA
SONORA,HERMOSILLO	0.006	JALISCO,COLOTLAN
CHIHUAHUA,ASCENSION	0.005	SINALOA,MOCORITO
CHIHUAHUA,ASCENSION	0.005	CHIHUAHUA,CUAUHTEMOC
CHIHUAHUA,ASCENSION	0.009	GUERRERO,ZIHUATANEJO,DE,AZUETA
CHIHUAHUA,ASCENSION	0.005	CHIHUAHUA,MEOQUI
CHIHUAHUA,ASCENSION	0.007	NAYARIT,XALISCO
CHIHUAHUA,ASCENSION	0.007	DISTRITO,FEDERAL,VENUSTIANO,CARRANZA
CHIHUAHUA,ASCENSION	0.009	GUERRERO,LA,UNION,DE,ISIDORO,MONTES,DE,OCA
CHIHUAHUA,ASCENSION	0.007	GUERRERO,COYUCA,DE,BENITEZ
CHIHUAHUA,ASCENSION	0.010	SINALOA,ELOTA
CHIHUAHUA,ASCENSION	0.007	DURANGO,SAN,DIMAS
CHIHUAHUA,ASCENSION	0.005	JALISCO,PUERTO,VALLARTA
CHIHUAHUA,ASCENSION	0.005	MORELOS,TEMIXCO
CHIHUAHUA,ASCENSION	0.009	NUEVO,LEON,SANTIAGO
CHIHUAHUA,ASCENSION	0.005	TABASCO,CENTRO
CHIHUAHUA,ASCENSION	0.010	DURANGO,EL,ORO
CHIHUAHUA,ASCENSION	0.007	SINALOA,ESCUINAPA
CHIHUAHUA,ASCENSION	0.012	CHIHUAHUA,URUACHI
CHIHUAHUA,ASCENSION	0.005	CHIHUAHUA,NAMIQUIPA
CHIHUAHUA,ASCENSION	0.005	DURANGO,MEZQUITAL
CHIHUAHUA,ASCENSION	0.009	SONORA,ALAMOS
CHIHUAHUA,ASCENSION	0.007	NUEVO,LEON,GENERAL,ESCOBEDO
CHIHUAHUA,ASCENSION	0.005	GUERRERO,CUAJINICUILAPA
CHIHUAHUA,ASCENSION	0.007	JALISCO,LA,BARCA
CHIHUAHUA,ASCENSION	0.005	VERACRUZ,ISLA
CHIHUAHUA,ASCENSION	0.007	OAXACA,PUTLA,VILLA,DE,GUERRERO
CHIHUAHUA,ASCENSION	0.007	MORELOS,JANTETELCO
SINALOA,MOCORITO	0.005	SINALOA,ELOTA
SINALOA,MOCORITO	0.005	DURANGO,EL,ORO
SINALOA,MOCORITO	0.006	CHIHUAHUA,URUACHI
SINALOA,BADIRAGUATO	0.008	QUINTANA,ROO,BENITO,JUAREZ
SINALOA,BADIRAGUATO	0.005	DISTRITO,FEDERAL,GUSTAVO,A.,MADERO
SINALOA,BADIRAGUATO	0.005	NUEVO,LEON,GUADALUPE
SINALOA,BADIRAGUATO	0.008	SINALOA,SAN,IGNACIO
SINALOA,BADIRAGUATO	0.013	CHIHUAHUA,JIMENEZ
SINALOA,BADIRAGUATO	0.010	GUERRERO,SAN,MIGUEL,TOTOLAPAN
SINALOA,BADIRAGUATO	0.010	CHIHUAHUA,MADERA
SINALOA,BADIRAGUATO	0.005	JALISCO,TLAQUEPAQUE
SINALOA,BADIRAGUATO	0.010	VERACRUZ,VERACRUZ
SINALOA,BADIRAGUATO	0.010	GUANAJUATO,LEON
SINALOA,BADIRAGUATO	0.005	GUERRERO,ARCELIA
SINALOA,BADIRAGUATO	0.005	GUERRERO,AJUCHITLAN,DEL,PROGRESO
SINALOA,BADIRAGUATO	0.005	SINALOA,ROSARIO
SINALOA,BADIRAGUATO	0.005	SONORA,GENERAL,PLUTARCO,ELIAS,CALLES
SINALOA,BADIRAGUATO	0.016	MEXICO,COACALCO,DE,BERRIOZABAL
SINALOA,BADIRAGUATO	0.008	GUERRERO,QUECHULTENANGO
SINALOA,BADIRAGUATO	0.005	COLIMA,COLIMA
SINALOA,BADIRAGUATO	0.010	NUEVO,LEON,SAN,NICOLAS,DE,LOS,GARZA
SINALOA,BADIRAGUATO	0.008	DISTRITO,FEDERAL,MIGUEL,HIDALGO
SINALOA,BADIRAGUATO	0.005	NUEVO,LEON,SANTA,CATARINA
SINALOA,BADIRAGUATO	0.005	OAXACA,OAXACA,DE,JUAREZ
SINALOA,BADIRAGUATO	0.005	TABASCO,HUIMANGUILLO
SINALOA,BADIRAGUATO	0.005	COLIMA,TECOMAN
SINALOA,BADIRAGUATO	0.005	GUERRERO,TLAPEHUALA
SINALOA,BADIRAGUATO	0.005	SONORA,PUERTO,PEÑASCO
SINALOA,BADIRAGUATO	0.008	GUANAJUATO,PENJAMO
SINALOA,BADIRAGUATO	0.016	GUANAJUATO,SAN,FRANCISCO,DEL,RINCON
SINALOA,BADIRAGUATO	0.010	GUERRERO,ZAPOTITLAN,TABLAS
SINALOA,BADIRAGUATO	0.010	MORELOS,JOJUTLA
SINALOA,BADIRAGUATO	0.008	GUERRERO,GENERAL,HELIODORO,CASTILLO
SINALOA,BADIRAGUATO	0.010	MORELOS,YAUTEPEC
SINALOA,BADIRAGUATO	0.005	SONORA,SAN,LUIS,RIO,COLORADO
SINALOA,BADIRAGUATO	0.005	NUEVO,LEON,CHINA
SINALOA,BADIRAGUATO	0.010	GUANAJUATO,IRAPUATO
SINALOA,BADIRAGUATO	0.005	GUERRERO,TEPECOACUILCO,DE,TRUJANO
SINALOA,BADIRAGUATO	0.018	TABASCO,TENOSIQUE
SINALOA,BADIRAGUATO	0.034	HIDALGO,MINERAL,DE,LA,REFORMA
SINALOA,BADIRAGUATO	0.005	TAMAULIPAS,RIO,BRAVO
SINALOA,BADIRAGUATO	0.008	CHIHUAHUA,MORELOS
SINALOA,BADIRAGUATO	0.005	VERACRUZ,XALAPA
SINALOA,BADIRAGUATO	0.029	JALISCO,COLOTLAN
SINALOA,BADIRAGUATO	0.005	MEXICO,ALMOLOYA,DE,JUAREZ
SINALOA,BADIRAGUATO	0.010	MICHOACAN,TIQUICHEO,DE,NICOLAS,ROMERO
SINALOA,BADIRAGUATO	0.005	GUANAJUATO,SILAO
SINALOA,BADIRAGUATO	0.005	MICHOACAN,SAHUAYO
SINALOA,BADIRAGUATO	0.005	MICHOACAN,SALVADOR,ESCALANTE
SINALOA,BADIRAGUATO	0.010	QUINTANA,ROO,COZUMEL
SINALOA,BADIRAGUATO	0.005	VERACRUZ,MINATITLAN
SINALOA,BADIRAGUATO	0.005	MEXICO,TONATICO
SINALOA,BADIRAGUATO	0.005	CHIHUAHUA,GOMEZ,FARIAS
SINALOA,BADIRAGUATO	0.005	OAXACA,VILLA,DE,TUTUTEPEC,DE,MELCHOR,OCAMPO
SINALOA,BADIRAGUATO	0.008	GUANAJUATO,JARAL,DEL,PROGRESO
SINALOA,BADIRAGUATO	0.010	MICHOACAN,JIMENEZ
SINALOA,BADIRAGUATO	0.005	SONORA,LA,COLORADA
SINALOA,BADIRAGUATO	0.008	COAHUILA,MONCLOVA
SINALOA,BADIRAGUATO	0.005	OAXACA,SANTA,MARIA,ZACATEPEC
SINALOA,BADIRAGUATO	0.005	PUEBLA,ACAJETE
CHIHUAHUA,CUAUHTEMOC	0.005	SINALOA,ELOTA
CHIHUAHUA,CUAUHTEMOC	0.005	DURANGO,EL,ORO
CHIHUAHUA,CUAUHTEMOC	0.006	CHIHUAHUA,URUACHI
QUINTANA,ROO,BENITO,JUAREZ	0.005	MEXICO,COACALCO,DE,BERRIOZABAL
QUINTANA,ROO,BENITO,JUAREZ	0.005	GUANAJUATO,SAN,FRANCISCO,DEL,RINCON
QUINTANA,ROO,BENITO,JUAREZ	0.006	TABASCO,TENOSIQUE
QUINTANA,ROO,BENITO,JUAREZ	0.011	HIDALGO,MINERAL,DE,LA,REFORMA
QUINTANA,ROO,BENITO,JUAREZ	0.010	JALISCO,COLOTLAN
DISTRITO,FEDERAL,GUSTAVO,A.,MADERO	0.008	HIDALGO,MINERAL,DE,LA,REFORMA
DISTRITO,FEDERAL,GUSTAVO,A.,MADERO	0.006	JALISCO,COLOTLAN
NUEVO,LEON,GUADALUPE	0.008	HIDALGO,MINERAL,DE,LA,REFORMA
NUEVO,LEON,GUADALUPE	0.006	JALISCO,COLOTLAN
GUERRERO,ZIHUATANEJO,DE,AZUETA	0.006	NAYARIT,XALISCO
GUERRERO,ZIHUATANEJO,DE,AZUETA	0.006	DISTRITO,FEDERAL,VENUSTIANO,CARRANZA
GUERRERO,ZIHUATANEJO,DE,AZUETA	0.007	GUERRERO,LA,UNION,DE,ISIDORO,MONTES,DE,OCA
GUERRERO,ZIHUATANEJO,DE,AZUETA	0.006	GUERRERO,COYUCA,DE,BENITEZ
GUERRERO,ZIHUATANEJO,DE,AZUETA	0.009	SINALOA,ELOTA
GUERRERO,ZIHUATANEJO,DE,AZUETA	0.006	DURANGO,SAN,DIMAS
GUERRERO,ZIHUATANEJO,DE,AZUETA	0.007	NUEVO,LEON,SANTIAGO
GUERRERO,ZIHUATANEJO,DE,AZUETA	0.009	DURANGO,EL,ORO
GUERRERO,ZIHUATANEJO,DE,AZUETA	0.006	SINALOA,ESCUINAPA
GUERRERO,ZIHUATANEJO,DE,AZUETA	0.010	CHIHUAHUA,URUACHI
GUERRERO,ZIHUATANEJO,DE,AZUETA	0.007	SONORA,ALAMOS
GUERRERO,ZIHUATANEJO,DE,AZUETA	0.006	NUEVO,LEON,GENERAL,ESCOBEDO
GUERRERO,ZIHUATANEJO,DE,AZUETA	0.006	JALISCO,LA,BARCA
GUERRERO,ZIHUATANEJO,DE,AZUETA	0.006	OAXACA,PUTLA,VILLA,DE,GUERRERO
GUERRERO,ZIHUATANEJO,DE,AZUETA	0.006	MORELOS,JANTETELCO
CHIHUAHUA,MEOQUI	0.005	SINALOA,ELOTA
CHIHUAHUA,MEOQUI	0.005	DURANGO,EL,ORO
CHIHUAHUA,MEOQUI	0.006	CHIHUAHUA,URUACHI
SINALOA,SAN,IGNACIO	0.005	MEXICO,COACALCO,DE,BERRIOZABAL
SINALOA,SAN,IGNACIO	0.005	GUANAJUATO,SAN,FRANCISCO,DEL,RINCON
SINALOA,SAN,IGNACIO	0.006	TABASCO,TENOSIQUE
SINALOA,SAN,IGNACIO	0.011	HIDALGO,MINERAL,DE,LA,REFORMA
SINALOA,SAN,IGNACIO	0.010	JALISCO,COLOTLAN
CHIHUAHUA,JIMENEZ	0.006	GUERRERO,SAN,MIGUEL,TOTOLAPAN
CHIHUAHUA,JIMENEZ	0.006	CHIHUAHUA,MADERA
CHIHUAHUA,JIMENEZ	0.006	VERACRUZ,VERACRUZ
CHIHUAHUA,JIMENEZ	0.006	GUANAJUATO,LEON
CHIHUAHUA,JIMENEZ	0.009	MEXICO,COACALCO,DE,BERRIOZABAL
CHIHUAHUA,JIMENEZ	0.006	NUEVO,LEON,SAN,NICOLAS,DE,LOS,GARZA
CHIHUAHUA,JIMENEZ	0.009	GUANAJUATO,SAN,FRANCISCO,DEL,RINCON
CHIHUAHUA,JIMENEZ	0.006	GUERRERO,ZAPOTITLAN,TABLAS
CHIHUAHUA,JIMENEZ	0.006	MORELOS,JOJUTLA
CHIHUAHUA,JIMENEZ	0.006	MORELOS,YAUTEPEC
CHIHUAHUA,JIMENEZ	0.006	GUANAJUATO,IRAPUATO
CHIHUAHUA,JIMENEZ	0.010	TABASCO,TENOSIQUE
CHIHUAHUA,JIMENEZ	0.019	HIDALGO,MINERAL,DE,LA,REFORMA
CHIHUAHUA,JIMENEZ	0.016	JALISCO,COLOTLAN
CHIHUAHUA,JIMENEZ	0.006	MICHOACAN,TIQUICHEO,DE,NICOLAS,ROMERO
CHIHUAHUA,JIMENEZ	0.006	QUINTANA,ROO,COZUMEL
CHIHUAHUA,JIMENEZ	0.006	MICHOACAN,JIMENEZ
GUERRERO,SAN,MIGUEL,TOTOLAPAN	0.007	MEXICO,COACALCO,DE,BERRIOZABAL
GUERRERO,SAN,MIGUEL,TOTOLAPAN	0.007	GUANAJUATO,SAN,FRANCISCO,DEL,RINCON
GUERRERO,SAN,MIGUEL,TOTOLAPAN	0.008	TABASCO,TENOSIQUE
GUERRERO,SAN,MIGUEL,TOTOLAPAN	0.015	HIDALGO,MINERAL,DE,LA,REFORMA
GUERRERO,SAN,MIGUEL,TOTOLAPAN	0.013	JALISCO,COLOTLAN
CHIHUAHUA,MADERA	0.007	MEXICO,COACALCO,DE,BERRIOZABAL
CHIHUAHUA,MADERA	0.007	GUANAJUATO,SAN,FRANCISCO,DEL,RINCON
CHIHUAHUA,MADERA	0.008	TABASCO,TENOSIQUE
CHIHUAHUA,MADERA	0.015	HIDALGO,MINERAL,DE,LA,REFORMA
CHIHUAHUA,MADERA	0.013	JALISCO,COLOTLAN
JALISCO,TLAQUEPAQUE	0.008	HIDALGO,MINERAL,DE,LA,REFORMA
JALISCO,TLAQUEPAQUE	0.006	JALISCO,COLOTLAN
NAYARIT,XALISCO	0.006	GUERRERO,LA,UNION,DE,ISIDORO,MONTES,DE,OCA
NAYARIT,XALISCO	0.007	SINALOA,ELOTA
NAYARIT,XALISCO	0.006	NUEVO,LEON,SANTIAGO
NAYARIT,XALISCO	0.007	DURANGO,EL,ORO
NAYARIT,XALISCO	0.008	CHIHUAHUA,URUACHI
NAYARIT,XALISCO	0.006	SONORA,ALAMOS
VERACRUZ,VERACRUZ	0.007	MEXICO,COACALCO,DE,BERRIOZABAL
VERACRUZ,VERACRUZ	0.007	GUANAJUATO,SAN,FRANCISCO,DEL,RINCON
VERACRUZ,VERACRUZ	0.008	TABASCO,TENOSIQUE
VERACRUZ,VERACRUZ	0.015	HIDALGO,MINERAL,DE,LA,REFORMA
VERACRUZ,VERACRUZ	0.013	JALISCO,COLOTLAN
DISTRITO,FEDERAL,VENUSTIANO,CARRANZA	0.006	GUERRERO,LA,UNION,DE,ISIDORO,MONTES,DE,OCA
DISTRITO,FEDERAL,VENUSTIANO,CARRANZA	0.007	SINALOA,ELOTA
DISTRITO,FEDERAL,VENUSTIANO,CARRANZA	0.006	NUEVO,LEON,SANTIAGO
DISTRITO,FEDERAL,VENUSTIANO,CARRANZA	0.007	DURANGO,EL,ORO
DISTRITO,FEDERAL,VENUSTIANO,CARRANZA	0.008	CHIHUAHUA,URUACHI
DISTRITO,FEDERAL,VENUSTIANO,CARRANZA	0.006	SONORA,ALAMOS
GUANAJUATO,LEON	0.007	MEXICO,COACALCO,DE,BERRIOZABAL
GUANAJUATO,LEON	0.007	GUANAJUATO,SAN,FRANCISCO,DEL,RINCON
GUANAJUATO,LEON	0.008	TABASCO,TENOSIQUE
GUANAJUATO,LEON	0.015	HIDALGO,MINERAL,DE,LA,REFORMA
GUANAJUATO,LEON	0.013	JALISCO,COLOTLAN
GUERRERO,LA,UNION,DE,ISIDORO,MONTES,DE,OCA	0.006	GUERRERO,COYUCA,DE,BENITEZ
GUERRERO,LA,UNION,DE,ISIDORO,MONTES,DE,OCA	0.009	SINALOA,ELOTA
GUERRERO,LA,UNION,DE,ISIDORO,MONTES,DE,OCA	0.006	DURANGO,SAN,DIMAS
GUERRERO,LA,UNION,DE,ISIDORO,MONTES,DE,OCA	0.007	NUEVO,LEON,SANTIAGO
GUERRERO,LA,UNION,DE,ISIDORO,MONTES,DE,OCA	0.009	DURANGO,EL,ORO
GUERRERO,LA,UNION,DE,ISIDORO,MONTES,DE,OCA	0.006	SINALOA,ESCUINAPA
GUERRERO,LA,UNION,DE,ISIDORO,MONTES,DE,OCA	0.010	CHIHUAHUA,URUACHI
GUERRERO,LA,UNION,DE,ISIDORO,MONTES,DE,OCA	0.007	SONORA,ALAMOS
GUERRERO,LA,UNION,DE,ISIDORO,MONTES,DE,OCA	0.006	NUEVO,LEON,GENERAL,ESCOBEDO
GUERRERO,LA,UNION,DE,ISIDORO,MONTES,DE,OCA	0.006	JALISCO,LA,BARCA
GUERRERO,LA,UNION,DE,ISIDORO,MONTES,DE,OCA	0.006	OAXACA,PUTLA,VILLA,DE,GUERRERO
GUERRERO,LA,UNION,DE,ISIDORO,MONTES,DE,OCA	0.006	MORELOS,JANTETELCO
GUERRERO,ARCELIA	0.008	HIDALGO,MINERAL,DE,LA,REFORMA
GUERRERO,ARCELIA	0.006	JALISCO,COLOTLAN
GUERRERO,COYUCA,DE,BENITEZ	0.007	SINALOA,ELOTA
GUERRERO,COYUCA,DE,BENITEZ	0.006	NUEVO,LEON,SANTIAGO
GUERRERO,COYUCA,DE,BENITEZ	0.007	DURANGO,EL,ORO
GUERRERO,COYUCA,DE,BENITEZ	0.008	CHIHUAHUA,URUACHI
GUERRERO,COYUCA,DE,BENITEZ	0.006	SONORA,ALAMOS
GUERRERO,AJUCHITLAN,DEL,PROGRESO	0.008	HIDALGO,MINERAL,DE,LA,REFORMA
GUERRERO,AJUCHITLAN,DEL,PROGRESO	0.006	JALISCO,COLOTLAN
SINALOA,ROSARIO	0.008	HIDALGO,MINERAL,DE,LA,REFORMA
SINALOA,ROSARIO	0.006	JALISCO,COLOTLAN
SINALOA,ELOTA	0.007	DURANGO,SAN,DIMAS
SINALOA,ELOTA	0.005	JALISCO,PUERTO,VALLARTA
SINALOA,ELOTA	0.005	MORELOS,TEMIXCO
SINALOA,ELOTA	0.009	NUEVO,LEON,SANTIAGO
SINALOA,ELOTA	0.005	TABASCO,CENTRO
SINALOA,ELOTA	0.010	DURANGO,EL,ORO
SINALOA,ELOTA	0.007	SINALOA,ESCUINAPA
SINALOA,ELOTA	0.012	CHIHUAHUA,URUACHI
SINALOA,ELOTA	0.005	CHIHUAHUA,NAMIQUIPA
SINALOA,ELOTA	0.005	DURANGO,MEZQUITAL
SINALOA,ELOTA	0.009	SONORA,ALAMOS
SINALOA,ELOTA	0.007	NUEVO,LEON,GENERAL,ESCOBEDO
SINALOA,ELOTA	0.005	GUERRERO,CUAJINICUILAPA
SINALOA,ELOTA	0.007	JALISCO,LA,BARCA
SINALOA,ELOTA	0.005	VERACRUZ,ISLA
SINALOA,ELOTA	0.007	OAXACA,PUTLA,VILLA,DE,GUERRERO
SINALOA,ELOTA	0.007	MORELOS,JANTETELCO
SONORA,GENERAL,PLUTARCO,ELIAS,CALLES	0.008	HIDALGO,MINERAL,DE,LA,REFORMA
SONORA,GENERAL,PLUTARCO,ELIAS,CALLES	0.006	JALISCO,COLOTLAN
MEXICO,COACALCO,DE,BERRIOZABAL	0.005	GUERRERO,QUECHULTENANGO
MEXICO,COACALCO,DE,BERRIOZABAL	0.007	NUEVO,LEON,SAN,NICOLAS,DE,LOS,GARZA
MEXICO,COACALCO,DE,BERRIOZABAL	0.005	DISTRITO,FEDERAL,MIGUEL,HIDALGO
MEXICO,COACALCO,DE,BERRIOZABAL	0.005	GUANAJUATO,PENJAMO
MEXICO,COACALCO,DE,BERRIOZABAL	0.010	GUANAJUATO,SAN,FRANCISCO,DEL,RINCON
MEXICO,COACALCO,DE,BERRIOZABAL	0.007	GUERRERO,ZAPOTITLAN,TABLAS
MEXICO,COACALCO,DE,BERRIOZABAL	0.007	MORELOS,JOJUTLA
MEXICO,COACALCO,DE,BERRIOZABAL	0.005	GUERRERO,GENERAL,HELIODORO,CASTILLO
MEXICO,COACALCO,DE,BERRIOZABAL	0.007	MORELOS,YAUTEPEC
MEXICO,COACALCO,DE,BERRIOZABAL	0.007	GUANAJUATO,IRAPUATO
MEXICO,COACALCO,DE,BERRIOZABAL	0.012	TABASCO,TENOSIQUE
MEXICO,COACALCO,DE,BERRIOZABAL	0.023	HIDALGO,MINERAL,DE,LA,REFORMA
MEXICO,COACALCO,DE,BERRIOZABAL	0.005	CHIHUAHUA,MORELOS
MEXICO,COACALCO,DE,BERRIOZABAL	0.019	JALISCO,COLOTLAN
MEXICO,COACALCO,DE,BERRIOZABAL	0.007	MICHOACAN,TIQUICHEO,DE,NICOLAS,ROMERO
MEXICO,COACALCO,DE,BERRIOZABAL	0.007	QUINTANA,ROO,COZUMEL
MEXICO,COACALCO,DE,BERRIOZABAL	0.005	GUANAJUATO,JARAL,DEL,PROGRESO
MEXICO,COACALCO,DE,BERRIOZABAL	0.007	MICHOACAN,JIMENEZ
MEXICO,COACALCO,DE,BERRIOZABAL	0.005	COAHUILA,MONCLOVA
DURANGO,SAN,DIMAS	0.006	NUEVO,LEON,SANTIAGO
DURANGO,SAN,DIMAS	0.007	DURANGO,EL,ORO
DURANGO,SAN,DIMAS	0.008	CHIHUAHUA,URUACHI
DURANGO,SAN,DIMAS	0.006	SONORA,ALAMOS
GUERRERO,QUECHULTENANGO	0.005	GUANAJUATO,SAN,FRANCISCO,DEL,RINCON
GUERRERO,QUECHULTENANGO	0.006	TABASCO,TENOSIQUE
GUERRERO,QUECHULTENANGO	0.011	HIDALGO,MINERAL,DE,LA,REFORMA
GUERRERO,QUECHULTENANGO	0.010	JALISCO,COLOTLAN
JALISCO,PUERTO,VALLARTA	0.005	DURANGO,EL,ORO
JALISCO,PUERTO,VALLARTA	0.006	CHIHUAHUA,URUACHI
MORELOS,TEMIXCO	0.005	DURANGO,EL,ORO
MORELOS,TEMIXCO	0.006	CHIHUAHUA,URUACHI
COLIMA,COLIMA	0.008	HIDALGO,MINERAL,DE,LA,REFORMA
COLIMA,COLIMA	0.006	JALISCO,COLOTLAN
NUEVO,LEON,SAN,NICOLAS,DE,LOS,GARZA	0.007	GUANAJUATO,SAN,FRANCISCO,DEL,RINCON
NUEVO,LEON,SAN,NICOLAS,DE,LOS,GARZA	0.008	TABASCO,TENOSIQUE
NUEVO,LEON,SAN,NICOLAS,DE,LOS,GARZA	0.015	HIDALGO,MINERAL,DE,LA,REFORMA
NUEVO,LEON,SAN,NICOLAS,DE,LOS,GARZA	0.013	JALISCO,COLOTLAN
DISTRITO,FEDERAL,MIGUEL,HIDALGO	0.005	GUANAJUATO,SAN,FRANCISCO,DEL,RINCON
DISTRITO,FEDERAL,MIGUEL,HIDALGO	0.006	TABASCO,TENOSIQUE
DISTRITO,FEDERAL,MIGUEL,HIDALGO	0.011	HIDALGO,MINERAL,DE,LA,REFORMA
DISTRITO,FEDERAL,MIGUEL,HIDALGO	0.010	JALISCO,COLOTLAN
NUEVO,LEON,SANTIAGO	0.009	DURANGO,EL,ORO
NUEVO,LEON,SANTIAGO	0.006	SINALOA,ESCUINAPA
NUEVO,LEON,SANTIAGO	0.010	CHIHUAHUA,URUACHI
NUEVO,LEON,SANTIAGO	0.007	SONORA,ALAMOS
NUEVO,LEON,SANTIAGO	0.006	NUEVO,LEON,GENERAL,ESCOBEDO
NUEVO,LEON,SANTIAGO	0.006	JALISCO,LA,BARCA
NUEVO,LEON,SANTIAGO	0.006	OAXACA,PUTLA,VILLA,DE,GUERRERO
NUEVO,LEON,SANTIAGO	0.006	MORELOS,JANTETELCO
TABASCO,CENTRO	0.005	DURANGO,EL,ORO
TABASCO,CENTRO	0.006	CHIHUAHUA,URUACHI
DURANGO,EL,ORO	0.007	SINALOA,ESCUINAPA
DURANGO,EL,ORO	0.012	CHIHUAHUA,URUACHI
DURANGO,EL,ORO	0.005	CHIHUAHUA,NAMIQUIPA
DURANGO,EL,ORO	0.005	DURANGO,MEZQUITAL
DURANGO,EL,ORO	0.009	SONORA,ALAMOS
DURANGO,EL,ORO	0.007	NUEVO,LEON,GENERAL,ESCOBEDO
DURANGO,EL,ORO	0.005	GUERRERO,CUAJINICUILAPA
DURANGO,EL,ORO	0.007	JALISCO,LA,BARCA
DURANGO,EL,ORO	0.005	VERACRUZ,ISLA
DURANGO,EL,ORO	0.007	OAXACA,PUTLA,VILLA,DE,GUERRERO
DURANGO,EL,ORO	0.007	MORELOS,JANTETELCO
NUEVO,LEON,SANTA,CATARINA	0.008	HIDALGO,MINERAL,DE,LA,REFORMA
NUEVO,LEON,SANTA,CATARINA	0.006	JALISCO,COLOTLAN
OAXACA,OAXACA,DE,JUAREZ	0.008	HIDALGO,MINERAL,DE,LA,REFORMA
OAXACA,OAXACA,DE,JUAREZ	0.006	JALISCO,COLOTLAN
SINALOA,ESCUINAPA	0.008	CHIHUAHUA,URUACHI
SINALOA,ESCUINAPA	0.006	SONORA,ALAMOS
TABASCO,HUIMANGUILLO	0.008	HIDALGO,MINERAL,DE,LA,REFORMA
TABASCO,HUIMANGUILLO	0.006	JALISCO,COLOTLAN
CHIHUAHUA,URUACHI	0.006	CHIHUAHUA,NAMIQUIPA
CHIHUAHUA,URUACHI	0.006	DURANGO,MEZQUITAL
CHIHUAHUA,URUACHI	0.010	SONORA,ALAMOS
CHIHUAHUA,URUACHI	0.008	NUEVO,LEON,GENERAL,ESCOBEDO
CHIHUAHUA,URUACHI	0.006	GUERRERO,CUAJINICUILAPA
CHIHUAHUA,URUACHI	0.008	JALISCO,LA,BARCA
CHIHUAHUA,URUACHI	0.006	VERACRUZ,ISLA
CHIHUAHUA,URUACHI	0.008	OAXACA,PUTLA,VILLA,DE,GUERRERO
CHIHUAHUA,URUACHI	0.008	MORELOS,JANTETELCO
COLIMA,TECOMAN	0.008	HIDALGO,MINERAL,DE,LA,REFORMA
COLIMA,TECOMAN	0.006	JALISCO,COLOTLAN
GUERRERO,TLAPEHUALA	0.008	HIDALGO,MINERAL,DE,LA,REFORMA
GUERRERO,TLAPEHUALA	0.006	JALISCO,COLOTLAN
SONORA,PUERTO,PEÑASCO	0.008	HIDALGO,MINERAL,DE,LA,REFORMA
SONORA,PUERTO,PEÑASCO	0.006	JALISCO,COLOTLAN
GUANAJUATO,PENJAMO	0.005	GUANAJUATO,SAN,FRANCISCO,DEL,RINCON
GUANAJUATO,PENJAMO	0.006	TABASCO,TENOSIQUE
GUANAJUATO,PENJAMO	0.011	HIDALGO,MINERAL,DE,LA,REFORMA
GUANAJUATO,PENJAMO	0.010	JALISCO,COLOTLAN
GUANAJUATO,SAN,FRANCISCO,DEL,RINCON	0.007	GUERRERO,ZAPOTITLAN,TABLAS
GUANAJUATO,SAN,FRANCISCO,DEL,RINCON	0.007	MORELOS,JOJUTLA
GUANAJUATO,SAN,FRANCISCO,DEL,RINCON	0.005	GUERRERO,GENERAL,HELIODORO,CASTILLO
GUANAJUATO,SAN,FRANCISCO,DEL,RINCON	0.007	MORELOS,YAUTEPEC
GUANAJUATO,SAN,FRANCISCO,DEL,RINCON	0.007	GUANAJUATO,IRAPUATO
GUANAJUATO,SAN,FRANCISCO,DEL,RINCON	0.012	TABASCO,TENOSIQUE
GUANAJUATO,SAN,FRANCISCO,DEL,RINCON	0.023	HIDALGO,MINERAL,DE,LA,REFORMA
GUANAJUATO,SAN,FRANCISCO,DEL,RINCON	0.005	CHIHUAHUA,MORELOS
GUANAJUATO,SAN,FRANCISCO,DEL,RINCON	0.019	JALISCO,COLOTLAN
GUANAJUATO,SAN,FRANCISCO,DEL,RINCON	0.007	MICHOACAN,TIQUICHEO,DE,NICOLAS,ROMERO
GUANAJUATO,SAN,FRANCISCO,DEL,RINCON	0.007	QUINTANA,ROO,COZUMEL
GUANAJUATO,SAN,FRANCISCO,DEL,RINCON	0.005	GUANAJUATO,JARAL,DEL,PROGRESO
GUANAJUATO,SAN,FRANCISCO,DEL,RINCON	0.007	MICHOACAN,JIMENEZ
GUANAJUATO,SAN,FRANCISCO,DEL,RINCON	0.005	COAHUILA,MONCLOVA
GUERRERO,ZAPOTITLAN,TABLAS	0.008	TABASCO,TENOSIQUE
GUERRERO,ZAPOTITLAN,TABLAS	0.015	HIDALGO,MINERAL,DE,LA,REFORMA
GUERRERO,ZAPOTITLAN,TABLAS	0.013	JALISCO,COLOTLAN
MORELOS,JOJUTLA	0.008	TABASCO,TENOSIQUE
MORELOS,JOJUTLA	0.015	HIDALGO,MINERAL,DE,LA,REFORMA
MORELOS,JOJUTLA	0.013	JALISCO,COLOTLAN
SONORA,ALAMOS	0.006	NUEVO,LEON,GENERAL,ESCOBEDO
SONORA,ALAMOS	0.006	JALISCO,LA,BARCA
SONORA,ALAMOS	0.006	OAXACA,PUTLA,VILLA,DE,GUERRERO
SONORA,ALAMOS	0.006	MORELOS,JANTETELCO
GUERRERO,GENERAL,HELIODORO,CASTILLO	0.006	TABASCO,TENOSIQUE
GUERRERO,GENERAL,HELIODORO,CASTILLO	0.011	HIDALGO,MINERAL,DE,LA,REFORMA
GUERRERO,GENERAL,HELIODORO,CASTILLO	0.010	JALISCO,COLOTLAN
MORELOS,YAUTEPEC	0.008	TABASCO,TENOSIQUE
MORELOS,YAUTEPEC	0.015	HIDALGO,MINERAL,DE,LA,REFORMA
MORELOS,YAUTEPEC	0.013	JALISCO,COLOTLAN
SONORA,SAN,LUIS,RIO,COLORADO	0.008	HIDALGO,MINERAL,DE,LA,REFORMA
SONORA,SAN,LUIS,RIO,COLORADO	0.006	JALISCO,COLOTLAN
NUEVO,LEON,CHINA	0.008	HIDALGO,MINERAL,DE,LA,REFORMA
NUEVO,LEON,CHINA	0.006	JALISCO,COLOTLAN
GUANAJUATO,IRAPUATO	0.008	TABASCO,TENOSIQUE
GUANAJUATO,IRAPUATO	0.015	HIDALGO,MINERAL,DE,LA,REFORMA
GUANAJUATO,IRAPUATO	0.013	JALISCO,COLOTLAN
GUERRERO,TEPECOACUILCO,DE,TRUJANO	0.008	HIDALGO,MINERAL,DE,LA,REFORMA
GUERRERO,TEPECOACUILCO,DE,TRUJANO	0.006	JALISCO,COLOTLAN
TABASCO,TENOSIQUE	0.026	HIDALGO,MINERAL,DE,LA,REFORMA
TABASCO,TENOSIQUE	0.006	CHIHUAHUA,MORELOS
TABASCO,TENOSIQUE	0.022	JALISCO,COLOTLAN
TABASCO,TENOSIQUE	0.008	MICHOACAN,TIQUICHEO,DE,NICOLAS,ROMERO
TABASCO,TENOSIQUE	0.008	QUINTANA,ROO,COZUMEL
TABASCO,TENOSIQUE	0.006	GUANAJUATO,JARAL,DEL,PROGRESO
TABASCO,TENOSIQUE	0.008	MICHOACAN,JIMENEZ
TABASCO,TENOSIQUE	0.006	COAHUILA,MONCLOVA
HIDALGO,MINERAL,DE,LA,REFORMA	0.008	TAMAULIPAS,RIO,BRAVO
HIDALGO,MINERAL,DE,LA,REFORMA	0.011	CHIHUAHUA,MORELOS
HIDALGO,MINERAL,DE,LA,REFORMA	0.008	VERACRUZ,XALAPA
HIDALGO,MINERAL,DE,LA,REFORMA	0.041	JALISCO,COLOTLAN
HIDALGO,MINERAL,DE,LA,REFORMA	0.008	MEXICO,ALMOLOYA,DE,JUAREZ
HIDALGO,MINERAL,DE,LA,REFORMA	0.015	MICHOACAN,TIQUICHEO,DE,NICOLAS,ROMERO
HIDALGO,MINERAL,DE,LA,REFORMA	0.008	GUANAJUATO,SILAO
HIDALGO,MINERAL,DE,LA,REFORMA	0.008	MICHOACAN,SAHUAYO
HIDALGO,MINERAL,DE,LA,REFORMA	0.008	MICHOACAN,SALVADOR,ESCALANTE
HIDALGO,MINERAL,DE,LA,REFORMA	0.015	QUINTANA,ROO,COZUMEL
HIDALGO,MINERAL,DE,LA,REFORMA	0.008	VERACRUZ,MINATITLAN
HIDALGO,MINERAL,DE,LA,REFORMA	0.008	MEXICO,TONATICO
HIDALGO,MINERAL,DE,LA,REFORMA	0.008	CHIHUAHUA,GOMEZ,FARIAS
HIDALGO,MINERAL,DE,LA,REFORMA	0.008	OAXACA,VILLA,DE,TUTUTEPEC,DE,MELCHOR,OCAMPO
HIDALGO,MINERAL,DE,LA,REFORMA	0.011	GUANAJUATO,JARAL,DEL,PROGRESO
HIDALGO,MINERAL,DE,LA,REFORMA	0.015	MICHOACAN,JIMENEZ
HIDALGO,MINERAL,DE,LA,REFORMA	0.008	SONORA,LA,COLORADA
HIDALGO,MINERAL,DE,LA,REFORMA	0.011	COAHUILA,MONCLOVA
HIDALGO,MINERAL,DE,LA,REFORMA	0.008	OAXACA,SANTA,MARIA,ZACATEPEC
HIDALGO,MINERAL,DE,LA,REFORMA	0.008	PUEBLA,ACAJETE
TAMAULIPAS,RIO,BRAVO	0.006	JALISCO,COLOTLAN
CHIHUAHUA,MORELOS	0.010	JALISCO,COLOTLAN
VERACRUZ,XALAPA	0.006	JALISCO,COLOTLAN
JALISCO,COLOTLAN	0.006	MEXICO,ALMOLOYA,DE,JUAREZ
JALISCO,COLOTLAN	0.013	MICHOACAN,TIQUICHEO,DE,NICOLAS,ROMERO
JALISCO,COLOTLAN	0.006	GUANAJUATO,SILAO
JALISCO,COLOTLAN	0.006	MICHOACAN,SAHUAYO
JALISCO,COLOTLAN	0.006	MICHOACAN,SALVADOR,ESCALANTE
JALISCO,COLOTLAN	0.013	QUINTANA,ROO,COZUMEL
JALISCO,COLOTLAN	0.006	VERACRUZ,MINATITLAN
JALISCO,COLOTLAN	0.006	MEXICO,TONATICO
JALISCO,COLOTLAN	0.006	CHIHUAHUA,GOMEZ,FARIAS
JALISCO,COLOTLAN	0.006	OAXACA,VILLA,DE,TUTUTEPEC,DE,MELCHOR,OCAMPO
JALISCO,COLOTLAN	0.010	GUANAJUATO,JARAL,DEL,PROGRESO
JALISCO,COLOTLAN	0.013	MICHOACAN,JIMENEZ
JALISCO,COLOTLAN	0.006	SONORA,LA,COLORADA
JALISCO,COLOTLAN	0.010	COAHUILA,MONCLOVA
JALISCO,COLOTLAN	0.006	OAXACA,SANTA,MARIA,ZACATEPEC
JALISCO,COLOTLAN	0.006	PUEBLA,ACAJETE
