# Supplementary material for: Analysis of México’s Narco-War Network (2007–2011)
Source: PLoS One. 2015 May 18;10(5):e0126503. doi: 10.1371/journal.pone.0126503 (PMC4436224; doi:10.1371/journal.pone.0126503)
Supplement: S1 Compressed file — Each file contains all the correlations above certain threshold (indicated in the name of the file), during a particular month (also indicated in the name of the file). The file names have the value of θ followed by the number of the i th month, starting from January of 2007 until Sept. 2011. (ZIP) [file pone.0126503.s004.zip › Correlations_by_month/0.005__33.sif]

CHIHUAHUA,JUAREZ	0.038	GUERRERO,ACAPULCO,DE,JUAREZ
CHIHUAHUA,JUAREZ	0.049	DURANGO,GOMEZ,PALACIO
CHIHUAHUA,JUAREZ	0.049	COAHUILA,TORREON
CHIHUAHUA,JUAREZ	0.005	SONORA,NOGALES
CHIHUAHUA,JUAREZ	0.022	NUEVO,LEON,MONTERREY
CHIHUAHUA,JUAREZ	0.027	MICHOACAN,URUAPAN
CHIHUAHUA,JUAREZ	0.011	SINALOA,SINALOA
CHIHUAHUA,JUAREZ	0.011	DURANGO,LERDO
CHIHUAHUA,JUAREZ	0.005	MORELOS,CUERNAVACA
CHIHUAHUA,JUAREZ	0.016	SINALOA,SALVADOR,ALVARADO
CHIHUAHUA,JUAREZ	0.066	GUERRERO,CHILPANCINGO,DE,LOS,BRAVO
CHIHUAHUA,JUAREZ	0.011	MEXICO,NEZAHUALCOYOTL
CHIHUAHUA,JUAREZ	0.005	TAMAULIPAS,NUEVO,LAREDO
CHIHUAHUA,JUAREZ	0.011	JALISCO,GUADALAJARA
CHIHUAHUA,JUAREZ	0.011	CHIHUAHUA,GUADALUPE
CHIHUAHUA,JUAREZ	0.038	BAJA,CALIFORNIA,MEXICALI
CHIHUAHUA,JUAREZ	0.082	SONORA,CAJEME
CHIHUAHUA,JUAREZ	0.005	MICHOACAN,LAZARO,CARDENAS
CHIHUAHUA,JUAREZ	0.027	GUERRERO,TECPAN,DE,GALEANA
CHIHUAHUA,JUAREZ	0.022	SONORA,HERMOSILLO
CHIHUAHUA,JUAREZ	0.005	CHIHUAHUA,CUAUHTEMOC
CHIHUAHUA,JUAREZ	0.011	QUINTANA,ROO,BENITO,JUAREZ
CHIHUAHUA,JUAREZ	0.016	DISTRITO,FEDERAL,GUSTAVO,A.,MADERO
CHIHUAHUA,JUAREZ	0.005	SINALOA,EL,FUERTE
CHIHUAHUA,JUAREZ	0.005	TAMAULIPAS,TAMPICO
CHIHUAHUA,JUAREZ	0.022	CHIHUAHUA,MEOQUI
CHIHUAHUA,JUAREZ	0.016	JALISCO,TLAJOMULCO,DE,ZUÑIGA
CHIHUAHUA,JUAREZ	0.016	MEXICO,NAUCALPAN,DE,JUAREZ
CHIHUAHUA,JUAREZ	0.011	CHIHUAHUA,MADERA
CHIHUAHUA,JUAREZ	0.005	SINALOA,ANGOSTURA
CHIHUAHUA,JUAREZ	0.011	GUANAJUATO,LEON
CHIHUAHUA,JUAREZ	0.011	DISTRITO,FEDERAL,CUAUHTEMOC
CHIHUAHUA,JUAREZ	0.011	CHIHUAHUA,OJINAGA
CHIHUAHUA,JUAREZ	0.011	GUERRERO,ZIRANDARO
CHIHUAHUA,JUAREZ	0.005	GUERRERO,AJUCHITLAN,DEL,PROGRESO
CHIHUAHUA,JUAREZ	0.005	SINALOA,COSALA
CHIHUAHUA,JUAREZ	0.005	CHIHUAHUA,URIQUE
CHIHUAHUA,JUAREZ	0.005	MEXICO,COACALCO,DE,BERRIOZABAL
CHIHUAHUA,JUAREZ	0.005	SAN,LUIS,POTOSI,CIUDAD,VALLES
CHIHUAHUA,JUAREZ	0.005	SINALOA,CHOIX
CHIHUAHUA,JUAREZ	0.005	CHIHUAHUA,AHUMADA
CHIHUAHUA,JUAREZ	0.005	MEXICO,TECAMAC
CHIHUAHUA,JUAREZ	0.022	CHIAPAS,TAPACHULA
CHIHUAHUA,JUAREZ	0.005	CHIHUAHUA,BOCOYNA
CHIHUAHUA,JUAREZ	0.005	SAN,LUIS,POTOSI,SAN,LUIS,POTOSI
CHIHUAHUA,JUAREZ	0.016	TAMAULIPAS,CIUDAD,MADERO
CHIHUAHUA,JUAREZ	0.022	DISTRITO,FEDERAL,MIGUEL,HIDALGO
CHIHUAHUA,JUAREZ	0.022	MICHOACAN,TANCITARO
CHIHUAHUA,JUAREZ	0.005	DURANGO,TAMAZULA
CHIHUAHUA,JUAREZ	0.016	MEXICO,HUIXQUILUCAN
CHIHUAHUA,JUAREZ	0.005	SONORA,MAGDALENA
CHIHUAHUA,JUAREZ	0.011	CHIHUAHUA,GUACHOCHI
CHIHUAHUA,JUAREZ	0.005	MORELOS,JIUTEPEC
CHIHUAHUA,JUAREZ	0.005	OAXACA,OAXACA,DE,JUAREZ
CHIHUAHUA,JUAREZ	0.011	DURANGO,POANAS
CHIHUAHUA,JUAREZ	0.011	NUEVO,LEON,SAN,PEDRO,GARZA,GARCIA
CHIHUAHUA,JUAREZ	0.005	VERACRUZ,ACAJETE
CHIHUAHUA,JUAREZ	0.005	VERACRUZ,PANUCO
CHIHUAHUA,JUAREZ	0.016	MEXICO,TOLUCA
CHIHUAHUA,JUAREZ	0.005	DISTRITO,FEDERAL,COYOACAN
CHIHUAHUA,JUAREZ	0.005	DISTRITO,FEDERAL,XOCHIMILCO
CHIHUAHUA,JUAREZ	0.005	CHIHUAHUA,MORIS
CHIHUAHUA,JUAREZ	0.005	DURANGO,TEPEHUANES
CHIHUAHUA,JUAREZ	0.038	GUERRERO,CHILAPA,DE,ALVAREZ
CHIHUAHUA,JUAREZ	0.060	GUERRERO,TLAPEHUALA
CHIHUAHUA,JUAREZ	0.022	MICHOACAN,COALCOMAN,DE,VAZQUEZ,PALLARES
CHIHUAHUA,JUAREZ	0.005	GUERRERO,GENERAL,HELIODORO,CASTILLO
CHIHUAHUA,JUAREZ	0.011	MORELOS,YAUTEPEC
CHIHUAHUA,JUAREZ	0.016	CAMPECHE,CARMEN
CHIHUAHUA,JUAREZ	0.011	MEXICO,TEXCOCO
CHIHUAHUA,JUAREZ	0.005	OAXACA,JUCHITAN,DE,ZARAGOZA
CHIHUAHUA,JUAREZ	0.005	SONORA,SAN,LUIS,RIO,COLORADO
CHIHUAHUA,JUAREZ	0.005	CHIHUAHUA,CASAS,GRANDES
CHIHUAHUA,JUAREZ	0.005	MEXICO,ATIZAPAN,DE,ZARAGOZA
CHIHUAHUA,JUAREZ	0.027	MEXICO,LUVIANOS
CHIHUAHUA,JUAREZ	0.022	MICHOACAN,MUGICA
CHIHUAHUA,JUAREZ	0.027	MORELOS,TLALTIZAPAN
CHIHUAHUA,JUAREZ	0.011	MICHOACAN,COAHUAYANA
CHIHUAHUA,JUAREZ	0.011	CHIAPAS,FRONTERA,COMALAPA
CHIHUAHUA,JUAREZ	0.005	GUANAJUATO,SALVATIERRA
CHIHUAHUA,JUAREZ	0.005	JALISCO,IXTLAHUACAN,DE,LOS,MEMBRILLOS
CHIHUAHUA,JUAREZ	0.016	JALISCO,OCOTLAN
CHIHUAHUA,JUAREZ	0.011	GUANAJUATO,CUERAMARO
CHIHUAHUA,JUAREZ	0.016	MICHOACAN,HIDALGO
CHIHUAHUA,JUAREZ	0.005	QUINTANA,ROO,OTHON,P.,BLANCO
CHIHUAHUA,JUAREZ	0.005	MICHOACAN,MARAVATIO
CHIHUAHUA,JUAREZ	0.005	OAXACA,SAN,PEDRO,MIXTEPEC,-DTO.,22,-
CHIHUAHUA,JUAREZ	0.011	DURANGO,GUANACEVI
CHIHUAHUA,JUAREZ	0.027	MORELOS,AYALA
CHIHUAHUA,JUAREZ	0.011	CHIAPAS,TUXTLA,CHICO
CHIHUAHUA,JUAREZ	0.005	CHIHUAHUA,BACHINIVA
CHIHUAHUA,JUAREZ	0.011	CHIHUAHUA,BUENAVENTURA
CHIHUAHUA,JUAREZ	0.005	MICHOACAN,BUENAVISTA
CHIHUAHUA,JUAREZ	0.005	MICHOACAN,YURECUARO
CHIHUAHUA,JUAREZ	0.022	GUERRERO,BENITO,JUAREZ
CHIHUAHUA,JUAREZ	0.011	GUANAJUATO,URIANGATO
CHIHUAHUA,JUAREZ	0.005	JALISCO,JOCOTEPEC
CHIHUAHUA,JUAREZ	0.005	JALISCO,TOMATLAN
CHIHUAHUA,JUAREZ	0.016	GUANAJUATO,MOROLEON
CHIHUAHUA,JUAREZ	0.005	MEXICO,AXAPUSCO
CHIHUAHUA,JUAREZ	0.005	CHIAPAS,TONALA
CHIHUAHUA,JUAREZ	0.005	CHIHUAHUA,GALEANA
CHIHUAHUA,JUAREZ	0.038	CHIAPAS,MARQUES,DE,COMILLAS
CHIHUAHUA,JUAREZ	0.016	GUANAJUATO,SILAO
CHIHUAHUA,JUAREZ	0.016	MEXICO,LERMA
CHIHUAHUA,JUAREZ	0.011	MICHOACAN,PARACHO
CHIHUAHUA,JUAREZ	0.011	MORELOS,TEPOZTLAN
CHIHUAHUA,JUAREZ	0.005	OAXACA,SAN,AGUSTIN,LOXICHA
CHIHUAHUA,JUAREZ	0.005	MEXICO,TEMASCALTEPEC
CHIHUAHUA,JUAREZ	0.022	MEXICO,TEOLOYUCAN
CHIHUAHUA,JUAREZ	0.022	PUEBLA,SAN,ANDRES,CHOLULA
CHIHUAHUA,JUAREZ	0.005	OAXACA,MIAHUATLAN,DE,PORFIRIO,DIAZ
CHIHUAHUA,JUAREZ	0.011	JALISCO,TIZAPAN,EL,ALTO
CHIHUAHUA,JUAREZ	0.011	SONORA,NACO
CHIHUAHUA,JUAREZ	0.005	VERACRUZ,CORDOBA
CHIHUAHUA,JUAREZ	0.022	JALISCO,MAGDALENA
CHIHUAHUA,JUAREZ	0.005	MEXICO,OTUMBA
CHIHUAHUA,JUAREZ	0.005	NUEVO,LEON,CIENEGA,DE,FLORES
CHIHUAHUA,JUAREZ	0.005	GUERRERO,JUCHITAN
CHIHUAHUA,JUAREZ	0.005	HIDALGO,ACAXOCHITLAN
CHIHUAHUA,JUAREZ	0.005	JALISCO,EL,ARENAL
CHIHUAHUA,JUAREZ	0.011	TLAXCALA,TLAXCALA
CHIHUAHUA,JUAREZ	0.005	MICHOACAN,BRISEÑAS
CHIHUAHUA,JUAREZ	0.011	HIDALGO,EMILIANO,ZAPATA
CHIHUAHUA,JUAREZ	0.005	JALISCO,EL,GRULLO
CHIHUAHUA,JUAREZ	0.005	MICHOACAN,CHERAN
CHIHUAHUA,JUAREZ	0.005	PUEBLA,PETLALCINGO
CHIHUAHUA,JUAREZ	0.011	PUEBLA,TEPEYAHUALCO
CHIHUAHUA,JUAREZ	0.005	PUEBLA,TEZIUTLAN
CHIHUAHUA,JUAREZ	0.011	TLAXCALA,ATLTZAYANCA
CHIHUAHUA,JUAREZ	0.005	COAHUILA,GENERAL,CEPEDA
CHIHUAHUA,JUAREZ	0.005	JALISCO,AMATITAN
CHIHUAHUA,JUAREZ	0.005	JALISCO,CASIMIRO,CASTILLO
CHIHUAHUA,JUAREZ	0.005	JALISCO,TOTATICHE
CHIHUAHUA,JUAREZ	0.005	OAXACA,SANTA,MARIA,HUAZOLOTITLAN
CHIHUAHUA,JUAREZ	0.005	VERACRUZ,SAN,ANDRES,TENEJAPAN
SINALOA,CULIACAN	0.074	BAJA,CALIFORNIA,TIJUANA
SINALOA,CULIACAN	0.074	CHIHUAHUA,CHIHUAHUA
SINALOA,CULIACAN	0.008	DURANGO,DURANGO
SINALOA,CULIACAN	0.027	SINALOA,NAVOLATO
SINALOA,CULIACAN	0.035	MICHOACAN,MORELIA
SINALOA,CULIACAN	0.008	SINALOA,GUASAVE
SINALOA,CULIACAN	0.027	CHIHUAHUA,HIDALGO,DEL,PARRAL
SINALOA,CULIACAN	0.008	TAMAULIPAS,SAN,FERNANDO
SINALOA,CULIACAN	0.012	JALISCO,ZAPOPAN
SINALOA,CULIACAN	0.008	MICHOACAN,APATZINGAN
SINALOA,CULIACAN	0.008	GUERRERO,PETATLAN
SINALOA,CULIACAN	0.012	GUERRERO,PUNGARABATO
SINALOA,CULIACAN	0.035	DURANGO,PUEBLO,NUEVO
SINALOA,CULIACAN	0.016	DISTRITO,FEDERAL,IZTAPALAPA
SINALOA,CULIACAN	0.016	CHIHUAHUA,DELICIAS
SINALOA,CULIACAN	0.066	CHIHUAHUA,NUEVO,CASAS,GRANDES
SINALOA,CULIACAN	0.012	CHIHUAHUA,CAMARGO
SINALOA,CULIACAN	0.016	GUERRERO,COYUCA,DE,CATALAN
SINALOA,CULIACAN	0.008	AGUASCALIENTES,AGUASCALIENTES
SINALOA,CULIACAN	0.023	CHIHUAHUA,ASCENSION
SINALOA,CULIACAN	0.008	SINALOA,MOCORITO
SINALOA,CULIACAN	0.023	GUERRERO,ZIHUATANEJO,DE,AZUETA
SINALOA,CULIACAN	0.008	GUERRERO,SAN,MIGUEL,TOTOLAPAN
SINALOA,CULIACAN	0.016	CHIHUAHUA,PRAXEDIS,G.,GUERRERO
SINALOA,CULIACAN	0.019	NAYARIT,XALISCO
SINALOA,CULIACAN	0.019	GUERRERO,LA,UNION,DE,ISIDORO,MONTES,DE,OCA
SINALOA,CULIACAN	0.012	GUERRERO,COYUCA,DE,BENITEZ
SINALOA,CULIACAN	0.019	SINALOA,ELOTA
SINALOA,CULIACAN	0.008	SONORA,GENERAL,PLUTARCO,ELIAS,CALLES
SINALOA,CULIACAN	0.016	DURANGO,SAN,DIMAS
SINALOA,CULIACAN	0.008	GUERRERO,AYUTLA,DE,LOS,LIBRES
SINALOA,CULIACAN	0.012	JALISCO,PUERTO,VALLARTA
SINALOA,CULIACAN	0.008	MEXICO,CUAUTITLAN,IZCALLI
SINALOA,CULIACAN	0.012	MORELOS,TEMIXCO
SINALOA,CULIACAN	0.023	NUEVO,LEON,SANTIAGO
SINALOA,CULIACAN	0.016	TABASCO,CENTRO
SINALOA,CULIACAN	0.008	CHIHUAHUA,MATAMOROS
SINALOA,CULIACAN	0.027	DURANGO,EL,ORO
SINALOA,CULIACAN	0.008	COLIMA,MANZANILLO
SINALOA,CULIACAN	0.008	MEXICO,VALLE,DE,CHALCO,SOLIDARIDAD
SINALOA,CULIACAN	0.016	SINALOA,ESCUINAPA
SINALOA,CULIACAN	0.008	CHIHUAHUA,SAUCILLO
SINALOA,CULIACAN	0.023	CHIHUAHUA,URUACHI
SINALOA,CULIACAN	0.016	MICHOACAN,AQUILA
SINALOA,CULIACAN	0.008	MEXICO,CHALCO
SINALOA,CULIACAN	0.008	CHIHUAHUA,BALLEZA
SINALOA,CULIACAN	0.012	CHIHUAHUA,NAMIQUIPA
SINALOA,CULIACAN	0.012	DURANGO,MEZQUITAL
SINALOA,CULIACAN	0.008	GUERRERO,TLAPA,DE,COMONFORT
SINALOA,CULIACAN	0.019	SONORA,ALAMOS
SINALOA,CULIACAN	0.008	SONORA,ARIZPE
SINALOA,CULIACAN	0.008	CHIHUAHUA,CUSIHUIRIACHI
SINALOA,CULIACAN	0.008	MEXICO,TEJUPILCO
SINALOA,CULIACAN	0.008	ZACATECAS,FRESNILLO
SINALOA,CULIACAN	0.019	NUEVO,LEON,GENERAL,ESCOBEDO
SINALOA,CULIACAN	0.008	GUERRERO,CUAJINICUILAPA
SINALOA,CULIACAN	0.016	JALISCO,LA,BARCA
SINALOA,CULIACAN	0.008	QUINTANA,ROO,SOLIDARIDAD
SINALOA,CULIACAN	0.008	MICHOACAN,TACAMBARO
SINALOA,CULIACAN	0.012	VERACRUZ,ISLA
SINALOA,CULIACAN	0.008	DURANGO,MAPIMI
SINALOA,CULIACAN	0.016	OAXACA,PUTLA,VILLA,DE,GUERRERO
SINALOA,CULIACAN	0.008	MORELOS,JANTETELCO
SINALOA,CULIACAN	0.008	MORELOS,MIACATLAN
SINALOA,CULIACAN	0.008	MEXICO,TENANCINGO
SINALOA,CULIACAN	0.008	MEXICO,OZUMBA
SINALOA,CULIACAN	0.008	MEXICO,TLATLAYA
SINALOA,CULIACAN	0.008	DURANGO,SANTA,CLARA
SINALOA,CULIACAN	0.008	SONORA,TRINCHERAS
SINALOA,CULIACAN	0.008	TAMAULIPAS,BURGOS
SINALOA,CULIACAN	0.008	JALISCO,UNION,DE,SAN,ANTONIO
BAJA,CALIFORNIA,TIJUANA	0.082	CHIHUAHUA,CHIHUAHUA
BAJA,CALIFORNIA,TIJUANA	0.009	DURANGO,DURANGO
BAJA,CALIFORNIA,TIJUANA	0.030	SINALOA,NAVOLATO
BAJA,CALIFORNIA,TIJUANA	0.039	MICHOACAN,MORELIA
BAJA,CALIFORNIA,TIJUANA	0.009	SINALOA,GUASAVE
BAJA,CALIFORNIA,TIJUANA	0.030	CHIHUAHUA,HIDALGO,DEL,PARRAL
BAJA,CALIFORNIA,TIJUANA	0.009	TAMAULIPAS,SAN,FERNANDO
BAJA,CALIFORNIA,TIJUANA	0.013	JALISCO,ZAPOPAN
BAJA,CALIFORNIA,TIJUANA	0.009	MICHOACAN,APATZINGAN
BAJA,CALIFORNIA,TIJUANA	0.009	GUERRERO,PETATLAN
BAJA,CALIFORNIA,TIJUANA	0.013	GUERRERO,PUNGARABATO
BAJA,CALIFORNIA,TIJUANA	0.039	DURANGO,PUEBLO,NUEVO
BAJA,CALIFORNIA,TIJUANA	0.017	DISTRITO,FEDERAL,IZTAPALAPA
BAJA,CALIFORNIA,TIJUANA	0.017	CHIHUAHUA,DELICIAS
BAJA,CALIFORNIA,TIJUANA	0.074	CHIHUAHUA,NUEVO,CASAS,GRANDES
BAJA,CALIFORNIA,TIJUANA	0.013	CHIHUAHUA,CAMARGO
BAJA,CALIFORNIA,TIJUANA	0.017	GUERRERO,COYUCA,DE,CATALAN
BAJA,CALIFORNIA,TIJUANA	0.009	AGUASCALIENTES,AGUASCALIENTES
BAJA,CALIFORNIA,TIJUANA	0.026	CHIHUAHUA,ASCENSION
BAJA,CALIFORNIA,TIJUANA	0.009	SINALOA,MOCORITO
BAJA,CALIFORNIA,TIJUANA	0.026	GUERRERO,ZIHUATANEJO,DE,AZUETA
BAJA,CALIFORNIA,TIJUANA	0.009	GUERRERO,SAN,MIGUEL,TOTOLAPAN
BAJA,CALIFORNIA,TIJUANA	0.017	CHIHUAHUA,PRAXEDIS,G.,GUERRERO
BAJA,CALIFORNIA,TIJUANA	0.022	NAYARIT,XALISCO
BAJA,CALIFORNIA,TIJUANA	0.022	GUERRERO,LA,UNION,DE,ISIDORO,MONTES,DE,OCA
BAJA,CALIFORNIA,TIJUANA	0.013	GUERRERO,COYUCA,DE,BENITEZ
BAJA,CALIFORNIA,TIJUANA	0.022	SINALOA,ELOTA
BAJA,CALIFORNIA,TIJUANA	0.009	SONORA,GENERAL,PLUTARCO,ELIAS,CALLES
BAJA,CALIFORNIA,TIJUANA	0.017	DURANGO,SAN,DIMAS
BAJA,CALIFORNIA,TIJUANA	0.009	GUERRERO,AYUTLA,DE,LOS,LIBRES
BAJA,CALIFORNIA,TIJUANA	0.013	JALISCO,PUERTO,VALLARTA
BAJA,CALIFORNIA,TIJUANA	0.009	MEXICO,CUAUTITLAN,IZCALLI
BAJA,CALIFORNIA,TIJUANA	0.013	MORELOS,TEMIXCO
BAJA,CALIFORNIA,TIJUANA	0.026	NUEVO,LEON,SANTIAGO
BAJA,CALIFORNIA,TIJUANA	0.017	TABASCO,CENTRO
BAJA,CALIFORNIA,TIJUANA	0.009	CHIHUAHUA,MATAMOROS
BAJA,CALIFORNIA,TIJUANA	0.030	DURANGO,EL,ORO
BAJA,CALIFORNIA,TIJUANA	0.009	COLIMA,MANZANILLO
BAJA,CALIFORNIA,TIJUANA	0.009	MEXICO,VALLE,DE,CHALCO,SOLIDARIDAD
BAJA,CALIFORNIA,TIJUANA	0.017	SINALOA,ESCUINAPA
BAJA,CALIFORNIA,TIJUANA	0.009	CHIHUAHUA,SAUCILLO
BAJA,CALIFORNIA,TIJUANA	0.026	CHIHUAHUA,URUACHI
BAJA,CALIFORNIA,TIJUANA	0.017	MICHOACAN,AQUILA
BAJA,CALIFORNIA,TIJUANA	0.009	MEXICO,CHALCO
BAJA,CALIFORNIA,TIJUANA	0.009	CHIHUAHUA,BALLEZA
BAJA,CALIFORNIA,TIJUANA	0.013	CHIHUAHUA,NAMIQUIPA
BAJA,CALIFORNIA,TIJUANA	0.013	DURANGO,MEZQUITAL
BAJA,CALIFORNIA,TIJUANA	0.009	GUERRERO,TLAPA,DE,COMONFORT
BAJA,CALIFORNIA,TIJUANA	0.022	SONORA,ALAMOS
BAJA,CALIFORNIA,TIJUANA	0.009	SONORA,ARIZPE
BAJA,CALIFORNIA,TIJUANA	0.009	CHIHUAHUA,CUSIHUIRIACHI
BAJA,CALIFORNIA,TIJUANA	0.009	MEXICO,TEJUPILCO
BAJA,CALIFORNIA,TIJUANA	0.009	ZACATECAS,FRESNILLO
BAJA,CALIFORNIA,TIJUANA	0.022	NUEVO,LEON,GENERAL,ESCOBEDO
BAJA,CALIFORNIA,TIJUANA	0.009	GUERRERO,CUAJINICUILAPA
BAJA,CALIFORNIA,TIJUANA	0.017	JALISCO,LA,BARCA
BAJA,CALIFORNIA,TIJUANA	0.009	QUINTANA,ROO,SOLIDARIDAD
BAJA,CALIFORNIA,TIJUANA	0.009	MICHOACAN,TACAMBARO
BAJA,CALIFORNIA,TIJUANA	0.013	VERACRUZ,ISLA
BAJA,CALIFORNIA,TIJUANA	0.009	DURANGO,MAPIMI
BAJA,CALIFORNIA,TIJUANA	0.017	OAXACA,PUTLA,VILLA,DE,GUERRERO
BAJA,CALIFORNIA,TIJUANA	0.009	MORELOS,JANTETELCO
BAJA,CALIFORNIA,TIJUANA	0.009	MORELOS,MIACATLAN
BAJA,CALIFORNIA,TIJUANA	0.009	MEXICO,TENANCINGO
BAJA,CALIFORNIA,TIJUANA	0.009	MEXICO,OZUMBA
BAJA,CALIFORNIA,TIJUANA	0.009	MEXICO,TLATLAYA
BAJA,CALIFORNIA,TIJUANA	0.009	DURANGO,SANTA,CLARA
BAJA,CALIFORNIA,TIJUANA	0.009	SONORA,TRINCHERAS
BAJA,CALIFORNIA,TIJUANA	0.009	TAMAULIPAS,BURGOS
BAJA,CALIFORNIA,TIJUANA	0.009	JALISCO,UNION,DE,SAN,ANTONIO
CHIHUAHUA,CHIHUAHUA	0.009	DURANGO,DURANGO
CHIHUAHUA,CHIHUAHUA	0.030	SINALOA,NAVOLATO
CHIHUAHUA,CHIHUAHUA	0.039	MICHOACAN,MORELIA
CHIHUAHUA,CHIHUAHUA	0.009	SINALOA,GUASAVE
CHIHUAHUA,CHIHUAHUA	0.030	CHIHUAHUA,HIDALGO,DEL,PARRAL
CHIHUAHUA,CHIHUAHUA	0.009	TAMAULIPAS,SAN,FERNANDO
CHIHUAHUA,CHIHUAHUA	0.013	JALISCO,ZAPOPAN
CHIHUAHUA,CHIHUAHUA	0.009	MICHOACAN,APATZINGAN
CHIHUAHUA,CHIHUAHUA	0.009	GUERRERO,PETATLAN
CHIHUAHUA,CHIHUAHUA	0.013	GUERRERO,PUNGARABATO
CHIHUAHUA,CHIHUAHUA	0.039	DURANGO,PUEBLO,NUEVO
CHIHUAHUA,CHIHUAHUA	0.017	DISTRITO,FEDERAL,IZTAPALAPA
CHIHUAHUA,CHIHUAHUA	0.017	CHIHUAHUA,DELICIAS
CHIHUAHUA,CHIHUAHUA	0.074	CHIHUAHUA,NUEVO,CASAS,GRANDES
CHIHUAHUA,CHIHUAHUA	0.013	CHIHUAHUA,CAMARGO
CHIHUAHUA,CHIHUAHUA	0.017	GUERRERO,COYUCA,DE,CATALAN
CHIHUAHUA,CHIHUAHUA	0.009	AGUASCALIENTES,AGUASCALIENTES
CHIHUAHUA,CHIHUAHUA	0.026	CHIHUAHUA,ASCENSION
CHIHUAHUA,CHIHUAHUA	0.009	SINALOA,MOCORITO
CHIHUAHUA,CHIHUAHUA	0.026	GUERRERO,ZIHUATANEJO,DE,AZUETA
CHIHUAHUA,CHIHUAHUA	0.009	GUERRERO,SAN,MIGUEL,TOTOLAPAN
CHIHUAHUA,CHIHUAHUA	0.017	CHIHUAHUA,PRAXEDIS,G.,GUERRERO
CHIHUAHUA,CHIHUAHUA	0.022	NAYARIT,XALISCO
CHIHUAHUA,CHIHUAHUA	0.022	GUERRERO,LA,UNION,DE,ISIDORO,MONTES,DE,OCA
CHIHUAHUA,CHIHUAHUA	0.013	GUERRERO,COYUCA,DE,BENITEZ
CHIHUAHUA,CHIHUAHUA	0.022	SINALOA,ELOTA
CHIHUAHUA,CHIHUAHUA	0.009	SONORA,GENERAL,PLUTARCO,ELIAS,CALLES
CHIHUAHUA,CHIHUAHUA	0.017	DURANGO,SAN,DIMAS
CHIHUAHUA,CHIHUAHUA	0.009	GUERRERO,AYUTLA,DE,LOS,LIBRES
CHIHUAHUA,CHIHUAHUA	0.013	JALISCO,PUERTO,VALLARTA
CHIHUAHUA,CHIHUAHUA	0.009	MEXICO,CUAUTITLAN,IZCALLI
CHIHUAHUA,CHIHUAHUA	0.013	MORELOS,TEMIXCO
CHIHUAHUA,CHIHUAHUA	0.026	NUEVO,LEON,SANTIAGO
CHIHUAHUA,CHIHUAHUA	0.017	TABASCO,CENTRO
CHIHUAHUA,CHIHUAHUA	0.009	CHIHUAHUA,MATAMOROS
CHIHUAHUA,CHIHUAHUA	0.030	DURANGO,EL,ORO
CHIHUAHUA,CHIHUAHUA	0.009	COLIMA,MANZANILLO
CHIHUAHUA,CHIHUAHUA	0.009	MEXICO,VALLE,DE,CHALCO,SOLIDARIDAD
CHIHUAHUA,CHIHUAHUA	0.017	SINALOA,ESCUINAPA
CHIHUAHUA,CHIHUAHUA	0.009	CHIHUAHUA,SAUCILLO
CHIHUAHUA,CHIHUAHUA	0.026	CHIHUAHUA,URUACHI
CHIHUAHUA,CHIHUAHUA	0.017	MICHOACAN,AQUILA
CHIHUAHUA,CHIHUAHUA	0.009	MEXICO,CHALCO
CHIHUAHUA,CHIHUAHUA	0.009	CHIHUAHUA,BALLEZA
CHIHUAHUA,CHIHUAHUA	0.013	CHIHUAHUA,NAMIQUIPA
CHIHUAHUA,CHIHUAHUA	0.013	DURANGO,MEZQUITAL
CHIHUAHUA,CHIHUAHUA	0.009	GUERRERO,TLAPA,DE,COMONFORT
CHIHUAHUA,CHIHUAHUA	0.022	SONORA,ALAMOS
CHIHUAHUA,CHIHUAHUA	0.009	SONORA,ARIZPE
CHIHUAHUA,CHIHUAHUA	0.009	CHIHUAHUA,CUSIHUIRIACHI
CHIHUAHUA,CHIHUAHUA	0.009	MEXICO,TEJUPILCO
CHIHUAHUA,CHIHUAHUA	0.009	ZACATECAS,FRESNILLO
CHIHUAHUA,CHIHUAHUA	0.022	NUEVO,LEON,GENERAL,ESCOBEDO
CHIHUAHUA,CHIHUAHUA	0.009	GUERRERO,CUAJINICUILAPA
CHIHUAHUA,CHIHUAHUA	0.017	JALISCO,LA,BARCA
CHIHUAHUA,CHIHUAHUA	0.009	QUINTANA,ROO,SOLIDARIDAD
CHIHUAHUA,CHIHUAHUA	0.009	MICHOACAN,TACAMBARO
CHIHUAHUA,CHIHUAHUA	0.013	VERACRUZ,ISLA
CHIHUAHUA,CHIHUAHUA	0.009	DURANGO,MAPIMI
CHIHUAHUA,CHIHUAHUA	0.017	OAXACA,PUTLA,VILLA,DE,GUERRERO
CHIHUAHUA,CHIHUAHUA	0.009	MORELOS,JANTETELCO
CHIHUAHUA,CHIHUAHUA	0.009	MORELOS,MIACATLAN
CHIHUAHUA,CHIHUAHUA	0.009	MEXICO,TENANCINGO
CHIHUAHUA,CHIHUAHUA	0.009	MEXICO,OZUMBA
CHIHUAHUA,CHIHUAHUA	0.009	MEXICO,TLATLAYA
CHIHUAHUA,CHIHUAHUA	0.009	DURANGO,SANTA,CLARA
CHIHUAHUA,CHIHUAHUA	0.009	SONORA,TRINCHERAS
CHIHUAHUA,CHIHUAHUA	0.009	TAMAULIPAS,BURGOS
CHIHUAHUA,CHIHUAHUA	0.009	JALISCO,UNION,DE,SAN,ANTONIO
GUERRERO,ACAPULCO,DE,JUAREZ	0.014	DURANGO,GOMEZ,PALACIO
GUERRERO,ACAPULCO,DE,JUAREZ	0.014	COAHUILA,TORREON
GUERRERO,ACAPULCO,DE,JUAREZ	0.006	NUEVO,LEON,MONTERREY
GUERRERO,ACAPULCO,DE,JUAREZ	0.008	MICHOACAN,URUAPAN
GUERRERO,ACAPULCO,DE,JUAREZ	0.019	GUERRERO,CHILPANCINGO,DE,LOS,BRAVO
GUERRERO,ACAPULCO,DE,JUAREZ	0.011	BAJA,CALIFORNIA,MEXICALI
GUERRERO,ACAPULCO,DE,JUAREZ	0.024	SONORA,CAJEME
GUERRERO,ACAPULCO,DE,JUAREZ	0.008	GUERRERO,TECPAN,DE,GALEANA
GUERRERO,ACAPULCO,DE,JUAREZ	0.006	SONORA,HERMOSILLO
GUERRERO,ACAPULCO,DE,JUAREZ	0.006	CHIHUAHUA,MEOQUI
GUERRERO,ACAPULCO,DE,JUAREZ	0.006	CHIAPAS,TAPACHULA
GUERRERO,ACAPULCO,DE,JUAREZ	0.006	DISTRITO,FEDERAL,MIGUEL,HIDALGO
GUERRERO,ACAPULCO,DE,JUAREZ	0.006	MICHOACAN,TANCITARO
GUERRERO,ACAPULCO,DE,JUAREZ	0.011	GUERRERO,CHILAPA,DE,ALVAREZ
GUERRERO,ACAPULCO,DE,JUAREZ	0.018	GUERRERO,TLAPEHUALA
GUERRERO,ACAPULCO,DE,JUAREZ	0.006	MICHOACAN,COALCOMAN,DE,VAZQUEZ,PALLARES
GUERRERO,ACAPULCO,DE,JUAREZ	0.008	MEXICO,LUVIANOS
GUERRERO,ACAPULCO,DE,JUAREZ	0.006	MICHOACAN,MUGICA
GUERRERO,ACAPULCO,DE,JUAREZ	0.008	MORELOS,TLALTIZAPAN
GUERRERO,ACAPULCO,DE,JUAREZ	0.008	MORELOS,AYALA
GUERRERO,ACAPULCO,DE,JUAREZ	0.006	GUERRERO,BENITO,JUAREZ
GUERRERO,ACAPULCO,DE,JUAREZ	0.011	CHIAPAS,MARQUES,DE,COMILLAS
GUERRERO,ACAPULCO,DE,JUAREZ	0.006	MEXICO,TEOLOYUCAN
GUERRERO,ACAPULCO,DE,JUAREZ	0.006	PUEBLA,SAN,ANDRES,CHOLULA
GUERRERO,ACAPULCO,DE,JUAREZ	0.006	JALISCO,MAGDALENA
DURANGO,GOMEZ,PALACIO	0.018	COAHUILA,TORREON
DURANGO,GOMEZ,PALACIO	0.008	NUEVO,LEON,MONTERREY
DURANGO,GOMEZ,PALACIO	0.010	MICHOACAN,URUAPAN
DURANGO,GOMEZ,PALACIO	0.006	SINALOA,SALVADOR,ALVARADO
DURANGO,GOMEZ,PALACIO	0.025	GUERRERO,CHILPANCINGO,DE,LOS,BRAVO
DURANGO,GOMEZ,PALACIO	0.014	BAJA,CALIFORNIA,MEXICALI
DURANGO,GOMEZ,PALACIO	0.031	SONORA,CAJEME
DURANGO,GOMEZ,PALACIO	0.010	GUERRERO,TECPAN,DE,GALEANA
DURANGO,GOMEZ,PALACIO	0.008	SONORA,HERMOSILLO
DURANGO,GOMEZ,PALACIO	0.006	DISTRITO,FEDERAL,GUSTAVO,A.,MADERO
DURANGO,GOMEZ,PALACIO	0.008	CHIHUAHUA,MEOQUI
DURANGO,GOMEZ,PALACIO	0.006	JALISCO,TLAJOMULCO,DE,ZUÑIGA
DURANGO,GOMEZ,PALACIO	0.006	MEXICO,NAUCALPAN,DE,JUAREZ
DURANGO,GOMEZ,PALACIO	0.008	CHIAPAS,TAPACHULA
DURANGO,GOMEZ,PALACIO	0.006	TAMAULIPAS,CIUDAD,MADERO
DURANGO,GOMEZ,PALACIO	0.008	DISTRITO,FEDERAL,MIGUEL,HIDALGO
DURANGO,GOMEZ,PALACIO	0.008	MICHOACAN,TANCITARO
DURANGO,GOMEZ,PALACIO	0.006	MEXICO,HUIXQUILUCAN
DURANGO,GOMEZ,PALACIO	0.006	MEXICO,TOLUCA
DURANGO,GOMEZ,PALACIO	0.014	GUERRERO,CHILAPA,DE,ALVAREZ
DURANGO,GOMEZ,PALACIO	0.023	GUERRERO,TLAPEHUALA
DURANGO,GOMEZ,PALACIO	0.008	MICHOACAN,COALCOMAN,DE,VAZQUEZ,PALLARES
DURANGO,GOMEZ,PALACIO	0.006	CAMPECHE,CARMEN
DURANGO,GOMEZ,PALACIO	0.010	MEXICO,LUVIANOS
DURANGO,GOMEZ,PALACIO	0.008	MICHOACAN,MUGICA
DURANGO,GOMEZ,PALACIO	0.010	MORELOS,TLALTIZAPAN
DURANGO,GOMEZ,PALACIO	0.006	JALISCO,OCOTLAN
DURANGO,GOMEZ,PALACIO	0.006	MICHOACAN,HIDALGO
DURANGO,GOMEZ,PALACIO	0.010	MORELOS,AYALA
DURANGO,GOMEZ,PALACIO	0.008	GUERRERO,BENITO,JUAREZ
DURANGO,GOMEZ,PALACIO	0.006	GUANAJUATO,MOROLEON
DURANGO,GOMEZ,PALACIO	0.014	CHIAPAS,MARQUES,DE,COMILLAS
DURANGO,GOMEZ,PALACIO	0.006	GUANAJUATO,SILAO
DURANGO,GOMEZ,PALACIO	0.006	MEXICO,LERMA
DURANGO,GOMEZ,PALACIO	0.008	MEXICO,TEOLOYUCAN
DURANGO,GOMEZ,PALACIO	0.008	PUEBLA,SAN,ANDRES,CHOLULA
DURANGO,GOMEZ,PALACIO	0.008	JALISCO,MAGDALENA
COAHUILA,TORREON	0.008	NUEVO,LEON,MONTERREY
COAHUILA,TORREON	0.010	MICHOACAN,URUAPAN
COAHUILA,TORREON	0.006	SINALOA,SALVADOR,ALVARADO
COAHUILA,TORREON	0.025	GUERRERO,CHILPANCINGO,DE,LOS,BRAVO
COAHUILA,TORREON	0.014	BAJA,CALIFORNIA,MEXICALI
COAHUILA,TORREON	0.031	SONORA,CAJEME
COAHUILA,TORREON	0.010	GUERRERO,TECPAN,DE,GALEANA
COAHUILA,TORREON	0.008	SONORA,HERMOSILLO
COAHUILA,TORREON	0.006	DISTRITO,FEDERAL,GUSTAVO,A.,MADERO
COAHUILA,TORREON	0.008	CHIHUAHUA,MEOQUI
COAHUILA,TORREON	0.006	JALISCO,TLAJOMULCO,DE,ZUÑIGA
COAHUILA,TORREON	0.006	MEXICO,NAUCALPAN,DE,JUAREZ
COAHUILA,TORREON	0.008	CHIAPAS,TAPACHULA
COAHUILA,TORREON	0.006	TAMAULIPAS,CIUDAD,MADERO
COAHUILA,TORREON	0.008	DISTRITO,FEDERAL,MIGUEL,HIDALGO
COAHUILA,TORREON	0.008	MICHOACAN,TANCITARO
COAHUILA,TORREON	0.006	MEXICO,HUIXQUILUCAN
COAHUILA,TORREON	0.006	MEXICO,TOLUCA
COAHUILA,TORREON	0.014	GUERRERO,CHILAPA,DE,ALVAREZ
COAHUILA,TORREON	0.023	GUERRERO,TLAPEHUALA
COAHUILA,TORREON	0.008	MICHOACAN,COALCOMAN,DE,VAZQUEZ,PALLARES
COAHUILA,TORREON	0.006	CAMPECHE,CARMEN
COAHUILA,TORREON	0.010	MEXICO,LUVIANOS
COAHUILA,TORREON	0.008	MICHOACAN,MUGICA
COAHUILA,TORREON	0.010	MORELOS,TLALTIZAPAN
COAHUILA,TORREON	0.006	JALISCO,OCOTLAN
COAHUILA,TORREON	0.006	MICHOACAN,HIDALGO
COAHUILA,TORREON	0.010	MORELOS,AYALA
COAHUILA,TORREON	0.008	GUERRERO,BENITO,JUAREZ
COAHUILA,TORREON	0.006	GUANAJUATO,MOROLEON
COAHUILA,TORREON	0.014	CHIAPAS,MARQUES,DE,COMILLAS
COAHUILA,TORREON	0.006	GUANAJUATO,SILAO
COAHUILA,TORREON	0.006	MEXICO,LERMA
COAHUILA,TORREON	0.008	MEXICO,TEOLOYUCAN
COAHUILA,TORREON	0.008	PUEBLA,SAN,ANDRES,CHOLULA
COAHUILA,TORREON	0.008	JALISCO,MAGDALENA
DURANGO,DURANGO	0.008	CHIHUAHUA,NUEVO,CASAS,GRANDES
SINALOA,NAVOLATO	0.014	MICHOACAN,MORELIA
SINALOA,NAVOLATO	0.011	CHIHUAHUA,HIDALGO,DEL,PARRAL
SINALOA,NAVOLATO	0.014	DURANGO,PUEBLO,NUEVO
SINALOA,NAVOLATO	0.006	DISTRITO,FEDERAL,IZTAPALAPA
SINALOA,NAVOLATO	0.006	CHIHUAHUA,DELICIAS
SINALOA,NAVOLATO	0.027	CHIHUAHUA,NUEVO,CASAS,GRANDES
SINALOA,NAVOLATO	0.006	GUERRERO,COYUCA,DE,CATALAN
SINALOA,NAVOLATO	0.010	CHIHUAHUA,ASCENSION
SINALOA,NAVOLATO	0.010	GUERRERO,ZIHUATANEJO,DE,AZUETA
SINALOA,NAVOLATO	0.006	CHIHUAHUA,PRAXEDIS,G.,GUERRERO
SINALOA,NAVOLATO	0.008	NAYARIT,XALISCO
SINALOA,NAVOLATO	0.008	GUERRERO,LA,UNION,DE,ISIDORO,MONTES,DE,OCA
SINALOA,NAVOLATO	0.008	SINALOA,ELOTA
SINALOA,NAVOLATO	0.006	DURANGO,SAN,DIMAS
SINALOA,NAVOLATO	0.010	NUEVO,LEON,SANTIAGO
SINALOA,NAVOLATO	0.006	TABASCO,CENTRO
SINALOA,NAVOLATO	0.011	DURANGO,EL,ORO
SINALOA,NAVOLATO	0.006	SINALOA,ESCUINAPA
SINALOA,NAVOLATO	0.010	CHIHUAHUA,URUACHI
SINALOA,NAVOLATO	0.006	MICHOACAN,AQUILA
SINALOA,NAVOLATO	0.008	SONORA,ALAMOS
SINALOA,NAVOLATO	0.008	NUEVO,LEON,GENERAL,ESCOBEDO
SINALOA,NAVOLATO	0.006	JALISCO,LA,BARCA
SINALOA,NAVOLATO	0.006	OAXACA,PUTLA,VILLA,DE,GUERRERO
NUEVO,LEON,MONTERREY	0.011	GUERRERO,CHILPANCINGO,DE,LOS,BRAVO
NUEVO,LEON,MONTERREY	0.006	BAJA,CALIFORNIA,MEXICALI
NUEVO,LEON,MONTERREY	0.014	SONORA,CAJEME
NUEVO,LEON,MONTERREY	0.006	GUERRERO,CHILAPA,DE,ALVAREZ
NUEVO,LEON,MONTERREY	0.010	GUERRERO,TLAPEHUALA
NUEVO,LEON,MONTERREY	0.006	CHIAPAS,MARQUES,DE,COMILLAS
MICHOACAN,MORELIA	0.014	CHIHUAHUA,HIDALGO,DEL,PARRAL
MICHOACAN,MORELIA	0.006	JALISCO,ZAPOPAN
MICHOACAN,MORELIA	0.006	GUERRERO,PUNGARABATO
MICHOACAN,MORELIA	0.018	DURANGO,PUEBLO,NUEVO
MICHOACAN,MORELIA	0.008	DISTRITO,FEDERAL,IZTAPALAPA
MICHOACAN,MORELIA	0.008	CHIHUAHUA,DELICIAS
MICHOACAN,MORELIA	0.035	CHIHUAHUA,NUEVO,CASAS,GRANDES
MICHOACAN,MORELIA	0.006	CHIHUAHUA,CAMARGO
MICHOACAN,MORELIA	0.008	GUERRERO,COYUCA,DE,CATALAN
MICHOACAN,MORELIA	0.012	CHIHUAHUA,ASCENSION
MICHOACAN,MORELIA	0.012	GUERRERO,ZIHUATANEJO,DE,AZUETA
MICHOACAN,MORELIA	0.008	CHIHUAHUA,PRAXEDIS,G.,GUERRERO
MICHOACAN,MORELIA	0.010	NAYARIT,XALISCO
MICHOACAN,MORELIA	0.010	GUERRERO,LA,UNION,DE,ISIDORO,MONTES,DE,OCA
MICHOACAN,MORELIA	0.006	GUERRERO,COYUCA,DE,BENITEZ
MICHOACAN,MORELIA	0.010	SINALOA,ELOTA
MICHOACAN,MORELIA	0.008	DURANGO,SAN,DIMAS
MICHOACAN,MORELIA	0.006	JALISCO,PUERTO,VALLARTA
MICHOACAN,MORELIA	0.006	MORELOS,TEMIXCO
MICHOACAN,MORELIA	0.012	NUEVO,LEON,SANTIAGO
MICHOACAN,MORELIA	0.008	TABASCO,CENTRO
MICHOACAN,MORELIA	0.014	DURANGO,EL,ORO
MICHOACAN,MORELIA	0.008	SINALOA,ESCUINAPA
MICHOACAN,MORELIA	0.012	CHIHUAHUA,URUACHI
MICHOACAN,MORELIA	0.008	MICHOACAN,AQUILA
MICHOACAN,MORELIA	0.006	CHIHUAHUA,NAMIQUIPA
MICHOACAN,MORELIA	0.006	DURANGO,MEZQUITAL
MICHOACAN,MORELIA	0.010	SONORA,ALAMOS
MICHOACAN,MORELIA	0.010	NUEVO,LEON,GENERAL,ESCOBEDO
MICHOACAN,MORELIA	0.008	JALISCO,LA,BARCA
MICHOACAN,MORELIA	0.006	VERACRUZ,ISLA
MICHOACAN,MORELIA	0.008	OAXACA,PUTLA,VILLA,DE,GUERRERO
SINALOA,GUASAVE	0.008	CHIHUAHUA,NUEVO,CASAS,GRANDES
CHIHUAHUA,HIDALGO,DEL,PARRAL	0.014	DURANGO,PUEBLO,NUEVO
CHIHUAHUA,HIDALGO,DEL,PARRAL	0.006	DISTRITO,FEDERAL,IZTAPALAPA
CHIHUAHUA,HIDALGO,DEL,PARRAL	0.006	CHIHUAHUA,DELICIAS
CHIHUAHUA,HIDALGO,DEL,PARRAL	0.027	CHIHUAHUA,NUEVO,CASAS,GRANDES
CHIHUAHUA,HIDALGO,DEL,PARRAL	0.006	GUERRERO,COYUCA,DE,CATALAN
CHIHUAHUA,HIDALGO,DEL,PARRAL	0.010	CHIHUAHUA,ASCENSION
CHIHUAHUA,HIDALGO,DEL,PARRAL	0.010	GUERRERO,ZIHUATANEJO,DE,AZUETA
CHIHUAHUA,HIDALGO,DEL,PARRAL	0.006	CHIHUAHUA,PRAXEDIS,G.,GUERRERO
CHIHUAHUA,HIDALGO,DEL,PARRAL	0.008	NAYARIT,XALISCO
CHIHUAHUA,HIDALGO,DEL,PARRAL	0.008	GUERRERO,LA,UNION,DE,ISIDORO,MONTES,DE,OCA
CHIHUAHUA,HIDALGO,DEL,PARRAL	0.008	SINALOA,ELOTA
CHIHUAHUA,HIDALGO,DEL,PARRAL	0.006	DURANGO,SAN,DIMAS
CHIHUAHUA,HIDALGO,DEL,PARRAL	0.010	NUEVO,LEON,SANTIAGO
CHIHUAHUA,HIDALGO,DEL,PARRAL	0.006	TABASCO,CENTRO
CHIHUAHUA,HIDALGO,DEL,PARRAL	0.011	DURANGO,EL,ORO
CHIHUAHUA,HIDALGO,DEL,PARRAL	0.006	SINALOA,ESCUINAPA
CHIHUAHUA,HIDALGO,DEL,PARRAL	0.010	CHIHUAHUA,URUACHI
CHIHUAHUA,HIDALGO,DEL,PARRAL	0.006	MICHOACAN,AQUILA
CHIHUAHUA,HIDALGO,DEL,PARRAL	0.008	SONORA,ALAMOS
CHIHUAHUA,HIDALGO,DEL,PARRAL	0.008	NUEVO,LEON,GENERAL,ESCOBEDO
CHIHUAHUA,HIDALGO,DEL,PARRAL	0.006	JALISCO,LA,BARCA
CHIHUAHUA,HIDALGO,DEL,PARRAL	0.006	OAXACA,PUTLA,VILLA,DE,GUERRERO
MICHOACAN,URUAPAN	0.014	GUERRERO,CHILPANCINGO,DE,LOS,BRAVO
MICHOACAN,URUAPAN	0.008	BAJA,CALIFORNIA,MEXICALI
MICHOACAN,URUAPAN	0.017	SONORA,CAJEME
MICHOACAN,URUAPAN	0.006	GUERRERO,TECPAN,DE,GALEANA
MICHOACAN,URUAPAN	0.008	GUERRERO,CHILAPA,DE,ALVAREZ
MICHOACAN,URUAPAN	0.013	GUERRERO,TLAPEHUALA
MICHOACAN,URUAPAN	0.006	MEXICO,LUVIANOS
MICHOACAN,URUAPAN	0.006	MORELOS,TLALTIZAPAN
MICHOACAN,URUAPAN	0.006	MORELOS,AYALA
MICHOACAN,URUAPAN	0.008	CHIAPAS,MARQUES,DE,COMILLAS
SINALOA,SINALOA	0.005	GUERRERO,CHILPANCINGO,DE,LOS,BRAVO
SINALOA,SINALOA	0.007	SONORA,CAJEME
SINALOA,SINALOA	0.005	GUERRERO,TLAPEHUALA
DURANGO,LERDO	0.005	GUERRERO,CHILPANCINGO,DE,LOS,BRAVO
DURANGO,LERDO	0.007	SONORA,CAJEME
DURANGO,LERDO	0.005	GUERRERO,TLAPEHUALA
SINALOA,SALVADOR,ALVARADO	0.008	GUERRERO,CHILPANCINGO,DE,LOS,BRAVO
SINALOA,SALVADOR,ALVARADO	0.010	SONORA,CAJEME
SINALOA,SALVADOR,ALVARADO	0.008	GUERRERO,TLAPEHUALA
TAMAULIPAS,SAN,FERNANDO	0.008	CHIHUAHUA,NUEVO,CASAS,GRANDES
GUERRERO,CHILPANCINGO,DE,LOS,BRAVO	0.005	MEXICO,NEZAHUALCOYOTL
GUERRERO,CHILPANCINGO,DE,LOS,BRAVO	0.005	JALISCO,GUADALAJARA
GUERRERO,CHILPANCINGO,DE,LOS,BRAVO	0.005	CHIHUAHUA,GUADALUPE
GUERRERO,CHILPANCINGO,DE,LOS,BRAVO	0.019	BAJA,CALIFORNIA,MEXICALI
GUERRERO,CHILPANCINGO,DE,LOS,BRAVO	0.041	SONORA,CAJEME
GUERRERO,CHILPANCINGO,DE,LOS,BRAVO	0.014	GUERRERO,TECPAN,DE,GALEANA
GUERRERO,CHILPANCINGO,DE,LOS,BRAVO	0.011	SONORA,HERMOSILLO
GUERRERO,CHILPANCINGO,DE,LOS,BRAVO	0.005	QUINTANA,ROO,BENITO,JUAREZ
GUERRERO,CHILPANCINGO,DE,LOS,BRAVO	0.008	DISTRITO,FEDERAL,GUSTAVO,A.,MADERO
GUERRERO,CHILPANCINGO,DE,LOS,BRAVO	0.011	CHIHUAHUA,MEOQUI
GUERRERO,CHILPANCINGO,DE,LOS,BRAVO	0.008	JALISCO,TLAJOMULCO,DE,ZUÑIGA
GUERRERO,CHILPANCINGO,DE,LOS,BRAVO	0.008	MEXICO,NAUCALPAN,DE,JUAREZ
GUERRERO,CHILPANCINGO,DE,LOS,BRAVO	0.005	CHIHUAHUA,MADERA
GUERRERO,CHILPANCINGO,DE,LOS,BRAVO	0.005	GUANAJUATO,LEON
GUERRERO,CHILPANCINGO,DE,LOS,BRAVO	0.005	DISTRITO,FEDERAL,CUAUHTEMOC
GUERRERO,CHILPANCINGO,DE,LOS,BRAVO	0.005	CHIHUAHUA,OJINAGA
GUERRERO,CHILPANCINGO,DE,LOS,BRAVO	0.005	GUERRERO,ZIRANDARO
GUERRERO,CHILPANCINGO,DE,LOS,BRAVO	0.011	CHIAPAS,TAPACHULA
GUERRERO,CHILPANCINGO,DE,LOS,BRAVO	0.008	TAMAULIPAS,CIUDAD,MADERO
GUERRERO,CHILPANCINGO,DE,LOS,BRAVO	0.011	DISTRITO,FEDERAL,MIGUEL,HIDALGO
GUERRERO,CHILPANCINGO,DE,LOS,BRAVO	0.011	MICHOACAN,TANCITARO
GUERRERO,CHILPANCINGO,DE,LOS,BRAVO	0.008	MEXICO,HUIXQUILUCAN
GUERRERO,CHILPANCINGO,DE,LOS,BRAVO	0.005	CHIHUAHUA,GUACHOCHI
GUERRERO,CHILPANCINGO,DE,LOS,BRAVO	0.005	DURANGO,POANAS
GUERRERO,CHILPANCINGO,DE,LOS,BRAVO	0.005	NUEVO,LEON,SAN,PEDRO,GARZA,GARCIA
GUERRERO,CHILPANCINGO,DE,LOS,BRAVO	0.008	MEXICO,TOLUCA
GUERRERO,CHILPANCINGO,DE,LOS,BRAVO	0.019	GUERRERO,CHILAPA,DE,ALVAREZ
GUERRERO,CHILPANCINGO,DE,LOS,BRAVO	0.030	GUERRERO,TLAPEHUALA
GUERRERO,CHILPANCINGO,DE,LOS,BRAVO	0.011	MICHOACAN,COALCOMAN,DE,VAZQUEZ,PALLARES
GUERRERO,CHILPANCINGO,DE,LOS,BRAVO	0.005	MORELOS,YAUTEPEC
GUERRERO,CHILPANCINGO,DE,LOS,BRAVO	0.008	CAMPECHE,CARMEN
GUERRERO,CHILPANCINGO,DE,LOS,BRAVO	0.005	MEXICO,TEXCOCO
GUERRERO,CHILPANCINGO,DE,LOS,BRAVO	0.014	MEXICO,LUVIANOS
GUERRERO,CHILPANCINGO,DE,LOS,BRAVO	0.011	MICHOACAN,MUGICA
GUERRERO,CHILPANCINGO,DE,LOS,BRAVO	0.014	MORELOS,TLALTIZAPAN
GUERRERO,CHILPANCINGO,DE,LOS,BRAVO	0.005	MICHOACAN,COAHUAYANA
GUERRERO,CHILPANCINGO,DE,LOS,BRAVO	0.005	CHIAPAS,FRONTERA,COMALAPA
GUERRERO,CHILPANCINGO,DE,LOS,BRAVO	0.008	JALISCO,OCOTLAN
GUERRERO,CHILPANCINGO,DE,LOS,BRAVO	0.005	GUANAJUATO,CUERAMARO
GUERRERO,CHILPANCINGO,DE,LOS,BRAVO	0.008	MICHOACAN,HIDALGO
GUERRERO,CHILPANCINGO,DE,LOS,BRAVO	0.005	DURANGO,GUANACEVI
GUERRERO,CHILPANCINGO,DE,LOS,BRAVO	0.014	MORELOS,AYALA
GUERRERO,CHILPANCINGO,DE,LOS,BRAVO	0.005	CHIAPAS,TUXTLA,CHICO
GUERRERO,CHILPANCINGO,DE,LOS,BRAVO	0.005	CHIHUAHUA,BUENAVENTURA
GUERRERO,CHILPANCINGO,DE,LOS,BRAVO	0.011	GUERRERO,BENITO,JUAREZ
GUERRERO,CHILPANCINGO,DE,LOS,BRAVO	0.005	GUANAJUATO,URIANGATO
GUERRERO,CHILPANCINGO,DE,LOS,BRAVO	0.008	GUANAJUATO,MOROLEON
GUERRERO,CHILPANCINGO,DE,LOS,BRAVO	0.019	CHIAPAS,MARQUES,DE,COMILLAS
GUERRERO,CHILPANCINGO,DE,LOS,BRAVO	0.008	GUANAJUATO,SILAO
GUERRERO,CHILPANCINGO,DE,LOS,BRAVO	0.008	MEXICO,LERMA
GUERRERO,CHILPANCINGO,DE,LOS,BRAVO	0.005	MICHOACAN,PARACHO
GUERRERO,CHILPANCINGO,DE,LOS,BRAVO	0.005	MORELOS,TEPOZTLAN
GUERRERO,CHILPANCINGO,DE,LOS,BRAVO	0.011	MEXICO,TEOLOYUCAN
GUERRERO,CHILPANCINGO,DE,LOS,BRAVO	0.011	PUEBLA,SAN,ANDRES,CHOLULA
GUERRERO,CHILPANCINGO,DE,LOS,BRAVO	0.005	JALISCO,TIZAPAN,EL,ALTO
GUERRERO,CHILPANCINGO,DE,LOS,BRAVO	0.005	SONORA,NACO
GUERRERO,CHILPANCINGO,DE,LOS,BRAVO	0.011	JALISCO,MAGDALENA
GUERRERO,CHILPANCINGO,DE,LOS,BRAVO	0.005	TLAXCALA,TLAXCALA
GUERRERO,CHILPANCINGO,DE,LOS,BRAVO	0.005	HIDALGO,EMILIANO,ZAPATA
GUERRERO,CHILPANCINGO,DE,LOS,BRAVO	0.005	PUEBLA,TEPEYAHUALCO
GUERRERO,CHILPANCINGO,DE,LOS,BRAVO	0.005	TLAXCALA,ATLTZAYANCA
MEXICO,NEZAHUALCOYOTL	0.007	SONORA,CAJEME
MEXICO,NEZAHUALCOYOTL	0.005	GUERRERO,TLAPEHUALA
JALISCO,ZAPOPAN	0.006	DURANGO,PUEBLO,NUEVO
JALISCO,ZAPOPAN	0.012	CHIHUAHUA,NUEVO,CASAS,GRANDES
MICHOACAN,APATZINGAN	0.008	CHIHUAHUA,NUEVO,CASAS,GRANDES
JALISCO,GUADALAJARA	0.007	SONORA,CAJEME
JALISCO,GUADALAJARA	0.005	GUERRERO,TLAPEHUALA
CHIHUAHUA,GUADALUPE	0.007	SONORA,CAJEME
CHIHUAHUA,GUADALUPE	0.005	GUERRERO,TLAPEHUALA
GUERRERO,PETATLAN	0.008	CHIHUAHUA,NUEVO,CASAS,GRANDES
GUERRERO,PUNGARABATO	0.006	DURANGO,PUEBLO,NUEVO
GUERRERO,PUNGARABATO	0.012	CHIHUAHUA,NUEVO,CASAS,GRANDES
DURANGO,PUEBLO,NUEVO	0.008	DISTRITO,FEDERAL,IZTAPALAPA
DURANGO,PUEBLO,NUEVO	0.008	CHIHUAHUA,DELICIAS
DURANGO,PUEBLO,NUEVO	0.035	CHIHUAHUA,NUEVO,CASAS,GRANDES
DURANGO,PUEBLO,NUEVO	0.006	CHIHUAHUA,CAMARGO
DURANGO,PUEBLO,NUEVO	0.008	GUERRERO,COYUCA,DE,CATALAN
DURANGO,PUEBLO,NUEVO	0.012	CHIHUAHUA,ASCENSION
DURANGO,PUEBLO,NUEVO	0.012	GUERRERO,ZIHUATANEJO,DE,AZUETA
DURANGO,PUEBLO,NUEVO	0.008	CHIHUAHUA,PRAXEDIS,G.,GUERRERO
DURANGO,PUEBLO,NUEVO	0.010	NAYARIT,XALISCO
DURANGO,PUEBLO,NUEVO	0.010	GUERRERO,LA,UNION,DE,ISIDORO,MONTES,DE,OCA
DURANGO,PUEBLO,NUEVO	0.006	GUERRERO,COYUCA,DE,BENITEZ
DURANGO,PUEBLO,NUEVO	0.010	SINALOA,ELOTA
DURANGO,PUEBLO,NUEVO	0.008	DURANGO,SAN,DIMAS
DURANGO,PUEBLO,NUEVO	0.006	JALISCO,PUERTO,VALLARTA
DURANGO,PUEBLO,NUEVO	0.006	MORELOS,TEMIXCO
DURANGO,PUEBLO,NUEVO	0.012	NUEVO,LEON,SANTIAGO
DURANGO,PUEBLO,NUEVO	0.008	TABASCO,CENTRO
DURANGO,PUEBLO,NUEVO	0.014	DURANGO,EL,ORO
DURANGO,PUEBLO,NUEVO	0.008	SINALOA,ESCUINAPA
DURANGO,PUEBLO,NUEVO	0.012	CHIHUAHUA,URUACHI
DURANGO,PUEBLO,NUEVO	0.008	MICHOACAN,AQUILA
DURANGO,PUEBLO,NUEVO	0.006	CHIHUAHUA,NAMIQUIPA
DURANGO,PUEBLO,NUEVO	0.006	DURANGO,MEZQUITAL
DURANGO,PUEBLO,NUEVO	0.010	SONORA,ALAMOS
DURANGO,PUEBLO,NUEVO	0.010	NUEVO,LEON,GENERAL,ESCOBEDO
DURANGO,PUEBLO,NUEVO	0.008	JALISCO,LA,BARCA
DURANGO,PUEBLO,NUEVO	0.006	VERACRUZ,ISLA
DURANGO,PUEBLO,NUEVO	0.008	OAXACA,PUTLA,VILLA,DE,GUERRERO
DISTRITO,FEDERAL,IZTAPALAPA	0.016	CHIHUAHUA,NUEVO,CASAS,GRANDES
DISTRITO,FEDERAL,IZTAPALAPA	0.005	CHIHUAHUA,ASCENSION
DISTRITO,FEDERAL,IZTAPALAPA	0.005	GUERRERO,ZIHUATANEJO,DE,AZUETA
DISTRITO,FEDERAL,IZTAPALAPA	0.005	NUEVO,LEON,SANTIAGO
DISTRITO,FEDERAL,IZTAPALAPA	0.006	DURANGO,EL,ORO
DISTRITO,FEDERAL,IZTAPALAPA	0.005	CHIHUAHUA,URUACHI
BAJA,CALIFORNIA,MEXICALI	0.024	SONORA,CAJEME
BAJA,CALIFORNIA,MEXICALI	0.008	GUERRERO,TECPAN,DE,GALEANA
BAJA,CALIFORNIA,MEXICALI	0.006	SONORA,HERMOSILLO
BAJA,CALIFORNIA,MEXICALI	0.006	CHIHUAHUA,MEOQUI
BAJA,CALIFORNIA,MEXICALI	0.006	CHIAPAS,TAPACHULA
BAJA,CALIFORNIA,MEXICALI	0.006	DISTRITO,FEDERAL,MIGUEL,HIDALGO
BAJA,CALIFORNIA,MEXICALI	0.006	MICHOACAN,TANCITARO
BAJA,CALIFORNIA,MEXICALI	0.011	GUERRERO,CHILAPA,DE,ALVAREZ
BAJA,CALIFORNIA,MEXICALI	0.018	GUERRERO,TLAPEHUALA
BAJA,CALIFORNIA,MEXICALI	0.006	MICHOACAN,COALCOMAN,DE,VAZQUEZ,PALLARES
BAJA,CALIFORNIA,MEXICALI	0.008	MEXICO,LUVIANOS
BAJA,CALIFORNIA,MEXICALI	0.006	MICHOACAN,MUGICA
BAJA,CALIFORNIA,MEXICALI	0.008	MORELOS,TLALTIZAPAN
BAJA,CALIFORNIA,MEXICALI	0.008	MORELOS,AYALA
BAJA,CALIFORNIA,MEXICALI	0.006	GUERRERO,BENITO,JUAREZ
BAJA,CALIFORNIA,MEXICALI	0.011	CHIAPAS,MARQUES,DE,COMILLAS
BAJA,CALIFORNIA,MEXICALI	0.006	MEXICO,TEOLOYUCAN
BAJA,CALIFORNIA,MEXICALI	0.006	PUEBLA,SAN,ANDRES,CHOLULA
BAJA,CALIFORNIA,MEXICALI	0.006	JALISCO,MAGDALENA
SONORA,CAJEME	0.017	GUERRERO,TECPAN,DE,GALEANA
SONORA,CAJEME	0.014	SONORA,HERMOSILLO
SONORA,CAJEME	0.007	QUINTANA,ROO,BENITO,JUAREZ
SONORA,CAJEME	0.010	DISTRITO,FEDERAL,GUSTAVO,A.,MADERO
SONORA,CAJEME	0.014	CHIHUAHUA,MEOQUI
SONORA,CAJEME	0.010	JALISCO,TLAJOMULCO,DE,ZUÑIGA
SONORA,CAJEME	0.010	MEXICO,NAUCALPAN,DE,JUAREZ
SONORA,CAJEME	0.007	CHIHUAHUA,MADERA
SONORA,CAJEME	0.007	GUANAJUATO,LEON
SONORA,CAJEME	0.007	DISTRITO,FEDERAL,CUAUHTEMOC
SONORA,CAJEME	0.007	CHIHUAHUA,OJINAGA
SONORA,CAJEME	0.007	GUERRERO,ZIRANDARO
SONORA,CAJEME	0.014	CHIAPAS,TAPACHULA
SONORA,CAJEME	0.010	TAMAULIPAS,CIUDAD,MADERO
SONORA,CAJEME	0.014	DISTRITO,FEDERAL,MIGUEL,HIDALGO
SONORA,CAJEME	0.014	MICHOACAN,TANCITARO
SONORA,CAJEME	0.010	MEXICO,HUIXQUILUCAN
SONORA,CAJEME	0.007	CHIHUAHUA,GUACHOCHI
SONORA,CAJEME	0.007	DURANGO,POANAS
SONORA,CAJEME	0.007	NUEVO,LEON,SAN,PEDRO,GARZA,GARCIA
SONORA,CAJEME	0.010	MEXICO,TOLUCA
SONORA,CAJEME	0.024	GUERRERO,CHILAPA,DE,ALVAREZ
SONORA,CAJEME	0.038	GUERRERO,TLAPEHUALA
SONORA,CAJEME	0.014	MICHOACAN,COALCOMAN,DE,VAZQUEZ,PALLARES
SONORA,CAJEME	0.007	MORELOS,YAUTEPEC
SONORA,CAJEME	0.010	CAMPECHE,CARMEN
SONORA,CAJEME	0.007	MEXICO,TEXCOCO
SONORA,CAJEME	0.017	MEXICO,LUVIANOS
SONORA,CAJEME	0.014	MICHOACAN,MUGICA
SONORA,CAJEME	0.017	MORELOS,TLALTIZAPAN
SONORA,CAJEME	0.007	MICHOACAN,COAHUAYANA
SONORA,CAJEME	0.007	CHIAPAS,FRONTERA,COMALAPA
SONORA,CAJEME	0.010	JALISCO,OCOTLAN
SONORA,CAJEME	0.007	GUANAJUATO,CUERAMARO
SONORA,CAJEME	0.010	MICHOACAN,HIDALGO
SONORA,CAJEME	0.007	DURANGO,GUANACEVI
SONORA,CAJEME	0.017	MORELOS,AYALA
SONORA,CAJEME	0.007	CHIAPAS,TUXTLA,CHICO
SONORA,CAJEME	0.007	CHIHUAHUA,BUENAVENTURA
SONORA,CAJEME	0.014	GUERRERO,BENITO,JUAREZ
SONORA,CAJEME	0.007	GUANAJUATO,URIANGATO
SONORA,CAJEME	0.010	GUANAJUATO,MOROLEON
SONORA,CAJEME	0.024	CHIAPAS,MARQUES,DE,COMILLAS
SONORA,CAJEME	0.010	GUANAJUATO,SILAO
SONORA,CAJEME	0.010	MEXICO,LERMA
SONORA,CAJEME	0.007	MICHOACAN,PARACHO
SONORA,CAJEME	0.007	MORELOS,TEPOZTLAN
SONORA,CAJEME	0.014	MEXICO,TEOLOYUCAN
SONORA,CAJEME	0.014	PUEBLA,SAN,ANDRES,CHOLULA
SONORA,CAJEME	0.007	JALISCO,TIZAPAN,EL,ALTO
SONORA,CAJEME	0.007	SONORA,NACO
SONORA,CAJEME	0.014	JALISCO,MAGDALENA
SONORA,CAJEME	0.007	TLAXCALA,TLAXCALA
SONORA,CAJEME	0.007	HIDALGO,EMILIANO,ZAPATA
SONORA,CAJEME	0.007	PUEBLA,TEPEYAHUALCO
SONORA,CAJEME	0.007	TLAXCALA,ATLTZAYANCA
CHIHUAHUA,DELICIAS	0.016	CHIHUAHUA,NUEVO,CASAS,GRANDES
CHIHUAHUA,DELICIAS	0.005	CHIHUAHUA,ASCENSION
CHIHUAHUA,DELICIAS	0.005	GUERRERO,ZIHUATANEJO,DE,AZUETA
CHIHUAHUA,DELICIAS	0.005	NUEVO,LEON,SANTIAGO
CHIHUAHUA,DELICIAS	0.006	DURANGO,EL,ORO
CHIHUAHUA,DELICIAS	0.005	CHIHUAHUA,URUACHI
CHIHUAHUA,NUEVO,CASAS,GRANDES	0.012	CHIHUAHUA,CAMARGO
CHIHUAHUA,NUEVO,CASAS,GRANDES	0.016	GUERRERO,COYUCA,DE,CATALAN
CHIHUAHUA,NUEVO,CASAS,GRANDES	0.008	AGUASCALIENTES,AGUASCALIENTES
CHIHUAHUA,NUEVO,CASAS,GRANDES	0.023	CHIHUAHUA,ASCENSION
CHIHUAHUA,NUEVO,CASAS,GRANDES	0.008	SINALOA,MOCORITO
CHIHUAHUA,NUEVO,CASAS,GRANDES	0.023	GUERRERO,ZIHUATANEJO,DE,AZUETA
CHIHUAHUA,NUEVO,CASAS,GRANDES	0.008	GUERRERO,SAN,MIGUEL,TOTOLAPAN
CHIHUAHUA,NUEVO,CASAS,GRANDES	0.016	CHIHUAHUA,PRAXEDIS,G.,GUERRERO
CHIHUAHUA,NUEVO,CASAS,GRANDES	0.019	NAYARIT,XALISCO
CHIHUAHUA,NUEVO,CASAS,GRANDES	0.019	GUERRERO,LA,UNION,DE,ISIDORO,MONTES,DE,OCA
CHIHUAHUA,NUEVO,CASAS,GRANDES	0.012	GUERRERO,COYUCA,DE,BENITEZ
CHIHUAHUA,NUEVO,CASAS,GRANDES	0.019	SINALOA,ELOTA
CHIHUAHUA,NUEVO,CASAS,GRANDES	0.008	SONORA,GENERAL,PLUTARCO,ELIAS,CALLES
CHIHUAHUA,NUEVO,CASAS,GRANDES	0.016	DURANGO,SAN,DIMAS
CHIHUAHUA,NUEVO,CASAS,GRANDES	0.008	GUERRERO,AYUTLA,DE,LOS,LIBRES
CHIHUAHUA,NUEVO,CASAS,GRANDES	0.012	JALISCO,PUERTO,VALLARTA
CHIHUAHUA,NUEVO,CASAS,GRANDES	0.008	MEXICO,CUAUTITLAN,IZCALLI
CHIHUAHUA,NUEVO,CASAS,GRANDES	0.012	MORELOS,TEMIXCO
CHIHUAHUA,NUEVO,CASAS,GRANDES	0.023	NUEVO,LEON,SANTIAGO
CHIHUAHUA,NUEVO,CASAS,GRANDES	0.016	TABASCO,CENTRO
CHIHUAHUA,NUEVO,CASAS,GRANDES	0.008	CHIHUAHUA,MATAMOROS
CHIHUAHUA,NUEVO,CASAS,GRANDES	0.027	DURANGO,EL,ORO
CHIHUAHUA,NUEVO,CASAS,GRANDES	0.008	COLIMA,MANZANILLO
CHIHUAHUA,NUEVO,CASAS,GRANDES	0.008	MEXICO,VALLE,DE,CHALCO,SOLIDARIDAD
CHIHUAHUA,NUEVO,CASAS,GRANDES	0.016	SINALOA,ESCUINAPA
CHIHUAHUA,NUEVO,CASAS,GRANDES	0.008	CHIHUAHUA,SAUCILLO
CHIHUAHUA,NUEVO,CASAS,GRANDES	0.023	CHIHUAHUA,URUACHI
CHIHUAHUA,NUEVO,CASAS,GRANDES	0.016	MICHOACAN,AQUILA
CHIHUAHUA,NUEVO,CASAS,GRANDES	0.008	MEXICO,CHALCO
CHIHUAHUA,NUEVO,CASAS,GRANDES	0.008	CHIHUAHUA,BALLEZA
CHIHUAHUA,NUEVO,CASAS,GRANDES	0.012	CHIHUAHUA,NAMIQUIPA
CHIHUAHUA,NUEVO,CASAS,GRANDES	0.012	DURANGO,MEZQUITAL
CHIHUAHUA,NUEVO,CASAS,GRANDES	0.008	GUERRERO,TLAPA,DE,COMONFORT
CHIHUAHUA,NUEVO,CASAS,GRANDES	0.019	SONORA,ALAMOS
CHIHUAHUA,NUEVO,CASAS,GRANDES	0.008	SONORA,ARIZPE
CHIHUAHUA,NUEVO,CASAS,GRANDES	0.008	CHIHUAHUA,CUSIHUIRIACHI
CHIHUAHUA,NUEVO,CASAS,GRANDES	0.008	MEXICO,TEJUPILCO
CHIHUAHUA,NUEVO,CASAS,GRANDES	0.008	ZACATECAS,FRESNILLO
CHIHUAHUA,NUEVO,CASAS,GRANDES	0.019	NUEVO,LEON,GENERAL,ESCOBEDO
CHIHUAHUA,NUEVO,CASAS,GRANDES	0.008	GUERRERO,CUAJINICUILAPA
CHIHUAHUA,NUEVO,CASAS,GRANDES	0.016	JALISCO,LA,BARCA
CHIHUAHUA,NUEVO,CASAS,GRANDES	0.008	QUINTANA,ROO,SOLIDARIDAD
CHIHUAHUA,NUEVO,CASAS,GRANDES	0.008	MICHOACAN,TACAMBARO
CHIHUAHUA,NUEVO,CASAS,GRANDES	0.012	VERACRUZ,ISLA
CHIHUAHUA,NUEVO,CASAS,GRANDES	0.008	DURANGO,MAPIMI
CHIHUAHUA,NUEVO,CASAS,GRANDES	0.016	OAXACA,PUTLA,VILLA,DE,GUERRERO
CHIHUAHUA,NUEVO,CASAS,GRANDES	0.008	MORELOS,JANTETELCO
CHIHUAHUA,NUEVO,CASAS,GRANDES	0.008	MORELOS,MIACATLAN
CHIHUAHUA,NUEVO,CASAS,GRANDES	0.008	MEXICO,TENANCINGO
CHIHUAHUA,NUEVO,CASAS,GRANDES	0.008	MEXICO,OZUMBA
CHIHUAHUA,NUEVO,CASAS,GRANDES	0.008	MEXICO,TLATLAYA
CHIHUAHUA,NUEVO,CASAS,GRANDES	0.008	DURANGO,SANTA,CLARA
CHIHUAHUA,NUEVO,CASAS,GRANDES	0.008	SONORA,TRINCHERAS
CHIHUAHUA,NUEVO,CASAS,GRANDES	0.008	TAMAULIPAS,BURGOS
CHIHUAHUA,NUEVO,CASAS,GRANDES	0.008	JALISCO,UNION,DE,SAN,ANTONIO
GUERRERO,COYUCA,DE,CATALAN	0.005	CHIHUAHUA,ASCENSION
GUERRERO,COYUCA,DE,CATALAN	0.005	GUERRERO,ZIHUATANEJO,DE,AZUETA
GUERRERO,COYUCA,DE,CATALAN	0.005	NUEVO,LEON,SANTIAGO
GUERRERO,COYUCA,DE,CATALAN	0.006	DURANGO,EL,ORO
GUERRERO,COYUCA,DE,CATALAN	0.005	CHIHUAHUA,URUACHI
GUERRERO,TECPAN,DE,GALEANA	0.008	GUERRERO,CHILAPA,DE,ALVAREZ
GUERRERO,TECPAN,DE,GALEANA	0.013	GUERRERO,TLAPEHUALA
GUERRERO,TECPAN,DE,GALEANA	0.006	MEXICO,LUVIANOS
GUERRERO,TECPAN,DE,GALEANA	0.006	MORELOS,TLALTIZAPAN
GUERRERO,TECPAN,DE,GALEANA	0.006	MORELOS,AYALA
GUERRERO,TECPAN,DE,GALEANA	0.008	CHIAPAS,MARQUES,DE,COMILLAS
SONORA,HERMOSILLO	0.006	GUERRERO,CHILAPA,DE,ALVAREZ
SONORA,HERMOSILLO	0.010	GUERRERO,TLAPEHUALA
SONORA,HERMOSILLO	0.006	CHIAPAS,MARQUES,DE,COMILLAS
CHIHUAHUA,ASCENSION	0.008	GUERRERO,ZIHUATANEJO,DE,AZUETA
CHIHUAHUA,ASCENSION	0.005	CHIHUAHUA,PRAXEDIS,G.,GUERRERO
CHIHUAHUA,ASCENSION	0.007	NAYARIT,XALISCO
CHIHUAHUA,ASCENSION	0.007	GUERRERO,LA,UNION,DE,ISIDORO,MONTES,DE,OCA
CHIHUAHUA,ASCENSION	0.007	SINALOA,ELOTA
CHIHUAHUA,ASCENSION	0.005	DURANGO,SAN,DIMAS
CHIHUAHUA,ASCENSION	0.008	NUEVO,LEON,SANTIAGO
CHIHUAHUA,ASCENSION	0.005	TABASCO,CENTRO
CHIHUAHUA,ASCENSION	0.010	DURANGO,EL,ORO
CHIHUAHUA,ASCENSION	0.005	SINALOA,ESCUINAPA
CHIHUAHUA,ASCENSION	0.008	CHIHUAHUA,URUACHI
CHIHUAHUA,ASCENSION	0.005	MICHOACAN,AQUILA
CHIHUAHUA,ASCENSION	0.007	SONORA,ALAMOS
CHIHUAHUA,ASCENSION	0.007	NUEVO,LEON,GENERAL,ESCOBEDO
CHIHUAHUA,ASCENSION	0.005	JALISCO,LA,BARCA
CHIHUAHUA,ASCENSION	0.005	OAXACA,PUTLA,VILLA,DE,GUERRERO
QUINTANA,ROO,BENITO,JUAREZ	0.005	GUERRERO,TLAPEHUALA
DISTRITO,FEDERAL,GUSTAVO,A.,MADERO	0.008	GUERRERO,TLAPEHUALA
GUERRERO,ZIHUATANEJO,DE,AZUETA	0.005	CHIHUAHUA,PRAXEDIS,G.,GUERRERO
GUERRERO,ZIHUATANEJO,DE,AZUETA	0.007	NAYARIT,XALISCO
GUERRERO,ZIHUATANEJO,DE,AZUETA	0.007	GUERRERO,LA,UNION,DE,ISIDORO,MONTES,DE,OCA
GUERRERO,ZIHUATANEJO,DE,AZUETA	0.007	SINALOA,ELOTA
GUERRERO,ZIHUATANEJO,DE,AZUETA	0.005	DURANGO,SAN,DIMAS
GUERRERO,ZIHUATANEJO,DE,AZUETA	0.008	NUEVO,LEON,SANTIAGO
GUERRERO,ZIHUATANEJO,DE,AZUETA	0.005	TABASCO,CENTRO
GUERRERO,ZIHUATANEJO,DE,AZUETA	0.010	DURANGO,EL,ORO
GUERRERO,ZIHUATANEJO,DE,AZUETA	0.005	SINALOA,ESCUINAPA
GUERRERO,ZIHUATANEJO,DE,AZUETA	0.008	CHIHUAHUA,URUACHI
GUERRERO,ZIHUATANEJO,DE,AZUETA	0.005	MICHOACAN,AQUILA
GUERRERO,ZIHUATANEJO,DE,AZUETA	0.007	SONORA,ALAMOS
GUERRERO,ZIHUATANEJO,DE,AZUETA	0.007	NUEVO,LEON,GENERAL,ESCOBEDO
GUERRERO,ZIHUATANEJO,DE,AZUETA	0.005	JALISCO,LA,BARCA
GUERRERO,ZIHUATANEJO,DE,AZUETA	0.005	OAXACA,PUTLA,VILLA,DE,GUERRERO
CHIHUAHUA,MEOQUI	0.006	GUERRERO,CHILAPA,DE,ALVAREZ
CHIHUAHUA,MEOQUI	0.010	GUERRERO,TLAPEHUALA
CHIHUAHUA,MEOQUI	0.006	CHIAPAS,MARQUES,DE,COMILLAS
JALISCO,TLAJOMULCO,DE,ZUÑIGA	0.008	GUERRERO,TLAPEHUALA
MEXICO,NAUCALPAN,DE,JUAREZ	0.008	GUERRERO,TLAPEHUALA
CHIHUAHUA,MADERA	0.005	GUERRERO,TLAPEHUALA
CHIHUAHUA,PRAXEDIS,G.,GUERRERO	0.005	NUEVO,LEON,SANTIAGO
CHIHUAHUA,PRAXEDIS,G.,GUERRERO	0.006	DURANGO,EL,ORO
CHIHUAHUA,PRAXEDIS,G.,GUERRERO	0.005	CHIHUAHUA,URUACHI
NAYARIT,XALISCO	0.006	GUERRERO,LA,UNION,DE,ISIDORO,MONTES,DE,OCA
NAYARIT,XALISCO	0.006	SINALOA,ELOTA
NAYARIT,XALISCO	0.007	NUEVO,LEON,SANTIAGO
NAYARIT,XALISCO	0.008	DURANGO,EL,ORO
NAYARIT,XALISCO	0.007	CHIHUAHUA,URUACHI
NAYARIT,XALISCO	0.006	SONORA,ALAMOS
NAYARIT,XALISCO	0.006	NUEVO,LEON,GENERAL,ESCOBEDO
GUANAJUATO,LEON	0.005	GUERRERO,TLAPEHUALA
DISTRITO,FEDERAL,CUAUHTEMOC	0.005	GUERRERO,TLAPEHUALA
GUERRERO,LA,UNION,DE,ISIDORO,MONTES,DE,OCA	0.006	SINALOA,ELOTA
GUERRERO,LA,UNION,DE,ISIDORO,MONTES,DE,OCA	0.007	NUEVO,LEON,SANTIAGO
GUERRERO,LA,UNION,DE,ISIDORO,MONTES,DE,OCA	0.008	DURANGO,EL,ORO
GUERRERO,LA,UNION,DE,ISIDORO,MONTES,DE,OCA	0.007	CHIHUAHUA,URUACHI
GUERRERO,LA,UNION,DE,ISIDORO,MONTES,DE,OCA	0.006	SONORA,ALAMOS
GUERRERO,LA,UNION,DE,ISIDORO,MONTES,DE,OCA	0.006	NUEVO,LEON,GENERAL,ESCOBEDO
CHIHUAHUA,OJINAGA	0.005	GUERRERO,TLAPEHUALA
GUERRERO,ZIRANDARO	0.005	GUERRERO,TLAPEHUALA
SINALOA,ELOTA	0.007	NUEVO,LEON,SANTIAGO
SINALOA,ELOTA	0.008	DURANGO,EL,ORO
SINALOA,ELOTA	0.007	CHIHUAHUA,URUACHI
SINALOA,ELOTA	0.006	SONORA,ALAMOS
SINALOA,ELOTA	0.006	NUEVO,LEON,GENERAL,ESCOBEDO
DURANGO,SAN,DIMAS	0.005	NUEVO,LEON,SANTIAGO
DURANGO,SAN,DIMAS	0.006	DURANGO,EL,ORO
DURANGO,SAN,DIMAS	0.005	CHIHUAHUA,URUACHI
CHIAPAS,TAPACHULA	0.006	GUERRERO,CHILAPA,DE,ALVAREZ
CHIAPAS,TAPACHULA	0.010	GUERRERO,TLAPEHUALA
CHIAPAS,TAPACHULA	0.006	CHIAPAS,MARQUES,DE,COMILLAS
TAMAULIPAS,CIUDAD,MADERO	0.008	GUERRERO,TLAPEHUALA
DISTRITO,FEDERAL,MIGUEL,HIDALGO	0.006	GUERRERO,CHILAPA,DE,ALVAREZ
DISTRITO,FEDERAL,MIGUEL,HIDALGO	0.010	GUERRERO,TLAPEHUALA
DISTRITO,FEDERAL,MIGUEL,HIDALGO	0.006	CHIAPAS,MARQUES,DE,COMILLAS
NUEVO,LEON,SANTIAGO	0.005	TABASCO,CENTRO
NUEVO,LEON,SANTIAGO	0.010	DURANGO,EL,ORO
NUEVO,LEON,SANTIAGO	0.005	SINALOA,ESCUINAPA
NUEVO,LEON,SANTIAGO	0.008	CHIHUAHUA,URUACHI
NUEVO,LEON,SANTIAGO	0.005	MICHOACAN,AQUILA
NUEVO,LEON,SANTIAGO	0.007	SONORA,ALAMOS
NUEVO,LEON,SANTIAGO	0.007	NUEVO,LEON,GENERAL,ESCOBEDO
NUEVO,LEON,SANTIAGO	0.005	JALISCO,LA,BARCA
NUEVO,LEON,SANTIAGO	0.005	OAXACA,PUTLA,VILLA,DE,GUERRERO
TABASCO,CENTRO	0.006	DURANGO,EL,ORO
TABASCO,CENTRO	0.005	CHIHUAHUA,URUACHI
DURANGO,EL,ORO	0.006	SINALOA,ESCUINAPA
DURANGO,EL,ORO	0.010	CHIHUAHUA,URUACHI
DURANGO,EL,ORO	0.006	MICHOACAN,AQUILA
DURANGO,EL,ORO	0.008	SONORA,ALAMOS
DURANGO,EL,ORO	0.008	NUEVO,LEON,GENERAL,ESCOBEDO
DURANGO,EL,ORO	0.006	JALISCO,LA,BARCA
DURANGO,EL,ORO	0.006	OAXACA,PUTLA,VILLA,DE,GUERRERO
MICHOACAN,TANCITARO	0.006	GUERRERO,CHILAPA,DE,ALVAREZ
MICHOACAN,TANCITARO	0.010	GUERRERO,TLAPEHUALA
MICHOACAN,TANCITARO	0.006	CHIAPAS,MARQUES,DE,COMILLAS
MEXICO,HUIXQUILUCAN	0.008	GUERRERO,TLAPEHUALA
CHIHUAHUA,GUACHOCHI	0.005	GUERRERO,TLAPEHUALA
SINALOA,ESCUINAPA	0.005	CHIHUAHUA,URUACHI
DURANGO,POANAS	0.005	GUERRERO,TLAPEHUALA
NUEVO,LEON,SAN,PEDRO,GARZA,GARCIA	0.005	GUERRERO,TLAPEHUALA
CHIHUAHUA,URUACHI	0.005	MICHOACAN,AQUILA
CHIHUAHUA,URUACHI	0.007	SONORA,ALAMOS
CHIHUAHUA,URUACHI	0.007	NUEVO,LEON,GENERAL,ESCOBEDO
CHIHUAHUA,URUACHI	0.005	JALISCO,LA,BARCA
CHIHUAHUA,URUACHI	0.005	OAXACA,PUTLA,VILLA,DE,GUERRERO
MEXICO,TOLUCA	0.008	GUERRERO,TLAPEHUALA
GUERRERO,CHILAPA,DE,ALVAREZ	0.018	GUERRERO,TLAPEHUALA
GUERRERO,CHILAPA,DE,ALVAREZ	0.006	MICHOACAN,COALCOMAN,DE,VAZQUEZ,PALLARES
GUERRERO,CHILAPA,DE,ALVAREZ	0.008	MEXICO,LUVIANOS
GUERRERO,CHILAPA,DE,ALVAREZ	0.006	MICHOACAN,MUGICA
GUERRERO,CHILAPA,DE,ALVAREZ	0.008	MORELOS,TLALTIZAPAN
GUERRERO,CHILAPA,DE,ALVAREZ	0.008	MORELOS,AYALA
GUERRERO,CHILAPA,DE,ALVAREZ	0.006	GUERRERO,BENITO,JUAREZ
GUERRERO,CHILAPA,DE,ALVAREZ	0.011	CHIAPAS,MARQUES,DE,COMILLAS
GUERRERO,CHILAPA,DE,ALVAREZ	0.006	MEXICO,TEOLOYUCAN
GUERRERO,CHILAPA,DE,ALVAREZ	0.006	PUEBLA,SAN,ANDRES,CHOLULA
GUERRERO,CHILAPA,DE,ALVAREZ	0.006	JALISCO,MAGDALENA
GUERRERO,TLAPEHUALA	0.010	MICHOACAN,COALCOMAN,DE,VAZQUEZ,PALLARES
GUERRERO,TLAPEHUALA	0.005	MORELOS,YAUTEPEC
GUERRERO,TLAPEHUALA	0.008	CAMPECHE,CARMEN
GUERRERO,TLAPEHUALA	0.005	MEXICO,TEXCOCO
GUERRERO,TLAPEHUALA	0.013	MEXICO,LUVIANOS
GUERRERO,TLAPEHUALA	0.010	MICHOACAN,MUGICA
GUERRERO,TLAPEHUALA	0.013	MORELOS,TLALTIZAPAN
GUERRERO,TLAPEHUALA	0.005	MICHOACAN,COAHUAYANA
GUERRERO,TLAPEHUALA	0.005	CHIAPAS,FRONTERA,COMALAPA
GUERRERO,TLAPEHUALA	0.008	JALISCO,OCOTLAN
GUERRERO,TLAPEHUALA	0.005	GUANAJUATO,CUERAMARO
GUERRERO,TLAPEHUALA	0.008	MICHOACAN,HIDALGO
GUERRERO,TLAPEHUALA	0.005	DURANGO,GUANACEVI
GUERRERO,TLAPEHUALA	0.013	MORELOS,AYALA
GUERRERO,TLAPEHUALA	0.005	CHIAPAS,TUXTLA,CHICO
GUERRERO,TLAPEHUALA	0.005	CHIHUAHUA,BUENAVENTURA
GUERRERO,TLAPEHUALA	0.010	GUERRERO,BENITO,JUAREZ
GUERRERO,TLAPEHUALA	0.005	GUANAJUATO,URIANGATO
GUERRERO,TLAPEHUALA	0.008	GUANAJUATO,MOROLEON
GUERRERO,TLAPEHUALA	0.018	CHIAPAS,MARQUES,DE,COMILLAS
GUERRERO,TLAPEHUALA	0.008	GUANAJUATO,SILAO
GUERRERO,TLAPEHUALA	0.008	MEXICO,LERMA
GUERRERO,TLAPEHUALA	0.005	MICHOACAN,PARACHO
GUERRERO,TLAPEHUALA	0.005	MORELOS,TEPOZTLAN
GUERRERO,TLAPEHUALA	0.010	MEXICO,TEOLOYUCAN
GUERRERO,TLAPEHUALA	0.010	PUEBLA,SAN,ANDRES,CHOLULA
GUERRERO,TLAPEHUALA	0.005	JALISCO,TIZAPAN,EL,ALTO
GUERRERO,TLAPEHUALA	0.005	SONORA,NACO
GUERRERO,TLAPEHUALA	0.010	JALISCO,MAGDALENA
GUERRERO,TLAPEHUALA	0.005	TLAXCALA,TLAXCALA
GUERRERO,TLAPEHUALA	0.005	HIDALGO,EMILIANO,ZAPATA
GUERRERO,TLAPEHUALA	0.005	PUEBLA,TEPEYAHUALCO
GUERRERO,TLAPEHUALA	0.005	TLAXCALA,ATLTZAYANCA
MICHOACAN,COALCOMAN,DE,VAZQUEZ,PALLARES	0.006	CHIAPAS,MARQUES,DE,COMILLAS
SONORA,ALAMOS	0.006	NUEVO,LEON,GENERAL,ESCOBEDO
MEXICO,LUVIANOS	0.006	MORELOS,TLALTIZAPAN
MEXICO,LUVIANOS	0.006	MORELOS,AYALA
MEXICO,LUVIANOS	0.008	CHIAPAS,MARQUES,DE,COMILLAS
MICHOACAN,MUGICA	0.006	CHIAPAS,MARQUES,DE,COMILLAS
MORELOS,TLALTIZAPAN	0.006	MORELOS,AYALA
MORELOS,TLALTIZAPAN	0.008	CHIAPAS,MARQUES,DE,COMILLAS
MORELOS,AYALA	0.008	CHIAPAS,MARQUES,DE,COMILLAS
GUERRERO,BENITO,JUAREZ	0.006	CHIAPAS,MARQUES,DE,COMILLAS
CHIAPAS,MARQUES,DE,COMILLAS	0.006	MEXICO,TEOLOYUCAN
CHIAPAS,MARQUES,DE,COMILLAS	0.006	PUEBLA,SAN,ANDRES,CHOLULA
CHIAPAS,MARQUES,DE,COMILLAS	0.006	JALISCO,MAGDALENA
