# Supplementary material for: Analysis of México’s Narco-War Network (2007–2011)
Source: PLoS One. 2015 May 18;10(5):e0126503. doi: 10.1371/journal.pone.0126503 (PMC4436224; doi:10.1371/journal.pone.0126503)
Supplement: S1 Compressed file — Each file contains all the correlations above certain threshold (indicated in the name of the file), during a particular month (also indicated in the name of the file). The file names have the value of θ followed by the number of the i th month, starting from January of 2007 until Sept. 2011. (ZIP) [file pone.0126503.s004.zip › Correlations_by_month/0.005__34.sif]

CHIHUAHUA,JUAREZ	0.035	BAJA,CALIFORNIA,TIJUANA
CHIHUAHUA,JUAREZ	0.062	GUERRERO,ACAPULCO,DE,JUAREZ
CHIHUAHUA,JUAREZ	0.044	NUEVO,LEON,MONTERREY
CHIHUAHUA,JUAREZ	0.018	DURANGO,LERDO
CHIHUAHUA,JUAREZ	0.009	MORELOS,CUERNAVACA
CHIHUAHUA,JUAREZ	0.018	SINALOA,SALVADOR,ALVARADO
CHIHUAHUA,JUAREZ	0.088	GUERRERO,CHILPANCINGO,DE,LOS,BRAVO
CHIHUAHUA,JUAREZ	0.026	JALISCO,ZAPOPAN
CHIHUAHUA,JUAREZ	0.018	TAMAULIPAS,NUEVO,LAREDO
CHIHUAHUA,JUAREZ	0.009	MICHOACAN,APATZINGAN
CHIHUAHUA,JUAREZ	0.062	CHIHUAHUA,GUADALUPE
CHIHUAHUA,JUAREZ	0.026	GUERRERO,PETATLAN
CHIHUAHUA,JUAREZ	0.071	GUERRERO,PUNGARABATO
CHIHUAHUA,JUAREZ	0.053	DURANGO,PUEBLO,NUEVO
CHIHUAHUA,JUAREZ	0.009	DISTRITO,FEDERAL,IZTAPALAPA
CHIHUAHUA,JUAREZ	0.044	BAJA,CALIFORNIA,MEXICALI
CHIHUAHUA,JUAREZ	0.026	SONORA,CAJEME
CHIHUAHUA,JUAREZ	0.009	MICHOACAN,LAZARO,CARDENAS
CHIHUAHUA,JUAREZ	0.053	GUERRERO,TECPAN,DE,GALEANA
CHIHUAHUA,JUAREZ	0.018	SONORA,HERMOSILLO
CHIHUAHUA,JUAREZ	0.009	CHIHUAHUA,CUAUHTEMOC
CHIHUAHUA,JUAREZ	0.026	DISTRITO,FEDERAL,GUSTAVO,A.,MADERO
CHIHUAHUA,JUAREZ	0.018	GUERRERO,IGUALA,DE,LA,INDEPENDENCIA
CHIHUAHUA,JUAREZ	0.009	SINALOA,EL,FUERTE
CHIHUAHUA,JUAREZ	0.009	TAMAULIPAS,TAMPICO
CHIHUAHUA,JUAREZ	0.018	CHIHUAHUA,MEOQUI
CHIHUAHUA,JUAREZ	0.009	GUANAJUATO,CELAYA
CHIHUAHUA,JUAREZ	0.026	JALISCO,TLAJOMULCO,DE,ZUÑIGA
CHIHUAHUA,JUAREZ	0.018	MEXICO,NAUCALPAN,DE,JUAREZ
CHIHUAHUA,JUAREZ	0.018	CHIHUAHUA,PRAXEDIS,G.,GUERRERO
CHIHUAHUA,JUAREZ	0.026	DISTRITO,FEDERAL,VENUSTIANO,CARRANZA
CHIHUAHUA,JUAREZ	0.018	BAJA,CALIFORNIA,ENSENADA
CHIHUAHUA,JUAREZ	0.018	GUERRERO,ZIRANDARO
CHIHUAHUA,JUAREZ	0.018	GUERRERO,AJUCHITLAN,DEL,PROGRESO
CHIHUAHUA,JUAREZ	0.009	MICHOACAN,ZITACUARO
CHIHUAHUA,JUAREZ	0.026	SINALOA,COSALA
CHIHUAHUA,JUAREZ	0.009	SONORA,GENERAL,PLUTARCO,ELIAS,CALLES
CHIHUAHUA,JUAREZ	0.009	BAJA,CALIFORNIA,TECATE
CHIHUAHUA,JUAREZ	0.009	SAN,LUIS,POTOSI,CIUDAD,VALLES
CHIHUAHUA,JUAREZ	0.009	MICHOACAN,HUETAMO
CHIHUAHUA,JUAREZ	0.009	CHIHUAHUA,AHUMADA
CHIHUAHUA,JUAREZ	0.009	MEXICO,TECAMAC
CHIHUAHUA,JUAREZ	0.026	CHIAPAS,TAPACHULA
CHIHUAHUA,JUAREZ	0.009	SAN,LUIS,POTOSI,SAN,LUIS,POTOSI
CHIHUAHUA,JUAREZ	0.026	TAMAULIPAS,CIUDAD,MADERO
CHIHUAHUA,JUAREZ	0.035	DISTRITO,FEDERAL,MIGUEL,HIDALGO
CHIHUAHUA,JUAREZ	0.009	DURANGO,EL,ORO
CHIHUAHUA,JUAREZ	0.026	MICHOACAN,TANCITARO
CHIHUAHUA,JUAREZ	0.009	DURANGO,TAMAZULA
CHIHUAHUA,JUAREZ	0.026	MEXICO,HUIXQUILUCAN
CHIHUAHUA,JUAREZ	0.018	CHIHUAHUA,GUACHOCHI
CHIHUAHUA,JUAREZ	0.009	GUERRERO,OMETEPEC
CHIHUAHUA,JUAREZ	0.018	MORELOS,JIUTEPEC
CHIHUAHUA,JUAREZ	0.009	OAXACA,OAXACA,DE,JUAREZ
CHIHUAHUA,JUAREZ	0.026	DURANGO,POANAS
CHIHUAHUA,JUAREZ	0.018	NUEVO,LEON,SAN,PEDRO,GARZA,GARCIA
CHIHUAHUA,JUAREZ	0.009	SONORA,AGUA,PRIETA
CHIHUAHUA,JUAREZ	0.009	VERACRUZ,ACAJETE
CHIHUAHUA,JUAREZ	0.009	VERACRUZ,PANUCO
CHIHUAHUA,JUAREZ	0.018	MEXICO,TOLUCA
CHIHUAHUA,JUAREZ	0.009	DISTRITO,FEDERAL,COYOACAN
CHIHUAHUA,JUAREZ	0.009	DISTRITO,FEDERAL,XOCHIMILCO
CHIHUAHUA,JUAREZ	0.009	MICHOACAN,PATZCUARO
CHIHUAHUA,JUAREZ	0.009	SONORA,YECORA
CHIHUAHUA,JUAREZ	0.009	DURANGO,TEPEHUANES
CHIHUAHUA,JUAREZ	0.062	GUERRERO,CHILAPA,DE,ALVAREZ
CHIHUAHUA,JUAREZ	0.088	GUERRERO,TLAPEHUALA
CHIHUAHUA,JUAREZ	0.009	DURANGO,MEZQUITAL
CHIHUAHUA,JUAREZ	0.026	MICHOACAN,COALCOMAN,DE,VAZQUEZ,PALLARES
CHIHUAHUA,JUAREZ	0.018	MORELOS,YAUTEPEC
CHIHUAHUA,JUAREZ	0.018	CAMPECHE,CARMEN
CHIHUAHUA,JUAREZ	0.018	MEXICO,TEXCOCO
CHIHUAHUA,JUAREZ	0.009	CHIHUAHUA,CASAS,GRANDES
CHIHUAHUA,JUAREZ	0.009	GUERRERO,CUAJINICUILAPA
CHIHUAHUA,JUAREZ	0.018	MEXICO,ATIZAPAN,DE,ZARAGOZA
CHIHUAHUA,JUAREZ	0.044	MEXICO,LUVIANOS
CHIHUAHUA,JUAREZ	0.035	MICHOACAN,MUGICA
CHIHUAHUA,JUAREZ	0.044	MORELOS,TLALTIZAPAN
CHIHUAHUA,JUAREZ	0.018	MICHOACAN,COAHUAYANA
CHIHUAHUA,JUAREZ	0.009	DISTRITO,FEDERAL,ALVARO,OBREGON
CHIHUAHUA,JUAREZ	0.009	JALISCO,LA,BARCA
CHIHUAHUA,JUAREZ	0.009	GUANAJUATO,SALVATIERRA
CHIHUAHUA,JUAREZ	0.009	JALISCO,IXTLAHUACAN,DE,LOS,MEMBRILLOS
CHIHUAHUA,JUAREZ	0.026	JALISCO,OCOTLAN
CHIHUAHUA,JUAREZ	0.018	GUANAJUATO,CUERAMARO
CHIHUAHUA,JUAREZ	0.026	MICHOACAN,HIDALGO
CHIHUAHUA,JUAREZ	0.009	QUINTANA,ROO,OTHON,P.,BLANCO
CHIHUAHUA,JUAREZ	0.009	GUANAJUATO,VALLE,DE,SANTIAGO
CHIHUAHUA,JUAREZ	0.009	OAXACA,SAN,PEDRO,MIXTEPEC,-DTO.,22,-
CHIHUAHUA,JUAREZ	0.018	DURANGO,GUANACEVI
CHIHUAHUA,JUAREZ	0.053	MORELOS,AYALA
CHIHUAHUA,JUAREZ	0.018	CHIAPAS,TUXTLA,CHICO
CHIHUAHUA,JUAREZ	0.009	CHIHUAHUA,BACHINIVA
CHIHUAHUA,JUAREZ	0.018	CHIHUAHUA,BUENAVENTURA
CHIHUAHUA,JUAREZ	0.009	MICHOACAN,YURECUARO
CHIHUAHUA,JUAREZ	0.009	VERACRUZ,COATZACOALCOS
CHIHUAHUA,JUAREZ	0.044	GUERRERO,BENITO,JUAREZ
CHIHUAHUA,JUAREZ	0.009	GUANAJUATO,URIANGATO
CHIHUAHUA,JUAREZ	0.009	JALISCO,JOCOTEPEC
CHIHUAHUA,JUAREZ	0.026	GUANAJUATO,MOROLEON
CHIHUAHUA,JUAREZ	0.009	MEXICO,AXAPUSCO
CHIHUAHUA,JUAREZ	0.009	CHIAPAS,TONALA
CHIHUAHUA,JUAREZ	0.009	CHIHUAHUA,GALEANA
CHIHUAHUA,JUAREZ	0.018	MORELOS,JANTETELCO
CHIHUAHUA,JUAREZ	0.062	CHIAPAS,MARQUES,DE,COMILLAS
CHIHUAHUA,JUAREZ	0.026	GUANAJUATO,SILAO
CHIHUAHUA,JUAREZ	0.026	MEXICO,LERMA
CHIHUAHUA,JUAREZ	0.018	MICHOACAN,PARACHO
CHIHUAHUA,JUAREZ	0.018	MORELOS,TEPOZTLAN
CHIHUAHUA,JUAREZ	0.009	OAXACA,SAN,AGUSTIN,LOXICHA
CHIHUAHUA,JUAREZ	0.009	MEXICO,TEMASCALTEPEC
CHIHUAHUA,JUAREZ	0.026	MEXICO,TEOLOYUCAN
CHIHUAHUA,JUAREZ	0.035	PUEBLA,SAN,ANDRES,CHOLULA
CHIHUAHUA,JUAREZ	0.018	JALISCO,TIZAPAN,EL,ALTO
CHIHUAHUA,JUAREZ	0.018	SONORA,NACO
CHIHUAHUA,JUAREZ	0.009	VERACRUZ,CORDOBA
CHIHUAHUA,JUAREZ	0.035	JALISCO,MAGDALENA
CHIHUAHUA,JUAREZ	0.009	MEXICO,OTUMBA
CHIHUAHUA,JUAREZ	0.009	MORELOS,YECAPIXTLA
CHIHUAHUA,JUAREZ	0.009	NUEVO,LEON,CIENEGA,DE,FLORES
CHIHUAHUA,JUAREZ	0.009	VERACRUZ,ATZALAN
CHIHUAHUA,JUAREZ	0.009	GUANAJUATO,SAN,LUIS,DE,LA,PAZ
CHIHUAHUA,JUAREZ	0.009	HIDALGO,ACAXOCHITLAN
CHIHUAHUA,JUAREZ	0.009	JALISCO,EL,ARENAL
CHIHUAHUA,JUAREZ	0.018	TLAXCALA,TLAXCALA
CHIHUAHUA,JUAREZ	0.009	MICHOACAN,BRISEÑAS
CHIHUAHUA,JUAREZ	0.018	HIDALGO,EMILIANO,ZAPATA
CHIHUAHUA,JUAREZ	0.009	JALISCO,EL,GRULLO
CHIHUAHUA,JUAREZ	0.009	MICHOACAN,CHERAN
CHIHUAHUA,JUAREZ	0.009	PUEBLA,PETLALCINGO
CHIHUAHUA,JUAREZ	0.018	PUEBLA,TEPEYAHUALCO
CHIHUAHUA,JUAREZ	0.009	PUEBLA,TEZIUTLAN
CHIHUAHUA,JUAREZ	0.018	TLAXCALA,ATLTZAYANCA
CHIHUAHUA,JUAREZ	0.009	VERACRUZ,TLACOTALPAN
CHIHUAHUA,JUAREZ	0.009	COAHUILA,GENERAL,CEPEDA
CHIHUAHUA,JUAREZ	0.009	JALISCO,AMATITAN
CHIHUAHUA,JUAREZ	0.009	JALISCO,CASIMIRO,CASTILLO
CHIHUAHUA,JUAREZ	0.009	JALISCO,TOTATICHE
CHIHUAHUA,JUAREZ	0.009	OAXACA,SANTA,MARIA,HUAZOLOTITLAN
CHIHUAHUA,JUAREZ	0.009	VERACRUZ,SAN,ANDRES,TENEJAPAN
SINALOA,CULIACAN	0.068	CHIHUAHUA,CHIHUAHUA
SINALOA,CULIACAN	0.060	DURANGO,GOMEZ,PALACIO
SINALOA,CULIACAN	0.019	COAHUILA,TORREON
SINALOA,CULIACAN	0.034	SINALOA,MAZATLAN
SINALOA,CULIACAN	0.019	SONORA,NOGALES
SINALOA,CULIACAN	0.056	SINALOA,NAVOLATO
SINALOA,CULIACAN	0.008	MICHOACAN,MORELIA
SINALOA,CULIACAN	0.008	SINALOA,AHOME
SINALOA,CULIACAN	0.011	SINALOA,GUASAVE
SINALOA,CULIACAN	0.008	MEXICO,ECATEPEC,DE,MORELOS
SINALOA,CULIACAN	0.011	MICHOACAN,URUAPAN
SINALOA,CULIACAN	0.008	JALISCO,GUADALAJARA
SINALOA,CULIACAN	0.008	TAMAULIPAS,MATAMOROS
SINALOA,CULIACAN	0.008	CHIHUAHUA,DELICIAS
SINALOA,CULIACAN	0.038	CHIHUAHUA,NUEVO,CASAS,GRANDES
SINALOA,CULIACAN	0.023	CHIHUAHUA,CAMARGO
SINALOA,CULIACAN	0.011	CHIHUAHUA,GUADALUPE,Y,CALVO
SINALOA,CULIACAN	0.015	GUERRERO,COYUCA,DE,CATALAN
SINALOA,CULIACAN	0.038	SINALOA,SAN,IGNACIO
SINALOA,CULIACAN	0.008	CHIHUAHUA,MADERA
SINALOA,CULIACAN	0.011	GUANAJUATO,LEON
SINALOA,CULIACAN	0.008	MEXICO,TLALNEPANTLA,DE,BAZ
SINALOA,CULIACAN	0.008	SONORA,CABORCA
SINALOA,CULIACAN	0.015	MEXICO,COACALCO,DE,BERRIOZABAL
SINALOA,CULIACAN	0.015	GUERRERO,QUECHULTENANGO
SINALOA,CULIACAN	0.011	GUERRERO,AYUTLA,DE,LOS,LIBRES
SINALOA,CULIACAN	0.015	CHIHUAHUA,GUERRERO
SINALOA,CULIACAN	0.019	SINALOA,ESCUINAPA
SINALOA,CULIACAN	0.008	SONORA,NAVOJOA
SINALOA,CULIACAN	0.008	CHIHUAHUA,ROSALES
SINALOA,CULIACAN	0.008	SONORA,SAN,LUIS,RIO,COLORADO
SINALOA,CULIACAN	0.023	GUANAJUATO,SALAMANCA
SINALOA,CULIACAN	0.008	GUANAJUATO,IRAPUATO
SINALOA,CULIACAN	0.008	AGUASCALIENTES,JESUS,MARIA
SINALOA,CULIACAN	0.011	MEXICO,ZINACANTEPEC
SINALOA,CULIACAN	0.008	MICHOACAN,BUENAVISTA
SINALOA,CULIACAN	0.011	MICHOACAN,ECUANDUREO
SINALOA,CULIACAN	0.008	SONORA,GUAYMAS
SINALOA,CULIACAN	0.011	OAXACA,SANTIAGO,PINOTEPA,NACIONAL
SINALOA,CULIACAN	0.008	ZACATECAS,JEREZ
SINALOA,CULIACAN	0.008	MEXICO,DONATO,GUERRA
SINALOA,CULIACAN	0.008	MEXICO,TENANCINGO
SINALOA,CULIACAN	0.019	NUEVO,LEON,GARCIA
SINALOA,CULIACAN	0.011	GUERRERO,TIXTLA,DE,GUERRERO
SINALOA,CULIACAN	0.008	VERACRUZ,SOLEDAD,DE,DOBLADO
SINALOA,CULIACAN	0.019	ZACATECAS,TEUL,DE,GONZALEZ,ORTEGA
SINALOA,CULIACAN	0.008	MEXICO,JILOTZINGO
SINALOA,CULIACAN	0.008	DURANGO,INDE
SINALOA,CULIACAN	0.008	MICHOACAN,CHUCANDIRO
BAJA,CALIFORNIA,TIJUANA	0.005	GUERRERO,ACAPULCO,DE,JUAREZ
BAJA,CALIFORNIA,TIJUANA	0.008	GUERRERO,CHILPANCINGO,DE,LOS,BRAVO
BAJA,CALIFORNIA,TIJUANA	0.005	CHIHUAHUA,GUADALUPE
BAJA,CALIFORNIA,TIJUANA	0.006	GUERRERO,PUNGARABATO
BAJA,CALIFORNIA,TIJUANA	0.005	GUERRERO,CHILAPA,DE,ALVAREZ
BAJA,CALIFORNIA,TIJUANA	0.008	GUERRERO,TLAPEHUALA
BAJA,CALIFORNIA,TIJUANA	0.005	CHIAPAS,MARQUES,DE,COMILLAS
CHIHUAHUA,CHIHUAHUA	0.054	DURANGO,GOMEZ,PALACIO
CHIHUAHUA,CHIHUAHUA	0.017	COAHUILA,TORREON
CHIHUAHUA,CHIHUAHUA	0.030	SINALOA,MAZATLAN
CHIHUAHUA,CHIHUAHUA	0.017	SONORA,NOGALES
CHIHUAHUA,CHIHUAHUA	0.051	SINALOA,NAVOLATO
CHIHUAHUA,CHIHUAHUA	0.007	MICHOACAN,MORELIA
CHIHUAHUA,CHIHUAHUA	0.007	SINALOA,AHOME
CHIHUAHUA,CHIHUAHUA	0.010	SINALOA,GUASAVE
CHIHUAHUA,CHIHUAHUA	0.007	MEXICO,ECATEPEC,DE,MORELOS
CHIHUAHUA,CHIHUAHUA	0.010	MICHOACAN,URUAPAN
CHIHUAHUA,CHIHUAHUA	0.007	JALISCO,GUADALAJARA
CHIHUAHUA,CHIHUAHUA	0.007	TAMAULIPAS,MATAMOROS
CHIHUAHUA,CHIHUAHUA	0.007	CHIHUAHUA,DELICIAS
CHIHUAHUA,CHIHUAHUA	0.034	CHIHUAHUA,NUEVO,CASAS,GRANDES
CHIHUAHUA,CHIHUAHUA	0.020	CHIHUAHUA,CAMARGO
CHIHUAHUA,CHIHUAHUA	0.010	CHIHUAHUA,GUADALUPE,Y,CALVO
CHIHUAHUA,CHIHUAHUA	0.014	GUERRERO,COYUCA,DE,CATALAN
CHIHUAHUA,CHIHUAHUA	0.034	SINALOA,SAN,IGNACIO
CHIHUAHUA,CHIHUAHUA	0.007	CHIHUAHUA,MADERA
CHIHUAHUA,CHIHUAHUA	0.010	GUANAJUATO,LEON
CHIHUAHUA,CHIHUAHUA	0.007	MEXICO,TLALNEPANTLA,DE,BAZ
CHIHUAHUA,CHIHUAHUA	0.007	SONORA,CABORCA
CHIHUAHUA,CHIHUAHUA	0.014	MEXICO,COACALCO,DE,BERRIOZABAL
CHIHUAHUA,CHIHUAHUA	0.014	GUERRERO,QUECHULTENANGO
CHIHUAHUA,CHIHUAHUA	0.010	GUERRERO,AYUTLA,DE,LOS,LIBRES
CHIHUAHUA,CHIHUAHUA	0.014	CHIHUAHUA,GUERRERO
CHIHUAHUA,CHIHUAHUA	0.017	SINALOA,ESCUINAPA
CHIHUAHUA,CHIHUAHUA	0.007	SONORA,NAVOJOA
CHIHUAHUA,CHIHUAHUA	0.007	CHIHUAHUA,ROSALES
CHIHUAHUA,CHIHUAHUA	0.007	SONORA,SAN,LUIS,RIO,COLORADO
CHIHUAHUA,CHIHUAHUA	0.020	GUANAJUATO,SALAMANCA
CHIHUAHUA,CHIHUAHUA	0.007	GUANAJUATO,IRAPUATO
CHIHUAHUA,CHIHUAHUA	0.007	AGUASCALIENTES,JESUS,MARIA
CHIHUAHUA,CHIHUAHUA	0.010	MEXICO,ZINACANTEPEC
CHIHUAHUA,CHIHUAHUA	0.007	MICHOACAN,BUENAVISTA
CHIHUAHUA,CHIHUAHUA	0.010	MICHOACAN,ECUANDUREO
CHIHUAHUA,CHIHUAHUA	0.007	SONORA,GUAYMAS
CHIHUAHUA,CHIHUAHUA	0.010	OAXACA,SANTIAGO,PINOTEPA,NACIONAL
CHIHUAHUA,CHIHUAHUA	0.007	ZACATECAS,JEREZ
CHIHUAHUA,CHIHUAHUA	0.007	MEXICO,DONATO,GUERRA
CHIHUAHUA,CHIHUAHUA	0.007	MEXICO,TENANCINGO
CHIHUAHUA,CHIHUAHUA	0.017	NUEVO,LEON,GARCIA
CHIHUAHUA,CHIHUAHUA	0.010	GUERRERO,TIXTLA,DE,GUERRERO
CHIHUAHUA,CHIHUAHUA	0.007	VERACRUZ,SOLEDAD,DE,DOBLADO
CHIHUAHUA,CHIHUAHUA	0.017	ZACATECAS,TEUL,DE,GONZALEZ,ORTEGA
CHIHUAHUA,CHIHUAHUA	0.007	MEXICO,JILOTZINGO
CHIHUAHUA,CHIHUAHUA	0.007	DURANGO,INDE
CHIHUAHUA,CHIHUAHUA	0.007	MICHOACAN,CHUCANDIRO
GUERRERO,ACAPULCO,DE,JUAREZ	0.007	NUEVO,LEON,MONTERREY
GUERRERO,ACAPULCO,DE,JUAREZ	0.013	GUERRERO,CHILPANCINGO,DE,LOS,BRAVO
GUERRERO,ACAPULCO,DE,JUAREZ	0.009	CHIHUAHUA,GUADALUPE
GUERRERO,ACAPULCO,DE,JUAREZ	0.011	GUERRERO,PUNGARABATO
GUERRERO,ACAPULCO,DE,JUAREZ	0.008	DURANGO,PUEBLO,NUEVO
GUERRERO,ACAPULCO,DE,JUAREZ	0.007	BAJA,CALIFORNIA,MEXICALI
GUERRERO,ACAPULCO,DE,JUAREZ	0.008	GUERRERO,TECPAN,DE,GALEANA
GUERRERO,ACAPULCO,DE,JUAREZ	0.005	DISTRITO,FEDERAL,MIGUEL,HIDALGO
GUERRERO,ACAPULCO,DE,JUAREZ	0.009	GUERRERO,CHILAPA,DE,ALVAREZ
GUERRERO,ACAPULCO,DE,JUAREZ	0.013	GUERRERO,TLAPEHUALA
GUERRERO,ACAPULCO,DE,JUAREZ	0.007	MEXICO,LUVIANOS
GUERRERO,ACAPULCO,DE,JUAREZ	0.005	MICHOACAN,MUGICA
GUERRERO,ACAPULCO,DE,JUAREZ	0.007	MORELOS,TLALTIZAPAN
GUERRERO,ACAPULCO,DE,JUAREZ	0.008	MORELOS,AYALA
GUERRERO,ACAPULCO,DE,JUAREZ	0.007	GUERRERO,BENITO,JUAREZ
GUERRERO,ACAPULCO,DE,JUAREZ	0.009	CHIAPAS,MARQUES,DE,COMILLAS
GUERRERO,ACAPULCO,DE,JUAREZ	0.005	PUEBLA,SAN,ANDRES,CHOLULA
GUERRERO,ACAPULCO,DE,JUAREZ	0.005	JALISCO,MAGDALENA
DURANGO,GOMEZ,PALACIO	0.015	COAHUILA,TORREON
DURANGO,GOMEZ,PALACIO	0.027	SINALOA,MAZATLAN
DURANGO,GOMEZ,PALACIO	0.015	SONORA,NOGALES
DURANGO,GOMEZ,PALACIO	0.045	SINALOA,NAVOLATO
DURANGO,GOMEZ,PALACIO	0.006	MICHOACAN,MORELIA
DURANGO,GOMEZ,PALACIO	0.006	SINALOA,AHOME
DURANGO,GOMEZ,PALACIO	0.009	SINALOA,GUASAVE
DURANGO,GOMEZ,PALACIO	0.006	MEXICO,ECATEPEC,DE,MORELOS
DURANGO,GOMEZ,PALACIO	0.009	MICHOACAN,URUAPAN
DURANGO,GOMEZ,PALACIO	0.006	JALISCO,GUADALAJARA
DURANGO,GOMEZ,PALACIO	0.006	TAMAULIPAS,MATAMOROS
DURANGO,GOMEZ,PALACIO	0.006	CHIHUAHUA,DELICIAS
DURANGO,GOMEZ,PALACIO	0.030	CHIHUAHUA,NUEVO,CASAS,GRANDES
DURANGO,GOMEZ,PALACIO	0.018	CHIHUAHUA,CAMARGO
DURANGO,GOMEZ,PALACIO	0.009	CHIHUAHUA,GUADALUPE,Y,CALVO
DURANGO,GOMEZ,PALACIO	0.012	GUERRERO,COYUCA,DE,CATALAN
DURANGO,GOMEZ,PALACIO	0.030	SINALOA,SAN,IGNACIO
DURANGO,GOMEZ,PALACIO	0.006	CHIHUAHUA,MADERA
DURANGO,GOMEZ,PALACIO	0.009	GUANAJUATO,LEON
DURANGO,GOMEZ,PALACIO	0.006	MEXICO,TLALNEPANTLA,DE,BAZ
DURANGO,GOMEZ,PALACIO	0.006	SONORA,CABORCA
DURANGO,GOMEZ,PALACIO	0.012	MEXICO,COACALCO,DE,BERRIOZABAL
DURANGO,GOMEZ,PALACIO	0.012	GUERRERO,QUECHULTENANGO
DURANGO,GOMEZ,PALACIO	0.009	GUERRERO,AYUTLA,DE,LOS,LIBRES
DURANGO,GOMEZ,PALACIO	0.012	CHIHUAHUA,GUERRERO
DURANGO,GOMEZ,PALACIO	0.015	SINALOA,ESCUINAPA
DURANGO,GOMEZ,PALACIO	0.006	SONORA,NAVOJOA
DURANGO,GOMEZ,PALACIO	0.006	CHIHUAHUA,ROSALES
DURANGO,GOMEZ,PALACIO	0.006	SONORA,SAN,LUIS,RIO,COLORADO
DURANGO,GOMEZ,PALACIO	0.018	GUANAJUATO,SALAMANCA
DURANGO,GOMEZ,PALACIO	0.006	GUANAJUATO,IRAPUATO
DURANGO,GOMEZ,PALACIO	0.006	AGUASCALIENTES,JESUS,MARIA
DURANGO,GOMEZ,PALACIO	0.009	MEXICO,ZINACANTEPEC
DURANGO,GOMEZ,PALACIO	0.006	MICHOACAN,BUENAVISTA
DURANGO,GOMEZ,PALACIO	0.009	MICHOACAN,ECUANDUREO
DURANGO,GOMEZ,PALACIO	0.006	SONORA,GUAYMAS
DURANGO,GOMEZ,PALACIO	0.009	OAXACA,SANTIAGO,PINOTEPA,NACIONAL
DURANGO,GOMEZ,PALACIO	0.006	ZACATECAS,JEREZ
DURANGO,GOMEZ,PALACIO	0.006	MEXICO,DONATO,GUERRA
DURANGO,GOMEZ,PALACIO	0.006	MEXICO,TENANCINGO
DURANGO,GOMEZ,PALACIO	0.015	NUEVO,LEON,GARCIA
DURANGO,GOMEZ,PALACIO	0.009	GUERRERO,TIXTLA,DE,GUERRERO
DURANGO,GOMEZ,PALACIO	0.006	VERACRUZ,SOLEDAD,DE,DOBLADO
DURANGO,GOMEZ,PALACIO	0.015	ZACATECAS,TEUL,DE,GONZALEZ,ORTEGA
DURANGO,GOMEZ,PALACIO	0.006	MEXICO,JILOTZINGO
DURANGO,GOMEZ,PALACIO	0.006	DURANGO,INDE
DURANGO,GOMEZ,PALACIO	0.006	MICHOACAN,CHUCANDIRO
COAHUILA,TORREON	0.008	SINALOA,MAZATLAN
COAHUILA,TORREON	0.014	SINALOA,NAVOLATO
COAHUILA,TORREON	0.009	CHIHUAHUA,NUEVO,CASAS,GRANDES
COAHUILA,TORREON	0.006	CHIHUAHUA,CAMARGO
COAHUILA,TORREON	0.009	SINALOA,SAN,IGNACIO
COAHUILA,TORREON	0.006	GUANAJUATO,SALAMANCA
SINALOA,MAZATLAN	0.008	SONORA,NOGALES
SINALOA,MAZATLAN	0.025	SINALOA,NAVOLATO
SINALOA,MAZATLAN	0.005	SINALOA,GUASAVE
SINALOA,MAZATLAN	0.005	MICHOACAN,URUAPAN
SINALOA,MAZATLAN	0.017	CHIHUAHUA,NUEVO,CASAS,GRANDES
SINALOA,MAZATLAN	0.010	CHIHUAHUA,CAMARGO
SINALOA,MAZATLAN	0.005	CHIHUAHUA,GUADALUPE,Y,CALVO
SINALOA,MAZATLAN	0.007	GUERRERO,COYUCA,DE,CATALAN
SINALOA,MAZATLAN	0.017	SINALOA,SAN,IGNACIO
SINALOA,MAZATLAN	0.005	GUANAJUATO,LEON
SINALOA,MAZATLAN	0.007	MEXICO,COACALCO,DE,BERRIOZABAL
SINALOA,MAZATLAN	0.007	GUERRERO,QUECHULTENANGO
SINALOA,MAZATLAN	0.005	GUERRERO,AYUTLA,DE,LOS,LIBRES
SINALOA,MAZATLAN	0.007	CHIHUAHUA,GUERRERO
SINALOA,MAZATLAN	0.008	SINALOA,ESCUINAPA
SINALOA,MAZATLAN	0.010	GUANAJUATO,SALAMANCA
SINALOA,MAZATLAN	0.005	MEXICO,ZINACANTEPEC
SINALOA,MAZATLAN	0.005	MICHOACAN,ECUANDUREO
SINALOA,MAZATLAN	0.005	OAXACA,SANTIAGO,PINOTEPA,NACIONAL
SINALOA,MAZATLAN	0.008	NUEVO,LEON,GARCIA
SINALOA,MAZATLAN	0.005	GUERRERO,TIXTLA,DE,GUERRERO
SINALOA,MAZATLAN	0.008	ZACATECAS,TEUL,DE,GONZALEZ,ORTEGA
SONORA,NOGALES	0.014	SINALOA,NAVOLATO
SONORA,NOGALES	0.009	CHIHUAHUA,NUEVO,CASAS,GRANDES
SONORA,NOGALES	0.006	CHIHUAHUA,CAMARGO
SONORA,NOGALES	0.009	SINALOA,SAN,IGNACIO
SONORA,NOGALES	0.006	GUANAJUATO,SALAMANCA
SINALOA,NAVOLATO	0.006	MICHOACAN,MORELIA
SINALOA,NAVOLATO	0.006	SINALOA,AHOME
SINALOA,NAVOLATO	0.008	SINALOA,GUASAVE
SINALOA,NAVOLATO	0.006	MEXICO,ECATEPEC,DE,MORELOS
SINALOA,NAVOLATO	0.008	MICHOACAN,URUAPAN
SINALOA,NAVOLATO	0.006	JALISCO,GUADALAJARA
SINALOA,NAVOLATO	0.006	TAMAULIPAS,MATAMOROS
SINALOA,NAVOLATO	0.006	CHIHUAHUA,DELICIAS
SINALOA,NAVOLATO	0.028	CHIHUAHUA,NUEVO,CASAS,GRANDES
SINALOA,NAVOLATO	0.017	CHIHUAHUA,CAMARGO
SINALOA,NAVOLATO	0.008	CHIHUAHUA,GUADALUPE,Y,CALVO
SINALOA,NAVOLATO	0.011	GUERRERO,COYUCA,DE,CATALAN
SINALOA,NAVOLATO	0.028	SINALOA,SAN,IGNACIO
SINALOA,NAVOLATO	0.006	CHIHUAHUA,MADERA
SINALOA,NAVOLATO	0.008	GUANAJUATO,LEON
SINALOA,NAVOLATO	0.006	MEXICO,TLALNEPANTLA,DE,BAZ
SINALOA,NAVOLATO	0.006	SONORA,CABORCA
SINALOA,NAVOLATO	0.011	MEXICO,COACALCO,DE,BERRIOZABAL
SINALOA,NAVOLATO	0.011	GUERRERO,QUECHULTENANGO
SINALOA,NAVOLATO	0.008	GUERRERO,AYUTLA,DE,LOS,LIBRES
SINALOA,NAVOLATO	0.011	CHIHUAHUA,GUERRERO
SINALOA,NAVOLATO	0.014	SINALOA,ESCUINAPA
SINALOA,NAVOLATO	0.006	SONORA,NAVOJOA
SINALOA,NAVOLATO	0.006	CHIHUAHUA,ROSALES
SINALOA,NAVOLATO	0.006	SONORA,SAN,LUIS,RIO,COLORADO
SINALOA,NAVOLATO	0.017	GUANAJUATO,SALAMANCA
SINALOA,NAVOLATO	0.006	GUANAJUATO,IRAPUATO
SINALOA,NAVOLATO	0.006	AGUASCALIENTES,JESUS,MARIA
SINALOA,NAVOLATO	0.008	MEXICO,ZINACANTEPEC
SINALOA,NAVOLATO	0.006	MICHOACAN,BUENAVISTA
SINALOA,NAVOLATO	0.008	MICHOACAN,ECUANDUREO
SINALOA,NAVOLATO	0.006	SONORA,GUAYMAS
SINALOA,NAVOLATO	0.008	OAXACA,SANTIAGO,PINOTEPA,NACIONAL
SINALOA,NAVOLATO	0.006	ZACATECAS,JEREZ
SINALOA,NAVOLATO	0.006	MEXICO,DONATO,GUERRA
SINALOA,NAVOLATO	0.006	MEXICO,TENANCINGO
SINALOA,NAVOLATO	0.014	NUEVO,LEON,GARCIA
SINALOA,NAVOLATO	0.008	GUERRERO,TIXTLA,DE,GUERRERO
SINALOA,NAVOLATO	0.006	VERACRUZ,SOLEDAD,DE,DOBLADO
SINALOA,NAVOLATO	0.014	ZACATECAS,TEUL,DE,GONZALEZ,ORTEGA
SINALOA,NAVOLATO	0.006	MEXICO,JILOTZINGO
SINALOA,NAVOLATO	0.006	DURANGO,INDE
SINALOA,NAVOLATO	0.006	MICHOACAN,CHUCANDIRO
NUEVO,LEON,MONTERREY	0.009	GUERRERO,CHILPANCINGO,DE,LOS,BRAVO
NUEVO,LEON,MONTERREY	0.007	CHIHUAHUA,GUADALUPE
NUEVO,LEON,MONTERREY	0.008	GUERRERO,PUNGARABATO
NUEVO,LEON,MONTERREY	0.006	DURANGO,PUEBLO,NUEVO
NUEVO,LEON,MONTERREY	0.006	GUERRERO,TECPAN,DE,GALEANA
NUEVO,LEON,MONTERREY	0.007	GUERRERO,CHILAPA,DE,ALVAREZ
NUEVO,LEON,MONTERREY	0.009	GUERRERO,TLAPEHUALA
NUEVO,LEON,MONTERREY	0.006	MORELOS,AYALA
NUEVO,LEON,MONTERREY	0.007	CHIAPAS,MARQUES,DE,COMILLAS
SINALOA,GUASAVE	0.006	CHIHUAHUA,NUEVO,CASAS,GRANDES
SINALOA,GUASAVE	0.006	SINALOA,SAN,IGNACIO
MICHOACAN,URUAPAN	0.006	CHIHUAHUA,NUEVO,CASAS,GRANDES
MICHOACAN,URUAPAN	0.006	SINALOA,SAN,IGNACIO
GUERRERO,CHILPANCINGO,DE,LOS,BRAVO	0.006	JALISCO,ZAPOPAN
GUERRERO,CHILPANCINGO,DE,LOS,BRAVO	0.013	CHIHUAHUA,GUADALUPE
GUERRERO,CHILPANCINGO,DE,LOS,BRAVO	0.006	GUERRERO,PETATLAN
GUERRERO,CHILPANCINGO,DE,LOS,BRAVO	0.015	GUERRERO,PUNGARABATO
GUERRERO,CHILPANCINGO,DE,LOS,BRAVO	0.011	DURANGO,PUEBLO,NUEVO
GUERRERO,CHILPANCINGO,DE,LOS,BRAVO	0.009	BAJA,CALIFORNIA,MEXICALI
GUERRERO,CHILPANCINGO,DE,LOS,BRAVO	0.006	SONORA,CAJEME
GUERRERO,CHILPANCINGO,DE,LOS,BRAVO	0.011	GUERRERO,TECPAN,DE,GALEANA
GUERRERO,CHILPANCINGO,DE,LOS,BRAVO	0.006	DISTRITO,FEDERAL,GUSTAVO,A.,MADERO
GUERRERO,CHILPANCINGO,DE,LOS,BRAVO	0.006	JALISCO,TLAJOMULCO,DE,ZUÑIGA
GUERRERO,CHILPANCINGO,DE,LOS,BRAVO	0.006	DISTRITO,FEDERAL,VENUSTIANO,CARRANZA
GUERRERO,CHILPANCINGO,DE,LOS,BRAVO	0.006	SINALOA,COSALA
GUERRERO,CHILPANCINGO,DE,LOS,BRAVO	0.006	CHIAPAS,TAPACHULA
GUERRERO,CHILPANCINGO,DE,LOS,BRAVO	0.006	TAMAULIPAS,CIUDAD,MADERO
GUERRERO,CHILPANCINGO,DE,LOS,BRAVO	0.008	DISTRITO,FEDERAL,MIGUEL,HIDALGO
GUERRERO,CHILPANCINGO,DE,LOS,BRAVO	0.006	MICHOACAN,TANCITARO
GUERRERO,CHILPANCINGO,DE,LOS,BRAVO	0.006	MEXICO,HUIXQUILUCAN
GUERRERO,CHILPANCINGO,DE,LOS,BRAVO	0.006	DURANGO,POANAS
GUERRERO,CHILPANCINGO,DE,LOS,BRAVO	0.013	GUERRERO,CHILAPA,DE,ALVAREZ
GUERRERO,CHILPANCINGO,DE,LOS,BRAVO	0.019	GUERRERO,TLAPEHUALA
GUERRERO,CHILPANCINGO,DE,LOS,BRAVO	0.006	MICHOACAN,COALCOMAN,DE,VAZQUEZ,PALLARES
GUERRERO,CHILPANCINGO,DE,LOS,BRAVO	0.009	MEXICO,LUVIANOS
GUERRERO,CHILPANCINGO,DE,LOS,BRAVO	0.008	MICHOACAN,MUGICA
GUERRERO,CHILPANCINGO,DE,LOS,BRAVO	0.009	MORELOS,TLALTIZAPAN
GUERRERO,CHILPANCINGO,DE,LOS,BRAVO	0.006	JALISCO,OCOTLAN
GUERRERO,CHILPANCINGO,DE,LOS,BRAVO	0.006	MICHOACAN,HIDALGO
GUERRERO,CHILPANCINGO,DE,LOS,BRAVO	0.011	MORELOS,AYALA
GUERRERO,CHILPANCINGO,DE,LOS,BRAVO	0.009	GUERRERO,BENITO,JUAREZ
GUERRERO,CHILPANCINGO,DE,LOS,BRAVO	0.006	GUANAJUATO,MOROLEON
GUERRERO,CHILPANCINGO,DE,LOS,BRAVO	0.013	CHIAPAS,MARQUES,DE,COMILLAS
GUERRERO,CHILPANCINGO,DE,LOS,BRAVO	0.006	GUANAJUATO,SILAO
GUERRERO,CHILPANCINGO,DE,LOS,BRAVO	0.006	MEXICO,LERMA
GUERRERO,CHILPANCINGO,DE,LOS,BRAVO	0.006	MEXICO,TEOLOYUCAN
GUERRERO,CHILPANCINGO,DE,LOS,BRAVO	0.008	PUEBLA,SAN,ANDRES,CHOLULA
GUERRERO,CHILPANCINGO,DE,LOS,BRAVO	0.008	JALISCO,MAGDALENA
JALISCO,ZAPOPAN	0.006	GUERRERO,TLAPEHUALA
CHIHUAHUA,GUADALUPE	0.011	GUERRERO,PUNGARABATO
CHIHUAHUA,GUADALUPE	0.008	DURANGO,PUEBLO,NUEVO
CHIHUAHUA,GUADALUPE	0.007	BAJA,CALIFORNIA,MEXICALI
CHIHUAHUA,GUADALUPE	0.008	GUERRERO,TECPAN,DE,GALEANA
CHIHUAHUA,GUADALUPE	0.005	DISTRITO,FEDERAL,MIGUEL,HIDALGO
CHIHUAHUA,GUADALUPE	0.009	GUERRERO,CHILAPA,DE,ALVAREZ
CHIHUAHUA,GUADALUPE	0.013	GUERRERO,TLAPEHUALA
CHIHUAHUA,GUADALUPE	0.007	MEXICO,LUVIANOS
CHIHUAHUA,GUADALUPE	0.005	MICHOACAN,MUGICA
CHIHUAHUA,GUADALUPE	0.007	MORELOS,TLALTIZAPAN
CHIHUAHUA,GUADALUPE	0.008	MORELOS,AYALA
CHIHUAHUA,GUADALUPE	0.007	GUERRERO,BENITO,JUAREZ
CHIHUAHUA,GUADALUPE	0.009	CHIAPAS,MARQUES,DE,COMILLAS
CHIHUAHUA,GUADALUPE	0.005	PUEBLA,SAN,ANDRES,CHOLULA
CHIHUAHUA,GUADALUPE	0.005	JALISCO,MAGDALENA
GUERRERO,PETATLAN	0.006	GUERRERO,TLAPEHUALA
GUERRERO,PUNGARABATO	0.009	DURANGO,PUEBLO,NUEVO
GUERRERO,PUNGARABATO	0.008	BAJA,CALIFORNIA,MEXICALI
GUERRERO,PUNGARABATO	0.009	GUERRERO,TECPAN,DE,GALEANA
GUERRERO,PUNGARABATO	0.006	DISTRITO,FEDERAL,MIGUEL,HIDALGO
GUERRERO,PUNGARABATO	0.011	GUERRERO,CHILAPA,DE,ALVAREZ
GUERRERO,PUNGARABATO	0.015	GUERRERO,TLAPEHUALA
GUERRERO,PUNGARABATO	0.008	MEXICO,LUVIANOS
GUERRERO,PUNGARABATO	0.006	MICHOACAN,MUGICA
GUERRERO,PUNGARABATO	0.008	MORELOS,TLALTIZAPAN
GUERRERO,PUNGARABATO	0.009	MORELOS,AYALA
GUERRERO,PUNGARABATO	0.008	GUERRERO,BENITO,JUAREZ
GUERRERO,PUNGARABATO	0.011	CHIAPAS,MARQUES,DE,COMILLAS
GUERRERO,PUNGARABATO	0.006	PUEBLA,SAN,ANDRES,CHOLULA
GUERRERO,PUNGARABATO	0.006	JALISCO,MAGDALENA
DURANGO,PUEBLO,NUEVO	0.006	BAJA,CALIFORNIA,MEXICALI
DURANGO,PUEBLO,NUEVO	0.007	GUERRERO,TECPAN,DE,GALEANA
DURANGO,PUEBLO,NUEVO	0.008	GUERRERO,CHILAPA,DE,ALVAREZ
DURANGO,PUEBLO,NUEVO	0.011	GUERRERO,TLAPEHUALA
DURANGO,PUEBLO,NUEVO	0.006	MEXICO,LUVIANOS
DURANGO,PUEBLO,NUEVO	0.006	MORELOS,TLALTIZAPAN
DURANGO,PUEBLO,NUEVO	0.007	MORELOS,AYALA
DURANGO,PUEBLO,NUEVO	0.006	GUERRERO,BENITO,JUAREZ
DURANGO,PUEBLO,NUEVO	0.008	CHIAPAS,MARQUES,DE,COMILLAS
BAJA,CALIFORNIA,MEXICALI	0.006	GUERRERO,TECPAN,DE,GALEANA
BAJA,CALIFORNIA,MEXICALI	0.007	GUERRERO,CHILAPA,DE,ALVAREZ
BAJA,CALIFORNIA,MEXICALI	0.009	GUERRERO,TLAPEHUALA
BAJA,CALIFORNIA,MEXICALI	0.006	MORELOS,AYALA
BAJA,CALIFORNIA,MEXICALI	0.007	CHIAPAS,MARQUES,DE,COMILLAS
SONORA,CAJEME	0.006	GUERRERO,TLAPEHUALA
CHIHUAHUA,NUEVO,CASAS,GRANDES	0.011	CHIHUAHUA,CAMARGO
CHIHUAHUA,NUEVO,CASAS,GRANDES	0.006	CHIHUAHUA,GUADALUPE,Y,CALVO
CHIHUAHUA,NUEVO,CASAS,GRANDES	0.008	GUERRERO,COYUCA,DE,CATALAN
CHIHUAHUA,NUEVO,CASAS,GRANDES	0.019	SINALOA,SAN,IGNACIO
CHIHUAHUA,NUEVO,CASAS,GRANDES	0.006	GUANAJUATO,LEON
CHIHUAHUA,NUEVO,CASAS,GRANDES	0.008	MEXICO,COACALCO,DE,BERRIOZABAL
CHIHUAHUA,NUEVO,CASAS,GRANDES	0.008	GUERRERO,QUECHULTENANGO
CHIHUAHUA,NUEVO,CASAS,GRANDES	0.006	GUERRERO,AYUTLA,DE,LOS,LIBRES
CHIHUAHUA,NUEVO,CASAS,GRANDES	0.008	CHIHUAHUA,GUERRERO
CHIHUAHUA,NUEVO,CASAS,GRANDES	0.009	SINALOA,ESCUINAPA
CHIHUAHUA,NUEVO,CASAS,GRANDES	0.011	GUANAJUATO,SALAMANCA
CHIHUAHUA,NUEVO,CASAS,GRANDES	0.006	MEXICO,ZINACANTEPEC
CHIHUAHUA,NUEVO,CASAS,GRANDES	0.006	MICHOACAN,ECUANDUREO
CHIHUAHUA,NUEVO,CASAS,GRANDES	0.006	OAXACA,SANTIAGO,PINOTEPA,NACIONAL
CHIHUAHUA,NUEVO,CASAS,GRANDES	0.009	NUEVO,LEON,GARCIA
CHIHUAHUA,NUEVO,CASAS,GRANDES	0.006	GUERRERO,TIXTLA,DE,GUERRERO
CHIHUAHUA,NUEVO,CASAS,GRANDES	0.009	ZACATECAS,TEUL,DE,GONZALEZ,ORTEGA
CHIHUAHUA,CAMARGO	0.011	SINALOA,SAN,IGNACIO
CHIHUAHUA,CAMARGO	0.006	SINALOA,ESCUINAPA
CHIHUAHUA,CAMARGO	0.007	GUANAJUATO,SALAMANCA
CHIHUAHUA,CAMARGO	0.006	NUEVO,LEON,GARCIA
CHIHUAHUA,CAMARGO	0.006	ZACATECAS,TEUL,DE,GONZALEZ,ORTEGA
CHIHUAHUA,GUADALUPE,Y,CALVO	0.006	SINALOA,SAN,IGNACIO
GUERRERO,COYUCA,DE,CATALAN	0.008	SINALOA,SAN,IGNACIO
GUERRERO,TECPAN,DE,GALEANA	0.008	GUERRERO,CHILAPA,DE,ALVAREZ
GUERRERO,TECPAN,DE,GALEANA	0.011	GUERRERO,TLAPEHUALA
GUERRERO,TECPAN,DE,GALEANA	0.006	MEXICO,LUVIANOS
GUERRERO,TECPAN,DE,GALEANA	0.006	MORELOS,TLALTIZAPAN
GUERRERO,TECPAN,DE,GALEANA	0.007	MORELOS,AYALA
GUERRERO,TECPAN,DE,GALEANA	0.006	GUERRERO,BENITO,JUAREZ
GUERRERO,TECPAN,DE,GALEANA	0.008	CHIAPAS,MARQUES,DE,COMILLAS
DISTRITO,FEDERAL,GUSTAVO,A.,MADERO	0.006	GUERRERO,TLAPEHUALA
SINALOA,SAN,IGNACIO	0.006	GUANAJUATO,LEON
SINALOA,SAN,IGNACIO	0.008	MEXICO,COACALCO,DE,BERRIOZABAL
SINALOA,SAN,IGNACIO	0.008	GUERRERO,QUECHULTENANGO
SINALOA,SAN,IGNACIO	0.006	GUERRERO,AYUTLA,DE,LOS,LIBRES
SINALOA,SAN,IGNACIO	0.008	CHIHUAHUA,GUERRERO
SINALOA,SAN,IGNACIO	0.009	SINALOA,ESCUINAPA
SINALOA,SAN,IGNACIO	0.011	GUANAJUATO,SALAMANCA
SINALOA,SAN,IGNACIO	0.006	MEXICO,ZINACANTEPEC
SINALOA,SAN,IGNACIO	0.006	MICHOACAN,ECUANDUREO
SINALOA,SAN,IGNACIO	0.006	OAXACA,SANTIAGO,PINOTEPA,NACIONAL
SINALOA,SAN,IGNACIO	0.009	NUEVO,LEON,GARCIA
SINALOA,SAN,IGNACIO	0.006	GUERRERO,TIXTLA,DE,GUERRERO
SINALOA,SAN,IGNACIO	0.009	ZACATECAS,TEUL,DE,GONZALEZ,ORTEGA
JALISCO,TLAJOMULCO,DE,ZUÑIGA	0.006	GUERRERO,TLAPEHUALA
DISTRITO,FEDERAL,VENUSTIANO,CARRANZA	0.006	GUERRERO,TLAPEHUALA
SINALOA,COSALA	0.006	GUERRERO,TLAPEHUALA
CHIAPAS,TAPACHULA	0.006	GUERRERO,TLAPEHUALA
TAMAULIPAS,CIUDAD,MADERO	0.006	GUERRERO,TLAPEHUALA
DISTRITO,FEDERAL,MIGUEL,HIDALGO	0.005	GUERRERO,CHILAPA,DE,ALVAREZ
DISTRITO,FEDERAL,MIGUEL,HIDALGO	0.008	GUERRERO,TLAPEHUALA
DISTRITO,FEDERAL,MIGUEL,HIDALGO	0.005	CHIAPAS,MARQUES,DE,COMILLAS
MICHOACAN,TANCITARO	0.006	GUERRERO,TLAPEHUALA
MEXICO,HUIXQUILUCAN	0.006	GUERRERO,TLAPEHUALA
SINALOA,ESCUINAPA	0.006	GUANAJUATO,SALAMANCA
DURANGO,POANAS	0.006	GUERRERO,TLAPEHUALA
GUERRERO,CHILAPA,DE,ALVAREZ	0.013	GUERRERO,TLAPEHUALA
GUERRERO,CHILAPA,DE,ALVAREZ	0.007	MEXICO,LUVIANOS
GUERRERO,CHILAPA,DE,ALVAREZ	0.005	MICHOACAN,MUGICA
GUERRERO,CHILAPA,DE,ALVAREZ	0.007	MORELOS,TLALTIZAPAN
GUERRERO,CHILAPA,DE,ALVAREZ	0.008	MORELOS,AYALA
GUERRERO,CHILAPA,DE,ALVAREZ	0.007	GUERRERO,BENITO,JUAREZ
GUERRERO,CHILAPA,DE,ALVAREZ	0.009	CHIAPAS,MARQUES,DE,COMILLAS
GUERRERO,CHILAPA,DE,ALVAREZ	0.005	PUEBLA,SAN,ANDRES,CHOLULA
GUERRERO,CHILAPA,DE,ALVAREZ	0.005	JALISCO,MAGDALENA
GUERRERO,TLAPEHUALA	0.006	MICHOACAN,COALCOMAN,DE,VAZQUEZ,PALLARES
GUERRERO,TLAPEHUALA	0.009	MEXICO,LUVIANOS
GUERRERO,TLAPEHUALA	0.008	MICHOACAN,MUGICA
GUERRERO,TLAPEHUALA	0.009	MORELOS,TLALTIZAPAN
GUERRERO,TLAPEHUALA	0.006	JALISCO,OCOTLAN
GUERRERO,TLAPEHUALA	0.006	MICHOACAN,HIDALGO
GUERRERO,TLAPEHUALA	0.011	MORELOS,AYALA
GUERRERO,TLAPEHUALA	0.009	GUERRERO,BENITO,JUAREZ
GUERRERO,TLAPEHUALA	0.006	GUANAJUATO,MOROLEON
GUERRERO,TLAPEHUALA	0.013	CHIAPAS,MARQUES,DE,COMILLAS
GUERRERO,TLAPEHUALA	0.006	GUANAJUATO,SILAO
GUERRERO,TLAPEHUALA	0.006	MEXICO,LERMA
GUERRERO,TLAPEHUALA	0.006	MEXICO,TEOLOYUCAN
GUERRERO,TLAPEHUALA	0.008	PUEBLA,SAN,ANDRES,CHOLULA
GUERRERO,TLAPEHUALA	0.008	JALISCO,MAGDALENA
GUANAJUATO,SALAMANCA	0.006	NUEVO,LEON,GARCIA
GUANAJUATO,SALAMANCA	0.006	ZACATECAS,TEUL,DE,GONZALEZ,ORTEGA
MEXICO,LUVIANOS	0.006	MORELOS,AYALA
MEXICO,LUVIANOS	0.007	CHIAPAS,MARQUES,DE,COMILLAS
MICHOACAN,MUGICA	0.005	CHIAPAS,MARQUES,DE,COMILLAS
MORELOS,TLALTIZAPAN	0.006	MORELOS,AYALA
MORELOS,TLALTIZAPAN	0.007	CHIAPAS,MARQUES,DE,COMILLAS
MORELOS,AYALA	0.006	GUERRERO,BENITO,JUAREZ
MORELOS,AYALA	0.008	CHIAPAS,MARQUES,DE,COMILLAS
GUERRERO,BENITO,JUAREZ	0.007	CHIAPAS,MARQUES,DE,COMILLAS
CHIAPAS,MARQUES,DE,COMILLAS	0.005	PUEBLA,SAN,ANDRES,CHOLULA
CHIAPAS,MARQUES,DE,COMILLAS	0.005	JALISCO,MAGDALENA
