# Supplementary material for: Analysis of México’s Narco-War Network (2007–2011)
Source: PLoS One. 2015 May 18;10(5):e0126503. doi: 10.1371/journal.pone.0126503 (PMC4436224; doi:10.1371/journal.pone.0126503)
Supplement: S1 Compressed file — Each file contains all the correlations above certain threshold (indicated in the name of the file), during a particular month (also indicated in the name of the file). The file names have the value of θ followed by the number of the i th month, starting from January of 2007 until Sept. 2011. (ZIP) [file pone.0126503.s004.zip › Correlations_by_month/0.005__35.sif]

CHIHUAHUA,JUAREZ	0.203	BAJA,CALIFORNIA,TIJUANA
CHIHUAHUA,JUAREZ	0.017	GUERRERO,ACAPULCO,DE,JUAREZ
CHIHUAHUA,JUAREZ	0.088	SONORA,NOGALES
CHIHUAHUA,JUAREZ	0.054	SINALOA,AHOME
CHIHUAHUA,JUAREZ	0.020	TAMAULIPAS,REYNOSA
CHIHUAHUA,JUAREZ	0.013	SINALOA,GUASAVE
CHIHUAHUA,JUAREZ	0.027	CHIHUAHUA,HIDALGO,DEL,PARRAL
CHIHUAHUA,JUAREZ	0.007	MEXICO,ECATEPEC,DE,MORELOS
CHIHUAHUA,JUAREZ	0.010	DURANGO,LERDO
CHIHUAHUA,JUAREZ	0.030	MORELOS,CUERNAVACA
CHIHUAHUA,JUAREZ	0.007	SINALOA,SALVADOR,ALVARADO
CHIHUAHUA,JUAREZ	0.064	GUERRERO,CHILPANCINGO,DE,LOS,BRAVO
CHIHUAHUA,JUAREZ	0.013	MEXICO,NEZAHUALCOYOTL
CHIHUAHUA,JUAREZ	0.020	JALISCO,ZAPOPAN
CHIHUAHUA,JUAREZ	0.034	MICHOACAN,APATZINGAN
CHIHUAHUA,JUAREZ	0.013	CHIHUAHUA,GUADALUPE
CHIHUAHUA,JUAREZ	0.020	DURANGO,PUEBLO,NUEVO
CHIHUAHUA,JUAREZ	0.007	DISTRITO,FEDERAL,IZTAPALAPA
CHIHUAHUA,JUAREZ	0.020	CHIHUAHUA,DELICIAS
CHIHUAHUA,JUAREZ	0.017	MICHOACAN,LAZARO,CARDENAS
CHIHUAHUA,JUAREZ	0.007	GUERRERO,COYUCA,DE,CATALAN
CHIHUAHUA,JUAREZ	0.007	GUERRERO,TECPAN,DE,GALEANA
CHIHUAHUA,JUAREZ	0.017	AGUASCALIENTES,AGUASCALIENTES
CHIHUAHUA,JUAREZ	0.007	SINALOA,MOCORITO
CHIHUAHUA,JUAREZ	0.010	GUERRERO,TAXCO,DE,ALARCON
CHIHUAHUA,JUAREZ	0.047	NUEVO,LEON,JUAREZ
CHIHUAHUA,JUAREZ	0.007	BAJA,CALIFORNIA,PLAYAS,DE,ROSARITO
CHIHUAHUA,JUAREZ	0.007	QUINTANA,ROO,BENITO,JUAREZ
CHIHUAHUA,JUAREZ	0.007	DISTRITO,FEDERAL,GUSTAVO,A.,MADERO
CHIHUAHUA,JUAREZ	0.013	GUERRERO,IGUALA,DE,LA,INDEPENDENCIA
CHIHUAHUA,JUAREZ	0.013	SINALOA,EL,FUERTE
CHIHUAHUA,JUAREZ	0.017	CHIHUAHUA,JIMENEZ
CHIHUAHUA,JUAREZ	0.007	MEXICO,NAUCALPAN,DE,JUAREZ
CHIHUAHUA,JUAREZ	0.013	GUERRERO,ARCELIA
CHIHUAHUA,JUAREZ	0.007	SINALOA,ROSARIO
CHIHUAHUA,JUAREZ	0.010	SONORA,GENERAL,PLUTARCO,ELIAS,CALLES
CHIHUAHUA,JUAREZ	0.013	JALISCO,PUERTO,VALLARTA
CHIHUAHUA,JUAREZ	0.007	GUERRERO,TELOLOAPAN
CHIHUAHUA,JUAREZ	0.013	CHIHUAHUA,MATAMOROS
CHIHUAHUA,JUAREZ	0.010	DURANGO,EL,ORO
CHIHUAHUA,JUAREZ	0.010	CHIHUAHUA,RIVA,PALACIO
CHIHUAHUA,JUAREZ	0.007	MEXICO,IXTAPALUCA
CHIHUAHUA,JUAREZ	0.007	MEXICO,VALLE,DE,CHALCO,SOLIDARIDAD
CHIHUAHUA,JUAREZ	0.010	OAXACA,OAXACA,DE,JUAREZ
CHIHUAHUA,JUAREZ	0.007	CHIHUAHUA,SAUCILLO
CHIHUAHUA,JUAREZ	0.054	DURANGO,CUENCAME
CHIHUAHUA,JUAREZ	0.007	MICHOACAN,SAN,LUCAS
CHIHUAHUA,JUAREZ	0.010	CHIAPAS,SUCHIATE
CHIHUAHUA,JUAREZ	0.010	CHIHUAHUA,NAMIQUIPA
CHIHUAHUA,JUAREZ	0.007	GUERRERO,TLAPEHUALA
CHIHUAHUA,JUAREZ	0.020	SONORA,PUERTO,PEÑASCO
CHIHUAHUA,JUAREZ	0.010	GUERRERO,ZAPOTITLAN,TABLAS
CHIHUAHUA,JUAREZ	0.024	CHIHUAHUA,CUSIHUIRIACHI
CHIHUAHUA,JUAREZ	0.007	NUEVO,LEON,GENERAL,ESCOBEDO
CHIHUAHUA,JUAREZ	0.007	MEXICO,ATIZAPAN,DE,ZARAGOZA
CHIHUAHUA,JUAREZ	0.007	MICHOACAN,COAHUAYANA
CHIHUAHUA,JUAREZ	0.007	SONORA,HUATABAMPO
CHIHUAHUA,JUAREZ	0.007	JALISCO,IXTLAHUACAN,DE,LOS,MEMBRILLOS
CHIHUAHUA,JUAREZ	0.007	JALISCO,ZAPOTLAN,EL,GRANDE
CHIHUAHUA,JUAREZ	0.007	TAMAULIPAS,RIO,BRAVO
CHIHUAHUA,JUAREZ	0.007	CHIHUAHUA,GRAN,MORELOS
CHIHUAHUA,JUAREZ	0.010	MICHOACAN,PARACUARO
CHIHUAHUA,JUAREZ	0.010	MICHOACAN,TACAMBARO
CHIHUAHUA,JUAREZ	0.007	OAXACA,MATIAS,ROMERO,AVENDAÑO
CHIHUAHUA,JUAREZ	0.027	QUERETARO,SAN,JUAN,DEL,RIO
CHIHUAHUA,JUAREZ	0.007	GUERRERO,GENERAL,CANUTO,A.,NERI
CHIHUAHUA,JUAREZ	0.007	JALISCO,SAN,SEBASTIAN,DEL,OESTE
CHIHUAHUA,JUAREZ	0.020	MEXICO,ALMOLOYA,DE,JUAREZ
CHIHUAHUA,JUAREZ	0.010	MEXICO,AXAPUSCO
CHIHUAHUA,JUAREZ	0.013	GUERRERO,TLACOACHISTLAHUACA
CHIHUAHUA,JUAREZ	0.007	GUANAJUATO,SAN,MIGUEL,DE,ALLENDE
CHIHUAHUA,JUAREZ	0.007	MICHOACAN,TOCUMBO
CHIHUAHUA,JUAREZ	0.013	TABASCO,PARAISO
CHIHUAHUA,JUAREZ	0.007	CHIHUAHUA,MAGUARICHI
CHIHUAHUA,JUAREZ	0.020	NUEVO,LEON,GENERAL,ZUAZUA
CHIHUAHUA,JUAREZ	0.007	VERACRUZ,MARTINEZ,DE,LA,TORRE
CHIHUAHUA,JUAREZ	0.007	AGUASCALIENTES,SAN,FRANCISCO,DE,LOS,ROMO
CHIHUAHUA,JUAREZ	0.007	MICHOACAN,JUAREZ
CHIHUAHUA,JUAREZ	0.007	MORELOS,JONACATEPEC
CHIHUAHUA,JUAREZ	0.007	MEXICO,ZUMPAHUACAN
SINALOA,CULIACAN	0.007	BAJA,CALIFORNIA,TIJUANA
BAJA,CALIFORNIA,TIJUANA	0.034	GUERRERO,ACAPULCO,DE,JUAREZ
BAJA,CALIFORNIA,TIJUANA	0.176	SONORA,NOGALES
BAJA,CALIFORNIA,TIJUANA	0.108	SINALOA,AHOME
BAJA,CALIFORNIA,TIJUANA	0.041	TAMAULIPAS,REYNOSA
BAJA,CALIFORNIA,TIJUANA	0.027	SINALOA,GUASAVE
BAJA,CALIFORNIA,TIJUANA	0.054	CHIHUAHUA,HIDALGO,DEL,PARRAL
BAJA,CALIFORNIA,TIJUANA	0.013	MEXICO,ECATEPEC,DE,MORELOS
BAJA,CALIFORNIA,TIJUANA	0.007	SINALOA,SINALOA
BAJA,CALIFORNIA,TIJUANA	0.020	DURANGO,LERDO
BAJA,CALIFORNIA,TIJUANA	0.061	MORELOS,CUERNAVACA
BAJA,CALIFORNIA,TIJUANA	0.013	SINALOA,SALVADOR,ALVARADO
BAJA,CALIFORNIA,TIJUANA	0.128	GUERRERO,CHILPANCINGO,DE,LOS,BRAVO
BAJA,CALIFORNIA,TIJUANA	0.027	MEXICO,NEZAHUALCOYOTL
BAJA,CALIFORNIA,TIJUANA	0.041	JALISCO,ZAPOPAN
BAJA,CALIFORNIA,TIJUANA	0.007	TAMAULIPAS,NUEVO,LAREDO
BAJA,CALIFORNIA,TIJUANA	0.068	MICHOACAN,APATZINGAN
BAJA,CALIFORNIA,TIJUANA	0.027	CHIHUAHUA,GUADALUPE
BAJA,CALIFORNIA,TIJUANA	0.041	DURANGO,PUEBLO,NUEVO
BAJA,CALIFORNIA,TIJUANA	0.007	DURANGO,SANTIAGO,PAPASQUIARO
BAJA,CALIFORNIA,TIJUANA	0.013	DISTRITO,FEDERAL,IZTAPALAPA
BAJA,CALIFORNIA,TIJUANA	0.041	CHIHUAHUA,DELICIAS
BAJA,CALIFORNIA,TIJUANA	0.034	MICHOACAN,LAZARO,CARDENAS
BAJA,CALIFORNIA,TIJUANA	0.013	GUERRERO,COYUCA,DE,CATALAN
BAJA,CALIFORNIA,TIJUANA	0.013	GUERRERO,TECPAN,DE,GALEANA
BAJA,CALIFORNIA,TIJUANA	0.034	AGUASCALIENTES,AGUASCALIENTES
BAJA,CALIFORNIA,TIJUANA	0.013	SINALOA,MOCORITO
BAJA,CALIFORNIA,TIJUANA	0.020	GUERRERO,TAXCO,DE,ALARCON
BAJA,CALIFORNIA,TIJUANA	0.095	NUEVO,LEON,JUAREZ
BAJA,CALIFORNIA,TIJUANA	0.007	SINALOA,BADIRAGUATO
BAJA,CALIFORNIA,TIJUANA	0.007	CHIHUAHUA,CUAUHTEMOC
BAJA,CALIFORNIA,TIJUANA	0.013	BAJA,CALIFORNIA,PLAYAS,DE,ROSARITO
BAJA,CALIFORNIA,TIJUANA	0.013	QUINTANA,ROO,BENITO,JUAREZ
BAJA,CALIFORNIA,TIJUANA	0.013	DISTRITO,FEDERAL,GUSTAVO,A.,MADERO
BAJA,CALIFORNIA,TIJUANA	0.027	GUERRERO,IGUALA,DE,LA,INDEPENDENCIA
BAJA,CALIFORNIA,TIJUANA	0.027	SINALOA,EL,FUERTE
BAJA,CALIFORNIA,TIJUANA	0.007	NUEVO,LEON,GUADALUPE
BAJA,CALIFORNIA,TIJUANA	0.007	GUANAJUATO,CELAYA
BAJA,CALIFORNIA,TIJUANA	0.034	CHIHUAHUA,JIMENEZ
BAJA,CALIFORNIA,TIJUANA	0.013	MEXICO,NAUCALPAN,DE,JUAREZ
BAJA,CALIFORNIA,TIJUANA	0.007	CHIHUAHUA,PRAXEDIS,G.,GUERRERO
BAJA,CALIFORNIA,TIJUANA	0.007	VERACRUZ,VERACRUZ
BAJA,CALIFORNIA,TIJUANA	0.007	BAJA,CALIFORNIA,ENSENADA
BAJA,CALIFORNIA,TIJUANA	0.027	GUERRERO,ARCELIA
BAJA,CALIFORNIA,TIJUANA	0.007	GUERRERO,COYUCA,DE,BENITEZ
BAJA,CALIFORNIA,TIJUANA	0.013	SINALOA,ROSARIO
BAJA,CALIFORNIA,TIJUANA	0.007	DISTRITO,FEDERAL,TLALPAN
BAJA,CALIFORNIA,TIJUANA	0.007	MICHOACAN,ZITACUARO
BAJA,CALIFORNIA,TIJUANA	0.020	SONORA,GENERAL,PLUTARCO,ELIAS,CALLES
BAJA,CALIFORNIA,TIJUANA	0.027	JALISCO,PUERTO,VALLARTA
BAJA,CALIFORNIA,TIJUANA	0.007	MICHOACAN,HUETAMO
BAJA,CALIFORNIA,TIJUANA	0.007	MEXICO,CUAUTITLAN,IZCALLI
BAJA,CALIFORNIA,TIJUANA	0.007	MEXICO,TECAMAC
BAJA,CALIFORNIA,TIJUANA	0.013	GUERRERO,TELOLOAPAN
BAJA,CALIFORNIA,TIJUANA	0.007	COLIMA,COLIMA
BAJA,CALIFORNIA,TIJUANA	0.007	NUEVO,LEON,SAN,NICOLAS,DE,LOS,GARZA
BAJA,CALIFORNIA,TIJUANA	0.007	SAN,LUIS,POTOSI,SAN,LUIS,POTOSI
BAJA,CALIFORNIA,TIJUANA	0.027	CHIHUAHUA,MATAMOROS
BAJA,CALIFORNIA,TIJUANA	0.020	DURANGO,EL,ORO
BAJA,CALIFORNIA,TIJUANA	0.007	DURANGO,TAMAZULA
BAJA,CALIFORNIA,TIJUANA	0.020	CHIHUAHUA,RIVA,PALACIO
BAJA,CALIFORNIA,TIJUANA	0.007	GUERRERO,OMETEPEC
BAJA,CALIFORNIA,TIJUANA	0.013	MEXICO,IXTAPALUCA
BAJA,CALIFORNIA,TIJUANA	0.013	MEXICO,VALLE,DE,CHALCO,SOLIDARIDAD
BAJA,CALIFORNIA,TIJUANA	0.020	OAXACA,OAXACA,DE,JUAREZ
BAJA,CALIFORNIA,TIJUANA	0.013	CHIHUAHUA,SAUCILLO
BAJA,CALIFORNIA,TIJUANA	0.007	NAYARIT,ACAPONETA
BAJA,CALIFORNIA,TIJUANA	0.007	SONORA,AGUA,PRIETA
BAJA,CALIFORNIA,TIJUANA	0.108	DURANGO,CUENCAME
BAJA,CALIFORNIA,TIJUANA	0.013	MICHOACAN,SAN,LUCAS
BAJA,CALIFORNIA,TIJUANA	0.020	CHIAPAS,SUCHIATE
BAJA,CALIFORNIA,TIJUANA	0.007	CHIHUAHUA,URUACHI
BAJA,CALIFORNIA,TIJUANA	0.007	MEXICO,CHIMALHUACAN
BAJA,CALIFORNIA,TIJUANA	0.007	CHIHUAHUA,BALLEZA
BAJA,CALIFORNIA,TIJUANA	0.020	CHIHUAHUA,NAMIQUIPA
BAJA,CALIFORNIA,TIJUANA	0.013	GUERRERO,TLAPEHUALA
BAJA,CALIFORNIA,TIJUANA	0.041	SONORA,PUERTO,PEÑASCO
BAJA,CALIFORNIA,TIJUANA	0.007	CHIHUAHUA,AQUILES,SERDAN
BAJA,CALIFORNIA,TIJUANA	0.007	GUANAJUATO,PENJAMO
BAJA,CALIFORNIA,TIJUANA	0.020	GUERRERO,ZAPOTITLAN,TABLAS
BAJA,CALIFORNIA,TIJUANA	0.047	CHIHUAHUA,CUSIHUIRIACHI
BAJA,CALIFORNIA,TIJUANA	0.007	DISTRITO,FEDERAL,IZTACALCO
BAJA,CALIFORNIA,TIJUANA	0.007	JALISCO,TEQUILA
BAJA,CALIFORNIA,TIJUANA	0.007	MEXICO,TEPOTZOTLAN
BAJA,CALIFORNIA,TIJUANA	0.007	MORELOS,YAUTEPEC
BAJA,CALIFORNIA,TIJUANA	0.013	NUEVO,LEON,GENERAL,ESCOBEDO
BAJA,CALIFORNIA,TIJUANA	0.007	GUANAJUATO,ACAMBARO
BAJA,CALIFORNIA,TIJUANA	0.007	GUERRERO,CUAJINICUILAPA
BAJA,CALIFORNIA,TIJUANA	0.013	MEXICO,ATIZAPAN,DE,ZARAGOZA
BAJA,CALIFORNIA,TIJUANA	0.013	MICHOACAN,COAHUAYANA
BAJA,CALIFORNIA,TIJUANA	0.013	SONORA,HUATABAMPO
BAJA,CALIFORNIA,TIJUANA	0.007	GUANAJUATO,SALVATIERRA
BAJA,CALIFORNIA,TIJUANA	0.013	JALISCO,IXTLAHUACAN,DE,LOS,MEMBRILLOS
BAJA,CALIFORNIA,TIJUANA	0.013	JALISCO,ZAPOTLAN,EL,GRANDE
BAJA,CALIFORNIA,TIJUANA	0.013	TAMAULIPAS,RIO,BRAVO
BAJA,CALIFORNIA,TIJUANA	0.007	DISTRITO,FEDERAL,BENITO,JUAREZ
BAJA,CALIFORNIA,TIJUANA	0.007	GUANAJUATO,CUERAMARO
BAJA,CALIFORNIA,TIJUANA	0.007	DURANGO,GUADALUPE,VICTORIA
BAJA,CALIFORNIA,TIJUANA	0.013	CHIHUAHUA,GRAN,MORELOS
BAJA,CALIFORNIA,TIJUANA	0.007	JALISCO,CIHUATLAN
BAJA,CALIFORNIA,TIJUANA	0.020	MICHOACAN,PARACUARO
BAJA,CALIFORNIA,TIJUANA	0.020	MICHOACAN,TACAMBARO
BAJA,CALIFORNIA,TIJUANA	0.007	MICHOACAN,YURECUARO
BAJA,CALIFORNIA,TIJUANA	0.007	GUANAJUATO,CORTAZAR
BAJA,CALIFORNIA,TIJUANA	0.013	OAXACA,MATIAS,ROMERO,AVENDAÑO
BAJA,CALIFORNIA,TIJUANA	0.054	QUERETARO,SAN,JUAN,DEL,RIO
BAJA,CALIFORNIA,TIJUANA	0.013	GUERRERO,GENERAL,CANUTO,A.,NERI
BAJA,CALIFORNIA,TIJUANA	0.013	JALISCO,SAN,SEBASTIAN,DEL,OESTE
BAJA,CALIFORNIA,TIJUANA	0.041	MEXICO,ALMOLOYA,DE,JUAREZ
BAJA,CALIFORNIA,TIJUANA	0.007	MICHOACAN,ARIO
BAJA,CALIFORNIA,TIJUANA	0.007	MICHOACAN,COTIJA
BAJA,CALIFORNIA,TIJUANA	0.020	MEXICO,AXAPUSCO
BAJA,CALIFORNIA,TIJUANA	0.007	MEXICO,CUAUTITLAN
BAJA,CALIFORNIA,TIJUANA	0.007	MICHOACAN,IXTLAN
BAJA,CALIFORNIA,TIJUANA	0.007	VERACRUZ,PLAYA,VICENTE
BAJA,CALIFORNIA,TIJUANA	0.027	GUERRERO,TLACOACHISTLAHUACA
BAJA,CALIFORNIA,TIJUANA	0.013	GUANAJUATO,SAN,MIGUEL,DE,ALLENDE
BAJA,CALIFORNIA,TIJUANA	0.007	GUERRERO,TETIPAC
BAJA,CALIFORNIA,TIJUANA	0.007	JALISCO,CHAPALA
BAJA,CALIFORNIA,TIJUANA	0.007	OAXACA,SAN,AGUSTIN,LOXICHA
BAJA,CALIFORNIA,TIJUANA	0.007	MEXICO,MELCHOR,OCAMPO
BAJA,CALIFORNIA,TIJUANA	0.007	MEXICO,TLALMANALCO
BAJA,CALIFORNIA,TIJUANA	0.013	MICHOACAN,TOCUMBO
BAJA,CALIFORNIA,TIJUANA	0.007	NAYARIT,SANTIAGO,IXCUINTLA
BAJA,CALIFORNIA,TIJUANA	0.027	TABASCO,PARAISO
BAJA,CALIFORNIA,TIJUANA	0.013	CHIHUAHUA,MAGUARICHI
BAJA,CALIFORNIA,TIJUANA	0.007	MEXICO,VALLE,DE,BRAVO
BAJA,CALIFORNIA,TIJUANA	0.041	NUEVO,LEON,GENERAL,ZUAZUA
BAJA,CALIFORNIA,TIJUANA	0.013	VERACRUZ,MARTINEZ,DE,LA,TORRE
BAJA,CALIFORNIA,TIJUANA	0.007	CHIHUAHUA,JULIMES
BAJA,CALIFORNIA,TIJUANA	0.013	AGUASCALIENTES,SAN,FRANCISCO,DE,LOS,ROMO
BAJA,CALIFORNIA,TIJUANA	0.007	DURANGO,PANUCO,DE,CORONADO
BAJA,CALIFORNIA,TIJUANA	0.007	HIDALGO,ACAXOCHITLAN
BAJA,CALIFORNIA,TIJUANA	0.013	MICHOACAN,JUAREZ
BAJA,CALIFORNIA,TIJUANA	0.013	MORELOS,JONACATEPEC
BAJA,CALIFORNIA,TIJUANA	0.007	VERACRUZ,LA,ANTIGUA
BAJA,CALIFORNIA,TIJUANA	0.007	VERACRUZ,MEDELLIN
BAJA,CALIFORNIA,TIJUANA	0.013	MEXICO,ZUMPAHUACAN
BAJA,CALIFORNIA,TIJUANA	0.007	MEXICO,ZACUALPAN
BAJA,CALIFORNIA,TIJUANA	0.007	VERACRUZ,TUXPAN
BAJA,CALIFORNIA,TIJUANA	0.007	CHIAPAS,SIMOJOVEL
BAJA,CALIFORNIA,TIJUANA	0.007	CHIAPAS,VILLA,COMALTITLAN
BAJA,CALIFORNIA,TIJUANA	0.007	GUANAJUATO,PURISIMA,DEL,RINCON
BAJA,CALIFORNIA,TIJUANA	0.007	GUANAJUATO,SANTA,CRUZ,DE,JUVENTINO,ROSAS
BAJA,CALIFORNIA,TIJUANA	0.007	OAXACA,SAN,MARCOS,ARTEAGA
BAJA,CALIFORNIA,TIJUANA	0.007	PUEBLA,CUAUTLANCINGO
BAJA,CALIFORNIA,TIJUANA	0.007	VERACRUZ,ILAMATLAN
BAJA,CALIFORNIA,TIJUANA	0.007	ZACATECAS,TLALTENANGO,DE,SANCHEZ,ROMAN
CHIHUAHUA,CHIHUAHUA	0.008	DURANGO,GOMEZ,PALACIO
CHIHUAHUA,CHIHUAHUA	0.022	COAHUILA,TORREON
CHIHUAHUA,CHIHUAHUA	0.019	SINALOA,MAZATLAN
CHIHUAHUA,CHIHUAHUA	0.007	DURANGO,DURANGO
CHIHUAHUA,CHIHUAHUA	0.029	SINALOA,NAVOLATO
CHIHUAHUA,CHIHUAHUA	0.012	MICHOACAN,URUAPAN
CHIHUAHUA,CHIHUAHUA	0.008	JALISCO,GUADALAJARA
CHIHUAHUA,CHIHUAHUA	0.012	SONORA,CAJEME
CHIHUAHUA,CHIHUAHUA	0.017	CHIHUAHUA,NUEVO,CASAS,GRANDES
CHIHUAHUA,CHIHUAHUA	0.005	CHIHUAHUA,GUADALUPE,Y,CALVO
CHIHUAHUA,CHIHUAHUA	0.005	CHIHUAHUA,MEOQUI
CHIHUAHUA,CHIHUAHUA	0.013	SINALOA,SAN,IGNACIO
CHIHUAHUA,CHIHUAHUA	0.005	CHIHUAHUA,MADERA
CHIHUAHUA,CHIHUAHUA	0.005	CHIHUAHUA,OJINAGA
CHIHUAHUA,CHIHUAHUA	0.008	MEXICO,COACALCO,DE,BERRIOZABAL
CHIHUAHUA,CHIHUAHUA	0.007	GUERRERO,QUECHULTENANGO
CHIHUAHUA,CHIHUAHUA	0.005	CHIHUAHUA,GUERRERO
CHIHUAHUA,CHIHUAHUA	0.005	SINALOA,ESCUINAPA
CHIHUAHUA,CHIHUAHUA	0.005	SONORA,SAN,LUIS,RIO,COLORADO
CHIHUAHUA,CHIHUAHUA	0.007	GUANAJUATO,SALAMANCA
CHIHUAHUA,CHIHUAHUA	0.005	MEXICO,ZINACANTEPEC
CHIHUAHUA,CHIHUAHUA	0.005	MICHOACAN,BUENAVISTA
CHIHUAHUA,CHIHUAHUA	0.005	MICHOACAN,ECUANDUREO
CHIHUAHUA,CHIHUAHUA	0.005	OAXACA,SANTIAGO,PINOTEPA,NACIONAL
CHIHUAHUA,CHIHUAHUA	0.008	NUEVO,LEON,GARCIA
CHIHUAHUA,CHIHUAHUA	0.005	GUERRERO,TIXTLA,DE,GUERRERO
CHIHUAHUA,CHIHUAHUA	0.008	ZACATECAS,TEUL,DE,GONZALEZ,ORTEGA
GUERRERO,ACAPULCO,DE,JUAREZ	0.015	SONORA,NOGALES
GUERRERO,ACAPULCO,DE,JUAREZ	0.009	SINALOA,AHOME
GUERRERO,ACAPULCO,DE,JUAREZ	0.005	MORELOS,CUERNAVACA
GUERRERO,ACAPULCO,DE,JUAREZ	0.011	GUERRERO,CHILPANCINGO,DE,LOS,BRAVO
GUERRERO,ACAPULCO,DE,JUAREZ	0.006	MICHOACAN,APATZINGAN
GUERRERO,ACAPULCO,DE,JUAREZ	0.008	NUEVO,LEON,JUAREZ
GUERRERO,ACAPULCO,DE,JUAREZ	0.009	DURANGO,CUENCAME
DURANGO,GOMEZ,PALACIO	0.007	COAHUILA,TORREON
DURANGO,GOMEZ,PALACIO	0.006	SINALOA,MAZATLAN
DURANGO,GOMEZ,PALACIO	0.010	SINALOA,NAVOLATO
DURANGO,GOMEZ,PALACIO	0.006	CHIHUAHUA,NUEVO,CASAS,GRANDES
COAHUILA,TORREON	0.016	SINALOA,MAZATLAN
COAHUILA,TORREON	0.006	DURANGO,DURANGO
COAHUILA,TORREON	0.025	SINALOA,NAVOLATO
COAHUILA,TORREON	0.010	MICHOACAN,URUAPAN
COAHUILA,TORREON	0.007	JALISCO,GUADALAJARA
COAHUILA,TORREON	0.010	SONORA,CAJEME
COAHUILA,TORREON	0.015	CHIHUAHUA,NUEVO,CASAS,GRANDES
COAHUILA,TORREON	0.012	SINALOA,SAN,IGNACIO
COAHUILA,TORREON	0.007	MEXICO,COACALCO,DE,BERRIOZABAL
COAHUILA,TORREON	0.006	GUERRERO,QUECHULTENANGO
COAHUILA,TORREON	0.006	GUANAJUATO,SALAMANCA
COAHUILA,TORREON	0.007	NUEVO,LEON,GARCIA
COAHUILA,TORREON	0.007	ZACATECAS,TEUL,DE,GONZALEZ,ORTEGA
SINALOA,MAZATLAN	0.021	SINALOA,NAVOLATO
SINALOA,MAZATLAN	0.009	MICHOACAN,URUAPAN
SINALOA,MAZATLAN	0.006	JALISCO,GUADALAJARA
SINALOA,MAZATLAN	0.009	SONORA,CAJEME
SINALOA,MAZATLAN	0.012	CHIHUAHUA,NUEVO,CASAS,GRANDES
SINALOA,MAZATLAN	0.010	SINALOA,SAN,IGNACIO
SINALOA,MAZATLAN	0.006	MEXICO,COACALCO,DE,BERRIOZABAL
SINALOA,MAZATLAN	0.006	NUEVO,LEON,GARCIA
SINALOA,MAZATLAN	0.006	ZACATECAS,TEUL,DE,GONZALEZ,ORTEGA
SONORA,NOGALES	0.047	SINALOA,AHOME
SONORA,NOGALES	0.018	TAMAULIPAS,REYNOSA
SONORA,NOGALES	0.012	SINALOA,GUASAVE
SONORA,NOGALES	0.023	CHIHUAHUA,HIDALGO,DEL,PARRAL
SONORA,NOGALES	0.006	MEXICO,ECATEPEC,DE,MORELOS
SONORA,NOGALES	0.009	DURANGO,LERDO
SONORA,NOGALES	0.026	MORELOS,CUERNAVACA
SONORA,NOGALES	0.006	SINALOA,SALVADOR,ALVARADO
SONORA,NOGALES	0.056	GUERRERO,CHILPANCINGO,DE,LOS,BRAVO
SONORA,NOGALES	0.012	MEXICO,NEZAHUALCOYOTL
SONORA,NOGALES	0.018	JALISCO,ZAPOPAN
SONORA,NOGALES	0.029	MICHOACAN,APATZINGAN
SONORA,NOGALES	0.012	CHIHUAHUA,GUADALUPE
SONORA,NOGALES	0.018	DURANGO,PUEBLO,NUEVO
SONORA,NOGALES	0.006	DISTRITO,FEDERAL,IZTAPALAPA
SONORA,NOGALES	0.018	CHIHUAHUA,DELICIAS
SONORA,NOGALES	0.015	MICHOACAN,LAZARO,CARDENAS
SONORA,NOGALES	0.006	GUERRERO,COYUCA,DE,CATALAN
SONORA,NOGALES	0.006	GUERRERO,TECPAN,DE,GALEANA
SONORA,NOGALES	0.015	AGUASCALIENTES,AGUASCALIENTES
SONORA,NOGALES	0.006	SINALOA,MOCORITO
SONORA,NOGALES	0.009	GUERRERO,TAXCO,DE,ALARCON
SONORA,NOGALES	0.041	NUEVO,LEON,JUAREZ
SONORA,NOGALES	0.006	BAJA,CALIFORNIA,PLAYAS,DE,ROSARITO
SONORA,NOGALES	0.006	QUINTANA,ROO,BENITO,JUAREZ
SONORA,NOGALES	0.006	DISTRITO,FEDERAL,GUSTAVO,A.,MADERO
SONORA,NOGALES	0.012	GUERRERO,IGUALA,DE,LA,INDEPENDENCIA
SONORA,NOGALES	0.012	SINALOA,EL,FUERTE
SONORA,NOGALES	0.015	CHIHUAHUA,JIMENEZ
SONORA,NOGALES	0.006	MEXICO,NAUCALPAN,DE,JUAREZ
SONORA,NOGALES	0.012	GUERRERO,ARCELIA
SONORA,NOGALES	0.006	SINALOA,ROSARIO
SONORA,NOGALES	0.009	SONORA,GENERAL,PLUTARCO,ELIAS,CALLES
SONORA,NOGALES	0.012	JALISCO,PUERTO,VALLARTA
SONORA,NOGALES	0.006	GUERRERO,TELOLOAPAN
SONORA,NOGALES	0.012	CHIHUAHUA,MATAMOROS
SONORA,NOGALES	0.009	DURANGO,EL,ORO
SONORA,NOGALES	0.009	CHIHUAHUA,RIVA,PALACIO
SONORA,NOGALES	0.006	MEXICO,IXTAPALUCA
SONORA,NOGALES	0.006	MEXICO,VALLE,DE,CHALCO,SOLIDARIDAD
SONORA,NOGALES	0.009	OAXACA,OAXACA,DE,JUAREZ
SONORA,NOGALES	0.006	CHIHUAHUA,SAUCILLO
SONORA,NOGALES	0.047	DURANGO,CUENCAME
SONORA,NOGALES	0.006	MICHOACAN,SAN,LUCAS
SONORA,NOGALES	0.009	CHIAPAS,SUCHIATE
SONORA,NOGALES	0.009	CHIHUAHUA,NAMIQUIPA
SONORA,NOGALES	0.006	GUERRERO,TLAPEHUALA
SONORA,NOGALES	0.018	SONORA,PUERTO,PEÑASCO
SONORA,NOGALES	0.009	GUERRERO,ZAPOTITLAN,TABLAS
SONORA,NOGALES	0.020	CHIHUAHUA,CUSIHUIRIACHI
SONORA,NOGALES	0.006	NUEVO,LEON,GENERAL,ESCOBEDO
SONORA,NOGALES	0.006	MEXICO,ATIZAPAN,DE,ZARAGOZA
SONORA,NOGALES	0.006	MICHOACAN,COAHUAYANA
SONORA,NOGALES	0.006	SONORA,HUATABAMPO
SONORA,NOGALES	0.006	JALISCO,IXTLAHUACAN,DE,LOS,MEMBRILLOS
SONORA,NOGALES	0.006	JALISCO,ZAPOTLAN,EL,GRANDE
SONORA,NOGALES	0.006	TAMAULIPAS,RIO,BRAVO
SONORA,NOGALES	0.006	CHIHUAHUA,GRAN,MORELOS
SONORA,NOGALES	0.009	MICHOACAN,PARACUARO
SONORA,NOGALES	0.009	MICHOACAN,TACAMBARO
SONORA,NOGALES	0.006	OAXACA,MATIAS,ROMERO,AVENDAÑO
SONORA,NOGALES	0.023	QUERETARO,SAN,JUAN,DEL,RIO
SONORA,NOGALES	0.006	GUERRERO,GENERAL,CANUTO,A.,NERI
SONORA,NOGALES	0.006	JALISCO,SAN,SEBASTIAN,DEL,OESTE
SONORA,NOGALES	0.018	MEXICO,ALMOLOYA,DE,JUAREZ
SONORA,NOGALES	0.009	MEXICO,AXAPUSCO
SONORA,NOGALES	0.012	GUERRERO,TLACOACHISTLAHUACA
SONORA,NOGALES	0.006	GUANAJUATO,SAN,MIGUEL,DE,ALLENDE
SONORA,NOGALES	0.006	MICHOACAN,TOCUMBO
SONORA,NOGALES	0.012	TABASCO,PARAISO
SONORA,NOGALES	0.006	CHIHUAHUA,MAGUARICHI
SONORA,NOGALES	0.018	NUEVO,LEON,GENERAL,ZUAZUA
SONORA,NOGALES	0.006	VERACRUZ,MARTINEZ,DE,LA,TORRE
SONORA,NOGALES	0.006	AGUASCALIENTES,SAN,FRANCISCO,DE,LOS,ROMO
SONORA,NOGALES	0.006	MICHOACAN,JUAREZ
SONORA,NOGALES	0.006	MORELOS,JONACATEPEC
SONORA,NOGALES	0.006	MEXICO,ZUMPAHUACAN
DURANGO,DURANGO	0.008	SINALOA,NAVOLATO
SINALOA,NAVOLATO	0.013	MICHOACAN,URUAPAN
SINALOA,NAVOLATO	0.010	JALISCO,GUADALAJARA
SINALOA,NAVOLATO	0.013	SONORA,CAJEME
SINALOA,NAVOLATO	0.019	CHIHUAHUA,NUEVO,CASAS,GRANDES
SINALOA,NAVOLATO	0.006	CHIHUAHUA,GUADALUPE,Y,CALVO
SINALOA,NAVOLATO	0.006	CHIHUAHUA,MEOQUI
SINALOA,NAVOLATO	0.015	SINALOA,SAN,IGNACIO
SINALOA,NAVOLATO	0.006	CHIHUAHUA,MADERA
SINALOA,NAVOLATO	0.006	CHIHUAHUA,OJINAGA
SINALOA,NAVOLATO	0.010	MEXICO,COACALCO,DE,BERRIOZABAL
SINALOA,NAVOLATO	0.008	GUERRERO,QUECHULTENANGO
SINALOA,NAVOLATO	0.006	CHIHUAHUA,GUERRERO
SINALOA,NAVOLATO	0.006	SINALOA,ESCUINAPA
SINALOA,NAVOLATO	0.006	SONORA,SAN,LUIS,RIO,COLORADO
SINALOA,NAVOLATO	0.008	GUANAJUATO,SALAMANCA
SINALOA,NAVOLATO	0.006	MEXICO,ZINACANTEPEC
SINALOA,NAVOLATO	0.006	MICHOACAN,BUENAVISTA
SINALOA,NAVOLATO	0.006	MICHOACAN,ECUANDUREO
SINALOA,NAVOLATO	0.006	OAXACA,SANTIAGO,PINOTEPA,NACIONAL
SINALOA,NAVOLATO	0.010	NUEVO,LEON,GARCIA
SINALOA,NAVOLATO	0.006	GUERRERO,TIXTLA,DE,GUERRERO
SINALOA,NAVOLATO	0.010	ZACATECAS,TEUL,DE,GONZALEZ,ORTEGA
SINALOA,AHOME	0.011	TAMAULIPAS,REYNOSA
SINALOA,AHOME	0.007	SINALOA,GUASAVE
SINALOA,AHOME	0.014	CHIHUAHUA,HIDALGO,DEL,PARRAL
SINALOA,AHOME	0.005	DURANGO,LERDO
SINALOA,AHOME	0.016	MORELOS,CUERNAVACA
SINALOA,AHOME	0.034	GUERRERO,CHILPANCINGO,DE,LOS,BRAVO
SINALOA,AHOME	0.007	MEXICO,NEZAHUALCOYOTL
SINALOA,AHOME	0.011	JALISCO,ZAPOPAN
SINALOA,AHOME	0.018	MICHOACAN,APATZINGAN
SINALOA,AHOME	0.007	CHIHUAHUA,GUADALUPE
SINALOA,AHOME	0.011	DURANGO,PUEBLO,NUEVO
SINALOA,AHOME	0.011	CHIHUAHUA,DELICIAS
SINALOA,AHOME	0.009	MICHOACAN,LAZARO,CARDENAS
SINALOA,AHOME	0.009	AGUASCALIENTES,AGUASCALIENTES
SINALOA,AHOME	0.005	GUERRERO,TAXCO,DE,ALARCON
SINALOA,AHOME	0.025	NUEVO,LEON,JUAREZ
SINALOA,AHOME	0.007	GUERRERO,IGUALA,DE,LA,INDEPENDENCIA
SINALOA,AHOME	0.007	SINALOA,EL,FUERTE
SINALOA,AHOME	0.009	CHIHUAHUA,JIMENEZ
SINALOA,AHOME	0.007	GUERRERO,ARCELIA
SINALOA,AHOME	0.005	SONORA,GENERAL,PLUTARCO,ELIAS,CALLES
SINALOA,AHOME	0.007	JALISCO,PUERTO,VALLARTA
SINALOA,AHOME	0.007	CHIHUAHUA,MATAMOROS
SINALOA,AHOME	0.005	DURANGO,EL,ORO
SINALOA,AHOME	0.005	CHIHUAHUA,RIVA,PALACIO
SINALOA,AHOME	0.005	OAXACA,OAXACA,DE,JUAREZ
SINALOA,AHOME	0.029	DURANGO,CUENCAME
SINALOA,AHOME	0.005	CHIAPAS,SUCHIATE
SINALOA,AHOME	0.005	CHIHUAHUA,NAMIQUIPA
SINALOA,AHOME	0.011	SONORA,PUERTO,PEÑASCO
SINALOA,AHOME	0.005	GUERRERO,ZAPOTITLAN,TABLAS
SINALOA,AHOME	0.013	CHIHUAHUA,CUSIHUIRIACHI
SINALOA,AHOME	0.005	MICHOACAN,PARACUARO
SINALOA,AHOME	0.005	MICHOACAN,TACAMBARO
SINALOA,AHOME	0.014	QUERETARO,SAN,JUAN,DEL,RIO
SINALOA,AHOME	0.011	MEXICO,ALMOLOYA,DE,JUAREZ
SINALOA,AHOME	0.005	MEXICO,AXAPUSCO
SINALOA,AHOME	0.007	GUERRERO,TLACOACHISTLAHUACA
SINALOA,AHOME	0.007	TABASCO,PARAISO
SINALOA,AHOME	0.011	NUEVO,LEON,GENERAL,ZUAZUA
TAMAULIPAS,REYNOSA	0.005	CHIHUAHUA,HIDALGO,DEL,PARRAL
TAMAULIPAS,REYNOSA	0.006	MORELOS,CUERNAVACA
TAMAULIPAS,REYNOSA	0.013	GUERRERO,CHILPANCINGO,DE,LOS,BRAVO
TAMAULIPAS,REYNOSA	0.007	MICHOACAN,APATZINGAN
TAMAULIPAS,REYNOSA	0.009	NUEVO,LEON,JUAREZ
TAMAULIPAS,REYNOSA	0.011	DURANGO,CUENCAME
TAMAULIPAS,REYNOSA	0.005	QUERETARO,SAN,JUAN,DEL,RIO
SINALOA,GUASAVE	0.009	GUERRERO,CHILPANCINGO,DE,LOS,BRAVO
SINALOA,GUASAVE	0.006	NUEVO,LEON,JUAREZ
SINALOA,GUASAVE	0.007	DURANGO,CUENCAME
CHIHUAHUA,HIDALGO,DEL,PARRAL	0.008	MORELOS,CUERNAVACA
CHIHUAHUA,HIDALGO,DEL,PARRAL	0.017	GUERRERO,CHILPANCINGO,DE,LOS,BRAVO
CHIHUAHUA,HIDALGO,DEL,PARRAL	0.005	JALISCO,ZAPOPAN
CHIHUAHUA,HIDALGO,DEL,PARRAL	0.009	MICHOACAN,APATZINGAN
CHIHUAHUA,HIDALGO,DEL,PARRAL	0.005	DURANGO,PUEBLO,NUEVO
CHIHUAHUA,HIDALGO,DEL,PARRAL	0.005	CHIHUAHUA,DELICIAS
CHIHUAHUA,HIDALGO,DEL,PARRAL	0.013	NUEVO,LEON,JUAREZ
CHIHUAHUA,HIDALGO,DEL,PARRAL	0.014	DURANGO,CUENCAME
CHIHUAHUA,HIDALGO,DEL,PARRAL	0.005	SONORA,PUERTO,PEÑASCO
CHIHUAHUA,HIDALGO,DEL,PARRAL	0.006	CHIHUAHUA,CUSIHUIRIACHI
CHIHUAHUA,HIDALGO,DEL,PARRAL	0.007	QUERETARO,SAN,JUAN,DEL,RIO
CHIHUAHUA,HIDALGO,DEL,PARRAL	0.005	MEXICO,ALMOLOYA,DE,JUAREZ
CHIHUAHUA,HIDALGO,DEL,PARRAL	0.005	NUEVO,LEON,GENERAL,ZUAZUA
MICHOACAN,URUAPAN	0.006	SONORA,CAJEME
MICHOACAN,URUAPAN	0.008	CHIHUAHUA,NUEVO,CASAS,GRANDES
MICHOACAN,URUAPAN	0.006	SINALOA,SAN,IGNACIO
DURANGO,LERDO	0.006	GUERRERO,CHILPANCINGO,DE,LOS,BRAVO
DURANGO,LERDO	0.005	DURANGO,CUENCAME
MORELOS,CUERNAVACA	0.019	GUERRERO,CHILPANCINGO,DE,LOS,BRAVO
MORELOS,CUERNAVACA	0.006	JALISCO,ZAPOPAN
MORELOS,CUERNAVACA	0.010	MICHOACAN,APATZINGAN
MORELOS,CUERNAVACA	0.006	DURANGO,PUEBLO,NUEVO
MORELOS,CUERNAVACA	0.006	CHIHUAHUA,DELICIAS
MORELOS,CUERNAVACA	0.005	MICHOACAN,LAZARO,CARDENAS
MORELOS,CUERNAVACA	0.005	AGUASCALIENTES,AGUASCALIENTES
MORELOS,CUERNAVACA	0.014	NUEVO,LEON,JUAREZ
MORELOS,CUERNAVACA	0.005	CHIHUAHUA,JIMENEZ
MORELOS,CUERNAVACA	0.016	DURANGO,CUENCAME
MORELOS,CUERNAVACA	0.006	SONORA,PUERTO,PEÑASCO
MORELOS,CUERNAVACA	0.007	CHIHUAHUA,CUSIHUIRIACHI
MORELOS,CUERNAVACA	0.008	QUERETARO,SAN,JUAN,DEL,RIO
MORELOS,CUERNAVACA	0.006	MEXICO,ALMOLOYA,DE,JUAREZ
MORELOS,CUERNAVACA	0.006	NUEVO,LEON,GENERAL,ZUAZUA
GUERRERO,CHILPANCINGO,DE,LOS,BRAVO	0.009	MEXICO,NEZAHUALCOYOTL
GUERRERO,CHILPANCINGO,DE,LOS,BRAVO	0.013	JALISCO,ZAPOPAN
GUERRERO,CHILPANCINGO,DE,LOS,BRAVO	0.021	MICHOACAN,APATZINGAN
GUERRERO,CHILPANCINGO,DE,LOS,BRAVO	0.009	CHIHUAHUA,GUADALUPE
GUERRERO,CHILPANCINGO,DE,LOS,BRAVO	0.013	DURANGO,PUEBLO,NUEVO
GUERRERO,CHILPANCINGO,DE,LOS,BRAVO	0.013	CHIHUAHUA,DELICIAS
GUERRERO,CHILPANCINGO,DE,LOS,BRAVO	0.011	MICHOACAN,LAZARO,CARDENAS
GUERRERO,CHILPANCINGO,DE,LOS,BRAVO	0.011	AGUASCALIENTES,AGUASCALIENTES
GUERRERO,CHILPANCINGO,DE,LOS,BRAVO	0.006	GUERRERO,TAXCO,DE,ALARCON
GUERRERO,CHILPANCINGO,DE,LOS,BRAVO	0.030	NUEVO,LEON,JUAREZ
GUERRERO,CHILPANCINGO,DE,LOS,BRAVO	0.009	GUERRERO,IGUALA,DE,LA,INDEPENDENCIA
GUERRERO,CHILPANCINGO,DE,LOS,BRAVO	0.009	SINALOA,EL,FUERTE
GUERRERO,CHILPANCINGO,DE,LOS,BRAVO	0.011	CHIHUAHUA,JIMENEZ
GUERRERO,CHILPANCINGO,DE,LOS,BRAVO	0.009	GUERRERO,ARCELIA
GUERRERO,CHILPANCINGO,DE,LOS,BRAVO	0.006	SONORA,GENERAL,PLUTARCO,ELIAS,CALLES
GUERRERO,CHILPANCINGO,DE,LOS,BRAVO	0.009	JALISCO,PUERTO,VALLARTA
GUERRERO,CHILPANCINGO,DE,LOS,BRAVO	0.009	CHIHUAHUA,MATAMOROS
GUERRERO,CHILPANCINGO,DE,LOS,BRAVO	0.006	DURANGO,EL,ORO
GUERRERO,CHILPANCINGO,DE,LOS,BRAVO	0.006	CHIHUAHUA,RIVA,PALACIO
GUERRERO,CHILPANCINGO,DE,LOS,BRAVO	0.006	OAXACA,OAXACA,DE,JUAREZ
GUERRERO,CHILPANCINGO,DE,LOS,BRAVO	0.034	DURANGO,CUENCAME
GUERRERO,CHILPANCINGO,DE,LOS,BRAVO	0.006	CHIAPAS,SUCHIATE
GUERRERO,CHILPANCINGO,DE,LOS,BRAVO	0.006	CHIHUAHUA,NAMIQUIPA
GUERRERO,CHILPANCINGO,DE,LOS,BRAVO	0.013	SONORA,PUERTO,PEÑASCO
GUERRERO,CHILPANCINGO,DE,LOS,BRAVO	0.006	GUERRERO,ZAPOTITLAN,TABLAS
GUERRERO,CHILPANCINGO,DE,LOS,BRAVO	0.015	CHIHUAHUA,CUSIHUIRIACHI
GUERRERO,CHILPANCINGO,DE,LOS,BRAVO	0.006	MICHOACAN,PARACUARO
GUERRERO,CHILPANCINGO,DE,LOS,BRAVO	0.006	MICHOACAN,TACAMBARO
GUERRERO,CHILPANCINGO,DE,LOS,BRAVO	0.017	QUERETARO,SAN,JUAN,DEL,RIO
GUERRERO,CHILPANCINGO,DE,LOS,BRAVO	0.013	MEXICO,ALMOLOYA,DE,JUAREZ
GUERRERO,CHILPANCINGO,DE,LOS,BRAVO	0.006	MEXICO,AXAPUSCO
GUERRERO,CHILPANCINGO,DE,LOS,BRAVO	0.009	GUERRERO,TLACOACHISTLAHUACA
GUERRERO,CHILPANCINGO,DE,LOS,BRAVO	0.009	TABASCO,PARAISO
GUERRERO,CHILPANCINGO,DE,LOS,BRAVO	0.013	NUEVO,LEON,GENERAL,ZUAZUA
MEXICO,NEZAHUALCOYOTL	0.006	NUEVO,LEON,JUAREZ
MEXICO,NEZAHUALCOYOTL	0.007	DURANGO,CUENCAME
JALISCO,ZAPOPAN	0.007	MICHOACAN,APATZINGAN
JALISCO,ZAPOPAN	0.009	NUEVO,LEON,JUAREZ
JALISCO,ZAPOPAN	0.011	DURANGO,CUENCAME
JALISCO,ZAPOPAN	0.005	QUERETARO,SAN,JUAN,DEL,RIO
MICHOACAN,APATZINGAN	0.007	DURANGO,PUEBLO,NUEVO
MICHOACAN,APATZINGAN	0.007	CHIHUAHUA,DELICIAS
MICHOACAN,APATZINGAN	0.006	MICHOACAN,LAZARO,CARDENAS
MICHOACAN,APATZINGAN	0.006	AGUASCALIENTES,AGUASCALIENTES
MICHOACAN,APATZINGAN	0.016	NUEVO,LEON,JUAREZ
MICHOACAN,APATZINGAN	0.006	CHIHUAHUA,JIMENEZ
MICHOACAN,APATZINGAN	0.018	DURANGO,CUENCAME
MICHOACAN,APATZINGAN	0.007	SONORA,PUERTO,PEÑASCO
MICHOACAN,APATZINGAN	0.008	CHIHUAHUA,CUSIHUIRIACHI
MICHOACAN,APATZINGAN	0.009	QUERETARO,SAN,JUAN,DEL,RIO
MICHOACAN,APATZINGAN	0.007	MEXICO,ALMOLOYA,DE,JUAREZ
MICHOACAN,APATZINGAN	0.007	NUEVO,LEON,GENERAL,ZUAZUA
JALISCO,GUADALAJARA	0.006	CHIHUAHUA,NUEVO,CASAS,GRANDES
CHIHUAHUA,GUADALUPE	0.006	NUEVO,LEON,JUAREZ
CHIHUAHUA,GUADALUPE	0.007	DURANGO,CUENCAME
DURANGO,PUEBLO,NUEVO	0.009	NUEVO,LEON,JUAREZ
DURANGO,PUEBLO,NUEVO	0.011	DURANGO,CUENCAME
DURANGO,PUEBLO,NUEVO	0.005	QUERETARO,SAN,JUAN,DEL,RIO
SONORA,CAJEME	0.008	CHIHUAHUA,NUEVO,CASAS,GRANDES
SONORA,CAJEME	0.006	SINALOA,SAN,IGNACIO
CHIHUAHUA,DELICIAS	0.009	NUEVO,LEON,JUAREZ
CHIHUAHUA,DELICIAS	0.011	DURANGO,CUENCAME
CHIHUAHUA,DELICIAS	0.005	QUERETARO,SAN,JUAN,DEL,RIO
CHIHUAHUA,NUEVO,CASAS,GRANDES	0.009	SINALOA,SAN,IGNACIO
CHIHUAHUA,NUEVO,CASAS,GRANDES	0.006	MEXICO,COACALCO,DE,BERRIOZABAL
CHIHUAHUA,NUEVO,CASAS,GRANDES	0.006	NUEVO,LEON,GARCIA
CHIHUAHUA,NUEVO,CASAS,GRANDES	0.006	ZACATECAS,TEUL,DE,GONZALEZ,ORTEGA
MICHOACAN,LAZARO,CARDENAS	0.008	NUEVO,LEON,JUAREZ
MICHOACAN,LAZARO,CARDENAS	0.009	DURANGO,CUENCAME
AGUASCALIENTES,AGUASCALIENTES	0.008	NUEVO,LEON,JUAREZ
AGUASCALIENTES,AGUASCALIENTES	0.009	DURANGO,CUENCAME
GUERRERO,TAXCO,DE,ALARCON	0.005	DURANGO,CUENCAME
NUEVO,LEON,JUAREZ	0.006	GUERRERO,IGUALA,DE,LA,INDEPENDENCIA
NUEVO,LEON,JUAREZ	0.006	SINALOA,EL,FUERTE
NUEVO,LEON,JUAREZ	0.008	CHIHUAHUA,JIMENEZ
NUEVO,LEON,JUAREZ	0.006	GUERRERO,ARCELIA
NUEVO,LEON,JUAREZ	0.006	JALISCO,PUERTO,VALLARTA
NUEVO,LEON,JUAREZ	0.006	CHIHUAHUA,MATAMOROS
NUEVO,LEON,JUAREZ	0.025	DURANGO,CUENCAME
NUEVO,LEON,JUAREZ	0.009	SONORA,PUERTO,PEÑASCO
NUEVO,LEON,JUAREZ	0.011	CHIHUAHUA,CUSIHUIRIACHI
NUEVO,LEON,JUAREZ	0.013	QUERETARO,SAN,JUAN,DEL,RIO
NUEVO,LEON,JUAREZ	0.009	MEXICO,ALMOLOYA,DE,JUAREZ
NUEVO,LEON,JUAREZ	0.006	GUERRERO,TLACOACHISTLAHUACA
NUEVO,LEON,JUAREZ	0.006	TABASCO,PARAISO
NUEVO,LEON,JUAREZ	0.009	NUEVO,LEON,GENERAL,ZUAZUA
GUERRERO,IGUALA,DE,LA,INDEPENDENCIA	0.007	DURANGO,CUENCAME
SINALOA,EL,FUERTE	0.007	DURANGO,CUENCAME
CHIHUAHUA,JIMENEZ	0.009	DURANGO,CUENCAME
GUERRERO,ARCELIA	0.007	DURANGO,CUENCAME
SONORA,GENERAL,PLUTARCO,ELIAS,CALLES	0.005	DURANGO,CUENCAME
JALISCO,PUERTO,VALLARTA	0.007	DURANGO,CUENCAME
CHIHUAHUA,MATAMOROS	0.007	DURANGO,CUENCAME
DURANGO,EL,ORO	0.005	DURANGO,CUENCAME
CHIHUAHUA,RIVA,PALACIO	0.005	DURANGO,CUENCAME
OAXACA,OAXACA,DE,JUAREZ	0.005	DURANGO,CUENCAME
DURANGO,CUENCAME	0.005	CHIAPAS,SUCHIATE
DURANGO,CUENCAME	0.005	CHIHUAHUA,NAMIQUIPA
DURANGO,CUENCAME	0.011	SONORA,PUERTO,PEÑASCO
DURANGO,CUENCAME	0.005	GUERRERO,ZAPOTITLAN,TABLAS
DURANGO,CUENCAME	0.013	CHIHUAHUA,CUSIHUIRIACHI
DURANGO,CUENCAME	0.005	MICHOACAN,PARACUARO
DURANGO,CUENCAME	0.005	MICHOACAN,TACAMBARO
DURANGO,CUENCAME	0.014	QUERETARO,SAN,JUAN,DEL,RIO
DURANGO,CUENCAME	0.011	MEXICO,ALMOLOYA,DE,JUAREZ
DURANGO,CUENCAME	0.005	MEXICO,AXAPUSCO
DURANGO,CUENCAME	0.007	GUERRERO,TLACOACHISTLAHUACA
DURANGO,CUENCAME	0.007	TABASCO,PARAISO
DURANGO,CUENCAME	0.011	NUEVO,LEON,GENERAL,ZUAZUA
SONORA,PUERTO,PEÑASCO	0.005	QUERETARO,SAN,JUAN,DEL,RIO
CHIHUAHUA,CUSIHUIRIACHI	0.006	QUERETARO,SAN,JUAN,DEL,RIO
QUERETARO,SAN,JUAN,DEL,RIO	0.005	MEXICO,ALMOLOYA,DE,JUAREZ
QUERETARO,SAN,JUAN,DEL,RIO	0.005	NUEVO,LEON,GENERAL,ZUAZUA
