# Supplementary material for: Analysis of México’s Narco-War Network (2007–2011)
Source: PLoS One. 2015 May 18;10(5):e0126503. doi: 10.1371/journal.pone.0126503 (PMC4436224; doi:10.1371/journal.pone.0126503)
Supplement: S1 Compressed file — Each file contains all the correlations above certain threshold (indicated in the name of the file), during a particular month (also indicated in the name of the file). The file names have the value of θ followed by the number of the i th month, starting from January of 2007 until Sept. 2011. (ZIP) [file pone.0126503.s004.zip › Correlations_by_month/0.005__36.sif]

CHIHUAHUA,JUAREZ	0.046	GUERRERO,ACAPULCO,DE,JUAREZ
CHIHUAHUA,JUAREZ	0.046	TAMAULIPAS,REYNOSA
CHIHUAHUA,JUAREZ	0.026	SINALOA,GUASAVE
CHIHUAHUA,JUAREZ	0.026	CHIHUAHUA,HIDALGO,DEL,PARRAL
CHIHUAHUA,JUAREZ	0.026	MEXICO,ECATEPEC,DE,MORELOS
CHIHUAHUA,JUAREZ	0.059	MORELOS,CUERNAVACA
CHIHUAHUA,JUAREZ	0.106	GUERRERO,CHILPANCINGO,DE,LOS,BRAVO
CHIHUAHUA,JUAREZ	0.007	MEXICO,NEZAHUALCOYOTL
CHIHUAHUA,JUAREZ	0.007	JALISCO,ZAPOPAN
CHIHUAHUA,JUAREZ	0.020	CHIHUAHUA,GUADALUPE
CHIHUAHUA,JUAREZ	0.040	DURANGO,PUEBLO,NUEVO
CHIHUAHUA,JUAREZ	0.020	DURANGO,SANTIAGO,PAPASQUIARO
CHIHUAHUA,JUAREZ	0.033	CHIHUAHUA,DELICIAS
CHIHUAHUA,JUAREZ	0.020	MICHOACAN,LAZARO,CARDENAS
CHIHUAHUA,JUAREZ	0.040	CHIHUAHUA,CAMARGO
CHIHUAHUA,JUAREZ	0.013	GUERRERO,COYUCA,DE,CATALAN
CHIHUAHUA,JUAREZ	0.026	AGUASCALIENTES,AGUASCALIENTES
CHIHUAHUA,JUAREZ	0.013	SINALOA,MOCORITO
CHIHUAHUA,JUAREZ	0.020	GUERRERO,TAXCO,DE,ALARCON
CHIHUAHUA,JUAREZ	0.093	NUEVO,LEON,JUAREZ
CHIHUAHUA,JUAREZ	0.007	SINALOA,BADIRAGUATO
CHIHUAHUA,JUAREZ	0.007	CHIHUAHUA,CUAUHTEMOC
CHIHUAHUA,JUAREZ	0.020	BAJA,CALIFORNIA,PLAYAS,DE,ROSARITO
CHIHUAHUA,JUAREZ	0.026	QUINTANA,ROO,BENITO,JUAREZ
CHIHUAHUA,JUAREZ	0.013	SINALOA,SAN,IGNACIO
CHIHUAHUA,JUAREZ	0.013	CHIHUAHUA,JIMENEZ
CHIHUAHUA,JUAREZ	0.007	CHIHUAHUA,PRAXEDIS,G.,GUERRERO
CHIHUAHUA,JUAREZ	0.007	JALISCO,TLAQUEPAQUE
CHIHUAHUA,JUAREZ	0.007	VERACRUZ,VERACRUZ
CHIHUAHUA,JUAREZ	0.007	GUANAJUATO,LEON
CHIHUAHUA,JUAREZ	0.026	GUERRERO,ARCELIA
CHIHUAHUA,JUAREZ	0.020	GUERRERO,COYUCA,DE,BENITEZ
CHIHUAHUA,JUAREZ	0.007	SINALOA,ELOTA
CHIHUAHUA,JUAREZ	0.020	SONORA,GENERAL,PLUTARCO,ELIAS,CALLES
CHIHUAHUA,JUAREZ	0.026	JALISCO,PUERTO,VALLARTA
CHIHUAHUA,JUAREZ	0.007	MICHOACAN,HUETAMO
CHIHUAHUA,JUAREZ	0.007	MEXICO,TECAMAC
CHIHUAHUA,JUAREZ	0.007	CHIAPAS,TAPACHULA
CHIHUAHUA,JUAREZ	0.007	NUEVO,LEON,SAN,NICOLAS,DE,LOS,GARZA
CHIHUAHUA,JUAREZ	0.007	CHIHUAHUA,MATAMOROS
CHIHUAHUA,JUAREZ	0.013	DURANGO,EL,ORO
CHIHUAHUA,JUAREZ	0.007	DURANGO,TAMAZULA
CHIHUAHUA,JUAREZ	0.020	CHIHUAHUA,RIVA,PALACIO
CHIHUAHUA,JUAREZ	0.007	GUERRERO,OMETEPEC
CHIHUAHUA,JUAREZ	0.007	MEXICO,IXTAPALUCA
CHIHUAHUA,JUAREZ	0.007	MEXICO,VALLE,DE,CHALCO,SOLIDARIDAD
CHIHUAHUA,JUAREZ	0.020	OAXACA,OAXACA,DE,JUAREZ
CHIHUAHUA,JUAREZ	0.007	SINALOA,ESCUINAPA
CHIHUAHUA,JUAREZ	0.007	NAYARIT,ACAPONETA
CHIHUAHUA,JUAREZ	0.106	DURANGO,CUENCAME
CHIHUAHUA,JUAREZ	0.007	JALISCO,TONALA
CHIHUAHUA,JUAREZ	0.013	SONORA,NAVOJOA
CHIHUAHUA,JUAREZ	0.013	CHIAPAS,SUCHIATE
CHIHUAHUA,JUAREZ	0.020	CHIHUAHUA,URUACHI
CHIHUAHUA,JUAREZ	0.007	MEXICO,CHIMALHUACAN
CHIHUAHUA,JUAREZ	0.020	CHIHUAHUA,NAMIQUIPA
CHIHUAHUA,JUAREZ	0.020	GUERRERO,TLAPEHUALA
CHIHUAHUA,JUAREZ	0.040	SONORA,PUERTO,PEÑASCO
CHIHUAHUA,JUAREZ	0.007	CHIHUAHUA,AQUILES,SERDAN
CHIHUAHUA,JUAREZ	0.007	GUANAJUATO,PENJAMO
CHIHUAHUA,JUAREZ	0.020	GUERRERO,ZAPOTITLAN,TABLAS
CHIHUAHUA,JUAREZ	0.046	CHIHUAHUA,CUSIHUIRIACHI
CHIHUAHUA,JUAREZ	0.007	JALISCO,TEQUILA
CHIHUAHUA,JUAREZ	0.007	MORELOS,YAUTEPEC
CHIHUAHUA,JUAREZ	0.013	NUEVO,LEON,GENERAL,ESCOBEDO
CHIHUAHUA,JUAREZ	0.013	GUANAJUATO,SALAMANCA
CHIHUAHUA,JUAREZ	0.013	MEXICO,ATIZAPAN,DE,ZARAGOZA
CHIHUAHUA,JUAREZ	0.007	MORELOS,HUITZILAC
CHIHUAHUA,JUAREZ	0.013	SONORA,HUATABAMPO
CHIHUAHUA,JUAREZ	0.007	GUANAJUATO,SALVATIERRA
CHIHUAHUA,JUAREZ	0.013	JALISCO,IXTLAHUACAN,DE,LOS,MEMBRILLOS
CHIHUAHUA,JUAREZ	0.013	JALISCO,ZAPOTLAN,EL,GRANDE
CHIHUAHUA,JUAREZ	0.013	TAMAULIPAS,RIO,BRAVO
CHIHUAHUA,JUAREZ	0.007	GUANAJUATO,CUERAMARO
CHIHUAHUA,JUAREZ	0.007	DURANGO,GUADALUPE,VICTORIA
CHIHUAHUA,JUAREZ	0.007	CHIHUAHUA,GRAN,MORELOS
CHIHUAHUA,JUAREZ	0.007	JALISCO,CIHUATLAN
CHIHUAHUA,JUAREZ	0.007	MEXICO,ZUMPANGO
CHIHUAHUA,JUAREZ	0.007	CHIHUAHUA,MORELOS
CHIHUAHUA,JUAREZ	0.013	MICHOACAN,PARACUARO
CHIHUAHUA,JUAREZ	0.020	MICHOACAN,TACAMBARO
CHIHUAHUA,JUAREZ	0.007	GUANAJUATO,CORTAZAR
CHIHUAHUA,JUAREZ	0.013	OAXACA,MATIAS,ROMERO,AVENDAÑO
CHIHUAHUA,JUAREZ	0.007	PUEBLA,PUEBLA
CHIHUAHUA,JUAREZ	0.046	QUERETARO,SAN,JUAN,DEL,RIO
CHIHUAHUA,JUAREZ	0.013	GUERRERO,GENERAL,CANUTO,A.,NERI
CHIHUAHUA,JUAREZ	0.013	JALISCO,SAN,SEBASTIAN,DEL,OESTE
CHIHUAHUA,JUAREZ	0.026	MEXICO,ALMOLOYA,DE,JUAREZ
CHIHUAHUA,JUAREZ	0.007	MICHOACAN,ARIO
CHIHUAHUA,JUAREZ	0.007	MICHOACAN,COTIJA
CHIHUAHUA,JUAREZ	0.020	MEXICO,AXAPUSCO
CHIHUAHUA,JUAREZ	0.007	MEXICO,CUAUTITLAN
CHIHUAHUA,JUAREZ	0.007	OAXACA,PUTLA,VILLA,DE,GUERRERO
CHIHUAHUA,JUAREZ	0.007	VERACRUZ,PLAYA,VICENTE
CHIHUAHUA,JUAREZ	0.026	GUERRERO,TLACOACHISTLAHUACA
CHIHUAHUA,JUAREZ	0.007	GUANAJUATO,SAN,MIGUEL,DE,ALLENDE
CHIHUAHUA,JUAREZ	0.007	GUERRERO,TETIPAC
CHIHUAHUA,JUAREZ	0.007	JALISCO,CHAPALA
CHIHUAHUA,JUAREZ	0.007	OAXACA,SAN,AGUSTIN,LOXICHA
CHIHUAHUA,JUAREZ	0.007	MEXICO,MELCHOR,OCAMPO
CHIHUAHUA,JUAREZ	0.007	MEXICO,TEOLOYUCAN
CHIHUAHUA,JUAREZ	0.007	MEXICO,TLALMANALCO
CHIHUAHUA,JUAREZ	0.013	MICHOACAN,TOCUMBO
CHIHUAHUA,JUAREZ	0.007	NAYARIT,SANTIAGO,IXCUINTLA
CHIHUAHUA,JUAREZ	0.026	TABASCO,PARAISO
CHIHUAHUA,JUAREZ	0.013	CHIHUAHUA,MAGUARICHI
CHIHUAHUA,JUAREZ	0.007	MEXICO,VALLE,DE,BRAVO
CHIHUAHUA,JUAREZ	0.040	NUEVO,LEON,GENERAL,ZUAZUA
CHIHUAHUA,JUAREZ	0.013	VERACRUZ,MARTINEZ,DE,LA,TORRE
CHIHUAHUA,JUAREZ	0.007	CHIHUAHUA,JULIMES
CHIHUAHUA,JUAREZ	0.013	AGUASCALIENTES,SAN,FRANCISCO,DE,LOS,ROMO
CHIHUAHUA,JUAREZ	0.007	DURANGO,PANUCO,DE,CORONADO
CHIHUAHUA,JUAREZ	0.007	HIDALGO,ACAXOCHITLAN
CHIHUAHUA,JUAREZ	0.013	MICHOACAN,JUAREZ
CHIHUAHUA,JUAREZ	0.013	MORELOS,JONACATEPEC
CHIHUAHUA,JUAREZ	0.007	VERACRUZ,LA,ANTIGUA
CHIHUAHUA,JUAREZ	0.007	VERACRUZ,MEDELLIN
CHIHUAHUA,JUAREZ	0.013	MEXICO,ZUMPAHUACAN
CHIHUAHUA,JUAREZ	0.007	OAXACA,SAN,BARTOLOME,LOXICHA
CHIHUAHUA,JUAREZ	0.007	MEXICO,ZACUALPAN
CHIHUAHUA,JUAREZ	0.007	VERACRUZ,TUXPAN
CHIHUAHUA,JUAREZ	0.007	CHIAPAS,SIMOJOVEL
CHIHUAHUA,JUAREZ	0.007	CHIAPAS,VILLA,COMALTITLAN
CHIHUAHUA,JUAREZ	0.007	GUANAJUATO,PURISIMA,DEL,RINCON
CHIHUAHUA,JUAREZ	0.007	GUANAJUATO,SANTA,CRUZ,DE,JUVENTINO,ROSAS
CHIHUAHUA,JUAREZ	0.007	OAXACA,SAN,MARCOS,ARTEAGA
CHIHUAHUA,JUAREZ	0.007	PUEBLA,CUAUTLANCINGO
CHIHUAHUA,JUAREZ	0.007	VERACRUZ,ILAMATLAN
CHIHUAHUA,JUAREZ	0.007	ZACATECAS,TLALTENANGO,DE,SANCHEZ,ROMAN
SINALOA,CULIACAN	0.006	BAJA,CALIFORNIA,TIJUANA
SINALOA,CULIACAN	0.029	CHIHUAHUA,CHIHUAHUA
SINALOA,CULIACAN	0.009	DURANGO,GOMEZ,PALACIO
SINALOA,CULIACAN	0.013	COAHUILA,TORREON
SINALOA,CULIACAN	0.019	SINALOA,MAZATLAN
SINALOA,CULIACAN	0.009	SONORA,NOGALES
SINALOA,CULIACAN	0.034	DURANGO,DURANGO
SINALOA,CULIACAN	0.015	SINALOA,NAVOLATO
SINALOA,CULIACAN	0.009	MICHOACAN,MORELIA
SINALOA,CULIACAN	0.006	NAYARIT,TEPIC
SINALOA,CULIACAN	0.009	SINALOA,SINALOA
SINALOA,CULIACAN	0.010	CHIHUAHUA,GUADALUPE,Y,CALVO
SINALOA,CULIACAN	0.007	GUERRERO,TECPAN,DE,GALEANA
SINALOA,CULIACAN	0.011	SINALOA,EL,FUERTE
SINALOA,CULIACAN	0.007	CHIHUAHUA,BOCOYNA
SINALOA,CULIACAN	0.006	SONORA,CANANEA
SINALOA,CULIACAN	0.008	NUEVO,LEON,DOCTOR,ARROYO
BAJA,CALIFORNIA,TIJUANA	0.018	CHIHUAHUA,CHIHUAHUA
BAJA,CALIFORNIA,TIJUANA	0.006	DURANGO,GOMEZ,PALACIO
BAJA,CALIFORNIA,TIJUANA	0.008	COAHUILA,TORREON
BAJA,CALIFORNIA,TIJUANA	0.012	SINALOA,MAZATLAN
BAJA,CALIFORNIA,TIJUANA	0.006	SONORA,NOGALES
BAJA,CALIFORNIA,TIJUANA	0.021	DURANGO,DURANGO
BAJA,CALIFORNIA,TIJUANA	0.010	SINALOA,NAVOLATO
BAJA,CALIFORNIA,TIJUANA	0.006	MICHOACAN,MORELIA
BAJA,CALIFORNIA,TIJUANA	0.006	SINALOA,SINALOA
BAJA,CALIFORNIA,TIJUANA	0.006	CHIHUAHUA,GUADALUPE,Y,CALVO
BAJA,CALIFORNIA,TIJUANA	0.007	SINALOA,EL,FUERTE
CHIHUAHUA,CHIHUAHUA	0.029	DURANGO,GOMEZ,PALACIO
CHIHUAHUA,CHIHUAHUA	0.043	COAHUILA,TORREON
CHIHUAHUA,CHIHUAHUA	0.061	SINALOA,MAZATLAN
CHIHUAHUA,CHIHUAHUA	0.029	SONORA,NOGALES
CHIHUAHUA,CHIHUAHUA	0.111	DURANGO,DURANGO
CHIHUAHUA,CHIHUAHUA	0.050	SINALOA,NAVOLATO
CHIHUAHUA,CHIHUAHUA	0.029	MICHOACAN,MORELIA
CHIHUAHUA,CHIHUAHUA	0.018	NAYARIT,TEPIC
CHIHUAHUA,CHIHUAHUA	0.007	MICHOACAN,URUAPAN
CHIHUAHUA,CHIHUAHUA	0.029	SINALOA,SINALOA
CHIHUAHUA,CHIHUAHUA	0.007	DURANGO,LERDO
CHIHUAHUA,CHIHUAHUA	0.007	SINALOA,SALVADOR,ALVARADO
CHIHUAHUA,CHIHUAHUA	0.011	DISTRITO,FEDERAL,IZTAPALAPA
CHIHUAHUA,CHIHUAHUA	0.032	CHIHUAHUA,GUADALUPE,Y,CALVO
CHIHUAHUA,CHIHUAHUA	0.021	GUERRERO,TECPAN,DE,GALEANA
CHIHUAHUA,CHIHUAHUA	0.014	SONORA,HERMOSILLO
CHIHUAHUA,CHIHUAHUA	0.014	CHIHUAHUA,ASCENSION
CHIHUAHUA,CHIHUAHUA	0.011	GUERRERO,IGUALA,DE,LA,INDEPENDENCIA
CHIHUAHUA,CHIHUAHUA	0.036	SINALOA,EL,FUERTE
CHIHUAHUA,CHIHUAHUA	0.007	TAMAULIPAS,TAMPICO
CHIHUAHUA,CHIHUAHUA	0.011	CHIHUAHUA,MEOQUI
CHIHUAHUA,CHIHUAHUA	0.007	MEXICO,TULTITLAN
CHIHUAHUA,CHIHUAHUA	0.007	CHIHUAHUA,MADERA
CHIHUAHUA,CHIHUAHUA	0.007	DISTRITO,FEDERAL,VENUSTIANO,CARRANZA
CHIHUAHUA,CHIHUAHUA	0.007	CHIHUAHUA,OJINAGA
CHIHUAHUA,CHIHUAHUA	0.011	GUERRERO,ZIRANDARO
CHIHUAHUA,CHIHUAHUA	0.007	SINALOA,ROSARIO
CHIHUAHUA,CHIHUAHUA	0.007	DISTRITO,FEDERAL,TLALPAN
CHIHUAHUA,CHIHUAHUA	0.007	SINALOA,COSALA
CHIHUAHUA,CHIHUAHUA	0.007	CHIHUAHUA,URIQUE
CHIHUAHUA,CHIHUAHUA	0.007	GUERRERO,QUECHULTENANGO
CHIHUAHUA,CHIHUAHUA	0.007	SAN,LUIS,POTOSI,CIUDAD,VALLES
CHIHUAHUA,CHIHUAHUA	0.007	SINALOA,CHOIX
CHIHUAHUA,CHIHUAHUA	0.007	CHIHUAHUA,GUERRERO
CHIHUAHUA,CHIHUAHUA	0.014	MEXICO,CUAUTITLAN,IZCALLI
CHIHUAHUA,CHIHUAHUA	0.021	CHIHUAHUA,BOCOYNA
CHIHUAHUA,CHIHUAHUA	0.018	SONORA,CANANEA
CHIHUAHUA,CHIHUAHUA	0.011	MEXICO,HUIXQUILUCAN
CHIHUAHUA,CHIHUAHUA	0.014	SINALOA,CONCORDIA
CHIHUAHUA,CHIHUAHUA	0.007	MICHOACAN,AGUILILLA
CHIHUAHUA,CHIHUAHUA	0.011	MEXICO,TOLUCA
CHIHUAHUA,CHIHUAHUA	0.007	MEXICO,CHALCO
CHIHUAHUA,CHIHUAHUA	0.007	CHIHUAHUA,MORIS
CHIHUAHUA,CHIHUAHUA	0.011	DISTRITO,FEDERAL,IZTACALCO
CHIHUAHUA,CHIHUAHUA	0.007	MEXICO,TEPOTZOTLAN
CHIHUAHUA,CHIHUAHUA	0.007	TABASCO,CARDENAS
CHIHUAHUA,CHIHUAHUA	0.011	DISTRITO,FEDERAL,TLAHUAC
CHIHUAHUA,CHIHUAHUA	0.007	COAHUILA,SALTILLO
CHIHUAHUA,CHIHUAHUA	0.007	MICHOACAN,HIDALGO
CHIHUAHUA,CHIHUAHUA	0.014	MICHOACAN,MARAVATIO
CHIHUAHUA,CHIHUAHUA	0.014	MICHOACAN,LA,PIEDAD
CHIHUAHUA,CHIHUAHUA	0.007	CHIHUAHUA,CARICHI
CHIHUAHUA,CHIHUAHUA	0.007	MICHOACAN,ARTEAGA
CHIHUAHUA,CHIHUAHUA	0.011	CHIHUAHUA,VALLE,DE,ZARAGOZA
CHIHUAHUA,CHIHUAHUA	0.007	SONORA,IMURIS
CHIHUAHUA,CHIHUAHUA	0.007	CHIHUAHUA,CHINIPAS
CHIHUAHUA,CHIHUAHUA	0.007	MEXICO,METEPEC
CHIHUAHUA,CHIHUAHUA	0.025	NUEVO,LEON,DOCTOR,ARROYO
CHIHUAHUA,CHIHUAHUA	0.014	MICHOACAN,QUIROGA
CHIHUAHUA,CHIHUAHUA	0.007	MICHOACAN,CUITZEO
GUERRERO,ACAPULCO,DE,JUAREZ	0.007	TAMAULIPAS,REYNOSA
GUERRERO,ACAPULCO,DE,JUAREZ	0.009	MORELOS,CUERNAVACA
GUERRERO,ACAPULCO,DE,JUAREZ	0.015	GUERRERO,CHILPANCINGO,DE,LOS,BRAVO
GUERRERO,ACAPULCO,DE,JUAREZ	0.006	DURANGO,PUEBLO,NUEVO
GUERRERO,ACAPULCO,DE,JUAREZ	0.006	CHIHUAHUA,CAMARGO
GUERRERO,ACAPULCO,DE,JUAREZ	0.013	NUEVO,LEON,JUAREZ
GUERRERO,ACAPULCO,DE,JUAREZ	0.015	DURANGO,CUENCAME
GUERRERO,ACAPULCO,DE,JUAREZ	0.006	SONORA,PUERTO,PEÑASCO
GUERRERO,ACAPULCO,DE,JUAREZ	0.007	CHIHUAHUA,CUSIHUIRIACHI
GUERRERO,ACAPULCO,DE,JUAREZ	0.007	QUERETARO,SAN,JUAN,DEL,RIO
GUERRERO,ACAPULCO,DE,JUAREZ	0.006	NUEVO,LEON,GENERAL,ZUAZUA
DURANGO,GOMEZ,PALACIO	0.013	COAHUILA,TORREON
DURANGO,GOMEZ,PALACIO	0.019	SINALOA,MAZATLAN
DURANGO,GOMEZ,PALACIO	0.009	SONORA,NOGALES
DURANGO,GOMEZ,PALACIO	0.034	DURANGO,DURANGO
DURANGO,GOMEZ,PALACIO	0.015	SINALOA,NAVOLATO
DURANGO,GOMEZ,PALACIO	0.009	MICHOACAN,MORELIA
DURANGO,GOMEZ,PALACIO	0.006	NAYARIT,TEPIC
DURANGO,GOMEZ,PALACIO	0.009	SINALOA,SINALOA
DURANGO,GOMEZ,PALACIO	0.010	CHIHUAHUA,GUADALUPE,Y,CALVO
DURANGO,GOMEZ,PALACIO	0.007	GUERRERO,TECPAN,DE,GALEANA
DURANGO,GOMEZ,PALACIO	0.011	SINALOA,EL,FUERTE
DURANGO,GOMEZ,PALACIO	0.007	CHIHUAHUA,BOCOYNA
DURANGO,GOMEZ,PALACIO	0.006	SONORA,CANANEA
DURANGO,GOMEZ,PALACIO	0.008	NUEVO,LEON,DOCTOR,ARROYO
COAHUILA,TORREON	0.028	SINALOA,MAZATLAN
COAHUILA,TORREON	0.013	SONORA,NOGALES
COAHUILA,TORREON	0.051	DURANGO,DURANGO
COAHUILA,TORREON	0.023	SINALOA,NAVOLATO
COAHUILA,TORREON	0.013	MICHOACAN,MORELIA
COAHUILA,TORREON	0.008	NAYARIT,TEPIC
COAHUILA,TORREON	0.013	SINALOA,SINALOA
COAHUILA,TORREON	0.015	CHIHUAHUA,GUADALUPE,Y,CALVO
COAHUILA,TORREON	0.010	GUERRERO,TECPAN,DE,GALEANA
COAHUILA,TORREON	0.007	SONORA,HERMOSILLO
COAHUILA,TORREON	0.007	CHIHUAHUA,ASCENSION
COAHUILA,TORREON	0.017	SINALOA,EL,FUERTE
COAHUILA,TORREON	0.007	MEXICO,CUAUTITLAN,IZCALLI
COAHUILA,TORREON	0.010	CHIHUAHUA,BOCOYNA
COAHUILA,TORREON	0.008	SONORA,CANANEA
COAHUILA,TORREON	0.007	SINALOA,CONCORDIA
COAHUILA,TORREON	0.007	MICHOACAN,MARAVATIO
COAHUILA,TORREON	0.007	MICHOACAN,LA,PIEDAD
COAHUILA,TORREON	0.012	NUEVO,LEON,DOCTOR,ARROYO
COAHUILA,TORREON	0.007	MICHOACAN,QUIROGA
SINALOA,MAZATLAN	0.019	SONORA,NOGALES
SINALOA,MAZATLAN	0.073	DURANGO,DURANGO
SINALOA,MAZATLAN	0.033	SINALOA,NAVOLATO
SINALOA,MAZATLAN	0.019	MICHOACAN,MORELIA
SINALOA,MAZATLAN	0.012	NAYARIT,TEPIC
SINALOA,MAZATLAN	0.019	SINALOA,SINALOA
SINALOA,MAZATLAN	0.007	DISTRITO,FEDERAL,IZTAPALAPA
SINALOA,MAZATLAN	0.021	CHIHUAHUA,GUADALUPE,Y,CALVO
SINALOA,MAZATLAN	0.014	GUERRERO,TECPAN,DE,GALEANA
SINALOA,MAZATLAN	0.009	SONORA,HERMOSILLO
SINALOA,MAZATLAN	0.009	CHIHUAHUA,ASCENSION
SINALOA,MAZATLAN	0.007	GUERRERO,IGUALA,DE,LA,INDEPENDENCIA
SINALOA,MAZATLAN	0.023	SINALOA,EL,FUERTE
SINALOA,MAZATLAN	0.007	CHIHUAHUA,MEOQUI
SINALOA,MAZATLAN	0.007	GUERRERO,ZIRANDARO
SINALOA,MAZATLAN	0.009	MEXICO,CUAUTITLAN,IZCALLI
SINALOA,MAZATLAN	0.014	CHIHUAHUA,BOCOYNA
SINALOA,MAZATLAN	0.012	SONORA,CANANEA
SINALOA,MAZATLAN	0.007	MEXICO,HUIXQUILUCAN
SINALOA,MAZATLAN	0.009	SINALOA,CONCORDIA
SINALOA,MAZATLAN	0.007	MEXICO,TOLUCA
SINALOA,MAZATLAN	0.007	DISTRITO,FEDERAL,IZTACALCO
SINALOA,MAZATLAN	0.007	DISTRITO,FEDERAL,TLAHUAC
SINALOA,MAZATLAN	0.009	MICHOACAN,MARAVATIO
SINALOA,MAZATLAN	0.009	MICHOACAN,LA,PIEDAD
SINALOA,MAZATLAN	0.007	CHIHUAHUA,VALLE,DE,ZARAGOZA
SINALOA,MAZATLAN	0.016	NUEVO,LEON,DOCTOR,ARROYO
SINALOA,MAZATLAN	0.009	MICHOACAN,QUIROGA
SONORA,NOGALES	0.034	DURANGO,DURANGO
SONORA,NOGALES	0.015	SINALOA,NAVOLATO
SONORA,NOGALES	0.009	MICHOACAN,MORELIA
SONORA,NOGALES	0.006	NAYARIT,TEPIC
SONORA,NOGALES	0.009	SINALOA,SINALOA
SONORA,NOGALES	0.010	CHIHUAHUA,GUADALUPE,Y,CALVO
SONORA,NOGALES	0.007	GUERRERO,TECPAN,DE,GALEANA
SONORA,NOGALES	0.011	SINALOA,EL,FUERTE
SONORA,NOGALES	0.007	CHIHUAHUA,BOCOYNA
SONORA,NOGALES	0.006	SONORA,CANANEA
SONORA,NOGALES	0.008	NUEVO,LEON,DOCTOR,ARROYO
DURANGO,DURANGO	0.060	SINALOA,NAVOLATO
DURANGO,DURANGO	0.034	MICHOACAN,MORELIA
DURANGO,DURANGO	0.021	NAYARIT,TEPIC
DURANGO,DURANGO	0.009	MICHOACAN,URUAPAN
DURANGO,DURANGO	0.034	SINALOA,SINALOA
DURANGO,DURANGO	0.009	DURANGO,LERDO
DURANGO,DURANGO	0.009	SINALOA,SALVADOR,ALVARADO
DURANGO,DURANGO	0.013	DISTRITO,FEDERAL,IZTAPALAPA
DURANGO,DURANGO	0.038	CHIHUAHUA,GUADALUPE,Y,CALVO
DURANGO,DURANGO	0.026	GUERRERO,TECPAN,DE,GALEANA
DURANGO,DURANGO	0.017	SONORA,HERMOSILLO
DURANGO,DURANGO	0.017	CHIHUAHUA,ASCENSION
DURANGO,DURANGO	0.013	GUERRERO,IGUALA,DE,LA,INDEPENDENCIA
DURANGO,DURANGO	0.043	SINALOA,EL,FUERTE
DURANGO,DURANGO	0.009	TAMAULIPAS,TAMPICO
DURANGO,DURANGO	0.013	CHIHUAHUA,MEOQUI
DURANGO,DURANGO	0.009	MEXICO,TULTITLAN
DURANGO,DURANGO	0.009	CHIHUAHUA,MADERA
DURANGO,DURANGO	0.009	DISTRITO,FEDERAL,VENUSTIANO,CARRANZA
DURANGO,DURANGO	0.009	CHIHUAHUA,OJINAGA
DURANGO,DURANGO	0.013	GUERRERO,ZIRANDARO
DURANGO,DURANGO	0.009	SINALOA,ROSARIO
DURANGO,DURANGO	0.009	DISTRITO,FEDERAL,TLALPAN
DURANGO,DURANGO	0.009	SINALOA,COSALA
DURANGO,DURANGO	0.009	CHIHUAHUA,URIQUE
DURANGO,DURANGO	0.009	GUERRERO,QUECHULTENANGO
DURANGO,DURANGO	0.009	SAN,LUIS,POTOSI,CIUDAD,VALLES
DURANGO,DURANGO	0.009	SINALOA,CHOIX
DURANGO,DURANGO	0.009	CHIHUAHUA,GUERRERO
DURANGO,DURANGO	0.017	MEXICO,CUAUTITLAN,IZCALLI
DURANGO,DURANGO	0.026	CHIHUAHUA,BOCOYNA
DURANGO,DURANGO	0.021	SONORA,CANANEA
DURANGO,DURANGO	0.013	MEXICO,HUIXQUILUCAN
DURANGO,DURANGO	0.017	SINALOA,CONCORDIA
DURANGO,DURANGO	0.009	MICHOACAN,AGUILILLA
DURANGO,DURANGO	0.013	MEXICO,TOLUCA
DURANGO,DURANGO	0.009	MEXICO,CHALCO
DURANGO,DURANGO	0.009	CHIHUAHUA,MORIS
DURANGO,DURANGO	0.013	DISTRITO,FEDERAL,IZTACALCO
DURANGO,DURANGO	0.009	MEXICO,TEPOTZOTLAN
DURANGO,DURANGO	0.009	TABASCO,CARDENAS
DURANGO,DURANGO	0.013	DISTRITO,FEDERAL,TLAHUAC
DURANGO,DURANGO	0.009	COAHUILA,SALTILLO
DURANGO,DURANGO	0.009	MICHOACAN,HIDALGO
DURANGO,DURANGO	0.017	MICHOACAN,MARAVATIO
DURANGO,DURANGO	0.017	MICHOACAN,LA,PIEDAD
DURANGO,DURANGO	0.009	CHIHUAHUA,CARICHI
DURANGO,DURANGO	0.009	MICHOACAN,ARTEAGA
DURANGO,DURANGO	0.013	CHIHUAHUA,VALLE,DE,ZARAGOZA
DURANGO,DURANGO	0.009	SONORA,IMURIS
DURANGO,DURANGO	0.009	CHIHUAHUA,CHINIPAS
DURANGO,DURANGO	0.009	MEXICO,METEPEC
DURANGO,DURANGO	0.030	NUEVO,LEON,DOCTOR,ARROYO
DURANGO,DURANGO	0.017	MICHOACAN,QUIROGA
DURANGO,DURANGO	0.009	MICHOACAN,CUITZEO
SINALOA,NAVOLATO	0.015	MICHOACAN,MORELIA
SINALOA,NAVOLATO	0.010	NAYARIT,TEPIC
SINALOA,NAVOLATO	0.015	SINALOA,SINALOA
SINALOA,NAVOLATO	0.006	DISTRITO,FEDERAL,IZTAPALAPA
SINALOA,NAVOLATO	0.017	CHIHUAHUA,GUADALUPE,Y,CALVO
SINALOA,NAVOLATO	0.012	GUERRERO,TECPAN,DE,GALEANA
SINALOA,NAVOLATO	0.008	SONORA,HERMOSILLO
SINALOA,NAVOLATO	0.008	CHIHUAHUA,ASCENSION
SINALOA,NAVOLATO	0.006	GUERRERO,IGUALA,DE,LA,INDEPENDENCIA
SINALOA,NAVOLATO	0.019	SINALOA,EL,FUERTE
SINALOA,NAVOLATO	0.006	CHIHUAHUA,MEOQUI
SINALOA,NAVOLATO	0.006	GUERRERO,ZIRANDARO
SINALOA,NAVOLATO	0.008	MEXICO,CUAUTITLAN,IZCALLI
SINALOA,NAVOLATO	0.012	CHIHUAHUA,BOCOYNA
SINALOA,NAVOLATO	0.010	SONORA,CANANEA
SINALOA,NAVOLATO	0.006	MEXICO,HUIXQUILUCAN
SINALOA,NAVOLATO	0.008	SINALOA,CONCORDIA
SINALOA,NAVOLATO	0.006	MEXICO,TOLUCA
SINALOA,NAVOLATO	0.006	DISTRITO,FEDERAL,IZTACALCO
SINALOA,NAVOLATO	0.006	DISTRITO,FEDERAL,TLAHUAC
SINALOA,NAVOLATO	0.008	MICHOACAN,MARAVATIO
SINALOA,NAVOLATO	0.008	MICHOACAN,LA,PIEDAD
SINALOA,NAVOLATO	0.006	CHIHUAHUA,VALLE,DE,ZARAGOZA
SINALOA,NAVOLATO	0.013	NUEVO,LEON,DOCTOR,ARROYO
SINALOA,NAVOLATO	0.008	MICHOACAN,QUIROGA
MICHOACAN,MORELIA	0.006	NAYARIT,TEPIC
MICHOACAN,MORELIA	0.009	SINALOA,SINALOA
MICHOACAN,MORELIA	0.010	CHIHUAHUA,GUADALUPE,Y,CALVO
MICHOACAN,MORELIA	0.007	GUERRERO,TECPAN,DE,GALEANA
MICHOACAN,MORELIA	0.011	SINALOA,EL,FUERTE
MICHOACAN,MORELIA	0.007	CHIHUAHUA,BOCOYNA
MICHOACAN,MORELIA	0.006	SONORA,CANANEA
MICHOACAN,MORELIA	0.008	NUEVO,LEON,DOCTOR,ARROYO
NAYARIT,TEPIC	0.006	SINALOA,SINALOA
NAYARIT,TEPIC	0.006	CHIHUAHUA,GUADALUPE,Y,CALVO
NAYARIT,TEPIC	0.007	SINALOA,EL,FUERTE
TAMAULIPAS,REYNOSA	0.009	MORELOS,CUERNAVACA
TAMAULIPAS,REYNOSA	0.015	GUERRERO,CHILPANCINGO,DE,LOS,BRAVO
TAMAULIPAS,REYNOSA	0.006	DURANGO,PUEBLO,NUEVO
TAMAULIPAS,REYNOSA	0.006	CHIHUAHUA,CAMARGO
TAMAULIPAS,REYNOSA	0.013	NUEVO,LEON,JUAREZ
TAMAULIPAS,REYNOSA	0.015	DURANGO,CUENCAME
TAMAULIPAS,REYNOSA	0.006	SONORA,PUERTO,PEÑASCO
TAMAULIPAS,REYNOSA	0.007	CHIHUAHUA,CUSIHUIRIACHI
TAMAULIPAS,REYNOSA	0.007	QUERETARO,SAN,JUAN,DEL,RIO
TAMAULIPAS,REYNOSA	0.006	NUEVO,LEON,GENERAL,ZUAZUA
SINALOA,GUASAVE	0.009	GUERRERO,CHILPANCINGO,DE,LOS,BRAVO
SINALOA,GUASAVE	0.008	NUEVO,LEON,JUAREZ
SINALOA,GUASAVE	0.009	DURANGO,CUENCAME
CHIHUAHUA,HIDALGO,DEL,PARRAL	0.009	GUERRERO,CHILPANCINGO,DE,LOS,BRAVO
CHIHUAHUA,HIDALGO,DEL,PARRAL	0.008	NUEVO,LEON,JUAREZ
CHIHUAHUA,HIDALGO,DEL,PARRAL	0.009	DURANGO,CUENCAME
MEXICO,ECATEPEC,DE,MORELOS	0.009	GUERRERO,CHILPANCINGO,DE,LOS,BRAVO
MEXICO,ECATEPEC,DE,MORELOS	0.008	NUEVO,LEON,JUAREZ
MEXICO,ECATEPEC,DE,MORELOS	0.009	DURANGO,CUENCAME
SINALOA,SINALOA	0.010	CHIHUAHUA,GUADALUPE,Y,CALVO
SINALOA,SINALOA	0.007	GUERRERO,TECPAN,DE,GALEANA
SINALOA,SINALOA	0.011	SINALOA,EL,FUERTE
SINALOA,SINALOA	0.007	CHIHUAHUA,BOCOYNA
SINALOA,SINALOA	0.006	SONORA,CANANEA
SINALOA,SINALOA	0.008	NUEVO,LEON,DOCTOR,ARROYO
MORELOS,CUERNAVACA	0.020	GUERRERO,CHILPANCINGO,DE,LOS,BRAVO
MORELOS,CUERNAVACA	0.007	DURANGO,PUEBLO,NUEVO
MORELOS,CUERNAVACA	0.006	CHIHUAHUA,DELICIAS
MORELOS,CUERNAVACA	0.007	CHIHUAHUA,CAMARGO
MORELOS,CUERNAVACA	0.017	NUEVO,LEON,JUAREZ
MORELOS,CUERNAVACA	0.020	DURANGO,CUENCAME
MORELOS,CUERNAVACA	0.007	SONORA,PUERTO,PEÑASCO
MORELOS,CUERNAVACA	0.009	CHIHUAHUA,CUSIHUIRIACHI
MORELOS,CUERNAVACA	0.009	QUERETARO,SAN,JUAN,DEL,RIO
MORELOS,CUERNAVACA	0.007	NUEVO,LEON,GENERAL,ZUAZUA
GUERRERO,CHILPANCINGO,DE,LOS,BRAVO	0.007	CHIHUAHUA,GUADALUPE
GUERRERO,CHILPANCINGO,DE,LOS,BRAVO	0.013	DURANGO,PUEBLO,NUEVO
GUERRERO,CHILPANCINGO,DE,LOS,BRAVO	0.007	DURANGO,SANTIAGO,PAPASQUIARO
GUERRERO,CHILPANCINGO,DE,LOS,BRAVO	0.011	CHIHUAHUA,DELICIAS
GUERRERO,CHILPANCINGO,DE,LOS,BRAVO	0.007	MICHOACAN,LAZARO,CARDENAS
GUERRERO,CHILPANCINGO,DE,LOS,BRAVO	0.013	CHIHUAHUA,CAMARGO
GUERRERO,CHILPANCINGO,DE,LOS,BRAVO	0.009	AGUASCALIENTES,AGUASCALIENTES
GUERRERO,CHILPANCINGO,DE,LOS,BRAVO	0.007	GUERRERO,TAXCO,DE,ALARCON
GUERRERO,CHILPANCINGO,DE,LOS,BRAVO	0.031	NUEVO,LEON,JUAREZ
GUERRERO,CHILPANCINGO,DE,LOS,BRAVO	0.007	BAJA,CALIFORNIA,PLAYAS,DE,ROSARITO
GUERRERO,CHILPANCINGO,DE,LOS,BRAVO	0.009	QUINTANA,ROO,BENITO,JUAREZ
GUERRERO,CHILPANCINGO,DE,LOS,BRAVO	0.009	GUERRERO,ARCELIA
GUERRERO,CHILPANCINGO,DE,LOS,BRAVO	0.007	GUERRERO,COYUCA,DE,BENITEZ
GUERRERO,CHILPANCINGO,DE,LOS,BRAVO	0.007	SONORA,GENERAL,PLUTARCO,ELIAS,CALLES
GUERRERO,CHILPANCINGO,DE,LOS,BRAVO	0.009	JALISCO,PUERTO,VALLARTA
GUERRERO,CHILPANCINGO,DE,LOS,BRAVO	0.007	CHIHUAHUA,RIVA,PALACIO
GUERRERO,CHILPANCINGO,DE,LOS,BRAVO	0.007	OAXACA,OAXACA,DE,JUAREZ
GUERRERO,CHILPANCINGO,DE,LOS,BRAVO	0.035	DURANGO,CUENCAME
GUERRERO,CHILPANCINGO,DE,LOS,BRAVO	0.007	CHIHUAHUA,URUACHI
GUERRERO,CHILPANCINGO,DE,LOS,BRAVO	0.007	CHIHUAHUA,NAMIQUIPA
GUERRERO,CHILPANCINGO,DE,LOS,BRAVO	0.007	GUERRERO,TLAPEHUALA
GUERRERO,CHILPANCINGO,DE,LOS,BRAVO	0.013	SONORA,PUERTO,PEÑASCO
GUERRERO,CHILPANCINGO,DE,LOS,BRAVO	0.007	GUERRERO,ZAPOTITLAN,TABLAS
GUERRERO,CHILPANCINGO,DE,LOS,BRAVO	0.015	CHIHUAHUA,CUSIHUIRIACHI
GUERRERO,CHILPANCINGO,DE,LOS,BRAVO	0.007	MICHOACAN,TACAMBARO
GUERRERO,CHILPANCINGO,DE,LOS,BRAVO	0.015	QUERETARO,SAN,JUAN,DEL,RIO
GUERRERO,CHILPANCINGO,DE,LOS,BRAVO	0.009	MEXICO,ALMOLOYA,DE,JUAREZ
GUERRERO,CHILPANCINGO,DE,LOS,BRAVO	0.007	MEXICO,AXAPUSCO
GUERRERO,CHILPANCINGO,DE,LOS,BRAVO	0.009	GUERRERO,TLACOACHISTLAHUACA
GUERRERO,CHILPANCINGO,DE,LOS,BRAVO	0.009	TABASCO,PARAISO
GUERRERO,CHILPANCINGO,DE,LOS,BRAVO	0.013	NUEVO,LEON,GENERAL,ZUAZUA
CHIHUAHUA,GUADALUPE	0.006	NUEVO,LEON,JUAREZ
CHIHUAHUA,GUADALUPE	0.007	DURANGO,CUENCAME
DURANGO,PUEBLO,NUEVO	0.012	NUEVO,LEON,JUAREZ
DURANGO,PUEBLO,NUEVO	0.013	DURANGO,CUENCAME
DURANGO,PUEBLO,NUEVO	0.006	CHIHUAHUA,CUSIHUIRIACHI
DURANGO,PUEBLO,NUEVO	0.006	QUERETARO,SAN,JUAN,DEL,RIO
DURANGO,SANTIAGO,PAPASQUIARO	0.006	NUEVO,LEON,JUAREZ
DURANGO,SANTIAGO,PAPASQUIARO	0.007	DURANGO,CUENCAME
CHIHUAHUA,DELICIAS	0.010	NUEVO,LEON,JUAREZ
CHIHUAHUA,DELICIAS	0.011	DURANGO,CUENCAME
MICHOACAN,LAZARO,CARDENAS	0.006	NUEVO,LEON,JUAREZ
MICHOACAN,LAZARO,CARDENAS	0.007	DURANGO,CUENCAME
CHIHUAHUA,CAMARGO	0.012	NUEVO,LEON,JUAREZ
CHIHUAHUA,CAMARGO	0.013	DURANGO,CUENCAME
CHIHUAHUA,CAMARGO	0.006	CHIHUAHUA,CUSIHUIRIACHI
CHIHUAHUA,CAMARGO	0.006	QUERETARO,SAN,JUAN,DEL,RIO
CHIHUAHUA,GUADALUPE,Y,CALVO	0.007	GUERRERO,TECPAN,DE,GALEANA
CHIHUAHUA,GUADALUPE,Y,CALVO	0.012	SINALOA,EL,FUERTE
CHIHUAHUA,GUADALUPE,Y,CALVO	0.007	CHIHUAHUA,BOCOYNA
CHIHUAHUA,GUADALUPE,Y,CALVO	0.006	SONORA,CANANEA
CHIHUAHUA,GUADALUPE,Y,CALVO	0.009	NUEVO,LEON,DOCTOR,ARROYO
GUERRERO,TECPAN,DE,GALEANA	0.008	SINALOA,EL,FUERTE
GUERRERO,TECPAN,DE,GALEANA	0.006	NUEVO,LEON,DOCTOR,ARROYO
SONORA,HERMOSILLO	0.006	SINALOA,EL,FUERTE
AGUASCALIENTES,AGUASCALIENTES	0.008	NUEVO,LEON,JUAREZ
AGUASCALIENTES,AGUASCALIENTES	0.009	DURANGO,CUENCAME
CHIHUAHUA,ASCENSION	0.006	SINALOA,EL,FUERTE
GUERRERO,TAXCO,DE,ALARCON	0.006	NUEVO,LEON,JUAREZ
GUERRERO,TAXCO,DE,ALARCON	0.007	DURANGO,CUENCAME
NUEVO,LEON,JUAREZ	0.006	BAJA,CALIFORNIA,PLAYAS,DE,ROSARITO
NUEVO,LEON,JUAREZ	0.008	QUINTANA,ROO,BENITO,JUAREZ
NUEVO,LEON,JUAREZ	0.008	GUERRERO,ARCELIA
NUEVO,LEON,JUAREZ	0.006	GUERRERO,COYUCA,DE,BENITEZ
NUEVO,LEON,JUAREZ	0.006	SONORA,GENERAL,PLUTARCO,ELIAS,CALLES
NUEVO,LEON,JUAREZ	0.008	JALISCO,PUERTO,VALLARTA
NUEVO,LEON,JUAREZ	0.006	CHIHUAHUA,RIVA,PALACIO
NUEVO,LEON,JUAREZ	0.006	OAXACA,OAXACA,DE,JUAREZ
NUEVO,LEON,JUAREZ	0.031	DURANGO,CUENCAME
NUEVO,LEON,JUAREZ	0.006	CHIHUAHUA,URUACHI
NUEVO,LEON,JUAREZ	0.006	CHIHUAHUA,NAMIQUIPA
NUEVO,LEON,JUAREZ	0.006	GUERRERO,TLAPEHUALA
NUEVO,LEON,JUAREZ	0.012	SONORA,PUERTO,PEÑASCO
NUEVO,LEON,JUAREZ	0.006	GUERRERO,ZAPOTITLAN,TABLAS
NUEVO,LEON,JUAREZ	0.013	CHIHUAHUA,CUSIHUIRIACHI
NUEVO,LEON,JUAREZ	0.006	MICHOACAN,TACAMBARO
NUEVO,LEON,JUAREZ	0.013	QUERETARO,SAN,JUAN,DEL,RIO
NUEVO,LEON,JUAREZ	0.008	MEXICO,ALMOLOYA,DE,JUAREZ
NUEVO,LEON,JUAREZ	0.006	MEXICO,AXAPUSCO
NUEVO,LEON,JUAREZ	0.008	GUERRERO,TLACOACHISTLAHUACA
NUEVO,LEON,JUAREZ	0.008	TABASCO,PARAISO
NUEVO,LEON,JUAREZ	0.012	NUEVO,LEON,GENERAL,ZUAZUA
BAJA,CALIFORNIA,PLAYAS,DE,ROSARITO	0.007	DURANGO,CUENCAME
QUINTANA,ROO,BENITO,JUAREZ	0.009	DURANGO,CUENCAME
SINALOA,EL,FUERTE	0.006	MEXICO,CUAUTITLAN,IZCALLI
SINALOA,EL,FUERTE	0.008	CHIHUAHUA,BOCOYNA
SINALOA,EL,FUERTE	0.007	SONORA,CANANEA
SINALOA,EL,FUERTE	0.006	SINALOA,CONCORDIA
SINALOA,EL,FUERTE	0.006	MICHOACAN,MARAVATIO
SINALOA,EL,FUERTE	0.006	MICHOACAN,LA,PIEDAD
SINALOA,EL,FUERTE	0.010	NUEVO,LEON,DOCTOR,ARROYO
SINALOA,EL,FUERTE	0.006	MICHOACAN,QUIROGA
GUERRERO,ARCELIA	0.009	DURANGO,CUENCAME
GUERRERO,COYUCA,DE,BENITEZ	0.007	DURANGO,CUENCAME
SONORA,GENERAL,PLUTARCO,ELIAS,CALLES	0.007	DURANGO,CUENCAME
JALISCO,PUERTO,VALLARTA	0.009	DURANGO,CUENCAME
CHIHUAHUA,BOCOYNA	0.006	NUEVO,LEON,DOCTOR,ARROYO
CHIHUAHUA,RIVA,PALACIO	0.007	DURANGO,CUENCAME
OAXACA,OAXACA,DE,JUAREZ	0.007	DURANGO,CUENCAME
DURANGO,CUENCAME	0.007	CHIHUAHUA,URUACHI
DURANGO,CUENCAME	0.007	CHIHUAHUA,NAMIQUIPA
DURANGO,CUENCAME	0.007	GUERRERO,TLAPEHUALA
DURANGO,CUENCAME	0.013	SONORA,PUERTO,PEÑASCO
DURANGO,CUENCAME	0.007	GUERRERO,ZAPOTITLAN,TABLAS
DURANGO,CUENCAME	0.015	CHIHUAHUA,CUSIHUIRIACHI
DURANGO,CUENCAME	0.007	MICHOACAN,TACAMBARO
DURANGO,CUENCAME	0.015	QUERETARO,SAN,JUAN,DEL,RIO
DURANGO,CUENCAME	0.009	MEXICO,ALMOLOYA,DE,JUAREZ
DURANGO,CUENCAME	0.007	MEXICO,AXAPUSCO
DURANGO,CUENCAME	0.009	GUERRERO,TLACOACHISTLAHUACA
DURANGO,CUENCAME	0.009	TABASCO,PARAISO
DURANGO,CUENCAME	0.013	NUEVO,LEON,GENERAL,ZUAZUA
SONORA,PUERTO,PEÑASCO	0.006	CHIHUAHUA,CUSIHUIRIACHI
SONORA,PUERTO,PEÑASCO	0.006	QUERETARO,SAN,JUAN,DEL,RIO
CHIHUAHUA,CUSIHUIRIACHI	0.007	QUERETARO,SAN,JUAN,DEL,RIO
CHIHUAHUA,CUSIHUIRIACHI	0.006	NUEVO,LEON,GENERAL,ZUAZUA
QUERETARO,SAN,JUAN,DEL,RIO	0.006	NUEVO,LEON,GENERAL,ZUAZUA
