# Supplementary material for: Analysis of México’s Narco-War Network (2007–2011)
Source: PLoS One. 2015 May 18;10(5):e0126503. doi: 10.1371/journal.pone.0126503 (PMC4436224; doi:10.1371/journal.pone.0126503)
Supplement: S1 Compressed file — Each file contains all the correlations above certain threshold (indicated in the name of the file), during a particular month (also indicated in the name of the file). The file names have the value of θ followed by the number of the i th month, starting from January of 2007 until Sept. 2011. (ZIP) [file pone.0126503.s004.zip › Correlations_by_month/0.005__37.sif]

CHIHUAHUA,JUAREZ	0.242	BAJA,CALIFORNIA,TIJUANA
CHIHUAHUA,JUAREZ	0.088	CHIHUAHUA,CHIHUAHUA
CHIHUAHUA,JUAREZ	0.132	DURANGO,GOMEZ,PALACIO
CHIHUAHUA,JUAREZ	0.154	SONORA,NOGALES
CHIHUAHUA,JUAREZ	0.127	DURANGO,DURANGO
CHIHUAHUA,JUAREZ	0.083	SINALOA,NAVOLATO
CHIHUAHUA,JUAREZ	0.006	MICHOACAN,MORELIA
CHIHUAHUA,JUAREZ	0.033	MICHOACAN,URUAPAN
CHIHUAHUA,JUAREZ	0.055	SINALOA,SINALOA
CHIHUAHUA,JUAREZ	0.006	DURANGO,LERDO
CHIHUAHUA,JUAREZ	0.006	MORELOS,CUERNAVACA
CHIHUAHUA,JUAREZ	0.022	GUERRERO,CHILPANCINGO,DE,LOS,BRAVO
CHIHUAHUA,JUAREZ	0.006	JALISCO,ZAPOPAN
CHIHUAHUA,JUAREZ	0.011	TAMAULIPAS,NUEVO,LAREDO
CHIHUAHUA,JUAREZ	0.017	DISTRITO,FEDERAL,IZTAPALAPA
CHIHUAHUA,JUAREZ	0.017	SONORA,CAJEME
CHIHUAHUA,JUAREZ	0.011	MICHOACAN,LAZARO,CARDENAS
CHIHUAHUA,JUAREZ	0.011	GUERRERO,COYUCA,DE,CATALAN
CHIHUAHUA,JUAREZ	0.050	GUERRERO,TECPAN,DE,GALEANA
CHIHUAHUA,JUAREZ	0.017	SONORA,HERMOSILLO
CHIHUAHUA,JUAREZ	0.006	CHIHUAHUA,ASCENSION
CHIHUAHUA,JUAREZ	0.006	SINALOA,MOCORITO
CHIHUAHUA,JUAREZ	0.017	CHIHUAHUA,CUAUHTEMOC
CHIHUAHUA,JUAREZ	0.028	GUERRERO,IGUALA,DE,LA,INDEPENDENCIA
CHIHUAHUA,JUAREZ	0.044	SINALOA,EL,FUERTE
CHIHUAHUA,JUAREZ	0.006	NUEVO,LEON,GUADALUPE
CHIHUAHUA,JUAREZ	0.006	GUERRERO,ZIHUATANEJO,DE,AZUETA
CHIHUAHUA,JUAREZ	0.022	CHIHUAHUA,MEOQUI
CHIHUAHUA,JUAREZ	0.017	GUANAJUATO,CELAYA
CHIHUAHUA,JUAREZ	0.011	MEXICO,NAUCALPAN,DE,JUAREZ
CHIHUAHUA,JUAREZ	0.006	MEXICO,TULTITLAN
CHIHUAHUA,JUAREZ	0.006	CHIHUAHUA,MADERA
CHIHUAHUA,JUAREZ	0.006	DISTRITO,FEDERAL,VENUSTIANO,CARRANZA
CHIHUAHUA,JUAREZ	0.006	DISTRITO,FEDERAL,CUAUHTEMOC
CHIHUAHUA,JUAREZ	0.006	CHIHUAHUA,OJINAGA
CHIHUAHUA,JUAREZ	0.017	DISTRITO,FEDERAL,TLALPAN
CHIHUAHUA,JUAREZ	0.006	MICHOACAN,ZITACUARO
CHIHUAHUA,JUAREZ	0.011	CHIHUAHUA,URIQUE
CHIHUAHUA,JUAREZ	0.011	SAN,LUIS,POTOSI,CIUDAD,VALLES
CHIHUAHUA,JUAREZ	0.017	SINALOA,CHOIX
CHIHUAHUA,JUAREZ	0.033	MEXICO,CUAUTITLAN,IZCALLI
CHIHUAHUA,JUAREZ	0.033	CHIHUAHUA,BOCOYNA
CHIHUAHUA,JUAREZ	0.011	GUERRERO,TELOLOAPAN
CHIHUAHUA,JUAREZ	0.028	SONORA,CANANEA
CHIHUAHUA,JUAREZ	0.017	CHIHUAHUA,MATAMOROS
CHIHUAHUA,JUAREZ	0.006	MICHOACAN,TANCITARO
CHIHUAHUA,JUAREZ	0.017	MEXICO,HUIXQUILUCAN
CHIHUAHUA,JUAREZ	0.006	NUEVO,LEON,SANTA,CATARINA
CHIHUAHUA,JUAREZ	0.006	MEXICO,IXTAPALUCA
CHIHUAHUA,JUAREZ	0.006	MEXICO,OCOYOACAC
CHIHUAHUA,JUAREZ	0.011	CHIHUAHUA,SAUCILLO
CHIHUAHUA,JUAREZ	0.006	VERACRUZ,ACAJETE
CHIHUAHUA,JUAREZ	0.006	MICHOACAN,SAN,LUCAS
CHIHUAHUA,JUAREZ	0.006	CHIAPAS,SUCHIATE
CHIHUAHUA,JUAREZ	0.011	MICHOACAN,AGUILILLA
CHIHUAHUA,JUAREZ	0.017	MEXICO,TOLUCA
CHIHUAHUA,JUAREZ	0.006	DISTRITO,FEDERAL,COYOACAN
CHIHUAHUA,JUAREZ	0.011	MEXICO,CHALCO
CHIHUAHUA,JUAREZ	0.017	CHIHUAHUA,MORIS
CHIHUAHUA,JUAREZ	0.006	GUERRERO,CHILAPA,DE,ALVAREZ
CHIHUAHUA,JUAREZ	0.022	DISTRITO,FEDERAL,IZTACALCO
CHIHUAHUA,JUAREZ	0.011	MEXICO,TEPOTZOTLAN
CHIHUAHUA,JUAREZ	0.011	TABASCO,CARDENAS
CHIHUAHUA,JUAREZ	0.017	DISTRITO,FEDERAL,TLAHUAC
CHIHUAHUA,JUAREZ	0.006	SONORA,SAN,LUIS,RIO,COLORADO
CHIHUAHUA,JUAREZ	0.006	COAHUILA,SALTILLO
CHIHUAHUA,JUAREZ	0.006	SONORA,ALTAR
CHIHUAHUA,JUAREZ	0.006	GUERRERO,EDUARDO,NERI
CHIHUAHUA,JUAREZ	0.006	GUANAJUATO,IRAPUATO
CHIHUAHUA,JUAREZ	0.011	MEXICO,LA,PAZ
CHIHUAHUA,JUAREZ	0.011	MICHOACAN,COAHUAYANA
CHIHUAHUA,JUAREZ	0.006	JALISCO,LA,BARCA
CHIHUAHUA,JUAREZ	0.006	CHIHUAHUA,BATOPILAS
CHIHUAHUA,JUAREZ	0.006	DISTRITO,FEDERAL,BENITO,JUAREZ
CHIHUAHUA,JUAREZ	0.011	MICHOACAN,HIDALGO
CHIHUAHUA,JUAREZ	0.006	GUANAJUATO,VALLE,DE,SANTIAGO
CHIHUAHUA,JUAREZ	0.028	MICHOACAN,MARAVATIO
CHIHUAHUA,JUAREZ	0.028	MICHOACAN,LA,PIEDAD
CHIHUAHUA,JUAREZ	0.006	MORELOS,EMILIANO,ZAPATA
CHIHUAHUA,JUAREZ	0.006	GUERRERO,PILCAYA
CHIHUAHUA,JUAREZ	0.006	MEXICO,ZINACANTEPEC
CHIHUAHUA,JUAREZ	0.006	MICHOACAN,PARACUARO
CHIHUAHUA,JUAREZ	0.006	MICHOACAN,YURECUARO
CHIHUAHUA,JUAREZ	0.011	CHIHUAHUA,CARICHI
CHIHUAHUA,JUAREZ	0.006	GUANAJUATO,CORTAZAR
CHIHUAHUA,JUAREZ	0.011	MICHOACAN,ARTEAGA
CHIHUAHUA,JUAREZ	0.006	QUERETARO,SAN,JUAN,DEL,RIO
CHIHUAHUA,JUAREZ	0.017	CHIHUAHUA,VALLE,DE,ZARAGOZA
CHIHUAHUA,JUAREZ	0.006	JALISCO,JOCOTEPEC
CHIHUAHUA,JUAREZ	0.011	MEXICO,ALMOLOYA,DE,JUAREZ
CHIHUAHUA,JUAREZ	0.011	SONORA,IMURIS
CHIHUAHUA,JUAREZ	0.011	CHIHUAHUA,CHINIPAS
CHIHUAHUA,JUAREZ	0.006	DURANGO,MAPIMI
CHIHUAHUA,JUAREZ	0.006	JALISCO,ATOTONILCO,EL,ALTO
CHIHUAHUA,JUAREZ	0.006	MEXICO,NEXTLALPAN
CHIHUAHUA,JUAREZ	0.006	MICHOACAN,IXTLAN
CHIHUAHUA,JUAREZ	0.006	OAXACA,SANTO,DOMINGO,TEHUANTEPEC
CHIHUAHUA,JUAREZ	0.006	GUERRERO,COPANATOYAC
CHIHUAHUA,JUAREZ	0.006	MICHOACAN,TIQUICHEO,DE,NICOLAS,ROMERO
CHIHUAHUA,JUAREZ	0.006	BAJA,CALIFORNIA,SUR,LA,PAZ
CHIHUAHUA,JUAREZ	0.006	MORELOS,MIACATLAN
CHIHUAHUA,JUAREZ	0.006	CHIAPAS,LA,TRINITARIA
CHIHUAHUA,JUAREZ	0.011	MEXICO,METEPEC
CHIHUAHUA,JUAREZ	0.006	CHIAPAS,SAN,CRISTOBAL,DE,LAS,CASAS
CHIHUAHUA,JUAREZ	0.006	DURANGO,TOPIA
CHIHUAHUA,JUAREZ	0.039	NUEVO,LEON,DOCTOR,ARROYO
CHIHUAHUA,JUAREZ	0.006	GUERRERO,TIXTLA,DE,GUERRERO
CHIHUAHUA,JUAREZ	0.006	HIDALGO,TEPEAPULCO
CHIHUAHUA,JUAREZ	0.006	JALISCO,LA,HUERTA
CHIHUAHUA,JUAREZ	0.006	JALISCO,TIZAPAN,EL,ALTO
CHIHUAHUA,JUAREZ	0.022	MICHOACAN,QUIROGA
CHIHUAHUA,JUAREZ	0.006	OAXACA,SAN,FRANCISCO,IXHUATAN
CHIHUAHUA,JUAREZ	0.006	SONORA,NACO
CHIHUAHUA,JUAREZ	0.006	CHIAPAS,MAPASTEPEC
CHIHUAHUA,JUAREZ	0.006	GUERRERO,COPALA
CHIHUAHUA,JUAREZ	0.006	JALISCO,MAGDALENA
CHIHUAHUA,JUAREZ	0.006	MICHOACAN,TARETAN
CHIHUAHUA,JUAREZ	0.006	OAXACA,SANTA,MARIA,ATZOMPA
CHIHUAHUA,JUAREZ	0.006	DISTRITO,FEDERAL,LA,MAGDALENA,CONTRERAS
CHIHUAHUA,JUAREZ	0.006	MORELOS,COATLAN,DEL,RIO
CHIHUAHUA,JUAREZ	0.006	PUEBLA,VENUSTIANO,CARRANZA
CHIHUAHUA,JUAREZ	0.006	TABASCO,COMALCALCO
CHIHUAHUA,JUAREZ	0.006	GUERRERO,AHUACUOTZINGO
CHIHUAHUA,JUAREZ	0.006	GUERRERO,MARTIR,DE,CUILAPAN
CHIHUAHUA,JUAREZ	0.011	MICHOACAN,CUITZEO
CHIHUAHUA,JUAREZ	0.006	OAXACA,CONSTANCIA,DEL,ROSARIO
CHIHUAHUA,JUAREZ	0.006	CHIAPAS,ACAPETAHUA
CHIHUAHUA,JUAREZ	0.006	CHIAPAS,HUIXTLA
CHIHUAHUA,JUAREZ	0.006	GUANAJUATO,CORONEO
CHIHUAHUA,JUAREZ	0.006	JALISCO,SAN,GABRIEL
CHIHUAHUA,JUAREZ	0.006	JALISCO,VILLA,PURIFICACION
CHIHUAHUA,JUAREZ	0.006	MEXICO,XALATLACO
CHIHUAHUA,JUAREZ	0.006	NUEVO,LEON,PESQUERIA
CHIHUAHUA,JUAREZ	0.006	OAXACA,SAN,PEDRO,TAPANATEPEC
CHIHUAHUA,JUAREZ	0.006	GUANAJUATO,ROMITA
CHIHUAHUA,JUAREZ	0.006	MICHOACAN,APORO
BAJA,CALIFORNIA,TIJUANA	0.073	CHIHUAHUA,CHIHUAHUA
BAJA,CALIFORNIA,TIJUANA	0.110	DURANGO,GOMEZ,PALACIO
BAJA,CALIFORNIA,TIJUANA	0.128	SONORA,NOGALES
BAJA,CALIFORNIA,TIJUANA	0.105	DURANGO,DURANGO
BAJA,CALIFORNIA,TIJUANA	0.069	SINALOA,NAVOLATO
BAJA,CALIFORNIA,TIJUANA	0.027	MICHOACAN,URUAPAN
BAJA,CALIFORNIA,TIJUANA	0.046	SINALOA,SINALOA
BAJA,CALIFORNIA,TIJUANA	0.018	GUERRERO,CHILPANCINGO,DE,LOS,BRAVO
BAJA,CALIFORNIA,TIJUANA	0.009	TAMAULIPAS,NUEVO,LAREDO
BAJA,CALIFORNIA,TIJUANA	0.014	DISTRITO,FEDERAL,IZTAPALAPA
BAJA,CALIFORNIA,TIJUANA	0.014	SONORA,CAJEME
BAJA,CALIFORNIA,TIJUANA	0.009	MICHOACAN,LAZARO,CARDENAS
BAJA,CALIFORNIA,TIJUANA	0.009	GUERRERO,COYUCA,DE,CATALAN
BAJA,CALIFORNIA,TIJUANA	0.041	GUERRERO,TECPAN,DE,GALEANA
BAJA,CALIFORNIA,TIJUANA	0.014	SONORA,HERMOSILLO
BAJA,CALIFORNIA,TIJUANA	0.014	CHIHUAHUA,CUAUHTEMOC
BAJA,CALIFORNIA,TIJUANA	0.023	GUERRERO,IGUALA,DE,LA,INDEPENDENCIA
BAJA,CALIFORNIA,TIJUANA	0.037	SINALOA,EL,FUERTE
BAJA,CALIFORNIA,TIJUANA	0.018	CHIHUAHUA,MEOQUI
BAJA,CALIFORNIA,TIJUANA	0.014	GUANAJUATO,CELAYA
BAJA,CALIFORNIA,TIJUANA	0.009	MEXICO,NAUCALPAN,DE,JUAREZ
BAJA,CALIFORNIA,TIJUANA	0.014	DISTRITO,FEDERAL,TLALPAN
BAJA,CALIFORNIA,TIJUANA	0.009	CHIHUAHUA,URIQUE
BAJA,CALIFORNIA,TIJUANA	0.009	SAN,LUIS,POTOSI,CIUDAD,VALLES
BAJA,CALIFORNIA,TIJUANA	0.014	SINALOA,CHOIX
BAJA,CALIFORNIA,TIJUANA	0.027	MEXICO,CUAUTITLAN,IZCALLI
BAJA,CALIFORNIA,TIJUANA	0.027	CHIHUAHUA,BOCOYNA
BAJA,CALIFORNIA,TIJUANA	0.009	GUERRERO,TELOLOAPAN
BAJA,CALIFORNIA,TIJUANA	0.023	SONORA,CANANEA
BAJA,CALIFORNIA,TIJUANA	0.014	CHIHUAHUA,MATAMOROS
BAJA,CALIFORNIA,TIJUANA	0.014	MEXICO,HUIXQUILUCAN
BAJA,CALIFORNIA,TIJUANA	0.009	CHIHUAHUA,SAUCILLO
BAJA,CALIFORNIA,TIJUANA	0.009	MICHOACAN,AGUILILLA
BAJA,CALIFORNIA,TIJUANA	0.014	MEXICO,TOLUCA
BAJA,CALIFORNIA,TIJUANA	0.009	MEXICO,CHALCO
BAJA,CALIFORNIA,TIJUANA	0.014	CHIHUAHUA,MORIS
BAJA,CALIFORNIA,TIJUANA	0.018	DISTRITO,FEDERAL,IZTACALCO
BAJA,CALIFORNIA,TIJUANA	0.009	MEXICO,TEPOTZOTLAN
BAJA,CALIFORNIA,TIJUANA	0.009	TABASCO,CARDENAS
BAJA,CALIFORNIA,TIJUANA	0.014	DISTRITO,FEDERAL,TLAHUAC
BAJA,CALIFORNIA,TIJUANA	0.009	MEXICO,LA,PAZ
BAJA,CALIFORNIA,TIJUANA	0.009	MICHOACAN,COAHUAYANA
BAJA,CALIFORNIA,TIJUANA	0.009	MICHOACAN,HIDALGO
BAJA,CALIFORNIA,TIJUANA	0.023	MICHOACAN,MARAVATIO
BAJA,CALIFORNIA,TIJUANA	0.023	MICHOACAN,LA,PIEDAD
BAJA,CALIFORNIA,TIJUANA	0.009	CHIHUAHUA,CARICHI
BAJA,CALIFORNIA,TIJUANA	0.009	MICHOACAN,ARTEAGA
BAJA,CALIFORNIA,TIJUANA	0.014	CHIHUAHUA,VALLE,DE,ZARAGOZA
BAJA,CALIFORNIA,TIJUANA	0.009	MEXICO,ALMOLOYA,DE,JUAREZ
BAJA,CALIFORNIA,TIJUANA	0.009	SONORA,IMURIS
BAJA,CALIFORNIA,TIJUANA	0.009	CHIHUAHUA,CHINIPAS
BAJA,CALIFORNIA,TIJUANA	0.009	MEXICO,METEPEC
BAJA,CALIFORNIA,TIJUANA	0.032	NUEVO,LEON,DOCTOR,ARROYO
BAJA,CALIFORNIA,TIJUANA	0.018	MICHOACAN,QUIROGA
BAJA,CALIFORNIA,TIJUANA	0.009	MICHOACAN,CUITZEO
CHIHUAHUA,CHIHUAHUA	0.040	DURANGO,GOMEZ,PALACIO
CHIHUAHUA,CHIHUAHUA	0.047	SONORA,NOGALES
CHIHUAHUA,CHIHUAHUA	0.038	DURANGO,DURANGO
CHIHUAHUA,CHIHUAHUA	0.025	SINALOA,NAVOLATO
CHIHUAHUA,CHIHUAHUA	0.010	MICHOACAN,URUAPAN
CHIHUAHUA,CHIHUAHUA	0.017	SINALOA,SINALOA
CHIHUAHUA,CHIHUAHUA	0.007	GUERRERO,CHILPANCINGO,DE,LOS,BRAVO
CHIHUAHUA,CHIHUAHUA	0.015	GUERRERO,TECPAN,DE,GALEANA
CHIHUAHUA,CHIHUAHUA	0.008	GUERRERO,IGUALA,DE,LA,INDEPENDENCIA
CHIHUAHUA,CHIHUAHUA	0.013	SINALOA,EL,FUERTE
CHIHUAHUA,CHIHUAHUA	0.007	CHIHUAHUA,MEOQUI
CHIHUAHUA,CHIHUAHUA	0.010	MEXICO,CUAUTITLAN,IZCALLI
CHIHUAHUA,CHIHUAHUA	0.010	CHIHUAHUA,BOCOYNA
CHIHUAHUA,CHIHUAHUA	0.008	SONORA,CANANEA
CHIHUAHUA,CHIHUAHUA	0.007	DISTRITO,FEDERAL,IZTACALCO
CHIHUAHUA,CHIHUAHUA	0.008	MICHOACAN,MARAVATIO
CHIHUAHUA,CHIHUAHUA	0.008	MICHOACAN,LA,PIEDAD
CHIHUAHUA,CHIHUAHUA	0.012	NUEVO,LEON,DOCTOR,ARROYO
CHIHUAHUA,CHIHUAHUA	0.007	MICHOACAN,QUIROGA
DURANGO,GOMEZ,PALACIO	0.070	SONORA,NOGALES
DURANGO,GOMEZ,PALACIO	0.057	DURANGO,DURANGO
DURANGO,GOMEZ,PALACIO	0.037	SINALOA,NAVOLATO
DURANGO,GOMEZ,PALACIO	0.015	MICHOACAN,URUAPAN
DURANGO,GOMEZ,PALACIO	0.025	SINALOA,SINALOA
DURANGO,GOMEZ,PALACIO	0.010	GUERRERO,CHILPANCINGO,DE,LOS,BRAVO
DURANGO,GOMEZ,PALACIO	0.007	DISTRITO,FEDERAL,IZTAPALAPA
DURANGO,GOMEZ,PALACIO	0.007	SONORA,CAJEME
DURANGO,GOMEZ,PALACIO	0.022	GUERRERO,TECPAN,DE,GALEANA
DURANGO,GOMEZ,PALACIO	0.007	SONORA,HERMOSILLO
DURANGO,GOMEZ,PALACIO	0.007	CHIHUAHUA,CUAUHTEMOC
DURANGO,GOMEZ,PALACIO	0.012	GUERRERO,IGUALA,DE,LA,INDEPENDENCIA
DURANGO,GOMEZ,PALACIO	0.020	SINALOA,EL,FUERTE
DURANGO,GOMEZ,PALACIO	0.010	CHIHUAHUA,MEOQUI
DURANGO,GOMEZ,PALACIO	0.007	GUANAJUATO,CELAYA
DURANGO,GOMEZ,PALACIO	0.007	DISTRITO,FEDERAL,TLALPAN
DURANGO,GOMEZ,PALACIO	0.007	SINALOA,CHOIX
DURANGO,GOMEZ,PALACIO	0.015	MEXICO,CUAUTITLAN,IZCALLI
DURANGO,GOMEZ,PALACIO	0.015	CHIHUAHUA,BOCOYNA
DURANGO,GOMEZ,PALACIO	0.012	SONORA,CANANEA
DURANGO,GOMEZ,PALACIO	0.007	CHIHUAHUA,MATAMOROS
DURANGO,GOMEZ,PALACIO	0.007	MEXICO,HUIXQUILUCAN
DURANGO,GOMEZ,PALACIO	0.007	MEXICO,TOLUCA
DURANGO,GOMEZ,PALACIO	0.007	CHIHUAHUA,MORIS
DURANGO,GOMEZ,PALACIO	0.010	DISTRITO,FEDERAL,IZTACALCO
DURANGO,GOMEZ,PALACIO	0.007	DISTRITO,FEDERAL,TLAHUAC
DURANGO,GOMEZ,PALACIO	0.012	MICHOACAN,MARAVATIO
DURANGO,GOMEZ,PALACIO	0.012	MICHOACAN,LA,PIEDAD
DURANGO,GOMEZ,PALACIO	0.007	CHIHUAHUA,VALLE,DE,ZARAGOZA
DURANGO,GOMEZ,PALACIO	0.017	NUEVO,LEON,DOCTOR,ARROYO
DURANGO,GOMEZ,PALACIO	0.010	MICHOACAN,QUIROGA
COAHUILA,TORREON	0.009	TAMAULIPAS,REYNOSA
COAHUILA,TORREON	0.007	GUERRERO,PUNGARABATO
COAHUILA,TORREON	0.006	TAMAULIPAS,GUSTAVO,DIAZ,ORDAZ
COAHUILA,TORREON	0.008	OAXACA,ACATLAN,DE,PEREZ,FIGUEROA
SONORA,NOGALES	0.067	DURANGO,DURANGO
SONORA,NOGALES	0.044	SINALOA,NAVOLATO
SONORA,NOGALES	0.017	MICHOACAN,URUAPAN
SONORA,NOGALES	0.029	SINALOA,SINALOA
SONORA,NOGALES	0.012	GUERRERO,CHILPANCINGO,DE,LOS,BRAVO
SONORA,NOGALES	0.006	TAMAULIPAS,NUEVO,LAREDO
SONORA,NOGALES	0.009	DISTRITO,FEDERAL,IZTAPALAPA
SONORA,NOGALES	0.009	SONORA,CAJEME
SONORA,NOGALES	0.006	MICHOACAN,LAZARO,CARDENAS
SONORA,NOGALES	0.006	GUERRERO,COYUCA,DE,CATALAN
SONORA,NOGALES	0.026	GUERRERO,TECPAN,DE,GALEANA
SONORA,NOGALES	0.009	SONORA,HERMOSILLO
SONORA,NOGALES	0.009	CHIHUAHUA,CUAUHTEMOC
SONORA,NOGALES	0.015	GUERRERO,IGUALA,DE,LA,INDEPENDENCIA
SONORA,NOGALES	0.023	SINALOA,EL,FUERTE
SONORA,NOGALES	0.012	CHIHUAHUA,MEOQUI
SONORA,NOGALES	0.009	GUANAJUATO,CELAYA
SONORA,NOGALES	0.006	MEXICO,NAUCALPAN,DE,JUAREZ
SONORA,NOGALES	0.009	DISTRITO,FEDERAL,TLALPAN
SONORA,NOGALES	0.006	CHIHUAHUA,URIQUE
SONORA,NOGALES	0.006	SAN,LUIS,POTOSI,CIUDAD,VALLES
SONORA,NOGALES	0.009	SINALOA,CHOIX
SONORA,NOGALES	0.017	MEXICO,CUAUTITLAN,IZCALLI
SONORA,NOGALES	0.017	CHIHUAHUA,BOCOYNA
SONORA,NOGALES	0.006	GUERRERO,TELOLOAPAN
SONORA,NOGALES	0.015	SONORA,CANANEA
SONORA,NOGALES	0.009	CHIHUAHUA,MATAMOROS
SONORA,NOGALES	0.009	MEXICO,HUIXQUILUCAN
SONORA,NOGALES	0.006	CHIHUAHUA,SAUCILLO
SONORA,NOGALES	0.006	MICHOACAN,AGUILILLA
SONORA,NOGALES	0.009	MEXICO,TOLUCA
SONORA,NOGALES	0.006	MEXICO,CHALCO
SONORA,NOGALES	0.009	CHIHUAHUA,MORIS
SONORA,NOGALES	0.012	DISTRITO,FEDERAL,IZTACALCO
SONORA,NOGALES	0.006	MEXICO,TEPOTZOTLAN
SONORA,NOGALES	0.006	TABASCO,CARDENAS
SONORA,NOGALES	0.009	DISTRITO,FEDERAL,TLAHUAC
SONORA,NOGALES	0.006	MEXICO,LA,PAZ
SONORA,NOGALES	0.006	MICHOACAN,COAHUAYANA
SONORA,NOGALES	0.006	MICHOACAN,HIDALGO
SONORA,NOGALES	0.015	MICHOACAN,MARAVATIO
SONORA,NOGALES	0.015	MICHOACAN,LA,PIEDAD
SONORA,NOGALES	0.006	CHIHUAHUA,CARICHI
SONORA,NOGALES	0.006	MICHOACAN,ARTEAGA
SONORA,NOGALES	0.009	CHIHUAHUA,VALLE,DE,ZARAGOZA
SONORA,NOGALES	0.006	MEXICO,ALMOLOYA,DE,JUAREZ
SONORA,NOGALES	0.006	SONORA,IMURIS
SONORA,NOGALES	0.006	CHIHUAHUA,CHINIPAS
SONORA,NOGALES	0.006	MEXICO,METEPEC
SONORA,NOGALES	0.020	NUEVO,LEON,DOCTOR,ARROYO
SONORA,NOGALES	0.012	MICHOACAN,QUIROGA
SONORA,NOGALES	0.006	MICHOACAN,CUITZEO
DURANGO,DURANGO	0.036	SINALOA,NAVOLATO
DURANGO,DURANGO	0.014	MICHOACAN,URUAPAN
DURANGO,DURANGO	0.024	SINALOA,SINALOA
DURANGO,DURANGO	0.010	GUERRERO,CHILPANCINGO,DE,LOS,BRAVO
DURANGO,DURANGO	0.007	DISTRITO,FEDERAL,IZTAPALAPA
DURANGO,DURANGO	0.007	SONORA,CAJEME
DURANGO,DURANGO	0.022	GUERRERO,TECPAN,DE,GALEANA
DURANGO,DURANGO	0.007	SONORA,HERMOSILLO
DURANGO,DURANGO	0.007	CHIHUAHUA,CUAUHTEMOC
DURANGO,DURANGO	0.012	GUERRERO,IGUALA,DE,LA,INDEPENDENCIA
DURANGO,DURANGO	0.019	SINALOA,EL,FUERTE
DURANGO,DURANGO	0.010	CHIHUAHUA,MEOQUI
DURANGO,DURANGO	0.007	GUANAJUATO,CELAYA
DURANGO,DURANGO	0.007	DISTRITO,FEDERAL,TLALPAN
DURANGO,DURANGO	0.007	SINALOA,CHOIX
DURANGO,DURANGO	0.014	MEXICO,CUAUTITLAN,IZCALLI
DURANGO,DURANGO	0.014	CHIHUAHUA,BOCOYNA
DURANGO,DURANGO	0.012	SONORA,CANANEA
DURANGO,DURANGO	0.007	CHIHUAHUA,MATAMOROS
DURANGO,DURANGO	0.007	MEXICO,HUIXQUILUCAN
DURANGO,DURANGO	0.007	MEXICO,TOLUCA
DURANGO,DURANGO	0.007	CHIHUAHUA,MORIS
DURANGO,DURANGO	0.010	DISTRITO,FEDERAL,IZTACALCO
DURANGO,DURANGO	0.007	DISTRITO,FEDERAL,TLAHUAC
DURANGO,DURANGO	0.012	MICHOACAN,MARAVATIO
DURANGO,DURANGO	0.012	MICHOACAN,LA,PIEDAD
DURANGO,DURANGO	0.007	CHIHUAHUA,VALLE,DE,ZARAGOZA
DURANGO,DURANGO	0.017	NUEVO,LEON,DOCTOR,ARROYO
DURANGO,DURANGO	0.010	MICHOACAN,QUIROGA
SINALOA,NAVOLATO	0.009	MICHOACAN,URUAPAN
SINALOA,NAVOLATO	0.016	SINALOA,SINALOA
SINALOA,NAVOLATO	0.006	GUERRERO,CHILPANCINGO,DE,LOS,BRAVO
SINALOA,NAVOLATO	0.014	GUERRERO,TECPAN,DE,GALEANA
SINALOA,NAVOLATO	0.008	GUERRERO,IGUALA,DE,LA,INDEPENDENCIA
SINALOA,NAVOLATO	0.012	SINALOA,EL,FUERTE
SINALOA,NAVOLATO	0.006	CHIHUAHUA,MEOQUI
SINALOA,NAVOLATO	0.009	MEXICO,CUAUTITLAN,IZCALLI
SINALOA,NAVOLATO	0.009	CHIHUAHUA,BOCOYNA
SINALOA,NAVOLATO	0.008	SONORA,CANANEA
SINALOA,NAVOLATO	0.006	DISTRITO,FEDERAL,IZTACALCO
SINALOA,NAVOLATO	0.008	MICHOACAN,MARAVATIO
SINALOA,NAVOLATO	0.008	MICHOACAN,LA,PIEDAD
SINALOA,NAVOLATO	0.011	NUEVO,LEON,DOCTOR,ARROYO
SINALOA,NAVOLATO	0.006	MICHOACAN,QUIROGA
SINALOA,AHOME	0.009	TAMAULIPAS,REYNOSA
SINALOA,AHOME	0.007	GUERRERO,PUNGARABATO
SINALOA,AHOME	0.006	TAMAULIPAS,GUSTAVO,DIAZ,ORDAZ
SINALOA,AHOME	0.008	OAXACA,ACATLAN,DE,PEREZ,FIGUEROA
TAMAULIPAS,REYNOSA	0.012	SINALOA,GUASAVE
TAMAULIPAS,REYNOSA	0.006	CHIHUAHUA,HIDALGO,DEL,PARRAL
TAMAULIPAS,REYNOSA	0.010	MICHOACAN,APATZINGAN
TAMAULIPAS,REYNOSA	0.016	GUERRERO,PUNGARABATO
TAMAULIPAS,REYNOSA	0.007	DURANGO,PUEBLO,NUEVO
TAMAULIPAS,REYNOSA	0.007	TAMAULIPAS,MATAMOROS
TAMAULIPAS,REYNOSA	0.012	CHIHUAHUA,CAMARGO
TAMAULIPAS,REYNOSA	0.010	CHIHUAHUA,GUADALUPE,Y,CALVO
TAMAULIPAS,REYNOSA	0.009	TAMAULIPAS,MIGUEL,ALEMAN
TAMAULIPAS,REYNOSA	0.006	CHIHUAHUA,JIMENEZ
TAMAULIPAS,REYNOSA	0.006	JALISCO,TLAJOMULCO,DE,ZUÑIGA
TAMAULIPAS,REYNOSA	0.006	GUERRERO,LA,UNION,DE,ISIDORO,MONTES,DE,OCA
TAMAULIPAS,REYNOSA	0.007	MEXICO,TLALNEPANTLA,DE,BAZ
TAMAULIPAS,REYNOSA	0.010	TAMAULIPAS,VALLE,HERMOSO
TAMAULIPAS,REYNOSA	0.010	SONORA,MAGDALENA
TAMAULIPAS,REYNOSA	0.010	MICHOACAN,ZAMORA
TAMAULIPAS,REYNOSA	0.010	SINALOA,ESCUINAPA
TAMAULIPAS,REYNOSA	0.006	CHIHUAHUA,NAMIQUIPA
TAMAULIPAS,REYNOSA	0.006	DURANGO,MEZQUITAL
TAMAULIPAS,REYNOSA	0.013	TAMAULIPAS,GUSTAVO,DIAZ,ORDAZ
TAMAULIPAS,REYNOSA	0.009	CHIAPAS,TUXTLA,GUTIERREZ
TAMAULIPAS,REYNOSA	0.019	OAXACA,ACATLAN,DE,PEREZ,FIGUEROA
TAMAULIPAS,REYNOSA	0.006	JALISCO,SAN,SEBASTIAN,DEL,OESTE
TAMAULIPAS,REYNOSA	0.006	SONORA,ROSARIO
SINALOA,GUASAVE	0.006	MICHOACAN,APATZINGAN
SINALOA,GUASAVE	0.009	GUERRERO,PUNGARABATO
SINALOA,GUASAVE	0.007	CHIHUAHUA,CAMARGO
SINALOA,GUASAVE	0.006	CHIHUAHUA,GUADALUPE,Y,CALVO
SINALOA,GUASAVE	0.006	TAMAULIPAS,VALLE,HERMOSO
SINALOA,GUASAVE	0.006	SONORA,MAGDALENA
SINALOA,GUASAVE	0.006	MICHOACAN,ZAMORA
SINALOA,GUASAVE	0.006	SINALOA,ESCUINAPA
SINALOA,GUASAVE	0.007	TAMAULIPAS,GUSTAVO,DIAZ,ORDAZ
SINALOA,GUASAVE	0.011	OAXACA,ACATLAN,DE,PEREZ,FIGUEROA
CHIHUAHUA,HIDALGO,DEL,PARRAL	0.005	OAXACA,ACATLAN,DE,PEREZ,FIGUEROA
MICHOACAN,URUAPAN	0.006	SINALOA,SINALOA
MICHOACAN,URUAPAN	0.006	GUERRERO,TECPAN,DE,GALEANA
SINALOA,SINALOA	0.009	GUERRERO,TECPAN,DE,GALEANA
SINALOA,SINALOA	0.005	GUERRERO,IGUALA,DE,LA,INDEPENDENCIA
SINALOA,SINALOA	0.008	SINALOA,EL,FUERTE
SINALOA,SINALOA	0.006	MEXICO,CUAUTITLAN,IZCALLI
SINALOA,SINALOA	0.006	CHIHUAHUA,BOCOYNA
SINALOA,SINALOA	0.005	SONORA,CANANEA
SINALOA,SINALOA	0.005	MICHOACAN,MARAVATIO
SINALOA,SINALOA	0.005	MICHOACAN,LA,PIEDAD
SINALOA,SINALOA	0.007	NUEVO,LEON,DOCTOR,ARROYO
MICHOACAN,APATZINGAN	0.008	GUERRERO,PUNGARABATO
MICHOACAN,APATZINGAN	0.006	CHIHUAHUA,CAMARGO
MICHOACAN,APATZINGAN	0.005	CHIHUAHUA,GUADALUPE,Y,CALVO
MICHOACAN,APATZINGAN	0.005	TAMAULIPAS,VALLE,HERMOSO
MICHOACAN,APATZINGAN	0.005	SONORA,MAGDALENA
MICHOACAN,APATZINGAN	0.005	MICHOACAN,ZAMORA
MICHOACAN,APATZINGAN	0.005	SINALOA,ESCUINAPA
MICHOACAN,APATZINGAN	0.007	TAMAULIPAS,GUSTAVO,DIAZ,ORDAZ
MICHOACAN,APATZINGAN	0.009	OAXACA,ACATLAN,DE,PEREZ,FIGUEROA
GUERRERO,PUNGARABATO	0.006	DURANGO,PUEBLO,NUEVO
GUERRERO,PUNGARABATO	0.006	TAMAULIPAS,MATAMOROS
GUERRERO,PUNGARABATO	0.009	CHIHUAHUA,CAMARGO
GUERRERO,PUNGARABATO	0.008	CHIHUAHUA,GUADALUPE,Y,CALVO
GUERRERO,PUNGARABATO	0.007	TAMAULIPAS,MIGUEL,ALEMAN
GUERRERO,PUNGARABATO	0.006	MEXICO,TLALNEPANTLA,DE,BAZ
GUERRERO,PUNGARABATO	0.008	TAMAULIPAS,VALLE,HERMOSO
GUERRERO,PUNGARABATO	0.008	SONORA,MAGDALENA
GUERRERO,PUNGARABATO	0.008	MICHOACAN,ZAMORA
GUERRERO,PUNGARABATO	0.008	SINALOA,ESCUINAPA
GUERRERO,PUNGARABATO	0.010	TAMAULIPAS,GUSTAVO,DIAZ,ORDAZ
GUERRERO,PUNGARABATO	0.007	CHIAPAS,TUXTLA,GUTIERREZ
GUERRERO,PUNGARABATO	0.015	OAXACA,ACATLAN,DE,PEREZ,FIGUEROA
DURANGO,PUEBLO,NUEVO	0.007	OAXACA,ACATLAN,DE,PEREZ,FIGUEROA
TAMAULIPAS,MATAMOROS	0.007	OAXACA,ACATLAN,DE,PEREZ,FIGUEROA
CHIHUAHUA,CAMARGO	0.006	CHIHUAHUA,GUADALUPE,Y,CALVO
CHIHUAHUA,CAMARGO	0.006	TAMAULIPAS,VALLE,HERMOSO
CHIHUAHUA,CAMARGO	0.006	SONORA,MAGDALENA
CHIHUAHUA,CAMARGO	0.006	MICHOACAN,ZAMORA
CHIHUAHUA,CAMARGO	0.006	SINALOA,ESCUINAPA
CHIHUAHUA,CAMARGO	0.007	TAMAULIPAS,GUSTAVO,DIAZ,ORDAZ
CHIHUAHUA,CAMARGO	0.011	OAXACA,ACATLAN,DE,PEREZ,FIGUEROA
CHIHUAHUA,GUADALUPE,Y,CALVO	0.005	TAMAULIPAS,VALLE,HERMOSO
CHIHUAHUA,GUADALUPE,Y,CALVO	0.005	SONORA,MAGDALENA
CHIHUAHUA,GUADALUPE,Y,CALVO	0.005	MICHOACAN,ZAMORA
CHIHUAHUA,GUADALUPE,Y,CALVO	0.005	SINALOA,ESCUINAPA
CHIHUAHUA,GUADALUPE,Y,CALVO	0.007	TAMAULIPAS,GUSTAVO,DIAZ,ORDAZ
CHIHUAHUA,GUADALUPE,Y,CALVO	0.009	OAXACA,ACATLAN,DE,PEREZ,FIGUEROA
TAMAULIPAS,MIGUEL,ALEMAN	0.006	TAMAULIPAS,GUSTAVO,DIAZ,ORDAZ
TAMAULIPAS,MIGUEL,ALEMAN	0.008	OAXACA,ACATLAN,DE,PEREZ,FIGUEROA
GUERRERO,TECPAN,DE,GALEANA	0.007	SINALOA,EL,FUERTE
GUERRERO,TECPAN,DE,GALEANA	0.006	MEXICO,CUAUTITLAN,IZCALLI
GUERRERO,TECPAN,DE,GALEANA	0.006	CHIHUAHUA,BOCOYNA
GUERRERO,TECPAN,DE,GALEANA	0.007	NUEVO,LEON,DOCTOR,ARROYO
SINALOA,EL,FUERTE	0.006	NUEVO,LEON,DOCTOR,ARROYO
CHIHUAHUA,JIMENEZ	0.005	OAXACA,ACATLAN,DE,PEREZ,FIGUEROA
JALISCO,TLAJOMULCO,DE,ZUÑIGA	0.005	OAXACA,ACATLAN,DE,PEREZ,FIGUEROA
GUERRERO,LA,UNION,DE,ISIDORO,MONTES,DE,OCA	0.005	OAXACA,ACATLAN,DE,PEREZ,FIGUEROA
MEXICO,TLALNEPANTLA,DE,BAZ	0.007	OAXACA,ACATLAN,DE,PEREZ,FIGUEROA
TAMAULIPAS,VALLE,HERMOSO	0.005	SONORA,MAGDALENA
TAMAULIPAS,VALLE,HERMOSO	0.005	MICHOACAN,ZAMORA
TAMAULIPAS,VALLE,HERMOSO	0.005	SINALOA,ESCUINAPA
TAMAULIPAS,VALLE,HERMOSO	0.007	TAMAULIPAS,GUSTAVO,DIAZ,ORDAZ
TAMAULIPAS,VALLE,HERMOSO	0.009	OAXACA,ACATLAN,DE,PEREZ,FIGUEROA
SONORA,MAGDALENA	0.005	MICHOACAN,ZAMORA
SONORA,MAGDALENA	0.005	SINALOA,ESCUINAPA
SONORA,MAGDALENA	0.007	TAMAULIPAS,GUSTAVO,DIAZ,ORDAZ
SONORA,MAGDALENA	0.009	OAXACA,ACATLAN,DE,PEREZ,FIGUEROA
MICHOACAN,ZAMORA	0.005	SINALOA,ESCUINAPA
MICHOACAN,ZAMORA	0.007	TAMAULIPAS,GUSTAVO,DIAZ,ORDAZ
MICHOACAN,ZAMORA	0.009	OAXACA,ACATLAN,DE,PEREZ,FIGUEROA
SINALOA,ESCUINAPA	0.007	TAMAULIPAS,GUSTAVO,DIAZ,ORDAZ
SINALOA,ESCUINAPA	0.009	OAXACA,ACATLAN,DE,PEREZ,FIGUEROA
CHIHUAHUA,NAMIQUIPA	0.005	OAXACA,ACATLAN,DE,PEREZ,FIGUEROA
DURANGO,MEZQUITAL	0.005	OAXACA,ACATLAN,DE,PEREZ,FIGUEROA
TAMAULIPAS,GUSTAVO,DIAZ,ORDAZ	0.006	CHIAPAS,TUXTLA,GUTIERREZ
TAMAULIPAS,GUSTAVO,DIAZ,ORDAZ	0.012	OAXACA,ACATLAN,DE,PEREZ,FIGUEROA
CHIAPAS,TUXTLA,GUTIERREZ	0.008	OAXACA,ACATLAN,DE,PEREZ,FIGUEROA
OAXACA,ACATLAN,DE,PEREZ,FIGUEROA	0.005	JALISCO,SAN,SEBASTIAN,DEL,OESTE
OAXACA,ACATLAN,DE,PEREZ,FIGUEROA	0.005	SONORA,ROSARIO
