# Supplementary material for: Analysis of México’s Narco-War Network (2007–2011)
Source: PLoS One. 2015 May 18;10(5):e0126503. doi: 10.1371/journal.pone.0126503 (PMC4436224; doi:10.1371/journal.pone.0126503)
Supplement: S1 Compressed file — Each file contains all the correlations above certain threshold (indicated in the name of the file), during a particular month (also indicated in the name of the file). The file names have the value of θ followed by the number of the i th month, starting from January of 2007 until Sept. 2011. (ZIP) [file pone.0126503.s004.zip › Correlations_by_month/0.005__38.sif]

CHIHUAHUA,JUAREZ	0.050	CHIHUAHUA,CHIHUAHUA
CHIHUAHUA,JUAREZ	0.126	GUERRERO,ACAPULCO,DE,JUAREZ
CHIHUAHUA,JUAREZ	0.075	DURANGO,GOMEZ,PALACIO
CHIHUAHUA,JUAREZ	0.010	SONORA,NOGALES
CHIHUAHUA,JUAREZ	0.015	DURANGO,DURANGO
CHIHUAHUA,JUAREZ	0.095	SINALOA,NAVOLATO
CHIHUAHUA,JUAREZ	0.025	NUEVO,LEON,MONTERREY
CHIHUAHUA,JUAREZ	0.080	TAMAULIPAS,REYNOSA
CHIHUAHUA,JUAREZ	0.030	MEXICO,ECATEPEC,DE,MORELOS
CHIHUAHUA,JUAREZ	0.005	DURANGO,LERDO
CHIHUAHUA,JUAREZ	0.070	MORELOS,CUERNAVACA
CHIHUAHUA,JUAREZ	0.045	GUERRERO,CHILPANCINGO,DE,LOS,BRAVO
CHIHUAHUA,JUAREZ	0.010	MEXICO,NEZAHUALCOYOTL
CHIHUAHUA,JUAREZ	0.030	TAMAULIPAS,NUEVO,LAREDO
CHIHUAHUA,JUAREZ	0.005	JALISCO,GUADALAJARA
CHIHUAHUA,JUAREZ	0.050	CHIHUAHUA,GUADALUPE
CHIHUAHUA,JUAREZ	0.015	GUERRERO,PETATLAN
CHIHUAHUA,JUAREZ	0.045	DURANGO,PUEBLO,NUEVO
CHIHUAHUA,JUAREZ	0.015	DURANGO,SANTIAGO,PAPASQUIARO
CHIHUAHUA,JUAREZ	0.030	BAJA,CALIFORNIA,MEXICALI
CHIHUAHUA,JUAREZ	0.015	CHIHUAHUA,DELICIAS
CHIHUAHUA,JUAREZ	0.080	TAMAULIPAS,MIGUEL,ALEMAN
CHIHUAHUA,JUAREZ	0.020	GUERRERO,COYUCA,DE,CATALAN
CHIHUAHUA,JUAREZ	0.005	GUERRERO,TECPAN,DE,GALEANA
CHIHUAHUA,JUAREZ	0.005	SONORA,HERMOSILLO
CHIHUAHUA,JUAREZ	0.005	SINALOA,MOCORITO
CHIHUAHUA,JUAREZ	0.005	SINALOA,BADIRAGUATO
CHIHUAHUA,JUAREZ	0.065	CHIHUAHUA,CUAUHTEMOC
CHIHUAHUA,JUAREZ	0.005	BAJA,CALIFORNIA,PLAYAS,DE,ROSARITO
CHIHUAHUA,JUAREZ	0.005	DISTRITO,FEDERAL,GUSTAVO,A.,MADERO
CHIHUAHUA,JUAREZ	0.020	TAMAULIPAS,MIER
CHIHUAHUA,JUAREZ	0.050	GUERRERO,ZIHUATANEJO,DE,AZUETA
CHIHUAHUA,JUAREZ	0.010	CHIHUAHUA,MEOQUI
CHIHUAHUA,JUAREZ	0.020	GUANAJUATO,CELAYA
CHIHUAHUA,JUAREZ	0.005	SINALOA,SAN,IGNACIO
CHIHUAHUA,JUAREZ	0.010	MEXICO,TULTITLAN
CHIHUAHUA,JUAREZ	0.126	CHIHUAHUA,PRAXEDIS,G.,GUERRERO
CHIHUAHUA,JUAREZ	0.010	VERACRUZ,VERACRUZ
CHIHUAHUA,JUAREZ	0.005	DISTRITO,FEDERAL,VENUSTIANO,CARRANZA
CHIHUAHUA,JUAREZ	0.015	GUANAJUATO,LEON
CHIHUAHUA,JUAREZ	0.010	GUERRERO,ATOYAC,DE,ALVAREZ
CHIHUAHUA,JUAREZ	0.010	GUERRERO,ARCELIA
CHIHUAHUA,JUAREZ	0.055	GUERRERO,AJUCHITLAN,DEL,PROGRESO
CHIHUAHUA,JUAREZ	0.050	SINALOA,ELOTA
CHIHUAHUA,JUAREZ	0.005	DISTRITO,FEDERAL,TLALPAN
CHIHUAHUA,JUAREZ	0.010	CHIHUAHUA,URIQUE
CHIHUAHUA,JUAREZ	0.030	DURANGO,SAN,DIMAS
CHIHUAHUA,JUAREZ	0.055	TAMAULIPAS,VICTORIA
CHIHUAHUA,JUAREZ	0.005	MICHOACAN,HUETAMO
CHIHUAHUA,JUAREZ	0.005	CHIHUAHUA,GUERRERO
CHIHUAHUA,JUAREZ	0.045	MEXICO,CUAUTITLAN,IZCALLI
CHIHUAHUA,JUAREZ	0.050	CHIHUAHUA,BOCOYNA
CHIHUAHUA,JUAREZ	0.015	NUEVO,LEON,SAN,NICOLAS,DE,LOS,GARZA
CHIHUAHUA,JUAREZ	0.030	OAXACA,SAN,JUAN,BAUTISTA,TUXTEPEC
CHIHUAHUA,JUAREZ	0.005	MICHOACAN,TANCITARO
CHIHUAHUA,JUAREZ	0.005	CHIHUAHUA,GUACHOCHI
CHIHUAHUA,JUAREZ	0.005	JALISCO,TECALITLAN
CHIHUAHUA,JUAREZ	0.040	NUEVO,LEON,SANTA,CATARINA
CHIHUAHUA,JUAREZ	0.005	COLIMA,MANZANILLO
CHIHUAHUA,JUAREZ	0.005	OAXACA,OAXACA,DE,JUAREZ
CHIHUAHUA,JUAREZ	0.015	CHIHUAHUA,SAUCILLO
CHIHUAHUA,JUAREZ	0.010	DURANGO,POANAS
CHIHUAHUA,JUAREZ	0.005	GUERRERO,APAXTLA
CHIHUAHUA,JUAREZ	0.005	SONORA,SARIC
CHIHUAHUA,JUAREZ	0.015	SONORA,NAVOJOA
CHIHUAHUA,JUAREZ	0.005	MICHOACAN,SAN,LUCAS
CHIHUAHUA,JUAREZ	0.005	NUEVO,LEON,CADEREYTA,JIMENEZ
CHIHUAHUA,JUAREZ	0.005	CHIAPAS,SUCHIATE
CHIHUAHUA,JUAREZ	0.005	CHIHUAHUA,URUACHI
CHIHUAHUA,JUAREZ	0.005	GUERRERO,COAHUAYUTLA,DE,JOSE,MARIA,IZAZAGA
CHIHUAHUA,JUAREZ	0.005	MICHOACAN,AGUILILLA
CHIHUAHUA,JUAREZ	0.010	MEXICO,TOLUCA
CHIHUAHUA,JUAREZ	0.005	DISTRITO,FEDERAL,COYOACAN
CHIHUAHUA,JUAREZ	0.025	DISTRITO,FEDERAL,XOCHIMILCO
CHIHUAHUA,JUAREZ	0.005	DURANGO,CANATLAN
CHIHUAHUA,JUAREZ	0.005	CHIHUAHUA,BALLEZA
CHIHUAHUA,JUAREZ	0.010	CHIHUAHUA,JANOS
CHIHUAHUA,JUAREZ	0.005	GUERRERO,CHILAPA,DE,ALVAREZ
CHIHUAHUA,JUAREZ	0.005	TAMAULIPAS,HIDALGO
CHIHUAHUA,JUAREZ	0.035	CHIHUAHUA,AQUILES,SERDAN
CHIHUAHUA,JUAREZ	0.005	GUERRERO,ZAPOTITLAN,TABLAS
CHIHUAHUA,JUAREZ	0.010	CHIHUAHUA,CUSIHUIRIACHI
CHIHUAHUA,JUAREZ	0.010	DISTRITO,FEDERAL,IZTACALCO
CHIHUAHUA,JUAREZ	0.005	MEXICO,TEJUPILCO
CHIHUAHUA,JUAREZ	0.015	MEXICO,TEPOTZOTLAN
CHIHUAHUA,JUAREZ	0.005	MEXICO,TULTEPEC
CHIHUAHUA,JUAREZ	0.010	TABASCO,CARDENAS
CHIHUAHUA,JUAREZ	0.005	TAMAULIPAS,EL,MANTE
CHIHUAHUA,JUAREZ	0.035	CAMPECHE,CARMEN
CHIHUAHUA,JUAREZ	0.005	CHIAPAS,COMITAN,DE,DOMINGUEZ
CHIHUAHUA,JUAREZ	0.005	CHIHUAHUA,CASAS,GRANDES
CHIHUAHUA,JUAREZ	0.010	COAHUILA,SALTILLO
CHIHUAHUA,JUAREZ	0.020	NUEVO,LEON,CHINA
CHIHUAHUA,JUAREZ	0.010	SONORA,ALTAR
CHIHUAHUA,JUAREZ	0.020	MEXICO,ATIZAPAN,DE,ZARAGOZA
CHIHUAHUA,JUAREZ	0.005	MORELOS,TLALTIZAPAN
CHIHUAHUA,JUAREZ	0.020	TAMAULIPAS,JIMENEZ
CHIHUAHUA,JUAREZ	0.005	MICHOACAN,ZIRACUARETIRO
CHIHUAHUA,JUAREZ	0.030	NUEVO,LEON,GENERAL,TREVIÑO
CHIHUAHUA,JUAREZ	0.005	MEXICO,LA,PAZ
CHIHUAHUA,JUAREZ	0.005	TABASCO,TENOSIQUE
CHIHUAHUA,JUAREZ	0.005	JALISCO,LA,BARCA
CHIHUAHUA,JUAREZ	0.010	GUANAJUATO,APASEO,EL,GRANDE
CHIHUAHUA,JUAREZ	0.010	JALISCO,OCOTLAN
CHIHUAHUA,JUAREZ	0.010	JALISCO,ZAPOTLAN,EL,GRANDE
CHIHUAHUA,JUAREZ	0.010	TAMAULIPAS,ABASOLO
CHIHUAHUA,JUAREZ	0.020	TAMAULIPAS,RIO,BRAVO
CHIHUAHUA,JUAREZ	0.005	GUANAJUATO,CUERAMARO
CHIHUAHUA,JUAREZ	0.005	GUERRERO,CUTZAMALA,DE,PINZON
CHIHUAHUA,JUAREZ	0.005	GUANAJUATO,VALLE,DE,SANTIAGO
CHIHUAHUA,JUAREZ	0.005	MICHOACAN,MARAVATIO
CHIHUAHUA,JUAREZ	0.010	SAN,LUIS,POTOSI,RIOVERDE
CHIHUAHUA,JUAREZ	0.025	CHIHUAHUA,SATEVO
CHIHUAHUA,JUAREZ	0.005	MEXICO,ZUMPANGO
CHIHUAHUA,JUAREZ	0.005	MORELOS,AYALA
CHIHUAHUA,JUAREZ	0.030	NUEVO,LEON,CERRALVO
CHIHUAHUA,JUAREZ	0.010	VERACRUZ,COSAMALOAPAN,DE,CARPIO
CHIHUAHUA,JUAREZ	0.005	JALISCO,YAHUALICA,DE,GONZALEZ,GALLO
CHIHUAHUA,JUAREZ	0.005	MICHOACAN,ECUANDUREO
CHIHUAHUA,JUAREZ	0.005	CHIHUAHUA,CARICHI
CHIHUAHUA,JUAREZ	0.020	PUEBLA,PUEBLA
CHIHUAHUA,JUAREZ	0.010	SONORA,GUAYMAS
CHIHUAHUA,JUAREZ	0.005	COAHUILA,PIEDRAS,NEGRAS
CHIHUAHUA,JUAREZ	0.005	GUANAJUATO,JERECUARO
CHIHUAHUA,JUAREZ	0.010	JALISCO,TOMATLAN
CHIHUAHUA,JUAREZ	0.005	NAYARIT,SAN,BLAS
CHIHUAHUA,JUAREZ	0.005	QUERETARO,QUERETARO
CHIHUAHUA,JUAREZ	0.005	VERACRUZ,ISLA
CHIHUAHUA,JUAREZ	0.005	GUANAJUATO,TARIMORO
CHIHUAHUA,JUAREZ	0.010	GUERRERO,MOCHITLAN
CHIHUAHUA,JUAREZ	0.005	NUEVO,LEON,ALLENDE
CHIHUAHUA,JUAREZ	0.005	OAXACA,PUTLA,VILLA,DE,GUERRERO
CHIHUAHUA,JUAREZ	0.015	TAMAULIPAS,PADILLA
CHIHUAHUA,JUAREZ	0.005	JALISCO,IXTLAHUACAN,DEL,RIO
CHIHUAHUA,JUAREZ	0.015	JALISCO,SAN,MIGUEL,EL,ALTO
CHIHUAHUA,JUAREZ	0.020	MICHOACAN,PURUANDIRO
CHIHUAHUA,JUAREZ	0.005	VERACRUZ,COSOLEACAQUE
CHIHUAHUA,JUAREZ	0.005	BAJA,CALIFORNIA,SUR,LA,PAZ
CHIHUAHUA,JUAREZ	0.010	MICHOACAN,SALVADOR,ESCALANTE
CHIHUAHUA,JUAREZ	0.005	MICHOACAN,TUMBISCATIO
CHIHUAHUA,JUAREZ	0.005	OAXACA,SANTIAGO,JAMILTEPEC
CHIHUAHUA,JUAREZ	0.005	BAJA,CALIFORNIA,SUR,LOS,CABOS
CHIHUAHUA,JUAREZ	0.005	JALISCO,MASCOTA
CHIHUAHUA,JUAREZ	0.005	MEXICO,JALTENCO
CHIHUAHUA,JUAREZ	0.005	MEXICO,SULTEPEC
CHIHUAHUA,JUAREZ	0.005	MEXICO,TEOLOYUCAN
CHIHUAHUA,JUAREZ	0.005	MICHOACAN,TANGANCICUARO
CHIHUAHUA,JUAREZ	0.040	NUEVO,LEON,ANAHUAC
CHIHUAHUA,JUAREZ	0.040	NUEVO,LEON,BUSTAMANTE
CHIHUAHUA,JUAREZ	0.020	NUEVO,LEON,LOS,HERRERAS
CHIHUAHUA,JUAREZ	0.025	PUEBLA,XICOTEPEC
CHIHUAHUA,JUAREZ	0.005	JALISCO,AUTLAN,DE,NAVARRO
CHIHUAHUA,JUAREZ	0.015	JALISCO,QUITUPAN
CHIHUAHUA,JUAREZ	0.025	SONORA,SAHUARIPA
CHIHUAHUA,JUAREZ	0.005	JALISCO,LA,HUERTA
CHIHUAHUA,JUAREZ	0.005	MEXICO,OZUMBA
CHIHUAHUA,JUAREZ	0.010	MICHOACAN,MARCOS,CASTELLANOS
CHIHUAHUA,JUAREZ	0.020	TAMAULIPAS,XICOTENCATL
CHIHUAHUA,JUAREZ	0.005	DURANGO,SUCHIL
CHIHUAHUA,JUAREZ	0.005	HIDALGO,SANTIAGO,TULANTEPEC,DE,LUGO,GUERRERO
CHIHUAHUA,JUAREZ	0.010	JALISCO,ZAPOTITLAN,DE,VADILLO
CHIHUAHUA,JUAREZ	0.005	MICHOACAN,NUEVO,PARANGARICUTIRO
CHIHUAHUA,JUAREZ	0.005	NUEVO,LEON,CIENEGA,DE,FLORES
CHIHUAHUA,JUAREZ	0.005	TAMAULIPAS,CRUILLAS
CHIHUAHUA,JUAREZ	0.005	VERACRUZ,ATZALAN
CHIHUAHUA,JUAREZ	0.005	JALISCO,TEPATITLAN,DE,MORELOS
CHIHUAHUA,JUAREZ	0.005	MEXICO,TENANGO,DEL,AIRE
CHIHUAHUA,JUAREZ	0.005	MORELOS,COATLAN,DEL,RIO
CHIHUAHUA,JUAREZ	0.010	SONORA,BAVIACORA
CHIHUAHUA,JUAREZ	0.010	ZACATECAS,RIO,GRANDE
CHIHUAHUA,JUAREZ	0.005	HIDALGO,TEPEJI,DEL,RIO,DE,OCAMPO
CHIHUAHUA,JUAREZ	0.010	JALISCO,SAN,IGNACIO,CERRO,GORDO
CHIHUAHUA,JUAREZ	0.005	MICHOACAN,VILLAMAR
CHIHUAHUA,JUAREZ	0.005	MORELOS,TLAYACAPAN
CHIHUAHUA,JUAREZ	0.015	OAXACA,SANTIAGO,IXTAYUTLA
CHIHUAHUA,JUAREZ	0.005	VERACRUZ,LAS,CHOAPAS
CHIHUAHUA,JUAREZ	0.005	VERACRUZ,TRES,VALLES
CHIHUAHUA,JUAREZ	0.010	GUERRERO,ALCOZAUCA,DE,GUERRERO
CHIHUAHUA,JUAREZ	0.005	GUERRERO,AZOYU
CHIHUAHUA,JUAREZ	0.005	PUEBLA,JALPAN
CHIHUAHUA,JUAREZ	0.010	QUINTANA,ROO,TULUM
CHIHUAHUA,JUAREZ	0.005	SAN,LUIS,POTOSI,SANTA,MARIA,DEL,RIO
CHIHUAHUA,JUAREZ	0.005	COAHUILA,VILLA,UNION
CHIHUAHUA,JUAREZ	0.005	GUERRERO,MALINALTEPEC
CHIHUAHUA,JUAREZ	0.005	MICHOACAN,PANINDICUARO
CHIHUAHUA,JUAREZ	0.005	NUEVO,LEON,MELCHOR,OCAMPO
CHIHUAHUA,JUAREZ	0.005	OAXACA,SAN,ANDRES,HUAXPALTEPEC
CHIHUAHUA,JUAREZ	0.005	OAXACA,SAN,ANDRES,HUAYAPAM
CHIHUAHUA,JUAREZ	0.005	OAXACA,SAN,JERONIMO,SILACAYOAPILLA
CHIHUAHUA,JUAREZ	0.005	PUEBLA,CHILCHOTLA
CHIHUAHUA,JUAREZ	0.005	SONORA,ETCHOJOA
CHIHUAHUA,JUAREZ	0.005	VERACRUZ,CARLOS,A.,CARRILLO
SINALOA,CULIACAN	0.041	BAJA,CALIFORNIA,TIJUANA
SINALOA,CULIACAN	0.007	COAHUILA,TORREON
SINALOA,CULIACAN	0.007	MICHOACAN,MORELIA
SINALOA,CULIACAN	0.014	SINALOA,AHOME
SINALOA,CULIACAN	0.007	NAYARIT,TEPIC
SINALOA,CULIACAN	0.011	SINALOA,GUASAVE
SINALOA,CULIACAN	0.014	CHIHUAHUA,HIDALGO,DEL,PARRAL
SINALOA,CULIACAN	0.009	SINALOA,SALVADOR,ALVARADO
SINALOA,CULIACAN	0.007	JALISCO,ZAPOPAN
SINALOA,CULIACAN	0.025	MICHOACAN,APATZINGAN
SINALOA,CULIACAN	0.018	GUERRERO,PUNGARABATO
SINALOA,CULIACAN	0.007	TAMAULIPAS,MATAMOROS
SINALOA,CULIACAN	0.009	CHIHUAHUA,CAMARGO
SINALOA,CULIACAN	0.032	CHIHUAHUA,GUADALUPE,Y,CALVO
SINALOA,CULIACAN	0.009	AGUASCALIENTES,AGUASCALIENTES
SINALOA,CULIACAN	0.007	SINALOA,EL,FUERTE
SINALOA,CULIACAN	0.016	CHIHUAHUA,JIMENEZ
SINALOA,CULIACAN	0.007	JALISCO,TLAJOMULCO,DE,ZUÑIGA
SINALOA,CULIACAN	0.011	SINALOA,ANGOSTURA
SINALOA,CULIACAN	0.007	MEXICO,TLALNEPANTLA,DE,BAZ
SINALOA,CULIACAN	0.016	TAMAULIPAS,VALLE,HERMOSO
SINALOA,CULIACAN	0.011	GUERRERO,ZIRANDARO
SINALOA,CULIACAN	0.014	GUERRERO,AYUTLA,DE,LOS,LIBRES
SINALOA,CULIACAN	0.009	SINALOA,CONCORDIA
SINALOA,CULIACAN	0.009	SONORA,MAGDALENA
SINALOA,CULIACAN	0.007	CHIHUAHUA,RIVA,PALACIO
SINALOA,CULIACAN	0.016	MICHOACAN,ZAMORA
SINALOA,CULIACAN	0.018	SINALOA,ESCUINAPA
SINALOA,CULIACAN	0.007	SONORA,AGUA,PRIETA
SINALOA,CULIACAN	0.009	CHIHUAHUA,NAMIQUIPA
SINALOA,CULIACAN	0.009	DURANGO,MEZQUITAL
SINALOA,CULIACAN	0.009	TAMAULIPAS,GUSTAVO,DIAZ,ORDAZ
SINALOA,CULIACAN	0.009	NAYARIT,BAHIA,DE,BANDERAS
SINALOA,CULIACAN	0.011	CHIAPAS,TUXTLA,GUTIERREZ
SINALOA,CULIACAN	0.007	DISTRITO,FEDERAL,CUAJIMALPA,DE,MORELOS
SINALOA,CULIACAN	0.007	MICHOACAN,TANHUATO
SINALOA,CULIACAN	0.030	OAXACA,ACATLAN,DE,PEREZ,FIGUEROA
SINALOA,CULIACAN	0.007	NUEVO,LEON,MONTEMORELOS
SINALOA,CULIACAN	0.009	JALISCO,SAN,SEBASTIAN,DEL,OESTE
SINALOA,CULIACAN	0.009	SONORA,ROSARIO
SINALOA,CULIACAN	0.007	OAXACA,SANTIAGO,PINOTEPA,NACIONAL
SINALOA,CULIACAN	0.007	MEXICO,ACOLMAN
SINALOA,CULIACAN	0.007	NUEVO,LEON,LOS,RAMONES
SINALOA,CULIACAN	0.007	MICHOACAN,CHILCHOTA
BAJA,CALIFORNIA,TIJUANA	0.006	COAHUILA,TORREON
BAJA,CALIFORNIA,TIJUANA	0.006	MICHOACAN,MORELIA
BAJA,CALIFORNIA,TIJUANA	0.012	SINALOA,AHOME
BAJA,CALIFORNIA,TIJUANA	0.006	NAYARIT,TEPIC
BAJA,CALIFORNIA,TIJUANA	0.010	SINALOA,GUASAVE
BAJA,CALIFORNIA,TIJUANA	0.012	CHIHUAHUA,HIDALGO,DEL,PARRAL
BAJA,CALIFORNIA,TIJUANA	0.008	SINALOA,SALVADOR,ALVARADO
BAJA,CALIFORNIA,TIJUANA	0.006	JALISCO,ZAPOPAN
BAJA,CALIFORNIA,TIJUANA	0.022	MICHOACAN,APATZINGAN
BAJA,CALIFORNIA,TIJUANA	0.016	GUERRERO,PUNGARABATO
BAJA,CALIFORNIA,TIJUANA	0.006	TAMAULIPAS,MATAMOROS
BAJA,CALIFORNIA,TIJUANA	0.008	CHIHUAHUA,CAMARGO
BAJA,CALIFORNIA,TIJUANA	0.028	CHIHUAHUA,GUADALUPE,Y,CALVO
BAJA,CALIFORNIA,TIJUANA	0.008	AGUASCALIENTES,AGUASCALIENTES
BAJA,CALIFORNIA,TIJUANA	0.006	SINALOA,EL,FUERTE
BAJA,CALIFORNIA,TIJUANA	0.014	CHIHUAHUA,JIMENEZ
BAJA,CALIFORNIA,TIJUANA	0.006	JALISCO,TLAJOMULCO,DE,ZUÑIGA
BAJA,CALIFORNIA,TIJUANA	0.010	SINALOA,ANGOSTURA
BAJA,CALIFORNIA,TIJUANA	0.006	MEXICO,TLALNEPANTLA,DE,BAZ
BAJA,CALIFORNIA,TIJUANA	0.014	TAMAULIPAS,VALLE,HERMOSO
BAJA,CALIFORNIA,TIJUANA	0.010	GUERRERO,ZIRANDARO
BAJA,CALIFORNIA,TIJUANA	0.012	GUERRERO,AYUTLA,DE,LOS,LIBRES
BAJA,CALIFORNIA,TIJUANA	0.008	SINALOA,CONCORDIA
BAJA,CALIFORNIA,TIJUANA	0.008	SONORA,MAGDALENA
BAJA,CALIFORNIA,TIJUANA	0.006	CHIHUAHUA,RIVA,PALACIO
BAJA,CALIFORNIA,TIJUANA	0.014	MICHOACAN,ZAMORA
BAJA,CALIFORNIA,TIJUANA	0.016	SINALOA,ESCUINAPA
BAJA,CALIFORNIA,TIJUANA	0.006	SONORA,AGUA,PRIETA
BAJA,CALIFORNIA,TIJUANA	0.008	CHIHUAHUA,NAMIQUIPA
BAJA,CALIFORNIA,TIJUANA	0.008	DURANGO,MEZQUITAL
BAJA,CALIFORNIA,TIJUANA	0.008	TAMAULIPAS,GUSTAVO,DIAZ,ORDAZ
BAJA,CALIFORNIA,TIJUANA	0.008	NAYARIT,BAHIA,DE,BANDERAS
BAJA,CALIFORNIA,TIJUANA	0.010	CHIAPAS,TUXTLA,GUTIERREZ
BAJA,CALIFORNIA,TIJUANA	0.006	DISTRITO,FEDERAL,CUAJIMALPA,DE,MORELOS
BAJA,CALIFORNIA,TIJUANA	0.006	MICHOACAN,TANHUATO
BAJA,CALIFORNIA,TIJUANA	0.026	OAXACA,ACATLAN,DE,PEREZ,FIGUEROA
BAJA,CALIFORNIA,TIJUANA	0.006	NUEVO,LEON,MONTEMORELOS
BAJA,CALIFORNIA,TIJUANA	0.008	JALISCO,SAN,SEBASTIAN,DEL,OESTE
BAJA,CALIFORNIA,TIJUANA	0.008	SONORA,ROSARIO
BAJA,CALIFORNIA,TIJUANA	0.006	OAXACA,SANTIAGO,PINOTEPA,NACIONAL
BAJA,CALIFORNIA,TIJUANA	0.006	MEXICO,ACOLMAN
BAJA,CALIFORNIA,TIJUANA	0.006	NUEVO,LEON,LOS,RAMONES
BAJA,CALIFORNIA,TIJUANA	0.006	MICHOACAN,CHILCHOTA
CHIHUAHUA,CHIHUAHUA	0.027	GUERRERO,ACAPULCO,DE,JUAREZ
CHIHUAHUA,CHIHUAHUA	0.016	DURANGO,GOMEZ,PALACIO
CHIHUAHUA,CHIHUAHUA	0.021	SINALOA,NAVOLATO
CHIHUAHUA,CHIHUAHUA	0.005	NUEVO,LEON,MONTERREY
CHIHUAHUA,CHIHUAHUA	0.017	TAMAULIPAS,REYNOSA
CHIHUAHUA,CHIHUAHUA	0.007	MEXICO,ECATEPEC,DE,MORELOS
CHIHUAHUA,CHIHUAHUA	0.015	MORELOS,CUERNAVACA
CHIHUAHUA,CHIHUAHUA	0.010	GUERRERO,CHILPANCINGO,DE,LOS,BRAVO
CHIHUAHUA,CHIHUAHUA	0.007	TAMAULIPAS,NUEVO,LAREDO
CHIHUAHUA,CHIHUAHUA	0.011	CHIHUAHUA,GUADALUPE
CHIHUAHUA,CHIHUAHUA	0.010	DURANGO,PUEBLO,NUEVO
CHIHUAHUA,CHIHUAHUA	0.007	BAJA,CALIFORNIA,MEXICALI
CHIHUAHUA,CHIHUAHUA	0.017	TAMAULIPAS,MIGUEL,ALEMAN
CHIHUAHUA,CHIHUAHUA	0.014	CHIHUAHUA,CUAUHTEMOC
CHIHUAHUA,CHIHUAHUA	0.011	GUERRERO,ZIHUATANEJO,DE,AZUETA
CHIHUAHUA,CHIHUAHUA	0.027	CHIHUAHUA,PRAXEDIS,G.,GUERRERO
CHIHUAHUA,CHIHUAHUA	0.012	GUERRERO,AJUCHITLAN,DEL,PROGRESO
CHIHUAHUA,CHIHUAHUA	0.011	SINALOA,ELOTA
CHIHUAHUA,CHIHUAHUA	0.007	DURANGO,SAN,DIMAS
CHIHUAHUA,CHIHUAHUA	0.012	TAMAULIPAS,VICTORIA
CHIHUAHUA,CHIHUAHUA	0.010	MEXICO,CUAUTITLAN,IZCALLI
CHIHUAHUA,CHIHUAHUA	0.011	CHIHUAHUA,BOCOYNA
CHIHUAHUA,CHIHUAHUA	0.007	OAXACA,SAN,JUAN,BAUTISTA,TUXTEPEC
CHIHUAHUA,CHIHUAHUA	0.009	NUEVO,LEON,SANTA,CATARINA
CHIHUAHUA,CHIHUAHUA	0.005	DISTRITO,FEDERAL,XOCHIMILCO
CHIHUAHUA,CHIHUAHUA	0.008	CHIHUAHUA,AQUILES,SERDAN
CHIHUAHUA,CHIHUAHUA	0.008	CAMPECHE,CARMEN
CHIHUAHUA,CHIHUAHUA	0.007	NUEVO,LEON,GENERAL,TREVIÑO
CHIHUAHUA,CHIHUAHUA	0.005	CHIHUAHUA,SATEVO
CHIHUAHUA,CHIHUAHUA	0.007	NUEVO,LEON,CERRALVO
CHIHUAHUA,CHIHUAHUA	0.009	NUEVO,LEON,ANAHUAC
CHIHUAHUA,CHIHUAHUA	0.009	NUEVO,LEON,BUSTAMANTE
CHIHUAHUA,CHIHUAHUA	0.005	PUEBLA,XICOTEPEC
CHIHUAHUA,CHIHUAHUA	0.005	SONORA,SAHUARIPA
GUERRERO,ACAPULCO,DE,JUAREZ	0.041	DURANGO,GOMEZ,PALACIO
GUERRERO,ACAPULCO,DE,JUAREZ	0.005	SONORA,NOGALES
GUERRERO,ACAPULCO,DE,JUAREZ	0.008	DURANGO,DURANGO
GUERRERO,ACAPULCO,DE,JUAREZ	0.052	SINALOA,NAVOLATO
GUERRERO,ACAPULCO,DE,JUAREZ	0.014	NUEVO,LEON,MONTERREY
GUERRERO,ACAPULCO,DE,JUAREZ	0.044	TAMAULIPAS,REYNOSA
GUERRERO,ACAPULCO,DE,JUAREZ	0.016	MEXICO,ECATEPEC,DE,MORELOS
GUERRERO,ACAPULCO,DE,JUAREZ	0.038	MORELOS,CUERNAVACA
GUERRERO,ACAPULCO,DE,JUAREZ	0.025	GUERRERO,CHILPANCINGO,DE,LOS,BRAVO
GUERRERO,ACAPULCO,DE,JUAREZ	0.005	MEXICO,NEZAHUALCOYOTL
GUERRERO,ACAPULCO,DE,JUAREZ	0.016	TAMAULIPAS,NUEVO,LAREDO
GUERRERO,ACAPULCO,DE,JUAREZ	0.027	CHIHUAHUA,GUADALUPE
GUERRERO,ACAPULCO,DE,JUAREZ	0.008	GUERRERO,PETATLAN
GUERRERO,ACAPULCO,DE,JUAREZ	0.025	DURANGO,PUEBLO,NUEVO
GUERRERO,ACAPULCO,DE,JUAREZ	0.008	DURANGO,SANTIAGO,PAPASQUIARO
GUERRERO,ACAPULCO,DE,JUAREZ	0.016	BAJA,CALIFORNIA,MEXICALI
GUERRERO,ACAPULCO,DE,JUAREZ	0.008	CHIHUAHUA,DELICIAS
GUERRERO,ACAPULCO,DE,JUAREZ	0.044	TAMAULIPAS,MIGUEL,ALEMAN
GUERRERO,ACAPULCO,DE,JUAREZ	0.011	GUERRERO,COYUCA,DE,CATALAN
GUERRERO,ACAPULCO,DE,JUAREZ	0.035	CHIHUAHUA,CUAUHTEMOC
GUERRERO,ACAPULCO,DE,JUAREZ	0.011	TAMAULIPAS,MIER
GUERRERO,ACAPULCO,DE,JUAREZ	0.027	GUERRERO,ZIHUATANEJO,DE,AZUETA
GUERRERO,ACAPULCO,DE,JUAREZ	0.005	CHIHUAHUA,MEOQUI
GUERRERO,ACAPULCO,DE,JUAREZ	0.011	GUANAJUATO,CELAYA
GUERRERO,ACAPULCO,DE,JUAREZ	0.005	MEXICO,TULTITLAN
GUERRERO,ACAPULCO,DE,JUAREZ	0.068	CHIHUAHUA,PRAXEDIS,G.,GUERRERO
GUERRERO,ACAPULCO,DE,JUAREZ	0.005	VERACRUZ,VERACRUZ
GUERRERO,ACAPULCO,DE,JUAREZ	0.008	GUANAJUATO,LEON
GUERRERO,ACAPULCO,DE,JUAREZ	0.005	GUERRERO,ATOYAC,DE,ALVAREZ
GUERRERO,ACAPULCO,DE,JUAREZ	0.005	GUERRERO,ARCELIA
GUERRERO,ACAPULCO,DE,JUAREZ	0.030	GUERRERO,AJUCHITLAN,DEL,PROGRESO
GUERRERO,ACAPULCO,DE,JUAREZ	0.027	SINALOA,ELOTA
GUERRERO,ACAPULCO,DE,JUAREZ	0.005	CHIHUAHUA,URIQUE
GUERRERO,ACAPULCO,DE,JUAREZ	0.016	DURANGO,SAN,DIMAS
GUERRERO,ACAPULCO,DE,JUAREZ	0.030	TAMAULIPAS,VICTORIA
GUERRERO,ACAPULCO,DE,JUAREZ	0.025	MEXICO,CUAUTITLAN,IZCALLI
GUERRERO,ACAPULCO,DE,JUAREZ	0.027	CHIHUAHUA,BOCOYNA
GUERRERO,ACAPULCO,DE,JUAREZ	0.008	NUEVO,LEON,SAN,NICOLAS,DE,LOS,GARZA
GUERRERO,ACAPULCO,DE,JUAREZ	0.016	OAXACA,SAN,JUAN,BAUTISTA,TUXTEPEC
GUERRERO,ACAPULCO,DE,JUAREZ	0.022	NUEVO,LEON,SANTA,CATARINA
GUERRERO,ACAPULCO,DE,JUAREZ	0.008	CHIHUAHUA,SAUCILLO
GUERRERO,ACAPULCO,DE,JUAREZ	0.005	DURANGO,POANAS
GUERRERO,ACAPULCO,DE,JUAREZ	0.008	SONORA,NAVOJOA
GUERRERO,ACAPULCO,DE,JUAREZ	0.005	MEXICO,TOLUCA
GUERRERO,ACAPULCO,DE,JUAREZ	0.014	DISTRITO,FEDERAL,XOCHIMILCO
GUERRERO,ACAPULCO,DE,JUAREZ	0.005	CHIHUAHUA,JANOS
GUERRERO,ACAPULCO,DE,JUAREZ	0.019	CHIHUAHUA,AQUILES,SERDAN
GUERRERO,ACAPULCO,DE,JUAREZ	0.005	CHIHUAHUA,CUSIHUIRIACHI
GUERRERO,ACAPULCO,DE,JUAREZ	0.005	DISTRITO,FEDERAL,IZTACALCO
GUERRERO,ACAPULCO,DE,JUAREZ	0.008	MEXICO,TEPOTZOTLAN
GUERRERO,ACAPULCO,DE,JUAREZ	0.005	TABASCO,CARDENAS
GUERRERO,ACAPULCO,DE,JUAREZ	0.019	CAMPECHE,CARMEN
GUERRERO,ACAPULCO,DE,JUAREZ	0.005	COAHUILA,SALTILLO
GUERRERO,ACAPULCO,DE,JUAREZ	0.011	NUEVO,LEON,CHINA
GUERRERO,ACAPULCO,DE,JUAREZ	0.005	SONORA,ALTAR
GUERRERO,ACAPULCO,DE,JUAREZ	0.011	MEXICO,ATIZAPAN,DE,ZARAGOZA
GUERRERO,ACAPULCO,DE,JUAREZ	0.011	TAMAULIPAS,JIMENEZ
GUERRERO,ACAPULCO,DE,JUAREZ	0.016	NUEVO,LEON,GENERAL,TREVIÑO
GUERRERO,ACAPULCO,DE,JUAREZ	0.005	GUANAJUATO,APASEO,EL,GRANDE
GUERRERO,ACAPULCO,DE,JUAREZ	0.005	JALISCO,OCOTLAN
GUERRERO,ACAPULCO,DE,JUAREZ	0.005	JALISCO,ZAPOTLAN,EL,GRANDE
GUERRERO,ACAPULCO,DE,JUAREZ	0.005	TAMAULIPAS,ABASOLO
GUERRERO,ACAPULCO,DE,JUAREZ	0.011	TAMAULIPAS,RIO,BRAVO
GUERRERO,ACAPULCO,DE,JUAREZ	0.005	SAN,LUIS,POTOSI,RIOVERDE
GUERRERO,ACAPULCO,DE,JUAREZ	0.014	CHIHUAHUA,SATEVO
GUERRERO,ACAPULCO,DE,JUAREZ	0.016	NUEVO,LEON,CERRALVO
GUERRERO,ACAPULCO,DE,JUAREZ	0.005	VERACRUZ,COSAMALOAPAN,DE,CARPIO
GUERRERO,ACAPULCO,DE,JUAREZ	0.011	PUEBLA,PUEBLA
GUERRERO,ACAPULCO,DE,JUAREZ	0.005	SONORA,GUAYMAS
GUERRERO,ACAPULCO,DE,JUAREZ	0.005	JALISCO,TOMATLAN
GUERRERO,ACAPULCO,DE,JUAREZ	0.005	GUERRERO,MOCHITLAN
GUERRERO,ACAPULCO,DE,JUAREZ	0.008	TAMAULIPAS,PADILLA
GUERRERO,ACAPULCO,DE,JUAREZ	0.008	JALISCO,SAN,MIGUEL,EL,ALTO
GUERRERO,ACAPULCO,DE,JUAREZ	0.011	MICHOACAN,PURUANDIRO
GUERRERO,ACAPULCO,DE,JUAREZ	0.005	MICHOACAN,SALVADOR,ESCALANTE
GUERRERO,ACAPULCO,DE,JUAREZ	0.022	NUEVO,LEON,ANAHUAC
GUERRERO,ACAPULCO,DE,JUAREZ	0.022	NUEVO,LEON,BUSTAMANTE
GUERRERO,ACAPULCO,DE,JUAREZ	0.011	NUEVO,LEON,LOS,HERRERAS
GUERRERO,ACAPULCO,DE,JUAREZ	0.014	PUEBLA,XICOTEPEC
GUERRERO,ACAPULCO,DE,JUAREZ	0.008	JALISCO,QUITUPAN
GUERRERO,ACAPULCO,DE,JUAREZ	0.014	SONORA,SAHUARIPA
GUERRERO,ACAPULCO,DE,JUAREZ	0.005	MICHOACAN,MARCOS,CASTELLANOS
GUERRERO,ACAPULCO,DE,JUAREZ	0.011	TAMAULIPAS,XICOTENCATL
GUERRERO,ACAPULCO,DE,JUAREZ	0.005	JALISCO,ZAPOTITLAN,DE,VADILLO
GUERRERO,ACAPULCO,DE,JUAREZ	0.005	SONORA,BAVIACORA
GUERRERO,ACAPULCO,DE,JUAREZ	0.005	ZACATECAS,RIO,GRANDE
GUERRERO,ACAPULCO,DE,JUAREZ	0.005	JALISCO,SAN,IGNACIO,CERRO,GORDO
GUERRERO,ACAPULCO,DE,JUAREZ	0.008	OAXACA,SANTIAGO,IXTAYUTLA
GUERRERO,ACAPULCO,DE,JUAREZ	0.005	GUERRERO,ALCOZAUCA,DE,GUERRERO
GUERRERO,ACAPULCO,DE,JUAREZ	0.005	QUINTANA,ROO,TULUM
DURANGO,GOMEZ,PALACIO	0.031	SINALOA,NAVOLATO
DURANGO,GOMEZ,PALACIO	0.008	NUEVO,LEON,MONTERREY
DURANGO,GOMEZ,PALACIO	0.026	TAMAULIPAS,REYNOSA
DURANGO,GOMEZ,PALACIO	0.010	MEXICO,ECATEPEC,DE,MORELOS
DURANGO,GOMEZ,PALACIO	0.023	MORELOS,CUERNAVACA
DURANGO,GOMEZ,PALACIO	0.015	GUERRERO,CHILPANCINGO,DE,LOS,BRAVO
DURANGO,GOMEZ,PALACIO	0.010	TAMAULIPAS,NUEVO,LAREDO
DURANGO,GOMEZ,PALACIO	0.016	CHIHUAHUA,GUADALUPE
DURANGO,GOMEZ,PALACIO	0.015	DURANGO,PUEBLO,NUEVO
DURANGO,GOMEZ,PALACIO	0.010	BAJA,CALIFORNIA,MEXICALI
DURANGO,GOMEZ,PALACIO	0.026	TAMAULIPAS,MIGUEL,ALEMAN
DURANGO,GOMEZ,PALACIO	0.007	GUERRERO,COYUCA,DE,CATALAN
DURANGO,GOMEZ,PALACIO	0.021	CHIHUAHUA,CUAUHTEMOC
DURANGO,GOMEZ,PALACIO	0.007	TAMAULIPAS,MIER
DURANGO,GOMEZ,PALACIO	0.016	GUERRERO,ZIHUATANEJO,DE,AZUETA
DURANGO,GOMEZ,PALACIO	0.007	GUANAJUATO,CELAYA
DURANGO,GOMEZ,PALACIO	0.041	CHIHUAHUA,PRAXEDIS,G.,GUERRERO
DURANGO,GOMEZ,PALACIO	0.018	GUERRERO,AJUCHITLAN,DEL,PROGRESO
DURANGO,GOMEZ,PALACIO	0.016	SINALOA,ELOTA
DURANGO,GOMEZ,PALACIO	0.010	DURANGO,SAN,DIMAS
DURANGO,GOMEZ,PALACIO	0.018	TAMAULIPAS,VICTORIA
DURANGO,GOMEZ,PALACIO	0.015	MEXICO,CUAUTITLAN,IZCALLI
DURANGO,GOMEZ,PALACIO	0.016	CHIHUAHUA,BOCOYNA
DURANGO,GOMEZ,PALACIO	0.010	OAXACA,SAN,JUAN,BAUTISTA,TUXTEPEC
DURANGO,GOMEZ,PALACIO	0.013	NUEVO,LEON,SANTA,CATARINA
DURANGO,GOMEZ,PALACIO	0.008	DISTRITO,FEDERAL,XOCHIMILCO
DURANGO,GOMEZ,PALACIO	0.011	CHIHUAHUA,AQUILES,SERDAN
DURANGO,GOMEZ,PALACIO	0.011	CAMPECHE,CARMEN
DURANGO,GOMEZ,PALACIO	0.007	NUEVO,LEON,CHINA
DURANGO,GOMEZ,PALACIO	0.007	MEXICO,ATIZAPAN,DE,ZARAGOZA
DURANGO,GOMEZ,PALACIO	0.007	TAMAULIPAS,JIMENEZ
DURANGO,GOMEZ,PALACIO	0.010	NUEVO,LEON,GENERAL,TREVIÑO
DURANGO,GOMEZ,PALACIO	0.007	TAMAULIPAS,RIO,BRAVO
DURANGO,GOMEZ,PALACIO	0.008	CHIHUAHUA,SATEVO
DURANGO,GOMEZ,PALACIO	0.010	NUEVO,LEON,CERRALVO
DURANGO,GOMEZ,PALACIO	0.007	PUEBLA,PUEBLA
DURANGO,GOMEZ,PALACIO	0.007	MICHOACAN,PURUANDIRO
DURANGO,GOMEZ,PALACIO	0.013	NUEVO,LEON,ANAHUAC
DURANGO,GOMEZ,PALACIO	0.013	NUEVO,LEON,BUSTAMANTE
DURANGO,GOMEZ,PALACIO	0.007	NUEVO,LEON,LOS,HERRERAS
DURANGO,GOMEZ,PALACIO	0.008	PUEBLA,XICOTEPEC
DURANGO,GOMEZ,PALACIO	0.008	SONORA,SAHUARIPA
DURANGO,GOMEZ,PALACIO	0.007	TAMAULIPAS,XICOTENCATL
SONORA,NOGALES	0.005	CHIHUAHUA,PRAXEDIS,G.,GUERRERO
DURANGO,DURANGO	0.006	SINALOA,NAVOLATO
DURANGO,DURANGO	0.005	TAMAULIPAS,REYNOSA
DURANGO,DURANGO	0.005	TAMAULIPAS,MIGUEL,ALEMAN
DURANGO,DURANGO	0.008	CHIHUAHUA,PRAXEDIS,G.,GUERRERO
SINALOA,NAVOLATO	0.010	NUEVO,LEON,MONTERREY
SINALOA,NAVOLATO	0.033	TAMAULIPAS,REYNOSA
SINALOA,NAVOLATO	0.012	MEXICO,ECATEPEC,DE,MORELOS
SINALOA,NAVOLATO	0.029	MORELOS,CUERNAVACA
SINALOA,NAVOLATO	0.019	GUERRERO,CHILPANCINGO,DE,LOS,BRAVO
SINALOA,NAVOLATO	0.012	TAMAULIPAS,NUEVO,LAREDO
SINALOA,NAVOLATO	0.021	CHIHUAHUA,GUADALUPE
SINALOA,NAVOLATO	0.006	GUERRERO,PETATLAN
SINALOA,NAVOLATO	0.019	DURANGO,PUEBLO,NUEVO
SINALOA,NAVOLATO	0.006	DURANGO,SANTIAGO,PAPASQUIARO
SINALOA,NAVOLATO	0.012	BAJA,CALIFORNIA,MEXICALI
SINALOA,NAVOLATO	0.006	CHIHUAHUA,DELICIAS
SINALOA,NAVOLATO	0.033	TAMAULIPAS,MIGUEL,ALEMAN
SINALOA,NAVOLATO	0.008	GUERRERO,COYUCA,DE,CATALAN
SINALOA,NAVOLATO	0.027	CHIHUAHUA,CUAUHTEMOC
SINALOA,NAVOLATO	0.008	TAMAULIPAS,MIER
SINALOA,NAVOLATO	0.021	GUERRERO,ZIHUATANEJO,DE,AZUETA
SINALOA,NAVOLATO	0.008	GUANAJUATO,CELAYA
SINALOA,NAVOLATO	0.052	CHIHUAHUA,PRAXEDIS,G.,GUERRERO
SINALOA,NAVOLATO	0.006	GUANAJUATO,LEON
SINALOA,NAVOLATO	0.023	GUERRERO,AJUCHITLAN,DEL,PROGRESO
SINALOA,NAVOLATO	0.021	SINALOA,ELOTA
SINALOA,NAVOLATO	0.012	DURANGO,SAN,DIMAS
SINALOA,NAVOLATO	0.023	TAMAULIPAS,VICTORIA
SINALOA,NAVOLATO	0.019	MEXICO,CUAUTITLAN,IZCALLI
SINALOA,NAVOLATO	0.021	CHIHUAHUA,BOCOYNA
SINALOA,NAVOLATO	0.006	NUEVO,LEON,SAN,NICOLAS,DE,LOS,GARZA
SINALOA,NAVOLATO	0.012	OAXACA,SAN,JUAN,BAUTISTA,TUXTEPEC
SINALOA,NAVOLATO	0.017	NUEVO,LEON,SANTA,CATARINA
SINALOA,NAVOLATO	0.006	CHIHUAHUA,SAUCILLO
SINALOA,NAVOLATO	0.006	SONORA,NAVOJOA
SINALOA,NAVOLATO	0.010	DISTRITO,FEDERAL,XOCHIMILCO
SINALOA,NAVOLATO	0.015	CHIHUAHUA,AQUILES,SERDAN
SINALOA,NAVOLATO	0.006	MEXICO,TEPOTZOTLAN
SINALOA,NAVOLATO	0.015	CAMPECHE,CARMEN
SINALOA,NAVOLATO	0.008	NUEVO,LEON,CHINA
SINALOA,NAVOLATO	0.008	MEXICO,ATIZAPAN,DE,ZARAGOZA
SINALOA,NAVOLATO	0.008	TAMAULIPAS,JIMENEZ
SINALOA,NAVOLATO	0.012	NUEVO,LEON,GENERAL,TREVIÑO
SINALOA,NAVOLATO	0.008	TAMAULIPAS,RIO,BRAVO
SINALOA,NAVOLATO	0.010	CHIHUAHUA,SATEVO
SINALOA,NAVOLATO	0.012	NUEVO,LEON,CERRALVO
SINALOA,NAVOLATO	0.008	PUEBLA,PUEBLA
SINALOA,NAVOLATO	0.006	TAMAULIPAS,PADILLA
SINALOA,NAVOLATO	0.006	JALISCO,SAN,MIGUEL,EL,ALTO
SINALOA,NAVOLATO	0.008	MICHOACAN,PURUANDIRO
SINALOA,NAVOLATO	0.017	NUEVO,LEON,ANAHUAC
SINALOA,NAVOLATO	0.017	NUEVO,LEON,BUSTAMANTE
SINALOA,NAVOLATO	0.008	NUEVO,LEON,LOS,HERRERAS
SINALOA,NAVOLATO	0.010	PUEBLA,XICOTEPEC
SINALOA,NAVOLATO	0.006	JALISCO,QUITUPAN
SINALOA,NAVOLATO	0.010	SONORA,SAHUARIPA
SINALOA,NAVOLATO	0.008	TAMAULIPAS,XICOTENCATL
SINALOA,NAVOLATO	0.006	OAXACA,SANTIAGO,IXTAYUTLA
NUEVO,LEON,MONTERREY	0.009	TAMAULIPAS,REYNOSA
NUEVO,LEON,MONTERREY	0.008	MORELOS,CUERNAVACA
NUEVO,LEON,MONTERREY	0.005	CHIHUAHUA,GUADALUPE
NUEVO,LEON,MONTERREY	0.009	TAMAULIPAS,MIGUEL,ALEMAN
NUEVO,LEON,MONTERREY	0.007	CHIHUAHUA,CUAUHTEMOC
NUEVO,LEON,MONTERREY	0.005	GUERRERO,ZIHUATANEJO,DE,AZUETA
NUEVO,LEON,MONTERREY	0.014	CHIHUAHUA,PRAXEDIS,G.,GUERRERO
NUEVO,LEON,MONTERREY	0.006	GUERRERO,AJUCHITLAN,DEL,PROGRESO
NUEVO,LEON,MONTERREY	0.005	SINALOA,ELOTA
NUEVO,LEON,MONTERREY	0.006	TAMAULIPAS,VICTORIA
NUEVO,LEON,MONTERREY	0.005	CHIHUAHUA,BOCOYNA
SINALOA,AHOME	0.007	MICHOACAN,APATZINGAN
SINALOA,AHOME	0.005	GUERRERO,PUNGARABATO
SINALOA,AHOME	0.009	CHIHUAHUA,GUADALUPE,Y,CALVO
SINALOA,AHOME	0.005	SINALOA,ESCUINAPA
SINALOA,AHOME	0.009	OAXACA,ACATLAN,DE,PEREZ,FIGUEROA
TAMAULIPAS,REYNOSA	0.010	MEXICO,ECATEPEC,DE,MORELOS
TAMAULIPAS,REYNOSA	0.024	MORELOS,CUERNAVACA
TAMAULIPAS,REYNOSA	0.016	GUERRERO,CHILPANCINGO,DE,LOS,BRAVO
TAMAULIPAS,REYNOSA	0.010	TAMAULIPAS,NUEVO,LAREDO
TAMAULIPAS,REYNOSA	0.017	CHIHUAHUA,GUADALUPE
TAMAULIPAS,REYNOSA	0.005	GUERRERO,PETATLAN
TAMAULIPAS,REYNOSA	0.016	DURANGO,PUEBLO,NUEVO
TAMAULIPAS,REYNOSA	0.005	DURANGO,SANTIAGO,PAPASQUIARO
TAMAULIPAS,REYNOSA	0.010	BAJA,CALIFORNIA,MEXICALI
TAMAULIPAS,REYNOSA	0.005	CHIHUAHUA,DELICIAS
TAMAULIPAS,REYNOSA	0.028	TAMAULIPAS,MIGUEL,ALEMAN
TAMAULIPAS,REYNOSA	0.007	GUERRERO,COYUCA,DE,CATALAN
TAMAULIPAS,REYNOSA	0.023	CHIHUAHUA,CUAUHTEMOC
TAMAULIPAS,REYNOSA	0.007	TAMAULIPAS,MIER
TAMAULIPAS,REYNOSA	0.017	GUERRERO,ZIHUATANEJO,DE,AZUETA
TAMAULIPAS,REYNOSA	0.007	GUANAJUATO,CELAYA
TAMAULIPAS,REYNOSA	0.044	CHIHUAHUA,PRAXEDIS,G.,GUERRERO
TAMAULIPAS,REYNOSA	0.005	GUANAJUATO,LEON
TAMAULIPAS,REYNOSA	0.019	GUERRERO,AJUCHITLAN,DEL,PROGRESO
TAMAULIPAS,REYNOSA	0.017	SINALOA,ELOTA
TAMAULIPAS,REYNOSA	0.010	DURANGO,SAN,DIMAS
TAMAULIPAS,REYNOSA	0.019	TAMAULIPAS,VICTORIA
TAMAULIPAS,REYNOSA	0.016	MEXICO,CUAUTITLAN,IZCALLI
TAMAULIPAS,REYNOSA	0.017	CHIHUAHUA,BOCOYNA
TAMAULIPAS,REYNOSA	0.005	NUEVO,LEON,SAN,NICOLAS,DE,LOS,GARZA
TAMAULIPAS,REYNOSA	0.010	OAXACA,SAN,JUAN,BAUTISTA,TUXTEPEC
TAMAULIPAS,REYNOSA	0.014	NUEVO,LEON,SANTA,CATARINA
TAMAULIPAS,REYNOSA	0.005	CHIHUAHUA,SAUCILLO
TAMAULIPAS,REYNOSA	0.005	SONORA,NAVOJOA
TAMAULIPAS,REYNOSA	0.009	DISTRITO,FEDERAL,XOCHIMILCO
TAMAULIPAS,REYNOSA	0.012	CHIHUAHUA,AQUILES,SERDAN
TAMAULIPAS,REYNOSA	0.005	MEXICO,TEPOTZOTLAN
TAMAULIPAS,REYNOSA	0.012	CAMPECHE,CARMEN
TAMAULIPAS,REYNOSA	0.007	NUEVO,LEON,CHINA
TAMAULIPAS,REYNOSA	0.007	MEXICO,ATIZAPAN,DE,ZARAGOZA
TAMAULIPAS,REYNOSA	0.007	TAMAULIPAS,JIMENEZ
TAMAULIPAS,REYNOSA	0.010	NUEVO,LEON,GENERAL,TREVIÑO
TAMAULIPAS,REYNOSA	0.007	TAMAULIPAS,RIO,BRAVO
TAMAULIPAS,REYNOSA	0.009	CHIHUAHUA,SATEVO
TAMAULIPAS,REYNOSA	0.010	NUEVO,LEON,CERRALVO
TAMAULIPAS,REYNOSA	0.007	PUEBLA,PUEBLA
TAMAULIPAS,REYNOSA	0.005	TAMAULIPAS,PADILLA
TAMAULIPAS,REYNOSA	0.005	JALISCO,SAN,MIGUEL,EL,ALTO
TAMAULIPAS,REYNOSA	0.007	MICHOACAN,PURUANDIRO
TAMAULIPAS,REYNOSA	0.014	NUEVO,LEON,ANAHUAC
TAMAULIPAS,REYNOSA	0.014	NUEVO,LEON,BUSTAMANTE
TAMAULIPAS,REYNOSA	0.007	NUEVO,LEON,LOS,HERRERAS
TAMAULIPAS,REYNOSA	0.009	PUEBLA,XICOTEPEC
TAMAULIPAS,REYNOSA	0.005	JALISCO,QUITUPAN
TAMAULIPAS,REYNOSA	0.009	SONORA,SAHUARIPA
TAMAULIPAS,REYNOSA	0.007	TAMAULIPAS,XICOTENCATL
TAMAULIPAS,REYNOSA	0.005	OAXACA,SANTIAGO,IXTAYUTLA
SINALOA,GUASAVE	0.006	MICHOACAN,APATZINGAN
SINALOA,GUASAVE	0.008	CHIHUAHUA,GUADALUPE,Y,CALVO
SINALOA,GUASAVE	0.007	OAXACA,ACATLAN,DE,PEREZ,FIGUEROA
CHIHUAHUA,HIDALGO,DEL,PARRAL	0.007	MICHOACAN,APATZINGAN
CHIHUAHUA,HIDALGO,DEL,PARRAL	0.005	GUERRERO,PUNGARABATO
CHIHUAHUA,HIDALGO,DEL,PARRAL	0.009	CHIHUAHUA,GUADALUPE,Y,CALVO
CHIHUAHUA,HIDALGO,DEL,PARRAL	0.005	SINALOA,ESCUINAPA
CHIHUAHUA,HIDALGO,DEL,PARRAL	0.009	OAXACA,ACATLAN,DE,PEREZ,FIGUEROA
MEXICO,ECATEPEC,DE,MORELOS	0.009	MORELOS,CUERNAVACA
MEXICO,ECATEPEC,DE,MORELOS	0.006	GUERRERO,CHILPANCINGO,DE,LOS,BRAVO
MEXICO,ECATEPEC,DE,MORELOS	0.007	CHIHUAHUA,GUADALUPE
MEXICO,ECATEPEC,DE,MORELOS	0.006	DURANGO,PUEBLO,NUEVO
MEXICO,ECATEPEC,DE,MORELOS	0.010	TAMAULIPAS,MIGUEL,ALEMAN
MEXICO,ECATEPEC,DE,MORELOS	0.009	CHIHUAHUA,CUAUHTEMOC
MEXICO,ECATEPEC,DE,MORELOS	0.007	GUERRERO,ZIHUATANEJO,DE,AZUETA
MEXICO,ECATEPEC,DE,MORELOS	0.016	CHIHUAHUA,PRAXEDIS,G.,GUERRERO
MEXICO,ECATEPEC,DE,MORELOS	0.007	GUERRERO,AJUCHITLAN,DEL,PROGRESO
MEXICO,ECATEPEC,DE,MORELOS	0.007	SINALOA,ELOTA
MEXICO,ECATEPEC,DE,MORELOS	0.007	TAMAULIPAS,VICTORIA
MEXICO,ECATEPEC,DE,MORELOS	0.006	MEXICO,CUAUTITLAN,IZCALLI
MEXICO,ECATEPEC,DE,MORELOS	0.007	CHIHUAHUA,BOCOYNA
MEXICO,ECATEPEC,DE,MORELOS	0.005	NUEVO,LEON,SANTA,CATARINA
MEXICO,ECATEPEC,DE,MORELOS	0.005	NUEVO,LEON,ANAHUAC
MEXICO,ECATEPEC,DE,MORELOS	0.005	NUEVO,LEON,BUSTAMANTE
MORELOS,CUERNAVACA	0.014	GUERRERO,CHILPANCINGO,DE,LOS,BRAVO
MORELOS,CUERNAVACA	0.009	TAMAULIPAS,NUEVO,LAREDO
MORELOS,CUERNAVACA	0.015	CHIHUAHUA,GUADALUPE
MORELOS,CUERNAVACA	0.014	DURANGO,PUEBLO,NUEVO
MORELOS,CUERNAVACA	0.009	BAJA,CALIFORNIA,MEXICALI
MORELOS,CUERNAVACA	0.024	TAMAULIPAS,MIGUEL,ALEMAN
MORELOS,CUERNAVACA	0.006	GUERRERO,COYUCA,DE,CATALAN
MORELOS,CUERNAVACA	0.020	CHIHUAHUA,CUAUHTEMOC
MORELOS,CUERNAVACA	0.006	TAMAULIPAS,MIER
MORELOS,CUERNAVACA	0.015	GUERRERO,ZIHUATANEJO,DE,AZUETA
MORELOS,CUERNAVACA	0.006	GUANAJUATO,CELAYA
MORELOS,CUERNAVACA	0.038	CHIHUAHUA,PRAXEDIS,G.,GUERRERO
MORELOS,CUERNAVACA	0.017	GUERRERO,AJUCHITLAN,DEL,PROGRESO
MORELOS,CUERNAVACA	0.015	SINALOA,ELOTA
MORELOS,CUERNAVACA	0.009	DURANGO,SAN,DIMAS
MORELOS,CUERNAVACA	0.017	TAMAULIPAS,VICTORIA
MORELOS,CUERNAVACA	0.014	MEXICO,CUAUTITLAN,IZCALLI
MORELOS,CUERNAVACA	0.015	CHIHUAHUA,BOCOYNA
MORELOS,CUERNAVACA	0.009	OAXACA,SAN,JUAN,BAUTISTA,TUXTEPEC
MORELOS,CUERNAVACA	0.012	NUEVO,LEON,SANTA,CATARINA
MORELOS,CUERNAVACA	0.008	DISTRITO,FEDERAL,XOCHIMILCO
MORELOS,CUERNAVACA	0.011	CHIHUAHUA,AQUILES,SERDAN
MORELOS,CUERNAVACA	0.011	CAMPECHE,CARMEN
MORELOS,CUERNAVACA	0.006	NUEVO,LEON,CHINA
MORELOS,CUERNAVACA	0.006	MEXICO,ATIZAPAN,DE,ZARAGOZA
MORELOS,CUERNAVACA	0.006	TAMAULIPAS,JIMENEZ
MORELOS,CUERNAVACA	0.009	NUEVO,LEON,GENERAL,TREVIÑO
MORELOS,CUERNAVACA	0.006	TAMAULIPAS,RIO,BRAVO
MORELOS,CUERNAVACA	0.008	CHIHUAHUA,SATEVO
MORELOS,CUERNAVACA	0.009	NUEVO,LEON,CERRALVO
MORELOS,CUERNAVACA	0.006	PUEBLA,PUEBLA
MORELOS,CUERNAVACA	0.006	MICHOACAN,PURUANDIRO
MORELOS,CUERNAVACA	0.012	NUEVO,LEON,ANAHUAC
MORELOS,CUERNAVACA	0.012	NUEVO,LEON,BUSTAMANTE
MORELOS,CUERNAVACA	0.006	NUEVO,LEON,LOS,HERRERAS
MORELOS,CUERNAVACA	0.008	PUEBLA,XICOTEPEC
MORELOS,CUERNAVACA	0.008	SONORA,SAHUARIPA
MORELOS,CUERNAVACA	0.006	TAMAULIPAS,XICOTENCATL
SINALOA,SALVADOR,ALVARADO	0.006	CHIHUAHUA,GUADALUPE,Y,CALVO
SINALOA,SALVADOR,ALVARADO	0.006	OAXACA,ACATLAN,DE,PEREZ,FIGUEROA
GUERRERO,CHILPANCINGO,DE,LOS,BRAVO	0.006	TAMAULIPAS,NUEVO,LAREDO
GUERRERO,CHILPANCINGO,DE,LOS,BRAVO	0.010	CHIHUAHUA,GUADALUPE
GUERRERO,CHILPANCINGO,DE,LOS,BRAVO	0.009	DURANGO,PUEBLO,NUEVO
GUERRERO,CHILPANCINGO,DE,LOS,BRAVO	0.006	BAJA,CALIFORNIA,MEXICALI
GUERRERO,CHILPANCINGO,DE,LOS,BRAVO	0.016	TAMAULIPAS,MIGUEL,ALEMAN
GUERRERO,CHILPANCINGO,DE,LOS,BRAVO	0.013	CHIHUAHUA,CUAUHTEMOC
GUERRERO,CHILPANCINGO,DE,LOS,BRAVO	0.010	GUERRERO,ZIHUATANEJO,DE,AZUETA
GUERRERO,CHILPANCINGO,DE,LOS,BRAVO	0.025	CHIHUAHUA,PRAXEDIS,G.,GUERRERO
GUERRERO,CHILPANCINGO,DE,LOS,BRAVO	0.011	GUERRERO,AJUCHITLAN,DEL,PROGRESO
GUERRERO,CHILPANCINGO,DE,LOS,BRAVO	0.010	SINALOA,ELOTA
GUERRERO,CHILPANCINGO,DE,LOS,BRAVO	0.006	DURANGO,SAN,DIMAS
GUERRERO,CHILPANCINGO,DE,LOS,BRAVO	0.011	TAMAULIPAS,VICTORIA
GUERRERO,CHILPANCINGO,DE,LOS,BRAVO	0.009	MEXICO,CUAUTITLAN,IZCALLI
GUERRERO,CHILPANCINGO,DE,LOS,BRAVO	0.010	CHIHUAHUA,BOCOYNA
GUERRERO,CHILPANCINGO,DE,LOS,BRAVO	0.006	OAXACA,SAN,JUAN,BAUTISTA,TUXTEPEC
GUERRERO,CHILPANCINGO,DE,LOS,BRAVO	0.008	NUEVO,LEON,SANTA,CATARINA
GUERRERO,CHILPANCINGO,DE,LOS,BRAVO	0.007	CHIHUAHUA,AQUILES,SERDAN
GUERRERO,CHILPANCINGO,DE,LOS,BRAVO	0.007	CAMPECHE,CARMEN
GUERRERO,CHILPANCINGO,DE,LOS,BRAVO	0.006	NUEVO,LEON,GENERAL,TREVIÑO
GUERRERO,CHILPANCINGO,DE,LOS,BRAVO	0.006	NUEVO,LEON,CERRALVO
GUERRERO,CHILPANCINGO,DE,LOS,BRAVO	0.008	NUEVO,LEON,ANAHUAC
GUERRERO,CHILPANCINGO,DE,LOS,BRAVO	0.008	NUEVO,LEON,BUSTAMANTE
MEXICO,NEZAHUALCOYOTL	0.005	CHIHUAHUA,PRAXEDIS,G.,GUERRERO
TAMAULIPAS,NUEVO,LAREDO	0.007	CHIHUAHUA,GUADALUPE
TAMAULIPAS,NUEVO,LAREDO	0.006	DURANGO,PUEBLO,NUEVO
TAMAULIPAS,NUEVO,LAREDO	0.010	TAMAULIPAS,MIGUEL,ALEMAN
TAMAULIPAS,NUEVO,LAREDO	0.009	CHIHUAHUA,CUAUHTEMOC
TAMAULIPAS,NUEVO,LAREDO	0.007	GUERRERO,ZIHUATANEJO,DE,AZUETA
TAMAULIPAS,NUEVO,LAREDO	0.016	CHIHUAHUA,PRAXEDIS,G.,GUERRERO
TAMAULIPAS,NUEVO,LAREDO	0.007	GUERRERO,AJUCHITLAN,DEL,PROGRESO
TAMAULIPAS,NUEVO,LAREDO	0.007	SINALOA,ELOTA
TAMAULIPAS,NUEVO,LAREDO	0.007	TAMAULIPAS,VICTORIA
TAMAULIPAS,NUEVO,LAREDO	0.006	MEXICO,CUAUTITLAN,IZCALLI
TAMAULIPAS,NUEVO,LAREDO	0.007	CHIHUAHUA,BOCOYNA
TAMAULIPAS,NUEVO,LAREDO	0.005	NUEVO,LEON,SANTA,CATARINA
TAMAULIPAS,NUEVO,LAREDO	0.005	NUEVO,LEON,ANAHUAC
TAMAULIPAS,NUEVO,LAREDO	0.005	NUEVO,LEON,BUSTAMANTE
MICHOACAN,APATZINGAN	0.010	GUERRERO,PUNGARABATO
MICHOACAN,APATZINGAN	0.017	CHIHUAHUA,GUADALUPE,Y,CALVO
MICHOACAN,APATZINGAN	0.008	CHIHUAHUA,JIMENEZ
MICHOACAN,APATZINGAN	0.006	SINALOA,ANGOSTURA
MICHOACAN,APATZINGAN	0.008	TAMAULIPAS,VALLE,HERMOSO
MICHOACAN,APATZINGAN	0.006	GUERRERO,ZIRANDARO
MICHOACAN,APATZINGAN	0.007	GUERRERO,AYUTLA,DE,LOS,LIBRES
MICHOACAN,APATZINGAN	0.008	MICHOACAN,ZAMORA
MICHOACAN,APATZINGAN	0.010	SINALOA,ESCUINAPA
MICHOACAN,APATZINGAN	0.006	CHIAPAS,TUXTLA,GUTIERREZ
MICHOACAN,APATZINGAN	0.016	OAXACA,ACATLAN,DE,PEREZ,FIGUEROA
CHIHUAHUA,GUADALUPE	0.010	DURANGO,PUEBLO,NUEVO
CHIHUAHUA,GUADALUPE	0.007	BAJA,CALIFORNIA,MEXICALI
CHIHUAHUA,GUADALUPE	0.017	TAMAULIPAS,MIGUEL,ALEMAN
CHIHUAHUA,GUADALUPE	0.014	CHIHUAHUA,CUAUHTEMOC
CHIHUAHUA,GUADALUPE	0.011	GUERRERO,ZIHUATANEJO,DE,AZUETA
CHIHUAHUA,GUADALUPE	0.027	CHIHUAHUA,PRAXEDIS,G.,GUERRERO
CHIHUAHUA,GUADALUPE	0.012	GUERRERO,AJUCHITLAN,DEL,PROGRESO
CHIHUAHUA,GUADALUPE	0.011	SINALOA,ELOTA
CHIHUAHUA,GUADALUPE	0.007	DURANGO,SAN,DIMAS
CHIHUAHUA,GUADALUPE	0.012	TAMAULIPAS,VICTORIA
CHIHUAHUA,GUADALUPE	0.010	MEXICO,CUAUTITLAN,IZCALLI
CHIHUAHUA,GUADALUPE	0.011	CHIHUAHUA,BOCOYNA
CHIHUAHUA,GUADALUPE	0.007	OAXACA,SAN,JUAN,BAUTISTA,TUXTEPEC
CHIHUAHUA,GUADALUPE	0.009	NUEVO,LEON,SANTA,CATARINA
CHIHUAHUA,GUADALUPE	0.005	DISTRITO,FEDERAL,XOCHIMILCO
CHIHUAHUA,GUADALUPE	0.008	CHIHUAHUA,AQUILES,SERDAN
CHIHUAHUA,GUADALUPE	0.008	CAMPECHE,CARMEN
CHIHUAHUA,GUADALUPE	0.007	NUEVO,LEON,GENERAL,TREVIÑO
CHIHUAHUA,GUADALUPE	0.005	CHIHUAHUA,SATEVO
CHIHUAHUA,GUADALUPE	0.007	NUEVO,LEON,CERRALVO
CHIHUAHUA,GUADALUPE	0.009	NUEVO,LEON,ANAHUAC
CHIHUAHUA,GUADALUPE	0.009	NUEVO,LEON,BUSTAMANTE
CHIHUAHUA,GUADALUPE	0.005	PUEBLA,XICOTEPEC
CHIHUAHUA,GUADALUPE	0.005	SONORA,SAHUARIPA
GUERRERO,PETATLAN	0.005	TAMAULIPAS,MIGUEL,ALEMAN
GUERRERO,PETATLAN	0.008	CHIHUAHUA,PRAXEDIS,G.,GUERRERO
GUERRERO,PUNGARABATO	0.012	CHIHUAHUA,GUADALUPE,Y,CALVO
GUERRERO,PUNGARABATO	0.006	CHIHUAHUA,JIMENEZ
GUERRERO,PUNGARABATO	0.006	TAMAULIPAS,VALLE,HERMOSO
GUERRERO,PUNGARABATO	0.005	GUERRERO,AYUTLA,DE,LOS,LIBRES
GUERRERO,PUNGARABATO	0.006	MICHOACAN,ZAMORA
GUERRERO,PUNGARABATO	0.007	SINALOA,ESCUINAPA
GUERRERO,PUNGARABATO	0.011	OAXACA,ACATLAN,DE,PEREZ,FIGUEROA
DURANGO,PUEBLO,NUEVO	0.006	BAJA,CALIFORNIA,MEXICALI
DURANGO,PUEBLO,NUEVO	0.016	TAMAULIPAS,MIGUEL,ALEMAN
DURANGO,PUEBLO,NUEVO	0.013	CHIHUAHUA,CUAUHTEMOC
DURANGO,PUEBLO,NUEVO	0.010	GUERRERO,ZIHUATANEJO,DE,AZUETA
DURANGO,PUEBLO,NUEVO	0.025	CHIHUAHUA,PRAXEDIS,G.,GUERRERO
DURANGO,PUEBLO,NUEVO	0.011	GUERRERO,AJUCHITLAN,DEL,PROGRESO
DURANGO,PUEBLO,NUEVO	0.010	SINALOA,ELOTA
DURANGO,PUEBLO,NUEVO	0.006	DURANGO,SAN,DIMAS
DURANGO,PUEBLO,NUEVO	0.011	TAMAULIPAS,VICTORIA
DURANGO,PUEBLO,NUEVO	0.009	MEXICO,CUAUTITLAN,IZCALLI
DURANGO,PUEBLO,NUEVO	0.010	CHIHUAHUA,BOCOYNA
DURANGO,PUEBLO,NUEVO	0.006	OAXACA,SAN,JUAN,BAUTISTA,TUXTEPEC
DURANGO,PUEBLO,NUEVO	0.008	NUEVO,LEON,SANTA,CATARINA
DURANGO,PUEBLO,NUEVO	0.007	CHIHUAHUA,AQUILES,SERDAN
DURANGO,PUEBLO,NUEVO	0.007	CAMPECHE,CARMEN
DURANGO,PUEBLO,NUEVO	0.006	NUEVO,LEON,GENERAL,TREVIÑO
DURANGO,PUEBLO,NUEVO	0.006	NUEVO,LEON,CERRALVO
DURANGO,PUEBLO,NUEVO	0.008	NUEVO,LEON,ANAHUAC
DURANGO,PUEBLO,NUEVO	0.008	NUEVO,LEON,BUSTAMANTE
DURANGO,SANTIAGO,PAPASQUIARO	0.005	TAMAULIPAS,MIGUEL,ALEMAN
DURANGO,SANTIAGO,PAPASQUIARO	0.008	CHIHUAHUA,PRAXEDIS,G.,GUERRERO
BAJA,CALIFORNIA,MEXICALI	0.010	TAMAULIPAS,MIGUEL,ALEMAN
BAJA,CALIFORNIA,MEXICALI	0.009	CHIHUAHUA,CUAUHTEMOC
BAJA,CALIFORNIA,MEXICALI	0.007	GUERRERO,ZIHUATANEJO,DE,AZUETA
BAJA,CALIFORNIA,MEXICALI	0.016	CHIHUAHUA,PRAXEDIS,G.,GUERRERO
BAJA,CALIFORNIA,MEXICALI	0.007	GUERRERO,AJUCHITLAN,DEL,PROGRESO
BAJA,CALIFORNIA,MEXICALI	0.007	SINALOA,ELOTA
BAJA,CALIFORNIA,MEXICALI	0.007	TAMAULIPAS,VICTORIA
BAJA,CALIFORNIA,MEXICALI	0.006	MEXICO,CUAUTITLAN,IZCALLI
BAJA,CALIFORNIA,MEXICALI	0.007	CHIHUAHUA,BOCOYNA
BAJA,CALIFORNIA,MEXICALI	0.005	NUEVO,LEON,SANTA,CATARINA
BAJA,CALIFORNIA,MEXICALI	0.005	NUEVO,LEON,ANAHUAC
BAJA,CALIFORNIA,MEXICALI	0.005	NUEVO,LEON,BUSTAMANTE
CHIHUAHUA,DELICIAS	0.005	TAMAULIPAS,MIGUEL,ALEMAN
CHIHUAHUA,DELICIAS	0.008	CHIHUAHUA,PRAXEDIS,G.,GUERRERO
CHIHUAHUA,CAMARGO	0.006	CHIHUAHUA,GUADALUPE,Y,CALVO
CHIHUAHUA,CAMARGO	0.006	OAXACA,ACATLAN,DE,PEREZ,FIGUEROA
CHIHUAHUA,GUADALUPE,Y,CALVO	0.006	AGUASCALIENTES,AGUASCALIENTES
CHIHUAHUA,GUADALUPE,Y,CALVO	0.011	CHIHUAHUA,JIMENEZ
CHIHUAHUA,GUADALUPE,Y,CALVO	0.008	SINALOA,ANGOSTURA
CHIHUAHUA,GUADALUPE,Y,CALVO	0.011	TAMAULIPAS,VALLE,HERMOSO
CHIHUAHUA,GUADALUPE,Y,CALVO	0.008	GUERRERO,ZIRANDARO
CHIHUAHUA,GUADALUPE,Y,CALVO	0.009	GUERRERO,AYUTLA,DE,LOS,LIBRES
CHIHUAHUA,GUADALUPE,Y,CALVO	0.006	SINALOA,CONCORDIA
CHIHUAHUA,GUADALUPE,Y,CALVO	0.006	SONORA,MAGDALENA
CHIHUAHUA,GUADALUPE,Y,CALVO	0.011	MICHOACAN,ZAMORA
CHIHUAHUA,GUADALUPE,Y,CALVO	0.012	SINALOA,ESCUINAPA
CHIHUAHUA,GUADALUPE,Y,CALVO	0.006	CHIHUAHUA,NAMIQUIPA
CHIHUAHUA,GUADALUPE,Y,CALVO	0.006	DURANGO,MEZQUITAL
CHIHUAHUA,GUADALUPE,Y,CALVO	0.006	TAMAULIPAS,GUSTAVO,DIAZ,ORDAZ
CHIHUAHUA,GUADALUPE,Y,CALVO	0.006	NAYARIT,BAHIA,DE,BANDERAS
CHIHUAHUA,GUADALUPE,Y,CALVO	0.008	CHIAPAS,TUXTLA,GUTIERREZ
CHIHUAHUA,GUADALUPE,Y,CALVO	0.020	OAXACA,ACATLAN,DE,PEREZ,FIGUEROA
CHIHUAHUA,GUADALUPE,Y,CALVO	0.006	JALISCO,SAN,SEBASTIAN,DEL,OESTE
CHIHUAHUA,GUADALUPE,Y,CALVO	0.006	SONORA,ROSARIO
TAMAULIPAS,MIGUEL,ALEMAN	0.007	GUERRERO,COYUCA,DE,CATALAN
TAMAULIPAS,MIGUEL,ALEMAN	0.023	CHIHUAHUA,CUAUHTEMOC
TAMAULIPAS,MIGUEL,ALEMAN	0.007	TAMAULIPAS,MIER
TAMAULIPAS,MIGUEL,ALEMAN	0.017	GUERRERO,ZIHUATANEJO,DE,AZUETA
TAMAULIPAS,MIGUEL,ALEMAN	0.007	GUANAJUATO,CELAYA
TAMAULIPAS,MIGUEL,ALEMAN	0.044	CHIHUAHUA,PRAXEDIS,G.,GUERRERO
TAMAULIPAS,MIGUEL,ALEMAN	0.005	GUANAJUATO,LEON
TAMAULIPAS,MIGUEL,ALEMAN	0.019	GUERRERO,AJUCHITLAN,DEL,PROGRESO
TAMAULIPAS,MIGUEL,ALEMAN	0.017	SINALOA,ELOTA
TAMAULIPAS,MIGUEL,ALEMAN	0.010	DURANGO,SAN,DIMAS
TAMAULIPAS,MIGUEL,ALEMAN	0.019	TAMAULIPAS,VICTORIA
TAMAULIPAS,MIGUEL,ALEMAN	0.016	MEXICO,CUAUTITLAN,IZCALLI
TAMAULIPAS,MIGUEL,ALEMAN	0.017	CHIHUAHUA,BOCOYNA
TAMAULIPAS,MIGUEL,ALEMAN	0.005	NUEVO,LEON,SAN,NICOLAS,DE,LOS,GARZA
TAMAULIPAS,MIGUEL,ALEMAN	0.010	OAXACA,SAN,JUAN,BAUTISTA,TUXTEPEC
TAMAULIPAS,MIGUEL,ALEMAN	0.014	NUEVO,LEON,SANTA,CATARINA
TAMAULIPAS,MIGUEL,ALEMAN	0.005	CHIHUAHUA,SAUCILLO
TAMAULIPAS,MIGUEL,ALEMAN	0.005	SONORA,NAVOJOA
TAMAULIPAS,MIGUEL,ALEMAN	0.009	DISTRITO,FEDERAL,XOCHIMILCO
TAMAULIPAS,MIGUEL,ALEMAN	0.012	CHIHUAHUA,AQUILES,SERDAN
TAMAULIPAS,MIGUEL,ALEMAN	0.005	MEXICO,TEPOTZOTLAN
TAMAULIPAS,MIGUEL,ALEMAN	0.012	CAMPECHE,CARMEN
TAMAULIPAS,MIGUEL,ALEMAN	0.007	NUEVO,LEON,CHINA
TAMAULIPAS,MIGUEL,ALEMAN	0.007	MEXICO,ATIZAPAN,DE,ZARAGOZA
TAMAULIPAS,MIGUEL,ALEMAN	0.007	TAMAULIPAS,JIMENEZ
TAMAULIPAS,MIGUEL,ALEMAN	0.010	NUEVO,LEON,GENERAL,TREVIÑO
TAMAULIPAS,MIGUEL,ALEMAN	0.007	TAMAULIPAS,RIO,BRAVO
TAMAULIPAS,MIGUEL,ALEMAN	0.009	CHIHUAHUA,SATEVO
TAMAULIPAS,MIGUEL,ALEMAN	0.010	NUEVO,LEON,CERRALVO
TAMAULIPAS,MIGUEL,ALEMAN	0.007	PUEBLA,PUEBLA
TAMAULIPAS,MIGUEL,ALEMAN	0.005	TAMAULIPAS,PADILLA
TAMAULIPAS,MIGUEL,ALEMAN	0.005	JALISCO,SAN,MIGUEL,EL,ALTO
TAMAULIPAS,MIGUEL,ALEMAN	0.007	MICHOACAN,PURUANDIRO
TAMAULIPAS,MIGUEL,ALEMAN	0.014	NUEVO,LEON,ANAHUAC
TAMAULIPAS,MIGUEL,ALEMAN	0.014	NUEVO,LEON,BUSTAMANTE
TAMAULIPAS,MIGUEL,ALEMAN	0.007	NUEVO,LEON,LOS,HERRERAS
TAMAULIPAS,MIGUEL,ALEMAN	0.009	PUEBLA,XICOTEPEC
TAMAULIPAS,MIGUEL,ALEMAN	0.005	JALISCO,QUITUPAN
TAMAULIPAS,MIGUEL,ALEMAN	0.009	SONORA,SAHUARIPA
TAMAULIPAS,MIGUEL,ALEMAN	0.007	TAMAULIPAS,XICOTENCATL
TAMAULIPAS,MIGUEL,ALEMAN	0.005	OAXACA,SANTIAGO,IXTAYUTLA
GUERRERO,COYUCA,DE,CATALAN	0.006	CHIHUAHUA,CUAUHTEMOC
GUERRERO,COYUCA,DE,CATALAN	0.011	CHIHUAHUA,PRAXEDIS,G.,GUERRERO
AGUASCALIENTES,AGUASCALIENTES	0.006	OAXACA,ACATLAN,DE,PEREZ,FIGUEROA
CHIHUAHUA,CUAUHTEMOC	0.006	TAMAULIPAS,MIER
CHIHUAHUA,CUAUHTEMOC	0.014	GUERRERO,ZIHUATANEJO,DE,AZUETA
CHIHUAHUA,CUAUHTEMOC	0.006	GUANAJUATO,CELAYA
CHIHUAHUA,CUAUHTEMOC	0.035	CHIHUAHUA,PRAXEDIS,G.,GUERRERO
CHIHUAHUA,CUAUHTEMOC	0.016	GUERRERO,AJUCHITLAN,DEL,PROGRESO
CHIHUAHUA,CUAUHTEMOC	0.014	SINALOA,ELOTA
CHIHUAHUA,CUAUHTEMOC	0.009	DURANGO,SAN,DIMAS
CHIHUAHUA,CUAUHTEMOC	0.016	TAMAULIPAS,VICTORIA
CHIHUAHUA,CUAUHTEMOC	0.013	MEXICO,CUAUTITLAN,IZCALLI
CHIHUAHUA,CUAUHTEMOC	0.014	CHIHUAHUA,BOCOYNA
CHIHUAHUA,CUAUHTEMOC	0.009	OAXACA,SAN,JUAN,BAUTISTA,TUXTEPEC
CHIHUAHUA,CUAUHTEMOC	0.011	NUEVO,LEON,SANTA,CATARINA
CHIHUAHUA,CUAUHTEMOC	0.007	DISTRITO,FEDERAL,XOCHIMILCO
CHIHUAHUA,CUAUHTEMOC	0.010	CHIHUAHUA,AQUILES,SERDAN
CHIHUAHUA,CUAUHTEMOC	0.010	CAMPECHE,CARMEN
CHIHUAHUA,CUAUHTEMOC	0.006	NUEVO,LEON,CHINA
CHIHUAHUA,CUAUHTEMOC	0.006	MEXICO,ATIZAPAN,DE,ZARAGOZA
CHIHUAHUA,CUAUHTEMOC	0.006	TAMAULIPAS,JIMENEZ
CHIHUAHUA,CUAUHTEMOC	0.009	NUEVO,LEON,GENERAL,TREVIÑO
CHIHUAHUA,CUAUHTEMOC	0.006	TAMAULIPAS,RIO,BRAVO
CHIHUAHUA,CUAUHTEMOC	0.007	CHIHUAHUA,SATEVO
CHIHUAHUA,CUAUHTEMOC	0.009	NUEVO,LEON,CERRALVO
CHIHUAHUA,CUAUHTEMOC	0.006	PUEBLA,PUEBLA
CHIHUAHUA,CUAUHTEMOC	0.006	MICHOACAN,PURUANDIRO
CHIHUAHUA,CUAUHTEMOC	0.011	NUEVO,LEON,ANAHUAC
CHIHUAHUA,CUAUHTEMOC	0.011	NUEVO,LEON,BUSTAMANTE
CHIHUAHUA,CUAUHTEMOC	0.006	NUEVO,LEON,LOS,HERRERAS
CHIHUAHUA,CUAUHTEMOC	0.007	PUEBLA,XICOTEPEC
CHIHUAHUA,CUAUHTEMOC	0.007	SONORA,SAHUARIPA
CHIHUAHUA,CUAUHTEMOC	0.006	TAMAULIPAS,XICOTENCATL
TAMAULIPAS,MIER	0.011	CHIHUAHUA,PRAXEDIS,G.,GUERRERO
GUERRERO,ZIHUATANEJO,DE,AZUETA	0.027	CHIHUAHUA,PRAXEDIS,G.,GUERRERO
GUERRERO,ZIHUATANEJO,DE,AZUETA	0.012	GUERRERO,AJUCHITLAN,DEL,PROGRESO
GUERRERO,ZIHUATANEJO,DE,AZUETA	0.011	SINALOA,ELOTA
GUERRERO,ZIHUATANEJO,DE,AZUETA	0.007	DURANGO,SAN,DIMAS
GUERRERO,ZIHUATANEJO,DE,AZUETA	0.012	TAMAULIPAS,VICTORIA
GUERRERO,ZIHUATANEJO,DE,AZUETA	0.010	MEXICO,CUAUTITLAN,IZCALLI
GUERRERO,ZIHUATANEJO,DE,AZUETA	0.011	CHIHUAHUA,BOCOYNA
GUERRERO,ZIHUATANEJO,DE,AZUETA	0.007	OAXACA,SAN,JUAN,BAUTISTA,TUXTEPEC
GUERRERO,ZIHUATANEJO,DE,AZUETA	0.009	NUEVO,LEON,SANTA,CATARINA
GUERRERO,ZIHUATANEJO,DE,AZUETA	0.005	DISTRITO,FEDERAL,XOCHIMILCO
GUERRERO,ZIHUATANEJO,DE,AZUETA	0.008	CHIHUAHUA,AQUILES,SERDAN
GUERRERO,ZIHUATANEJO,DE,AZUETA	0.008	CAMPECHE,CARMEN
GUERRERO,ZIHUATANEJO,DE,AZUETA	0.007	NUEVO,LEON,GENERAL,TREVIÑO
GUERRERO,ZIHUATANEJO,DE,AZUETA	0.005	CHIHUAHUA,SATEVO
GUERRERO,ZIHUATANEJO,DE,AZUETA	0.007	NUEVO,LEON,CERRALVO
GUERRERO,ZIHUATANEJO,DE,AZUETA	0.009	NUEVO,LEON,ANAHUAC
GUERRERO,ZIHUATANEJO,DE,AZUETA	0.009	NUEVO,LEON,BUSTAMANTE
GUERRERO,ZIHUATANEJO,DE,AZUETA	0.005	PUEBLA,XICOTEPEC
GUERRERO,ZIHUATANEJO,DE,AZUETA	0.005	SONORA,SAHUARIPA
CHIHUAHUA,MEOQUI	0.005	CHIHUAHUA,PRAXEDIS,G.,GUERRERO
GUANAJUATO,CELAYA	0.011	CHIHUAHUA,PRAXEDIS,G.,GUERRERO
CHIHUAHUA,JIMENEZ	0.005	TAMAULIPAS,VALLE,HERMOSO
CHIHUAHUA,JIMENEZ	0.005	MICHOACAN,ZAMORA
CHIHUAHUA,JIMENEZ	0.006	SINALOA,ESCUINAPA
CHIHUAHUA,JIMENEZ	0.010	OAXACA,ACATLAN,DE,PEREZ,FIGUEROA
MEXICO,TULTITLAN	0.005	CHIHUAHUA,PRAXEDIS,G.,GUERRERO
CHIHUAHUA,PRAXEDIS,G.,GUERRERO	0.005	VERACRUZ,VERACRUZ
CHIHUAHUA,PRAXEDIS,G.,GUERRERO	0.008	GUANAJUATO,LEON
CHIHUAHUA,PRAXEDIS,G.,GUERRERO	0.005	GUERRERO,ATOYAC,DE,ALVAREZ
CHIHUAHUA,PRAXEDIS,G.,GUERRERO	0.005	GUERRERO,ARCELIA
CHIHUAHUA,PRAXEDIS,G.,GUERRERO	0.030	GUERRERO,AJUCHITLAN,DEL,PROGRESO
CHIHUAHUA,PRAXEDIS,G.,GUERRERO	0.027	SINALOA,ELOTA
CHIHUAHUA,PRAXEDIS,G.,GUERRERO	0.005	CHIHUAHUA,URIQUE
CHIHUAHUA,PRAXEDIS,G.,GUERRERO	0.016	DURANGO,SAN,DIMAS
CHIHUAHUA,PRAXEDIS,G.,GUERRERO	0.030	TAMAULIPAS,VICTORIA
CHIHUAHUA,PRAXEDIS,G.,GUERRERO	0.025	MEXICO,CUAUTITLAN,IZCALLI
CHIHUAHUA,PRAXEDIS,G.,GUERRERO	0.027	CHIHUAHUA,BOCOYNA
CHIHUAHUA,PRAXEDIS,G.,GUERRERO	0.008	NUEVO,LEON,SAN,NICOLAS,DE,LOS,GARZA
CHIHUAHUA,PRAXEDIS,G.,GUERRERO	0.016	OAXACA,SAN,JUAN,BAUTISTA,TUXTEPEC
CHIHUAHUA,PRAXEDIS,G.,GUERRERO	0.022	NUEVO,LEON,SANTA,CATARINA
CHIHUAHUA,PRAXEDIS,G.,GUERRERO	0.008	CHIHUAHUA,SAUCILLO
CHIHUAHUA,PRAXEDIS,G.,GUERRERO	0.005	DURANGO,POANAS
CHIHUAHUA,PRAXEDIS,G.,GUERRERO	0.008	SONORA,NAVOJOA
CHIHUAHUA,PRAXEDIS,G.,GUERRERO	0.005	MEXICO,TOLUCA
CHIHUAHUA,PRAXEDIS,G.,GUERRERO	0.014	DISTRITO,FEDERAL,XOCHIMILCO
CHIHUAHUA,PRAXEDIS,G.,GUERRERO	0.005	CHIHUAHUA,JANOS
CHIHUAHUA,PRAXEDIS,G.,GUERRERO	0.019	CHIHUAHUA,AQUILES,SERDAN
CHIHUAHUA,PRAXEDIS,G.,GUERRERO	0.005	CHIHUAHUA,CUSIHUIRIACHI
CHIHUAHUA,PRAXEDIS,G.,GUERRERO	0.005	DISTRITO,FEDERAL,IZTACALCO
CHIHUAHUA,PRAXEDIS,G.,GUERRERO	0.008	MEXICO,TEPOTZOTLAN
CHIHUAHUA,PRAXEDIS,G.,GUERRERO	0.005	TABASCO,CARDENAS
CHIHUAHUA,PRAXEDIS,G.,GUERRERO	0.019	CAMPECHE,CARMEN
CHIHUAHUA,PRAXEDIS,G.,GUERRERO	0.005	COAHUILA,SALTILLO
CHIHUAHUA,PRAXEDIS,G.,GUERRERO	0.011	NUEVO,LEON,CHINA
CHIHUAHUA,PRAXEDIS,G.,GUERRERO	0.005	SONORA,ALTAR
CHIHUAHUA,PRAXEDIS,G.,GUERRERO	0.011	MEXICO,ATIZAPAN,DE,ZARAGOZA
CHIHUAHUA,PRAXEDIS,G.,GUERRERO	0.011	TAMAULIPAS,JIMENEZ
CHIHUAHUA,PRAXEDIS,G.,GUERRERO	0.016	NUEVO,LEON,GENERAL,TREVIÑO
CHIHUAHUA,PRAXEDIS,G.,GUERRERO	0.005	GUANAJUATO,APASEO,EL,GRANDE
CHIHUAHUA,PRAXEDIS,G.,GUERRERO	0.005	JALISCO,OCOTLAN
CHIHUAHUA,PRAXEDIS,G.,GUERRERO	0.005	JALISCO,ZAPOTLAN,EL,GRANDE
CHIHUAHUA,PRAXEDIS,G.,GUERRERO	0.005	TAMAULIPAS,ABASOLO
CHIHUAHUA,PRAXEDIS,G.,GUERRERO	0.011	TAMAULIPAS,RIO,BRAVO
CHIHUAHUA,PRAXEDIS,G.,GUERRERO	0.005	SAN,LUIS,POTOSI,RIOVERDE
CHIHUAHUA,PRAXEDIS,G.,GUERRERO	0.014	CHIHUAHUA,SATEVO
CHIHUAHUA,PRAXEDIS,G.,GUERRERO	0.016	NUEVO,LEON,CERRALVO
CHIHUAHUA,PRAXEDIS,G.,GUERRERO	0.005	VERACRUZ,COSAMALOAPAN,DE,CARPIO
CHIHUAHUA,PRAXEDIS,G.,GUERRERO	0.011	PUEBLA,PUEBLA
CHIHUAHUA,PRAXEDIS,G.,GUERRERO	0.005	SONORA,GUAYMAS
CHIHUAHUA,PRAXEDIS,G.,GUERRERO	0.005	JALISCO,TOMATLAN
CHIHUAHUA,PRAXEDIS,G.,GUERRERO	0.005	GUERRERO,MOCHITLAN
CHIHUAHUA,PRAXEDIS,G.,GUERRERO	0.008	TAMAULIPAS,PADILLA
CHIHUAHUA,PRAXEDIS,G.,GUERRERO	0.008	JALISCO,SAN,MIGUEL,EL,ALTO
CHIHUAHUA,PRAXEDIS,G.,GUERRERO	0.011	MICHOACAN,PURUANDIRO
CHIHUAHUA,PRAXEDIS,G.,GUERRERO	0.005	MICHOACAN,SALVADOR,ESCALANTE
CHIHUAHUA,PRAXEDIS,G.,GUERRERO	0.022	NUEVO,LEON,ANAHUAC
CHIHUAHUA,PRAXEDIS,G.,GUERRERO	0.022	NUEVO,LEON,BUSTAMANTE
CHIHUAHUA,PRAXEDIS,G.,GUERRERO	0.011	NUEVO,LEON,LOS,HERRERAS
CHIHUAHUA,PRAXEDIS,G.,GUERRERO	0.014	PUEBLA,XICOTEPEC
CHIHUAHUA,PRAXEDIS,G.,GUERRERO	0.008	JALISCO,QUITUPAN
CHIHUAHUA,PRAXEDIS,G.,GUERRERO	0.014	SONORA,SAHUARIPA
CHIHUAHUA,PRAXEDIS,G.,GUERRERO	0.005	MICHOACAN,MARCOS,CASTELLANOS
CHIHUAHUA,PRAXEDIS,G.,GUERRERO	0.011	TAMAULIPAS,XICOTENCATL
CHIHUAHUA,PRAXEDIS,G.,GUERRERO	0.005	JALISCO,ZAPOTITLAN,DE,VADILLO
CHIHUAHUA,PRAXEDIS,G.,GUERRERO	0.005	SONORA,BAVIACORA
CHIHUAHUA,PRAXEDIS,G.,GUERRERO	0.005	ZACATECAS,RIO,GRANDE
CHIHUAHUA,PRAXEDIS,G.,GUERRERO	0.005	JALISCO,SAN,IGNACIO,CERRO,GORDO
CHIHUAHUA,PRAXEDIS,G.,GUERRERO	0.008	OAXACA,SANTIAGO,IXTAYUTLA
CHIHUAHUA,PRAXEDIS,G.,GUERRERO	0.005	GUERRERO,ALCOZAUCA,DE,GUERRERO
CHIHUAHUA,PRAXEDIS,G.,GUERRERO	0.005	QUINTANA,ROO,TULUM
SINALOA,ANGOSTURA	0.007	OAXACA,ACATLAN,DE,PEREZ,FIGUEROA
TAMAULIPAS,VALLE,HERMOSO	0.005	MICHOACAN,ZAMORA
TAMAULIPAS,VALLE,HERMOSO	0.006	SINALOA,ESCUINAPA
TAMAULIPAS,VALLE,HERMOSO	0.010	OAXACA,ACATLAN,DE,PEREZ,FIGUEROA
GUERRERO,ZIRANDARO	0.007	OAXACA,ACATLAN,DE,PEREZ,FIGUEROA
GUERRERO,AJUCHITLAN,DEL,PROGRESO	0.012	SINALOA,ELOTA
GUERRERO,AJUCHITLAN,DEL,PROGRESO	0.007	DURANGO,SAN,DIMAS
GUERRERO,AJUCHITLAN,DEL,PROGRESO	0.013	TAMAULIPAS,VICTORIA
GUERRERO,AJUCHITLAN,DEL,PROGRESO	0.011	MEXICO,CUAUTITLAN,IZCALLI
GUERRERO,AJUCHITLAN,DEL,PROGRESO	0.012	CHIHUAHUA,BOCOYNA
GUERRERO,AJUCHITLAN,DEL,PROGRESO	0.007	OAXACA,SAN,JUAN,BAUTISTA,TUXTEPEC
GUERRERO,AJUCHITLAN,DEL,PROGRESO	0.010	NUEVO,LEON,SANTA,CATARINA
GUERRERO,AJUCHITLAN,DEL,PROGRESO	0.006	DISTRITO,FEDERAL,XOCHIMILCO
GUERRERO,AJUCHITLAN,DEL,PROGRESO	0.008	CHIHUAHUA,AQUILES,SERDAN
GUERRERO,AJUCHITLAN,DEL,PROGRESO	0.008	CAMPECHE,CARMEN
GUERRERO,AJUCHITLAN,DEL,PROGRESO	0.007	NUEVO,LEON,GENERAL,TREVIÑO
GUERRERO,AJUCHITLAN,DEL,PROGRESO	0.006	CHIHUAHUA,SATEVO
GUERRERO,AJUCHITLAN,DEL,PROGRESO	0.007	NUEVO,LEON,CERRALVO
GUERRERO,AJUCHITLAN,DEL,PROGRESO	0.010	NUEVO,LEON,ANAHUAC
GUERRERO,AJUCHITLAN,DEL,PROGRESO	0.010	NUEVO,LEON,BUSTAMANTE
GUERRERO,AJUCHITLAN,DEL,PROGRESO	0.006	PUEBLA,XICOTEPEC
GUERRERO,AJUCHITLAN,DEL,PROGRESO	0.006	SONORA,SAHUARIPA
SINALOA,ELOTA	0.007	DURANGO,SAN,DIMAS
SINALOA,ELOTA	0.012	TAMAULIPAS,VICTORIA
SINALOA,ELOTA	0.010	MEXICO,CUAUTITLAN,IZCALLI
SINALOA,ELOTA	0.011	CHIHUAHUA,BOCOYNA
SINALOA,ELOTA	0.007	OAXACA,SAN,JUAN,BAUTISTA,TUXTEPEC
SINALOA,ELOTA	0.009	NUEVO,LEON,SANTA,CATARINA
SINALOA,ELOTA	0.005	DISTRITO,FEDERAL,XOCHIMILCO
SINALOA,ELOTA	0.008	CHIHUAHUA,AQUILES,SERDAN
SINALOA,ELOTA	0.008	CAMPECHE,CARMEN
SINALOA,ELOTA	0.007	NUEVO,LEON,GENERAL,TREVIÑO
SINALOA,ELOTA	0.005	CHIHUAHUA,SATEVO
SINALOA,ELOTA	0.007	NUEVO,LEON,CERRALVO
SINALOA,ELOTA	0.009	NUEVO,LEON,ANAHUAC
SINALOA,ELOTA	0.009	NUEVO,LEON,BUSTAMANTE
SINALOA,ELOTA	0.005	PUEBLA,XICOTEPEC
SINALOA,ELOTA	0.005	SONORA,SAHUARIPA
DURANGO,SAN,DIMAS	0.007	TAMAULIPAS,VICTORIA
DURANGO,SAN,DIMAS	0.006	MEXICO,CUAUTITLAN,IZCALLI
DURANGO,SAN,DIMAS	0.007	CHIHUAHUA,BOCOYNA
DURANGO,SAN,DIMAS	0.005	NUEVO,LEON,SANTA,CATARINA
DURANGO,SAN,DIMAS	0.005	NUEVO,LEON,ANAHUAC
DURANGO,SAN,DIMAS	0.005	NUEVO,LEON,BUSTAMANTE
TAMAULIPAS,VICTORIA	0.011	MEXICO,CUAUTITLAN,IZCALLI
TAMAULIPAS,VICTORIA	0.012	CHIHUAHUA,BOCOYNA
TAMAULIPAS,VICTORIA	0.007	OAXACA,SAN,JUAN,BAUTISTA,TUXTEPEC
TAMAULIPAS,VICTORIA	0.010	NUEVO,LEON,SANTA,CATARINA
TAMAULIPAS,VICTORIA	0.006	DISTRITO,FEDERAL,XOCHIMILCO
TAMAULIPAS,VICTORIA	0.008	CHIHUAHUA,AQUILES,SERDAN
TAMAULIPAS,VICTORIA	0.008	CAMPECHE,CARMEN
TAMAULIPAS,VICTORIA	0.007	NUEVO,LEON,GENERAL,TREVIÑO
TAMAULIPAS,VICTORIA	0.006	CHIHUAHUA,SATEVO
TAMAULIPAS,VICTORIA	0.007	NUEVO,LEON,CERRALVO
TAMAULIPAS,VICTORIA	0.010	NUEVO,LEON,ANAHUAC
TAMAULIPAS,VICTORIA	0.010	NUEVO,LEON,BUSTAMANTE
TAMAULIPAS,VICTORIA	0.006	PUEBLA,XICOTEPEC
TAMAULIPAS,VICTORIA	0.006	SONORA,SAHUARIPA
GUERRERO,AYUTLA,DE,LOS,LIBRES	0.005	SINALOA,ESCUINAPA
GUERRERO,AYUTLA,DE,LOS,LIBRES	0.009	OAXACA,ACATLAN,DE,PEREZ,FIGUEROA
MEXICO,CUAUTITLAN,IZCALLI	0.010	CHIHUAHUA,BOCOYNA
MEXICO,CUAUTITLAN,IZCALLI	0.006	OAXACA,SAN,JUAN,BAUTISTA,TUXTEPEC
MEXICO,CUAUTITLAN,IZCALLI	0.008	NUEVO,LEON,SANTA,CATARINA
MEXICO,CUAUTITLAN,IZCALLI	0.007	CHIHUAHUA,AQUILES,SERDAN
MEXICO,CUAUTITLAN,IZCALLI	0.007	CAMPECHE,CARMEN
MEXICO,CUAUTITLAN,IZCALLI	0.006	NUEVO,LEON,GENERAL,TREVIÑO
MEXICO,CUAUTITLAN,IZCALLI	0.006	NUEVO,LEON,CERRALVO
MEXICO,CUAUTITLAN,IZCALLI	0.008	NUEVO,LEON,ANAHUAC
MEXICO,CUAUTITLAN,IZCALLI	0.008	NUEVO,LEON,BUSTAMANTE
CHIHUAHUA,BOCOYNA	0.007	OAXACA,SAN,JUAN,BAUTISTA,TUXTEPEC
CHIHUAHUA,BOCOYNA	0.009	NUEVO,LEON,SANTA,CATARINA
CHIHUAHUA,BOCOYNA	0.005	DISTRITO,FEDERAL,XOCHIMILCO
CHIHUAHUA,BOCOYNA	0.008	CHIHUAHUA,AQUILES,SERDAN
CHIHUAHUA,BOCOYNA	0.008	CAMPECHE,CARMEN
CHIHUAHUA,BOCOYNA	0.007	NUEVO,LEON,GENERAL,TREVIÑO
CHIHUAHUA,BOCOYNA	0.005	CHIHUAHUA,SATEVO
CHIHUAHUA,BOCOYNA	0.007	NUEVO,LEON,CERRALVO
CHIHUAHUA,BOCOYNA	0.009	NUEVO,LEON,ANAHUAC
CHIHUAHUA,BOCOYNA	0.009	NUEVO,LEON,BUSTAMANTE
CHIHUAHUA,BOCOYNA	0.005	PUEBLA,XICOTEPEC
CHIHUAHUA,BOCOYNA	0.005	SONORA,SAHUARIPA
OAXACA,SAN,JUAN,BAUTISTA,TUXTEPEC	0.005	NUEVO,LEON,SANTA,CATARINA
OAXACA,SAN,JUAN,BAUTISTA,TUXTEPEC	0.005	NUEVO,LEON,ANAHUAC
OAXACA,SAN,JUAN,BAUTISTA,TUXTEPEC	0.005	NUEVO,LEON,BUSTAMANTE
SINALOA,CONCORDIA	0.006	OAXACA,ACATLAN,DE,PEREZ,FIGUEROA
SONORA,MAGDALENA	0.006	OAXACA,ACATLAN,DE,PEREZ,FIGUEROA
MICHOACAN,ZAMORA	0.006	SINALOA,ESCUINAPA
MICHOACAN,ZAMORA	0.010	OAXACA,ACATLAN,DE,PEREZ,FIGUEROA
NUEVO,LEON,SANTA,CATARINA	0.006	CHIHUAHUA,AQUILES,SERDAN
NUEVO,LEON,SANTA,CATARINA	0.006	CAMPECHE,CARMEN
NUEVO,LEON,SANTA,CATARINA	0.005	NUEVO,LEON,GENERAL,TREVIÑO
NUEVO,LEON,SANTA,CATARINA	0.005	NUEVO,LEON,CERRALVO
NUEVO,LEON,SANTA,CATARINA	0.007	NUEVO,LEON,ANAHUAC
NUEVO,LEON,SANTA,CATARINA	0.007	NUEVO,LEON,BUSTAMANTE
SINALOA,ESCUINAPA	0.011	OAXACA,ACATLAN,DE,PEREZ,FIGUEROA
CHIHUAHUA,NAMIQUIPA	0.006	OAXACA,ACATLAN,DE,PEREZ,FIGUEROA
CHIHUAHUA,AQUILES,SERDAN	0.005	CAMPECHE,CARMEN
CHIHUAHUA,AQUILES,SERDAN	0.006	NUEVO,LEON,ANAHUAC
CHIHUAHUA,AQUILES,SERDAN	0.006	NUEVO,LEON,BUSTAMANTE
DURANGO,MEZQUITAL	0.006	OAXACA,ACATLAN,DE,PEREZ,FIGUEROA
TAMAULIPAS,GUSTAVO,DIAZ,ORDAZ	0.006	OAXACA,ACATLAN,DE,PEREZ,FIGUEROA
CAMPECHE,CARMEN	0.006	NUEVO,LEON,ANAHUAC
CAMPECHE,CARMEN	0.006	NUEVO,LEON,BUSTAMANTE
NAYARIT,BAHIA,DE,BANDERAS	0.006	OAXACA,ACATLAN,DE,PEREZ,FIGUEROA
CHIAPAS,TUXTLA,GUTIERREZ	0.007	OAXACA,ACATLAN,DE,PEREZ,FIGUEROA
NUEVO,LEON,GENERAL,TREVIÑO	0.005	NUEVO,LEON,ANAHUAC
NUEVO,LEON,GENERAL,TREVIÑO	0.005	NUEVO,LEON,BUSTAMANTE
OAXACA,ACATLAN,DE,PEREZ,FIGUEROA	0.006	JALISCO,SAN,SEBASTIAN,DEL,OESTE
OAXACA,ACATLAN,DE,PEREZ,FIGUEROA	0.006	SONORA,ROSARIO
NUEVO,LEON,CERRALVO	0.005	NUEVO,LEON,ANAHUAC
NUEVO,LEON,CERRALVO	0.005	NUEVO,LEON,BUSTAMANTE
NUEVO,LEON,ANAHUAC	0.007	NUEVO,LEON,BUSTAMANTE
