# Supplementary material for: Analysis of México’s Narco-War Network (2007–2011)
Source: PLoS One. 2015 May 18;10(5):e0126503. doi: 10.1371/journal.pone.0126503 (PMC4436224; doi:10.1371/journal.pone.0126503)
Supplement: S1 Compressed file — Each file contains all the correlations above certain threshold (indicated in the name of the file), during a particular month (also indicated in the name of the file). The file names have the value of θ followed by the number of the i th month, starting from January of 2007 until Sept. 2011. (ZIP) [file pone.0126503.s004.zip › Correlations_by_month/0.005__39.sif]

CHIHUAHUA,JUAREZ	0.015	SINALOA,CULIACAN
CHIHUAHUA,JUAREZ	0.027	GUERRERO,ACAPULCO,DE,JUAREZ
CHIHUAHUA,JUAREZ	0.027	DURANGO,GOMEZ,PALACIO
CHIHUAHUA,JUAREZ	0.006	SONORA,NOGALES
CHIHUAHUA,JUAREZ	0.018	SINALOA,NAVOLATO
CHIHUAHUA,JUAREZ	0.015	SINALOA,AHOME
CHIHUAHUA,JUAREZ	0.057	TAMAULIPAS,REYNOSA
CHIHUAHUA,JUAREZ	0.009	SINALOA,SINALOA
CHIHUAHUA,JUAREZ	0.021	GUERRERO,CHILPANCINGO,DE,LOS,BRAVO
CHIHUAHUA,JUAREZ	0.009	TAMAULIPAS,NUEVO,LAREDO
CHIHUAHUA,JUAREZ	0.012	MICHOACAN,APATZINGAN
CHIHUAHUA,JUAREZ	0.042	CHIHUAHUA,GUADALUPE
CHIHUAHUA,JUAREZ	0.006	GUERRERO,PETATLAN
CHIHUAHUA,JUAREZ	0.039	DURANGO,PUEBLO,NUEVO
CHIHUAHUA,JUAREZ	0.018	GUERRERO,COYUCA,DE,CATALAN
CHIHUAHUA,JUAREZ	0.036	CHIHUAHUA,CUAUHTEMOC
CHIHUAHUA,JUAREZ	0.027	GUERRERO,ZIHUATANEJO,DE,AZUETA
CHIHUAHUA,JUAREZ	0.006	MEXICO,NAUCALPAN,DE,JUAREZ
CHIHUAHUA,JUAREZ	0.006	MEXICO,TULTITLAN
CHIHUAHUA,JUAREZ	0.075	CHIHUAHUA,PRAXEDIS,G.,GUERRERO
CHIHUAHUA,JUAREZ	0.006	VERACRUZ,VERACRUZ
CHIHUAHUA,JUAREZ	0.009	GUANAJUATO,LEON
CHIHUAHUA,JUAREZ	0.006	GUERRERO,ATOYAC,DE,ALVAREZ
CHIHUAHUA,JUAREZ	0.006	GUERRERO,ARCELIA
CHIHUAHUA,JUAREZ	0.009	MEXICO,TLALNEPANTLA,DE,BAZ
CHIHUAHUA,JUAREZ	0.030	GUERRERO,AJUCHITLAN,DEL,PROGRESO
CHIHUAHUA,JUAREZ	0.012	SINALOA,ROSARIO
CHIHUAHUA,JUAREZ	0.030	SINALOA,ELOTA
CHIHUAHUA,JUAREZ	0.009	CHIHUAHUA,URIQUE
CHIHUAHUA,JUAREZ	0.030	TAMAULIPAS,VICTORIA
CHIHUAHUA,JUAREZ	0.027	MEXICO,CUAUTITLAN,IZCALLI
CHIHUAHUA,JUAREZ	0.030	CHIHUAHUA,BOCOYNA
CHIHUAHUA,JUAREZ	0.006	SAN,LUIS,POTOSI,SAN,LUIS,POTOSI
CHIHUAHUA,JUAREZ	0.015	OAXACA,SAN,JUAN,BAUTISTA,TUXTEPEC
CHIHUAHUA,JUAREZ	0.018	NUEVO,LEON,SANTA,CATARINA
CHIHUAHUA,JUAREZ	0.012	CHIHUAHUA,SAUCILLO
CHIHUAHUA,JUAREZ	0.006	SONORA,NAVOJOA
CHIHUAHUA,JUAREZ	0.006	MICHOACAN,SAN,LUCAS
CHIHUAHUA,JUAREZ	0.006	GUERRERO,COAHUAYUTLA,DE,JOSE,MARIA,IZAZAGA
CHIHUAHUA,JUAREZ	0.006	MEXICO,TOLUCA
CHIHUAHUA,JUAREZ	0.015	DISTRITO,FEDERAL,XOCHIMILCO
CHIHUAHUA,JUAREZ	0.006	CHIHUAHUA,BALLEZA
CHIHUAHUA,JUAREZ	0.018	CHIHUAHUA,AQUILES,SERDAN
CHIHUAHUA,JUAREZ	0.012	TAMAULIPAS,GUSTAVO,DIAZ,ORDAZ
CHIHUAHUA,JUAREZ	0.006	CHIHUAHUA,CUSIHUIRIACHI
CHIHUAHUA,JUAREZ	0.006	DISTRITO,FEDERAL,IZTACALCO
CHIHUAHUA,JUAREZ	0.012	MEXICO,TEPOTZOTLAN
CHIHUAHUA,JUAREZ	0.021	CAMPECHE,CARMEN
CHIHUAHUA,JUAREZ	0.009	COAHUILA,SALTILLO
CHIHUAHUA,JUAREZ	0.015	NUEVO,LEON,CHINA
CHIHUAHUA,JUAREZ	0.006	SONORA,ALTAR
CHIHUAHUA,JUAREZ	0.006	GUANAJUATO,SALAMANCA
CHIHUAHUA,JUAREZ	0.012	TAMAULIPAS,JIMENEZ
CHIHUAHUA,JUAREZ	0.012	NUEVO,LEON,GENERAL,TREVIÑO
CHIHUAHUA,JUAREZ	0.006	TABASCO,TENOSIQUE
CHIHUAHUA,JUAREZ	0.006	GUANAJUATO,APASEO,EL,GRANDE
CHIHUAHUA,JUAREZ	0.006	JALISCO,OCOTLAN
CHIHUAHUA,JUAREZ	0.006	JALISCO,ZAPOTLAN,EL,GRANDE
CHIHUAHUA,JUAREZ	0.006	TAMAULIPAS,ABASOLO
CHIHUAHUA,JUAREZ	0.012	TAMAULIPAS,RIO,BRAVO
CHIHUAHUA,JUAREZ	0.006	SAN,LUIS,POTOSI,RIOVERDE
CHIHUAHUA,JUAREZ	0.015	CHIHUAHUA,SATEVO
CHIHUAHUA,JUAREZ	0.015	NUEVO,LEON,CERRALVO
CHIHUAHUA,JUAREZ	0.006	VERACRUZ,COSAMALOAPAN,DE,CARPIO
CHIHUAHUA,JUAREZ	0.012	PUEBLA,PUEBLA
CHIHUAHUA,JUAREZ	0.006	SONORA,GUAYMAS
CHIHUAHUA,JUAREZ	0.006	COAHUILA,PIEDRAS,NEGRAS
CHIHUAHUA,JUAREZ	0.006	JALISCO,TOMATLAN
CHIHUAHUA,JUAREZ	0.009	GUERRERO,MOCHITLAN
CHIHUAHUA,JUAREZ	0.009	TAMAULIPAS,PADILLA
CHIHUAHUA,JUAREZ	0.012	MICHOACAN,PURUANDIRO
CHIHUAHUA,JUAREZ	0.006	MICHOACAN,SALVADOR,ESCALANTE
CHIHUAHUA,JUAREZ	0.024	NUEVO,LEON,ANAHUAC
CHIHUAHUA,JUAREZ	0.024	NUEVO,LEON,BUSTAMANTE
CHIHUAHUA,JUAREZ	0.012	NUEVO,LEON,LOS,HERRERAS
CHIHUAHUA,JUAREZ	0.015	PUEBLA,XICOTEPEC
CHIHUAHUA,JUAREZ	0.009	JALISCO,QUITUPAN
CHIHUAHUA,JUAREZ	0.015	SONORA,SAHUARIPA
CHIHUAHUA,JUAREZ	0.006	MICHOACAN,MARCOS,CASTELLANOS
CHIHUAHUA,JUAREZ	0.012	TAMAULIPAS,XICOTENCATL
CHIHUAHUA,JUAREZ	0.006	JALISCO,ZAPOTITLAN,DE,VADILLO
CHIHUAHUA,JUAREZ	0.006	SONORA,BAVIACORA
CHIHUAHUA,JUAREZ	0.006	ZACATECAS,RIO,GRANDE
CHIHUAHUA,JUAREZ	0.006	JALISCO,SAN,IGNACIO,CERRO,GORDO
CHIHUAHUA,JUAREZ	0.009	OAXACA,SANTIAGO,IXTAYUTLA
CHIHUAHUA,JUAREZ	0.006	GUERRERO,ALCOZAUCA,DE,GUERRERO
CHIHUAHUA,JUAREZ	0.006	QUINTANA,ROO,TULUM
SINALOA,CULIACAN	0.006	GUERRERO,ACAPULCO,DE,JUAREZ
SINALOA,CULIACAN	0.006	DURANGO,GOMEZ,PALACIO
SINALOA,CULIACAN	0.013	TAMAULIPAS,REYNOSA
SINALOA,CULIACAN	0.010	CHIHUAHUA,GUADALUPE
SINALOA,CULIACAN	0.009	DURANGO,PUEBLO,NUEVO
SINALOA,CULIACAN	0.008	CHIHUAHUA,CUAUHTEMOC
SINALOA,CULIACAN	0.006	GUERRERO,ZIHUATANEJO,DE,AZUETA
SINALOA,CULIACAN	0.017	CHIHUAHUA,PRAXEDIS,G.,GUERRERO
SINALOA,CULIACAN	0.007	GUERRERO,AJUCHITLAN,DEL,PROGRESO
SINALOA,CULIACAN	0.007	SINALOA,ELOTA
SINALOA,CULIACAN	0.007	TAMAULIPAS,VICTORIA
SINALOA,CULIACAN	0.006	MEXICO,CUAUTITLAN,IZCALLI
SINALOA,CULIACAN	0.007	CHIHUAHUA,BOCOYNA
SINALOA,CULIACAN	0.005	NUEVO,LEON,ANAHUAC
SINALOA,CULIACAN	0.005	NUEVO,LEON,BUSTAMANTE
BAJA,CALIFORNIA,TIJUANA	0.024	COAHUILA,TORREON
BAJA,CALIFORNIA,TIJUANA	0.006	SINALOA,MAZATLAN
BAJA,CALIFORNIA,TIJUANA	0.015	NUEVO,LEON,MONTERREY
BAJA,CALIFORNIA,TIJUANA	0.008	NAYARIT,TEPIC
BAJA,CALIFORNIA,TIJUANA	0.007	CHIHUAHUA,HIDALGO,DEL,PARRAL
BAJA,CALIFORNIA,TIJUANA	0.007	MEXICO,ECATEPEC,DE,MORELOS
BAJA,CALIFORNIA,TIJUANA	0.013	MORELOS,CUERNAVACA
BAJA,CALIFORNIA,TIJUANA	0.013	TAMAULIPAS,SAN,FERNANDO
BAJA,CALIFORNIA,TIJUANA	0.009	SINALOA,BADIRAGUATO
BAJA,CALIFORNIA,TIJUANA	0.007	NUEVO,LEON,GUADALUPE
BAJA,CALIFORNIA,TIJUANA	0.015	TAMAULIPAS,TAMPICO
BAJA,CALIFORNIA,TIJUANA	0.011	NAYARIT,XALISCO
BAJA,CALIFORNIA,TIJUANA	0.010	MEXICO,NICOLAS,ROMERO
BAJA,CALIFORNIA,TIJUANA	0.010	TAMAULIPAS,CAMARGO
BAJA,CALIFORNIA,TIJUANA	0.008	VERACRUZ,PANUCO
BAJA,CALIFORNIA,TIJUANA	0.010	SONORA,YECORA
BAJA,CALIFORNIA,TIJUANA	0.007	NAYARIT,BAHIA,DE,BANDERAS
BAJA,CALIFORNIA,TIJUANA	0.016	NUEVO,LEON,GENERAL,BRAVO
BAJA,CALIFORNIA,TIJUANA	0.007	CHIHUAHUA,TEMOSACHIC
BAJA,CALIFORNIA,TIJUANA	0.006	CHIHUAHUA,ALLENDE
GUERRERO,ACAPULCO,DE,JUAREZ	0.011	DURANGO,GOMEZ,PALACIO
GUERRERO,ACAPULCO,DE,JUAREZ	0.007	SINALOA,NAVOLATO
GUERRERO,ACAPULCO,DE,JUAREZ	0.006	SINALOA,AHOME
GUERRERO,ACAPULCO,DE,JUAREZ	0.023	TAMAULIPAS,REYNOSA
GUERRERO,ACAPULCO,DE,JUAREZ	0.009	GUERRERO,CHILPANCINGO,DE,LOS,BRAVO
GUERRERO,ACAPULCO,DE,JUAREZ	0.017	CHIHUAHUA,GUADALUPE
GUERRERO,ACAPULCO,DE,JUAREZ	0.016	DURANGO,PUEBLO,NUEVO
GUERRERO,ACAPULCO,DE,JUAREZ	0.007	GUERRERO,COYUCA,DE,CATALAN
GUERRERO,ACAPULCO,DE,JUAREZ	0.015	CHIHUAHUA,CUAUHTEMOC
GUERRERO,ACAPULCO,DE,JUAREZ	0.011	GUERRERO,ZIHUATANEJO,DE,AZUETA
GUERRERO,ACAPULCO,DE,JUAREZ	0.031	CHIHUAHUA,PRAXEDIS,G.,GUERRERO
GUERRERO,ACAPULCO,DE,JUAREZ	0.012	GUERRERO,AJUCHITLAN,DEL,PROGRESO
GUERRERO,ACAPULCO,DE,JUAREZ	0.012	SINALOA,ELOTA
GUERRERO,ACAPULCO,DE,JUAREZ	0.012	TAMAULIPAS,VICTORIA
GUERRERO,ACAPULCO,DE,JUAREZ	0.011	MEXICO,CUAUTITLAN,IZCALLI
GUERRERO,ACAPULCO,DE,JUAREZ	0.012	CHIHUAHUA,BOCOYNA
GUERRERO,ACAPULCO,DE,JUAREZ	0.006	OAXACA,SAN,JUAN,BAUTISTA,TUXTEPEC
GUERRERO,ACAPULCO,DE,JUAREZ	0.007	NUEVO,LEON,SANTA,CATARINA
GUERRERO,ACAPULCO,DE,JUAREZ	0.006	DISTRITO,FEDERAL,XOCHIMILCO
GUERRERO,ACAPULCO,DE,JUAREZ	0.007	CHIHUAHUA,AQUILES,SERDAN
GUERRERO,ACAPULCO,DE,JUAREZ	0.009	CAMPECHE,CARMEN
GUERRERO,ACAPULCO,DE,JUAREZ	0.006	NUEVO,LEON,CHINA
GUERRERO,ACAPULCO,DE,JUAREZ	0.006	CHIHUAHUA,SATEVO
GUERRERO,ACAPULCO,DE,JUAREZ	0.006	NUEVO,LEON,CERRALVO
GUERRERO,ACAPULCO,DE,JUAREZ	0.010	NUEVO,LEON,ANAHUAC
GUERRERO,ACAPULCO,DE,JUAREZ	0.010	NUEVO,LEON,BUSTAMANTE
GUERRERO,ACAPULCO,DE,JUAREZ	0.006	PUEBLA,XICOTEPEC
GUERRERO,ACAPULCO,DE,JUAREZ	0.006	SONORA,SAHUARIPA
DURANGO,GOMEZ,PALACIO	0.007	SINALOA,NAVOLATO
DURANGO,GOMEZ,PALACIO	0.006	SINALOA,AHOME
DURANGO,GOMEZ,PALACIO	0.023	TAMAULIPAS,REYNOSA
DURANGO,GOMEZ,PALACIO	0.009	GUERRERO,CHILPANCINGO,DE,LOS,BRAVO
DURANGO,GOMEZ,PALACIO	0.017	CHIHUAHUA,GUADALUPE
DURANGO,GOMEZ,PALACIO	0.016	DURANGO,PUEBLO,NUEVO
DURANGO,GOMEZ,PALACIO	0.007	GUERRERO,COYUCA,DE,CATALAN
DURANGO,GOMEZ,PALACIO	0.015	CHIHUAHUA,CUAUHTEMOC
DURANGO,GOMEZ,PALACIO	0.011	GUERRERO,ZIHUATANEJO,DE,AZUETA
DURANGO,GOMEZ,PALACIO	0.031	CHIHUAHUA,PRAXEDIS,G.,GUERRERO
DURANGO,GOMEZ,PALACIO	0.012	GUERRERO,AJUCHITLAN,DEL,PROGRESO
DURANGO,GOMEZ,PALACIO	0.012	SINALOA,ELOTA
DURANGO,GOMEZ,PALACIO	0.012	TAMAULIPAS,VICTORIA
DURANGO,GOMEZ,PALACIO	0.011	MEXICO,CUAUTITLAN,IZCALLI
DURANGO,GOMEZ,PALACIO	0.012	CHIHUAHUA,BOCOYNA
DURANGO,GOMEZ,PALACIO	0.006	OAXACA,SAN,JUAN,BAUTISTA,TUXTEPEC
DURANGO,GOMEZ,PALACIO	0.007	NUEVO,LEON,SANTA,CATARINA
DURANGO,GOMEZ,PALACIO	0.006	DISTRITO,FEDERAL,XOCHIMILCO
DURANGO,GOMEZ,PALACIO	0.007	CHIHUAHUA,AQUILES,SERDAN
DURANGO,GOMEZ,PALACIO	0.009	CAMPECHE,CARMEN
DURANGO,GOMEZ,PALACIO	0.006	NUEVO,LEON,CHINA
DURANGO,GOMEZ,PALACIO	0.006	CHIHUAHUA,SATEVO
DURANGO,GOMEZ,PALACIO	0.006	NUEVO,LEON,CERRALVO
DURANGO,GOMEZ,PALACIO	0.010	NUEVO,LEON,ANAHUAC
DURANGO,GOMEZ,PALACIO	0.010	NUEVO,LEON,BUSTAMANTE
DURANGO,GOMEZ,PALACIO	0.006	PUEBLA,XICOTEPEC
DURANGO,GOMEZ,PALACIO	0.006	SONORA,SAHUARIPA
COAHUILA,TORREON	0.020	SINALOA,MAZATLAN
COAHUILA,TORREON	0.054	NUEVO,LEON,MONTERREY
COAHUILA,TORREON	0.027	NAYARIT,TEPIC
COAHUILA,TORREON	0.007	SINALOA,GUASAVE
COAHUILA,TORREON	0.024	CHIHUAHUA,HIDALGO,DEL,PARRAL
COAHUILA,TORREON	0.024	MEXICO,ECATEPEC,DE,MORELOS
COAHUILA,TORREON	0.017	MICHOACAN,URUAPAN
COAHUILA,TORREON	0.048	MORELOS,CUERNAVACA
COAHUILA,TORREON	0.014	SINALOA,SALVADOR,ALVARADO
COAHUILA,TORREON	0.048	TAMAULIPAS,SAN,FERNANDO
COAHUILA,TORREON	0.007	JALISCO,ZAPOPAN
COAHUILA,TORREON	0.010	DURANGO,SANTIAGO,PAPASQUIARO
COAHUILA,TORREON	0.014	CHIHUAHUA,DELICIAS
COAHUILA,TORREON	0.007	CHIHUAHUA,CAMARGO
COAHUILA,TORREON	0.007	SINALOA,MOCORITO
COAHUILA,TORREON	0.017	NUEVO,LEON,JUAREZ
COAHUILA,TORREON	0.031	SINALOA,BADIRAGUATO
COAHUILA,TORREON	0.007	QUINTANA,ROO,BENITO,JUAREZ
COAHUILA,TORREON	0.007	DISTRITO,FEDERAL,GUSTAVO,A.,MADERO
COAHUILA,TORREON	0.017	SINALOA,EL,FUERTE
COAHUILA,TORREON	0.024	NUEVO,LEON,GUADALUPE
COAHUILA,TORREON	0.054	TAMAULIPAS,TAMPICO
COAHUILA,TORREON	0.007	CHIHUAHUA,JIMENEZ
COAHUILA,TORREON	0.014	GUERRERO,SAN,MIGUEL,TOTOLAPAN
COAHUILA,TORREON	0.014	CHIHUAHUA,MADERA
COAHUILA,TORREON	0.017	SINALOA,ANGOSTURA
COAHUILA,TORREON	0.010	JALISCO,TLAQUEPAQUE
COAHUILA,TORREON	0.041	NAYARIT,XALISCO
COAHUILA,TORREON	0.007	BAJA,CALIFORNIA,ENSENADA
COAHUILA,TORREON	0.010	MEXICO,COACALCO,DE,BERRIOZABAL
COAHUILA,TORREON	0.010	DURANGO,SAN,DIMAS
COAHUILA,TORREON	0.010	GUERRERO,QUECHULTENANGO
COAHUILA,TORREON	0.007	SINALOA,CHOIX
COAHUILA,TORREON	0.007	MORELOS,TEMIXCO
COAHUILA,TORREON	0.010	NUEVO,LEON,SANTIAGO
COAHUILA,TORREON	0.007	TABASCO,CENTRO
COAHUILA,TORREON	0.007	CHIHUAHUA,MATAMOROS
COAHUILA,TORREON	0.007	NUEVO,LEON,APODACA
COAHUILA,TORREON	0.010	MEXICO,HUIXQUILUCAN
COAHUILA,TORREON	0.007	CHIHUAHUA,RIVA,PALACIO
COAHUILA,TORREON	0.007	MORELOS,JIUTEPEC
COAHUILA,TORREON	0.014	SINALOA,ESCUINAPA
COAHUILA,TORREON	0.010	TABASCO,HUIMANGUILLO
COAHUILA,TORREON	0.007	SONORA,AGUA,PRIETA
COAHUILA,TORREON	0.007	JALISCO,TONALA
COAHUILA,TORREON	0.034	MEXICO,NICOLAS,ROMERO
COAHUILA,TORREON	0.014	NUEVO,LEON,CADEREYTA,JIMENEZ
COAHUILA,TORREON	0.037	TAMAULIPAS,CAMARGO
COAHUILA,TORREON	0.007	MICHOACAN,AGUILILLA
COAHUILA,TORREON	0.027	VERACRUZ,PANUCO
COAHUILA,TORREON	0.007	DISTRITO,FEDERAL,COYOACAN
COAHUILA,TORREON	0.007	MEXICO,CHIMALHUACAN
COAHUILA,TORREON	0.034	SONORA,YECORA
COAHUILA,TORREON	0.010	GUERRERO,CHILAPA,DE,ALVAREZ
COAHUILA,TORREON	0.014	SONORA,PUERTO,PEÑASCO
COAHUILA,TORREON	0.007	COAHUILA,MATAMOROS
COAHUILA,TORREON	0.007	MORELOS,JOJUTLA
COAHUILA,TORREON	0.010	GUERRERO,SAN,MARCOS
COAHUILA,TORREON	0.024	NAYARIT,BAHIA,DE,BANDERAS
COAHUILA,TORREON	0.007	GUERRERO,CUAJINICUILAPA
COAHUILA,TORREON	0.010	MORELOS,HUITZILAC
COAHUILA,TORREON	0.058	NUEVO,LEON,GENERAL,BRAVO
COAHUILA,TORREON	0.007	OAXACA,LOMA,BONITA
COAHUILA,TORREON	0.010	COAHUILA,SAN,PEDRO
COAHUILA,TORREON	0.007	DISTRITO,FEDERAL,ALVARO,OBREGON
COAHUILA,TORREON	0.007	SONORA,HUATABAMPO
COAHUILA,TORREON	0.007	JALISCO,IXTLAHUACAN,DE,LOS,MEMBRILLOS
COAHUILA,TORREON	0.017	TAMAULIPAS,ALTAMIRA
COAHUILA,TORREON	0.024	CHIHUAHUA,TEMOSACHIC
COAHUILA,TORREON	0.020	CHIHUAHUA,ALLENDE
COAHUILA,TORREON	0.010	CHIHUAHUA,BACHINIVA
COAHUILA,TORREON	0.007	CHIHUAHUA,SANTA,ISABEL
COAHUILA,TORREON	0.014	DURANGO,MAPIMI
COAHUILA,TORREON	0.007	GUANAJUATO,MOROLEON
COAHUILA,TORREON	0.007	JALISCO,SAN,MIGUEL,EL,ALTO
COAHUILA,TORREON	0.007	GUERRERO,TETIPAC
COAHUILA,TORREON	0.007	MICHOACAN,GABRIEL,ZAMORA
COAHUILA,TORREON	0.007	NUEVO,LEON,SABINAS,HIDALGO
COAHUILA,TORREON	0.007	NUEVO,LEON,VALLECILLO
COAHUILA,TORREON	0.007	SAN,LUIS,POTOSI,VILLA,DE,REYES
COAHUILA,TORREON	0.010	JALISCO,GUACHINANGO
COAHUILA,TORREON	0.007	MEXICO,AMECAMECA
COAHUILA,TORREON	0.010	NUEVO,LEON,LOS,ALDAMAS
COAHUILA,TORREON	0.007	CHIAPAS,PIJIJIAPAN
COAHUILA,TORREON	0.007	COAHUILA,VIESCA
COAHUILA,TORREON	0.007	GUERRERO,MARTIR,DE,CUILAPAN
COAHUILA,TORREON	0.010	MEXICO,CHIAUTLA
COAHUILA,TORREON	0.007	MORELOS,TLAQUILTENANGO
COAHUILA,TORREON	0.007	CHIAPAS,CACAHOATAN
COAHUILA,TORREON	0.007	COAHUILA,SAN,JUAN,DE,SABINAS
COAHUILA,TORREON	0.007	DURANGO,PEÑON,BLANCO
COAHUILA,TORREON	0.007	JALISCO,VILLA,GUERRERO
COAHUILA,TORREON	0.007	MICHOACAN,HUANDACAREO
COAHUILA,TORREON	0.007	OAXACA,ZAPOTITLAN,LAGUNAS
SINALOA,MAZATLAN	0.013	NUEVO,LEON,MONTERREY
SINALOA,MAZATLAN	0.007	NAYARIT,TEPIC
SINALOA,MAZATLAN	0.006	CHIHUAHUA,HIDALGO,DEL,PARRAL
SINALOA,MAZATLAN	0.006	MEXICO,ECATEPEC,DE,MORELOS
SINALOA,MAZATLAN	0.011	MORELOS,CUERNAVACA
SINALOA,MAZATLAN	0.011	TAMAULIPAS,SAN,FERNANDO
SINALOA,MAZATLAN	0.007	SINALOA,BADIRAGUATO
SINALOA,MAZATLAN	0.006	NUEVO,LEON,GUADALUPE
SINALOA,MAZATLAN	0.013	TAMAULIPAS,TAMPICO
SINALOA,MAZATLAN	0.010	NAYARIT,XALISCO
SINALOA,MAZATLAN	0.008	MEXICO,NICOLAS,ROMERO
SINALOA,MAZATLAN	0.009	TAMAULIPAS,CAMARGO
SINALOA,MAZATLAN	0.007	VERACRUZ,PANUCO
SINALOA,MAZATLAN	0.008	SONORA,YECORA
SINALOA,MAZATLAN	0.006	NAYARIT,BAHIA,DE,BANDERAS
SINALOA,MAZATLAN	0.014	NUEVO,LEON,GENERAL,BRAVO
SINALOA,MAZATLAN	0.006	CHIHUAHUA,TEMOSACHIC
SONORA,NOGALES	0.005	TAMAULIPAS,REYNOSA
SONORA,NOGALES	0.007	CHIHUAHUA,PRAXEDIS,G.,GUERRERO
SINALOA,NAVOLATO	0.016	TAMAULIPAS,REYNOSA
SINALOA,NAVOLATO	0.006	GUERRERO,CHILPANCINGO,DE,LOS,BRAVO
SINALOA,NAVOLATO	0.011	CHIHUAHUA,GUADALUPE
SINALOA,NAVOLATO	0.011	DURANGO,PUEBLO,NUEVO
SINALOA,NAVOLATO	0.010	CHIHUAHUA,CUAUHTEMOC
SINALOA,NAVOLATO	0.007	GUERRERO,ZIHUATANEJO,DE,AZUETA
SINALOA,NAVOLATO	0.020	CHIHUAHUA,PRAXEDIS,G.,GUERRERO
SINALOA,NAVOLATO	0.008	GUERRERO,AJUCHITLAN,DEL,PROGRESO
SINALOA,NAVOLATO	0.008	SINALOA,ELOTA
SINALOA,NAVOLATO	0.008	TAMAULIPAS,VICTORIA
SINALOA,NAVOLATO	0.007	MEXICO,CUAUTITLAN,IZCALLI
SINALOA,NAVOLATO	0.008	CHIHUAHUA,BOCOYNA
SINALOA,NAVOLATO	0.006	CAMPECHE,CARMEN
SINALOA,NAVOLATO	0.007	NUEVO,LEON,ANAHUAC
SINALOA,NAVOLATO	0.007	NUEVO,LEON,BUSTAMANTE
NUEVO,LEON,MONTERREY	0.017	NAYARIT,TEPIC
NUEVO,LEON,MONTERREY	0.015	CHIHUAHUA,HIDALGO,DEL,PARRAL
NUEVO,LEON,MONTERREY	0.015	MEXICO,ECATEPEC,DE,MORELOS
NUEVO,LEON,MONTERREY	0.011	MICHOACAN,URUAPAN
NUEVO,LEON,MONTERREY	0.031	MORELOS,CUERNAVACA
NUEVO,LEON,MONTERREY	0.009	SINALOA,SALVADOR,ALVARADO
NUEVO,LEON,MONTERREY	0.031	TAMAULIPAS,SAN,FERNANDO
NUEVO,LEON,MONTERREY	0.007	DURANGO,SANTIAGO,PAPASQUIARO
NUEVO,LEON,MONTERREY	0.009	CHIHUAHUA,DELICIAS
NUEVO,LEON,MONTERREY	0.011	NUEVO,LEON,JUAREZ
NUEVO,LEON,MONTERREY	0.020	SINALOA,BADIRAGUATO
NUEVO,LEON,MONTERREY	0.011	SINALOA,EL,FUERTE
NUEVO,LEON,MONTERREY	0.015	NUEVO,LEON,GUADALUPE
NUEVO,LEON,MONTERREY	0.035	TAMAULIPAS,TAMPICO
NUEVO,LEON,MONTERREY	0.009	GUERRERO,SAN,MIGUEL,TOTOLAPAN
NUEVO,LEON,MONTERREY	0.009	CHIHUAHUA,MADERA
NUEVO,LEON,MONTERREY	0.011	SINALOA,ANGOSTURA
NUEVO,LEON,MONTERREY	0.007	JALISCO,TLAQUEPAQUE
NUEVO,LEON,MONTERREY	0.026	NAYARIT,XALISCO
NUEVO,LEON,MONTERREY	0.007	MEXICO,COACALCO,DE,BERRIOZABAL
NUEVO,LEON,MONTERREY	0.007	DURANGO,SAN,DIMAS
NUEVO,LEON,MONTERREY	0.007	GUERRERO,QUECHULTENANGO
NUEVO,LEON,MONTERREY	0.007	NUEVO,LEON,SANTIAGO
NUEVO,LEON,MONTERREY	0.007	MEXICO,HUIXQUILUCAN
NUEVO,LEON,MONTERREY	0.009	SINALOA,ESCUINAPA
NUEVO,LEON,MONTERREY	0.007	TABASCO,HUIMANGUILLO
NUEVO,LEON,MONTERREY	0.022	MEXICO,NICOLAS,ROMERO
NUEVO,LEON,MONTERREY	0.009	NUEVO,LEON,CADEREYTA,JIMENEZ
NUEVO,LEON,MONTERREY	0.024	TAMAULIPAS,CAMARGO
NUEVO,LEON,MONTERREY	0.017	VERACRUZ,PANUCO
NUEVO,LEON,MONTERREY	0.022	SONORA,YECORA
NUEVO,LEON,MONTERREY	0.007	GUERRERO,CHILAPA,DE,ALVAREZ
NUEVO,LEON,MONTERREY	0.009	SONORA,PUERTO,PEÑASCO
NUEVO,LEON,MONTERREY	0.007	GUERRERO,SAN,MARCOS
NUEVO,LEON,MONTERREY	0.015	NAYARIT,BAHIA,DE,BANDERAS
NUEVO,LEON,MONTERREY	0.007	MORELOS,HUITZILAC
NUEVO,LEON,MONTERREY	0.037	NUEVO,LEON,GENERAL,BRAVO
NUEVO,LEON,MONTERREY	0.007	COAHUILA,SAN,PEDRO
NUEVO,LEON,MONTERREY	0.011	TAMAULIPAS,ALTAMIRA
NUEVO,LEON,MONTERREY	0.015	CHIHUAHUA,TEMOSACHIC
NUEVO,LEON,MONTERREY	0.013	CHIHUAHUA,ALLENDE
NUEVO,LEON,MONTERREY	0.007	CHIHUAHUA,BACHINIVA
NUEVO,LEON,MONTERREY	0.009	DURANGO,MAPIMI
NUEVO,LEON,MONTERREY	0.007	JALISCO,GUACHINANGO
NUEVO,LEON,MONTERREY	0.007	NUEVO,LEON,LOS,ALDAMAS
NUEVO,LEON,MONTERREY	0.007	MEXICO,CHIAUTLA
SINALOA,AHOME	0.013	TAMAULIPAS,REYNOSA
SINALOA,AHOME	0.010	CHIHUAHUA,GUADALUPE
SINALOA,AHOME	0.009	DURANGO,PUEBLO,NUEVO
SINALOA,AHOME	0.008	CHIHUAHUA,CUAUHTEMOC
SINALOA,AHOME	0.006	GUERRERO,ZIHUATANEJO,DE,AZUETA
SINALOA,AHOME	0.017	CHIHUAHUA,PRAXEDIS,G.,GUERRERO
SINALOA,AHOME	0.007	GUERRERO,AJUCHITLAN,DEL,PROGRESO
SINALOA,AHOME	0.007	SINALOA,ELOTA
SINALOA,AHOME	0.007	TAMAULIPAS,VICTORIA
SINALOA,AHOME	0.006	MEXICO,CUAUTITLAN,IZCALLI
SINALOA,AHOME	0.007	CHIHUAHUA,BOCOYNA
SINALOA,AHOME	0.005	NUEVO,LEON,ANAHUAC
SINALOA,AHOME	0.005	NUEVO,LEON,BUSTAMANTE
NAYARIT,TEPIC	0.008	CHIHUAHUA,HIDALGO,DEL,PARRAL
NAYARIT,TEPIC	0.008	MEXICO,ECATEPEC,DE,MORELOS
NAYARIT,TEPIC	0.005	MICHOACAN,URUAPAN
NAYARIT,TEPIC	0.015	MORELOS,CUERNAVACA
NAYARIT,TEPIC	0.015	TAMAULIPAS,SAN,FERNANDO
NAYARIT,TEPIC	0.005	NUEVO,LEON,JUAREZ
NAYARIT,TEPIC	0.010	SINALOA,BADIRAGUATO
NAYARIT,TEPIC	0.005	SINALOA,EL,FUERTE
NAYARIT,TEPIC	0.008	NUEVO,LEON,GUADALUPE
NAYARIT,TEPIC	0.017	TAMAULIPAS,TAMPICO
NAYARIT,TEPIC	0.005	SINALOA,ANGOSTURA
NAYARIT,TEPIC	0.013	NAYARIT,XALISCO
NAYARIT,TEPIC	0.011	MEXICO,NICOLAS,ROMERO
NAYARIT,TEPIC	0.012	TAMAULIPAS,CAMARGO
NAYARIT,TEPIC	0.009	VERACRUZ,PANUCO
NAYARIT,TEPIC	0.011	SONORA,YECORA
NAYARIT,TEPIC	0.008	NAYARIT,BAHIA,DE,BANDERAS
NAYARIT,TEPIC	0.019	NUEVO,LEON,GENERAL,BRAVO
NAYARIT,TEPIC	0.005	TAMAULIPAS,ALTAMIRA
NAYARIT,TEPIC	0.008	CHIHUAHUA,TEMOSACHIC
NAYARIT,TEPIC	0.007	CHIHUAHUA,ALLENDE
TAMAULIPAS,REYNOSA	0.008	SINALOA,SINALOA
TAMAULIPAS,REYNOSA	0.018	GUERRERO,CHILPANCINGO,DE,LOS,BRAVO
TAMAULIPAS,REYNOSA	0.008	TAMAULIPAS,NUEVO,LAREDO
TAMAULIPAS,REYNOSA	0.010	MICHOACAN,APATZINGAN
TAMAULIPAS,REYNOSA	0.036	CHIHUAHUA,GUADALUPE
TAMAULIPAS,REYNOSA	0.005	GUERRERO,PETATLAN
TAMAULIPAS,REYNOSA	0.034	DURANGO,PUEBLO,NUEVO
TAMAULIPAS,REYNOSA	0.016	GUERRERO,COYUCA,DE,CATALAN
TAMAULIPAS,REYNOSA	0.031	CHIHUAHUA,CUAUHTEMOC
TAMAULIPAS,REYNOSA	0.023	GUERRERO,ZIHUATANEJO,DE,AZUETA
TAMAULIPAS,REYNOSA	0.005	MEXICO,NAUCALPAN,DE,JUAREZ
TAMAULIPAS,REYNOSA	0.005	MEXICO,TULTITLAN
TAMAULIPAS,REYNOSA	0.065	CHIHUAHUA,PRAXEDIS,G.,GUERRERO
TAMAULIPAS,REYNOSA	0.005	VERACRUZ,VERACRUZ
TAMAULIPAS,REYNOSA	0.008	GUANAJUATO,LEON
TAMAULIPAS,REYNOSA	0.005	GUERRERO,ATOYAC,DE,ALVAREZ
TAMAULIPAS,REYNOSA	0.005	GUERRERO,ARCELIA
TAMAULIPAS,REYNOSA	0.008	MEXICO,TLALNEPANTLA,DE,BAZ
TAMAULIPAS,REYNOSA	0.026	GUERRERO,AJUCHITLAN,DEL,PROGRESO
TAMAULIPAS,REYNOSA	0.010	SINALOA,ROSARIO
TAMAULIPAS,REYNOSA	0.026	SINALOA,ELOTA
TAMAULIPAS,REYNOSA	0.008	CHIHUAHUA,URIQUE
TAMAULIPAS,REYNOSA	0.026	TAMAULIPAS,VICTORIA
TAMAULIPAS,REYNOSA	0.023	MEXICO,CUAUTITLAN,IZCALLI
TAMAULIPAS,REYNOSA	0.026	CHIHUAHUA,BOCOYNA
TAMAULIPAS,REYNOSA	0.005	SAN,LUIS,POTOSI,SAN,LUIS,POTOSI
TAMAULIPAS,REYNOSA	0.013	OAXACA,SAN,JUAN,BAUTISTA,TUXTEPEC
TAMAULIPAS,REYNOSA	0.016	NUEVO,LEON,SANTA,CATARINA
TAMAULIPAS,REYNOSA	0.010	CHIHUAHUA,SAUCILLO
TAMAULIPAS,REYNOSA	0.005	SONORA,NAVOJOA
TAMAULIPAS,REYNOSA	0.005	MICHOACAN,SAN,LUCAS
TAMAULIPAS,REYNOSA	0.005	GUERRERO,COAHUAYUTLA,DE,JOSE,MARIA,IZAZAGA
TAMAULIPAS,REYNOSA	0.005	MEXICO,TOLUCA
TAMAULIPAS,REYNOSA	0.013	DISTRITO,FEDERAL,XOCHIMILCO
TAMAULIPAS,REYNOSA	0.005	CHIHUAHUA,BALLEZA
TAMAULIPAS,REYNOSA	0.016	CHIHUAHUA,AQUILES,SERDAN
TAMAULIPAS,REYNOSA	0.010	TAMAULIPAS,GUSTAVO,DIAZ,ORDAZ
TAMAULIPAS,REYNOSA	0.005	CHIHUAHUA,CUSIHUIRIACHI
TAMAULIPAS,REYNOSA	0.005	DISTRITO,FEDERAL,IZTACALCO
TAMAULIPAS,REYNOSA	0.010	MEXICO,TEPOTZOTLAN
TAMAULIPAS,REYNOSA	0.018	CAMPECHE,CARMEN
TAMAULIPAS,REYNOSA	0.008	COAHUILA,SALTILLO
TAMAULIPAS,REYNOSA	0.013	NUEVO,LEON,CHINA
TAMAULIPAS,REYNOSA	0.005	SONORA,ALTAR
TAMAULIPAS,REYNOSA	0.005	GUANAJUATO,SALAMANCA
TAMAULIPAS,REYNOSA	0.010	TAMAULIPAS,JIMENEZ
TAMAULIPAS,REYNOSA	0.010	NUEVO,LEON,GENERAL,TREVIÑO
TAMAULIPAS,REYNOSA	0.005	TABASCO,TENOSIQUE
TAMAULIPAS,REYNOSA	0.005	GUANAJUATO,APASEO,EL,GRANDE
TAMAULIPAS,REYNOSA	0.005	JALISCO,OCOTLAN
TAMAULIPAS,REYNOSA	0.005	JALISCO,ZAPOTLAN,EL,GRANDE
TAMAULIPAS,REYNOSA	0.005	TAMAULIPAS,ABASOLO
TAMAULIPAS,REYNOSA	0.010	TAMAULIPAS,RIO,BRAVO
TAMAULIPAS,REYNOSA	0.005	SAN,LUIS,POTOSI,RIOVERDE
TAMAULIPAS,REYNOSA	0.013	CHIHUAHUA,SATEVO
TAMAULIPAS,REYNOSA	0.013	NUEVO,LEON,CERRALVO
TAMAULIPAS,REYNOSA	0.005	VERACRUZ,COSAMALOAPAN,DE,CARPIO
TAMAULIPAS,REYNOSA	0.010	PUEBLA,PUEBLA
TAMAULIPAS,REYNOSA	0.005	SONORA,GUAYMAS
TAMAULIPAS,REYNOSA	0.005	COAHUILA,PIEDRAS,NEGRAS
TAMAULIPAS,REYNOSA	0.005	JALISCO,TOMATLAN
TAMAULIPAS,REYNOSA	0.008	GUERRERO,MOCHITLAN
TAMAULIPAS,REYNOSA	0.008	TAMAULIPAS,PADILLA
TAMAULIPAS,REYNOSA	0.010	MICHOACAN,PURUANDIRO
TAMAULIPAS,REYNOSA	0.005	MICHOACAN,SALVADOR,ESCALANTE
TAMAULIPAS,REYNOSA	0.021	NUEVO,LEON,ANAHUAC
TAMAULIPAS,REYNOSA	0.021	NUEVO,LEON,BUSTAMANTE
TAMAULIPAS,REYNOSA	0.010	NUEVO,LEON,LOS,HERRERAS
TAMAULIPAS,REYNOSA	0.013	PUEBLA,XICOTEPEC
TAMAULIPAS,REYNOSA	0.008	JALISCO,QUITUPAN
TAMAULIPAS,REYNOSA	0.013	SONORA,SAHUARIPA
TAMAULIPAS,REYNOSA	0.005	MICHOACAN,MARCOS,CASTELLANOS
TAMAULIPAS,REYNOSA	0.010	TAMAULIPAS,XICOTENCATL
TAMAULIPAS,REYNOSA	0.005	JALISCO,ZAPOTITLAN,DE,VADILLO
TAMAULIPAS,REYNOSA	0.005	SONORA,BAVIACORA
TAMAULIPAS,REYNOSA	0.005	ZACATECAS,RIO,GRANDE
TAMAULIPAS,REYNOSA	0.005	JALISCO,SAN,IGNACIO,CERRO,GORDO
TAMAULIPAS,REYNOSA	0.008	OAXACA,SANTIAGO,IXTAYUTLA
TAMAULIPAS,REYNOSA	0.005	GUERRERO,ALCOZAUCA,DE,GUERRERO
TAMAULIPAS,REYNOSA	0.005	QUINTANA,ROO,TULUM
CHIHUAHUA,HIDALGO,DEL,PARRAL	0.007	MEXICO,ECATEPEC,DE,MORELOS
CHIHUAHUA,HIDALGO,DEL,PARRAL	0.013	MORELOS,CUERNAVACA
CHIHUAHUA,HIDALGO,DEL,PARRAL	0.013	TAMAULIPAS,SAN,FERNANDO
CHIHUAHUA,HIDALGO,DEL,PARRAL	0.009	SINALOA,BADIRAGUATO
CHIHUAHUA,HIDALGO,DEL,PARRAL	0.007	NUEVO,LEON,GUADALUPE
CHIHUAHUA,HIDALGO,DEL,PARRAL	0.015	TAMAULIPAS,TAMPICO
CHIHUAHUA,HIDALGO,DEL,PARRAL	0.011	NAYARIT,XALISCO
CHIHUAHUA,HIDALGO,DEL,PARRAL	0.010	MEXICO,NICOLAS,ROMERO
CHIHUAHUA,HIDALGO,DEL,PARRAL	0.010	TAMAULIPAS,CAMARGO
CHIHUAHUA,HIDALGO,DEL,PARRAL	0.008	VERACRUZ,PANUCO
CHIHUAHUA,HIDALGO,DEL,PARRAL	0.010	SONORA,YECORA
CHIHUAHUA,HIDALGO,DEL,PARRAL	0.007	NAYARIT,BAHIA,DE,BANDERAS
CHIHUAHUA,HIDALGO,DEL,PARRAL	0.016	NUEVO,LEON,GENERAL,BRAVO
CHIHUAHUA,HIDALGO,DEL,PARRAL	0.007	CHIHUAHUA,TEMOSACHIC
CHIHUAHUA,HIDALGO,DEL,PARRAL	0.006	CHIHUAHUA,ALLENDE
MEXICO,ECATEPEC,DE,MORELOS	0.013	MORELOS,CUERNAVACA
MEXICO,ECATEPEC,DE,MORELOS	0.013	TAMAULIPAS,SAN,FERNANDO
MEXICO,ECATEPEC,DE,MORELOS	0.009	SINALOA,BADIRAGUATO
MEXICO,ECATEPEC,DE,MORELOS	0.007	NUEVO,LEON,GUADALUPE
MEXICO,ECATEPEC,DE,MORELOS	0.015	TAMAULIPAS,TAMPICO
MEXICO,ECATEPEC,DE,MORELOS	0.011	NAYARIT,XALISCO
MEXICO,ECATEPEC,DE,MORELOS	0.010	MEXICO,NICOLAS,ROMERO
MEXICO,ECATEPEC,DE,MORELOS	0.010	TAMAULIPAS,CAMARGO
MEXICO,ECATEPEC,DE,MORELOS	0.008	VERACRUZ,PANUCO
MEXICO,ECATEPEC,DE,MORELOS	0.010	SONORA,YECORA
MEXICO,ECATEPEC,DE,MORELOS	0.007	NAYARIT,BAHIA,DE,BANDERAS
MEXICO,ECATEPEC,DE,MORELOS	0.016	NUEVO,LEON,GENERAL,BRAVO
MEXICO,ECATEPEC,DE,MORELOS	0.007	CHIHUAHUA,TEMOSACHIC
MEXICO,ECATEPEC,DE,MORELOS	0.006	CHIHUAHUA,ALLENDE
MICHOACAN,URUAPAN	0.010	MORELOS,CUERNAVACA
MICHOACAN,URUAPAN	0.010	TAMAULIPAS,SAN,FERNANDO
MICHOACAN,URUAPAN	0.006	SINALOA,BADIRAGUATO
MICHOACAN,URUAPAN	0.011	TAMAULIPAS,TAMPICO
MICHOACAN,URUAPAN	0.008	NAYARIT,XALISCO
MICHOACAN,URUAPAN	0.007	MEXICO,NICOLAS,ROMERO
MICHOACAN,URUAPAN	0.007	TAMAULIPAS,CAMARGO
MICHOACAN,URUAPAN	0.005	VERACRUZ,PANUCO
MICHOACAN,URUAPAN	0.007	SONORA,YECORA
MICHOACAN,URUAPAN	0.012	NUEVO,LEON,GENERAL,BRAVO
SINALOA,SINALOA	0.006	CHIHUAHUA,GUADALUPE
SINALOA,SINALOA	0.005	DURANGO,PUEBLO,NUEVO
SINALOA,SINALOA	0.010	CHIHUAHUA,PRAXEDIS,G.,GUERRERO
MORELOS,CUERNAVACA	0.008	SINALOA,SALVADOR,ALVARADO
MORELOS,CUERNAVACA	0.027	TAMAULIPAS,SAN,FERNANDO
MORELOS,CUERNAVACA	0.006	DURANGO,SANTIAGO,PAPASQUIARO
MORELOS,CUERNAVACA	0.008	CHIHUAHUA,DELICIAS
MORELOS,CUERNAVACA	0.010	NUEVO,LEON,JUAREZ
MORELOS,CUERNAVACA	0.017	SINALOA,BADIRAGUATO
MORELOS,CUERNAVACA	0.010	SINALOA,EL,FUERTE
MORELOS,CUERNAVACA	0.013	NUEVO,LEON,GUADALUPE
MORELOS,CUERNAVACA	0.031	TAMAULIPAS,TAMPICO
MORELOS,CUERNAVACA	0.008	GUERRERO,SAN,MIGUEL,TOTOLAPAN
MORELOS,CUERNAVACA	0.008	CHIHUAHUA,MADERA
MORELOS,CUERNAVACA	0.010	SINALOA,ANGOSTURA
MORELOS,CUERNAVACA	0.006	JALISCO,TLAQUEPAQUE
MORELOS,CUERNAVACA	0.023	NAYARIT,XALISCO
MORELOS,CUERNAVACA	0.006	MEXICO,COACALCO,DE,BERRIOZABAL
MORELOS,CUERNAVACA	0.006	DURANGO,SAN,DIMAS
MORELOS,CUERNAVACA	0.006	GUERRERO,QUECHULTENANGO
MORELOS,CUERNAVACA	0.006	NUEVO,LEON,SANTIAGO
MORELOS,CUERNAVACA	0.006	MEXICO,HUIXQUILUCAN
MORELOS,CUERNAVACA	0.008	SINALOA,ESCUINAPA
MORELOS,CUERNAVACA	0.006	TABASCO,HUIMANGUILLO
MORELOS,CUERNAVACA	0.019	MEXICO,NICOLAS,ROMERO
MORELOS,CUERNAVACA	0.008	NUEVO,LEON,CADEREYTA,JIMENEZ
MORELOS,CUERNAVACA	0.021	TAMAULIPAS,CAMARGO
MORELOS,CUERNAVACA	0.015	VERACRUZ,PANUCO
MORELOS,CUERNAVACA	0.019	SONORA,YECORA
MORELOS,CUERNAVACA	0.006	GUERRERO,CHILAPA,DE,ALVAREZ
MORELOS,CUERNAVACA	0.008	SONORA,PUERTO,PEÑASCO
MORELOS,CUERNAVACA	0.006	GUERRERO,SAN,MARCOS
MORELOS,CUERNAVACA	0.013	NAYARIT,BAHIA,DE,BANDERAS
MORELOS,CUERNAVACA	0.006	MORELOS,HUITZILAC
MORELOS,CUERNAVACA	0.032	NUEVO,LEON,GENERAL,BRAVO
MORELOS,CUERNAVACA	0.006	COAHUILA,SAN,PEDRO
MORELOS,CUERNAVACA	0.010	TAMAULIPAS,ALTAMIRA
MORELOS,CUERNAVACA	0.013	CHIHUAHUA,TEMOSACHIC
MORELOS,CUERNAVACA	0.011	CHIHUAHUA,ALLENDE
MORELOS,CUERNAVACA	0.006	CHIHUAHUA,BACHINIVA
MORELOS,CUERNAVACA	0.008	DURANGO,MAPIMI
MORELOS,CUERNAVACA	0.006	JALISCO,GUACHINANGO
MORELOS,CUERNAVACA	0.006	NUEVO,LEON,LOS,ALDAMAS
MORELOS,CUERNAVACA	0.006	MEXICO,CHIAUTLA
SINALOA,SALVADOR,ALVARADO	0.008	TAMAULIPAS,SAN,FERNANDO
SINALOA,SALVADOR,ALVARADO	0.009	TAMAULIPAS,TAMPICO
SINALOA,SALVADOR,ALVARADO	0.007	NAYARIT,XALISCO
SINALOA,SALVADOR,ALVARADO	0.005	MEXICO,NICOLAS,ROMERO
SINALOA,SALVADOR,ALVARADO	0.006	TAMAULIPAS,CAMARGO
SINALOA,SALVADOR,ALVARADO	0.005	SONORA,YECORA
SINALOA,SALVADOR,ALVARADO	0.009	NUEVO,LEON,GENERAL,BRAVO
TAMAULIPAS,SAN,FERNANDO	0.006	DURANGO,SANTIAGO,PAPASQUIARO
TAMAULIPAS,SAN,FERNANDO	0.008	CHIHUAHUA,DELICIAS
TAMAULIPAS,SAN,FERNANDO	0.010	NUEVO,LEON,JUAREZ
TAMAULIPAS,SAN,FERNANDO	0.017	SINALOA,BADIRAGUATO
TAMAULIPAS,SAN,FERNANDO	0.010	SINALOA,EL,FUERTE
TAMAULIPAS,SAN,FERNANDO	0.013	NUEVO,LEON,GUADALUPE
TAMAULIPAS,SAN,FERNANDO	0.031	TAMAULIPAS,TAMPICO
TAMAULIPAS,SAN,FERNANDO	0.008	GUERRERO,SAN,MIGUEL,TOTOLAPAN
TAMAULIPAS,SAN,FERNANDO	0.008	CHIHUAHUA,MADERA
TAMAULIPAS,SAN,FERNANDO	0.010	SINALOA,ANGOSTURA
TAMAULIPAS,SAN,FERNANDO	0.006	JALISCO,TLAQUEPAQUE
TAMAULIPAS,SAN,FERNANDO	0.023	NAYARIT,XALISCO
TAMAULIPAS,SAN,FERNANDO	0.006	MEXICO,COACALCO,DE,BERRIOZABAL
TAMAULIPAS,SAN,FERNANDO	0.006	DURANGO,SAN,DIMAS
TAMAULIPAS,SAN,FERNANDO	0.006	GUERRERO,QUECHULTENANGO
TAMAULIPAS,SAN,FERNANDO	0.006	NUEVO,LEON,SANTIAGO
TAMAULIPAS,SAN,FERNANDO	0.006	MEXICO,HUIXQUILUCAN
TAMAULIPAS,SAN,FERNANDO	0.008	SINALOA,ESCUINAPA
TAMAULIPAS,SAN,FERNANDO	0.006	TABASCO,HUIMANGUILLO
TAMAULIPAS,SAN,FERNANDO	0.019	MEXICO,NICOLAS,ROMERO
TAMAULIPAS,SAN,FERNANDO	0.008	NUEVO,LEON,CADEREYTA,JIMENEZ
TAMAULIPAS,SAN,FERNANDO	0.021	TAMAULIPAS,CAMARGO
TAMAULIPAS,SAN,FERNANDO	0.015	VERACRUZ,PANUCO
TAMAULIPAS,SAN,FERNANDO	0.019	SONORA,YECORA
TAMAULIPAS,SAN,FERNANDO	0.006	GUERRERO,CHILAPA,DE,ALVAREZ
TAMAULIPAS,SAN,FERNANDO	0.008	SONORA,PUERTO,PEÑASCO
TAMAULIPAS,SAN,FERNANDO	0.006	GUERRERO,SAN,MARCOS
TAMAULIPAS,SAN,FERNANDO	0.013	NAYARIT,BAHIA,DE,BANDERAS
TAMAULIPAS,SAN,FERNANDO	0.006	MORELOS,HUITZILAC
TAMAULIPAS,SAN,FERNANDO	0.032	NUEVO,LEON,GENERAL,BRAVO
TAMAULIPAS,SAN,FERNANDO	0.006	COAHUILA,SAN,PEDRO
TAMAULIPAS,SAN,FERNANDO	0.010	TAMAULIPAS,ALTAMIRA
TAMAULIPAS,SAN,FERNANDO	0.013	CHIHUAHUA,TEMOSACHIC
TAMAULIPAS,SAN,FERNANDO	0.011	CHIHUAHUA,ALLENDE
TAMAULIPAS,SAN,FERNANDO	0.006	CHIHUAHUA,BACHINIVA
TAMAULIPAS,SAN,FERNANDO	0.008	DURANGO,MAPIMI
TAMAULIPAS,SAN,FERNANDO	0.006	JALISCO,GUACHINANGO
TAMAULIPAS,SAN,FERNANDO	0.006	NUEVO,LEON,LOS,ALDAMAS
TAMAULIPAS,SAN,FERNANDO	0.006	MEXICO,CHIAUTLA
GUERRERO,CHILPANCINGO,DE,LOS,BRAVO	0.013	CHIHUAHUA,GUADALUPE
GUERRERO,CHILPANCINGO,DE,LOS,BRAVO	0.012	DURANGO,PUEBLO,NUEVO
GUERRERO,CHILPANCINGO,DE,LOS,BRAVO	0.006	GUERRERO,COYUCA,DE,CATALAN
GUERRERO,CHILPANCINGO,DE,LOS,BRAVO	0.011	CHIHUAHUA,CUAUHTEMOC
GUERRERO,CHILPANCINGO,DE,LOS,BRAVO	0.009	GUERRERO,ZIHUATANEJO,DE,AZUETA
GUERRERO,CHILPANCINGO,DE,LOS,BRAVO	0.024	CHIHUAHUA,PRAXEDIS,G.,GUERRERO
GUERRERO,CHILPANCINGO,DE,LOS,BRAVO	0.010	GUERRERO,AJUCHITLAN,DEL,PROGRESO
GUERRERO,CHILPANCINGO,DE,LOS,BRAVO	0.010	SINALOA,ELOTA
GUERRERO,CHILPANCINGO,DE,LOS,BRAVO	0.010	TAMAULIPAS,VICTORIA
GUERRERO,CHILPANCINGO,DE,LOS,BRAVO	0.009	MEXICO,CUAUTITLAN,IZCALLI
GUERRERO,CHILPANCINGO,DE,LOS,BRAVO	0.010	CHIHUAHUA,BOCOYNA
GUERRERO,CHILPANCINGO,DE,LOS,BRAVO	0.006	NUEVO,LEON,SANTA,CATARINA
GUERRERO,CHILPANCINGO,DE,LOS,BRAVO	0.006	CHIHUAHUA,AQUILES,SERDAN
GUERRERO,CHILPANCINGO,DE,LOS,BRAVO	0.007	CAMPECHE,CARMEN
GUERRERO,CHILPANCINGO,DE,LOS,BRAVO	0.008	NUEVO,LEON,ANAHUAC
GUERRERO,CHILPANCINGO,DE,LOS,BRAVO	0.008	NUEVO,LEON,BUSTAMANTE
TAMAULIPAS,NUEVO,LAREDO	0.006	CHIHUAHUA,GUADALUPE
TAMAULIPAS,NUEVO,LAREDO	0.005	DURANGO,PUEBLO,NUEVO
TAMAULIPAS,NUEVO,LAREDO	0.010	CHIHUAHUA,PRAXEDIS,G.,GUERRERO
MICHOACAN,APATZINGAN	0.008	CHIHUAHUA,GUADALUPE
MICHOACAN,APATZINGAN	0.007	DURANGO,PUEBLO,NUEVO
MICHOACAN,APATZINGAN	0.007	CHIHUAHUA,CUAUHTEMOC
MICHOACAN,APATZINGAN	0.014	CHIHUAHUA,PRAXEDIS,G.,GUERRERO
MICHOACAN,APATZINGAN	0.005	GUERRERO,AJUCHITLAN,DEL,PROGRESO
MICHOACAN,APATZINGAN	0.005	SINALOA,ELOTA
MICHOACAN,APATZINGAN	0.005	TAMAULIPAS,VICTORIA
MICHOACAN,APATZINGAN	0.005	CHIHUAHUA,BOCOYNA
CHIHUAHUA,GUADALUPE	0.025	DURANGO,PUEBLO,NUEVO
CHIHUAHUA,GUADALUPE	0.011	GUERRERO,COYUCA,DE,CATALAN
CHIHUAHUA,GUADALUPE	0.023	CHIHUAHUA,CUAUHTEMOC
CHIHUAHUA,GUADALUPE	0.017	GUERRERO,ZIHUATANEJO,DE,AZUETA
CHIHUAHUA,GUADALUPE	0.048	CHIHUAHUA,PRAXEDIS,G.,GUERRERO
CHIHUAHUA,GUADALUPE	0.006	GUANAJUATO,LEON
CHIHUAHUA,GUADALUPE	0.006	MEXICO,TLALNEPANTLA,DE,BAZ
CHIHUAHUA,GUADALUPE	0.019	GUERRERO,AJUCHITLAN,DEL,PROGRESO
CHIHUAHUA,GUADALUPE	0.008	SINALOA,ROSARIO
CHIHUAHUA,GUADALUPE	0.019	SINALOA,ELOTA
CHIHUAHUA,GUADALUPE	0.006	CHIHUAHUA,URIQUE
CHIHUAHUA,GUADALUPE	0.019	TAMAULIPAS,VICTORIA
CHIHUAHUA,GUADALUPE	0.017	MEXICO,CUAUTITLAN,IZCALLI
CHIHUAHUA,GUADALUPE	0.019	CHIHUAHUA,BOCOYNA
CHIHUAHUA,GUADALUPE	0.010	OAXACA,SAN,JUAN,BAUTISTA,TUXTEPEC
CHIHUAHUA,GUADALUPE	0.011	NUEVO,LEON,SANTA,CATARINA
CHIHUAHUA,GUADALUPE	0.008	CHIHUAHUA,SAUCILLO
CHIHUAHUA,GUADALUPE	0.010	DISTRITO,FEDERAL,XOCHIMILCO
CHIHUAHUA,GUADALUPE	0.011	CHIHUAHUA,AQUILES,SERDAN
CHIHUAHUA,GUADALUPE	0.008	TAMAULIPAS,GUSTAVO,DIAZ,ORDAZ
CHIHUAHUA,GUADALUPE	0.008	MEXICO,TEPOTZOTLAN
CHIHUAHUA,GUADALUPE	0.013	CAMPECHE,CARMEN
CHIHUAHUA,GUADALUPE	0.006	COAHUILA,SALTILLO
CHIHUAHUA,GUADALUPE	0.010	NUEVO,LEON,CHINA
CHIHUAHUA,GUADALUPE	0.008	TAMAULIPAS,JIMENEZ
CHIHUAHUA,GUADALUPE	0.008	NUEVO,LEON,GENERAL,TREVIÑO
CHIHUAHUA,GUADALUPE	0.008	TAMAULIPAS,RIO,BRAVO
CHIHUAHUA,GUADALUPE	0.010	CHIHUAHUA,SATEVO
CHIHUAHUA,GUADALUPE	0.010	NUEVO,LEON,CERRALVO
CHIHUAHUA,GUADALUPE	0.008	PUEBLA,PUEBLA
CHIHUAHUA,GUADALUPE	0.006	GUERRERO,MOCHITLAN
CHIHUAHUA,GUADALUPE	0.006	TAMAULIPAS,PADILLA
CHIHUAHUA,GUADALUPE	0.008	MICHOACAN,PURUANDIRO
CHIHUAHUA,GUADALUPE	0.015	NUEVO,LEON,ANAHUAC
CHIHUAHUA,GUADALUPE	0.015	NUEVO,LEON,BUSTAMANTE
CHIHUAHUA,GUADALUPE	0.008	NUEVO,LEON,LOS,HERRERAS
CHIHUAHUA,GUADALUPE	0.010	PUEBLA,XICOTEPEC
CHIHUAHUA,GUADALUPE	0.006	JALISCO,QUITUPAN
CHIHUAHUA,GUADALUPE	0.010	SONORA,SAHUARIPA
CHIHUAHUA,GUADALUPE	0.008	TAMAULIPAS,XICOTENCATL
CHIHUAHUA,GUADALUPE	0.006	OAXACA,SANTIAGO,IXTAYUTLA
GUERRERO,PETATLAN	0.007	CHIHUAHUA,PRAXEDIS,G.,GUERRERO
DURANGO,PUEBLO,NUEVO	0.011	GUERRERO,COYUCA,DE,CATALAN
DURANGO,PUEBLO,NUEVO	0.021	CHIHUAHUA,CUAUHTEMOC
DURANGO,PUEBLO,NUEVO	0.016	GUERRERO,ZIHUATANEJO,DE,AZUETA
DURANGO,PUEBLO,NUEVO	0.044	CHIHUAHUA,PRAXEDIS,G.,GUERRERO
DURANGO,PUEBLO,NUEVO	0.005	GUANAJUATO,LEON
DURANGO,PUEBLO,NUEVO	0.005	MEXICO,TLALNEPANTLA,DE,BAZ
DURANGO,PUEBLO,NUEVO	0.018	GUERRERO,AJUCHITLAN,DEL,PROGRESO
DURANGO,PUEBLO,NUEVO	0.007	SINALOA,ROSARIO
DURANGO,PUEBLO,NUEVO	0.018	SINALOA,ELOTA
DURANGO,PUEBLO,NUEVO	0.005	CHIHUAHUA,URIQUE
DURANGO,PUEBLO,NUEVO	0.018	TAMAULIPAS,VICTORIA
DURANGO,PUEBLO,NUEVO	0.016	MEXICO,CUAUTITLAN,IZCALLI
DURANGO,PUEBLO,NUEVO	0.018	CHIHUAHUA,BOCOYNA
DURANGO,PUEBLO,NUEVO	0.009	OAXACA,SAN,JUAN,BAUTISTA,TUXTEPEC
DURANGO,PUEBLO,NUEVO	0.011	NUEVO,LEON,SANTA,CATARINA
DURANGO,PUEBLO,NUEVO	0.007	CHIHUAHUA,SAUCILLO
DURANGO,PUEBLO,NUEVO	0.009	DISTRITO,FEDERAL,XOCHIMILCO
DURANGO,PUEBLO,NUEVO	0.011	CHIHUAHUA,AQUILES,SERDAN
DURANGO,PUEBLO,NUEVO	0.007	TAMAULIPAS,GUSTAVO,DIAZ,ORDAZ
DURANGO,PUEBLO,NUEVO	0.007	MEXICO,TEPOTZOTLAN
DURANGO,PUEBLO,NUEVO	0.012	CAMPECHE,CARMEN
DURANGO,PUEBLO,NUEVO	0.005	COAHUILA,SALTILLO
DURANGO,PUEBLO,NUEVO	0.009	NUEVO,LEON,CHINA
DURANGO,PUEBLO,NUEVO	0.007	TAMAULIPAS,JIMENEZ
DURANGO,PUEBLO,NUEVO	0.007	NUEVO,LEON,GENERAL,TREVIÑO
DURANGO,PUEBLO,NUEVO	0.007	TAMAULIPAS,RIO,BRAVO
DURANGO,PUEBLO,NUEVO	0.009	CHIHUAHUA,SATEVO
DURANGO,PUEBLO,NUEVO	0.009	NUEVO,LEON,CERRALVO
DURANGO,PUEBLO,NUEVO	0.007	PUEBLA,PUEBLA
DURANGO,PUEBLO,NUEVO	0.005	GUERRERO,MOCHITLAN
DURANGO,PUEBLO,NUEVO	0.005	TAMAULIPAS,PADILLA
DURANGO,PUEBLO,NUEVO	0.007	MICHOACAN,PURUANDIRO
DURANGO,PUEBLO,NUEVO	0.014	NUEVO,LEON,ANAHUAC
DURANGO,PUEBLO,NUEVO	0.014	NUEVO,LEON,BUSTAMANTE
DURANGO,PUEBLO,NUEVO	0.007	NUEVO,LEON,LOS,HERRERAS
DURANGO,PUEBLO,NUEVO	0.009	PUEBLA,XICOTEPEC
DURANGO,PUEBLO,NUEVO	0.005	JALISCO,QUITUPAN
DURANGO,PUEBLO,NUEVO	0.009	SONORA,SAHUARIPA
DURANGO,PUEBLO,NUEVO	0.007	TAMAULIPAS,XICOTENCATL
DURANGO,PUEBLO,NUEVO	0.005	OAXACA,SANTIAGO,IXTAYUTLA
DURANGO,SANTIAGO,PAPASQUIARO	0.007	TAMAULIPAS,TAMPICO
DURANGO,SANTIAGO,PAPASQUIARO	0.007	NUEVO,LEON,GENERAL,BRAVO
CHIHUAHUA,DELICIAS	0.009	TAMAULIPAS,TAMPICO
CHIHUAHUA,DELICIAS	0.007	NAYARIT,XALISCO
CHIHUAHUA,DELICIAS	0.005	MEXICO,NICOLAS,ROMERO
CHIHUAHUA,DELICIAS	0.006	TAMAULIPAS,CAMARGO
CHIHUAHUA,DELICIAS	0.005	SONORA,YECORA
CHIHUAHUA,DELICIAS	0.009	NUEVO,LEON,GENERAL,BRAVO
GUERRERO,COYUCA,DE,CATALAN	0.010	CHIHUAHUA,CUAUHTEMOC
GUERRERO,COYUCA,DE,CATALAN	0.007	GUERRERO,ZIHUATANEJO,DE,AZUETA
GUERRERO,COYUCA,DE,CATALAN	0.020	CHIHUAHUA,PRAXEDIS,G.,GUERRERO
GUERRERO,COYUCA,DE,CATALAN	0.008	GUERRERO,AJUCHITLAN,DEL,PROGRESO
GUERRERO,COYUCA,DE,CATALAN	0.008	SINALOA,ELOTA
GUERRERO,COYUCA,DE,CATALAN	0.008	TAMAULIPAS,VICTORIA
GUERRERO,COYUCA,DE,CATALAN	0.007	MEXICO,CUAUTITLAN,IZCALLI
GUERRERO,COYUCA,DE,CATALAN	0.008	CHIHUAHUA,BOCOYNA
GUERRERO,COYUCA,DE,CATALAN	0.006	CAMPECHE,CARMEN
GUERRERO,COYUCA,DE,CATALAN	0.007	NUEVO,LEON,ANAHUAC
GUERRERO,COYUCA,DE,CATALAN	0.007	NUEVO,LEON,BUSTAMANTE
NUEVO,LEON,JUAREZ	0.006	SINALOA,BADIRAGUATO
NUEVO,LEON,JUAREZ	0.011	TAMAULIPAS,TAMPICO
NUEVO,LEON,JUAREZ	0.008	NAYARIT,XALISCO
NUEVO,LEON,JUAREZ	0.007	MEXICO,NICOLAS,ROMERO
NUEVO,LEON,JUAREZ	0.007	TAMAULIPAS,CAMARGO
NUEVO,LEON,JUAREZ	0.005	VERACRUZ,PANUCO
NUEVO,LEON,JUAREZ	0.007	SONORA,YECORA
NUEVO,LEON,JUAREZ	0.012	NUEVO,LEON,GENERAL,BRAVO
SINALOA,BADIRAGUATO	0.006	SINALOA,EL,FUERTE
SINALOA,BADIRAGUATO	0.009	NUEVO,LEON,GUADALUPE
SINALOA,BADIRAGUATO	0.020	TAMAULIPAS,TAMPICO
SINALOA,BADIRAGUATO	0.006	SINALOA,ANGOSTURA
SINALOA,BADIRAGUATO	0.015	NAYARIT,XALISCO
SINALOA,BADIRAGUATO	0.012	MEXICO,NICOLAS,ROMERO
SINALOA,BADIRAGUATO	0.013	TAMAULIPAS,CAMARGO
SINALOA,BADIRAGUATO	0.010	VERACRUZ,PANUCO
SINALOA,BADIRAGUATO	0.012	SONORA,YECORA
SINALOA,BADIRAGUATO	0.009	NAYARIT,BAHIA,DE,BANDERAS
SINALOA,BADIRAGUATO	0.021	NUEVO,LEON,GENERAL,BRAVO
SINALOA,BADIRAGUATO	0.006	TAMAULIPAS,ALTAMIRA
SINALOA,BADIRAGUATO	0.009	CHIHUAHUA,TEMOSACHIC
SINALOA,BADIRAGUATO	0.007	CHIHUAHUA,ALLENDE
CHIHUAHUA,CUAUHTEMOC	0.015	GUERRERO,ZIHUATANEJO,DE,AZUETA
CHIHUAHUA,CUAUHTEMOC	0.041	CHIHUAHUA,PRAXEDIS,G.,GUERRERO
CHIHUAHUA,CUAUHTEMOC	0.016	GUERRERO,AJUCHITLAN,DEL,PROGRESO
CHIHUAHUA,CUAUHTEMOC	0.007	SINALOA,ROSARIO
CHIHUAHUA,CUAUHTEMOC	0.016	SINALOA,ELOTA
CHIHUAHUA,CUAUHTEMOC	0.016	TAMAULIPAS,VICTORIA
CHIHUAHUA,CUAUHTEMOC	0.015	MEXICO,CUAUTITLAN,IZCALLI
CHIHUAHUA,CUAUHTEMOC	0.016	CHIHUAHUA,BOCOYNA
CHIHUAHUA,CUAUHTEMOC	0.008	OAXACA,SAN,JUAN,BAUTISTA,TUXTEPEC
CHIHUAHUA,CUAUHTEMOC	0.010	NUEVO,LEON,SANTA,CATARINA
CHIHUAHUA,CUAUHTEMOC	0.007	CHIHUAHUA,SAUCILLO
CHIHUAHUA,CUAUHTEMOC	0.008	DISTRITO,FEDERAL,XOCHIMILCO
CHIHUAHUA,CUAUHTEMOC	0.010	CHIHUAHUA,AQUILES,SERDAN
CHIHUAHUA,CUAUHTEMOC	0.007	TAMAULIPAS,GUSTAVO,DIAZ,ORDAZ
CHIHUAHUA,CUAUHTEMOC	0.007	MEXICO,TEPOTZOTLAN
CHIHUAHUA,CUAUHTEMOC	0.011	CAMPECHE,CARMEN
CHIHUAHUA,CUAUHTEMOC	0.008	NUEVO,LEON,CHINA
CHIHUAHUA,CUAUHTEMOC	0.007	TAMAULIPAS,JIMENEZ
CHIHUAHUA,CUAUHTEMOC	0.007	NUEVO,LEON,GENERAL,TREVIÑO
CHIHUAHUA,CUAUHTEMOC	0.007	TAMAULIPAS,RIO,BRAVO
CHIHUAHUA,CUAUHTEMOC	0.008	CHIHUAHUA,SATEVO
CHIHUAHUA,CUAUHTEMOC	0.008	NUEVO,LEON,CERRALVO
CHIHUAHUA,CUAUHTEMOC	0.007	PUEBLA,PUEBLA
CHIHUAHUA,CUAUHTEMOC	0.007	MICHOACAN,PURUANDIRO
CHIHUAHUA,CUAUHTEMOC	0.013	NUEVO,LEON,ANAHUAC
CHIHUAHUA,CUAUHTEMOC	0.013	NUEVO,LEON,BUSTAMANTE
CHIHUAHUA,CUAUHTEMOC	0.007	NUEVO,LEON,LOS,HERRERAS
CHIHUAHUA,CUAUHTEMOC	0.008	PUEBLA,XICOTEPEC
CHIHUAHUA,CUAUHTEMOC	0.008	SONORA,SAHUARIPA
CHIHUAHUA,CUAUHTEMOC	0.007	TAMAULIPAS,XICOTENCATL
SINALOA,EL,FUERTE	0.011	TAMAULIPAS,TAMPICO
SINALOA,EL,FUERTE	0.008	NAYARIT,XALISCO
SINALOA,EL,FUERTE	0.007	MEXICO,NICOLAS,ROMERO
SINALOA,EL,FUERTE	0.007	TAMAULIPAS,CAMARGO
SINALOA,EL,FUERTE	0.005	VERACRUZ,PANUCO
SINALOA,EL,FUERTE	0.007	SONORA,YECORA
SINALOA,EL,FUERTE	0.012	NUEVO,LEON,GENERAL,BRAVO
NUEVO,LEON,GUADALUPE	0.015	TAMAULIPAS,TAMPICO
NUEVO,LEON,GUADALUPE	0.011	NAYARIT,XALISCO
NUEVO,LEON,GUADALUPE	0.010	MEXICO,NICOLAS,ROMERO
NUEVO,LEON,GUADALUPE	0.010	TAMAULIPAS,CAMARGO
NUEVO,LEON,GUADALUPE	0.008	VERACRUZ,PANUCO
NUEVO,LEON,GUADALUPE	0.010	SONORA,YECORA
NUEVO,LEON,GUADALUPE	0.007	NAYARIT,BAHIA,DE,BANDERAS
NUEVO,LEON,GUADALUPE	0.016	NUEVO,LEON,GENERAL,BRAVO
NUEVO,LEON,GUADALUPE	0.007	CHIHUAHUA,TEMOSACHIC
NUEVO,LEON,GUADALUPE	0.006	CHIHUAHUA,ALLENDE
TAMAULIPAS,TAMPICO	0.009	GUERRERO,SAN,MIGUEL,TOTOLAPAN
TAMAULIPAS,TAMPICO	0.009	CHIHUAHUA,MADERA
TAMAULIPAS,TAMPICO	0.011	SINALOA,ANGOSTURA
TAMAULIPAS,TAMPICO	0.007	JALISCO,TLAQUEPAQUE
TAMAULIPAS,TAMPICO	0.026	NAYARIT,XALISCO
TAMAULIPAS,TAMPICO	0.007	MEXICO,COACALCO,DE,BERRIOZABAL
TAMAULIPAS,TAMPICO	0.007	DURANGO,SAN,DIMAS
TAMAULIPAS,TAMPICO	0.007	GUERRERO,QUECHULTENANGO
TAMAULIPAS,TAMPICO	0.007	NUEVO,LEON,SANTIAGO
TAMAULIPAS,TAMPICO	0.007	MEXICO,HUIXQUILUCAN
TAMAULIPAS,TAMPICO	0.009	SINALOA,ESCUINAPA
TAMAULIPAS,TAMPICO	0.007	TABASCO,HUIMANGUILLO
TAMAULIPAS,TAMPICO	0.022	MEXICO,NICOLAS,ROMERO
TAMAULIPAS,TAMPICO	0.009	NUEVO,LEON,CADEREYTA,JIMENEZ
TAMAULIPAS,TAMPICO	0.024	TAMAULIPAS,CAMARGO
TAMAULIPAS,TAMPICO	0.017	VERACRUZ,PANUCO
TAMAULIPAS,TAMPICO	0.022	SONORA,YECORA
TAMAULIPAS,TAMPICO	0.007	GUERRERO,CHILAPA,DE,ALVAREZ
TAMAULIPAS,TAMPICO	0.009	SONORA,PUERTO,PEÑASCO
TAMAULIPAS,TAMPICO	0.007	GUERRERO,SAN,MARCOS
TAMAULIPAS,TAMPICO	0.015	NAYARIT,BAHIA,DE,BANDERAS
TAMAULIPAS,TAMPICO	0.007	MORELOS,HUITZILAC
TAMAULIPAS,TAMPICO	0.037	NUEVO,LEON,GENERAL,BRAVO
TAMAULIPAS,TAMPICO	0.007	COAHUILA,SAN,PEDRO
TAMAULIPAS,TAMPICO	0.011	TAMAULIPAS,ALTAMIRA
TAMAULIPAS,TAMPICO	0.015	CHIHUAHUA,TEMOSACHIC
TAMAULIPAS,TAMPICO	0.013	CHIHUAHUA,ALLENDE
TAMAULIPAS,TAMPICO	0.007	CHIHUAHUA,BACHINIVA
TAMAULIPAS,TAMPICO	0.009	DURANGO,MAPIMI
TAMAULIPAS,TAMPICO	0.007	JALISCO,GUACHINANGO
TAMAULIPAS,TAMPICO	0.007	NUEVO,LEON,LOS,ALDAMAS
TAMAULIPAS,TAMPICO	0.007	MEXICO,CHIAUTLA
GUERRERO,ZIHUATANEJO,DE,AZUETA	0.031	CHIHUAHUA,PRAXEDIS,G.,GUERRERO
GUERRERO,ZIHUATANEJO,DE,AZUETA	0.012	GUERRERO,AJUCHITLAN,DEL,PROGRESO
GUERRERO,ZIHUATANEJO,DE,AZUETA	0.012	SINALOA,ELOTA
GUERRERO,ZIHUATANEJO,DE,AZUETA	0.012	TAMAULIPAS,VICTORIA
GUERRERO,ZIHUATANEJO,DE,AZUETA	0.011	MEXICO,CUAUTITLAN,IZCALLI
GUERRERO,ZIHUATANEJO,DE,AZUETA	0.012	CHIHUAHUA,BOCOYNA
GUERRERO,ZIHUATANEJO,DE,AZUETA	0.006	OAXACA,SAN,JUAN,BAUTISTA,TUXTEPEC
GUERRERO,ZIHUATANEJO,DE,AZUETA	0.007	NUEVO,LEON,SANTA,CATARINA
GUERRERO,ZIHUATANEJO,DE,AZUETA	0.006	DISTRITO,FEDERAL,XOCHIMILCO
GUERRERO,ZIHUATANEJO,DE,AZUETA	0.007	CHIHUAHUA,AQUILES,SERDAN
GUERRERO,ZIHUATANEJO,DE,AZUETA	0.009	CAMPECHE,CARMEN
GUERRERO,ZIHUATANEJO,DE,AZUETA	0.006	NUEVO,LEON,CHINA
GUERRERO,ZIHUATANEJO,DE,AZUETA	0.006	CHIHUAHUA,SATEVO
GUERRERO,ZIHUATANEJO,DE,AZUETA	0.006	NUEVO,LEON,CERRALVO
GUERRERO,ZIHUATANEJO,DE,AZUETA	0.010	NUEVO,LEON,ANAHUAC
GUERRERO,ZIHUATANEJO,DE,AZUETA	0.010	NUEVO,LEON,BUSTAMANTE
GUERRERO,ZIHUATANEJO,DE,AZUETA	0.006	PUEBLA,XICOTEPEC
GUERRERO,ZIHUATANEJO,DE,AZUETA	0.006	SONORA,SAHUARIPA
MEXICO,NAUCALPAN,DE,JUAREZ	0.007	CHIHUAHUA,PRAXEDIS,G.,GUERRERO
GUERRERO,SAN,MIGUEL,TOTOLAPAN	0.007	NAYARIT,XALISCO
GUERRERO,SAN,MIGUEL,TOTOLAPAN	0.005	MEXICO,NICOLAS,ROMERO
GUERRERO,SAN,MIGUEL,TOTOLAPAN	0.006	TAMAULIPAS,CAMARGO
GUERRERO,SAN,MIGUEL,TOTOLAPAN	0.005	SONORA,YECORA
GUERRERO,SAN,MIGUEL,TOTOLAPAN	0.009	NUEVO,LEON,GENERAL,BRAVO
MEXICO,TULTITLAN	0.007	CHIHUAHUA,PRAXEDIS,G.,GUERRERO
CHIHUAHUA,MADERA	0.007	NAYARIT,XALISCO
CHIHUAHUA,MADERA	0.005	MEXICO,NICOLAS,ROMERO
CHIHUAHUA,MADERA	0.006	TAMAULIPAS,CAMARGO
CHIHUAHUA,MADERA	0.005	SONORA,YECORA
CHIHUAHUA,MADERA	0.009	NUEVO,LEON,GENERAL,BRAVO
CHIHUAHUA,PRAXEDIS,G.,GUERRERO	0.007	VERACRUZ,VERACRUZ
CHIHUAHUA,PRAXEDIS,G.,GUERRERO	0.010	GUANAJUATO,LEON
CHIHUAHUA,PRAXEDIS,G.,GUERRERO	0.007	GUERRERO,ATOYAC,DE,ALVAREZ
CHIHUAHUA,PRAXEDIS,G.,GUERRERO	0.007	GUERRERO,ARCELIA
CHIHUAHUA,PRAXEDIS,G.,GUERRERO	0.010	MEXICO,TLALNEPANTLA,DE,BAZ
CHIHUAHUA,PRAXEDIS,G.,GUERRERO	0.034	GUERRERO,AJUCHITLAN,DEL,PROGRESO
CHIHUAHUA,PRAXEDIS,G.,GUERRERO	0.014	SINALOA,ROSARIO
CHIHUAHUA,PRAXEDIS,G.,GUERRERO	0.034	SINALOA,ELOTA
CHIHUAHUA,PRAXEDIS,G.,GUERRERO	0.010	CHIHUAHUA,URIQUE
CHIHUAHUA,PRAXEDIS,G.,GUERRERO	0.034	TAMAULIPAS,VICTORIA
CHIHUAHUA,PRAXEDIS,G.,GUERRERO	0.031	MEXICO,CUAUTITLAN,IZCALLI
CHIHUAHUA,PRAXEDIS,G.,GUERRERO	0.034	CHIHUAHUA,BOCOYNA
CHIHUAHUA,PRAXEDIS,G.,GUERRERO	0.007	SAN,LUIS,POTOSI,SAN,LUIS,POTOSI
CHIHUAHUA,PRAXEDIS,G.,GUERRERO	0.017	OAXACA,SAN,JUAN,BAUTISTA,TUXTEPEC
CHIHUAHUA,PRAXEDIS,G.,GUERRERO	0.020	NUEVO,LEON,SANTA,CATARINA
CHIHUAHUA,PRAXEDIS,G.,GUERRERO	0.014	CHIHUAHUA,SAUCILLO
CHIHUAHUA,PRAXEDIS,G.,GUERRERO	0.007	SONORA,NAVOJOA
CHIHUAHUA,PRAXEDIS,G.,GUERRERO	0.007	MICHOACAN,SAN,LUCAS
CHIHUAHUA,PRAXEDIS,G.,GUERRERO	0.007	GUERRERO,COAHUAYUTLA,DE,JOSE,MARIA,IZAZAGA
CHIHUAHUA,PRAXEDIS,G.,GUERRERO	0.007	MEXICO,TOLUCA
CHIHUAHUA,PRAXEDIS,G.,GUERRERO	0.017	DISTRITO,FEDERAL,XOCHIMILCO
CHIHUAHUA,PRAXEDIS,G.,GUERRERO	0.007	CHIHUAHUA,BALLEZA
CHIHUAHUA,PRAXEDIS,G.,GUERRERO	0.020	CHIHUAHUA,AQUILES,SERDAN
CHIHUAHUA,PRAXEDIS,G.,GUERRERO	0.014	TAMAULIPAS,GUSTAVO,DIAZ,ORDAZ
CHIHUAHUA,PRAXEDIS,G.,GUERRERO	0.007	CHIHUAHUA,CUSIHUIRIACHI
CHIHUAHUA,PRAXEDIS,G.,GUERRERO	0.007	DISTRITO,FEDERAL,IZTACALCO
CHIHUAHUA,PRAXEDIS,G.,GUERRERO	0.014	MEXICO,TEPOTZOTLAN
CHIHUAHUA,PRAXEDIS,G.,GUERRERO	0.024	CAMPECHE,CARMEN
CHIHUAHUA,PRAXEDIS,G.,GUERRERO	0.010	COAHUILA,SALTILLO
CHIHUAHUA,PRAXEDIS,G.,GUERRERO	0.017	NUEVO,LEON,CHINA
CHIHUAHUA,PRAXEDIS,G.,GUERRERO	0.007	SONORA,ALTAR
CHIHUAHUA,PRAXEDIS,G.,GUERRERO	0.007	GUANAJUATO,SALAMANCA
CHIHUAHUA,PRAXEDIS,G.,GUERRERO	0.014	TAMAULIPAS,JIMENEZ
CHIHUAHUA,PRAXEDIS,G.,GUERRERO	0.014	NUEVO,LEON,GENERAL,TREVIÑO
CHIHUAHUA,PRAXEDIS,G.,GUERRERO	0.007	TABASCO,TENOSIQUE
CHIHUAHUA,PRAXEDIS,G.,GUERRERO	0.007	GUANAJUATO,APASEO,EL,GRANDE
CHIHUAHUA,PRAXEDIS,G.,GUERRERO	0.007	JALISCO,OCOTLAN
CHIHUAHUA,PRAXEDIS,G.,GUERRERO	0.007	JALISCO,ZAPOTLAN,EL,GRANDE
CHIHUAHUA,PRAXEDIS,G.,GUERRERO	0.007	TAMAULIPAS,ABASOLO
CHIHUAHUA,PRAXEDIS,G.,GUERRERO	0.014	TAMAULIPAS,RIO,BRAVO
CHIHUAHUA,PRAXEDIS,G.,GUERRERO	0.007	SAN,LUIS,POTOSI,RIOVERDE
CHIHUAHUA,PRAXEDIS,G.,GUERRERO	0.017	CHIHUAHUA,SATEVO
CHIHUAHUA,PRAXEDIS,G.,GUERRERO	0.017	NUEVO,LEON,CERRALVO
CHIHUAHUA,PRAXEDIS,G.,GUERRERO	0.007	VERACRUZ,COSAMALOAPAN,DE,CARPIO
CHIHUAHUA,PRAXEDIS,G.,GUERRERO	0.014	PUEBLA,PUEBLA
CHIHUAHUA,PRAXEDIS,G.,GUERRERO	0.007	SONORA,GUAYMAS
CHIHUAHUA,PRAXEDIS,G.,GUERRERO	0.007	COAHUILA,PIEDRAS,NEGRAS
CHIHUAHUA,PRAXEDIS,G.,GUERRERO	0.007	JALISCO,TOMATLAN
CHIHUAHUA,PRAXEDIS,G.,GUERRERO	0.010	GUERRERO,MOCHITLAN
CHIHUAHUA,PRAXEDIS,G.,GUERRERO	0.010	TAMAULIPAS,PADILLA
CHIHUAHUA,PRAXEDIS,G.,GUERRERO	0.014	MICHOACAN,PURUANDIRO
CHIHUAHUA,PRAXEDIS,G.,GUERRERO	0.007	MICHOACAN,SALVADOR,ESCALANTE
CHIHUAHUA,PRAXEDIS,G.,GUERRERO	0.027	NUEVO,LEON,ANAHUAC
CHIHUAHUA,PRAXEDIS,G.,GUERRERO	0.027	NUEVO,LEON,BUSTAMANTE
CHIHUAHUA,PRAXEDIS,G.,GUERRERO	0.014	NUEVO,LEON,LOS,HERRERAS
CHIHUAHUA,PRAXEDIS,G.,GUERRERO	0.017	PUEBLA,XICOTEPEC
CHIHUAHUA,PRAXEDIS,G.,GUERRERO	0.010	JALISCO,QUITUPAN
CHIHUAHUA,PRAXEDIS,G.,GUERRERO	0.017	SONORA,SAHUARIPA
CHIHUAHUA,PRAXEDIS,G.,GUERRERO	0.007	MICHOACAN,MARCOS,CASTELLANOS
CHIHUAHUA,PRAXEDIS,G.,GUERRERO	0.014	TAMAULIPAS,XICOTENCATL
CHIHUAHUA,PRAXEDIS,G.,GUERRERO	0.007	JALISCO,ZAPOTITLAN,DE,VADILLO
CHIHUAHUA,PRAXEDIS,G.,GUERRERO	0.007	SONORA,BAVIACORA
CHIHUAHUA,PRAXEDIS,G.,GUERRERO	0.007	ZACATECAS,RIO,GRANDE
CHIHUAHUA,PRAXEDIS,G.,GUERRERO	0.007	JALISCO,SAN,IGNACIO,CERRO,GORDO
CHIHUAHUA,PRAXEDIS,G.,GUERRERO	0.010	OAXACA,SANTIAGO,IXTAYUTLA
CHIHUAHUA,PRAXEDIS,G.,GUERRERO	0.007	GUERRERO,ALCOZAUCA,DE,GUERRERO
CHIHUAHUA,PRAXEDIS,G.,GUERRERO	0.007	QUINTANA,ROO,TULUM
SINALOA,ANGOSTURA	0.008	NAYARIT,XALISCO
SINALOA,ANGOSTURA	0.007	MEXICO,NICOLAS,ROMERO
SINALOA,ANGOSTURA	0.007	TAMAULIPAS,CAMARGO
SINALOA,ANGOSTURA	0.005	VERACRUZ,PANUCO
SINALOA,ANGOSTURA	0.007	SONORA,YECORA
SINALOA,ANGOSTURA	0.012	NUEVO,LEON,GENERAL,BRAVO
JALISCO,TLAQUEPAQUE	0.007	NUEVO,LEON,GENERAL,BRAVO
NAYARIT,XALISCO	0.007	SINALOA,ESCUINAPA
NAYARIT,XALISCO	0.016	MEXICO,NICOLAS,ROMERO
NAYARIT,XALISCO	0.007	NUEVO,LEON,CADEREYTA,JIMENEZ
NAYARIT,XALISCO	0.018	TAMAULIPAS,CAMARGO
NAYARIT,XALISCO	0.013	VERACRUZ,PANUCO
NAYARIT,XALISCO	0.016	SONORA,YECORA
NAYARIT,XALISCO	0.007	SONORA,PUERTO,PEÑASCO
NAYARIT,XALISCO	0.011	NAYARIT,BAHIA,DE,BANDERAS
NAYARIT,XALISCO	0.028	NUEVO,LEON,GENERAL,BRAVO
NAYARIT,XALISCO	0.008	TAMAULIPAS,ALTAMIRA
NAYARIT,XALISCO	0.011	CHIHUAHUA,TEMOSACHIC
NAYARIT,XALISCO	0.010	CHIHUAHUA,ALLENDE
NAYARIT,XALISCO	0.007	DURANGO,MAPIMI
GUERRERO,AJUCHITLAN,DEL,PROGRESO	0.005	SINALOA,ROSARIO
GUERRERO,AJUCHITLAN,DEL,PROGRESO	0.014	SINALOA,ELOTA
GUERRERO,AJUCHITLAN,DEL,PROGRESO	0.014	TAMAULIPAS,VICTORIA
GUERRERO,AJUCHITLAN,DEL,PROGRESO	0.012	MEXICO,CUAUTITLAN,IZCALLI
GUERRERO,AJUCHITLAN,DEL,PROGRESO	0.014	CHIHUAHUA,BOCOYNA
GUERRERO,AJUCHITLAN,DEL,PROGRESO	0.007	OAXACA,SAN,JUAN,BAUTISTA,TUXTEPEC
GUERRERO,AJUCHITLAN,DEL,PROGRESO	0.008	NUEVO,LEON,SANTA,CATARINA
GUERRERO,AJUCHITLAN,DEL,PROGRESO	0.005	CHIHUAHUA,SAUCILLO
GUERRERO,AJUCHITLAN,DEL,PROGRESO	0.007	DISTRITO,FEDERAL,XOCHIMILCO
GUERRERO,AJUCHITLAN,DEL,PROGRESO	0.008	CHIHUAHUA,AQUILES,SERDAN
GUERRERO,AJUCHITLAN,DEL,PROGRESO	0.005	TAMAULIPAS,GUSTAVO,DIAZ,ORDAZ
GUERRERO,AJUCHITLAN,DEL,PROGRESO	0.005	MEXICO,TEPOTZOTLAN
GUERRERO,AJUCHITLAN,DEL,PROGRESO	0.010	CAMPECHE,CARMEN
GUERRERO,AJUCHITLAN,DEL,PROGRESO	0.007	NUEVO,LEON,CHINA
GUERRERO,AJUCHITLAN,DEL,PROGRESO	0.005	TAMAULIPAS,JIMENEZ
GUERRERO,AJUCHITLAN,DEL,PROGRESO	0.005	NUEVO,LEON,GENERAL,TREVIÑO
GUERRERO,AJUCHITLAN,DEL,PROGRESO	0.005	TAMAULIPAS,RIO,BRAVO
GUERRERO,AJUCHITLAN,DEL,PROGRESO	0.007	CHIHUAHUA,SATEVO
GUERRERO,AJUCHITLAN,DEL,PROGRESO	0.007	NUEVO,LEON,CERRALVO
GUERRERO,AJUCHITLAN,DEL,PROGRESO	0.005	PUEBLA,PUEBLA
GUERRERO,AJUCHITLAN,DEL,PROGRESO	0.005	MICHOACAN,PURUANDIRO
GUERRERO,AJUCHITLAN,DEL,PROGRESO	0.011	NUEVO,LEON,ANAHUAC
GUERRERO,AJUCHITLAN,DEL,PROGRESO	0.011	NUEVO,LEON,BUSTAMANTE
GUERRERO,AJUCHITLAN,DEL,PROGRESO	0.005	NUEVO,LEON,LOS,HERRERAS
GUERRERO,AJUCHITLAN,DEL,PROGRESO	0.007	PUEBLA,XICOTEPEC
GUERRERO,AJUCHITLAN,DEL,PROGRESO	0.007	SONORA,SAHUARIPA
GUERRERO,AJUCHITLAN,DEL,PROGRESO	0.005	TAMAULIPAS,XICOTENCATL
SINALOA,ROSARIO	0.005	SINALOA,ELOTA
SINALOA,ROSARIO	0.005	TAMAULIPAS,VICTORIA
SINALOA,ROSARIO	0.005	CHIHUAHUA,BOCOYNA
SINALOA,ELOTA	0.014	TAMAULIPAS,VICTORIA
SINALOA,ELOTA	0.012	MEXICO,CUAUTITLAN,IZCALLI
SINALOA,ELOTA	0.014	CHIHUAHUA,BOCOYNA
SINALOA,ELOTA	0.007	OAXACA,SAN,JUAN,BAUTISTA,TUXTEPEC
SINALOA,ELOTA	0.008	NUEVO,LEON,SANTA,CATARINA
SINALOA,ELOTA	0.005	CHIHUAHUA,SAUCILLO
SINALOA,ELOTA	0.007	DISTRITO,FEDERAL,XOCHIMILCO
SINALOA,ELOTA	0.008	CHIHUAHUA,AQUILES,SERDAN
SINALOA,ELOTA	0.005	TAMAULIPAS,GUSTAVO,DIAZ,ORDAZ
SINALOA,ELOTA	0.005	MEXICO,TEPOTZOTLAN
SINALOA,ELOTA	0.010	CAMPECHE,CARMEN
SINALOA,ELOTA	0.007	NUEVO,LEON,CHINA
SINALOA,ELOTA	0.005	TAMAULIPAS,JIMENEZ
SINALOA,ELOTA	0.005	NUEVO,LEON,GENERAL,TREVIÑO
SINALOA,ELOTA	0.005	TAMAULIPAS,RIO,BRAVO
SINALOA,ELOTA	0.007	CHIHUAHUA,SATEVO
SINALOA,ELOTA	0.007	NUEVO,LEON,CERRALVO
SINALOA,ELOTA	0.005	PUEBLA,PUEBLA
SINALOA,ELOTA	0.005	MICHOACAN,PURUANDIRO
SINALOA,ELOTA	0.011	NUEVO,LEON,ANAHUAC
SINALOA,ELOTA	0.011	NUEVO,LEON,BUSTAMANTE
SINALOA,ELOTA	0.005	NUEVO,LEON,LOS,HERRERAS
SINALOA,ELOTA	0.007	PUEBLA,XICOTEPEC
SINALOA,ELOTA	0.007	SONORA,SAHUARIPA
SINALOA,ELOTA	0.005	TAMAULIPAS,XICOTENCATL
MEXICO,COACALCO,DE,BERRIOZABAL	0.007	NUEVO,LEON,GENERAL,BRAVO
DURANGO,SAN,DIMAS	0.007	NUEVO,LEON,GENERAL,BRAVO
GUERRERO,QUECHULTENANGO	0.007	NUEVO,LEON,GENERAL,BRAVO
TAMAULIPAS,VICTORIA	0.012	MEXICO,CUAUTITLAN,IZCALLI
TAMAULIPAS,VICTORIA	0.014	CHIHUAHUA,BOCOYNA
TAMAULIPAS,VICTORIA	0.007	OAXACA,SAN,JUAN,BAUTISTA,TUXTEPEC
TAMAULIPAS,VICTORIA	0.008	NUEVO,LEON,SANTA,CATARINA
TAMAULIPAS,VICTORIA	0.005	CHIHUAHUA,SAUCILLO
TAMAULIPAS,VICTORIA	0.007	DISTRITO,FEDERAL,XOCHIMILCO
TAMAULIPAS,VICTORIA	0.008	CHIHUAHUA,AQUILES,SERDAN
TAMAULIPAS,VICTORIA	0.005	TAMAULIPAS,GUSTAVO,DIAZ,ORDAZ
TAMAULIPAS,VICTORIA	0.005	MEXICO,TEPOTZOTLAN
TAMAULIPAS,VICTORIA	0.010	CAMPECHE,CARMEN
TAMAULIPAS,VICTORIA	0.007	NUEVO,LEON,CHINA
TAMAULIPAS,VICTORIA	0.005	TAMAULIPAS,JIMENEZ
TAMAULIPAS,VICTORIA	0.005	NUEVO,LEON,GENERAL,TREVIÑO
TAMAULIPAS,VICTORIA	0.005	TAMAULIPAS,RIO,BRAVO
TAMAULIPAS,VICTORIA	0.007	CHIHUAHUA,SATEVO
TAMAULIPAS,VICTORIA	0.007	NUEVO,LEON,CERRALVO
TAMAULIPAS,VICTORIA	0.005	PUEBLA,PUEBLA
TAMAULIPAS,VICTORIA	0.005	MICHOACAN,PURUANDIRO
TAMAULIPAS,VICTORIA	0.011	NUEVO,LEON,ANAHUAC
TAMAULIPAS,VICTORIA	0.011	NUEVO,LEON,BUSTAMANTE
TAMAULIPAS,VICTORIA	0.005	NUEVO,LEON,LOS,HERRERAS
TAMAULIPAS,VICTORIA	0.007	PUEBLA,XICOTEPEC
TAMAULIPAS,VICTORIA	0.007	SONORA,SAHUARIPA
TAMAULIPAS,VICTORIA	0.005	TAMAULIPAS,XICOTENCATL
MEXICO,CUAUTITLAN,IZCALLI	0.012	CHIHUAHUA,BOCOYNA
MEXICO,CUAUTITLAN,IZCALLI	0.006	OAXACA,SAN,JUAN,BAUTISTA,TUXTEPEC
MEXICO,CUAUTITLAN,IZCALLI	0.007	NUEVO,LEON,SANTA,CATARINA
MEXICO,CUAUTITLAN,IZCALLI	0.006	DISTRITO,FEDERAL,XOCHIMILCO
MEXICO,CUAUTITLAN,IZCALLI	0.007	CHIHUAHUA,AQUILES,SERDAN
MEXICO,CUAUTITLAN,IZCALLI	0.009	CAMPECHE,CARMEN
MEXICO,CUAUTITLAN,IZCALLI	0.006	NUEVO,LEON,CHINA
MEXICO,CUAUTITLAN,IZCALLI	0.006	CHIHUAHUA,SATEVO
MEXICO,CUAUTITLAN,IZCALLI	0.006	NUEVO,LEON,CERRALVO
MEXICO,CUAUTITLAN,IZCALLI	0.010	NUEVO,LEON,ANAHUAC
MEXICO,CUAUTITLAN,IZCALLI	0.010	NUEVO,LEON,BUSTAMANTE
MEXICO,CUAUTITLAN,IZCALLI	0.006	PUEBLA,XICOTEPEC
MEXICO,CUAUTITLAN,IZCALLI	0.006	SONORA,SAHUARIPA
CHIHUAHUA,BOCOYNA	0.007	OAXACA,SAN,JUAN,BAUTISTA,TUXTEPEC
CHIHUAHUA,BOCOYNA	0.008	NUEVO,LEON,SANTA,CATARINA
CHIHUAHUA,BOCOYNA	0.005	CHIHUAHUA,SAUCILLO
CHIHUAHUA,BOCOYNA	0.007	DISTRITO,FEDERAL,XOCHIMILCO
CHIHUAHUA,BOCOYNA	0.008	CHIHUAHUA,AQUILES,SERDAN
CHIHUAHUA,BOCOYNA	0.005	TAMAULIPAS,GUSTAVO,DIAZ,ORDAZ
CHIHUAHUA,BOCOYNA	0.005	MEXICO,TEPOTZOTLAN
CHIHUAHUA,BOCOYNA	0.010	CAMPECHE,CARMEN
CHIHUAHUA,BOCOYNA	0.007	NUEVO,LEON,CHINA
CHIHUAHUA,BOCOYNA	0.005	TAMAULIPAS,JIMENEZ
CHIHUAHUA,BOCOYNA	0.005	NUEVO,LEON,GENERAL,TREVIÑO
CHIHUAHUA,BOCOYNA	0.005	TAMAULIPAS,RIO,BRAVO
CHIHUAHUA,BOCOYNA	0.007	CHIHUAHUA,SATEVO
CHIHUAHUA,BOCOYNA	0.007	NUEVO,LEON,CERRALVO
CHIHUAHUA,BOCOYNA	0.005	PUEBLA,PUEBLA
CHIHUAHUA,BOCOYNA	0.005	MICHOACAN,PURUANDIRO
CHIHUAHUA,BOCOYNA	0.011	NUEVO,LEON,ANAHUAC
CHIHUAHUA,BOCOYNA	0.011	NUEVO,LEON,BUSTAMANTE
CHIHUAHUA,BOCOYNA	0.005	NUEVO,LEON,LOS,HERRERAS
CHIHUAHUA,BOCOYNA	0.007	PUEBLA,XICOTEPEC
CHIHUAHUA,BOCOYNA	0.007	SONORA,SAHUARIPA
CHIHUAHUA,BOCOYNA	0.005	TAMAULIPAS,XICOTENCATL
NUEVO,LEON,SANTIAGO	0.007	NUEVO,LEON,GENERAL,BRAVO
OAXACA,SAN,JUAN,BAUTISTA,TUXTEPEC	0.005	NUEVO,LEON,ANAHUAC
OAXACA,SAN,JUAN,BAUTISTA,TUXTEPEC	0.005	NUEVO,LEON,BUSTAMANTE
MEXICO,HUIXQUILUCAN	0.007	NUEVO,LEON,GENERAL,BRAVO
NUEVO,LEON,SANTA,CATARINA	0.006	CAMPECHE,CARMEN
NUEVO,LEON,SANTA,CATARINA	0.007	NUEVO,LEON,ANAHUAC
NUEVO,LEON,SANTA,CATARINA	0.007	NUEVO,LEON,BUSTAMANTE
SINALOA,ESCUINAPA	0.005	MEXICO,NICOLAS,ROMERO
SINALOA,ESCUINAPA	0.006	TAMAULIPAS,CAMARGO
SINALOA,ESCUINAPA	0.005	SONORA,YECORA
SINALOA,ESCUINAPA	0.009	NUEVO,LEON,GENERAL,BRAVO
TABASCO,HUIMANGUILLO	0.007	NUEVO,LEON,GENERAL,BRAVO
MEXICO,NICOLAS,ROMERO	0.005	NUEVO,LEON,CADEREYTA,JIMENEZ
MEXICO,NICOLAS,ROMERO	0.015	TAMAULIPAS,CAMARGO
MEXICO,NICOLAS,ROMERO	0.011	VERACRUZ,PANUCO
MEXICO,NICOLAS,ROMERO	0.014	SONORA,YECORA
MEXICO,NICOLAS,ROMERO	0.005	SONORA,PUERTO,PEÑASCO
MEXICO,NICOLAS,ROMERO	0.010	NAYARIT,BAHIA,DE,BANDERAS
MEXICO,NICOLAS,ROMERO	0.023	NUEVO,LEON,GENERAL,BRAVO
MEXICO,NICOLAS,ROMERO	0.007	TAMAULIPAS,ALTAMIRA
MEXICO,NICOLAS,ROMERO	0.010	CHIHUAHUA,TEMOSACHIC
MEXICO,NICOLAS,ROMERO	0.008	CHIHUAHUA,ALLENDE
MEXICO,NICOLAS,ROMERO	0.005	DURANGO,MAPIMI
NUEVO,LEON,CADEREYTA,JIMENEZ	0.006	TAMAULIPAS,CAMARGO
NUEVO,LEON,CADEREYTA,JIMENEZ	0.005	SONORA,YECORA
NUEVO,LEON,CADEREYTA,JIMENEZ	0.009	NUEVO,LEON,GENERAL,BRAVO
TAMAULIPAS,CAMARGO	0.012	VERACRUZ,PANUCO
TAMAULIPAS,CAMARGO	0.015	SONORA,YECORA
TAMAULIPAS,CAMARGO	0.006	SONORA,PUERTO,PEÑASCO
TAMAULIPAS,CAMARGO	0.010	NAYARIT,BAHIA,DE,BANDERAS
TAMAULIPAS,CAMARGO	0.025	NUEVO,LEON,GENERAL,BRAVO
TAMAULIPAS,CAMARGO	0.007	TAMAULIPAS,ALTAMIRA
TAMAULIPAS,CAMARGO	0.010	CHIHUAHUA,TEMOSACHIC
TAMAULIPAS,CAMARGO	0.009	CHIHUAHUA,ALLENDE
TAMAULIPAS,CAMARGO	0.006	DURANGO,MAPIMI
VERACRUZ,PANUCO	0.011	SONORA,YECORA
VERACRUZ,PANUCO	0.008	NAYARIT,BAHIA,DE,BANDERAS
VERACRUZ,PANUCO	0.019	NUEVO,LEON,GENERAL,BRAVO
VERACRUZ,PANUCO	0.005	TAMAULIPAS,ALTAMIRA
VERACRUZ,PANUCO	0.008	CHIHUAHUA,TEMOSACHIC
VERACRUZ,PANUCO	0.007	CHIHUAHUA,ALLENDE
DISTRITO,FEDERAL,XOCHIMILCO	0.005	NUEVO,LEON,ANAHUAC
DISTRITO,FEDERAL,XOCHIMILCO	0.005	NUEVO,LEON,BUSTAMANTE
SONORA,YECORA	0.005	SONORA,PUERTO,PEÑASCO
SONORA,YECORA	0.010	NAYARIT,BAHIA,DE,BANDERAS
SONORA,YECORA	0.023	NUEVO,LEON,GENERAL,BRAVO
SONORA,YECORA	0.007	TAMAULIPAS,ALTAMIRA
SONORA,YECORA	0.010	CHIHUAHUA,TEMOSACHIC
SONORA,YECORA	0.008	CHIHUAHUA,ALLENDE
SONORA,YECORA	0.005	DURANGO,MAPIMI
GUERRERO,CHILAPA,DE,ALVAREZ	0.007	NUEVO,LEON,GENERAL,BRAVO
SONORA,PUERTO,PEÑASCO	0.009	NUEVO,LEON,GENERAL,BRAVO
CHIHUAHUA,AQUILES,SERDAN	0.006	CAMPECHE,CARMEN
CHIHUAHUA,AQUILES,SERDAN	0.007	NUEVO,LEON,ANAHUAC
CHIHUAHUA,AQUILES,SERDAN	0.007	NUEVO,LEON,BUSTAMANTE
GUERRERO,SAN,MARCOS	0.007	NUEVO,LEON,GENERAL,BRAVO
CAMPECHE,CARMEN	0.008	NUEVO,LEON,ANAHUAC
CAMPECHE,CARMEN	0.008	NUEVO,LEON,BUSTAMANTE
NAYARIT,BAHIA,DE,BANDERAS	0.016	NUEVO,LEON,GENERAL,BRAVO
NAYARIT,BAHIA,DE,BANDERAS	0.007	CHIHUAHUA,TEMOSACHIC
NAYARIT,BAHIA,DE,BANDERAS	0.006	CHIHUAHUA,ALLENDE
NUEVO,LEON,CHINA	0.005	NUEVO,LEON,ANAHUAC
NUEVO,LEON,CHINA	0.005	NUEVO,LEON,BUSTAMANTE
MORELOS,HUITZILAC	0.007	NUEVO,LEON,GENERAL,BRAVO
NUEVO,LEON,GENERAL,BRAVO	0.007	COAHUILA,SAN,PEDRO
NUEVO,LEON,GENERAL,BRAVO	0.012	TAMAULIPAS,ALTAMIRA
NUEVO,LEON,GENERAL,BRAVO	0.016	CHIHUAHUA,TEMOSACHIC
NUEVO,LEON,GENERAL,BRAVO	0.014	CHIHUAHUA,ALLENDE
NUEVO,LEON,GENERAL,BRAVO	0.007	CHIHUAHUA,BACHINIVA
NUEVO,LEON,GENERAL,BRAVO	0.009	DURANGO,MAPIMI
NUEVO,LEON,GENERAL,BRAVO	0.007	JALISCO,GUACHINANGO
NUEVO,LEON,GENERAL,BRAVO	0.007	NUEVO,LEON,LOS,ALDAMAS
NUEVO,LEON,GENERAL,BRAVO	0.007	MEXICO,CHIAUTLA
CHIHUAHUA,TEMOSACHIC	0.006	CHIHUAHUA,ALLENDE
CHIHUAHUA,SATEVO	0.005	NUEVO,LEON,ANAHUAC
CHIHUAHUA,SATEVO	0.005	NUEVO,LEON,BUSTAMANTE
NUEVO,LEON,CERRALVO	0.005	NUEVO,LEON,ANAHUAC
NUEVO,LEON,CERRALVO	0.005	NUEVO,LEON,BUSTAMANTE
NUEVO,LEON,ANAHUAC	0.009	NUEVO,LEON,BUSTAMANTE
NUEVO,LEON,ANAHUAC	0.005	PUEBLA,XICOTEPEC
NUEVO,LEON,ANAHUAC	0.005	SONORA,SAHUARIPA
NUEVO,LEON,BUSTAMANTE	0.005	PUEBLA,XICOTEPEC
NUEVO,LEON,BUSTAMANTE	0.005	SONORA,SAHUARIPA
