# Supplementary material for: Analysis of México’s Narco-War Network (2007–2011)
Source: PLoS One. 2015 May 18;10(5):e0126503. doi: 10.1371/journal.pone.0126503 (PMC4436224; doi:10.1371/journal.pone.0126503)
Supplement: S1 Compressed file — Each file contains all the correlations above certain threshold (indicated in the name of the file), during a particular month (also indicated in the name of the file). The file names have the value of θ followed by the number of the i th month, starting from January of 2007 until Sept. 2011. (ZIP) [file pone.0126503.s004.zip › Correlations_by_month/0.005__4.sif]

CHIHUAHUA,JUAREZ	0.021	SINALOA,CULIACAN
CHIHUAHUA,JUAREZ	0.011	CHIHUAHUA,CHIHUAHUA
CHIHUAHUA,JUAREZ	0.011	DURANGO,GOMEZ,PALACIO
CHIHUAHUA,JUAREZ	0.021	COAHUILA,TORREON
CHIHUAHUA,JUAREZ	0.016	NUEVO,LEON,MONTERREY
CHIHUAHUA,JUAREZ	0.005	SINALOA,AHOME
CHIHUAHUA,JUAREZ	0.011	MEXICO,ECATEPEC,DE,MORELOS
CHIHUAHUA,JUAREZ	0.042	MICHOACAN,URUAPAN
CHIHUAHUA,JUAREZ	0.005	MORELOS,CUERNAVACA
CHIHUAHUA,JUAREZ	0.037	SINALOA,SALVADOR,ALVARADO
CHIHUAHUA,JUAREZ	0.016	GUERRERO,CHILPANCINGO,DE,LOS,BRAVO
CHIHUAHUA,JUAREZ	0.011	MEXICO,NEZAHUALCOYOTL
CHIHUAHUA,JUAREZ	0.016	TAMAULIPAS,NUEVO,LAREDO
CHIHUAHUA,JUAREZ	0.026	MICHOACAN,APATZINGAN
CHIHUAHUA,JUAREZ	0.011	DURANGO,PUEBLO,NUEVO
CHIHUAHUA,JUAREZ	0.016	MICHOACAN,LAZARO,CARDENAS
CHIHUAHUA,JUAREZ	0.005	GUERRERO,COYUCA,DE,CATALAN
CHIHUAHUA,JUAREZ	0.058	SONORA,HERMOSILLO
CHIHUAHUA,JUAREZ	0.005	CHIHUAHUA,CUAUHTEMOC
CHIHUAHUA,JUAREZ	0.016	QUINTANA,ROO,BENITO,JUAREZ
CHIHUAHUA,JUAREZ	0.011	DISTRITO,FEDERAL,GUSTAVO,A.,MADERO
CHIHUAHUA,JUAREZ	0.026	GUERRERO,IGUALA,DE,LA,INDEPENDENCIA
CHIHUAHUA,JUAREZ	0.016	NUEVO,LEON,GUADALUPE
CHIHUAHUA,JUAREZ	0.016	GUERRERO,ZIHUATANEJO,DE,AZUETA
CHIHUAHUA,JUAREZ	0.011	JALISCO,TLAJOMULCO,DE,ZUÑIGA
CHIHUAHUA,JUAREZ	0.005	BAJA,CALIFORNIA,ENSENADA
CHIHUAHUA,JUAREZ	0.005	GUERRERO,LA,UNION,DE,ISIDORO,MONTES,DE,OCA
CHIHUAHUA,JUAREZ	0.005	SONORA,CABORCA
CHIHUAHUA,JUAREZ	0.032	DISTRITO,FEDERAL,TLALPAN
CHIHUAHUA,JUAREZ	0.011	TAMAULIPAS,VICTORIA
CHIHUAHUA,JUAREZ	0.042	MICHOACAN,HUETAMO
CHIHUAHUA,JUAREZ	0.011	CHIHUAHUA,GUERRERO
CHIHUAHUA,JUAREZ	0.005	GUERRERO,TELOLOAPAN
CHIHUAHUA,JUAREZ	0.011	SONORA,CANANEA
CHIHUAHUA,JUAREZ	0.005	TABASCO,CENTRO
CHIHUAHUA,JUAREZ	0.005	NUEVO,LEON,APODACA
CHIHUAHUA,JUAREZ	0.011	NUEVO,LEON,SANTA,CATARINA
CHIHUAHUA,JUAREZ	0.011	TABASCO,HUIMANGUILLO
CHIHUAHUA,JUAREZ	0.037	VERACRUZ,ACAJETE
CHIHUAHUA,JUAREZ	0.005	SONORA,NAVOJOA
CHIHUAHUA,JUAREZ	0.021	MICHOACAN,SAN,LUCAS
CHIHUAHUA,JUAREZ	0.005	MEXICO,TOLUCA
CHIHUAHUA,JUAREZ	0.005	DISTRITO,FEDERAL,COYOACAN
CHIHUAHUA,JUAREZ	0.011	DURANGO,MEZQUITAL
CHIHUAHUA,JUAREZ	0.011	GUERRERO,TLAPA,DE,COMONFORT
CHIHUAHUA,JUAREZ	0.121	SONORA,ARIZPE
CHIHUAHUA,JUAREZ	0.005	CHIAPAS,COMITAN,DE,DOMINGUEZ
CHIHUAHUA,JUAREZ	0.005	SONORA,ALTAR
CHIHUAHUA,JUAREZ	0.016	DISTRITO,FEDERAL,AZCAPOTZALCO
CHIHUAHUA,JUAREZ	0.005	GUANAJUATO,SALAMANCA
CHIHUAHUA,JUAREZ	0.011	MICHOACAN,TANHUATO
CHIHUAHUA,JUAREZ	0.005	TABASCO,CUNDUACAN
CHIHUAHUA,JUAREZ	0.005	MICHOACAN,HIDALGO
CHIHUAHUA,JUAREZ	0.005	MICHOACAN,MARAVATIO
CHIHUAHUA,JUAREZ	0.005	MICHOACAN,YURECUARO
CHIHUAHUA,JUAREZ	0.011	VERACRUZ,ISLA
CHIHUAHUA,JUAREZ	0.005	CHIHUAHUA,CHINIPAS
CHIHUAHUA,JUAREZ	0.005	NAYARIT,ROSAMORADA
CHIHUAHUA,JUAREZ	0.005	MEXICO,ACOLMAN
CHIHUAHUA,JUAREZ	0.037	MICHOACAN,CARACUARO
CHIHUAHUA,JUAREZ	0.011	JALISCO,QUITUPAN
CHIHUAHUA,JUAREZ	0.016	OAXACA,SANTA,MARIA,HUATULCO
CHIHUAHUA,JUAREZ	0.005	MEXICO,VILLA,GUERRERO
CHIHUAHUA,JUAREZ	0.011	MICHOACAN,LAGUNILLAS
CHIHUAHUA,JUAREZ	0.005	MICHOACAN,PUREPERO
CHIHUAHUA,JUAREZ	0.011	MICHOACAN,TANGAMANDAPIO
CHIHUAHUA,JUAREZ	0.005	GUERRERO,AZOYU
CHIHUAHUA,JUAREZ	0.005	MEXICO,ZACUALPAN
CHIHUAHUA,JUAREZ	0.005	VERACRUZ,AMATLAN,DE,LOS,REYES
CHIHUAHUA,JUAREZ	0.005	MEXICO,RAYON
CHIHUAHUA,JUAREZ	0.005	VERACRUZ,JAMAPA
SINALOA,CULIACAN	0.009	COAHUILA,TORREON
SINALOA,CULIACAN	0.007	NUEVO,LEON,MONTERREY
SINALOA,CULIACAN	0.019	MICHOACAN,URUAPAN
SINALOA,CULIACAN	0.016	SINALOA,SALVADOR,ALVARADO
SINALOA,CULIACAN	0.007	GUERRERO,CHILPANCINGO,DE,LOS,BRAVO
SINALOA,CULIACAN	0.007	TAMAULIPAS,NUEVO,LAREDO
SINALOA,CULIACAN	0.012	MICHOACAN,APATZINGAN
SINALOA,CULIACAN	0.007	MICHOACAN,LAZARO,CARDENAS
SINALOA,CULIACAN	0.026	SONORA,HERMOSILLO
SINALOA,CULIACAN	0.007	QUINTANA,ROO,BENITO,JUAREZ
SINALOA,CULIACAN	0.012	GUERRERO,IGUALA,DE,LA,INDEPENDENCIA
SINALOA,CULIACAN	0.007	NUEVO,LEON,GUADALUPE
SINALOA,CULIACAN	0.007	GUERRERO,ZIHUATANEJO,DE,AZUETA
SINALOA,CULIACAN	0.014	DISTRITO,FEDERAL,TLALPAN
SINALOA,CULIACAN	0.019	MICHOACAN,HUETAMO
SINALOA,CULIACAN	0.016	VERACRUZ,ACAJETE
SINALOA,CULIACAN	0.009	MICHOACAN,SAN,LUCAS
SINALOA,CULIACAN	0.054	SONORA,ARIZPE
SINALOA,CULIACAN	0.007	DISTRITO,FEDERAL,AZCAPOTZALCO
SINALOA,CULIACAN	0.016	MICHOACAN,CARACUARO
SINALOA,CULIACAN	0.007	OAXACA,SANTA,MARIA,HUATULCO
BAJA,CALIFORNIA,TIJUANA	0.011	GUERRERO,ACAPULCO,DE,JUAREZ
BAJA,CALIFORNIA,TIJUANA	0.007	SINALOA,MAZATLAN
BAJA,CALIFORNIA,TIJUANA	0.011	SONORA,NOGALES
BAJA,CALIFORNIA,TIJUANA	0.018	SINALOA,GUASAVE
BAJA,CALIFORNIA,TIJUANA	0.014	GUERRERO,PETATLAN
BAJA,CALIFORNIA,TIJUANA	0.018	GUERRERO,PUNGARABATO
BAJA,CALIFORNIA,TIJUANA	0.011	DISTRITO,FEDERAL,IZTAPALAPA
BAJA,CALIFORNIA,TIJUANA	0.007	BAJA,CALIFORNIA,MEXICALI
BAJA,CALIFORNIA,TIJUANA	0.011	SONORA,CAJEME
BAJA,CALIFORNIA,TIJUANA	0.011	GUERRERO,TECPAN,DE,GALEANA
BAJA,CALIFORNIA,TIJUANA	0.011	AGUASCALIENTES,AGUASCALIENTES
BAJA,CALIFORNIA,TIJUANA	0.011	CHIHUAHUA,ASCENSION
BAJA,CALIFORNIA,TIJUANA	0.011	SINALOA,MOCORITO
BAJA,CALIFORNIA,TIJUANA	0.011	GUERRERO,TAXCO,DE,ALARCON
BAJA,CALIFORNIA,TIJUANA	0.007	VERACRUZ,VERACRUZ
BAJA,CALIFORNIA,TIJUANA	0.011	SINALOA,ELOTA
BAJA,CALIFORNIA,TIJUANA	0.011	SINALOA,COSALA
BAJA,CALIFORNIA,TIJUANA	0.011	CHIAPAS,TAPACHULA
BAJA,CALIFORNIA,TIJUANA	0.007	MICHOACAN,TEPALCATEPEC
BAJA,CALIFORNIA,TIJUANA	0.007	DISTRITO,FEDERAL,MIGUEL,HIDALGO
BAJA,CALIFORNIA,TIJUANA	0.007	MEXICO,IXTAPALUCA
BAJA,CALIFORNIA,TIJUANA	0.011	GUERRERO,COAHUAYUTLA,DE,JOSE,MARIA,IZAZAGA
BAJA,CALIFORNIA,TIJUANA	0.007	MICHOACAN,AGUILILLA
BAJA,CALIFORNIA,TIJUANA	0.007	CAMPECHE,CARMEN
BAJA,CALIFORNIA,TIJUANA	0.007	MICHOACAN,ZIRACUARETIRO
BAJA,CALIFORNIA,TIJUANA	0.014	CHIAPAS,FRONTERA,COMALAPA
BAJA,CALIFORNIA,TIJUANA	0.011	GUANAJUATO,CUERAMARO
BAJA,CALIFORNIA,TIJUANA	0.018	QUINTANA,ROO,SOLIDARIDAD
BAJA,CALIFORNIA,TIJUANA	0.011	CHIHUAHUA,OCAMPO
BAJA,CALIFORNIA,TIJUANA	0.007	MICHOACAN,TURICATO
BAJA,CALIFORNIA,TIJUANA	0.011	MICHOACAN,ECUANDUREO
BAJA,CALIFORNIA,TIJUANA	0.007	VERACRUZ,COATZACOALCOS
BAJA,CALIFORNIA,TIJUANA	0.011	VERACRUZ,XALAPA
BAJA,CALIFORNIA,TIJUANA	0.007	CHIAPAS,REFORMA
BAJA,CALIFORNIA,TIJUANA	0.007	MICHOACAN,JIQUILPAN
BAJA,CALIFORNIA,TIJUANA	0.007	NUEVO,LEON,MARIN
BAJA,CALIFORNIA,TIJUANA	0.007	QUERETARO,CORREGIDORA
CHIHUAHUA,CHIHUAHUA	0.009	MICHOACAN,URUAPAN
CHIHUAHUA,CHIHUAHUA	0.008	SINALOA,SALVADOR,ALVARADO
CHIHUAHUA,CHIHUAHUA	0.006	MICHOACAN,APATZINGAN
CHIHUAHUA,CHIHUAHUA	0.013	SONORA,HERMOSILLO
CHIHUAHUA,CHIHUAHUA	0.006	GUERRERO,IGUALA,DE,LA,INDEPENDENCIA
CHIHUAHUA,CHIHUAHUA	0.007	DISTRITO,FEDERAL,TLALPAN
CHIHUAHUA,CHIHUAHUA	0.009	MICHOACAN,HUETAMO
CHIHUAHUA,CHIHUAHUA	0.008	VERACRUZ,ACAJETE
CHIHUAHUA,CHIHUAHUA	0.027	SONORA,ARIZPE
CHIHUAHUA,CHIHUAHUA	0.008	MICHOACAN,CARACUARO
GUERRERO,ACAPULCO,DE,JUAREZ	0.005	SONORA,NOGALES
GUERRERO,ACAPULCO,DE,JUAREZ	0.009	SINALOA,GUASAVE
GUERRERO,ACAPULCO,DE,JUAREZ	0.007	GUERRERO,PETATLAN
GUERRERO,ACAPULCO,DE,JUAREZ	0.009	GUERRERO,PUNGARABATO
GUERRERO,ACAPULCO,DE,JUAREZ	0.005	DISTRITO,FEDERAL,IZTAPALAPA
GUERRERO,ACAPULCO,DE,JUAREZ	0.005	SONORA,CAJEME
GUERRERO,ACAPULCO,DE,JUAREZ	0.005	GUERRERO,TECPAN,DE,GALEANA
GUERRERO,ACAPULCO,DE,JUAREZ	0.005	AGUASCALIENTES,AGUASCALIENTES
GUERRERO,ACAPULCO,DE,JUAREZ	0.005	CHIHUAHUA,ASCENSION
GUERRERO,ACAPULCO,DE,JUAREZ	0.005	SINALOA,MOCORITO
GUERRERO,ACAPULCO,DE,JUAREZ	0.005	GUERRERO,TAXCO,DE,ALARCON
GUERRERO,ACAPULCO,DE,JUAREZ	0.005	SINALOA,ELOTA
GUERRERO,ACAPULCO,DE,JUAREZ	0.005	SINALOA,COSALA
GUERRERO,ACAPULCO,DE,JUAREZ	0.005	CHIAPAS,TAPACHULA
GUERRERO,ACAPULCO,DE,JUAREZ	0.005	GUERRERO,COAHUAYUTLA,DE,JOSE,MARIA,IZAZAGA
GUERRERO,ACAPULCO,DE,JUAREZ	0.007	CHIAPAS,FRONTERA,COMALAPA
GUERRERO,ACAPULCO,DE,JUAREZ	0.005	GUANAJUATO,CUERAMARO
GUERRERO,ACAPULCO,DE,JUAREZ	0.009	QUINTANA,ROO,SOLIDARIDAD
GUERRERO,ACAPULCO,DE,JUAREZ	0.005	CHIHUAHUA,OCAMPO
GUERRERO,ACAPULCO,DE,JUAREZ	0.005	MICHOACAN,ECUANDUREO
GUERRERO,ACAPULCO,DE,JUAREZ	0.005	VERACRUZ,XALAPA
DURANGO,GOMEZ,PALACIO	0.009	MICHOACAN,URUAPAN
DURANGO,GOMEZ,PALACIO	0.008	SINALOA,SALVADOR,ALVARADO
DURANGO,GOMEZ,PALACIO	0.006	MICHOACAN,APATZINGAN
DURANGO,GOMEZ,PALACIO	0.013	SONORA,HERMOSILLO
DURANGO,GOMEZ,PALACIO	0.006	GUERRERO,IGUALA,DE,LA,INDEPENDENCIA
DURANGO,GOMEZ,PALACIO	0.007	DISTRITO,FEDERAL,TLALPAN
DURANGO,GOMEZ,PALACIO	0.009	MICHOACAN,HUETAMO
DURANGO,GOMEZ,PALACIO	0.008	VERACRUZ,ACAJETE
DURANGO,GOMEZ,PALACIO	0.027	SONORA,ARIZPE
DURANGO,GOMEZ,PALACIO	0.008	MICHOACAN,CARACUARO
COAHUILA,TORREON	0.007	NUEVO,LEON,MONTERREY
COAHUILA,TORREON	0.019	MICHOACAN,URUAPAN
COAHUILA,TORREON	0.016	SINALOA,SALVADOR,ALVARADO
COAHUILA,TORREON	0.007	GUERRERO,CHILPANCINGO,DE,LOS,BRAVO
COAHUILA,TORREON	0.007	TAMAULIPAS,NUEVO,LAREDO
COAHUILA,TORREON	0.012	MICHOACAN,APATZINGAN
COAHUILA,TORREON	0.007	MICHOACAN,LAZARO,CARDENAS
COAHUILA,TORREON	0.026	SONORA,HERMOSILLO
COAHUILA,TORREON	0.007	QUINTANA,ROO,BENITO,JUAREZ
COAHUILA,TORREON	0.012	GUERRERO,IGUALA,DE,LA,INDEPENDENCIA
COAHUILA,TORREON	0.007	NUEVO,LEON,GUADALUPE
COAHUILA,TORREON	0.007	GUERRERO,ZIHUATANEJO,DE,AZUETA
COAHUILA,TORREON	0.014	DISTRITO,FEDERAL,TLALPAN
COAHUILA,TORREON	0.019	MICHOACAN,HUETAMO
COAHUILA,TORREON	0.016	VERACRUZ,ACAJETE
COAHUILA,TORREON	0.009	MICHOACAN,SAN,LUCAS
COAHUILA,TORREON	0.054	SONORA,ARIZPE
COAHUILA,TORREON	0.007	DISTRITO,FEDERAL,AZCAPOTZALCO
COAHUILA,TORREON	0.016	MICHOACAN,CARACUARO
COAHUILA,TORREON	0.007	OAXACA,SANTA,MARIA,HUATULCO
SINALOA,MAZATLAN	0.006	SINALOA,GUASAVE
SINALOA,MAZATLAN	0.006	GUERRERO,PUNGARABATO
SINALOA,MAZATLAN	0.006	QUINTANA,ROO,SOLIDARIDAD
SONORA,NOGALES	0.009	SINALOA,GUASAVE
SONORA,NOGALES	0.007	GUERRERO,PETATLAN
SONORA,NOGALES	0.009	GUERRERO,PUNGARABATO
SONORA,NOGALES	0.005	DISTRITO,FEDERAL,IZTAPALAPA
SONORA,NOGALES	0.005	SONORA,CAJEME
SONORA,NOGALES	0.005	GUERRERO,TECPAN,DE,GALEANA
SONORA,NOGALES	0.005	AGUASCALIENTES,AGUASCALIENTES
SONORA,NOGALES	0.005	CHIHUAHUA,ASCENSION
SONORA,NOGALES	0.005	SINALOA,MOCORITO
SONORA,NOGALES	0.005	GUERRERO,TAXCO,DE,ALARCON
SONORA,NOGALES	0.005	SINALOA,ELOTA
SONORA,NOGALES	0.005	SINALOA,COSALA
SONORA,NOGALES	0.005	CHIAPAS,TAPACHULA
SONORA,NOGALES	0.005	GUERRERO,COAHUAYUTLA,DE,JOSE,MARIA,IZAZAGA
SONORA,NOGALES	0.007	CHIAPAS,FRONTERA,COMALAPA
SONORA,NOGALES	0.005	GUANAJUATO,CUERAMARO
SONORA,NOGALES	0.009	QUINTANA,ROO,SOLIDARIDAD
SONORA,NOGALES	0.005	CHIHUAHUA,OCAMPO
SONORA,NOGALES	0.005	MICHOACAN,ECUANDUREO
SONORA,NOGALES	0.005	VERACRUZ,XALAPA
NUEVO,LEON,MONTERREY	0.014	MICHOACAN,URUAPAN
NUEVO,LEON,MONTERREY	0.012	SINALOA,SALVADOR,ALVARADO
NUEVO,LEON,MONTERREY	0.005	GUERRERO,CHILPANCINGO,DE,LOS,BRAVO
NUEVO,LEON,MONTERREY	0.005	TAMAULIPAS,NUEVO,LAREDO
NUEVO,LEON,MONTERREY	0.009	MICHOACAN,APATZINGAN
NUEVO,LEON,MONTERREY	0.005	MICHOACAN,LAZARO,CARDENAS
NUEVO,LEON,MONTERREY	0.019	SONORA,HERMOSILLO
NUEVO,LEON,MONTERREY	0.005	QUINTANA,ROO,BENITO,JUAREZ
NUEVO,LEON,MONTERREY	0.009	GUERRERO,IGUALA,DE,LA,INDEPENDENCIA
NUEVO,LEON,MONTERREY	0.005	NUEVO,LEON,GUADALUPE
NUEVO,LEON,MONTERREY	0.005	GUERRERO,ZIHUATANEJO,DE,AZUETA
NUEVO,LEON,MONTERREY	0.011	DISTRITO,FEDERAL,TLALPAN
NUEVO,LEON,MONTERREY	0.014	MICHOACAN,HUETAMO
NUEVO,LEON,MONTERREY	0.012	VERACRUZ,ACAJETE
NUEVO,LEON,MONTERREY	0.007	MICHOACAN,SAN,LUCAS
NUEVO,LEON,MONTERREY	0.040	SONORA,ARIZPE
NUEVO,LEON,MONTERREY	0.005	DISTRITO,FEDERAL,AZCAPOTZALCO
NUEVO,LEON,MONTERREY	0.012	MICHOACAN,CARACUARO
NUEVO,LEON,MONTERREY	0.005	OAXACA,SANTA,MARIA,HUATULCO
SINALOA,AHOME	0.006	SONORA,HERMOSILLO
SINALOA,AHOME	0.013	SONORA,ARIZPE
SINALOA,GUASAVE	0.012	GUERRERO,PETATLAN
SINALOA,GUASAVE	0.015	GUERRERO,PUNGARABATO
SINALOA,GUASAVE	0.009	DISTRITO,FEDERAL,IZTAPALAPA
SINALOA,GUASAVE	0.006	BAJA,CALIFORNIA,MEXICALI
SINALOA,GUASAVE	0.009	SONORA,CAJEME
SINALOA,GUASAVE	0.009	GUERRERO,TECPAN,DE,GALEANA
SINALOA,GUASAVE	0.009	AGUASCALIENTES,AGUASCALIENTES
SINALOA,GUASAVE	0.009	CHIHUAHUA,ASCENSION
SINALOA,GUASAVE	0.009	SINALOA,MOCORITO
SINALOA,GUASAVE	0.009	GUERRERO,TAXCO,DE,ALARCON
SINALOA,GUASAVE	0.006	VERACRUZ,VERACRUZ
SINALOA,GUASAVE	0.009	SINALOA,ELOTA
SINALOA,GUASAVE	0.009	SINALOA,COSALA
SINALOA,GUASAVE	0.009	CHIAPAS,TAPACHULA
SINALOA,GUASAVE	0.006	MICHOACAN,TEPALCATEPEC
SINALOA,GUASAVE	0.006	DISTRITO,FEDERAL,MIGUEL,HIDALGO
SINALOA,GUASAVE	0.006	MEXICO,IXTAPALUCA
SINALOA,GUASAVE	0.009	GUERRERO,COAHUAYUTLA,DE,JOSE,MARIA,IZAZAGA
SINALOA,GUASAVE	0.006	MICHOACAN,AGUILILLA
SINALOA,GUASAVE	0.006	CAMPECHE,CARMEN
SINALOA,GUASAVE	0.006	MICHOACAN,ZIRACUARETIRO
SINALOA,GUASAVE	0.012	CHIAPAS,FRONTERA,COMALAPA
SINALOA,GUASAVE	0.009	GUANAJUATO,CUERAMARO
SINALOA,GUASAVE	0.015	QUINTANA,ROO,SOLIDARIDAD
SINALOA,GUASAVE	0.009	CHIHUAHUA,OCAMPO
SINALOA,GUASAVE	0.006	MICHOACAN,TURICATO
SINALOA,GUASAVE	0.009	MICHOACAN,ECUANDUREO
SINALOA,GUASAVE	0.006	VERACRUZ,COATZACOALCOS
SINALOA,GUASAVE	0.009	VERACRUZ,XALAPA
SINALOA,GUASAVE	0.006	CHIAPAS,REFORMA
SINALOA,GUASAVE	0.006	MICHOACAN,JIQUILPAN
SINALOA,GUASAVE	0.006	NUEVO,LEON,MARIN
SINALOA,GUASAVE	0.006	QUERETARO,CORREGIDORA
MEXICO,ECATEPEC,DE,MORELOS	0.009	MICHOACAN,URUAPAN
MEXICO,ECATEPEC,DE,MORELOS	0.008	SINALOA,SALVADOR,ALVARADO
MEXICO,ECATEPEC,DE,MORELOS	0.006	MICHOACAN,APATZINGAN
MEXICO,ECATEPEC,DE,MORELOS	0.013	SONORA,HERMOSILLO
MEXICO,ECATEPEC,DE,MORELOS	0.006	GUERRERO,IGUALA,DE,LA,INDEPENDENCIA
MEXICO,ECATEPEC,DE,MORELOS	0.007	DISTRITO,FEDERAL,TLALPAN
MEXICO,ECATEPEC,DE,MORELOS	0.009	MICHOACAN,HUETAMO
MEXICO,ECATEPEC,DE,MORELOS	0.008	VERACRUZ,ACAJETE
MEXICO,ECATEPEC,DE,MORELOS	0.027	SONORA,ARIZPE
MEXICO,ECATEPEC,DE,MORELOS	0.008	MICHOACAN,CARACUARO
MICHOACAN,URUAPAN	0.033	SINALOA,SALVADOR,ALVARADO
MICHOACAN,URUAPAN	0.014	GUERRERO,CHILPANCINGO,DE,LOS,BRAVO
MICHOACAN,URUAPAN	0.009	MEXICO,NEZAHUALCOYOTL
MICHOACAN,URUAPAN	0.014	TAMAULIPAS,NUEVO,LAREDO
MICHOACAN,URUAPAN	0.023	MICHOACAN,APATZINGAN
MICHOACAN,URUAPAN	0.009	DURANGO,PUEBLO,NUEVO
MICHOACAN,URUAPAN	0.014	MICHOACAN,LAZARO,CARDENAS
MICHOACAN,URUAPAN	0.052	SONORA,HERMOSILLO
MICHOACAN,URUAPAN	0.014	QUINTANA,ROO,BENITO,JUAREZ
MICHOACAN,URUAPAN	0.009	DISTRITO,FEDERAL,GUSTAVO,A.,MADERO
MICHOACAN,URUAPAN	0.023	GUERRERO,IGUALA,DE,LA,INDEPENDENCIA
MICHOACAN,URUAPAN	0.014	NUEVO,LEON,GUADALUPE
MICHOACAN,URUAPAN	0.014	GUERRERO,ZIHUATANEJO,DE,AZUETA
MICHOACAN,URUAPAN	0.009	JALISCO,TLAJOMULCO,DE,ZUÑIGA
MICHOACAN,URUAPAN	0.028	DISTRITO,FEDERAL,TLALPAN
MICHOACAN,URUAPAN	0.009	TAMAULIPAS,VICTORIA
MICHOACAN,URUAPAN	0.038	MICHOACAN,HUETAMO
MICHOACAN,URUAPAN	0.009	CHIHUAHUA,GUERRERO
MICHOACAN,URUAPAN	0.009	SONORA,CANANEA
MICHOACAN,URUAPAN	0.009	NUEVO,LEON,SANTA,CATARINA
MICHOACAN,URUAPAN	0.009	TABASCO,HUIMANGUILLO
MICHOACAN,URUAPAN	0.033	VERACRUZ,ACAJETE
MICHOACAN,URUAPAN	0.019	MICHOACAN,SAN,LUCAS
MICHOACAN,URUAPAN	0.009	DURANGO,MEZQUITAL
MICHOACAN,URUAPAN	0.009	GUERRERO,TLAPA,DE,COMONFORT
MICHOACAN,URUAPAN	0.108	SONORA,ARIZPE
MICHOACAN,URUAPAN	0.014	DISTRITO,FEDERAL,AZCAPOTZALCO
MICHOACAN,URUAPAN	0.009	MICHOACAN,TANHUATO
MICHOACAN,URUAPAN	0.009	VERACRUZ,ISLA
MICHOACAN,URUAPAN	0.033	MICHOACAN,CARACUARO
MICHOACAN,URUAPAN	0.009	JALISCO,QUITUPAN
MICHOACAN,URUAPAN	0.014	OAXACA,SANTA,MARIA,HUATULCO
MICHOACAN,URUAPAN	0.009	MICHOACAN,LAGUNILLAS
MICHOACAN,URUAPAN	0.009	MICHOACAN,TANGAMANDAPIO
MORELOS,CUERNAVACA	0.006	SONORA,HERMOSILLO
MORELOS,CUERNAVACA	0.013	SONORA,ARIZPE
SINALOA,SALVADOR,ALVARADO	0.012	GUERRERO,CHILPANCINGO,DE,LOS,BRAVO
SINALOA,SALVADOR,ALVARADO	0.008	MEXICO,NEZAHUALCOYOTL
SINALOA,SALVADOR,ALVARADO	0.012	TAMAULIPAS,NUEVO,LAREDO
SINALOA,SALVADOR,ALVARADO	0.021	MICHOACAN,APATZINGAN
SINALOA,SALVADOR,ALVARADO	0.008	DURANGO,PUEBLO,NUEVO
SINALOA,SALVADOR,ALVARADO	0.012	MICHOACAN,LAZARO,CARDENAS
SINALOA,SALVADOR,ALVARADO	0.045	SONORA,HERMOSILLO
SINALOA,SALVADOR,ALVARADO	0.012	QUINTANA,ROO,BENITO,JUAREZ
SINALOA,SALVADOR,ALVARADO	0.008	DISTRITO,FEDERAL,GUSTAVO,A.,MADERO
SINALOA,SALVADOR,ALVARADO	0.021	GUERRERO,IGUALA,DE,LA,INDEPENDENCIA
SINALOA,SALVADOR,ALVARADO	0.012	NUEVO,LEON,GUADALUPE
SINALOA,SALVADOR,ALVARADO	0.012	GUERRERO,ZIHUATANEJO,DE,AZUETA
SINALOA,SALVADOR,ALVARADO	0.008	JALISCO,TLAJOMULCO,DE,ZUÑIGA
SINALOA,SALVADOR,ALVARADO	0.025	DISTRITO,FEDERAL,TLALPAN
SINALOA,SALVADOR,ALVARADO	0.008	TAMAULIPAS,VICTORIA
SINALOA,SALVADOR,ALVARADO	0.033	MICHOACAN,HUETAMO
SINALOA,SALVADOR,ALVARADO	0.008	CHIHUAHUA,GUERRERO
SINALOA,SALVADOR,ALVARADO	0.008	SONORA,CANANEA
SINALOA,SALVADOR,ALVARADO	0.008	NUEVO,LEON,SANTA,CATARINA
SINALOA,SALVADOR,ALVARADO	0.008	TABASCO,HUIMANGUILLO
SINALOA,SALVADOR,ALVARADO	0.029	VERACRUZ,ACAJETE
SINALOA,SALVADOR,ALVARADO	0.016	MICHOACAN,SAN,LUCAS
SINALOA,SALVADOR,ALVARADO	0.008	DURANGO,MEZQUITAL
SINALOA,SALVADOR,ALVARADO	0.008	GUERRERO,TLAPA,DE,COMONFORT
SINALOA,SALVADOR,ALVARADO	0.094	SONORA,ARIZPE
SINALOA,SALVADOR,ALVARADO	0.012	DISTRITO,FEDERAL,AZCAPOTZALCO
SINALOA,SALVADOR,ALVARADO	0.008	MICHOACAN,TANHUATO
SINALOA,SALVADOR,ALVARADO	0.008	VERACRUZ,ISLA
SINALOA,SALVADOR,ALVARADO	0.029	MICHOACAN,CARACUARO
SINALOA,SALVADOR,ALVARADO	0.008	JALISCO,QUITUPAN
SINALOA,SALVADOR,ALVARADO	0.012	OAXACA,SANTA,MARIA,HUATULCO
SINALOA,SALVADOR,ALVARADO	0.008	MICHOACAN,LAGUNILLAS
SINALOA,SALVADOR,ALVARADO	0.008	MICHOACAN,TANGAMANDAPIO
GUERRERO,CHILPANCINGO,DE,LOS,BRAVO	0.005	TAMAULIPAS,NUEVO,LAREDO
GUERRERO,CHILPANCINGO,DE,LOS,BRAVO	0.009	MICHOACAN,APATZINGAN
GUERRERO,CHILPANCINGO,DE,LOS,BRAVO	0.005	MICHOACAN,LAZARO,CARDENAS
GUERRERO,CHILPANCINGO,DE,LOS,BRAVO	0.019	SONORA,HERMOSILLO
GUERRERO,CHILPANCINGO,DE,LOS,BRAVO	0.005	QUINTANA,ROO,BENITO,JUAREZ
GUERRERO,CHILPANCINGO,DE,LOS,BRAVO	0.009	GUERRERO,IGUALA,DE,LA,INDEPENDENCIA
GUERRERO,CHILPANCINGO,DE,LOS,BRAVO	0.005	NUEVO,LEON,GUADALUPE
GUERRERO,CHILPANCINGO,DE,LOS,BRAVO	0.005	GUERRERO,ZIHUATANEJO,DE,AZUETA
GUERRERO,CHILPANCINGO,DE,LOS,BRAVO	0.011	DISTRITO,FEDERAL,TLALPAN
GUERRERO,CHILPANCINGO,DE,LOS,BRAVO	0.014	MICHOACAN,HUETAMO
GUERRERO,CHILPANCINGO,DE,LOS,BRAVO	0.012	VERACRUZ,ACAJETE
GUERRERO,CHILPANCINGO,DE,LOS,BRAVO	0.007	MICHOACAN,SAN,LUCAS
GUERRERO,CHILPANCINGO,DE,LOS,BRAVO	0.040	SONORA,ARIZPE
GUERRERO,CHILPANCINGO,DE,LOS,BRAVO	0.005	DISTRITO,FEDERAL,AZCAPOTZALCO
GUERRERO,CHILPANCINGO,DE,LOS,BRAVO	0.012	MICHOACAN,CARACUARO
GUERRERO,CHILPANCINGO,DE,LOS,BRAVO	0.005	OAXACA,SANTA,MARIA,HUATULCO
MEXICO,NEZAHUALCOYOTL	0.006	MICHOACAN,APATZINGAN
MEXICO,NEZAHUALCOYOTL	0.013	SONORA,HERMOSILLO
MEXICO,NEZAHUALCOYOTL	0.006	GUERRERO,IGUALA,DE,LA,INDEPENDENCIA
MEXICO,NEZAHUALCOYOTL	0.007	DISTRITO,FEDERAL,TLALPAN
MEXICO,NEZAHUALCOYOTL	0.009	MICHOACAN,HUETAMO
MEXICO,NEZAHUALCOYOTL	0.008	VERACRUZ,ACAJETE
MEXICO,NEZAHUALCOYOTL	0.027	SONORA,ARIZPE
MEXICO,NEZAHUALCOYOTL	0.008	MICHOACAN,CARACUARO
TAMAULIPAS,NUEVO,LAREDO	0.009	MICHOACAN,APATZINGAN
TAMAULIPAS,NUEVO,LAREDO	0.005	MICHOACAN,LAZARO,CARDENAS
TAMAULIPAS,NUEVO,LAREDO	0.019	SONORA,HERMOSILLO
TAMAULIPAS,NUEVO,LAREDO	0.005	QUINTANA,ROO,BENITO,JUAREZ
TAMAULIPAS,NUEVO,LAREDO	0.009	GUERRERO,IGUALA,DE,LA,INDEPENDENCIA
TAMAULIPAS,NUEVO,LAREDO	0.005	NUEVO,LEON,GUADALUPE
TAMAULIPAS,NUEVO,LAREDO	0.005	GUERRERO,ZIHUATANEJO,DE,AZUETA
TAMAULIPAS,NUEVO,LAREDO	0.011	DISTRITO,FEDERAL,TLALPAN
TAMAULIPAS,NUEVO,LAREDO	0.014	MICHOACAN,HUETAMO
TAMAULIPAS,NUEVO,LAREDO	0.012	VERACRUZ,ACAJETE
TAMAULIPAS,NUEVO,LAREDO	0.007	MICHOACAN,SAN,LUCAS
TAMAULIPAS,NUEVO,LAREDO	0.040	SONORA,ARIZPE
TAMAULIPAS,NUEVO,LAREDO	0.005	DISTRITO,FEDERAL,AZCAPOTZALCO
TAMAULIPAS,NUEVO,LAREDO	0.012	MICHOACAN,CARACUARO
TAMAULIPAS,NUEVO,LAREDO	0.005	OAXACA,SANTA,MARIA,HUATULCO
MICHOACAN,APATZINGAN	0.006	DURANGO,PUEBLO,NUEVO
MICHOACAN,APATZINGAN	0.009	MICHOACAN,LAZARO,CARDENAS
MICHOACAN,APATZINGAN	0.032	SONORA,HERMOSILLO
MICHOACAN,APATZINGAN	0.009	QUINTANA,ROO,BENITO,JUAREZ
MICHOACAN,APATZINGAN	0.006	DISTRITO,FEDERAL,GUSTAVO,A.,MADERO
MICHOACAN,APATZINGAN	0.015	GUERRERO,IGUALA,DE,LA,INDEPENDENCIA
MICHOACAN,APATZINGAN	0.009	NUEVO,LEON,GUADALUPE
MICHOACAN,APATZINGAN	0.009	GUERRERO,ZIHUATANEJO,DE,AZUETA
MICHOACAN,APATZINGAN	0.006	JALISCO,TLAJOMULCO,DE,ZUÑIGA
MICHOACAN,APATZINGAN	0.018	DISTRITO,FEDERAL,TLALPAN
MICHOACAN,APATZINGAN	0.006	TAMAULIPAS,VICTORIA
MICHOACAN,APATZINGAN	0.023	MICHOACAN,HUETAMO
MICHOACAN,APATZINGAN	0.006	CHIHUAHUA,GUERRERO
MICHOACAN,APATZINGAN	0.006	SONORA,CANANEA
MICHOACAN,APATZINGAN	0.006	NUEVO,LEON,SANTA,CATARINA
MICHOACAN,APATZINGAN	0.006	TABASCO,HUIMANGUILLO
MICHOACAN,APATZINGAN	0.021	VERACRUZ,ACAJETE
MICHOACAN,APATZINGAN	0.012	MICHOACAN,SAN,LUCAS
MICHOACAN,APATZINGAN	0.006	DURANGO,MEZQUITAL
MICHOACAN,APATZINGAN	0.006	GUERRERO,TLAPA,DE,COMONFORT
MICHOACAN,APATZINGAN	0.067	SONORA,ARIZPE
MICHOACAN,APATZINGAN	0.009	DISTRITO,FEDERAL,AZCAPOTZALCO
MICHOACAN,APATZINGAN	0.006	MICHOACAN,TANHUATO
MICHOACAN,APATZINGAN	0.006	VERACRUZ,ISLA
MICHOACAN,APATZINGAN	0.021	MICHOACAN,CARACUARO
MICHOACAN,APATZINGAN	0.006	JALISCO,QUITUPAN
MICHOACAN,APATZINGAN	0.009	OAXACA,SANTA,MARIA,HUATULCO
MICHOACAN,APATZINGAN	0.006	MICHOACAN,LAGUNILLAS
MICHOACAN,APATZINGAN	0.006	MICHOACAN,TANGAMANDAPIO
GUERRERO,PETATLAN	0.012	GUERRERO,PUNGARABATO
GUERRERO,PETATLAN	0.007	DISTRITO,FEDERAL,IZTAPALAPA
GUERRERO,PETATLAN	0.007	SONORA,CAJEME
GUERRERO,PETATLAN	0.007	GUERRERO,TECPAN,DE,GALEANA
GUERRERO,PETATLAN	0.007	AGUASCALIENTES,AGUASCALIENTES
GUERRERO,PETATLAN	0.007	CHIHUAHUA,ASCENSION
GUERRERO,PETATLAN	0.007	SINALOA,MOCORITO
GUERRERO,PETATLAN	0.007	GUERRERO,TAXCO,DE,ALARCON
GUERRERO,PETATLAN	0.007	SINALOA,ELOTA
GUERRERO,PETATLAN	0.007	SINALOA,COSALA
GUERRERO,PETATLAN	0.007	CHIAPAS,TAPACHULA
GUERRERO,PETATLAN	0.007	GUERRERO,COAHUAYUTLA,DE,JOSE,MARIA,IZAZAGA
GUERRERO,PETATLAN	0.009	CHIAPAS,FRONTERA,COMALAPA
GUERRERO,PETATLAN	0.007	GUANAJUATO,CUERAMARO
GUERRERO,PETATLAN	0.012	QUINTANA,ROO,SOLIDARIDAD
GUERRERO,PETATLAN	0.007	CHIHUAHUA,OCAMPO
GUERRERO,PETATLAN	0.007	MICHOACAN,ECUANDUREO
GUERRERO,PETATLAN	0.007	VERACRUZ,XALAPA
GUERRERO,PUNGARABATO	0.009	DISTRITO,FEDERAL,IZTAPALAPA
GUERRERO,PUNGARABATO	0.006	BAJA,CALIFORNIA,MEXICALI
GUERRERO,PUNGARABATO	0.009	SONORA,CAJEME
GUERRERO,PUNGARABATO	0.009	GUERRERO,TECPAN,DE,GALEANA
GUERRERO,PUNGARABATO	0.009	AGUASCALIENTES,AGUASCALIENTES
GUERRERO,PUNGARABATO	0.009	CHIHUAHUA,ASCENSION
GUERRERO,PUNGARABATO	0.009	SINALOA,MOCORITO
GUERRERO,PUNGARABATO	0.009	GUERRERO,TAXCO,DE,ALARCON
GUERRERO,PUNGARABATO	0.006	VERACRUZ,VERACRUZ
GUERRERO,PUNGARABATO	0.009	SINALOA,ELOTA
GUERRERO,PUNGARABATO	0.009	SINALOA,COSALA
GUERRERO,PUNGARABATO	0.009	CHIAPAS,TAPACHULA
GUERRERO,PUNGARABATO	0.006	MICHOACAN,TEPALCATEPEC
GUERRERO,PUNGARABATO	0.006	DISTRITO,FEDERAL,MIGUEL,HIDALGO
GUERRERO,PUNGARABATO	0.006	MEXICO,IXTAPALUCA
GUERRERO,PUNGARABATO	0.009	GUERRERO,COAHUAYUTLA,DE,JOSE,MARIA,IZAZAGA
GUERRERO,PUNGARABATO	0.006	MICHOACAN,AGUILILLA
GUERRERO,PUNGARABATO	0.006	CAMPECHE,CARMEN
GUERRERO,PUNGARABATO	0.006	MICHOACAN,ZIRACUARETIRO
GUERRERO,PUNGARABATO	0.012	CHIAPAS,FRONTERA,COMALAPA
GUERRERO,PUNGARABATO	0.009	GUANAJUATO,CUERAMARO
GUERRERO,PUNGARABATO	0.015	QUINTANA,ROO,SOLIDARIDAD
GUERRERO,PUNGARABATO	0.009	CHIHUAHUA,OCAMPO
GUERRERO,PUNGARABATO	0.006	MICHOACAN,TURICATO
GUERRERO,PUNGARABATO	0.009	MICHOACAN,ECUANDUREO
GUERRERO,PUNGARABATO	0.006	VERACRUZ,COATZACOALCOS
GUERRERO,PUNGARABATO	0.009	VERACRUZ,XALAPA
GUERRERO,PUNGARABATO	0.006	CHIAPAS,REFORMA
GUERRERO,PUNGARABATO	0.006	MICHOACAN,JIQUILPAN
GUERRERO,PUNGARABATO	0.006	NUEVO,LEON,MARIN
GUERRERO,PUNGARABATO	0.006	QUERETARO,CORREGIDORA
DURANGO,PUEBLO,NUEVO	0.013	SONORA,HERMOSILLO
DURANGO,PUEBLO,NUEVO	0.006	GUERRERO,IGUALA,DE,LA,INDEPENDENCIA
DURANGO,PUEBLO,NUEVO	0.007	DISTRITO,FEDERAL,TLALPAN
DURANGO,PUEBLO,NUEVO	0.009	MICHOACAN,HUETAMO
DURANGO,PUEBLO,NUEVO	0.008	VERACRUZ,ACAJETE
DURANGO,PUEBLO,NUEVO	0.027	SONORA,ARIZPE
DURANGO,PUEBLO,NUEVO	0.008	MICHOACAN,CARACUARO
DISTRITO,FEDERAL,IZTAPALAPA	0.005	SONORA,CAJEME
DISTRITO,FEDERAL,IZTAPALAPA	0.005	GUERRERO,TECPAN,DE,GALEANA
DISTRITO,FEDERAL,IZTAPALAPA	0.005	AGUASCALIENTES,AGUASCALIENTES
DISTRITO,FEDERAL,IZTAPALAPA	0.005	CHIHUAHUA,ASCENSION
DISTRITO,FEDERAL,IZTAPALAPA	0.005	SINALOA,MOCORITO
DISTRITO,FEDERAL,IZTAPALAPA	0.005	GUERRERO,TAXCO,DE,ALARCON
DISTRITO,FEDERAL,IZTAPALAPA	0.005	SINALOA,ELOTA
DISTRITO,FEDERAL,IZTAPALAPA	0.005	SINALOA,COSALA
DISTRITO,FEDERAL,IZTAPALAPA	0.005	CHIAPAS,TAPACHULA
DISTRITO,FEDERAL,IZTAPALAPA	0.005	GUERRERO,COAHUAYUTLA,DE,JOSE,MARIA,IZAZAGA
DISTRITO,FEDERAL,IZTAPALAPA	0.007	CHIAPAS,FRONTERA,COMALAPA
DISTRITO,FEDERAL,IZTAPALAPA	0.005	GUANAJUATO,CUERAMARO
DISTRITO,FEDERAL,IZTAPALAPA	0.009	QUINTANA,ROO,SOLIDARIDAD
DISTRITO,FEDERAL,IZTAPALAPA	0.005	CHIHUAHUA,OCAMPO
DISTRITO,FEDERAL,IZTAPALAPA	0.005	MICHOACAN,ECUANDUREO
DISTRITO,FEDERAL,IZTAPALAPA	0.005	VERACRUZ,XALAPA
BAJA,CALIFORNIA,MEXICALI	0.006	QUINTANA,ROO,SOLIDARIDAD
SONORA,CAJEME	0.005	GUERRERO,TECPAN,DE,GALEANA
SONORA,CAJEME	0.005	AGUASCALIENTES,AGUASCALIENTES
SONORA,CAJEME	0.005	CHIHUAHUA,ASCENSION
SONORA,CAJEME	0.005	SINALOA,MOCORITO
SONORA,CAJEME	0.005	GUERRERO,TAXCO,DE,ALARCON
SONORA,CAJEME	0.005	SINALOA,ELOTA
SONORA,CAJEME	0.005	SINALOA,COSALA
SONORA,CAJEME	0.005	CHIAPAS,TAPACHULA
SONORA,CAJEME	0.005	GUERRERO,COAHUAYUTLA,DE,JOSE,MARIA,IZAZAGA
SONORA,CAJEME	0.007	CHIAPAS,FRONTERA,COMALAPA
SONORA,CAJEME	0.005	GUANAJUATO,CUERAMARO
SONORA,CAJEME	0.009	QUINTANA,ROO,SOLIDARIDAD
SONORA,CAJEME	0.005	CHIHUAHUA,OCAMPO
SONORA,CAJEME	0.005	MICHOACAN,ECUANDUREO
SONORA,CAJEME	0.005	VERACRUZ,XALAPA
MICHOACAN,LAZARO,CARDENAS	0.019	SONORA,HERMOSILLO
MICHOACAN,LAZARO,CARDENAS	0.005	QUINTANA,ROO,BENITO,JUAREZ
MICHOACAN,LAZARO,CARDENAS	0.009	GUERRERO,IGUALA,DE,LA,INDEPENDENCIA
MICHOACAN,LAZARO,CARDENAS	0.005	NUEVO,LEON,GUADALUPE
MICHOACAN,LAZARO,CARDENAS	0.005	GUERRERO,ZIHUATANEJO,DE,AZUETA
MICHOACAN,LAZARO,CARDENAS	0.011	DISTRITO,FEDERAL,TLALPAN
MICHOACAN,LAZARO,CARDENAS	0.014	MICHOACAN,HUETAMO
MICHOACAN,LAZARO,CARDENAS	0.012	VERACRUZ,ACAJETE
MICHOACAN,LAZARO,CARDENAS	0.007	MICHOACAN,SAN,LUCAS
MICHOACAN,LAZARO,CARDENAS	0.040	SONORA,ARIZPE
MICHOACAN,LAZARO,CARDENAS	0.005	DISTRITO,FEDERAL,AZCAPOTZALCO
MICHOACAN,LAZARO,CARDENAS	0.012	MICHOACAN,CARACUARO
MICHOACAN,LAZARO,CARDENAS	0.005	OAXACA,SANTA,MARIA,HUATULCO
GUERRERO,COYUCA,DE,CATALAN	0.006	SONORA,HERMOSILLO
GUERRERO,COYUCA,DE,CATALAN	0.013	SONORA,ARIZPE
GUERRERO,TECPAN,DE,GALEANA	0.005	AGUASCALIENTES,AGUASCALIENTES
GUERRERO,TECPAN,DE,GALEANA	0.005	CHIHUAHUA,ASCENSION
GUERRERO,TECPAN,DE,GALEANA	0.005	SINALOA,MOCORITO
GUERRERO,TECPAN,DE,GALEANA	0.005	GUERRERO,TAXCO,DE,ALARCON
GUERRERO,TECPAN,DE,GALEANA	0.005	SINALOA,ELOTA
GUERRERO,TECPAN,DE,GALEANA	0.005	SINALOA,COSALA
GUERRERO,TECPAN,DE,GALEANA	0.005	CHIAPAS,TAPACHULA
GUERRERO,TECPAN,DE,GALEANA	0.005	GUERRERO,COAHUAYUTLA,DE,JOSE,MARIA,IZAZAGA
GUERRERO,TECPAN,DE,GALEANA	0.007	CHIAPAS,FRONTERA,COMALAPA
GUERRERO,TECPAN,DE,GALEANA	0.005	GUANAJUATO,CUERAMARO
GUERRERO,TECPAN,DE,GALEANA	0.009	QUINTANA,ROO,SOLIDARIDAD
GUERRERO,TECPAN,DE,GALEANA	0.005	CHIHUAHUA,OCAMPO
GUERRERO,TECPAN,DE,GALEANA	0.005	MICHOACAN,ECUANDUREO
GUERRERO,TECPAN,DE,GALEANA	0.005	VERACRUZ,XALAPA
SONORA,HERMOSILLO	0.006	CHIHUAHUA,CUAUHTEMOC
SONORA,HERMOSILLO	0.019	QUINTANA,ROO,BENITO,JUAREZ
SONORA,HERMOSILLO	0.013	DISTRITO,FEDERAL,GUSTAVO,A.,MADERO
SONORA,HERMOSILLO	0.032	GUERRERO,IGUALA,DE,LA,INDEPENDENCIA
SONORA,HERMOSILLO	0.019	NUEVO,LEON,GUADALUPE
SONORA,HERMOSILLO	0.019	GUERRERO,ZIHUATANEJO,DE,AZUETA
SONORA,HERMOSILLO	0.013	JALISCO,TLAJOMULCO,DE,ZUÑIGA
SONORA,HERMOSILLO	0.006	BAJA,CALIFORNIA,ENSENADA
SONORA,HERMOSILLO	0.006	GUERRERO,LA,UNION,DE,ISIDORO,MONTES,DE,OCA
SONORA,HERMOSILLO	0.006	SONORA,CABORCA
SONORA,HERMOSILLO	0.039	DISTRITO,FEDERAL,TLALPAN
SONORA,HERMOSILLO	0.013	TAMAULIPAS,VICTORIA
SONORA,HERMOSILLO	0.052	MICHOACAN,HUETAMO
SONORA,HERMOSILLO	0.013	CHIHUAHUA,GUERRERO
SONORA,HERMOSILLO	0.006	GUERRERO,TELOLOAPAN
SONORA,HERMOSILLO	0.013	SONORA,CANANEA
SONORA,HERMOSILLO	0.006	TABASCO,CENTRO
SONORA,HERMOSILLO	0.006	NUEVO,LEON,APODACA
SONORA,HERMOSILLO	0.013	NUEVO,LEON,SANTA,CATARINA
SONORA,HERMOSILLO	0.013	TABASCO,HUIMANGUILLO
SONORA,HERMOSILLO	0.045	VERACRUZ,ACAJETE
SONORA,HERMOSILLO	0.006	SONORA,NAVOJOA
SONORA,HERMOSILLO	0.026	MICHOACAN,SAN,LUCAS
SONORA,HERMOSILLO	0.006	MEXICO,TOLUCA
SONORA,HERMOSILLO	0.006	DISTRITO,FEDERAL,COYOACAN
SONORA,HERMOSILLO	0.013	DURANGO,MEZQUITAL
SONORA,HERMOSILLO	0.013	GUERRERO,TLAPA,DE,COMONFORT
SONORA,HERMOSILLO	0.148	SONORA,ARIZPE
SONORA,HERMOSILLO	0.006	CHIAPAS,COMITAN,DE,DOMINGUEZ
SONORA,HERMOSILLO	0.006	SONORA,ALTAR
SONORA,HERMOSILLO	0.019	DISTRITO,FEDERAL,AZCAPOTZALCO
SONORA,HERMOSILLO	0.006	GUANAJUATO,SALAMANCA
SONORA,HERMOSILLO	0.013	MICHOACAN,TANHUATO
SONORA,HERMOSILLO	0.006	TABASCO,CUNDUACAN
SONORA,HERMOSILLO	0.006	MICHOACAN,HIDALGO
SONORA,HERMOSILLO	0.006	MICHOACAN,MARAVATIO
SONORA,HERMOSILLO	0.006	MICHOACAN,YURECUARO
SONORA,HERMOSILLO	0.013	VERACRUZ,ISLA
SONORA,HERMOSILLO	0.006	CHIHUAHUA,CHINIPAS
SONORA,HERMOSILLO	0.006	NAYARIT,ROSAMORADA
SONORA,HERMOSILLO	0.006	MEXICO,ACOLMAN
SONORA,HERMOSILLO	0.045	MICHOACAN,CARACUARO
SONORA,HERMOSILLO	0.013	JALISCO,QUITUPAN
SONORA,HERMOSILLO	0.019	OAXACA,SANTA,MARIA,HUATULCO
SONORA,HERMOSILLO	0.006	MEXICO,VILLA,GUERRERO
SONORA,HERMOSILLO	0.013	MICHOACAN,LAGUNILLAS
SONORA,HERMOSILLO	0.006	MICHOACAN,PUREPERO
SONORA,HERMOSILLO	0.013	MICHOACAN,TANGAMANDAPIO
SONORA,HERMOSILLO	0.006	GUERRERO,AZOYU
SONORA,HERMOSILLO	0.006	MEXICO,ZACUALPAN
SONORA,HERMOSILLO	0.006	VERACRUZ,AMATLAN,DE,LOS,REYES
SONORA,HERMOSILLO	0.006	MEXICO,RAYON
SONORA,HERMOSILLO	0.006	VERACRUZ,JAMAPA
AGUASCALIENTES,AGUASCALIENTES	0.005	CHIHUAHUA,ASCENSION
AGUASCALIENTES,AGUASCALIENTES	0.005	SINALOA,MOCORITO
AGUASCALIENTES,AGUASCALIENTES	0.005	GUERRERO,TAXCO,DE,ALARCON
AGUASCALIENTES,AGUASCALIENTES	0.005	SINALOA,ELOTA
AGUASCALIENTES,AGUASCALIENTES	0.005	SINALOA,COSALA
AGUASCALIENTES,AGUASCALIENTES	0.005	CHIAPAS,TAPACHULA
AGUASCALIENTES,AGUASCALIENTES	0.005	GUERRERO,COAHUAYUTLA,DE,JOSE,MARIA,IZAZAGA
AGUASCALIENTES,AGUASCALIENTES	0.007	CHIAPAS,FRONTERA,COMALAPA
AGUASCALIENTES,AGUASCALIENTES	0.005	GUANAJUATO,CUERAMARO
AGUASCALIENTES,AGUASCALIENTES	0.009	QUINTANA,ROO,SOLIDARIDAD
AGUASCALIENTES,AGUASCALIENTES	0.005	CHIHUAHUA,OCAMPO
AGUASCALIENTES,AGUASCALIENTES	0.005	MICHOACAN,ECUANDUREO
AGUASCALIENTES,AGUASCALIENTES	0.005	VERACRUZ,XALAPA
CHIHUAHUA,ASCENSION	0.005	SINALOA,MOCORITO
CHIHUAHUA,ASCENSION	0.005	GUERRERO,TAXCO,DE,ALARCON
CHIHUAHUA,ASCENSION	0.005	SINALOA,ELOTA
CHIHUAHUA,ASCENSION	0.005	SINALOA,COSALA
CHIHUAHUA,ASCENSION	0.005	CHIAPAS,TAPACHULA
CHIHUAHUA,ASCENSION	0.005	GUERRERO,COAHUAYUTLA,DE,JOSE,MARIA,IZAZAGA
CHIHUAHUA,ASCENSION	0.007	CHIAPAS,FRONTERA,COMALAPA
CHIHUAHUA,ASCENSION	0.005	GUANAJUATO,CUERAMARO
CHIHUAHUA,ASCENSION	0.009	QUINTANA,ROO,SOLIDARIDAD
CHIHUAHUA,ASCENSION	0.005	CHIHUAHUA,OCAMPO
CHIHUAHUA,ASCENSION	0.005	MICHOACAN,ECUANDUREO
CHIHUAHUA,ASCENSION	0.005	VERACRUZ,XALAPA
SINALOA,MOCORITO	0.005	GUERRERO,TAXCO,DE,ALARCON
SINALOA,MOCORITO	0.005	SINALOA,ELOTA
SINALOA,MOCORITO	0.005	SINALOA,COSALA
SINALOA,MOCORITO	0.005	CHIAPAS,TAPACHULA
SINALOA,MOCORITO	0.005	GUERRERO,COAHUAYUTLA,DE,JOSE,MARIA,IZAZAGA
SINALOA,MOCORITO	0.007	CHIAPAS,FRONTERA,COMALAPA
SINALOA,MOCORITO	0.005	GUANAJUATO,CUERAMARO
SINALOA,MOCORITO	0.009	QUINTANA,ROO,SOLIDARIDAD
SINALOA,MOCORITO	0.005	CHIHUAHUA,OCAMPO
SINALOA,MOCORITO	0.005	MICHOACAN,ECUANDUREO
SINALOA,MOCORITO	0.005	VERACRUZ,XALAPA
GUERRERO,TAXCO,DE,ALARCON	0.005	SINALOA,ELOTA
GUERRERO,TAXCO,DE,ALARCON	0.005	SINALOA,COSALA
GUERRERO,TAXCO,DE,ALARCON	0.005	CHIAPAS,TAPACHULA
GUERRERO,TAXCO,DE,ALARCON	0.005	GUERRERO,COAHUAYUTLA,DE,JOSE,MARIA,IZAZAGA
GUERRERO,TAXCO,DE,ALARCON	0.007	CHIAPAS,FRONTERA,COMALAPA
GUERRERO,TAXCO,DE,ALARCON	0.005	GUANAJUATO,CUERAMARO
GUERRERO,TAXCO,DE,ALARCON	0.009	QUINTANA,ROO,SOLIDARIDAD
GUERRERO,TAXCO,DE,ALARCON	0.005	CHIHUAHUA,OCAMPO
GUERRERO,TAXCO,DE,ALARCON	0.005	MICHOACAN,ECUANDUREO
GUERRERO,TAXCO,DE,ALARCON	0.005	VERACRUZ,XALAPA
CHIHUAHUA,CUAUHTEMOC	0.013	SONORA,ARIZPE
QUINTANA,ROO,BENITO,JUAREZ	0.009	GUERRERO,IGUALA,DE,LA,INDEPENDENCIA
QUINTANA,ROO,BENITO,JUAREZ	0.005	NUEVO,LEON,GUADALUPE
QUINTANA,ROO,BENITO,JUAREZ	0.005	GUERRERO,ZIHUATANEJO,DE,AZUETA
QUINTANA,ROO,BENITO,JUAREZ	0.011	DISTRITO,FEDERAL,TLALPAN
QUINTANA,ROO,BENITO,JUAREZ	0.014	MICHOACAN,HUETAMO
QUINTANA,ROO,BENITO,JUAREZ	0.012	VERACRUZ,ACAJETE
QUINTANA,ROO,BENITO,JUAREZ	0.007	MICHOACAN,SAN,LUCAS
QUINTANA,ROO,BENITO,JUAREZ	0.040	SONORA,ARIZPE
QUINTANA,ROO,BENITO,JUAREZ	0.005	DISTRITO,FEDERAL,AZCAPOTZALCO
QUINTANA,ROO,BENITO,JUAREZ	0.012	MICHOACAN,CARACUARO
QUINTANA,ROO,BENITO,JUAREZ	0.005	OAXACA,SANTA,MARIA,HUATULCO
DISTRITO,FEDERAL,GUSTAVO,A.,MADERO	0.006	GUERRERO,IGUALA,DE,LA,INDEPENDENCIA
DISTRITO,FEDERAL,GUSTAVO,A.,MADERO	0.007	DISTRITO,FEDERAL,TLALPAN
DISTRITO,FEDERAL,GUSTAVO,A.,MADERO	0.009	MICHOACAN,HUETAMO
DISTRITO,FEDERAL,GUSTAVO,A.,MADERO	0.008	VERACRUZ,ACAJETE
DISTRITO,FEDERAL,GUSTAVO,A.,MADERO	0.027	SONORA,ARIZPE
DISTRITO,FEDERAL,GUSTAVO,A.,MADERO	0.008	MICHOACAN,CARACUARO
GUERRERO,IGUALA,DE,LA,INDEPENDENCIA	0.009	NUEVO,LEON,GUADALUPE
GUERRERO,IGUALA,DE,LA,INDEPENDENCIA	0.009	GUERRERO,ZIHUATANEJO,DE,AZUETA
GUERRERO,IGUALA,DE,LA,INDEPENDENCIA	0.006	JALISCO,TLAJOMULCO,DE,ZUÑIGA
GUERRERO,IGUALA,DE,LA,INDEPENDENCIA	0.018	DISTRITO,FEDERAL,TLALPAN
GUERRERO,IGUALA,DE,LA,INDEPENDENCIA	0.006	TAMAULIPAS,VICTORIA
GUERRERO,IGUALA,DE,LA,INDEPENDENCIA	0.023	MICHOACAN,HUETAMO
GUERRERO,IGUALA,DE,LA,INDEPENDENCIA	0.006	CHIHUAHUA,GUERRERO
GUERRERO,IGUALA,DE,LA,INDEPENDENCIA	0.006	SONORA,CANANEA
GUERRERO,IGUALA,DE,LA,INDEPENDENCIA	0.006	NUEVO,LEON,SANTA,CATARINA
GUERRERO,IGUALA,DE,LA,INDEPENDENCIA	0.006	TABASCO,HUIMANGUILLO
GUERRERO,IGUALA,DE,LA,INDEPENDENCIA	0.021	VERACRUZ,ACAJETE
GUERRERO,IGUALA,DE,LA,INDEPENDENCIA	0.012	MICHOACAN,SAN,LUCAS
GUERRERO,IGUALA,DE,LA,INDEPENDENCIA	0.006	DURANGO,MEZQUITAL
GUERRERO,IGUALA,DE,LA,INDEPENDENCIA	0.006	GUERRERO,TLAPA,DE,COMONFORT
GUERRERO,IGUALA,DE,LA,INDEPENDENCIA	0.067	SONORA,ARIZPE
GUERRERO,IGUALA,DE,LA,INDEPENDENCIA	0.009	DISTRITO,FEDERAL,AZCAPOTZALCO
GUERRERO,IGUALA,DE,LA,INDEPENDENCIA	0.006	MICHOACAN,TANHUATO
GUERRERO,IGUALA,DE,LA,INDEPENDENCIA	0.006	VERACRUZ,ISLA
GUERRERO,IGUALA,DE,LA,INDEPENDENCIA	0.021	MICHOACAN,CARACUARO
GUERRERO,IGUALA,DE,LA,INDEPENDENCIA	0.006	JALISCO,QUITUPAN
GUERRERO,IGUALA,DE,LA,INDEPENDENCIA	0.009	OAXACA,SANTA,MARIA,HUATULCO
GUERRERO,IGUALA,DE,LA,INDEPENDENCIA	0.006	MICHOACAN,LAGUNILLAS
GUERRERO,IGUALA,DE,LA,INDEPENDENCIA	0.006	MICHOACAN,TANGAMANDAPIO
NUEVO,LEON,GUADALUPE	0.005	GUERRERO,ZIHUATANEJO,DE,AZUETA
NUEVO,LEON,GUADALUPE	0.011	DISTRITO,FEDERAL,TLALPAN
NUEVO,LEON,GUADALUPE	0.014	MICHOACAN,HUETAMO
NUEVO,LEON,GUADALUPE	0.012	VERACRUZ,ACAJETE
NUEVO,LEON,GUADALUPE	0.007	MICHOACAN,SAN,LUCAS
NUEVO,LEON,GUADALUPE	0.040	SONORA,ARIZPE
NUEVO,LEON,GUADALUPE	0.005	DISTRITO,FEDERAL,AZCAPOTZALCO
NUEVO,LEON,GUADALUPE	0.012	MICHOACAN,CARACUARO
NUEVO,LEON,GUADALUPE	0.005	OAXACA,SANTA,MARIA,HUATULCO
GUERRERO,ZIHUATANEJO,DE,AZUETA	0.011	DISTRITO,FEDERAL,TLALPAN
GUERRERO,ZIHUATANEJO,DE,AZUETA	0.014	MICHOACAN,HUETAMO
GUERRERO,ZIHUATANEJO,DE,AZUETA	0.012	VERACRUZ,ACAJETE
GUERRERO,ZIHUATANEJO,DE,AZUETA	0.007	MICHOACAN,SAN,LUCAS
GUERRERO,ZIHUATANEJO,DE,AZUETA	0.040	SONORA,ARIZPE
GUERRERO,ZIHUATANEJO,DE,AZUETA	0.005	DISTRITO,FEDERAL,AZCAPOTZALCO
GUERRERO,ZIHUATANEJO,DE,AZUETA	0.012	MICHOACAN,CARACUARO
GUERRERO,ZIHUATANEJO,DE,AZUETA	0.005	OAXACA,SANTA,MARIA,HUATULCO
JALISCO,TLAJOMULCO,DE,ZUÑIGA	0.007	DISTRITO,FEDERAL,TLALPAN
JALISCO,TLAJOMULCO,DE,ZUÑIGA	0.009	MICHOACAN,HUETAMO
JALISCO,TLAJOMULCO,DE,ZUÑIGA	0.008	VERACRUZ,ACAJETE
JALISCO,TLAJOMULCO,DE,ZUÑIGA	0.027	SONORA,ARIZPE
JALISCO,TLAJOMULCO,DE,ZUÑIGA	0.008	MICHOACAN,CARACUARO
VERACRUZ,VERACRUZ	0.006	QUINTANA,ROO,SOLIDARIDAD
BAJA,CALIFORNIA,ENSENADA	0.013	SONORA,ARIZPE
GUERRERO,LA,UNION,DE,ISIDORO,MONTES,DE,OCA	0.013	SONORA,ARIZPE
SONORA,CABORCA	0.013	SONORA,ARIZPE
SINALOA,ELOTA	0.005	SINALOA,COSALA
SINALOA,ELOTA	0.005	CHIAPAS,TAPACHULA
SINALOA,ELOTA	0.005	GUERRERO,COAHUAYUTLA,DE,JOSE,MARIA,IZAZAGA
SINALOA,ELOTA	0.007	CHIAPAS,FRONTERA,COMALAPA
SINALOA,ELOTA	0.005	GUANAJUATO,CUERAMARO
SINALOA,ELOTA	0.009	QUINTANA,ROO,SOLIDARIDAD
SINALOA,ELOTA	0.005	CHIHUAHUA,OCAMPO
SINALOA,ELOTA	0.005	MICHOACAN,ECUANDUREO
SINALOA,ELOTA	0.005	VERACRUZ,XALAPA
DISTRITO,FEDERAL,TLALPAN	0.007	TAMAULIPAS,VICTORIA
DISTRITO,FEDERAL,TLALPAN	0.028	MICHOACAN,HUETAMO
DISTRITO,FEDERAL,TLALPAN	0.007	CHIHUAHUA,GUERRERO
DISTRITO,FEDERAL,TLALPAN	0.007	SONORA,CANANEA
DISTRITO,FEDERAL,TLALPAN	0.007	NUEVO,LEON,SANTA,CATARINA
DISTRITO,FEDERAL,TLALPAN	0.007	TABASCO,HUIMANGUILLO
DISTRITO,FEDERAL,TLALPAN	0.025	VERACRUZ,ACAJETE
DISTRITO,FEDERAL,TLALPAN	0.014	MICHOACAN,SAN,LUCAS
DISTRITO,FEDERAL,TLALPAN	0.007	DURANGO,MEZQUITAL
DISTRITO,FEDERAL,TLALPAN	0.007	GUERRERO,TLAPA,DE,COMONFORT
DISTRITO,FEDERAL,TLALPAN	0.081	SONORA,ARIZPE
DISTRITO,FEDERAL,TLALPAN	0.011	DISTRITO,FEDERAL,AZCAPOTZALCO
DISTRITO,FEDERAL,TLALPAN	0.007	MICHOACAN,TANHUATO
DISTRITO,FEDERAL,TLALPAN	0.007	VERACRUZ,ISLA
DISTRITO,FEDERAL,TLALPAN	0.025	MICHOACAN,CARACUARO
DISTRITO,FEDERAL,TLALPAN	0.007	JALISCO,QUITUPAN
DISTRITO,FEDERAL,TLALPAN	0.011	OAXACA,SANTA,MARIA,HUATULCO
DISTRITO,FEDERAL,TLALPAN	0.007	MICHOACAN,LAGUNILLAS
DISTRITO,FEDERAL,TLALPAN	0.007	MICHOACAN,TANGAMANDAPIO
SINALOA,COSALA	0.005	CHIAPAS,TAPACHULA
SINALOA,COSALA	0.005	GUERRERO,COAHUAYUTLA,DE,JOSE,MARIA,IZAZAGA
SINALOA,COSALA	0.007	CHIAPAS,FRONTERA,COMALAPA
SINALOA,COSALA	0.005	GUANAJUATO,CUERAMARO
SINALOA,COSALA	0.009	QUINTANA,ROO,SOLIDARIDAD
SINALOA,COSALA	0.005	CHIHUAHUA,OCAMPO
SINALOA,COSALA	0.005	MICHOACAN,ECUANDUREO
SINALOA,COSALA	0.005	VERACRUZ,XALAPA
TAMAULIPAS,VICTORIA	0.009	MICHOACAN,HUETAMO
TAMAULIPAS,VICTORIA	0.008	VERACRUZ,ACAJETE
TAMAULIPAS,VICTORIA	0.027	SONORA,ARIZPE
TAMAULIPAS,VICTORIA	0.008	MICHOACAN,CARACUARO
MICHOACAN,HUETAMO	0.009	CHIHUAHUA,GUERRERO
MICHOACAN,HUETAMO	0.009	SONORA,CANANEA
MICHOACAN,HUETAMO	0.009	NUEVO,LEON,SANTA,CATARINA
MICHOACAN,HUETAMO	0.009	TABASCO,HUIMANGUILLO
MICHOACAN,HUETAMO	0.033	VERACRUZ,ACAJETE
MICHOACAN,HUETAMO	0.019	MICHOACAN,SAN,LUCAS
MICHOACAN,HUETAMO	0.009	DURANGO,MEZQUITAL
MICHOACAN,HUETAMO	0.009	GUERRERO,TLAPA,DE,COMONFORT
MICHOACAN,HUETAMO	0.108	SONORA,ARIZPE
MICHOACAN,HUETAMO	0.014	DISTRITO,FEDERAL,AZCAPOTZALCO
MICHOACAN,HUETAMO	0.009	MICHOACAN,TANHUATO
MICHOACAN,HUETAMO	0.009	VERACRUZ,ISLA
MICHOACAN,HUETAMO	0.033	MICHOACAN,CARACUARO
MICHOACAN,HUETAMO	0.009	JALISCO,QUITUPAN
MICHOACAN,HUETAMO	0.014	OAXACA,SANTA,MARIA,HUATULCO
MICHOACAN,HUETAMO	0.009	MICHOACAN,LAGUNILLAS
MICHOACAN,HUETAMO	0.009	MICHOACAN,TANGAMANDAPIO
CHIHUAHUA,GUERRERO	0.008	VERACRUZ,ACAJETE
CHIHUAHUA,GUERRERO	0.027	SONORA,ARIZPE
CHIHUAHUA,GUERRERO	0.008	MICHOACAN,CARACUARO
CHIAPAS,TAPACHULA	0.005	GUERRERO,COAHUAYUTLA,DE,JOSE,MARIA,IZAZAGA
CHIAPAS,TAPACHULA	0.007	CHIAPAS,FRONTERA,COMALAPA
CHIAPAS,TAPACHULA	0.005	GUANAJUATO,CUERAMARO
CHIAPAS,TAPACHULA	0.009	QUINTANA,ROO,SOLIDARIDAD
CHIAPAS,TAPACHULA	0.005	CHIHUAHUA,OCAMPO
CHIAPAS,TAPACHULA	0.005	MICHOACAN,ECUANDUREO
CHIAPAS,TAPACHULA	0.005	VERACRUZ,XALAPA
GUERRERO,TELOLOAPAN	0.013	SONORA,ARIZPE
MICHOACAN,TEPALCATEPEC	0.006	QUINTANA,ROO,SOLIDARIDAD
DISTRITO,FEDERAL,MIGUEL,HIDALGO	0.006	QUINTANA,ROO,SOLIDARIDAD
SONORA,CANANEA	0.008	VERACRUZ,ACAJETE
SONORA,CANANEA	0.027	SONORA,ARIZPE
SONORA,CANANEA	0.008	MICHOACAN,CARACUARO
TABASCO,CENTRO	0.013	SONORA,ARIZPE
NUEVO,LEON,APODACA	0.013	SONORA,ARIZPE
NUEVO,LEON,SANTA,CATARINA	0.008	VERACRUZ,ACAJETE
NUEVO,LEON,SANTA,CATARINA	0.027	SONORA,ARIZPE
NUEVO,LEON,SANTA,CATARINA	0.008	MICHOACAN,CARACUARO
MEXICO,IXTAPALUCA	0.006	QUINTANA,ROO,SOLIDARIDAD
TABASCO,HUIMANGUILLO	0.008	VERACRUZ,ACAJETE
TABASCO,HUIMANGUILLO	0.027	SONORA,ARIZPE
TABASCO,HUIMANGUILLO	0.008	MICHOACAN,CARACUARO
VERACRUZ,ACAJETE	0.016	MICHOACAN,SAN,LUCAS
VERACRUZ,ACAJETE	0.008	DURANGO,MEZQUITAL
VERACRUZ,ACAJETE	0.008	GUERRERO,TLAPA,DE,COMONFORT
VERACRUZ,ACAJETE	0.094	SONORA,ARIZPE
VERACRUZ,ACAJETE	0.012	DISTRITO,FEDERAL,AZCAPOTZALCO
VERACRUZ,ACAJETE	0.008	MICHOACAN,TANHUATO
VERACRUZ,ACAJETE	0.008	VERACRUZ,ISLA
VERACRUZ,ACAJETE	0.029	MICHOACAN,CARACUARO
VERACRUZ,ACAJETE	0.008	JALISCO,QUITUPAN
VERACRUZ,ACAJETE	0.012	OAXACA,SANTA,MARIA,HUATULCO
VERACRUZ,ACAJETE	0.008	MICHOACAN,LAGUNILLAS
VERACRUZ,ACAJETE	0.008	MICHOACAN,TANGAMANDAPIO
SONORA,NAVOJOA	0.013	SONORA,ARIZPE
MICHOACAN,SAN,LUCAS	0.054	SONORA,ARIZPE
MICHOACAN,SAN,LUCAS	0.007	DISTRITO,FEDERAL,AZCAPOTZALCO
MICHOACAN,SAN,LUCAS	0.016	MICHOACAN,CARACUARO
MICHOACAN,SAN,LUCAS	0.007	OAXACA,SANTA,MARIA,HUATULCO
GUERRERO,COAHUAYUTLA,DE,JOSE,MARIA,IZAZAGA	0.007	CHIAPAS,FRONTERA,COMALAPA
GUERRERO,COAHUAYUTLA,DE,JOSE,MARIA,IZAZAGA	0.005	GUANAJUATO,CUERAMARO
GUERRERO,COAHUAYUTLA,DE,JOSE,MARIA,IZAZAGA	0.009	QUINTANA,ROO,SOLIDARIDAD
GUERRERO,COAHUAYUTLA,DE,JOSE,MARIA,IZAZAGA	0.005	CHIHUAHUA,OCAMPO
GUERRERO,COAHUAYUTLA,DE,JOSE,MARIA,IZAZAGA	0.005	MICHOACAN,ECUANDUREO
GUERRERO,COAHUAYUTLA,DE,JOSE,MARIA,IZAZAGA	0.005	VERACRUZ,XALAPA
MICHOACAN,AGUILILLA	0.006	QUINTANA,ROO,SOLIDARIDAD
MEXICO,TOLUCA	0.013	SONORA,ARIZPE
DISTRITO,FEDERAL,COYOACAN	0.013	SONORA,ARIZPE
DURANGO,MEZQUITAL	0.027	SONORA,ARIZPE
DURANGO,MEZQUITAL	0.008	MICHOACAN,CARACUARO
GUERRERO,TLAPA,DE,COMONFORT	0.027	SONORA,ARIZPE
GUERRERO,TLAPA,DE,COMONFORT	0.008	MICHOACAN,CARACUARO
SONORA,ARIZPE	0.013	CHIAPAS,COMITAN,DE,DOMINGUEZ
SONORA,ARIZPE	0.013	SONORA,ALTAR
SONORA,ARIZPE	0.040	DISTRITO,FEDERAL,AZCAPOTZALCO
SONORA,ARIZPE	0.013	GUANAJUATO,SALAMANCA
SONORA,ARIZPE	0.027	MICHOACAN,TANHUATO
SONORA,ARIZPE	0.013	TABASCO,CUNDUACAN
SONORA,ARIZPE	0.013	MICHOACAN,HIDALGO
SONORA,ARIZPE	0.013	MICHOACAN,MARAVATIO
SONORA,ARIZPE	0.013	MICHOACAN,YURECUARO
SONORA,ARIZPE	0.027	VERACRUZ,ISLA
SONORA,ARIZPE	0.013	CHIHUAHUA,CHINIPAS
SONORA,ARIZPE	0.013	NAYARIT,ROSAMORADA
SONORA,ARIZPE	0.013	MEXICO,ACOLMAN
SONORA,ARIZPE	0.094	MICHOACAN,CARACUARO
SONORA,ARIZPE	0.027	JALISCO,QUITUPAN
SONORA,ARIZPE	0.040	OAXACA,SANTA,MARIA,HUATULCO
SONORA,ARIZPE	0.013	MEXICO,VILLA,GUERRERO
SONORA,ARIZPE	0.027	MICHOACAN,LAGUNILLAS
SONORA,ARIZPE	0.013	MICHOACAN,PUREPERO
SONORA,ARIZPE	0.027	MICHOACAN,TANGAMANDAPIO
SONORA,ARIZPE	0.013	GUERRERO,AZOYU
SONORA,ARIZPE	0.013	MEXICO,ZACUALPAN
SONORA,ARIZPE	0.013	VERACRUZ,AMATLAN,DE,LOS,REYES
SONORA,ARIZPE	0.013	MEXICO,RAYON
SONORA,ARIZPE	0.013	VERACRUZ,JAMAPA
CAMPECHE,CARMEN	0.006	QUINTANA,ROO,SOLIDARIDAD
DISTRITO,FEDERAL,AZCAPOTZALCO	0.012	MICHOACAN,CARACUARO
DISTRITO,FEDERAL,AZCAPOTZALCO	0.005	OAXACA,SANTA,MARIA,HUATULCO
MICHOACAN,ZIRACUARETIRO	0.006	QUINTANA,ROO,SOLIDARIDAD
MICHOACAN,TANHUATO	0.008	MICHOACAN,CARACUARO
CHIAPAS,FRONTERA,COMALAPA	0.007	GUANAJUATO,CUERAMARO
CHIAPAS,FRONTERA,COMALAPA	0.012	QUINTANA,ROO,SOLIDARIDAD
CHIAPAS,FRONTERA,COMALAPA	0.007	CHIHUAHUA,OCAMPO
CHIAPAS,FRONTERA,COMALAPA	0.007	MICHOACAN,ECUANDUREO
CHIAPAS,FRONTERA,COMALAPA	0.007	VERACRUZ,XALAPA
GUANAJUATO,CUERAMARO	0.009	QUINTANA,ROO,SOLIDARIDAD
GUANAJUATO,CUERAMARO	0.005	CHIHUAHUA,OCAMPO
GUANAJUATO,CUERAMARO	0.005	MICHOACAN,ECUANDUREO
GUANAJUATO,CUERAMARO	0.005	VERACRUZ,XALAPA
QUINTANA,ROO,SOLIDARIDAD	0.009	CHIHUAHUA,OCAMPO
QUINTANA,ROO,SOLIDARIDAD	0.006	MICHOACAN,TURICATO
QUINTANA,ROO,SOLIDARIDAD	0.009	MICHOACAN,ECUANDUREO
QUINTANA,ROO,SOLIDARIDAD	0.006	VERACRUZ,COATZACOALCOS
QUINTANA,ROO,SOLIDARIDAD	0.009	VERACRUZ,XALAPA
QUINTANA,ROO,SOLIDARIDAD	0.006	CHIAPAS,REFORMA
QUINTANA,ROO,SOLIDARIDAD	0.006	MICHOACAN,JIQUILPAN
QUINTANA,ROO,SOLIDARIDAD	0.006	NUEVO,LEON,MARIN
QUINTANA,ROO,SOLIDARIDAD	0.006	QUERETARO,CORREGIDORA
CHIHUAHUA,OCAMPO	0.005	MICHOACAN,ECUANDUREO
CHIHUAHUA,OCAMPO	0.005	VERACRUZ,XALAPA
MICHOACAN,ECUANDUREO	0.005	VERACRUZ,XALAPA
VERACRUZ,ISLA	0.008	MICHOACAN,CARACUARO
MICHOACAN,CARACUARO	0.008	JALISCO,QUITUPAN
MICHOACAN,CARACUARO	0.012	OAXACA,SANTA,MARIA,HUATULCO
MICHOACAN,CARACUARO	0.008	MICHOACAN,LAGUNILLAS
MICHOACAN,CARACUARO	0.008	MICHOACAN,TANGAMANDAPIO
