# Supplementary material for: Analysis of México’s Narco-War Network (2007–2011)
Source: PLoS One. 2015 May 18;10(5):e0126503. doi: 10.1371/journal.pone.0126503 (PMC4436224; doi:10.1371/journal.pone.0126503)
Supplement: S1 Compressed file — Each file contains all the correlations above certain threshold (indicated in the name of the file), during a particular month (also indicated in the name of the file). The file names have the value of θ followed by the number of the i th month, starting from January of 2007 until Sept. 2011. (ZIP) [file pone.0126503.s004.zip › Correlations_by_month/0.005__40.sif]

CHIHUAHUA,JUAREZ	0.010	SINALOA,CULIACAN
CHIHUAHUA,JUAREZ	0.019	BAJA,CALIFORNIA,TIJUANA
CHIHUAHUA,JUAREZ	0.084	CHIHUAHUA,CHIHUAHUA
CHIHUAHUA,JUAREZ	0.017	DURANGO,GOMEZ,PALACIO
CHIHUAHUA,JUAREZ	0.027	COAHUILA,TORREON
CHIHUAHUA,JUAREZ	0.017	DURANGO,DURANGO
CHIHUAHUA,JUAREZ	0.013	SINALOA,GUASAVE
CHIHUAHUA,JUAREZ	0.006	SINALOA,SINALOA
CHIHUAHUA,JUAREZ	0.011	JALISCO,ZAPOPAN
CHIHUAHUA,JUAREZ	0.011	CHIHUAHUA,GUADALUPE
CHIHUAHUA,JUAREZ	0.010	TAMAULIPAS,MATAMOROS
CHIHUAHUA,JUAREZ	0.014	CHIHUAHUA,NUEVO,CASAS,GRANDES
CHIHUAHUA,JUAREZ	0.006	CHIHUAHUA,CAMARGO
CHIHUAHUA,JUAREZ	0.013	GUERRERO,TECPAN,DE,GALEANA
CHIHUAHUA,JUAREZ	0.078	GUERRERO,TAXCO,DE,ALARCON
CHIHUAHUA,JUAREZ	0.007	QUINTANA,ROO,BENITO,JUAREZ
CHIHUAHUA,JUAREZ	0.006	NUEVO,LEON,GUADALUPE
CHIHUAHUA,JUAREZ	0.009	CHIHUAHUA,MEOQUI
CHIHUAHUA,JUAREZ	0.006	JALISCO,TLAJOMULCO,DE,ZUÑIGA
CHIHUAHUA,JUAREZ	0.006	DISTRITO,FEDERAL,CUAUHTEMOC
CHIHUAHUA,JUAREZ	0.009	GUERRERO,LA,UNION,DE,ISIDORO,MONTES,DE,OCA
CHIHUAHUA,JUAREZ	0.007	DURANGO,VICENTE,GUERRERO
CHIHUAHUA,JUAREZ	0.006	TAMAULIPAS,VALLE,HERMOSO
CHIHUAHUA,JUAREZ	0.007	SINALOA,ELOTA
CHIHUAHUA,JUAREZ	0.010	CHIHUAHUA,URIQUE
CHIHUAHUA,JUAREZ	0.009	DURANGO,TAMAZULA
CHIHUAHUA,JUAREZ	0.006	MEXICO,VALLE,DE,CHALCO,SOLIDARIDAD
CHIHUAHUA,JUAREZ	0.023	GUERRERO,APAXTLA
CHIHUAHUA,JUAREZ	0.007	DURANGO,CANATLAN
CHIHUAHUA,JUAREZ	0.010	DURANGO,NOMBRE,DE,DIOS
CHIHUAHUA,JUAREZ	0.006	MEXICO,TULTEPEC
CHIHUAHUA,JUAREZ	0.006	TAMAULIPAS,RIO,BRAVO
CHIHUAHUA,JUAREZ	0.006	MEXICO,TEMASCALTEPEC
CHIHUAHUA,JUAREZ	0.006	JALISCO,CHIMALTITAN
CHIHUAHUA,JUAREZ	0.006	TAMAULIPAS,SAN,CARLOS
SINALOA,CULIACAN	0.007	BAJA,CALIFORNIA,TIJUANA
SINALOA,CULIACAN	0.033	CHIHUAHUA,CHIHUAHUA
SINALOA,CULIACAN	0.007	DURANGO,GOMEZ,PALACIO
SINALOA,CULIACAN	0.011	COAHUILA,TORREON
SINALOA,CULIACAN	0.007	DURANGO,DURANGO
SINALOA,CULIACAN	0.006	CHIHUAHUA,NUEVO,CASAS,GRANDES
SINALOA,CULIACAN	0.030	GUERRERO,TAXCO,DE,ALARCON
SINALOA,CULIACAN	0.009	GUERRERO,APAXTLA
BAJA,CALIFORNIA,TIJUANA	0.061	CHIHUAHUA,CHIHUAHUA
BAJA,CALIFORNIA,TIJUANA	0.012	DURANGO,GOMEZ,PALACIO
BAJA,CALIFORNIA,TIJUANA	0.020	COAHUILA,TORREON
BAJA,CALIFORNIA,TIJUANA	0.012	DURANGO,DURANGO
BAJA,CALIFORNIA,TIJUANA	0.009	SINALOA,GUASAVE
BAJA,CALIFORNIA,TIJUANA	0.008	JALISCO,ZAPOPAN
BAJA,CALIFORNIA,TIJUANA	0.008	CHIHUAHUA,GUADALUPE
BAJA,CALIFORNIA,TIJUANA	0.007	TAMAULIPAS,MATAMOROS
BAJA,CALIFORNIA,TIJUANA	0.010	CHIHUAHUA,NUEVO,CASAS,GRANDES
BAJA,CALIFORNIA,TIJUANA	0.009	GUERRERO,TECPAN,DE,GALEANA
BAJA,CALIFORNIA,TIJUANA	0.057	GUERRERO,TAXCO,DE,ALARCON
BAJA,CALIFORNIA,TIJUANA	0.005	QUINTANA,ROO,BENITO,JUAREZ
BAJA,CALIFORNIA,TIJUANA	0.006	CHIHUAHUA,MEOQUI
BAJA,CALIFORNIA,TIJUANA	0.006	GUERRERO,LA,UNION,DE,ISIDORO,MONTES,DE,OCA
BAJA,CALIFORNIA,TIJUANA	0.005	DURANGO,VICENTE,GUERRERO
BAJA,CALIFORNIA,TIJUANA	0.005	SINALOA,ELOTA
BAJA,CALIFORNIA,TIJUANA	0.007	CHIHUAHUA,URIQUE
BAJA,CALIFORNIA,TIJUANA	0.006	DURANGO,TAMAZULA
BAJA,CALIFORNIA,TIJUANA	0.016	GUERRERO,APAXTLA
BAJA,CALIFORNIA,TIJUANA	0.005	DURANGO,CANATLAN
BAJA,CALIFORNIA,TIJUANA	0.007	DURANGO,NOMBRE,DE,DIOS
CHIHUAHUA,CHIHUAHUA	0.056	DURANGO,GOMEZ,PALACIO
CHIHUAHUA,CHIHUAHUA	0.089	COAHUILA,TORREON
CHIHUAHUA,CHIHUAHUA	0.056	DURANGO,DURANGO
CHIHUAHUA,CHIHUAHUA	0.042	SINALOA,GUASAVE
CHIHUAHUA,CHIHUAHUA	0.019	SINALOA,SINALOA
CHIHUAHUA,CHIHUAHUA	0.009	SINALOA,SALVADOR,ALVARADO
CHIHUAHUA,CHIHUAHUA	0.037	JALISCO,ZAPOPAN
CHIHUAHUA,CHIHUAHUA	0.037	CHIHUAHUA,GUADALUPE
CHIHUAHUA,CHIHUAHUA	0.033	TAMAULIPAS,MATAMOROS
CHIHUAHUA,CHIHUAHUA	0.047	CHIHUAHUA,NUEVO,CASAS,GRANDES
CHIHUAHUA,CHIHUAHUA	0.009	MICHOACAN,LAZARO,CARDENAS
CHIHUAHUA,CHIHUAHUA	0.019	CHIHUAHUA,CAMARGO
CHIHUAHUA,CHIHUAHUA	0.042	GUERRERO,TECPAN,DE,GALEANA
CHIHUAHUA,CHIHUAHUA	0.257	GUERRERO,TAXCO,DE,ALARCON
CHIHUAHUA,CHIHUAHUA	0.023	QUINTANA,ROO,BENITO,JUAREZ
CHIHUAHUA,CHIHUAHUA	0.019	NUEVO,LEON,GUADALUPE
CHIHUAHUA,CHIHUAHUA	0.028	CHIHUAHUA,MEOQUI
CHIHUAHUA,CHIHUAHUA	0.009	CHIHUAHUA,JIMENEZ
CHIHUAHUA,CHIHUAHUA	0.019	JALISCO,TLAJOMULCO,DE,ZUÑIGA
CHIHUAHUA,CHIHUAHUA	0.014	CHIHUAHUA,PRAXEDIS,G.,GUERRERO
CHIHUAHUA,CHIHUAHUA	0.019	DISTRITO,FEDERAL,CUAUHTEMOC
CHIHUAHUA,CHIHUAHUA	0.028	GUERRERO,LA,UNION,DE,ISIDORO,MONTES,DE,OCA
CHIHUAHUA,CHIHUAHUA	0.009	GUERRERO,ARCELIA
CHIHUAHUA,CHIHUAHUA	0.023	DURANGO,VICENTE,GUERRERO
CHIHUAHUA,CHIHUAHUA	0.014	GUERRERO,COYUCA,DE,BENITEZ
CHIHUAHUA,CHIHUAHUA	0.019	TAMAULIPAS,VALLE,HERMOSO
CHIHUAHUA,CHIHUAHUA	0.014	CHIHUAHUA,OJINAGA
CHIHUAHUA,CHIHUAHUA	0.023	SINALOA,ELOTA
CHIHUAHUA,CHIHUAHUA	0.009	MICHOACAN,ZITACUARO
CHIHUAHUA,CHIHUAHUA	0.033	CHIHUAHUA,URIQUE
CHIHUAHUA,CHIHUAHUA	0.009	JALISCO,PUERTO,VALLARTA
CHIHUAHUA,CHIHUAHUA	0.009	TAMAULIPAS,GUERRERO
CHIHUAHUA,CHIHUAHUA	0.028	DURANGO,TAMAZULA
CHIHUAHUA,CHIHUAHUA	0.014	CHIHUAHUA,GUACHOCHI
CHIHUAHUA,CHIHUAHUA	0.014	CHIHUAHUA,RIVA,PALACIO
CHIHUAHUA,CHIHUAHUA	0.009	GUERRERO,OMETEPEC
CHIHUAHUA,CHIHUAHUA	0.019	MEXICO,VALLE,DE,CHALCO,SOLIDARIDAD
CHIHUAHUA,CHIHUAHUA	0.014	CHIHUAHUA,SAUCILLO
CHIHUAHUA,CHIHUAHUA	0.075	GUERRERO,APAXTLA
CHIHUAHUA,CHIHUAHUA	0.009	JALISCO,TONALA
CHIHUAHUA,CHIHUAHUA	0.009	CHIAPAS,SUCHIATE
CHIHUAHUA,CHIHUAHUA	0.014	COLIMA,TECOMAN
CHIHUAHUA,CHIHUAHUA	0.014	CHIHUAHUA,ROSALES
CHIHUAHUA,CHIHUAHUA	0.023	DURANGO,CANATLAN
CHIHUAHUA,CHIHUAHUA	0.014	MICHOACAN,PATZCUARO
CHIHUAHUA,CHIHUAHUA	0.014	CHIHUAHUA,MORIS
CHIHUAHUA,CHIHUAHUA	0.033	DURANGO,NOMBRE,DE,DIOS
CHIHUAHUA,CHIHUAHUA	0.014	MEXICO,TEJUPILCO
CHIHUAHUA,CHIHUAHUA	0.009	MEXICO,TEPOTZOTLAN
CHIHUAHUA,CHIHUAHUA	0.019	MEXICO,TULTEPEC
CHIHUAHUA,CHIHUAHUA	0.009	MORELOS,YAUTEPEC
CHIHUAHUA,CHIHUAHUA	0.014	COLIMA,VILLA,DE,ALVAREZ
CHIHUAHUA,CHIHUAHUA	0.014	MICHOACAN,MUGICA
CHIHUAHUA,CHIHUAHUA	0.009	MORELOS,XOCHITEPEC
CHIHUAHUA,CHIHUAHUA	0.019	TAMAULIPAS,RIO,BRAVO
CHIHUAHUA,CHIHUAHUA	0.009	CHIHUAHUA,ALDAMA
CHIHUAHUA,CHIHUAHUA	0.009	CHIHUAHUA,GRAN,MORELOS
CHIHUAHUA,CHIHUAHUA	0.009	VERACRUZ,COSAMALOAPAN,DE,CARPIO
CHIHUAHUA,CHIHUAHUA	0.014	CHIHUAHUA,CARICHI
CHIHUAHUA,CHIHUAHUA	0.009	MICHOACAN,ARTEAGA
CHIHUAHUA,CHIHUAHUA	0.014	CHIHUAHUA,VALLE,DE,ZARAGOZA
CHIHUAHUA,CHIHUAHUA	0.009	SONORA,ROSARIO
CHIHUAHUA,CHIHUAHUA	0.009	GUANAJUATO,TARIMORO
CHIHUAHUA,CHIHUAHUA	0.014	BAJA,CALIFORNIA,SUR,LA,PAZ
CHIHUAHUA,CHIHUAHUA	0.009	MICHOACAN,PERIBAN
CHIHUAHUA,CHIHUAHUA	0.014	OAXACA,SANTIAGO,JAMILTEPEC
CHIHUAHUA,CHIHUAHUA	0.014	CHIAPAS,LA,TRINITARIA
CHIHUAHUA,CHIHUAHUA	0.014	COAHUILA,FRANCISCO,I.,MADERO
CHIHUAHUA,CHIHUAHUA	0.014	DURANGO,SAN,BERNARDO
CHIHUAHUA,CHIHUAHUA	0.014	JALISCO,MASCOTA
CHIHUAHUA,CHIHUAHUA	0.019	MEXICO,TEMASCALTEPEC
CHIHUAHUA,CHIHUAHUA	0.009	SAN,LUIS,POTOSI,MATEHUALA
CHIHUAHUA,CHIHUAHUA	0.009	JALISCO,AUTLAN,DE,NAVARRO
CHIHUAHUA,CHIHUAHUA	0.009	SAN,LUIS,POTOSI,TANQUIAN,DE,ESCOBEDO
CHIHUAHUA,CHIHUAHUA	0.014	VERACRUZ,POZA,RICA,DE,HIDALGO
CHIHUAHUA,CHIHUAHUA	0.019	JALISCO,CHIMALTITAN
CHIHUAHUA,CHIHUAHUA	0.009	JALISCO,SAYULA
CHIHUAHUA,CHIHUAHUA	0.009	NAYARIT,DEL,NAYAR
CHIHUAHUA,CHIHUAHUA	0.014	SAN,LUIS,POTOSI,AQUISMON
CHIHUAHUA,CHIHUAHUA	0.019	TAMAULIPAS,SAN,CARLOS
CHIHUAHUA,CHIHUAHUA	0.009	GUERRERO,FLORENCIO,VILLARREAL
CHIHUAHUA,CHIHUAHUA	0.009	CHIAPAS,CINTALAPA
CHIHUAHUA,CHIHUAHUA	0.009	SONORA,ONAVAS
CHIHUAHUA,CHIHUAHUA	0.009	VERACRUZ,TLACOJALPAN
CHIHUAHUA,CHIHUAHUA	0.009	ZACATECAS,MEZQUITAL,DEL,ORO
DURANGO,GOMEZ,PALACIO	0.018	COAHUILA,TORREON
DURANGO,GOMEZ,PALACIO	0.011	DURANGO,DURANGO
DURANGO,GOMEZ,PALACIO	0.009	SINALOA,GUASAVE
DURANGO,GOMEZ,PALACIO	0.008	JALISCO,ZAPOPAN
DURANGO,GOMEZ,PALACIO	0.008	CHIHUAHUA,GUADALUPE
DURANGO,GOMEZ,PALACIO	0.007	TAMAULIPAS,MATAMOROS
DURANGO,GOMEZ,PALACIO	0.009	CHIHUAHUA,NUEVO,CASAS,GRANDES
DURANGO,GOMEZ,PALACIO	0.009	GUERRERO,TECPAN,DE,GALEANA
DURANGO,GOMEZ,PALACIO	0.052	GUERRERO,TAXCO,DE,ALARCON
DURANGO,GOMEZ,PALACIO	0.006	CHIHUAHUA,MEOQUI
DURANGO,GOMEZ,PALACIO	0.006	GUERRERO,LA,UNION,DE,ISIDORO,MONTES,DE,OCA
DURANGO,GOMEZ,PALACIO	0.007	CHIHUAHUA,URIQUE
DURANGO,GOMEZ,PALACIO	0.006	DURANGO,TAMAZULA
DURANGO,GOMEZ,PALACIO	0.015	GUERRERO,APAXTLA
DURANGO,GOMEZ,PALACIO	0.007	DURANGO,NOMBRE,DE,DIOS
COAHUILA,TORREON	0.018	DURANGO,DURANGO
COAHUILA,TORREON	0.014	SINALOA,GUASAVE
COAHUILA,TORREON	0.006	SINALOA,SINALOA
COAHUILA,TORREON	0.012	JALISCO,ZAPOPAN
COAHUILA,TORREON	0.012	CHIHUAHUA,GUADALUPE
COAHUILA,TORREON	0.011	TAMAULIPAS,MATAMOROS
COAHUILA,TORREON	0.015	CHIHUAHUA,NUEVO,CASAS,GRANDES
COAHUILA,TORREON	0.006	CHIHUAHUA,CAMARGO
COAHUILA,TORREON	0.014	GUERRERO,TECPAN,DE,GALEANA
COAHUILA,TORREON	0.083	GUERRERO,TAXCO,DE,ALARCON
COAHUILA,TORREON	0.008	QUINTANA,ROO,BENITO,JUAREZ
COAHUILA,TORREON	0.006	NUEVO,LEON,GUADALUPE
COAHUILA,TORREON	0.009	CHIHUAHUA,MEOQUI
COAHUILA,TORREON	0.006	JALISCO,TLAJOMULCO,DE,ZUÑIGA
COAHUILA,TORREON	0.006	DISTRITO,FEDERAL,CUAUHTEMOC
COAHUILA,TORREON	0.009	GUERRERO,LA,UNION,DE,ISIDORO,MONTES,DE,OCA
COAHUILA,TORREON	0.008	DURANGO,VICENTE,GUERRERO
COAHUILA,TORREON	0.006	TAMAULIPAS,VALLE,HERMOSO
COAHUILA,TORREON	0.008	SINALOA,ELOTA
COAHUILA,TORREON	0.011	CHIHUAHUA,URIQUE
COAHUILA,TORREON	0.009	DURANGO,TAMAZULA
COAHUILA,TORREON	0.006	MEXICO,VALLE,DE,CHALCO,SOLIDARIDAD
COAHUILA,TORREON	0.024	GUERRERO,APAXTLA
COAHUILA,TORREON	0.008	DURANGO,CANATLAN
COAHUILA,TORREON	0.011	DURANGO,NOMBRE,DE,DIOS
COAHUILA,TORREON	0.006	MEXICO,TULTEPEC
COAHUILA,TORREON	0.006	TAMAULIPAS,RIO,BRAVO
COAHUILA,TORREON	0.006	MEXICO,TEMASCALTEPEC
COAHUILA,TORREON	0.006	JALISCO,CHIMALTITAN
COAHUILA,TORREON	0.006	TAMAULIPAS,SAN,CARLOS
SINALOA,MAZATLAN	0.006	SONORA,NOGALES
SINALOA,MAZATLAN	0.021	SINALOA,NAVOLATO
SINALOA,MAZATLAN	0.008	MICHOACAN,MORELIA
SINALOA,MAZATLAN	0.008	SINALOA,AHOME
SINALOA,MAZATLAN	0.016	CHIHUAHUA,HIDALGO,DEL,PARRAL
SINALOA,MAZATLAN	0.047	MORELOS,CUERNAVACA
SINALOA,MAZATLAN	0.014	TAMAULIPAS,SAN,FERNANDO
SINALOA,MAZATLAN	0.010	GUERRERO,PETATLAN
SINALOA,MAZATLAN	0.006	GUERRERO,PUNGARABATO
SINALOA,MAZATLAN	0.008	BAJA,CALIFORNIA,MEXICALI
SINALOA,MAZATLAN	0.014	CHIHUAHUA,DELICIAS
SINALOA,MAZATLAN	0.025	TAMAULIPAS,MIGUEL,ALEMAN
SINALOA,MAZATLAN	0.006	SINALOA,MOCORITO
SINALOA,MAZATLAN	0.010	NUEVO,LEON,JUAREZ
SINALOA,MAZATLAN	0.023	SINALOA,BADIRAGUATO
SINALOA,MAZATLAN	0.010	TAMAULIPAS,MIER
SINALOA,MAZATLAN	0.031	TAMAULIPAS,TAMPICO
SINALOA,MAZATLAN	0.006	GUERRERO,SAN,MIGUEL,TOTOLAPAN
SINALOA,MAZATLAN	0.008	SINALOA,ANGOSTURA
SINALOA,MAZATLAN	0.016	NAYARIT,XALISCO
SINALOA,MAZATLAN	0.021	DURANGO,SAN,DIMAS
SINALOA,MAZATLAN	0.008	GUERRERO,QUECHULTENANGO
SINALOA,MAZATLAN	0.006	MORELOS,TEMIXCO
SINALOA,MAZATLAN	0.006	NUEVO,LEON,SAN,NICOLAS,DE,LOS,GARZA
SINALOA,MAZATLAN	0.008	NUEVO,LEON,SANTIAGO
SINALOA,MAZATLAN	0.006	NUEVO,LEON,APODACA
SINALOA,MAZATLAN	0.006	MEXICO,HUIXQUILUCAN
SINALOA,MAZATLAN	0.006	SINALOA,ESCUINAPA
SINALOA,MAZATLAN	0.021	MEXICO,NICOLAS,ROMERO
SINALOA,MAZATLAN	0.010	NUEVO,LEON,CADEREYTA,JIMENEZ
SINALOA,MAZATLAN	0.008	TAMAULIPAS,CAMARGO
SINALOA,MAZATLAN	0.006	MICHOACAN,AGUILILLA
SINALOA,MAZATLAN	0.014	VERACRUZ,PANUCO
SINALOA,MAZATLAN	0.006	DISTRITO,FEDERAL,COYOACAN
SINALOA,MAZATLAN	0.006	SONORA,YECORA
SINALOA,MAZATLAN	0.006	GUERRERO,CHILAPA,DE,ALVAREZ
SINALOA,MAZATLAN	0.006	COAHUILA,MATAMOROS
SINALOA,MAZATLAN	0.008	NAYARIT,BAHIA,DE,BANDERAS
SINALOA,MAZATLAN	0.008	MEXICO,ATIZAPAN,DE,ZARAGOZA
SINALOA,MAZATLAN	0.006	MORELOS,HUITZILAC
SINALOA,MAZATLAN	0.035	NUEVO,LEON,GENERAL,BRAVO
SINALOA,MAZATLAN	0.014	CHIHUAHUA,TEMOSACHIC
SINALOA,MAZATLAN	0.012	CHIHUAHUA,ALLENDE
SINALOA,MAZATLAN	0.006	CHIHUAHUA,BACHINIVA
SINALOA,MAZATLAN	0.008	DURANGO,MAPIMI
SINALOA,MAZATLAN	0.010	JALISCO,SAN,MIGUEL,EL,ALTO
SINALOA,MAZATLAN	0.006	JALISCO,GUACHINANGO
SINALOA,MAZATLAN	0.006	NUEVO,LEON,LOS,ALDAMAS
SINALOA,MAZATLAN	0.006	MEXICO,CHIAUTLA
SONORA,NOGALES	0.005	MORELOS,CUERNAVACA
DURANGO,DURANGO	0.009	SINALOA,GUASAVE
DURANGO,DURANGO	0.008	JALISCO,ZAPOPAN
DURANGO,DURANGO	0.008	CHIHUAHUA,GUADALUPE
DURANGO,DURANGO	0.007	TAMAULIPAS,MATAMOROS
DURANGO,DURANGO	0.009	CHIHUAHUA,NUEVO,CASAS,GRANDES
DURANGO,DURANGO	0.009	GUERRERO,TECPAN,DE,GALEANA
DURANGO,DURANGO	0.052	GUERRERO,TAXCO,DE,ALARCON
DURANGO,DURANGO	0.006	CHIHUAHUA,MEOQUI
DURANGO,DURANGO	0.006	GUERRERO,LA,UNION,DE,ISIDORO,MONTES,DE,OCA
DURANGO,DURANGO	0.007	CHIHUAHUA,URIQUE
DURANGO,DURANGO	0.006	DURANGO,TAMAZULA
DURANGO,DURANGO	0.015	GUERRERO,APAXTLA
DURANGO,DURANGO	0.007	DURANGO,NOMBRE,DE,DIOS
SINALOA,NAVOLATO	0.006	CHIHUAHUA,HIDALGO,DEL,PARRAL
SINALOA,NAVOLATO	0.018	MORELOS,CUERNAVACA
SINALOA,NAVOLATO	0.006	TAMAULIPAS,SAN,FERNANDO
SINALOA,NAVOLATO	0.006	CHIHUAHUA,DELICIAS
SINALOA,NAVOLATO	0.009	TAMAULIPAS,MIGUEL,ALEMAN
SINALOA,NAVOLATO	0.009	SINALOA,BADIRAGUATO
SINALOA,NAVOLATO	0.012	TAMAULIPAS,TAMPICO
SINALOA,NAVOLATO	0.006	NAYARIT,XALISCO
SINALOA,NAVOLATO	0.008	DURANGO,SAN,DIMAS
SINALOA,NAVOLATO	0.008	MEXICO,NICOLAS,ROMERO
SINALOA,NAVOLATO	0.006	VERACRUZ,PANUCO
SINALOA,NAVOLATO	0.013	NUEVO,LEON,GENERAL,BRAVO
SINALOA,NAVOLATO	0.006	CHIHUAHUA,TEMOSACHIC
MICHOACAN,MORELIA	0.007	MORELOS,CUERNAVACA
MICHOACAN,MORELIA	0.005	NUEVO,LEON,GENERAL,BRAVO
SINALOA,AHOME	0.007	MORELOS,CUERNAVACA
SINALOA,AHOME	0.005	NUEVO,LEON,GENERAL,BRAVO
SINALOA,GUASAVE	0.006	JALISCO,ZAPOPAN
SINALOA,GUASAVE	0.006	CHIHUAHUA,GUADALUPE
SINALOA,GUASAVE	0.007	CHIHUAHUA,NUEVO,CASAS,GRANDES
SINALOA,GUASAVE	0.006	GUERRERO,TECPAN,DE,GALEANA
SINALOA,GUASAVE	0.039	GUERRERO,TAXCO,DE,ALARCON
SINALOA,GUASAVE	0.011	GUERRERO,APAXTLA
CHIHUAHUA,HIDALGO,DEL,PARRAL	0.015	MORELOS,CUERNAVACA
CHIHUAHUA,HIDALGO,DEL,PARRAL	0.008	TAMAULIPAS,MIGUEL,ALEMAN
CHIHUAHUA,HIDALGO,DEL,PARRAL	0.007	SINALOA,BADIRAGUATO
CHIHUAHUA,HIDALGO,DEL,PARRAL	0.009	TAMAULIPAS,TAMPICO
CHIHUAHUA,HIDALGO,DEL,PARRAL	0.005	NAYARIT,XALISCO
CHIHUAHUA,HIDALGO,DEL,PARRAL	0.006	DURANGO,SAN,DIMAS
CHIHUAHUA,HIDALGO,DEL,PARRAL	0.006	MEXICO,NICOLAS,ROMERO
CHIHUAHUA,HIDALGO,DEL,PARRAL	0.011	NUEVO,LEON,GENERAL,BRAVO
SINALOA,SINALOA	0.017	GUERRERO,TAXCO,DE,ALARCON
SINALOA,SINALOA	0.005	GUERRERO,APAXTLA
MORELOS,CUERNAVACA	0.013	TAMAULIPAS,SAN,FERNANDO
MORELOS,CUERNAVACA	0.009	GUERRERO,PETATLAN
MORELOS,CUERNAVACA	0.005	GUERRERO,PUNGARABATO
MORELOS,CUERNAVACA	0.007	BAJA,CALIFORNIA,MEXICALI
MORELOS,CUERNAVACA	0.013	CHIHUAHUA,DELICIAS
MORELOS,CUERNAVACA	0.022	TAMAULIPAS,MIGUEL,ALEMAN
MORELOS,CUERNAVACA	0.005	SINALOA,MOCORITO
MORELOS,CUERNAVACA	0.009	NUEVO,LEON,JUAREZ
MORELOS,CUERNAVACA	0.020	SINALOA,BADIRAGUATO
MORELOS,CUERNAVACA	0.009	TAMAULIPAS,MIER
MORELOS,CUERNAVACA	0.027	TAMAULIPAS,TAMPICO
MORELOS,CUERNAVACA	0.005	GUERRERO,SAN,MIGUEL,TOTOLAPAN
MORELOS,CUERNAVACA	0.007	SINALOA,ANGOSTURA
MORELOS,CUERNAVACA	0.015	NAYARIT,XALISCO
MORELOS,CUERNAVACA	0.018	DURANGO,SAN,DIMAS
MORELOS,CUERNAVACA	0.007	GUERRERO,QUECHULTENANGO
MORELOS,CUERNAVACA	0.005	MORELOS,TEMIXCO
MORELOS,CUERNAVACA	0.005	NUEVO,LEON,SAN,NICOLAS,DE,LOS,GARZA
MORELOS,CUERNAVACA	0.007	NUEVO,LEON,SANTIAGO
MORELOS,CUERNAVACA	0.005	NUEVO,LEON,APODACA
MORELOS,CUERNAVACA	0.005	MEXICO,HUIXQUILUCAN
MORELOS,CUERNAVACA	0.005	SINALOA,ESCUINAPA
MORELOS,CUERNAVACA	0.018	MEXICO,NICOLAS,ROMERO
MORELOS,CUERNAVACA	0.009	NUEVO,LEON,CADEREYTA,JIMENEZ
MORELOS,CUERNAVACA	0.007	TAMAULIPAS,CAMARGO
MORELOS,CUERNAVACA	0.005	MICHOACAN,AGUILILLA
MORELOS,CUERNAVACA	0.013	VERACRUZ,PANUCO
MORELOS,CUERNAVACA	0.005	DISTRITO,FEDERAL,COYOACAN
MORELOS,CUERNAVACA	0.005	SONORA,YECORA
MORELOS,CUERNAVACA	0.005	GUERRERO,CHILAPA,DE,ALVAREZ
MORELOS,CUERNAVACA	0.005	COAHUILA,MATAMOROS
MORELOS,CUERNAVACA	0.007	NAYARIT,BAHIA,DE,BANDERAS
MORELOS,CUERNAVACA	0.007	MEXICO,ATIZAPAN,DE,ZARAGOZA
MORELOS,CUERNAVACA	0.005	MORELOS,HUITZILAC
MORELOS,CUERNAVACA	0.031	NUEVO,LEON,GENERAL,BRAVO
MORELOS,CUERNAVACA	0.013	CHIHUAHUA,TEMOSACHIC
MORELOS,CUERNAVACA	0.011	CHIHUAHUA,ALLENDE
MORELOS,CUERNAVACA	0.005	CHIHUAHUA,BACHINIVA
MORELOS,CUERNAVACA	0.007	DURANGO,MAPIMI
MORELOS,CUERNAVACA	0.009	JALISCO,SAN,MIGUEL,EL,ALTO
MORELOS,CUERNAVACA	0.005	JALISCO,GUACHINANGO
MORELOS,CUERNAVACA	0.005	NUEVO,LEON,LOS,ALDAMAS
MORELOS,CUERNAVACA	0.005	MEXICO,CHIAUTLA
SINALOA,SALVADOR,ALVARADO	0.009	GUERRERO,TAXCO,DE,ALARCON
TAMAULIPAS,SAN,FERNANDO	0.007	TAMAULIPAS,MIGUEL,ALEMAN
TAMAULIPAS,SAN,FERNANDO	0.006	SINALOA,BADIRAGUATO
TAMAULIPAS,SAN,FERNANDO	0.008	TAMAULIPAS,TAMPICO
TAMAULIPAS,SAN,FERNANDO	0.006	DURANGO,SAN,DIMAS
TAMAULIPAS,SAN,FERNANDO	0.006	MEXICO,NICOLAS,ROMERO
TAMAULIPAS,SAN,FERNANDO	0.009	NUEVO,LEON,GENERAL,BRAVO
JALISCO,ZAPOPAN	0.005	CHIHUAHUA,GUADALUPE
JALISCO,ZAPOPAN	0.006	CHIHUAHUA,NUEVO,CASAS,GRANDES
JALISCO,ZAPOPAN	0.006	GUERRERO,TECPAN,DE,GALEANA
JALISCO,ZAPOPAN	0.035	GUERRERO,TAXCO,DE,ALARCON
JALISCO,ZAPOPAN	0.010	GUERRERO,APAXTLA
CHIHUAHUA,GUADALUPE	0.006	CHIHUAHUA,NUEVO,CASAS,GRANDES
CHIHUAHUA,GUADALUPE	0.006	GUERRERO,TECPAN,DE,GALEANA
CHIHUAHUA,GUADALUPE	0.035	GUERRERO,TAXCO,DE,ALARCON
CHIHUAHUA,GUADALUPE	0.010	GUERRERO,APAXTLA
GUERRERO,PETATLAN	0.006	TAMAULIPAS,TAMPICO
GUERRERO,PETATLAN	0.007	NUEVO,LEON,GENERAL,BRAVO
TAMAULIPAS,MATAMOROS	0.006	CHIHUAHUA,NUEVO,CASAS,GRANDES
TAMAULIPAS,MATAMOROS	0.030	GUERRERO,TAXCO,DE,ALARCON
TAMAULIPAS,MATAMOROS	0.009	GUERRERO,APAXTLA
BAJA,CALIFORNIA,MEXICALI	0.005	NUEVO,LEON,GENERAL,BRAVO
CHIHUAHUA,DELICIAS	0.007	TAMAULIPAS,MIGUEL,ALEMAN
CHIHUAHUA,DELICIAS	0.006	SINALOA,BADIRAGUATO
CHIHUAHUA,DELICIAS	0.008	TAMAULIPAS,TAMPICO
CHIHUAHUA,DELICIAS	0.006	DURANGO,SAN,DIMAS
CHIHUAHUA,DELICIAS	0.006	MEXICO,NICOLAS,ROMERO
CHIHUAHUA,DELICIAS	0.009	NUEVO,LEON,GENERAL,BRAVO
CHIHUAHUA,NUEVO,CASAS,GRANDES	0.007	GUERRERO,TECPAN,DE,GALEANA
CHIHUAHUA,NUEVO,CASAS,GRANDES	0.044	GUERRERO,TAXCO,DE,ALARCON
CHIHUAHUA,NUEVO,CASAS,GRANDES	0.006	CHIHUAHUA,URIQUE
CHIHUAHUA,NUEVO,CASAS,GRANDES	0.013	GUERRERO,APAXTLA
CHIHUAHUA,NUEVO,CASAS,GRANDES	0.006	DURANGO,NOMBRE,DE,DIOS
MICHOACAN,LAZARO,CARDENAS	0.009	GUERRERO,TAXCO,DE,ALARCON
CHIHUAHUA,CAMARGO	0.017	GUERRERO,TAXCO,DE,ALARCON
CHIHUAHUA,CAMARGO	0.005	GUERRERO,APAXTLA
TAMAULIPAS,MIGUEL,ALEMAN	0.010	SINALOA,BADIRAGUATO
TAMAULIPAS,MIGUEL,ALEMAN	0.014	TAMAULIPAS,TAMPICO
TAMAULIPAS,MIGUEL,ALEMAN	0.008	NAYARIT,XALISCO
TAMAULIPAS,MIGUEL,ALEMAN	0.009	DURANGO,SAN,DIMAS
TAMAULIPAS,MIGUEL,ALEMAN	0.009	MEXICO,NICOLAS,ROMERO
TAMAULIPAS,MIGUEL,ALEMAN	0.007	VERACRUZ,PANUCO
TAMAULIPAS,MIGUEL,ALEMAN	0.016	NUEVO,LEON,GENERAL,BRAVO
TAMAULIPAS,MIGUEL,ALEMAN	0.007	CHIHUAHUA,TEMOSACHIC
TAMAULIPAS,MIGUEL,ALEMAN	0.006	CHIHUAHUA,ALLENDE
GUERRERO,TECPAN,DE,GALEANA	0.039	GUERRERO,TAXCO,DE,ALARCON
GUERRERO,TECPAN,DE,GALEANA	0.011	GUERRERO,APAXTLA
GUERRERO,TAXCO,DE,ALARCON	0.022	QUINTANA,ROO,BENITO,JUAREZ
GUERRERO,TAXCO,DE,ALARCON	0.017	NUEVO,LEON,GUADALUPE
GUERRERO,TAXCO,DE,ALARCON	0.026	CHIHUAHUA,MEOQUI
GUERRERO,TAXCO,DE,ALARCON	0.009	CHIHUAHUA,JIMENEZ
GUERRERO,TAXCO,DE,ALARCON	0.017	JALISCO,TLAJOMULCO,DE,ZUÑIGA
GUERRERO,TAXCO,DE,ALARCON	0.013	CHIHUAHUA,PRAXEDIS,G.,GUERRERO
GUERRERO,TAXCO,DE,ALARCON	0.017	DISTRITO,FEDERAL,CUAUHTEMOC
GUERRERO,TAXCO,DE,ALARCON	0.026	GUERRERO,LA,UNION,DE,ISIDORO,MONTES,DE,OCA
GUERRERO,TAXCO,DE,ALARCON	0.009	GUERRERO,ARCELIA
GUERRERO,TAXCO,DE,ALARCON	0.022	DURANGO,VICENTE,GUERRERO
GUERRERO,TAXCO,DE,ALARCON	0.013	GUERRERO,COYUCA,DE,BENITEZ
GUERRERO,TAXCO,DE,ALARCON	0.017	TAMAULIPAS,VALLE,HERMOSO
GUERRERO,TAXCO,DE,ALARCON	0.013	CHIHUAHUA,OJINAGA
GUERRERO,TAXCO,DE,ALARCON	0.022	SINALOA,ELOTA
GUERRERO,TAXCO,DE,ALARCON	0.009	MICHOACAN,ZITACUARO
GUERRERO,TAXCO,DE,ALARCON	0.030	CHIHUAHUA,URIQUE
GUERRERO,TAXCO,DE,ALARCON	0.009	JALISCO,PUERTO,VALLARTA
GUERRERO,TAXCO,DE,ALARCON	0.009	TAMAULIPAS,GUERRERO
GUERRERO,TAXCO,DE,ALARCON	0.026	DURANGO,TAMAZULA
GUERRERO,TAXCO,DE,ALARCON	0.013	CHIHUAHUA,GUACHOCHI
GUERRERO,TAXCO,DE,ALARCON	0.013	CHIHUAHUA,RIVA,PALACIO
GUERRERO,TAXCO,DE,ALARCON	0.009	GUERRERO,OMETEPEC
GUERRERO,TAXCO,DE,ALARCON	0.017	MEXICO,VALLE,DE,CHALCO,SOLIDARIDAD
GUERRERO,TAXCO,DE,ALARCON	0.013	CHIHUAHUA,SAUCILLO
GUERRERO,TAXCO,DE,ALARCON	0.070	GUERRERO,APAXTLA
GUERRERO,TAXCO,DE,ALARCON	0.009	JALISCO,TONALA
GUERRERO,TAXCO,DE,ALARCON	0.009	CHIAPAS,SUCHIATE
GUERRERO,TAXCO,DE,ALARCON	0.013	COLIMA,TECOMAN
GUERRERO,TAXCO,DE,ALARCON	0.013	CHIHUAHUA,ROSALES
GUERRERO,TAXCO,DE,ALARCON	0.022	DURANGO,CANATLAN
GUERRERO,TAXCO,DE,ALARCON	0.013	MICHOACAN,PATZCUARO
GUERRERO,TAXCO,DE,ALARCON	0.013	CHIHUAHUA,MORIS
GUERRERO,TAXCO,DE,ALARCON	0.030	DURANGO,NOMBRE,DE,DIOS
GUERRERO,TAXCO,DE,ALARCON	0.013	MEXICO,TEJUPILCO
GUERRERO,TAXCO,DE,ALARCON	0.009	MEXICO,TEPOTZOTLAN
GUERRERO,TAXCO,DE,ALARCON	0.017	MEXICO,TULTEPEC
GUERRERO,TAXCO,DE,ALARCON	0.009	MORELOS,YAUTEPEC
GUERRERO,TAXCO,DE,ALARCON	0.013	COLIMA,VILLA,DE,ALVAREZ
GUERRERO,TAXCO,DE,ALARCON	0.013	MICHOACAN,MUGICA
GUERRERO,TAXCO,DE,ALARCON	0.009	MORELOS,XOCHITEPEC
GUERRERO,TAXCO,DE,ALARCON	0.017	TAMAULIPAS,RIO,BRAVO
GUERRERO,TAXCO,DE,ALARCON	0.009	CHIHUAHUA,ALDAMA
GUERRERO,TAXCO,DE,ALARCON	0.009	CHIHUAHUA,GRAN,MORELOS
GUERRERO,TAXCO,DE,ALARCON	0.009	VERACRUZ,COSAMALOAPAN,DE,CARPIO
GUERRERO,TAXCO,DE,ALARCON	0.013	CHIHUAHUA,CARICHI
GUERRERO,TAXCO,DE,ALARCON	0.009	MICHOACAN,ARTEAGA
GUERRERO,TAXCO,DE,ALARCON	0.013	CHIHUAHUA,VALLE,DE,ZARAGOZA
GUERRERO,TAXCO,DE,ALARCON	0.009	SONORA,ROSARIO
GUERRERO,TAXCO,DE,ALARCON	0.009	GUANAJUATO,TARIMORO
GUERRERO,TAXCO,DE,ALARCON	0.013	BAJA,CALIFORNIA,SUR,LA,PAZ
GUERRERO,TAXCO,DE,ALARCON	0.009	MICHOACAN,PERIBAN
GUERRERO,TAXCO,DE,ALARCON	0.013	OAXACA,SANTIAGO,JAMILTEPEC
GUERRERO,TAXCO,DE,ALARCON	0.013	CHIAPAS,LA,TRINITARIA
GUERRERO,TAXCO,DE,ALARCON	0.013	COAHUILA,FRANCISCO,I.,MADERO
GUERRERO,TAXCO,DE,ALARCON	0.013	DURANGO,SAN,BERNARDO
GUERRERO,TAXCO,DE,ALARCON	0.013	JALISCO,MASCOTA
GUERRERO,TAXCO,DE,ALARCON	0.017	MEXICO,TEMASCALTEPEC
GUERRERO,TAXCO,DE,ALARCON	0.009	SAN,LUIS,POTOSI,MATEHUALA
GUERRERO,TAXCO,DE,ALARCON	0.009	JALISCO,AUTLAN,DE,NAVARRO
GUERRERO,TAXCO,DE,ALARCON	0.009	SAN,LUIS,POTOSI,TANQUIAN,DE,ESCOBEDO
GUERRERO,TAXCO,DE,ALARCON	0.013	VERACRUZ,POZA,RICA,DE,HIDALGO
GUERRERO,TAXCO,DE,ALARCON	0.017	JALISCO,CHIMALTITAN
GUERRERO,TAXCO,DE,ALARCON	0.009	JALISCO,SAYULA
GUERRERO,TAXCO,DE,ALARCON	0.009	NAYARIT,DEL,NAYAR
GUERRERO,TAXCO,DE,ALARCON	0.013	SAN,LUIS,POTOSI,AQUISMON
GUERRERO,TAXCO,DE,ALARCON	0.017	TAMAULIPAS,SAN,CARLOS
GUERRERO,TAXCO,DE,ALARCON	0.009	GUERRERO,FLORENCIO,VILLARREAL
GUERRERO,TAXCO,DE,ALARCON	0.009	CHIAPAS,CINTALAPA
GUERRERO,TAXCO,DE,ALARCON	0.009	SONORA,ONAVAS
GUERRERO,TAXCO,DE,ALARCON	0.009	VERACRUZ,TLACOJALPAN
GUERRERO,TAXCO,DE,ALARCON	0.009	ZACATECAS,MEZQUITAL,DEL,ORO
NUEVO,LEON,JUAREZ	0.006	TAMAULIPAS,TAMPICO
NUEVO,LEON,JUAREZ	0.007	NUEVO,LEON,GENERAL,BRAVO
SINALOA,BADIRAGUATO	0.013	TAMAULIPAS,TAMPICO
SINALOA,BADIRAGUATO	0.007	NAYARIT,XALISCO
SINALOA,BADIRAGUATO	0.009	DURANGO,SAN,DIMAS
SINALOA,BADIRAGUATO	0.009	MEXICO,NICOLAS,ROMERO
SINALOA,BADIRAGUATO	0.006	VERACRUZ,PANUCO
SINALOA,BADIRAGUATO	0.015	NUEVO,LEON,GENERAL,BRAVO
SINALOA,BADIRAGUATO	0.006	CHIHUAHUA,TEMOSACHIC
SINALOA,BADIRAGUATO	0.005	CHIHUAHUA,ALLENDE
QUINTANA,ROO,BENITO,JUAREZ	0.006	GUERRERO,APAXTLA
TAMAULIPAS,MIER	0.006	TAMAULIPAS,TAMPICO
TAMAULIPAS,MIER	0.007	NUEVO,LEON,GENERAL,BRAVO
NUEVO,LEON,GUADALUPE	0.005	GUERRERO,APAXTLA
TAMAULIPAS,TAMPICO	0.009	NAYARIT,XALISCO
TAMAULIPAS,TAMPICO	0.012	DURANGO,SAN,DIMAS
TAMAULIPAS,TAMPICO	0.012	MEXICO,NICOLAS,ROMERO
TAMAULIPAS,TAMPICO	0.006	NUEVO,LEON,CADEREYTA,JIMENEZ
TAMAULIPAS,TAMPICO	0.008	VERACRUZ,PANUCO
TAMAULIPAS,TAMPICO	0.020	NUEVO,LEON,GENERAL,BRAVO
TAMAULIPAS,TAMPICO	0.008	CHIHUAHUA,TEMOSACHIC
TAMAULIPAS,TAMPICO	0.007	CHIHUAHUA,ALLENDE
TAMAULIPAS,TAMPICO	0.006	JALISCO,SAN,MIGUEL,EL,ALTO
CHIHUAHUA,MEOQUI	0.008	GUERRERO,APAXTLA
JALISCO,TLAJOMULCO,DE,ZUÑIGA	0.005	GUERRERO,APAXTLA
SINALOA,ANGOSTURA	0.005	NUEVO,LEON,GENERAL,BRAVO
NAYARIT,XALISCO	0.006	DURANGO,SAN,DIMAS
NAYARIT,XALISCO	0.006	MEXICO,NICOLAS,ROMERO
NAYARIT,XALISCO	0.011	NUEVO,LEON,GENERAL,BRAVO
DISTRITO,FEDERAL,CUAUHTEMOC	0.005	GUERRERO,APAXTLA
GUERRERO,LA,UNION,DE,ISIDORO,MONTES,DE,OCA	0.008	GUERRERO,APAXTLA
DURANGO,VICENTE,GUERRERO	0.006	GUERRERO,APAXTLA
TAMAULIPAS,VALLE,HERMOSO	0.005	GUERRERO,APAXTLA
SINALOA,ELOTA	0.006	GUERRERO,APAXTLA
CHIHUAHUA,URIQUE	0.009	GUERRERO,APAXTLA
DURANGO,SAN,DIMAS	0.008	MEXICO,NICOLAS,ROMERO
DURANGO,SAN,DIMAS	0.006	VERACRUZ,PANUCO
DURANGO,SAN,DIMAS	0.013	NUEVO,LEON,GENERAL,BRAVO
DURANGO,SAN,DIMAS	0.006	CHIHUAHUA,TEMOSACHIC
GUERRERO,QUECHULTENANGO	0.005	NUEVO,LEON,GENERAL,BRAVO
NUEVO,LEON,SANTIAGO	0.005	NUEVO,LEON,GENERAL,BRAVO
DURANGO,TAMAZULA	0.008	GUERRERO,APAXTLA
MEXICO,VALLE,DE,CHALCO,SOLIDARIDAD	0.005	GUERRERO,APAXTLA
GUERRERO,APAXTLA	0.006	DURANGO,CANATLAN
GUERRERO,APAXTLA	0.009	DURANGO,NOMBRE,DE,DIOS
GUERRERO,APAXTLA	0.005	MEXICO,TULTEPEC
GUERRERO,APAXTLA	0.005	TAMAULIPAS,RIO,BRAVO
GUERRERO,APAXTLA	0.005	MEXICO,TEMASCALTEPEC
GUERRERO,APAXTLA	0.005	JALISCO,CHIMALTITAN
GUERRERO,APAXTLA	0.005	TAMAULIPAS,SAN,CARLOS
MEXICO,NICOLAS,ROMERO	0.006	VERACRUZ,PANUCO
MEXICO,NICOLAS,ROMERO	0.013	NUEVO,LEON,GENERAL,BRAVO
MEXICO,NICOLAS,ROMERO	0.006	CHIHUAHUA,TEMOSACHIC
NUEVO,LEON,CADEREYTA,JIMENEZ	0.007	NUEVO,LEON,GENERAL,BRAVO
TAMAULIPAS,CAMARGO	0.005	NUEVO,LEON,GENERAL,BRAVO
VERACRUZ,PANUCO	0.009	NUEVO,LEON,GENERAL,BRAVO
NAYARIT,BAHIA,DE,BANDERAS	0.005	NUEVO,LEON,GENERAL,BRAVO
MEXICO,ATIZAPAN,DE,ZARAGOZA	0.005	NUEVO,LEON,GENERAL,BRAVO
NUEVO,LEON,GENERAL,BRAVO	0.009	CHIHUAHUA,TEMOSACHIC
NUEVO,LEON,GENERAL,BRAVO	0.008	CHIHUAHUA,ALLENDE
NUEVO,LEON,GENERAL,BRAVO	0.005	DURANGO,MAPIMI
NUEVO,LEON,GENERAL,BRAVO	0.007	JALISCO,SAN,MIGUEL,EL,ALTO
