# Supplementary material for: Analysis of México’s Narco-War Network (2007–2011)
Source: PLoS One. 2015 May 18;10(5):e0126503. doi: 10.1371/journal.pone.0126503 (PMC4436224; doi:10.1371/journal.pone.0126503)
Supplement: S1 Compressed file — Each file contains all the correlations above certain threshold (indicated in the name of the file), during a particular month (also indicated in the name of the file). The file names have the value of θ followed by the number of the i th month, starting from January of 2007 until Sept. 2011. (ZIP) [file pone.0126503.s004.zip › Correlations_by_month/0.005__41.sif]

CHIHUAHUA,JUAREZ	0.018	DURANGO,GOMEZ,PALACIO
CHIHUAHUA,JUAREZ	0.152	SINALOA,MAZATLAN
CHIHUAHUA,JUAREZ	0.028	SINALOA,NAVOLATO
CHIHUAHUA,JUAREZ	0.023	MICHOACAN,MORELIA
CHIHUAHUA,JUAREZ	0.023	SINALOA,AHOME
CHIHUAHUA,JUAREZ	0.179	NAYARIT,TEPIC
CHIHUAHUA,JUAREZ	0.009	TAMAULIPAS,REYNOSA
CHIHUAHUA,JUAREZ	0.051	SINALOA,SINALOA
CHIHUAHUA,JUAREZ	0.018	DURANGO,LERDO
CHIHUAHUA,JUAREZ	0.064	MORELOS,CUERNAVACA
CHIHUAHUA,JUAREZ	0.009	SINALOA,SALVADOR,ALVARADO
CHIHUAHUA,JUAREZ	0.014	MEXICO,NEZAHUALCOYOTL
CHIHUAHUA,JUAREZ	0.051	TAMAULIPAS,NUEVO,LAREDO
CHIHUAHUA,JUAREZ	0.023	MICHOACAN,APATZINGAN
CHIHUAHUA,JUAREZ	0.009	JALISCO,GUADALAJARA
CHIHUAHUA,JUAREZ	0.023	GUERRERO,PUNGARABATO
CHIHUAHUA,JUAREZ	0.018	DURANGO,SANTIAGO,PAPASQUIARO
CHIHUAHUA,JUAREZ	0.009	TAMAULIPAS,MATAMOROS
CHIHUAHUA,JUAREZ	0.009	BAJA,CALIFORNIA,MEXICALI
CHIHUAHUA,JUAREZ	0.018	SONORA,CAJEME
CHIHUAHUA,JUAREZ	0.018	TAMAULIPAS,MIGUEL,ALEMAN
CHIHUAHUA,JUAREZ	0.009	GUERRERO,COYUCA,DE,CATALAN
CHIHUAHUA,JUAREZ	0.009	AGUASCALIENTES,AGUASCALIENTES
CHIHUAHUA,JUAREZ	0.009	CHIHUAHUA,ASCENSION
CHIHUAHUA,JUAREZ	0.018	SINALOA,MOCORITO
CHIHUAHUA,JUAREZ	0.069	NUEVO,LEON,JUAREZ
CHIHUAHUA,JUAREZ	0.055	QUINTANA,ROO,BENITO,JUAREZ
CHIHUAHUA,JUAREZ	0.009	GUERRERO,IGUALA,DE,LA,INDEPENDENCIA
CHIHUAHUA,JUAREZ	0.023	TAMAULIPAS,MIER
CHIHUAHUA,JUAREZ	0.023	TAMAULIPAS,TAMPICO
CHIHUAHUA,JUAREZ	0.037	SINALOA,SAN,IGNACIO
CHIHUAHUA,JUAREZ	0.009	SINALOA,ANGOSTURA
CHIHUAHUA,JUAREZ	0.009	JALISCO,TLAQUEPAQUE
CHIHUAHUA,JUAREZ	0.023	MEXICO,TLALNEPANTLA,DE,BAZ
CHIHUAHUA,JUAREZ	0.009	TAMAULIPAS,VALLE,HERMOSO
CHIHUAHUA,JUAREZ	0.037	MICHOACAN,ZITACUARO
CHIHUAHUA,JUAREZ	0.028	SONORA,GENERAL,PLUTARCO,ELIAS,CALLES
CHIHUAHUA,JUAREZ	0.018	DURANGO,SAN,DIMAS
CHIHUAHUA,JUAREZ	0.018	SAN,LUIS,POTOSI,CIUDAD,VALLES
CHIHUAHUA,JUAREZ	0.041	TAMAULIPAS,VICTORIA
CHIHUAHUA,JUAREZ	0.009	CHIHUAHUA,GUERRERO
CHIHUAHUA,JUAREZ	0.009	MEXICO,CUAUTITLAN,IZCALLI
CHIHUAHUA,JUAREZ	0.009	MEXICO,TECAMAC
CHIHUAHUA,JUAREZ	0.041	TAMAULIPAS,GUERRERO
CHIHUAHUA,JUAREZ	0.037	COLIMA,COLIMA
CHIHUAHUA,JUAREZ	0.009	NUEVO,LEON,SAN,NICOLAS,DE,LOS,GARZA
CHIHUAHUA,JUAREZ	0.009	SAN,LUIS,POTOSI,SAN,LUIS,POTOSI
CHIHUAHUA,JUAREZ	0.110	TAMAULIPAS,CIUDAD,MADERO
CHIHUAHUA,JUAREZ	0.023	MICHOACAN,TEPALCATEPEC
CHIHUAHUA,JUAREZ	0.028	NUEVO,LEON,SANTIAGO
CHIHUAHUA,JUAREZ	0.037	NUEVO,LEON,APODACA
CHIHUAHUA,JUAREZ	0.009	MEXICO,HUIXQUILUCAN
CHIHUAHUA,JUAREZ	0.009	NUEVO,LEON,SANTA,CATARINA
CHIHUAHUA,JUAREZ	0.014	MEXICO,IXTAPALUCA
CHIHUAHUA,JUAREZ	0.037	DURANGO,POANAS
CHIHUAHUA,JUAREZ	0.009	NUEVO,LEON,SAN,PEDRO,GARZA,GARCIA
CHIHUAHUA,JUAREZ	0.023	DURANGO,CUENCAME
CHIHUAHUA,JUAREZ	0.018	NUEVO,LEON,CADEREYTA,JIMENEZ
CHIHUAHUA,JUAREZ	0.014	CHIHUAHUA,URUACHI
CHIHUAHUA,JUAREZ	0.028	JALISCO,EL,SALTO
CHIHUAHUA,JUAREZ	0.009	MEXICO,CHIMALHUACAN
CHIHUAHUA,JUAREZ	0.009	DURANGO,TEPEHUANES
CHIHUAHUA,JUAREZ	0.009	GUERRERO,TLAPEHUALA
CHIHUAHUA,JUAREZ	0.009	GUERRERO,TLAPA,DE,COMONFORT
CHIHUAHUA,JUAREZ	0.009	MICHOACAN,COALCOMAN,DE,VAZQUEZ,PALLARES
CHIHUAHUA,JUAREZ	0.014	GUERRERO,GENERAL,HELIODORO,CASTILLO
CHIHUAHUA,JUAREZ	0.009	TABASCO,CARDENAS
CHIHUAHUA,JUAREZ	0.018	TAMAULIPAS,EL,MANTE
CHIHUAHUA,JUAREZ	0.014	MEXICO,TEXCOCO
CHIHUAHUA,JUAREZ	0.009	NUEVO,LEON,GENERAL,ESCOBEDO
CHIHUAHUA,JUAREZ	0.009	SONORA,SAN,LUIS,RIO,COLORADO
CHIHUAHUA,JUAREZ	0.064	TAMAULIPAS,SOTO,LA,MARINA
CHIHUAHUA,JUAREZ	0.014	MICHOACAN,ZIRACUARETIRO
CHIHUAHUA,JUAREZ	0.014	COAHUILA,SAN,PEDRO
CHIHUAHUA,JUAREZ	0.014	DURANGO,OCAMPO
CHIHUAHUA,JUAREZ	0.009	GUERRERO,TEPECOACUILCO,DE,TRUJANO
CHIHUAHUA,JUAREZ	0.014	JALISCO,IXTLAHUACAN,DE,LOS,MEMBRILLOS
CHIHUAHUA,JUAREZ	0.009	TAMAULIPAS,ALTAMIRA
CHIHUAHUA,JUAREZ	0.009	DURANGO,GUADALUPE,VICTORIA
CHIHUAHUA,JUAREZ	0.023	SAN,LUIS,POTOSI,RIOVERDE
CHIHUAHUA,JUAREZ	0.009	JALISCO,CIHUATLAN
CHIHUAHUA,JUAREZ	0.032	NUEVO,LEON,DOCTOR,COSS
CHIHUAHUA,JUAREZ	0.023	JALISCO,YAHUALICA,DE,GONZALEZ,GALLO
CHIHUAHUA,JUAREZ	0.009	VERACRUZ,XALAPA
CHIHUAHUA,JUAREZ	0.009	QUERETARO,QUERETARO
CHIHUAHUA,JUAREZ	0.009	MEXICO,NEXTLALPAN
CHIHUAHUA,JUAREZ	0.009	DURANGO,TLAHUALILO
CHIHUAHUA,JUAREZ	0.014	VERACRUZ,COSOLEACAQUE
CHIHUAHUA,JUAREZ	0.009	CHIAPAS,MARQUES,DE,COMILLAS
CHIHUAHUA,JUAREZ	0.009	MEXICO,JALTENCO
CHIHUAHUA,JUAREZ	0.014	NUEVO,LEON,LOS,HERRERAS
CHIHUAHUA,JUAREZ	0.009	PUEBLA,XICOTEPEC
CHIHUAHUA,JUAREZ	0.009	AGUASCALIENTES,RINCON,DE,ROMOS
CHIHUAHUA,JUAREZ	0.009	TAMAULIPAS,XICOTENCATL
CHIHUAHUA,JUAREZ	0.014	MICHOACAN,NUEVO,PARANGARICUTIRO
CHIHUAHUA,JUAREZ	0.014	OAXACA,SANTA,MARIA,ATZOMPA
CHIHUAHUA,JUAREZ	0.009	TAMAULIPAS,MENDEZ
CHIHUAHUA,JUAREZ	0.009	VERACRUZ,JOSE,AZUETA
CHIHUAHUA,JUAREZ	0.009	GUERRERO,CUETZALA,DEL,PROGRESO
CHIHUAHUA,JUAREZ	0.009	QUERETARO,TOLIMAN
CHIHUAHUA,JUAREZ	0.009	SONORA,DIVISADEROS
CHIHUAHUA,JUAREZ	0.009	SONORA,SAN,IGNACIO,RIO,MUERTO
CHIHUAHUA,JUAREZ	0.009	VERACRUZ,LAS,VIGAS,DE,RAMIREZ
SINALOA,CULIACAN	0.010	COAHUILA,TORREON
SINALOA,CULIACAN	0.012	GUERRERO,TAXCO,DE,ALARCON
BAJA,CALIFORNIA,TIJUANA	0.014	CHIHUAHUA,CHIHUAHUA
BAJA,CALIFORNIA,TIJUANA	0.014	GUERRERO,ACAPULCO,DE,JUAREZ
BAJA,CALIFORNIA,TIJUANA	0.030	COAHUILA,TORREON
BAJA,CALIFORNIA,TIJUANA	0.008	SONORA,NOGALES
BAJA,CALIFORNIA,TIJUANA	0.012	DURANGO,DURANGO
BAJA,CALIFORNIA,TIJUANA	0.009	CHIHUAHUA,NUEVO,CASAS,GRANDES
BAJA,CALIFORNIA,TIJUANA	0.007	GUERRERO,TECPAN,DE,GALEANA
BAJA,CALIFORNIA,TIJUANA	0.037	GUERRERO,TAXCO,DE,ALARCON
BAJA,CALIFORNIA,TIJUANA	0.006	CHIHUAHUA,MEOQUI
BAJA,CALIFORNIA,TIJUANA	0.006	GUERRERO,LA,UNION,DE,ISIDORO,MONTES,DE,OCA
BAJA,CALIFORNIA,TIJUANA	0.006	CHIHUAHUA,URIQUE
BAJA,CALIFORNIA,TIJUANA	0.006	DURANGO,TAMAZULA
BAJA,CALIFORNIA,TIJUANA	0.013	GUERRERO,APAXTLA
BAJA,CALIFORNIA,TIJUANA	0.007	TAMAULIPAS,CAMARGO
BAJA,CALIFORNIA,TIJUANA	0.006	DURANGO,CANATLAN
BAJA,CALIFORNIA,TIJUANA	0.006	SONORA,YECORA
CHIHUAHUA,CHIHUAHUA	0.014	GUERRERO,ACAPULCO,DE,JUAREZ
CHIHUAHUA,CHIHUAHUA	0.030	COAHUILA,TORREON
CHIHUAHUA,CHIHUAHUA	0.008	SONORA,NOGALES
CHIHUAHUA,CHIHUAHUA	0.012	DURANGO,DURANGO
CHIHUAHUA,CHIHUAHUA	0.009	CHIHUAHUA,NUEVO,CASAS,GRANDES
CHIHUAHUA,CHIHUAHUA	0.007	GUERRERO,TECPAN,DE,GALEANA
CHIHUAHUA,CHIHUAHUA	0.037	GUERRERO,TAXCO,DE,ALARCON
CHIHUAHUA,CHIHUAHUA	0.006	CHIHUAHUA,MEOQUI
CHIHUAHUA,CHIHUAHUA	0.006	GUERRERO,LA,UNION,DE,ISIDORO,MONTES,DE,OCA
CHIHUAHUA,CHIHUAHUA	0.006	CHIHUAHUA,URIQUE
CHIHUAHUA,CHIHUAHUA	0.006	DURANGO,TAMAZULA
CHIHUAHUA,CHIHUAHUA	0.013	GUERRERO,APAXTLA
CHIHUAHUA,CHIHUAHUA	0.007	TAMAULIPAS,CAMARGO
CHIHUAHUA,CHIHUAHUA	0.006	DURANGO,CANATLAN
CHIHUAHUA,CHIHUAHUA	0.006	SONORA,YECORA
GUERRERO,ACAPULCO,DE,JUAREZ	0.030	COAHUILA,TORREON
GUERRERO,ACAPULCO,DE,JUAREZ	0.008	SONORA,NOGALES
GUERRERO,ACAPULCO,DE,JUAREZ	0.012	DURANGO,DURANGO
GUERRERO,ACAPULCO,DE,JUAREZ	0.009	CHIHUAHUA,NUEVO,CASAS,GRANDES
GUERRERO,ACAPULCO,DE,JUAREZ	0.007	GUERRERO,TECPAN,DE,GALEANA
GUERRERO,ACAPULCO,DE,JUAREZ	0.037	GUERRERO,TAXCO,DE,ALARCON
GUERRERO,ACAPULCO,DE,JUAREZ	0.006	CHIHUAHUA,MEOQUI
GUERRERO,ACAPULCO,DE,JUAREZ	0.006	GUERRERO,LA,UNION,DE,ISIDORO,MONTES,DE,OCA
GUERRERO,ACAPULCO,DE,JUAREZ	0.006	CHIHUAHUA,URIQUE
GUERRERO,ACAPULCO,DE,JUAREZ	0.006	DURANGO,TAMAZULA
GUERRERO,ACAPULCO,DE,JUAREZ	0.013	GUERRERO,APAXTLA
GUERRERO,ACAPULCO,DE,JUAREZ	0.007	TAMAULIPAS,CAMARGO
GUERRERO,ACAPULCO,DE,JUAREZ	0.006	DURANGO,CANATLAN
GUERRERO,ACAPULCO,DE,JUAREZ	0.006	SONORA,YECORA
DURANGO,GOMEZ,PALACIO	0.008	SINALOA,MAZATLAN
DURANGO,GOMEZ,PALACIO	0.010	NAYARIT,TEPIC
DURANGO,GOMEZ,PALACIO	0.006	TAMAULIPAS,CIUDAD,MADERO
COAHUILA,TORREON	0.018	SONORA,NOGALES
COAHUILA,TORREON	0.026	DURANGO,DURANGO
COAHUILA,TORREON	0.010	NUEVO,LEON,MONTERREY
COAHUILA,TORREON	0.006	SINALOA,GUASAVE
COAHUILA,TORREON	0.010	MEXICO,ECATEPEC,DE,MORELOS
COAHUILA,TORREON	0.008	MICHOACAN,URUAPAN
COAHUILA,TORREON	0.010	CHIHUAHUA,GUADALUPE
COAHUILA,TORREON	0.020	CHIHUAHUA,NUEVO,CASAS,GRANDES
COAHUILA,TORREON	0.016	GUERRERO,TECPAN,DE,GALEANA
COAHUILA,TORREON	0.081	GUERRERO,TAXCO,DE,ALARCON
COAHUILA,TORREON	0.012	CHIHUAHUA,MEOQUI
COAHUILA,TORREON	0.006	CHIHUAHUA,MADERA
COAHUILA,TORREON	0.008	CHIHUAHUA,PRAXEDIS,G.,GUERRERO
COAHUILA,TORREON	0.006	GUANAJUATO,LEON
COAHUILA,TORREON	0.008	DISTRITO,FEDERAL,CUAUHTEMOC
COAHUILA,TORREON	0.012	GUERRERO,LA,UNION,DE,ISIDORO,MONTES,DE,OCA
COAHUILA,TORREON	0.010	DURANGO,VICENTE,GUERRERO
COAHUILA,TORREON	0.006	CHIHUAHUA,OJINAGA
COAHUILA,TORREON	0.010	SINALOA,ELOTA
COAHUILA,TORREON	0.012	CHIHUAHUA,URIQUE
COAHUILA,TORREON	0.006	MEXICO,COACALCO,DE,BERRIOZABAL
COAHUILA,TORREON	0.012	DURANGO,TAMAZULA
COAHUILA,TORREON	0.010	CHIHUAHUA,RIVA,PALACIO
COAHUILA,TORREON	0.006	GUERRERO,OMETEPEC
COAHUILA,TORREON	0.006	CHIHUAHUA,SAUCILLO
COAHUILA,TORREON	0.028	GUERRERO,APAXTLA
COAHUILA,TORREON	0.006	JALISCO,TONALA
COAHUILA,TORREON	0.016	TAMAULIPAS,CAMARGO
COAHUILA,TORREON	0.006	CHIHUAHUA,ROSALES
COAHUILA,TORREON	0.014	DURANGO,CANATLAN
COAHUILA,TORREON	0.006	MICHOACAN,PATZCUARO
COAHUILA,TORREON	0.014	SONORA,YECORA
COAHUILA,TORREON	0.006	DURANGO,NOMBRE,DE,DIOS
COAHUILA,TORREON	0.006	GUERRERO,SAN,MARCOS
COAHUILA,TORREON	0.006	NAYARIT,BAHIA,DE,BANDERAS
COAHUILA,TORREON	0.008	TAMAULIPAS,RIO,BRAVO
COAHUILA,TORREON	0.010	CHIHUAHUA,CARICHI
COAHUILA,TORREON	0.006	CHIHUAHUA,VALLE,DE,ZARAGOZA
COAHUILA,TORREON	0.006	BAJA,CALIFORNIA,SUR,LA,PAZ
COAHUILA,TORREON	0.006	GUERRERO,TETIPAC
COAHUILA,TORREON	0.006	OAXACA,SANTIAGO,JAMILTEPEC
COAHUILA,TORREON	0.006	CHIAPAS,LA,TRINITARIA
COAHUILA,TORREON	0.006	DURANGO,SAN,BERNARDO
COAHUILA,TORREON	0.006	JALISCO,MASCOTA
COAHUILA,TORREON	0.008	MEXICO,TEMASCALTEPEC
COAHUILA,TORREON	0.006	JALISCO,AUTLAN,DE,NAVARRO
COAHUILA,TORREON	0.006	VERACRUZ,POZA,RICA,DE,HIDALGO
COAHUILA,TORREON	0.008	JALISCO,CHIMALTITAN
COAHUILA,TORREON	0.006	SAN,LUIS,POTOSI,AQUISMON
COAHUILA,TORREON	0.008	TAMAULIPAS,SAN,CARLOS
SINALOA,MAZATLAN	0.012	SINALOA,NAVOLATO
SINALOA,MAZATLAN	0.010	MICHOACAN,MORELIA
SINALOA,MAZATLAN	0.010	SINALOA,AHOME
SINALOA,MAZATLAN	0.079	NAYARIT,TEPIC
SINALOA,MAZATLAN	0.022	SINALOA,SINALOA
SINALOA,MAZATLAN	0.008	DURANGO,LERDO
SINALOA,MAZATLAN	0.028	MORELOS,CUERNAVACA
SINALOA,MAZATLAN	0.006	MEXICO,NEZAHUALCOYOTL
SINALOA,MAZATLAN	0.022	TAMAULIPAS,NUEVO,LAREDO
SINALOA,MAZATLAN	0.010	MICHOACAN,APATZINGAN
SINALOA,MAZATLAN	0.010	GUERRERO,PUNGARABATO
SINALOA,MAZATLAN	0.008	DURANGO,SANTIAGO,PAPASQUIARO
SINALOA,MAZATLAN	0.008	SONORA,CAJEME
SINALOA,MAZATLAN	0.008	TAMAULIPAS,MIGUEL,ALEMAN
SINALOA,MAZATLAN	0.008	SINALOA,MOCORITO
SINALOA,MAZATLAN	0.030	NUEVO,LEON,JUAREZ
SINALOA,MAZATLAN	0.024	QUINTANA,ROO,BENITO,JUAREZ
SINALOA,MAZATLAN	0.010	TAMAULIPAS,MIER
SINALOA,MAZATLAN	0.010	TAMAULIPAS,TAMPICO
SINALOA,MAZATLAN	0.016	SINALOA,SAN,IGNACIO
SINALOA,MAZATLAN	0.010	MEXICO,TLALNEPANTLA,DE,BAZ
SINALOA,MAZATLAN	0.016	MICHOACAN,ZITACUARO
SINALOA,MAZATLAN	0.012	SONORA,GENERAL,PLUTARCO,ELIAS,CALLES
SINALOA,MAZATLAN	0.008	DURANGO,SAN,DIMAS
SINALOA,MAZATLAN	0.008	SAN,LUIS,POTOSI,CIUDAD,VALLES
SINALOA,MAZATLAN	0.018	TAMAULIPAS,VICTORIA
SINALOA,MAZATLAN	0.018	TAMAULIPAS,GUERRERO
SINALOA,MAZATLAN	0.016	COLIMA,COLIMA
SINALOA,MAZATLAN	0.049	TAMAULIPAS,CIUDAD,MADERO
SINALOA,MAZATLAN	0.010	MICHOACAN,TEPALCATEPEC
SINALOA,MAZATLAN	0.012	NUEVO,LEON,SANTIAGO
SINALOA,MAZATLAN	0.016	NUEVO,LEON,APODACA
SINALOA,MAZATLAN	0.006	MEXICO,IXTAPALUCA
SINALOA,MAZATLAN	0.016	DURANGO,POANAS
SINALOA,MAZATLAN	0.010	DURANGO,CUENCAME
SINALOA,MAZATLAN	0.008	NUEVO,LEON,CADEREYTA,JIMENEZ
SINALOA,MAZATLAN	0.006	CHIHUAHUA,URUACHI
SINALOA,MAZATLAN	0.012	JALISCO,EL,SALTO
SINALOA,MAZATLAN	0.006	GUERRERO,GENERAL,HELIODORO,CASTILLO
SINALOA,MAZATLAN	0.008	TAMAULIPAS,EL,MANTE
SINALOA,MAZATLAN	0.006	MEXICO,TEXCOCO
SINALOA,MAZATLAN	0.028	TAMAULIPAS,SOTO,LA,MARINA
SINALOA,MAZATLAN	0.006	MICHOACAN,ZIRACUARETIRO
SINALOA,MAZATLAN	0.006	COAHUILA,SAN,PEDRO
SINALOA,MAZATLAN	0.006	DURANGO,OCAMPO
SINALOA,MAZATLAN	0.006	JALISCO,IXTLAHUACAN,DE,LOS,MEMBRILLOS
SINALOA,MAZATLAN	0.010	SAN,LUIS,POTOSI,RIOVERDE
SINALOA,MAZATLAN	0.014	NUEVO,LEON,DOCTOR,COSS
SINALOA,MAZATLAN	0.010	JALISCO,YAHUALICA,DE,GONZALEZ,GALLO
SINALOA,MAZATLAN	0.006	VERACRUZ,COSOLEACAQUE
SINALOA,MAZATLAN	0.006	NUEVO,LEON,LOS,HERRERAS
SINALOA,MAZATLAN	0.006	MICHOACAN,NUEVO,PARANGARICUTIRO
SINALOA,MAZATLAN	0.006	OAXACA,SANTA,MARIA,ATZOMPA
SONORA,NOGALES	0.007	DURANGO,DURANGO
SONORA,NOGALES	0.006	CHIHUAHUA,NUEVO,CASAS,GRANDES
SONORA,NOGALES	0.022	GUERRERO,TAXCO,DE,ALARCON
SONORA,NOGALES	0.008	GUERRERO,APAXTLA
DURANGO,DURANGO	0.008	CHIHUAHUA,NUEVO,CASAS,GRANDES
DURANGO,DURANGO	0.006	GUERRERO,TECPAN,DE,GALEANA
DURANGO,DURANGO	0.032	GUERRERO,TAXCO,DE,ALARCON
DURANGO,DURANGO	0.011	GUERRERO,APAXTLA
DURANGO,DURANGO	0.006	TAMAULIPAS,CAMARGO
DURANGO,DURANGO	0.006	DURANGO,CANATLAN
DURANGO,DURANGO	0.006	SONORA,YECORA
SINALOA,NAVOLATO	0.014	NAYARIT,TEPIC
SINALOA,NAVOLATO	0.005	MORELOS,CUERNAVACA
SINALOA,NAVOLATO	0.006	NUEVO,LEON,JUAREZ
SINALOA,NAVOLATO	0.009	TAMAULIPAS,CIUDAD,MADERO
SINALOA,NAVOLATO	0.005	TAMAULIPAS,SOTO,LA,MARINA
NUEVO,LEON,MONTERREY	0.012	GUERRERO,TAXCO,DE,ALARCON
MICHOACAN,MORELIA	0.012	NAYARIT,TEPIC
MICHOACAN,MORELIA	0.007	TAMAULIPAS,CIUDAD,MADERO
SINALOA,AHOME	0.012	NAYARIT,TEPIC
SINALOA,AHOME	0.007	TAMAULIPAS,CIUDAD,MADERO
NAYARIT,TEPIC	0.026	SINALOA,SINALOA
NAYARIT,TEPIC	0.010	DURANGO,LERDO
NAYARIT,TEPIC	0.033	MORELOS,CUERNAVACA
NAYARIT,TEPIC	0.007	MEXICO,NEZAHUALCOYOTL
NAYARIT,TEPIC	0.026	TAMAULIPAS,NUEVO,LAREDO
NAYARIT,TEPIC	0.012	MICHOACAN,APATZINGAN
NAYARIT,TEPIC	0.012	GUERRERO,PUNGARABATO
NAYARIT,TEPIC	0.010	DURANGO,SANTIAGO,PAPASQUIARO
NAYARIT,TEPIC	0.010	SONORA,CAJEME
NAYARIT,TEPIC	0.010	TAMAULIPAS,MIGUEL,ALEMAN
NAYARIT,TEPIC	0.010	SINALOA,MOCORITO
NAYARIT,TEPIC	0.036	NUEVO,LEON,JUAREZ
NAYARIT,TEPIC	0.029	QUINTANA,ROO,BENITO,JUAREZ
NAYARIT,TEPIC	0.012	TAMAULIPAS,MIER
NAYARIT,TEPIC	0.012	TAMAULIPAS,TAMPICO
NAYARIT,TEPIC	0.019	SINALOA,SAN,IGNACIO
NAYARIT,TEPIC	0.012	MEXICO,TLALNEPANTLA,DE,BAZ
NAYARIT,TEPIC	0.019	MICHOACAN,ZITACUARO
NAYARIT,TEPIC	0.014	SONORA,GENERAL,PLUTARCO,ELIAS,CALLES
NAYARIT,TEPIC	0.010	DURANGO,SAN,DIMAS
NAYARIT,TEPIC	0.010	SAN,LUIS,POTOSI,CIUDAD,VALLES
NAYARIT,TEPIC	0.022	TAMAULIPAS,VICTORIA
NAYARIT,TEPIC	0.022	TAMAULIPAS,GUERRERO
NAYARIT,TEPIC	0.019	COLIMA,COLIMA
NAYARIT,TEPIC	0.057	TAMAULIPAS,CIUDAD,MADERO
NAYARIT,TEPIC	0.012	MICHOACAN,TEPALCATEPEC
NAYARIT,TEPIC	0.014	NUEVO,LEON,SANTIAGO
NAYARIT,TEPIC	0.019	NUEVO,LEON,APODACA
NAYARIT,TEPIC	0.007	MEXICO,IXTAPALUCA
NAYARIT,TEPIC	0.019	DURANGO,POANAS
NAYARIT,TEPIC	0.012	DURANGO,CUENCAME
NAYARIT,TEPIC	0.010	NUEVO,LEON,CADEREYTA,JIMENEZ
NAYARIT,TEPIC	0.007	CHIHUAHUA,URUACHI
NAYARIT,TEPIC	0.014	JALISCO,EL,SALTO
NAYARIT,TEPIC	0.007	GUERRERO,GENERAL,HELIODORO,CASTILLO
NAYARIT,TEPIC	0.010	TAMAULIPAS,EL,MANTE
NAYARIT,TEPIC	0.007	MEXICO,TEXCOCO
NAYARIT,TEPIC	0.033	TAMAULIPAS,SOTO,LA,MARINA
NAYARIT,TEPIC	0.007	MICHOACAN,ZIRACUARETIRO
NAYARIT,TEPIC	0.007	COAHUILA,SAN,PEDRO
NAYARIT,TEPIC	0.007	DURANGO,OCAMPO
NAYARIT,TEPIC	0.007	JALISCO,IXTLAHUACAN,DE,LOS,MEMBRILLOS
NAYARIT,TEPIC	0.012	SAN,LUIS,POTOSI,RIOVERDE
NAYARIT,TEPIC	0.017	NUEVO,LEON,DOCTOR,COSS
NAYARIT,TEPIC	0.012	JALISCO,YAHUALICA,DE,GONZALEZ,GALLO
NAYARIT,TEPIC	0.007	VERACRUZ,COSOLEACAQUE
NAYARIT,TEPIC	0.007	NUEVO,LEON,LOS,HERRERAS
NAYARIT,TEPIC	0.007	MICHOACAN,NUEVO,PARANGARICUTIRO
NAYARIT,TEPIC	0.007	OAXACA,SANTA,MARIA,ATZOMPA
SINALOA,GUASAVE	0.007	GUERRERO,TAXCO,DE,ALARCON
MEXICO,ECATEPEC,DE,MORELOS	0.012	GUERRERO,TAXCO,DE,ALARCON
MICHOACAN,URUAPAN	0.010	GUERRERO,TAXCO,DE,ALARCON
SINALOA,SINALOA	0.009	MORELOS,CUERNAVACA
SINALOA,SINALOA	0.007	TAMAULIPAS,NUEVO,LAREDO
SINALOA,SINALOA	0.010	NUEVO,LEON,JUAREZ
SINALOA,SINALOA	0.008	QUINTANA,ROO,BENITO,JUAREZ
SINALOA,SINALOA	0.005	SINALOA,SAN,IGNACIO
SINALOA,SINALOA	0.005	MICHOACAN,ZITACUARO
SINALOA,SINALOA	0.006	TAMAULIPAS,VICTORIA
SINALOA,SINALOA	0.006	TAMAULIPAS,GUERRERO
SINALOA,SINALOA	0.005	COLIMA,COLIMA
SINALOA,SINALOA	0.016	TAMAULIPAS,CIUDAD,MADERO
SINALOA,SINALOA	0.005	NUEVO,LEON,APODACA
SINALOA,SINALOA	0.005	DURANGO,POANAS
SINALOA,SINALOA	0.009	TAMAULIPAS,SOTO,LA,MARINA
DURANGO,LERDO	0.006	TAMAULIPAS,CIUDAD,MADERO
MORELOS,CUERNAVACA	0.009	TAMAULIPAS,NUEVO,LAREDO
MORELOS,CUERNAVACA	0.013	NUEVO,LEON,JUAREZ
MORELOS,CUERNAVACA	0.010	QUINTANA,ROO,BENITO,JUAREZ
MORELOS,CUERNAVACA	0.007	SINALOA,SAN,IGNACIO
MORELOS,CUERNAVACA	0.007	MICHOACAN,ZITACUARO
MORELOS,CUERNAVACA	0.005	SONORA,GENERAL,PLUTARCO,ELIAS,CALLES
MORELOS,CUERNAVACA	0.008	TAMAULIPAS,VICTORIA
MORELOS,CUERNAVACA	0.008	TAMAULIPAS,GUERRERO
MORELOS,CUERNAVACA	0.007	COLIMA,COLIMA
MORELOS,CUERNAVACA	0.021	TAMAULIPAS,CIUDAD,MADERO
MORELOS,CUERNAVACA	0.005	NUEVO,LEON,SANTIAGO
MORELOS,CUERNAVACA	0.007	NUEVO,LEON,APODACA
MORELOS,CUERNAVACA	0.007	DURANGO,POANAS
MORELOS,CUERNAVACA	0.005	JALISCO,EL,SALTO
MORELOS,CUERNAVACA	0.012	TAMAULIPAS,SOTO,LA,MARINA
MORELOS,CUERNAVACA	0.006	NUEVO,LEON,DOCTOR,COSS
TAMAULIPAS,NUEVO,LAREDO	0.010	NUEVO,LEON,JUAREZ
TAMAULIPAS,NUEVO,LAREDO	0.008	QUINTANA,ROO,BENITO,JUAREZ
TAMAULIPAS,NUEVO,LAREDO	0.005	SINALOA,SAN,IGNACIO
TAMAULIPAS,NUEVO,LAREDO	0.005	MICHOACAN,ZITACUARO
TAMAULIPAS,NUEVO,LAREDO	0.006	TAMAULIPAS,VICTORIA
TAMAULIPAS,NUEVO,LAREDO	0.006	TAMAULIPAS,GUERRERO
TAMAULIPAS,NUEVO,LAREDO	0.005	COLIMA,COLIMA
TAMAULIPAS,NUEVO,LAREDO	0.016	TAMAULIPAS,CIUDAD,MADERO
TAMAULIPAS,NUEVO,LAREDO	0.005	NUEVO,LEON,APODACA
TAMAULIPAS,NUEVO,LAREDO	0.005	DURANGO,POANAS
TAMAULIPAS,NUEVO,LAREDO	0.009	TAMAULIPAS,SOTO,LA,MARINA
MICHOACAN,APATZINGAN	0.007	TAMAULIPAS,CIUDAD,MADERO
CHIHUAHUA,GUADALUPE	0.012	GUERRERO,TAXCO,DE,ALARCON
GUERRERO,PUNGARABATO	0.007	TAMAULIPAS,CIUDAD,MADERO
DURANGO,SANTIAGO,PAPASQUIARO	0.006	TAMAULIPAS,CIUDAD,MADERO
SONORA,CAJEME	0.006	TAMAULIPAS,CIUDAD,MADERO
CHIHUAHUA,NUEVO,CASAS,GRANDES	0.025	GUERRERO,TAXCO,DE,ALARCON
CHIHUAHUA,NUEVO,CASAS,GRANDES	0.009	GUERRERO,APAXTLA
TAMAULIPAS,MIGUEL,ALEMAN	0.006	TAMAULIPAS,CIUDAD,MADERO
GUERRERO,TECPAN,DE,GALEANA	0.020	GUERRERO,TAXCO,DE,ALARCON
GUERRERO,TECPAN,DE,GALEANA	0.007	GUERRERO,APAXTLA
SINALOA,MOCORITO	0.006	TAMAULIPAS,CIUDAD,MADERO
GUERRERO,TAXCO,DE,ALARCON	0.015	CHIHUAHUA,MEOQUI
GUERRERO,TAXCO,DE,ALARCON	0.007	CHIHUAHUA,MADERA
GUERRERO,TAXCO,DE,ALARCON	0.010	CHIHUAHUA,PRAXEDIS,G.,GUERRERO
GUERRERO,TAXCO,DE,ALARCON	0.007	GUANAJUATO,LEON
GUERRERO,TAXCO,DE,ALARCON	0.010	DISTRITO,FEDERAL,CUAUHTEMOC
GUERRERO,TAXCO,DE,ALARCON	0.015	GUERRERO,LA,UNION,DE,ISIDORO,MONTES,DE,OCA
GUERRERO,TAXCO,DE,ALARCON	0.012	DURANGO,VICENTE,GUERRERO
GUERRERO,TAXCO,DE,ALARCON	0.007	CHIHUAHUA,OJINAGA
GUERRERO,TAXCO,DE,ALARCON	0.012	SINALOA,ELOTA
GUERRERO,TAXCO,DE,ALARCON	0.015	CHIHUAHUA,URIQUE
GUERRERO,TAXCO,DE,ALARCON	0.007	MEXICO,COACALCO,DE,BERRIOZABAL
GUERRERO,TAXCO,DE,ALARCON	0.015	DURANGO,TAMAZULA
GUERRERO,TAXCO,DE,ALARCON	0.012	CHIHUAHUA,RIVA,PALACIO
GUERRERO,TAXCO,DE,ALARCON	0.007	GUERRERO,OMETEPEC
GUERRERO,TAXCO,DE,ALARCON	0.007	CHIHUAHUA,SAUCILLO
GUERRERO,TAXCO,DE,ALARCON	0.034	GUERRERO,APAXTLA
GUERRERO,TAXCO,DE,ALARCON	0.007	JALISCO,TONALA
GUERRERO,TAXCO,DE,ALARCON	0.020	TAMAULIPAS,CAMARGO
GUERRERO,TAXCO,DE,ALARCON	0.007	CHIHUAHUA,ROSALES
GUERRERO,TAXCO,DE,ALARCON	0.017	DURANGO,CANATLAN
GUERRERO,TAXCO,DE,ALARCON	0.007	MICHOACAN,PATZCUARO
GUERRERO,TAXCO,DE,ALARCON	0.017	SONORA,YECORA
GUERRERO,TAXCO,DE,ALARCON	0.007	DURANGO,NOMBRE,DE,DIOS
GUERRERO,TAXCO,DE,ALARCON	0.007	GUERRERO,SAN,MARCOS
GUERRERO,TAXCO,DE,ALARCON	0.007	NAYARIT,BAHIA,DE,BANDERAS
GUERRERO,TAXCO,DE,ALARCON	0.010	TAMAULIPAS,RIO,BRAVO
GUERRERO,TAXCO,DE,ALARCON	0.012	CHIHUAHUA,CARICHI
GUERRERO,TAXCO,DE,ALARCON	0.007	CHIHUAHUA,VALLE,DE,ZARAGOZA
GUERRERO,TAXCO,DE,ALARCON	0.007	BAJA,CALIFORNIA,SUR,LA,PAZ
GUERRERO,TAXCO,DE,ALARCON	0.007	GUERRERO,TETIPAC
GUERRERO,TAXCO,DE,ALARCON	0.007	OAXACA,SANTIAGO,JAMILTEPEC
GUERRERO,TAXCO,DE,ALARCON	0.007	CHIAPAS,LA,TRINITARIA
GUERRERO,TAXCO,DE,ALARCON	0.007	DURANGO,SAN,BERNARDO
GUERRERO,TAXCO,DE,ALARCON	0.007	JALISCO,MASCOTA
GUERRERO,TAXCO,DE,ALARCON	0.010	MEXICO,TEMASCALTEPEC
GUERRERO,TAXCO,DE,ALARCON	0.007	JALISCO,AUTLAN,DE,NAVARRO
GUERRERO,TAXCO,DE,ALARCON	0.007	VERACRUZ,POZA,RICA,DE,HIDALGO
GUERRERO,TAXCO,DE,ALARCON	0.010	JALISCO,CHIMALTITAN
GUERRERO,TAXCO,DE,ALARCON	0.007	SAN,LUIS,POTOSI,AQUISMON
GUERRERO,TAXCO,DE,ALARCON	0.010	TAMAULIPAS,SAN,CARLOS
NUEVO,LEON,JUAREZ	0.011	QUINTANA,ROO,BENITO,JUAREZ
NUEVO,LEON,JUAREZ	0.007	SINALOA,SAN,IGNACIO
NUEVO,LEON,JUAREZ	0.007	MICHOACAN,ZITACUARO
NUEVO,LEON,JUAREZ	0.006	SONORA,GENERAL,PLUTARCO,ELIAS,CALLES
NUEVO,LEON,JUAREZ	0.008	TAMAULIPAS,VICTORIA
NUEVO,LEON,JUAREZ	0.008	TAMAULIPAS,GUERRERO
NUEVO,LEON,JUAREZ	0.007	COLIMA,COLIMA
NUEVO,LEON,JUAREZ	0.022	TAMAULIPAS,CIUDAD,MADERO
NUEVO,LEON,JUAREZ	0.006	NUEVO,LEON,SANTIAGO
NUEVO,LEON,JUAREZ	0.007	NUEVO,LEON,APODACA
NUEVO,LEON,JUAREZ	0.007	DURANGO,POANAS
NUEVO,LEON,JUAREZ	0.006	JALISCO,EL,SALTO
NUEVO,LEON,JUAREZ	0.013	TAMAULIPAS,SOTO,LA,MARINA
NUEVO,LEON,JUAREZ	0.006	NUEVO,LEON,DOCTOR,COSS
QUINTANA,ROO,BENITO,JUAREZ	0.006	SINALOA,SAN,IGNACIO
QUINTANA,ROO,BENITO,JUAREZ	0.006	MICHOACAN,ZITACUARO
QUINTANA,ROO,BENITO,JUAREZ	0.007	TAMAULIPAS,VICTORIA
QUINTANA,ROO,BENITO,JUAREZ	0.007	TAMAULIPAS,GUERRERO
QUINTANA,ROO,BENITO,JUAREZ	0.006	COLIMA,COLIMA
QUINTANA,ROO,BENITO,JUAREZ	0.018	TAMAULIPAS,CIUDAD,MADERO
QUINTANA,ROO,BENITO,JUAREZ	0.006	NUEVO,LEON,APODACA
QUINTANA,ROO,BENITO,JUAREZ	0.006	DURANGO,POANAS
QUINTANA,ROO,BENITO,JUAREZ	0.010	TAMAULIPAS,SOTO,LA,MARINA
QUINTANA,ROO,BENITO,JUAREZ	0.005	NUEVO,LEON,DOCTOR,COSS
TAMAULIPAS,MIER	0.007	TAMAULIPAS,CIUDAD,MADERO
TAMAULIPAS,TAMPICO	0.007	TAMAULIPAS,CIUDAD,MADERO
CHIHUAHUA,MEOQUI	0.005	GUERRERO,APAXTLA
SINALOA,SAN,IGNACIO	0.012	TAMAULIPAS,CIUDAD,MADERO
SINALOA,SAN,IGNACIO	0.007	TAMAULIPAS,SOTO,LA,MARINA
GUERRERO,LA,UNION,DE,ISIDORO,MONTES,DE,OCA	0.005	GUERRERO,APAXTLA
MEXICO,TLALNEPANTLA,DE,BAZ	0.007	TAMAULIPAS,CIUDAD,MADERO
MICHOACAN,ZITACUARO	0.012	TAMAULIPAS,CIUDAD,MADERO
MICHOACAN,ZITACUARO	0.007	TAMAULIPAS,SOTO,LA,MARINA
SONORA,GENERAL,PLUTARCO,ELIAS,CALLES	0.009	TAMAULIPAS,CIUDAD,MADERO
SONORA,GENERAL,PLUTARCO,ELIAS,CALLES	0.005	TAMAULIPAS,SOTO,LA,MARINA
CHIHUAHUA,URIQUE	0.005	GUERRERO,APAXTLA
DURANGO,SAN,DIMAS	0.006	TAMAULIPAS,CIUDAD,MADERO
SAN,LUIS,POTOSI,CIUDAD,VALLES	0.006	TAMAULIPAS,CIUDAD,MADERO
TAMAULIPAS,VICTORIA	0.013	TAMAULIPAS,CIUDAD,MADERO
TAMAULIPAS,VICTORIA	0.008	TAMAULIPAS,SOTO,LA,MARINA
TAMAULIPAS,GUERRERO	0.013	TAMAULIPAS,CIUDAD,MADERO
TAMAULIPAS,GUERRERO	0.008	TAMAULIPAS,SOTO,LA,MARINA
COLIMA,COLIMA	0.012	TAMAULIPAS,CIUDAD,MADERO
COLIMA,COLIMA	0.007	TAMAULIPAS,SOTO,LA,MARINA
TAMAULIPAS,CIUDAD,MADERO	0.007	MICHOACAN,TEPALCATEPEC
TAMAULIPAS,CIUDAD,MADERO	0.009	NUEVO,LEON,SANTIAGO
TAMAULIPAS,CIUDAD,MADERO	0.012	NUEVO,LEON,APODACA
TAMAULIPAS,CIUDAD,MADERO	0.012	DURANGO,POANAS
TAMAULIPAS,CIUDAD,MADERO	0.007	DURANGO,CUENCAME
TAMAULIPAS,CIUDAD,MADERO	0.006	NUEVO,LEON,CADEREYTA,JIMENEZ
TAMAULIPAS,CIUDAD,MADERO	0.009	JALISCO,EL,SALTO
TAMAULIPAS,CIUDAD,MADERO	0.006	TAMAULIPAS,EL,MANTE
TAMAULIPAS,CIUDAD,MADERO	0.021	TAMAULIPAS,SOTO,LA,MARINA
TAMAULIPAS,CIUDAD,MADERO	0.007	SAN,LUIS,POTOSI,RIOVERDE
TAMAULIPAS,CIUDAD,MADERO	0.010	NUEVO,LEON,DOCTOR,COSS
TAMAULIPAS,CIUDAD,MADERO	0.007	JALISCO,YAHUALICA,DE,GONZALEZ,GALLO
NUEVO,LEON,SANTIAGO	0.005	TAMAULIPAS,SOTO,LA,MARINA
NUEVO,LEON,APODACA	0.007	TAMAULIPAS,SOTO,LA,MARINA
DURANGO,TAMAZULA	0.005	GUERRERO,APAXTLA
DURANGO,POANAS	0.007	TAMAULIPAS,SOTO,LA,MARINA
GUERRERO,APAXTLA	0.007	TAMAULIPAS,CAMARGO
GUERRERO,APAXTLA	0.006	DURANGO,CANATLAN
GUERRERO,APAXTLA	0.006	SONORA,YECORA
JALISCO,EL,SALTO	0.005	TAMAULIPAS,SOTO,LA,MARINA
TAMAULIPAS,SOTO,LA,MARINA	0.006	NUEVO,LEON,DOCTOR,COSS
