# Supplementary material for: Analysis of México’s Narco-War Network (2007–2011)
Source: PLoS One. 2015 May 18;10(5):e0126503. doi: 10.1371/journal.pone.0126503 (PMC4436224; doi:10.1371/journal.pone.0126503)
Supplement: S1 Compressed file — Each file contains all the correlations above certain threshold (indicated in the name of the file), during a particular month (also indicated in the name of the file). The file names have the value of θ followed by the number of the i th month, starting from January of 2007 until Sept. 2011. (ZIP) [file pone.0126503.s004.zip › Correlations_by_month/0.005__42.sif]

CHIHUAHUA,JUAREZ	0.005	SINALOA,CULIACAN
CHIHUAHUA,JUAREZ	0.023	CHIHUAHUA,CHIHUAHUA
CHIHUAHUA,JUAREZ	0.056	SINALOA,MAZATLAN
CHIHUAHUA,JUAREZ	0.018	MICHOACAN,MORELIA
CHIHUAHUA,JUAREZ	0.031	NAYARIT,TEPIC
CHIHUAHUA,JUAREZ	0.013	SINALOA,GUASAVE
CHIHUAHUA,JUAREZ	0.013	MEXICO,ECATEPEC,DE,MORELOS
CHIHUAHUA,JUAREZ	0.026	SINALOA,SINALOA
CHIHUAHUA,JUAREZ	0.005	DURANGO,LERDO
CHIHUAHUA,JUAREZ	0.005	MORELOS,CUERNAVACA
CHIHUAHUA,JUAREZ	0.023	MEXICO,NEZAHUALCOYOTL
CHIHUAHUA,JUAREZ	0.013	JALISCO,ZAPOPAN
CHIHUAHUA,JUAREZ	0.010	MICHOACAN,APATZINGAN
CHIHUAHUA,JUAREZ	0.008	GUERRERO,PUNGARABATO
CHIHUAHUA,JUAREZ	0.026	DURANGO,SANTIAGO,PAPASQUIARO
CHIHUAHUA,JUAREZ	0.023	CHIHUAHUA,CAMARGO
CHIHUAHUA,JUAREZ	0.015	TAMAULIPAS,MIGUEL,ALEMAN
CHIHUAHUA,JUAREZ	0.038	GUERRERO,TAXCO,DE,ALARCON
CHIHUAHUA,JUAREZ	0.038	QUINTANA,ROO,BENITO,JUAREZ
CHIHUAHUA,JUAREZ	0.005	DISTRITO,FEDERAL,GUSTAVO,A.,MADERO
CHIHUAHUA,JUAREZ	0.008	GUERRERO,IGUALA,DE,LA,INDEPENDENCIA
CHIHUAHUA,JUAREZ	0.015	NUEVO,LEON,GUADALUPE
CHIHUAHUA,JUAREZ	0.020	TAMAULIPAS,TAMPICO
CHIHUAHUA,JUAREZ	0.015	SINALOA,SAN,IGNACIO
CHIHUAHUA,JUAREZ	0.008	CHIHUAHUA,JIMENEZ
CHIHUAHUA,JUAREZ	0.008	JALISCO,TLAJOMULCO,DE,ZUÑIGA
CHIHUAHUA,JUAREZ	0.008	GUERRERO,COYUCA,DE,BENITEZ
CHIHUAHUA,JUAREZ	0.013	MEXICO,TLALNEPANTLA,DE,BAZ
CHIHUAHUA,JUAREZ	0.031	MICHOACAN,ZITACUARO
CHIHUAHUA,JUAREZ	0.013	SONORA,GENERAL,PLUTARCO,ELIAS,CALLES
CHIHUAHUA,JUAREZ	0.010	DURANGO,SAN,DIMAS
CHIHUAHUA,JUAREZ	0.008	GUERRERO,QUECHULTENANGO
CHIHUAHUA,JUAREZ	0.020	TAMAULIPAS,VICTORIA
CHIHUAHUA,JUAREZ	0.005	JALISCO,PUERTO,VALLARTA
CHIHUAHUA,JUAREZ	0.008	CHIHUAHUA,GUERRERO
CHIHUAHUA,JUAREZ	0.028	TAMAULIPAS,GUERRERO
CHIHUAHUA,JUAREZ	0.013	COLIMA,COLIMA
CHIHUAHUA,JUAREZ	0.005	SAN,LUIS,POTOSI,SAN,LUIS,POTOSI
CHIHUAHUA,JUAREZ	0.061	TAMAULIPAS,CIUDAD,MADERO
CHIHUAHUA,JUAREZ	0.013	MICHOACAN,TEPALCATEPEC
CHIHUAHUA,JUAREZ	0.008	NUEVO,LEON,SANTIAGO
CHIHUAHUA,JUAREZ	0.005	OAXACA,SAN,JUAN,BAUTISTA,TUXTEPEC
CHIHUAHUA,JUAREZ	0.018	NUEVO,LEON,APODACA
CHIHUAHUA,JUAREZ	0.005	NUEVO,LEON,SANTA,CATARINA
CHIHUAHUA,JUAREZ	0.005	MEXICO,IXTAPALUCA
CHIHUAHUA,JUAREZ	0.008	MEXICO,VALLE,DE,CHALCO,SOLIDARIDAD
CHIHUAHUA,JUAREZ	0.020	DURANGO,POANAS
CHIHUAHUA,JUAREZ	0.013	DURANGO,CUENCAME
CHIHUAHUA,JUAREZ	0.005	NUEVO,LEON,CADEREYTA,JIMENEZ
CHIHUAHUA,JUAREZ	0.005	CHIAPAS,SUCHIATE
CHIHUAHUA,JUAREZ	0.005	CHIHUAHUA,URUACHI
CHIHUAHUA,JUAREZ	0.013	JALISCO,EL,SALTO
CHIHUAHUA,JUAREZ	0.005	VERACRUZ,PANUCO
CHIHUAHUA,JUAREZ	0.005	MEXICO,CHIMALHUACAN
CHIHUAHUA,JUAREZ	0.008	CHIHUAHUA,MORIS
CHIHUAHUA,JUAREZ	0.005	GUERRERO,TLAPEHUALA
CHIHUAHUA,JUAREZ	0.010	DURANGO,NOMBRE,DE,DIOS
CHIHUAHUA,JUAREZ	0.005	GUERRERO,TLAPA,DE,COMONFORT
CHIHUAHUA,JUAREZ	0.005	MICHOACAN,COALCOMAN,DE,VAZQUEZ,PALLARES
CHIHUAHUA,JUAREZ	0.005	MEXICO,TULTEPEC
CHIHUAHUA,JUAREZ	0.005	TABASCO,CARDENAS
CHIHUAHUA,JUAREZ	0.010	TAMAULIPAS,EL,MANTE
CHIHUAHUA,JUAREZ	0.005	COLIMA,VILLA,DE,ALVAREZ
CHIHUAHUA,JUAREZ	0.008	MEXICO,TEXCOCO
CHIHUAHUA,JUAREZ	0.005	NUEVO,LEON,GENERAL,ESCOBEDO
CHIHUAHUA,JUAREZ	0.005	CHIHUAHUA,CASAS,GRANDES
CHIHUAHUA,JUAREZ	0.005	MORELOS,XOCHITEPEC
CHIHUAHUA,JUAREZ	0.036	TAMAULIPAS,SOTO,LA,MARINA
CHIHUAHUA,JUAREZ	0.008	MICHOACAN,ZIRACUARETIRO
CHIHUAHUA,JUAREZ	0.010	COAHUILA,SAN,PEDRO
CHIHUAHUA,JUAREZ	0.008	DURANGO,OCAMPO
CHIHUAHUA,JUAREZ	0.005	GUERRERO,TEPECOACUILCO,DE,TRUJANO
CHIHUAHUA,JUAREZ	0.013	TAMAULIPAS,ALTAMIRA
CHIHUAHUA,JUAREZ	0.005	TAMAULIPAS,GONZALEZ
CHIHUAHUA,JUAREZ	0.005	DURANGO,GUADALUPE,VICTORIA
CHIHUAHUA,JUAREZ	0.013	SAN,LUIS,POTOSI,RIOVERDE
CHIHUAHUA,JUAREZ	0.018	NUEVO,LEON,DOCTOR,COSS
CHIHUAHUA,JUAREZ	0.013	JALISCO,YAHUALICA,DE,GONZALEZ,GALLO
CHIHUAHUA,JUAREZ	0.005	VERACRUZ,XALAPA
CHIHUAHUA,JUAREZ	0.005	COAHUILA,PIEDRAS,NEGRAS
CHIHUAHUA,JUAREZ	0.005	SONORA,TUBUTAMA
CHIHUAHUA,JUAREZ	0.008	VERACRUZ,COSOLEACAQUE
CHIHUAHUA,JUAREZ	0.005	CHIAPAS,MARQUES,DE,COMILLAS
CHIHUAHUA,JUAREZ	0.005	COAHUILA,FRANCISCO,I.,MADERO
CHIHUAHUA,JUAREZ	0.008	MEXICO,JALTENCO
CHIHUAHUA,JUAREZ	0.005	NUEVO,LEON,LOS,HERRERAS
CHIHUAHUA,JUAREZ	0.005	PUEBLA,XICOTEPEC
CHIHUAHUA,JUAREZ	0.005	AGUASCALIENTES,RINCON,DE,ROMOS
CHIHUAHUA,JUAREZ	0.005	TAMAULIPAS,XICOTENCATL
CHIHUAHUA,JUAREZ	0.008	MICHOACAN,NUEVO,PARANGARICUTIRO
CHIHUAHUA,JUAREZ	0.008	OAXACA,SANTA,MARIA,ATZOMPA
CHIHUAHUA,JUAREZ	0.005	VERACRUZ,JOSE,AZUETA
CHIHUAHUA,JUAREZ	0.005	GUERRERO,CUETZALA,DEL,PROGRESO
CHIHUAHUA,JUAREZ	0.005	QUERETARO,TOLIMAN
CHIHUAHUA,JUAREZ	0.005	SONORA,DIVISADEROS
CHIHUAHUA,JUAREZ	0.005	SONORA,SAN,IGNACIO,RIO,MUERTO
CHIHUAHUA,JUAREZ	0.005	VERACRUZ,LAS,VIGAS,DE,RAMIREZ
SINALOA,CULIACAN	0.005	TAMAULIPAS,CIUDAD,MADERO
BAJA,CALIFORNIA,TIJUANA	0.006	GUERRERO,ACAPULCO,DE,JUAREZ
BAJA,CALIFORNIA,TIJUANA	0.006	DURANGO,GOMEZ,PALACIO
BAJA,CALIFORNIA,TIJUANA	0.012	COAHUILA,TORREON
BAJA,CALIFORNIA,TIJUANA	0.014	SONORA,NOGALES
BAJA,CALIFORNIA,TIJUANA	0.023	SINALOA,NAVOLATO
BAJA,CALIFORNIA,TIJUANA	0.012	NUEVO,LEON,MONTERREY
BAJA,CALIFORNIA,TIJUANA	0.010	TAMAULIPAS,REYNOSA
BAJA,CALIFORNIA,TIJUANA	0.017	TAMAULIPAS,SAN,FERNANDO
BAJA,CALIFORNIA,TIJUANA	0.016	GUERRERO,CHILPANCINGO,DE,LOS,BRAVO
BAJA,CALIFORNIA,TIJUANA	0.026	TAMAULIPAS,NUEVO,LAREDO
BAJA,CALIFORNIA,TIJUANA	0.013	JALISCO,GUADALAJARA
BAJA,CALIFORNIA,TIJUANA	0.006	TAMAULIPAS,MATAMOROS
BAJA,CALIFORNIA,TIJUANA	0.006	CHIHUAHUA,NUEVO,CASAS,GRANDES
BAJA,CALIFORNIA,TIJUANA	0.006	SONORA,HERMOSILLO
BAJA,CALIFORNIA,TIJUANA	0.052	NUEVO,LEON,JUAREZ
BAJA,CALIFORNIA,TIJUANA	0.010	BAJA,CALIFORNIA,PLAYAS,DE,ROSARITO
BAJA,CALIFORNIA,TIJUANA	0.006	CHIHUAHUA,MEOQUI
BAJA,CALIFORNIA,TIJUANA	0.007	MEXICO,NAUCALPAN,DE,JUAREZ
BAJA,CALIFORNIA,TIJUANA	0.009	GUERRERO,SAN,MIGUEL,TOTOLAPAN
BAJA,CALIFORNIA,TIJUANA	0.017	CHIHUAHUA,MADERA
BAJA,CALIFORNIA,TIJUANA	0.006	DISTRITO,FEDERAL,VENUSTIANO,CARRANZA
BAJA,CALIFORNIA,TIJUANA	0.009	DURANGO,VICENTE,GUERRERO
BAJA,CALIFORNIA,TIJUANA	0.010	TAMAULIPAS,VALLE,HERMOSO
BAJA,CALIFORNIA,TIJUANA	0.014	SAN,LUIS,POTOSI,CIUDAD,VALLES
BAJA,CALIFORNIA,TIJUANA	0.006	MORELOS,TEMIXCO
BAJA,CALIFORNIA,TIJUANA	0.012	MORELOS,JIUTEPEC
BAJA,CALIFORNIA,TIJUANA	0.006	SINALOA,ESCUINAPA
BAJA,CALIFORNIA,TIJUANA	0.007	NAYARIT,ACAPONETA
BAJA,CALIFORNIA,TIJUANA	0.039	SONORA,SARIC
BAJA,CALIFORNIA,TIJUANA	0.009	COLIMA,TECOMAN
BAJA,CALIFORNIA,TIJUANA	0.009	CHIHUAHUA,ROSALES
BAJA,CALIFORNIA,TIJUANA	0.006	COAHUILA,MATAMOROS
BAJA,CALIFORNIA,TIJUANA	0.006	MORELOS,YAUTEPEC
BAJA,CALIFORNIA,TIJUANA	0.006	JALISCO,CIHUATLAN
BAJA,CALIFORNIA,TIJUANA	0.006	GUERRERO,PILCAYA
BAJA,CALIFORNIA,TIJUANA	0.006	ZACATECAS,GUADALUPE
BAJA,CALIFORNIA,TIJUANA	0.007	OAXACA,SAN,MIGUEL,SOYALTEPEC
CHIHUAHUA,CHIHUAHUA	0.022	SINALOA,MAZATLAN
CHIHUAHUA,CHIHUAHUA	0.007	MICHOACAN,MORELIA
CHIHUAHUA,CHIHUAHUA	0.012	NAYARIT,TEPIC
CHIHUAHUA,CHIHUAHUA	0.005	SINALOA,GUASAVE
CHIHUAHUA,CHIHUAHUA	0.005	MEXICO,ECATEPEC,DE,MORELOS
CHIHUAHUA,CHIHUAHUA	0.010	SINALOA,SINALOA
CHIHUAHUA,CHIHUAHUA	0.009	MEXICO,NEZAHUALCOYOTL
CHIHUAHUA,CHIHUAHUA	0.005	JALISCO,ZAPOPAN
CHIHUAHUA,CHIHUAHUA	0.010	DURANGO,SANTIAGO,PAPASQUIARO
CHIHUAHUA,CHIHUAHUA	0.009	CHIHUAHUA,CAMARGO
CHIHUAHUA,CHIHUAHUA	0.006	TAMAULIPAS,MIGUEL,ALEMAN
CHIHUAHUA,CHIHUAHUA	0.015	GUERRERO,TAXCO,DE,ALARCON
CHIHUAHUA,CHIHUAHUA	0.015	QUINTANA,ROO,BENITO,JUAREZ
CHIHUAHUA,CHIHUAHUA	0.006	NUEVO,LEON,GUADALUPE
CHIHUAHUA,CHIHUAHUA	0.008	TAMAULIPAS,TAMPICO
CHIHUAHUA,CHIHUAHUA	0.006	SINALOA,SAN,IGNACIO
CHIHUAHUA,CHIHUAHUA	0.005	MEXICO,TLALNEPANTLA,DE,BAZ
CHIHUAHUA,CHIHUAHUA	0.012	MICHOACAN,ZITACUARO
CHIHUAHUA,CHIHUAHUA	0.005	SONORA,GENERAL,PLUTARCO,ELIAS,CALLES
CHIHUAHUA,CHIHUAHUA	0.008	TAMAULIPAS,VICTORIA
CHIHUAHUA,CHIHUAHUA	0.011	TAMAULIPAS,GUERRERO
CHIHUAHUA,CHIHUAHUA	0.005	COLIMA,COLIMA
CHIHUAHUA,CHIHUAHUA	0.024	TAMAULIPAS,CIUDAD,MADERO
CHIHUAHUA,CHIHUAHUA	0.005	MICHOACAN,TEPALCATEPEC
CHIHUAHUA,CHIHUAHUA	0.007	NUEVO,LEON,APODACA
CHIHUAHUA,CHIHUAHUA	0.008	DURANGO,POANAS
CHIHUAHUA,CHIHUAHUA	0.005	DURANGO,CUENCAME
CHIHUAHUA,CHIHUAHUA	0.005	JALISCO,EL,SALTO
CHIHUAHUA,CHIHUAHUA	0.014	TAMAULIPAS,SOTO,LA,MARINA
CHIHUAHUA,CHIHUAHUA	0.005	TAMAULIPAS,ALTAMIRA
CHIHUAHUA,CHIHUAHUA	0.005	SAN,LUIS,POTOSI,RIOVERDE
CHIHUAHUA,CHIHUAHUA	0.007	NUEVO,LEON,DOCTOR,COSS
CHIHUAHUA,CHIHUAHUA	0.005	JALISCO,YAHUALICA,DE,GONZALEZ,GALLO
GUERRERO,ACAPULCO,DE,JUAREZ	0.007	SINALOA,NAVOLATO
GUERRERO,ACAPULCO,DE,JUAREZ	0.005	TAMAULIPAS,SAN,FERNANDO
GUERRERO,ACAPULCO,DE,JUAREZ	0.008	TAMAULIPAS,NUEVO,LAREDO
GUERRERO,ACAPULCO,DE,JUAREZ	0.016	NUEVO,LEON,JUAREZ
GUERRERO,ACAPULCO,DE,JUAREZ	0.005	CHIHUAHUA,MADERA
GUERRERO,ACAPULCO,DE,JUAREZ	0.012	SONORA,SARIC
DURANGO,GOMEZ,PALACIO	0.007	SINALOA,NAVOLATO
DURANGO,GOMEZ,PALACIO	0.005	TAMAULIPAS,SAN,FERNANDO
DURANGO,GOMEZ,PALACIO	0.008	TAMAULIPAS,NUEVO,LAREDO
DURANGO,GOMEZ,PALACIO	0.016	NUEVO,LEON,JUAREZ
DURANGO,GOMEZ,PALACIO	0.005	CHIHUAHUA,MADERA
DURANGO,GOMEZ,PALACIO	0.012	SONORA,SARIC
COAHUILA,TORREON	0.009	SONORA,NOGALES
COAHUILA,TORREON	0.014	SINALOA,NAVOLATO
COAHUILA,TORREON	0.007	NUEVO,LEON,MONTERREY
COAHUILA,TORREON	0.006	TAMAULIPAS,REYNOSA
COAHUILA,TORREON	0.011	TAMAULIPAS,SAN,FERNANDO
COAHUILA,TORREON	0.010	GUERRERO,CHILPANCINGO,DE,LOS,BRAVO
COAHUILA,TORREON	0.016	TAMAULIPAS,NUEVO,LAREDO
COAHUILA,TORREON	0.008	JALISCO,GUADALAJARA
COAHUILA,TORREON	0.032	NUEVO,LEON,JUAREZ
COAHUILA,TORREON	0.006	BAJA,CALIFORNIA,PLAYAS,DE,ROSARITO
COAHUILA,TORREON	0.005	GUERRERO,SAN,MIGUEL,TOTOLAPAN
COAHUILA,TORREON	0.011	CHIHUAHUA,MADERA
COAHUILA,TORREON	0.005	DURANGO,VICENTE,GUERRERO
COAHUILA,TORREON	0.006	TAMAULIPAS,VALLE,HERMOSO
COAHUILA,TORREON	0.009	SAN,LUIS,POTOSI,CIUDAD,VALLES
COAHUILA,TORREON	0.007	MORELOS,JIUTEPEC
COAHUILA,TORREON	0.024	SONORA,SARIC
COAHUILA,TORREON	0.005	COLIMA,TECOMAN
COAHUILA,TORREON	0.005	CHIHUAHUA,ROSALES
SINALOA,MAZATLAN	0.017	MICHOACAN,MORELIA
SINALOA,MAZATLAN	0.029	NAYARIT,TEPIC
SINALOA,MAZATLAN	0.012	SINALOA,GUASAVE
SINALOA,MAZATLAN	0.012	MEXICO,ECATEPEC,DE,MORELOS
SINALOA,MAZATLAN	0.024	SINALOA,SINALOA
SINALOA,MAZATLAN	0.022	MEXICO,NEZAHUALCOYOTL
SINALOA,MAZATLAN	0.012	JALISCO,ZAPOPAN
SINALOA,MAZATLAN	0.010	MICHOACAN,APATZINGAN
SINALOA,MAZATLAN	0.007	GUERRERO,PUNGARABATO
SINALOA,MAZATLAN	0.024	DURANGO,SANTIAGO,PAPASQUIARO
SINALOA,MAZATLAN	0.022	CHIHUAHUA,CAMARGO
SINALOA,MAZATLAN	0.015	TAMAULIPAS,MIGUEL,ALEMAN
SINALOA,MAZATLAN	0.037	GUERRERO,TAXCO,DE,ALARCON
SINALOA,MAZATLAN	0.037	QUINTANA,ROO,BENITO,JUAREZ
SINALOA,MAZATLAN	0.007	GUERRERO,IGUALA,DE,LA,INDEPENDENCIA
SINALOA,MAZATLAN	0.015	NUEVO,LEON,GUADALUPE
SINALOA,MAZATLAN	0.020	TAMAULIPAS,TAMPICO
SINALOA,MAZATLAN	0.015	SINALOA,SAN,IGNACIO
SINALOA,MAZATLAN	0.007	CHIHUAHUA,JIMENEZ
SINALOA,MAZATLAN	0.007	JALISCO,TLAJOMULCO,DE,ZUÑIGA
SINALOA,MAZATLAN	0.007	GUERRERO,COYUCA,DE,BENITEZ
SINALOA,MAZATLAN	0.012	MEXICO,TLALNEPANTLA,DE,BAZ
SINALOA,MAZATLAN	0.029	MICHOACAN,ZITACUARO
SINALOA,MAZATLAN	0.012	SONORA,GENERAL,PLUTARCO,ELIAS,CALLES
SINALOA,MAZATLAN	0.010	DURANGO,SAN,DIMAS
SINALOA,MAZATLAN	0.007	GUERRERO,QUECHULTENANGO
SINALOA,MAZATLAN	0.020	TAMAULIPAS,VICTORIA
SINALOA,MAZATLAN	0.007	CHIHUAHUA,GUERRERO
SINALOA,MAZATLAN	0.027	TAMAULIPAS,GUERRERO
SINALOA,MAZATLAN	0.012	COLIMA,COLIMA
SINALOA,MAZATLAN	0.059	TAMAULIPAS,CIUDAD,MADERO
SINALOA,MAZATLAN	0.012	MICHOACAN,TEPALCATEPEC
SINALOA,MAZATLAN	0.007	NUEVO,LEON,SANTIAGO
SINALOA,MAZATLAN	0.017	NUEVO,LEON,APODACA
SINALOA,MAZATLAN	0.007	MEXICO,VALLE,DE,CHALCO,SOLIDARIDAD
SINALOA,MAZATLAN	0.020	DURANGO,POANAS
SINALOA,MAZATLAN	0.012	DURANGO,CUENCAME
SINALOA,MAZATLAN	0.012	JALISCO,EL,SALTO
SINALOA,MAZATLAN	0.007	CHIHUAHUA,MORIS
SINALOA,MAZATLAN	0.010	DURANGO,NOMBRE,DE,DIOS
SINALOA,MAZATLAN	0.010	TAMAULIPAS,EL,MANTE
SINALOA,MAZATLAN	0.007	MEXICO,TEXCOCO
SINALOA,MAZATLAN	0.034	TAMAULIPAS,SOTO,LA,MARINA
SINALOA,MAZATLAN	0.007	MICHOACAN,ZIRACUARETIRO
SINALOA,MAZATLAN	0.010	COAHUILA,SAN,PEDRO
SINALOA,MAZATLAN	0.007	DURANGO,OCAMPO
SINALOA,MAZATLAN	0.012	TAMAULIPAS,ALTAMIRA
SINALOA,MAZATLAN	0.012	SAN,LUIS,POTOSI,RIOVERDE
SINALOA,MAZATLAN	0.017	NUEVO,LEON,DOCTOR,COSS
SINALOA,MAZATLAN	0.012	JALISCO,YAHUALICA,DE,GONZALEZ,GALLO
SINALOA,MAZATLAN	0.007	VERACRUZ,COSOLEACAQUE
SINALOA,MAZATLAN	0.007	MEXICO,JALTENCO
SINALOA,MAZATLAN	0.007	MICHOACAN,NUEVO,PARANGARICUTIRO
SINALOA,MAZATLAN	0.007	OAXACA,SANTA,MARIA,ATZOMPA
SONORA,NOGALES	0.018	SINALOA,NAVOLATO
SONORA,NOGALES	0.009	NUEVO,LEON,MONTERREY
SONORA,NOGALES	0.008	TAMAULIPAS,REYNOSA
SONORA,NOGALES	0.013	TAMAULIPAS,SAN,FERNANDO
SONORA,NOGALES	0.012	GUERRERO,CHILPANCINGO,DE,LOS,BRAVO
SONORA,NOGALES	0.020	TAMAULIPAS,NUEVO,LAREDO
SONORA,NOGALES	0.010	JALISCO,GUADALAJARA
SONORA,NOGALES	0.040	NUEVO,LEON,JUAREZ
SONORA,NOGALES	0.008	BAJA,CALIFORNIA,PLAYAS,DE,ROSARITO
SONORA,NOGALES	0.006	MEXICO,NAUCALPAN,DE,JUAREZ
SONORA,NOGALES	0.007	GUERRERO,SAN,MIGUEL,TOTOLAPAN
SONORA,NOGALES	0.013	CHIHUAHUA,MADERA
SONORA,NOGALES	0.007	DURANGO,VICENTE,GUERRERO
SONORA,NOGALES	0.008	TAMAULIPAS,VALLE,HERMOSO
SONORA,NOGALES	0.011	SAN,LUIS,POTOSI,CIUDAD,VALLES
SONORA,NOGALES	0.009	MORELOS,JIUTEPEC
SONORA,NOGALES	0.006	NAYARIT,ACAPONETA
SONORA,NOGALES	0.030	SONORA,SARIC
SONORA,NOGALES	0.007	COLIMA,TECOMAN
SONORA,NOGALES	0.007	CHIHUAHUA,ROSALES
SONORA,NOGALES	0.006	OAXACA,SAN,MIGUEL,SOYALTEPEC
DURANGO,DURANGO	0.008	NUEVO,LEON,JUAREZ
DURANGO,DURANGO	0.006	SONORA,SARIC
SINALOA,NAVOLATO	0.014	NUEVO,LEON,MONTERREY
SINALOA,NAVOLATO	0.012	TAMAULIPAS,REYNOSA
SINALOA,NAVOLATO	0.021	TAMAULIPAS,SAN,FERNANDO
SINALOA,NAVOLATO	0.020	GUERRERO,CHILPANCINGO,DE,LOS,BRAVO
SINALOA,NAVOLATO	0.032	TAMAULIPAS,NUEVO,LAREDO
SINALOA,NAVOLATO	0.016	JALISCO,GUADALAJARA
SINALOA,NAVOLATO	0.007	TAMAULIPAS,MATAMOROS
SINALOA,NAVOLATO	0.007	CHIHUAHUA,NUEVO,CASAS,GRANDES
SINALOA,NAVOLATO	0.007	SONORA,HERMOSILLO
SINALOA,NAVOLATO	0.064	NUEVO,LEON,JUAREZ
SINALOA,NAVOLATO	0.005	CHIHUAHUA,CUAUHTEMOC
SINALOA,NAVOLATO	0.012	BAJA,CALIFORNIA,PLAYAS,DE,ROSARITO
SINALOA,NAVOLATO	0.007	CHIHUAHUA,MEOQUI
SINALOA,NAVOLATO	0.009	MEXICO,NAUCALPAN,DE,JUAREZ
SINALOA,NAVOLATO	0.011	GUERRERO,SAN,MIGUEL,TOTOLAPAN
SINALOA,NAVOLATO	0.005	MEXICO,TULTITLAN
SINALOA,NAVOLATO	0.021	CHIHUAHUA,MADERA
SINALOA,NAVOLATO	0.005	SINALOA,ANGOSTURA
SINALOA,NAVOLATO	0.005	NAYARIT,XALISCO
SINALOA,NAVOLATO	0.005	VERACRUZ,VERACRUZ
SINALOA,NAVOLATO	0.007	DISTRITO,FEDERAL,VENUSTIANO,CARRANZA
SINALOA,NAVOLATO	0.011	DURANGO,VICENTE,GUERRERO
SINALOA,NAVOLATO	0.012	TAMAULIPAS,VALLE,HERMOSO
SINALOA,NAVOLATO	0.005	CHIHUAHUA,OJINAGA
SINALOA,NAVOLATO	0.005	GUERRERO,ZIRANDARO
SINALOA,NAVOLATO	0.005	GUERRERO,AJUCHITLAN,DEL,PROGRESO
SINALOA,NAVOLATO	0.018	SAN,LUIS,POTOSI,CIUDAD,VALLES
SINALOA,NAVOLATO	0.007	MORELOS,TEMIXCO
SINALOA,NAVOLATO	0.005	CHIAPAS,TAPACHULA
SINALOA,NAVOLATO	0.005	COLIMA,MANZANILLO
SINALOA,NAVOLATO	0.014	MORELOS,JIUTEPEC
SINALOA,NAVOLATO	0.007	SINALOA,ESCUINAPA
SINALOA,NAVOLATO	0.009	NAYARIT,ACAPONETA
SINALOA,NAVOLATO	0.005	NUEVO,LEON,SAN,PEDRO,GARZA,GARCIA
SINALOA,NAVOLATO	0.005	SONORA,AGUA,PRIETA
SINALOA,NAVOLATO	0.048	SONORA,SARIC
SINALOA,NAVOLATO	0.005	MICHOACAN,AQUILA
SINALOA,NAVOLATO	0.011	COLIMA,TECOMAN
SINALOA,NAVOLATO	0.011	CHIHUAHUA,ROSALES
SINALOA,NAVOLATO	0.007	COAHUILA,MATAMOROS
SINALOA,NAVOLATO	0.007	MORELOS,YAUTEPEC
SINALOA,NAVOLATO	0.005	NUEVO,LEON,CHINA
SINALOA,NAVOLATO	0.005	CHIHUAHUA,BATOPILAS
SINALOA,NAVOLATO	0.007	JALISCO,CIHUATLAN
SINALOA,NAVOLATO	0.005	MORELOS,EMILIANO,ZAPATA
SINALOA,NAVOLATO	0.007	GUERRERO,PILCAYA
SINALOA,NAVOLATO	0.005	NUEVO,LEON,MONTEMORELOS
SINALOA,NAVOLATO	0.005	OAXACA,SANTO,DOMINGO,TEHUANTEPEC
SINALOA,NAVOLATO	0.005	MICHOACAN,VENUSTIANO,CARRANZA
SINALOA,NAVOLATO	0.005	OAXACA,ZIMATLAN,DE,ALVAREZ
SINALOA,NAVOLATO	0.007	ZACATECAS,GUADALUPE
SINALOA,NAVOLATO	0.005	JALISCO,GOMEZ,FARIAS
SINALOA,NAVOLATO	0.005	HIDALGO,ACTOPAN
SINALOA,NAVOLATO	0.005	VERACRUZ,CORDOBA
SINALOA,NAVOLATO	0.009	OAXACA,SAN,MIGUEL,SOYALTEPEC
SINALOA,NAVOLATO	0.005	PUEBLA,ESPERANZA
NUEVO,LEON,MONTERREY	0.006	TAMAULIPAS,REYNOSA
NUEVO,LEON,MONTERREY	0.011	TAMAULIPAS,SAN,FERNANDO
NUEVO,LEON,MONTERREY	0.010	GUERRERO,CHILPANCINGO,DE,LOS,BRAVO
NUEVO,LEON,MONTERREY	0.016	TAMAULIPAS,NUEVO,LAREDO
NUEVO,LEON,MONTERREY	0.008	JALISCO,GUADALAJARA
NUEVO,LEON,MONTERREY	0.032	NUEVO,LEON,JUAREZ
NUEVO,LEON,MONTERREY	0.006	BAJA,CALIFORNIA,PLAYAS,DE,ROSARITO
NUEVO,LEON,MONTERREY	0.005	GUERRERO,SAN,MIGUEL,TOTOLAPAN
NUEVO,LEON,MONTERREY	0.011	CHIHUAHUA,MADERA
NUEVO,LEON,MONTERREY	0.005	DURANGO,VICENTE,GUERRERO
NUEVO,LEON,MONTERREY	0.006	TAMAULIPAS,VALLE,HERMOSO
NUEVO,LEON,MONTERREY	0.009	SAN,LUIS,POTOSI,CIUDAD,VALLES
NUEVO,LEON,MONTERREY	0.007	MORELOS,JIUTEPEC
NUEVO,LEON,MONTERREY	0.024	SONORA,SARIC
NUEVO,LEON,MONTERREY	0.005	COLIMA,TECOMAN
NUEVO,LEON,MONTERREY	0.005	CHIHUAHUA,ROSALES
MICHOACAN,MORELIA	0.009	NAYARIT,TEPIC
MICHOACAN,MORELIA	0.008	SINALOA,SINALOA
MICHOACAN,MORELIA	0.007	MEXICO,NEZAHUALCOYOTL
MICHOACAN,MORELIA	0.008	DURANGO,SANTIAGO,PAPASQUIARO
MICHOACAN,MORELIA	0.007	CHIHUAHUA,CAMARGO
MICHOACAN,MORELIA	0.012	GUERRERO,TAXCO,DE,ALARCON
MICHOACAN,MORELIA	0.012	QUINTANA,ROO,BENITO,JUAREZ
MICHOACAN,MORELIA	0.006	TAMAULIPAS,TAMPICO
MICHOACAN,MORELIA	0.009	MICHOACAN,ZITACUARO
MICHOACAN,MORELIA	0.006	TAMAULIPAS,VICTORIA
MICHOACAN,MORELIA	0.009	TAMAULIPAS,GUERRERO
MICHOACAN,MORELIA	0.019	TAMAULIPAS,CIUDAD,MADERO
MICHOACAN,MORELIA	0.005	NUEVO,LEON,APODACA
MICHOACAN,MORELIA	0.006	DURANGO,POANAS
MICHOACAN,MORELIA	0.011	TAMAULIPAS,SOTO,LA,MARINA
MICHOACAN,MORELIA	0.005	NUEVO,LEON,DOCTOR,COSS
NAYARIT,TEPIC	0.007	SINALOA,GUASAVE
NAYARIT,TEPIC	0.007	MEXICO,ECATEPEC,DE,MORELOS
NAYARIT,TEPIC	0.013	SINALOA,SINALOA
NAYARIT,TEPIC	0.012	MEXICO,NEZAHUALCOYOTL
NAYARIT,TEPIC	0.007	JALISCO,ZAPOPAN
NAYARIT,TEPIC	0.005	MICHOACAN,APATZINGAN
NAYARIT,TEPIC	0.013	DURANGO,SANTIAGO,PAPASQUIARO
NAYARIT,TEPIC	0.012	CHIHUAHUA,CAMARGO
NAYARIT,TEPIC	0.008	TAMAULIPAS,MIGUEL,ALEMAN
NAYARIT,TEPIC	0.020	GUERRERO,TAXCO,DE,ALARCON
NAYARIT,TEPIC	0.020	QUINTANA,ROO,BENITO,JUAREZ
NAYARIT,TEPIC	0.008	NUEVO,LEON,GUADALUPE
NAYARIT,TEPIC	0.011	TAMAULIPAS,TAMPICO
NAYARIT,TEPIC	0.008	SINALOA,SAN,IGNACIO
NAYARIT,TEPIC	0.007	MEXICO,TLALNEPANTLA,DE,BAZ
NAYARIT,TEPIC	0.016	MICHOACAN,ZITACUARO
NAYARIT,TEPIC	0.007	SONORA,GENERAL,PLUTARCO,ELIAS,CALLES
NAYARIT,TEPIC	0.005	DURANGO,SAN,DIMAS
NAYARIT,TEPIC	0.011	TAMAULIPAS,VICTORIA
NAYARIT,TEPIC	0.015	TAMAULIPAS,GUERRERO
NAYARIT,TEPIC	0.007	COLIMA,COLIMA
NAYARIT,TEPIC	0.032	TAMAULIPAS,CIUDAD,MADERO
NAYARIT,TEPIC	0.007	MICHOACAN,TEPALCATEPEC
NAYARIT,TEPIC	0.009	NUEVO,LEON,APODACA
NAYARIT,TEPIC	0.011	DURANGO,POANAS
NAYARIT,TEPIC	0.007	DURANGO,CUENCAME
NAYARIT,TEPIC	0.007	JALISCO,EL,SALTO
NAYARIT,TEPIC	0.005	DURANGO,NOMBRE,DE,DIOS
NAYARIT,TEPIC	0.005	TAMAULIPAS,EL,MANTE
NAYARIT,TEPIC	0.019	TAMAULIPAS,SOTO,LA,MARINA
NAYARIT,TEPIC	0.005	COAHUILA,SAN,PEDRO
NAYARIT,TEPIC	0.007	TAMAULIPAS,ALTAMIRA
NAYARIT,TEPIC	0.007	SAN,LUIS,POTOSI,RIOVERDE
NAYARIT,TEPIC	0.009	NUEVO,LEON,DOCTOR,COSS
NAYARIT,TEPIC	0.007	JALISCO,YAHUALICA,DE,GONZALEZ,GALLO
TAMAULIPAS,REYNOSA	0.009	TAMAULIPAS,SAN,FERNANDO
TAMAULIPAS,REYNOSA	0.009	GUERRERO,CHILPANCINGO,DE,LOS,BRAVO
TAMAULIPAS,REYNOSA	0.014	TAMAULIPAS,NUEVO,LAREDO
TAMAULIPAS,REYNOSA	0.007	JALISCO,GUADALAJARA
TAMAULIPAS,REYNOSA	0.028	NUEVO,LEON,JUAREZ
TAMAULIPAS,REYNOSA	0.005	BAJA,CALIFORNIA,PLAYAS,DE,ROSARITO
TAMAULIPAS,REYNOSA	0.009	CHIHUAHUA,MADERA
TAMAULIPAS,REYNOSA	0.005	TAMAULIPAS,VALLE,HERMOSO
TAMAULIPAS,REYNOSA	0.008	SAN,LUIS,POTOSI,CIUDAD,VALLES
TAMAULIPAS,REYNOSA	0.006	MORELOS,JIUTEPEC
TAMAULIPAS,REYNOSA	0.021	SONORA,SARIC
SINALOA,GUASAVE	0.006	SINALOA,SINALOA
SINALOA,GUASAVE	0.005	MEXICO,NEZAHUALCOYOTL
SINALOA,GUASAVE	0.006	DURANGO,SANTIAGO,PAPASQUIARO
SINALOA,GUASAVE	0.005	CHIHUAHUA,CAMARGO
SINALOA,GUASAVE	0.008	GUERRERO,TAXCO,DE,ALARCON
SINALOA,GUASAVE	0.008	QUINTANA,ROO,BENITO,JUAREZ
SINALOA,GUASAVE	0.007	MICHOACAN,ZITACUARO
SINALOA,GUASAVE	0.006	TAMAULIPAS,GUERRERO
SINALOA,GUASAVE	0.013	TAMAULIPAS,CIUDAD,MADERO
SINALOA,GUASAVE	0.008	TAMAULIPAS,SOTO,LA,MARINA
MEXICO,ECATEPEC,DE,MORELOS	0.006	SINALOA,SINALOA
MEXICO,ECATEPEC,DE,MORELOS	0.005	MEXICO,NEZAHUALCOYOTL
MEXICO,ECATEPEC,DE,MORELOS	0.006	DURANGO,SANTIAGO,PAPASQUIARO
MEXICO,ECATEPEC,DE,MORELOS	0.005	CHIHUAHUA,CAMARGO
MEXICO,ECATEPEC,DE,MORELOS	0.008	GUERRERO,TAXCO,DE,ALARCON
MEXICO,ECATEPEC,DE,MORELOS	0.008	QUINTANA,ROO,BENITO,JUAREZ
MEXICO,ECATEPEC,DE,MORELOS	0.007	MICHOACAN,ZITACUARO
MEXICO,ECATEPEC,DE,MORELOS	0.006	TAMAULIPAS,GUERRERO
MEXICO,ECATEPEC,DE,MORELOS	0.013	TAMAULIPAS,CIUDAD,MADERO
MEXICO,ECATEPEC,DE,MORELOS	0.008	TAMAULIPAS,SOTO,LA,MARINA
MICHOACAN,URUAPAN	0.008	NUEVO,LEON,JUAREZ
MICHOACAN,URUAPAN	0.006	SONORA,SARIC
SINALOA,SINALOA	0.010	MEXICO,NEZAHUALCOYOTL
SINALOA,SINALOA	0.006	JALISCO,ZAPOPAN
SINALOA,SINALOA	0.011	DURANGO,SANTIAGO,PAPASQUIARO
SINALOA,SINALOA	0.010	CHIHUAHUA,CAMARGO
SINALOA,SINALOA	0.007	TAMAULIPAS,MIGUEL,ALEMAN
SINALOA,SINALOA	0.017	GUERRERO,TAXCO,DE,ALARCON
SINALOA,SINALOA	0.017	QUINTANA,ROO,BENITO,JUAREZ
SINALOA,SINALOA	0.007	NUEVO,LEON,GUADALUPE
SINALOA,SINALOA	0.009	TAMAULIPAS,TAMPICO
SINALOA,SINALOA	0.007	SINALOA,SAN,IGNACIO
SINALOA,SINALOA	0.006	MEXICO,TLALNEPANTLA,DE,BAZ
SINALOA,SINALOA	0.013	MICHOACAN,ZITACUARO
SINALOA,SINALOA	0.006	SONORA,GENERAL,PLUTARCO,ELIAS,CALLES
SINALOA,SINALOA	0.009	TAMAULIPAS,VICTORIA
SINALOA,SINALOA	0.012	TAMAULIPAS,GUERRERO
SINALOA,SINALOA	0.006	COLIMA,COLIMA
SINALOA,SINALOA	0.027	TAMAULIPAS,CIUDAD,MADERO
SINALOA,SINALOA	0.006	MICHOACAN,TEPALCATEPEC
SINALOA,SINALOA	0.008	NUEVO,LEON,APODACA
SINALOA,SINALOA	0.009	DURANGO,POANAS
SINALOA,SINALOA	0.006	DURANGO,CUENCAME
SINALOA,SINALOA	0.006	JALISCO,EL,SALTO
SINALOA,SINALOA	0.016	TAMAULIPAS,SOTO,LA,MARINA
SINALOA,SINALOA	0.006	TAMAULIPAS,ALTAMIRA
SINALOA,SINALOA	0.006	SAN,LUIS,POTOSI,RIOVERDE
SINALOA,SINALOA	0.008	NUEVO,LEON,DOCTOR,COSS
SINALOA,SINALOA	0.006	JALISCO,YAHUALICA,DE,GONZALEZ,GALLO
DURANGO,LERDO	0.005	TAMAULIPAS,CIUDAD,MADERO
MORELOS,CUERNAVACA	0.005	TAMAULIPAS,CIUDAD,MADERO
SINALOA,SALVADOR,ALVARADO	0.008	NUEVO,LEON,JUAREZ
SINALOA,SALVADOR,ALVARADO	0.006	SONORA,SARIC
TAMAULIPAS,SAN,FERNANDO	0.015	GUERRERO,CHILPANCINGO,DE,LOS,BRAVO
TAMAULIPAS,SAN,FERNANDO	0.024	TAMAULIPAS,NUEVO,LAREDO
TAMAULIPAS,SAN,FERNANDO	0.012	JALISCO,GUADALAJARA
TAMAULIPAS,SAN,FERNANDO	0.005	TAMAULIPAS,MATAMOROS
TAMAULIPAS,SAN,FERNANDO	0.005	CHIHUAHUA,NUEVO,CASAS,GRANDES
TAMAULIPAS,SAN,FERNANDO	0.005	SONORA,HERMOSILLO
TAMAULIPAS,SAN,FERNANDO	0.048	NUEVO,LEON,JUAREZ
TAMAULIPAS,SAN,FERNANDO	0.009	BAJA,CALIFORNIA,PLAYAS,DE,ROSARITO
TAMAULIPAS,SAN,FERNANDO	0.005	CHIHUAHUA,MEOQUI
TAMAULIPAS,SAN,FERNANDO	0.007	MEXICO,NAUCALPAN,DE,JUAREZ
TAMAULIPAS,SAN,FERNANDO	0.008	GUERRERO,SAN,MIGUEL,TOTOLAPAN
TAMAULIPAS,SAN,FERNANDO	0.016	CHIHUAHUA,MADERA
TAMAULIPAS,SAN,FERNANDO	0.005	DISTRITO,FEDERAL,VENUSTIANO,CARRANZA
TAMAULIPAS,SAN,FERNANDO	0.008	DURANGO,VICENTE,GUERRERO
TAMAULIPAS,SAN,FERNANDO	0.009	TAMAULIPAS,VALLE,HERMOSO
TAMAULIPAS,SAN,FERNANDO	0.013	SAN,LUIS,POTOSI,CIUDAD,VALLES
TAMAULIPAS,SAN,FERNANDO	0.005	MORELOS,TEMIXCO
TAMAULIPAS,SAN,FERNANDO	0.011	MORELOS,JIUTEPEC
TAMAULIPAS,SAN,FERNANDO	0.005	SINALOA,ESCUINAPA
TAMAULIPAS,SAN,FERNANDO	0.007	NAYARIT,ACAPONETA
TAMAULIPAS,SAN,FERNANDO	0.036	SONORA,SARIC
TAMAULIPAS,SAN,FERNANDO	0.008	COLIMA,TECOMAN
TAMAULIPAS,SAN,FERNANDO	0.008	CHIHUAHUA,ROSALES
TAMAULIPAS,SAN,FERNANDO	0.005	COAHUILA,MATAMOROS
TAMAULIPAS,SAN,FERNANDO	0.005	MORELOS,YAUTEPEC
TAMAULIPAS,SAN,FERNANDO	0.005	JALISCO,CIHUATLAN
TAMAULIPAS,SAN,FERNANDO	0.005	GUERRERO,PILCAYA
TAMAULIPAS,SAN,FERNANDO	0.005	ZACATECAS,GUADALUPE
TAMAULIPAS,SAN,FERNANDO	0.007	OAXACA,SAN,MIGUEL,SOYALTEPEC
GUERRERO,CHILPANCINGO,DE,LOS,BRAVO	0.022	TAMAULIPAS,NUEVO,LAREDO
GUERRERO,CHILPANCINGO,DE,LOS,BRAVO	0.011	JALISCO,GUADALAJARA
GUERRERO,CHILPANCINGO,DE,LOS,BRAVO	0.044	NUEVO,LEON,JUAREZ
GUERRERO,CHILPANCINGO,DE,LOS,BRAVO	0.009	BAJA,CALIFORNIA,PLAYAS,DE,ROSARITO
GUERRERO,CHILPANCINGO,DE,LOS,BRAVO	0.006	MEXICO,NAUCALPAN,DE,JUAREZ
GUERRERO,CHILPANCINGO,DE,LOS,BRAVO	0.007	GUERRERO,SAN,MIGUEL,TOTOLAPAN
GUERRERO,CHILPANCINGO,DE,LOS,BRAVO	0.015	CHIHUAHUA,MADERA
GUERRERO,CHILPANCINGO,DE,LOS,BRAVO	0.007	DURANGO,VICENTE,GUERRERO
GUERRERO,CHILPANCINGO,DE,LOS,BRAVO	0.009	TAMAULIPAS,VALLE,HERMOSO
GUERRERO,CHILPANCINGO,DE,LOS,BRAVO	0.012	SAN,LUIS,POTOSI,CIUDAD,VALLES
GUERRERO,CHILPANCINGO,DE,LOS,BRAVO	0.010	MORELOS,JIUTEPEC
GUERRERO,CHILPANCINGO,DE,LOS,BRAVO	0.006	NAYARIT,ACAPONETA
GUERRERO,CHILPANCINGO,DE,LOS,BRAVO	0.033	SONORA,SARIC
GUERRERO,CHILPANCINGO,DE,LOS,BRAVO	0.007	COLIMA,TECOMAN
GUERRERO,CHILPANCINGO,DE,LOS,BRAVO	0.007	CHIHUAHUA,ROSALES
GUERRERO,CHILPANCINGO,DE,LOS,BRAVO	0.006	OAXACA,SAN,MIGUEL,SOYALTEPEC
MEXICO,NEZAHUALCOYOTL	0.005	JALISCO,ZAPOPAN
MEXICO,NEZAHUALCOYOTL	0.010	DURANGO,SANTIAGO,PAPASQUIARO
MEXICO,NEZAHUALCOYOTL	0.009	CHIHUAHUA,CAMARGO
MEXICO,NEZAHUALCOYOTL	0.006	TAMAULIPAS,MIGUEL,ALEMAN
MEXICO,NEZAHUALCOYOTL	0.015	GUERRERO,TAXCO,DE,ALARCON
MEXICO,NEZAHUALCOYOTL	0.015	QUINTANA,ROO,BENITO,JUAREZ
MEXICO,NEZAHUALCOYOTL	0.006	NUEVO,LEON,GUADALUPE
MEXICO,NEZAHUALCOYOTL	0.008	TAMAULIPAS,TAMPICO
MEXICO,NEZAHUALCOYOTL	0.006	SINALOA,SAN,IGNACIO
MEXICO,NEZAHUALCOYOTL	0.005	MEXICO,TLALNEPANTLA,DE,BAZ
MEXICO,NEZAHUALCOYOTL	0.012	MICHOACAN,ZITACUARO
MEXICO,NEZAHUALCOYOTL	0.005	SONORA,GENERAL,PLUTARCO,ELIAS,CALLES
MEXICO,NEZAHUALCOYOTL	0.008	TAMAULIPAS,VICTORIA
MEXICO,NEZAHUALCOYOTL	0.011	TAMAULIPAS,GUERRERO
MEXICO,NEZAHUALCOYOTL	0.005	COLIMA,COLIMA
MEXICO,NEZAHUALCOYOTL	0.024	TAMAULIPAS,CIUDAD,MADERO
MEXICO,NEZAHUALCOYOTL	0.005	MICHOACAN,TEPALCATEPEC
MEXICO,NEZAHUALCOYOTL	0.007	NUEVO,LEON,APODACA
MEXICO,NEZAHUALCOYOTL	0.008	DURANGO,POANAS
MEXICO,NEZAHUALCOYOTL	0.005	DURANGO,CUENCAME
MEXICO,NEZAHUALCOYOTL	0.005	JALISCO,EL,SALTO
MEXICO,NEZAHUALCOYOTL	0.014	TAMAULIPAS,SOTO,LA,MARINA
MEXICO,NEZAHUALCOYOTL	0.005	TAMAULIPAS,ALTAMIRA
MEXICO,NEZAHUALCOYOTL	0.005	SAN,LUIS,POTOSI,RIOVERDE
MEXICO,NEZAHUALCOYOTL	0.007	NUEVO,LEON,DOCTOR,COSS
MEXICO,NEZAHUALCOYOTL	0.005	JALISCO,YAHUALICA,DE,GONZALEZ,GALLO
JALISCO,ZAPOPAN	0.006	DURANGO,SANTIAGO,PAPASQUIARO
JALISCO,ZAPOPAN	0.005	CHIHUAHUA,CAMARGO
JALISCO,ZAPOPAN	0.008	GUERRERO,TAXCO,DE,ALARCON
JALISCO,ZAPOPAN	0.008	QUINTANA,ROO,BENITO,JUAREZ
JALISCO,ZAPOPAN	0.007	MICHOACAN,ZITACUARO
JALISCO,ZAPOPAN	0.006	TAMAULIPAS,GUERRERO
JALISCO,ZAPOPAN	0.013	TAMAULIPAS,CIUDAD,MADERO
JALISCO,ZAPOPAN	0.008	TAMAULIPAS,SOTO,LA,MARINA
TAMAULIPAS,NUEVO,LAREDO	0.018	JALISCO,GUADALAJARA
TAMAULIPAS,NUEVO,LAREDO	0.008	TAMAULIPAS,MATAMOROS
TAMAULIPAS,NUEVO,LAREDO	0.008	CHIHUAHUA,NUEVO,CASAS,GRANDES
TAMAULIPAS,NUEVO,LAREDO	0.008	SONORA,HERMOSILLO
TAMAULIPAS,NUEVO,LAREDO	0.072	NUEVO,LEON,JUAREZ
TAMAULIPAS,NUEVO,LAREDO	0.006	CHIHUAHUA,CUAUHTEMOC
TAMAULIPAS,NUEVO,LAREDO	0.014	BAJA,CALIFORNIA,PLAYAS,DE,ROSARITO
TAMAULIPAS,NUEVO,LAREDO	0.008	CHIHUAHUA,MEOQUI
TAMAULIPAS,NUEVO,LAREDO	0.010	MEXICO,NAUCALPAN,DE,JUAREZ
TAMAULIPAS,NUEVO,LAREDO	0.012	GUERRERO,SAN,MIGUEL,TOTOLAPAN
TAMAULIPAS,NUEVO,LAREDO	0.006	MEXICO,TULTITLAN
TAMAULIPAS,NUEVO,LAREDO	0.024	CHIHUAHUA,MADERA
TAMAULIPAS,NUEVO,LAREDO	0.006	SINALOA,ANGOSTURA
TAMAULIPAS,NUEVO,LAREDO	0.006	NAYARIT,XALISCO
TAMAULIPAS,NUEVO,LAREDO	0.006	VERACRUZ,VERACRUZ
TAMAULIPAS,NUEVO,LAREDO	0.008	DISTRITO,FEDERAL,VENUSTIANO,CARRANZA
TAMAULIPAS,NUEVO,LAREDO	0.012	DURANGO,VICENTE,GUERRERO
TAMAULIPAS,NUEVO,LAREDO	0.014	TAMAULIPAS,VALLE,HERMOSO
TAMAULIPAS,NUEVO,LAREDO	0.006	CHIHUAHUA,OJINAGA
TAMAULIPAS,NUEVO,LAREDO	0.006	GUERRERO,ZIRANDARO
TAMAULIPAS,NUEVO,LAREDO	0.006	GUERRERO,AJUCHITLAN,DEL,PROGRESO
TAMAULIPAS,NUEVO,LAREDO	0.020	SAN,LUIS,POTOSI,CIUDAD,VALLES
TAMAULIPAS,NUEVO,LAREDO	0.008	MORELOS,TEMIXCO
TAMAULIPAS,NUEVO,LAREDO	0.006	CHIAPAS,TAPACHULA
TAMAULIPAS,NUEVO,LAREDO	0.006	COLIMA,MANZANILLO
TAMAULIPAS,NUEVO,LAREDO	0.016	MORELOS,JIUTEPEC
TAMAULIPAS,NUEVO,LAREDO	0.008	SINALOA,ESCUINAPA
TAMAULIPAS,NUEVO,LAREDO	0.010	NAYARIT,ACAPONETA
TAMAULIPAS,NUEVO,LAREDO	0.006	NUEVO,LEON,SAN,PEDRO,GARZA,GARCIA
TAMAULIPAS,NUEVO,LAREDO	0.006	SONORA,AGUA,PRIETA
TAMAULIPAS,NUEVO,LAREDO	0.054	SONORA,SARIC
TAMAULIPAS,NUEVO,LAREDO	0.006	MICHOACAN,AQUILA
TAMAULIPAS,NUEVO,LAREDO	0.012	COLIMA,TECOMAN
TAMAULIPAS,NUEVO,LAREDO	0.012	CHIHUAHUA,ROSALES
TAMAULIPAS,NUEVO,LAREDO	0.008	COAHUILA,MATAMOROS
TAMAULIPAS,NUEVO,LAREDO	0.008	MORELOS,YAUTEPEC
TAMAULIPAS,NUEVO,LAREDO	0.006	NUEVO,LEON,CHINA
TAMAULIPAS,NUEVO,LAREDO	0.006	CHIHUAHUA,BATOPILAS
TAMAULIPAS,NUEVO,LAREDO	0.008	JALISCO,CIHUATLAN
TAMAULIPAS,NUEVO,LAREDO	0.006	MORELOS,EMILIANO,ZAPATA
TAMAULIPAS,NUEVO,LAREDO	0.008	GUERRERO,PILCAYA
TAMAULIPAS,NUEVO,LAREDO	0.006	NUEVO,LEON,MONTEMORELOS
TAMAULIPAS,NUEVO,LAREDO	0.006	OAXACA,SANTO,DOMINGO,TEHUANTEPEC
TAMAULIPAS,NUEVO,LAREDO	0.006	MICHOACAN,VENUSTIANO,CARRANZA
TAMAULIPAS,NUEVO,LAREDO	0.006	OAXACA,ZIMATLAN,DE,ALVAREZ
TAMAULIPAS,NUEVO,LAREDO	0.008	ZACATECAS,GUADALUPE
TAMAULIPAS,NUEVO,LAREDO	0.006	JALISCO,GOMEZ,FARIAS
TAMAULIPAS,NUEVO,LAREDO	0.006	HIDALGO,ACTOPAN
TAMAULIPAS,NUEVO,LAREDO	0.006	VERACRUZ,CORDOBA
TAMAULIPAS,NUEVO,LAREDO	0.010	OAXACA,SAN,MIGUEL,SOYALTEPEC
TAMAULIPAS,NUEVO,LAREDO	0.006	PUEBLA,ESPERANZA
MICHOACAN,APATZINGAN	0.007	GUERRERO,TAXCO,DE,ALARCON
MICHOACAN,APATZINGAN	0.007	QUINTANA,ROO,BENITO,JUAREZ
MICHOACAN,APATZINGAN	0.005	MICHOACAN,ZITACUARO
MICHOACAN,APATZINGAN	0.011	TAMAULIPAS,CIUDAD,MADERO
MICHOACAN,APATZINGAN	0.006	TAMAULIPAS,SOTO,LA,MARINA
JALISCO,GUADALAJARA	0.036	NUEVO,LEON,JUAREZ
JALISCO,GUADALAJARA	0.007	BAJA,CALIFORNIA,PLAYAS,DE,ROSARITO
JALISCO,GUADALAJARA	0.005	MEXICO,NAUCALPAN,DE,JUAREZ
JALISCO,GUADALAJARA	0.006	GUERRERO,SAN,MIGUEL,TOTOLAPAN
JALISCO,GUADALAJARA	0.012	CHIHUAHUA,MADERA
JALISCO,GUADALAJARA	0.006	DURANGO,VICENTE,GUERRERO
JALISCO,GUADALAJARA	0.007	TAMAULIPAS,VALLE,HERMOSO
JALISCO,GUADALAJARA	0.010	SAN,LUIS,POTOSI,CIUDAD,VALLES
JALISCO,GUADALAJARA	0.008	MORELOS,JIUTEPEC
JALISCO,GUADALAJARA	0.005	NAYARIT,ACAPONETA
JALISCO,GUADALAJARA	0.027	SONORA,SARIC
JALISCO,GUADALAJARA	0.006	COLIMA,TECOMAN
JALISCO,GUADALAJARA	0.006	CHIHUAHUA,ROSALES
JALISCO,GUADALAJARA	0.005	OAXACA,SAN,MIGUEL,SOYALTEPEC
GUERRERO,PETATLAN	0.008	NUEVO,LEON,JUAREZ
GUERRERO,PETATLAN	0.006	SONORA,SARIC
GUERRERO,PUNGARABATO	0.005	GUERRERO,TAXCO,DE,ALARCON
GUERRERO,PUNGARABATO	0.005	QUINTANA,ROO,BENITO,JUAREZ
GUERRERO,PUNGARABATO	0.008	TAMAULIPAS,CIUDAD,MADERO
DURANGO,SANTIAGO,PAPASQUIARO	0.010	CHIHUAHUA,CAMARGO
DURANGO,SANTIAGO,PAPASQUIARO	0.007	TAMAULIPAS,MIGUEL,ALEMAN
DURANGO,SANTIAGO,PAPASQUIARO	0.017	GUERRERO,TAXCO,DE,ALARCON
DURANGO,SANTIAGO,PAPASQUIARO	0.017	QUINTANA,ROO,BENITO,JUAREZ
DURANGO,SANTIAGO,PAPASQUIARO	0.007	NUEVO,LEON,GUADALUPE
DURANGO,SANTIAGO,PAPASQUIARO	0.009	TAMAULIPAS,TAMPICO
DURANGO,SANTIAGO,PAPASQUIARO	0.007	SINALOA,SAN,IGNACIO
DURANGO,SANTIAGO,PAPASQUIARO	0.006	MEXICO,TLALNEPANTLA,DE,BAZ
DURANGO,SANTIAGO,PAPASQUIARO	0.013	MICHOACAN,ZITACUARO
DURANGO,SANTIAGO,PAPASQUIARO	0.006	SONORA,GENERAL,PLUTARCO,ELIAS,CALLES
DURANGO,SANTIAGO,PAPASQUIARO	0.009	TAMAULIPAS,VICTORIA
DURANGO,SANTIAGO,PAPASQUIARO	0.012	TAMAULIPAS,GUERRERO
DURANGO,SANTIAGO,PAPASQUIARO	0.006	COLIMA,COLIMA
DURANGO,SANTIAGO,PAPASQUIARO	0.027	TAMAULIPAS,CIUDAD,MADERO
DURANGO,SANTIAGO,PAPASQUIARO	0.006	MICHOACAN,TEPALCATEPEC
DURANGO,SANTIAGO,PAPASQUIARO	0.008	NUEVO,LEON,APODACA
DURANGO,SANTIAGO,PAPASQUIARO	0.009	DURANGO,POANAS
DURANGO,SANTIAGO,PAPASQUIARO	0.006	DURANGO,CUENCAME
DURANGO,SANTIAGO,PAPASQUIARO	0.006	JALISCO,EL,SALTO
DURANGO,SANTIAGO,PAPASQUIARO	0.016	TAMAULIPAS,SOTO,LA,MARINA
DURANGO,SANTIAGO,PAPASQUIARO	0.006	TAMAULIPAS,ALTAMIRA
DURANGO,SANTIAGO,PAPASQUIARO	0.006	SAN,LUIS,POTOSI,RIOVERDE
DURANGO,SANTIAGO,PAPASQUIARO	0.008	NUEVO,LEON,DOCTOR,COSS
DURANGO,SANTIAGO,PAPASQUIARO	0.006	JALISCO,YAHUALICA,DE,GONZALEZ,GALLO
DISTRITO,FEDERAL,IZTAPALAPA	0.008	NUEVO,LEON,JUAREZ
DISTRITO,FEDERAL,IZTAPALAPA	0.006	SONORA,SARIC
TAMAULIPAS,MATAMOROS	0.016	NUEVO,LEON,JUAREZ
TAMAULIPAS,MATAMOROS	0.005	CHIHUAHUA,MADERA
TAMAULIPAS,MATAMOROS	0.012	SONORA,SARIC
BAJA,CALIFORNIA,MEXICALI	0.008	NUEVO,LEON,JUAREZ
BAJA,CALIFORNIA,MEXICALI	0.006	SONORA,SARIC
CHIHUAHUA,DELICIAS	0.008	NUEVO,LEON,JUAREZ
CHIHUAHUA,DELICIAS	0.006	SONORA,SARIC
CHIHUAHUA,NUEVO,CASAS,GRANDES	0.016	NUEVO,LEON,JUAREZ
CHIHUAHUA,NUEVO,CASAS,GRANDES	0.005	CHIHUAHUA,MADERA
CHIHUAHUA,NUEVO,CASAS,GRANDES	0.012	SONORA,SARIC
CHIHUAHUA,CAMARGO	0.006	TAMAULIPAS,MIGUEL,ALEMAN
CHIHUAHUA,CAMARGO	0.015	GUERRERO,TAXCO,DE,ALARCON
CHIHUAHUA,CAMARGO	0.015	QUINTANA,ROO,BENITO,JUAREZ
CHIHUAHUA,CAMARGO	0.006	NUEVO,LEON,GUADALUPE
CHIHUAHUA,CAMARGO	0.008	TAMAULIPAS,TAMPICO
CHIHUAHUA,CAMARGO	0.006	SINALOA,SAN,IGNACIO
CHIHUAHUA,CAMARGO	0.005	MEXICO,TLALNEPANTLA,DE,BAZ
CHIHUAHUA,CAMARGO	0.012	MICHOACAN,ZITACUARO
CHIHUAHUA,CAMARGO	0.005	SONORA,GENERAL,PLUTARCO,ELIAS,CALLES
CHIHUAHUA,CAMARGO	0.008	TAMAULIPAS,VICTORIA
CHIHUAHUA,CAMARGO	0.011	TAMAULIPAS,GUERRERO
CHIHUAHUA,CAMARGO	0.005	COLIMA,COLIMA
CHIHUAHUA,CAMARGO	0.024	TAMAULIPAS,CIUDAD,MADERO
CHIHUAHUA,CAMARGO	0.005	MICHOACAN,TEPALCATEPEC
CHIHUAHUA,CAMARGO	0.007	NUEVO,LEON,APODACA
CHIHUAHUA,CAMARGO	0.008	DURANGO,POANAS
CHIHUAHUA,CAMARGO	0.005	DURANGO,CUENCAME
CHIHUAHUA,CAMARGO	0.005	JALISCO,EL,SALTO
CHIHUAHUA,CAMARGO	0.014	TAMAULIPAS,SOTO,LA,MARINA
CHIHUAHUA,CAMARGO	0.005	TAMAULIPAS,ALTAMIRA
CHIHUAHUA,CAMARGO	0.005	SAN,LUIS,POTOSI,RIOVERDE
CHIHUAHUA,CAMARGO	0.007	NUEVO,LEON,DOCTOR,COSS
CHIHUAHUA,CAMARGO	0.005	JALISCO,YAHUALICA,DE,GONZALEZ,GALLO
TAMAULIPAS,MIGUEL,ALEMAN	0.010	GUERRERO,TAXCO,DE,ALARCON
TAMAULIPAS,MIGUEL,ALEMAN	0.010	QUINTANA,ROO,BENITO,JUAREZ
TAMAULIPAS,MIGUEL,ALEMAN	0.005	TAMAULIPAS,TAMPICO
TAMAULIPAS,MIGUEL,ALEMAN	0.008	MICHOACAN,ZITACUARO
TAMAULIPAS,MIGUEL,ALEMAN	0.005	TAMAULIPAS,VICTORIA
TAMAULIPAS,MIGUEL,ALEMAN	0.007	TAMAULIPAS,GUERRERO
TAMAULIPAS,MIGUEL,ALEMAN	0.016	TAMAULIPAS,CIUDAD,MADERO
TAMAULIPAS,MIGUEL,ALEMAN	0.005	DURANGO,POANAS
TAMAULIPAS,MIGUEL,ALEMAN	0.009	TAMAULIPAS,SOTO,LA,MARINA
SONORA,HERMOSILLO	0.016	NUEVO,LEON,JUAREZ
SONORA,HERMOSILLO	0.005	CHIHUAHUA,MADERA
SONORA,HERMOSILLO	0.012	SONORA,SARIC
SINALOA,MOCORITO	0.008	NUEVO,LEON,JUAREZ
SINALOA,MOCORITO	0.006	SONORA,SARIC
GUERRERO,TAXCO,DE,ALARCON	0.025	QUINTANA,ROO,BENITO,JUAREZ
GUERRERO,TAXCO,DE,ALARCON	0.005	GUERRERO,IGUALA,DE,LA,INDEPENDENCIA
GUERRERO,TAXCO,DE,ALARCON	0.010	NUEVO,LEON,GUADALUPE
GUERRERO,TAXCO,DE,ALARCON	0.013	TAMAULIPAS,TAMPICO
GUERRERO,TAXCO,DE,ALARCON	0.010	SINALOA,SAN,IGNACIO
GUERRERO,TAXCO,DE,ALARCON	0.005	CHIHUAHUA,JIMENEZ
GUERRERO,TAXCO,DE,ALARCON	0.005	JALISCO,TLAJOMULCO,DE,ZUÑIGA
GUERRERO,TAXCO,DE,ALARCON	0.005	GUERRERO,COYUCA,DE,BENITEZ
GUERRERO,TAXCO,DE,ALARCON	0.008	MEXICO,TLALNEPANTLA,DE,BAZ
GUERRERO,TAXCO,DE,ALARCON	0.020	MICHOACAN,ZITACUARO
GUERRERO,TAXCO,DE,ALARCON	0.008	SONORA,GENERAL,PLUTARCO,ELIAS,CALLES
GUERRERO,TAXCO,DE,ALARCON	0.007	DURANGO,SAN,DIMAS
GUERRERO,TAXCO,DE,ALARCON	0.005	GUERRERO,QUECHULTENANGO
GUERRERO,TAXCO,DE,ALARCON	0.013	TAMAULIPAS,VICTORIA
GUERRERO,TAXCO,DE,ALARCON	0.005	CHIHUAHUA,GUERRERO
GUERRERO,TAXCO,DE,ALARCON	0.018	TAMAULIPAS,GUERRERO
GUERRERO,TAXCO,DE,ALARCON	0.008	COLIMA,COLIMA
GUERRERO,TAXCO,DE,ALARCON	0.040	TAMAULIPAS,CIUDAD,MADERO
GUERRERO,TAXCO,DE,ALARCON	0.008	MICHOACAN,TEPALCATEPEC
GUERRERO,TAXCO,DE,ALARCON	0.005	NUEVO,LEON,SANTIAGO
GUERRERO,TAXCO,DE,ALARCON	0.012	NUEVO,LEON,APODACA
GUERRERO,TAXCO,DE,ALARCON	0.005	MEXICO,VALLE,DE,CHALCO,SOLIDARIDAD
GUERRERO,TAXCO,DE,ALARCON	0.013	DURANGO,POANAS
GUERRERO,TAXCO,DE,ALARCON	0.008	DURANGO,CUENCAME
GUERRERO,TAXCO,DE,ALARCON	0.008	JALISCO,EL,SALTO
GUERRERO,TAXCO,DE,ALARCON	0.005	CHIHUAHUA,MORIS
GUERRERO,TAXCO,DE,ALARCON	0.007	DURANGO,NOMBRE,DE,DIOS
GUERRERO,TAXCO,DE,ALARCON	0.007	TAMAULIPAS,EL,MANTE
GUERRERO,TAXCO,DE,ALARCON	0.005	MEXICO,TEXCOCO
GUERRERO,TAXCO,DE,ALARCON	0.023	TAMAULIPAS,SOTO,LA,MARINA
GUERRERO,TAXCO,DE,ALARCON	0.005	MICHOACAN,ZIRACUARETIRO
GUERRERO,TAXCO,DE,ALARCON	0.007	COAHUILA,SAN,PEDRO
GUERRERO,TAXCO,DE,ALARCON	0.005	DURANGO,OCAMPO
GUERRERO,TAXCO,DE,ALARCON	0.008	TAMAULIPAS,ALTAMIRA
GUERRERO,TAXCO,DE,ALARCON	0.008	SAN,LUIS,POTOSI,RIOVERDE
GUERRERO,TAXCO,DE,ALARCON	0.012	NUEVO,LEON,DOCTOR,COSS
GUERRERO,TAXCO,DE,ALARCON	0.008	JALISCO,YAHUALICA,DE,GONZALEZ,GALLO
GUERRERO,TAXCO,DE,ALARCON	0.005	VERACRUZ,COSOLEACAQUE
GUERRERO,TAXCO,DE,ALARCON	0.005	MEXICO,JALTENCO
GUERRERO,TAXCO,DE,ALARCON	0.005	MICHOACAN,NUEVO,PARANGARICUTIRO
GUERRERO,TAXCO,DE,ALARCON	0.005	OAXACA,SANTA,MARIA,ATZOMPA
NUEVO,LEON,JUAREZ	0.012	CHIHUAHUA,CUAUHTEMOC
NUEVO,LEON,JUAREZ	0.028	BAJA,CALIFORNIA,PLAYAS,DE,ROSARITO
NUEVO,LEON,JUAREZ	0.008	TAMAULIPAS,MIER
NUEVO,LEON,JUAREZ	0.016	CHIHUAHUA,MEOQUI
NUEVO,LEON,JUAREZ	0.020	MEXICO,NAUCALPAN,DE,JUAREZ
NUEVO,LEON,JUAREZ	0.024	GUERRERO,SAN,MIGUEL,TOTOLAPAN
NUEVO,LEON,JUAREZ	0.012	MEXICO,TULTITLAN
NUEVO,LEON,JUAREZ	0.048	CHIHUAHUA,MADERA
NUEVO,LEON,JUAREZ	0.012	SINALOA,ANGOSTURA
NUEVO,LEON,JUAREZ	0.012	NAYARIT,XALISCO
NUEVO,LEON,JUAREZ	0.012	VERACRUZ,VERACRUZ
NUEVO,LEON,JUAREZ	0.016	DISTRITO,FEDERAL,VENUSTIANO,CARRANZA
NUEVO,LEON,JUAREZ	0.008	GUERRERO,ATOYAC,DE,ALVAREZ
NUEVO,LEON,JUAREZ	0.024	DURANGO,VICENTE,GUERRERO
NUEVO,LEON,JUAREZ	0.028	TAMAULIPAS,VALLE,HERMOSO
NUEVO,LEON,JUAREZ	0.012	CHIHUAHUA,OJINAGA
NUEVO,LEON,JUAREZ	0.012	GUERRERO,ZIRANDARO
NUEVO,LEON,JUAREZ	0.012	GUERRERO,AJUCHITLAN,DEL,PROGRESO
NUEVO,LEON,JUAREZ	0.040	SAN,LUIS,POTOSI,CIUDAD,VALLES
NUEVO,LEON,JUAREZ	0.016	MORELOS,TEMIXCO
NUEVO,LEON,JUAREZ	0.012	CHIAPAS,TAPACHULA
NUEVO,LEON,JUAREZ	0.008	CHIHUAHUA,MATAMOROS
NUEVO,LEON,JUAREZ	0.008	MEXICO,HUIXQUILUCAN
NUEVO,LEON,JUAREZ	0.012	COLIMA,MANZANILLO
NUEVO,LEON,JUAREZ	0.008	GUERRERO,OMETEPEC
NUEVO,LEON,JUAREZ	0.032	MORELOS,JIUTEPEC
NUEVO,LEON,JUAREZ	0.008	OAXACA,OAXACA,DE,JUAREZ
NUEVO,LEON,JUAREZ	0.016	SINALOA,ESCUINAPA
NUEVO,LEON,JUAREZ	0.020	NAYARIT,ACAPONETA
NUEVO,LEON,JUAREZ	0.012	NUEVO,LEON,SAN,PEDRO,GARZA,GARCIA
NUEVO,LEON,JUAREZ	0.012	SONORA,AGUA,PRIETA
NUEVO,LEON,JUAREZ	0.108	SONORA,SARIC
NUEVO,LEON,JUAREZ	0.008	JALISCO,TONALA
NUEVO,LEON,JUAREZ	0.012	MICHOACAN,AQUILA
NUEVO,LEON,JUAREZ	0.024	COLIMA,TECOMAN
NUEVO,LEON,JUAREZ	0.024	CHIHUAHUA,ROSALES
NUEVO,LEON,JUAREZ	0.008	MEXICO,CHALCO
NUEVO,LEON,JUAREZ	0.016	COAHUILA,MATAMOROS
NUEVO,LEON,JUAREZ	0.008	GUANAJUATO,PENJAMO
NUEVO,LEON,JUAREZ	0.016	MORELOS,YAUTEPEC
NUEVO,LEON,JUAREZ	0.008	MORELOS,CUAUTLA
NUEVO,LEON,JUAREZ	0.012	NUEVO,LEON,CHINA
NUEVO,LEON,JUAREZ	0.008	MORELOS,PUENTE,DE,IXTLA
NUEVO,LEON,JUAREZ	0.008	MICHOACAN,TANHUATO
NUEVO,LEON,JUAREZ	0.008	HIDALGO,MINERAL,DE,LA,REFORMA
NUEVO,LEON,JUAREZ	0.008	JALISCO,ZAPOTLAN,EL,GRANDE
NUEVO,LEON,JUAREZ	0.012	CHIHUAHUA,BATOPILAS
NUEVO,LEON,JUAREZ	0.008	CHIAPAS,BENEMERITO,DE,LAS,AMERICAS
NUEVO,LEON,JUAREZ	0.016	JALISCO,CIHUATLAN
NUEVO,LEON,JUAREZ	0.012	MORELOS,EMILIANO,ZAPATA
NUEVO,LEON,JUAREZ	0.016	GUERRERO,PILCAYA
NUEVO,LEON,JUAREZ	0.012	NUEVO,LEON,MONTEMORELOS
NUEVO,LEON,JUAREZ	0.008	ZACATECAS,ZACATECAS
NUEVO,LEON,JUAREZ	0.008	CHIHUAHUA,VALLE,DE,ZARAGOZA
NUEVO,LEON,JUAREZ	0.012	OAXACA,SANTO,DOMINGO,TEHUANTEPEC
NUEVO,LEON,JUAREZ	0.012	MICHOACAN,VENUSTIANO,CARRANZA
NUEVO,LEON,JUAREZ	0.012	OAXACA,ZIMATLAN,DE,ALVAREZ
NUEVO,LEON,JUAREZ	0.008	JALISCO,MASCOTA
NUEVO,LEON,JUAREZ	0.008	NAYARIT,SANTIAGO,IXCUINTLA
NUEVO,LEON,JUAREZ	0.016	ZACATECAS,GUADALUPE
NUEVO,LEON,JUAREZ	0.012	JALISCO,GOMEZ,FARIAS
NUEVO,LEON,JUAREZ	0.012	HIDALGO,ACTOPAN
NUEVO,LEON,JUAREZ	0.008	VERACRUZ,ALTOTONGA
NUEVO,LEON,JUAREZ	0.012	VERACRUZ,CORDOBA
NUEVO,LEON,JUAREZ	0.008	GUERRERO,COCULA
NUEVO,LEON,JUAREZ	0.008	JALISCO,ZAPOTLANEJO
NUEVO,LEON,JUAREZ	0.008	MICHOACAN,TUZANTLA
NUEVO,LEON,JUAREZ	0.008	NUEVO,LEON,LOS,ALDAMAS
NUEVO,LEON,JUAREZ	0.020	OAXACA,SAN,MIGUEL,SOYALTEPEC
NUEVO,LEON,JUAREZ	0.008	VERACRUZ,SAN,ANDRES,TUXTLA
NUEVO,LEON,JUAREZ	0.012	PUEBLA,ESPERANZA
NUEVO,LEON,JUAREZ	0.008	VERACRUZ,JESUS,CARRANZA
NUEVO,LEON,JUAREZ	0.008	VERACRUZ,PEROTE
NUEVO,LEON,JUAREZ	0.008	HIDALGO,TLANCHINOL
NUEVO,LEON,JUAREZ	0.008	VERACRUZ,OZULUAMA,DE,MASCAREÑAS
CHIHUAHUA,CUAUHTEMOC	0.009	SONORA,SARIC
BAJA,CALIFORNIA,PLAYAS,DE,ROSARITO	0.009	CHIHUAHUA,MADERA
BAJA,CALIFORNIA,PLAYAS,DE,ROSARITO	0.005	TAMAULIPAS,VALLE,HERMOSO
BAJA,CALIFORNIA,PLAYAS,DE,ROSARITO	0.008	SAN,LUIS,POTOSI,CIUDAD,VALLES
BAJA,CALIFORNIA,PLAYAS,DE,ROSARITO	0.006	MORELOS,JIUTEPEC
BAJA,CALIFORNIA,PLAYAS,DE,ROSARITO	0.021	SONORA,SARIC
QUINTANA,ROO,BENITO,JUAREZ	0.005	GUERRERO,IGUALA,DE,LA,INDEPENDENCIA
QUINTANA,ROO,BENITO,JUAREZ	0.010	NUEVO,LEON,GUADALUPE
QUINTANA,ROO,BENITO,JUAREZ	0.013	TAMAULIPAS,TAMPICO
QUINTANA,ROO,BENITO,JUAREZ	0.010	SINALOA,SAN,IGNACIO
QUINTANA,ROO,BENITO,JUAREZ	0.005	CHIHUAHUA,JIMENEZ
QUINTANA,ROO,BENITO,JUAREZ	0.005	JALISCO,TLAJOMULCO,DE,ZUÑIGA
QUINTANA,ROO,BENITO,JUAREZ	0.005	GUERRERO,COYUCA,DE,BENITEZ
QUINTANA,ROO,BENITO,JUAREZ	0.008	MEXICO,TLALNEPANTLA,DE,BAZ
QUINTANA,ROO,BENITO,JUAREZ	0.020	MICHOACAN,ZITACUARO
QUINTANA,ROO,BENITO,JUAREZ	0.008	SONORA,GENERAL,PLUTARCO,ELIAS,CALLES
QUINTANA,ROO,BENITO,JUAREZ	0.007	DURANGO,SAN,DIMAS
QUINTANA,ROO,BENITO,JUAREZ	0.005	GUERRERO,QUECHULTENANGO
QUINTANA,ROO,BENITO,JUAREZ	0.013	TAMAULIPAS,VICTORIA
QUINTANA,ROO,BENITO,JUAREZ	0.005	CHIHUAHUA,GUERRERO
QUINTANA,ROO,BENITO,JUAREZ	0.018	TAMAULIPAS,GUERRERO
QUINTANA,ROO,BENITO,JUAREZ	0.008	COLIMA,COLIMA
QUINTANA,ROO,BENITO,JUAREZ	0.040	TAMAULIPAS,CIUDAD,MADERO
QUINTANA,ROO,BENITO,JUAREZ	0.008	MICHOACAN,TEPALCATEPEC
QUINTANA,ROO,BENITO,JUAREZ	0.005	NUEVO,LEON,SANTIAGO
QUINTANA,ROO,BENITO,JUAREZ	0.012	NUEVO,LEON,APODACA
QUINTANA,ROO,BENITO,JUAREZ	0.005	MEXICO,VALLE,DE,CHALCO,SOLIDARIDAD
QUINTANA,ROO,BENITO,JUAREZ	0.013	DURANGO,POANAS
QUINTANA,ROO,BENITO,JUAREZ	0.008	DURANGO,CUENCAME
QUINTANA,ROO,BENITO,JUAREZ	0.008	JALISCO,EL,SALTO
QUINTANA,ROO,BENITO,JUAREZ	0.005	CHIHUAHUA,MORIS
QUINTANA,ROO,BENITO,JUAREZ	0.007	DURANGO,NOMBRE,DE,DIOS
QUINTANA,ROO,BENITO,JUAREZ	0.007	TAMAULIPAS,EL,MANTE
QUINTANA,ROO,BENITO,JUAREZ	0.005	MEXICO,TEXCOCO
QUINTANA,ROO,BENITO,JUAREZ	0.023	TAMAULIPAS,SOTO,LA,MARINA
QUINTANA,ROO,BENITO,JUAREZ	0.005	MICHOACAN,ZIRACUARETIRO
QUINTANA,ROO,BENITO,JUAREZ	0.007	COAHUILA,SAN,PEDRO
QUINTANA,ROO,BENITO,JUAREZ	0.005	DURANGO,OCAMPO
QUINTANA,ROO,BENITO,JUAREZ	0.008	TAMAULIPAS,ALTAMIRA
QUINTANA,ROO,BENITO,JUAREZ	0.008	SAN,LUIS,POTOSI,RIOVERDE
QUINTANA,ROO,BENITO,JUAREZ	0.012	NUEVO,LEON,DOCTOR,COSS
QUINTANA,ROO,BENITO,JUAREZ	0.008	JALISCO,YAHUALICA,DE,GONZALEZ,GALLO
QUINTANA,ROO,BENITO,JUAREZ	0.005	VERACRUZ,COSOLEACAQUE
QUINTANA,ROO,BENITO,JUAREZ	0.005	MEXICO,JALTENCO
QUINTANA,ROO,BENITO,JUAREZ	0.005	MICHOACAN,NUEVO,PARANGARICUTIRO
QUINTANA,ROO,BENITO,JUAREZ	0.005	OAXACA,SANTA,MARIA,ATZOMPA
DISTRITO,FEDERAL,GUSTAVO,A.,MADERO	0.005	TAMAULIPAS,CIUDAD,MADERO
GUERRERO,IGUALA,DE,LA,INDEPENDENCIA	0.008	TAMAULIPAS,CIUDAD,MADERO
TAMAULIPAS,MIER	0.006	SONORA,SARIC
NUEVO,LEON,GUADALUPE	0.005	TAMAULIPAS,TAMPICO
NUEVO,LEON,GUADALUPE	0.008	MICHOACAN,ZITACUARO
NUEVO,LEON,GUADALUPE	0.005	TAMAULIPAS,VICTORIA
NUEVO,LEON,GUADALUPE	0.007	TAMAULIPAS,GUERRERO
NUEVO,LEON,GUADALUPE	0.016	TAMAULIPAS,CIUDAD,MADERO
NUEVO,LEON,GUADALUPE	0.005	DURANGO,POANAS
NUEVO,LEON,GUADALUPE	0.009	TAMAULIPAS,SOTO,LA,MARINA
TAMAULIPAS,TAMPICO	0.005	SINALOA,SAN,IGNACIO
TAMAULIPAS,TAMPICO	0.011	MICHOACAN,ZITACUARO
TAMAULIPAS,TAMPICO	0.007	TAMAULIPAS,VICTORIA
TAMAULIPAS,TAMPICO	0.010	TAMAULIPAS,GUERRERO
TAMAULIPAS,TAMPICO	0.021	TAMAULIPAS,CIUDAD,MADERO
TAMAULIPAS,TAMPICO	0.006	NUEVO,LEON,APODACA
TAMAULIPAS,TAMPICO	0.007	DURANGO,POANAS
TAMAULIPAS,TAMPICO	0.012	TAMAULIPAS,SOTO,LA,MARINA
TAMAULIPAS,TAMPICO	0.006	NUEVO,LEON,DOCTOR,COSS
CHIHUAHUA,MEOQUI	0.005	CHIHUAHUA,MADERA
CHIHUAHUA,MEOQUI	0.012	SONORA,SARIC
SINALOA,SAN,IGNACIO	0.008	MICHOACAN,ZITACUARO
SINALOA,SAN,IGNACIO	0.005	TAMAULIPAS,VICTORIA
SINALOA,SAN,IGNACIO	0.007	TAMAULIPAS,GUERRERO
SINALOA,SAN,IGNACIO	0.016	TAMAULIPAS,CIUDAD,MADERO
SINALOA,SAN,IGNACIO	0.005	DURANGO,POANAS
SINALOA,SAN,IGNACIO	0.009	TAMAULIPAS,SOTO,LA,MARINA
CHIHUAHUA,JIMENEZ	0.008	TAMAULIPAS,CIUDAD,MADERO
JALISCO,TLAJOMULCO,DE,ZUÑIGA	0.008	TAMAULIPAS,CIUDAD,MADERO
MEXICO,NAUCALPAN,DE,JUAREZ	0.007	CHIHUAHUA,MADERA
MEXICO,NAUCALPAN,DE,JUAREZ	0.006	SAN,LUIS,POTOSI,CIUDAD,VALLES
MEXICO,NAUCALPAN,DE,JUAREZ	0.015	SONORA,SARIC
GUERRERO,SAN,MIGUEL,TOTOLAPAN	0.008	CHIHUAHUA,MADERA
GUERRERO,SAN,MIGUEL,TOTOLAPAN	0.007	SAN,LUIS,POTOSI,CIUDAD,VALLES
GUERRERO,SAN,MIGUEL,TOTOLAPAN	0.005	MORELOS,JIUTEPEC
GUERRERO,SAN,MIGUEL,TOTOLAPAN	0.018	SONORA,SARIC
MEXICO,TULTITLAN	0.009	SONORA,SARIC
CHIHUAHUA,MADERA	0.005	DISTRITO,FEDERAL,VENUSTIANO,CARRANZA
CHIHUAHUA,MADERA	0.008	DURANGO,VICENTE,GUERRERO
CHIHUAHUA,MADERA	0.009	TAMAULIPAS,VALLE,HERMOSO
CHIHUAHUA,MADERA	0.013	SAN,LUIS,POTOSI,CIUDAD,VALLES
CHIHUAHUA,MADERA	0.005	MORELOS,TEMIXCO
CHIHUAHUA,MADERA	0.011	MORELOS,JIUTEPEC
CHIHUAHUA,MADERA	0.005	SINALOA,ESCUINAPA
CHIHUAHUA,MADERA	0.007	NAYARIT,ACAPONETA
CHIHUAHUA,MADERA	0.036	SONORA,SARIC
CHIHUAHUA,MADERA	0.008	COLIMA,TECOMAN
CHIHUAHUA,MADERA	0.008	CHIHUAHUA,ROSALES
CHIHUAHUA,MADERA	0.005	COAHUILA,MATAMOROS
CHIHUAHUA,MADERA	0.005	MORELOS,YAUTEPEC
CHIHUAHUA,MADERA	0.005	JALISCO,CIHUATLAN
CHIHUAHUA,MADERA	0.005	GUERRERO,PILCAYA
CHIHUAHUA,MADERA	0.005	ZACATECAS,GUADALUPE
CHIHUAHUA,MADERA	0.007	OAXACA,SAN,MIGUEL,SOYALTEPEC
SINALOA,ANGOSTURA	0.009	SONORA,SARIC
NAYARIT,XALISCO	0.009	SONORA,SARIC
VERACRUZ,VERACRUZ	0.009	SONORA,SARIC
DISTRITO,FEDERAL,VENUSTIANO,CARRANZA	0.012	SONORA,SARIC
GUERRERO,ATOYAC,DE,ALVAREZ	0.006	SONORA,SARIC
DURANGO,VICENTE,GUERRERO	0.007	SAN,LUIS,POTOSI,CIUDAD,VALLES
DURANGO,VICENTE,GUERRERO	0.005	MORELOS,JIUTEPEC
DURANGO,VICENTE,GUERRERO	0.018	SONORA,SARIC
GUERRERO,COYUCA,DE,BENITEZ	0.008	TAMAULIPAS,CIUDAD,MADERO
MEXICO,TLALNEPANTLA,DE,BAZ	0.007	MICHOACAN,ZITACUARO
MEXICO,TLALNEPANTLA,DE,BAZ	0.006	TAMAULIPAS,GUERRERO
MEXICO,TLALNEPANTLA,DE,BAZ	0.013	TAMAULIPAS,CIUDAD,MADERO
MEXICO,TLALNEPANTLA,DE,BAZ	0.008	TAMAULIPAS,SOTO,LA,MARINA
TAMAULIPAS,VALLE,HERMOSO	0.008	SAN,LUIS,POTOSI,CIUDAD,VALLES
TAMAULIPAS,VALLE,HERMOSO	0.006	MORELOS,JIUTEPEC
TAMAULIPAS,VALLE,HERMOSO	0.021	SONORA,SARIC
CHIHUAHUA,OJINAGA	0.009	SONORA,SARIC
GUERRERO,ZIRANDARO	0.009	SONORA,SARIC
GUERRERO,AJUCHITLAN,DEL,PROGRESO	0.009	SONORA,SARIC
MICHOACAN,ZITACUARO	0.007	SONORA,GENERAL,PLUTARCO,ELIAS,CALLES
MICHOACAN,ZITACUARO	0.005	DURANGO,SAN,DIMAS
MICHOACAN,ZITACUARO	0.011	TAMAULIPAS,VICTORIA
MICHOACAN,ZITACUARO	0.015	TAMAULIPAS,GUERRERO
MICHOACAN,ZITACUARO	0.007	COLIMA,COLIMA
MICHOACAN,ZITACUARO	0.032	TAMAULIPAS,CIUDAD,MADERO
MICHOACAN,ZITACUARO	0.007	MICHOACAN,TEPALCATEPEC
MICHOACAN,ZITACUARO	0.009	NUEVO,LEON,APODACA
MICHOACAN,ZITACUARO	0.011	DURANGO,POANAS
MICHOACAN,ZITACUARO	0.007	DURANGO,CUENCAME
MICHOACAN,ZITACUARO	0.007	JALISCO,EL,SALTO
MICHOACAN,ZITACUARO	0.005	DURANGO,NOMBRE,DE,DIOS
MICHOACAN,ZITACUARO	0.005	TAMAULIPAS,EL,MANTE
MICHOACAN,ZITACUARO	0.019	TAMAULIPAS,SOTO,LA,MARINA
MICHOACAN,ZITACUARO	0.005	COAHUILA,SAN,PEDRO
MICHOACAN,ZITACUARO	0.007	TAMAULIPAS,ALTAMIRA
MICHOACAN,ZITACUARO	0.007	SAN,LUIS,POTOSI,RIOVERDE
MICHOACAN,ZITACUARO	0.009	NUEVO,LEON,DOCTOR,COSS
MICHOACAN,ZITACUARO	0.007	JALISCO,YAHUALICA,DE,GONZALEZ,GALLO
SONORA,GENERAL,PLUTARCO,ELIAS,CALLES	0.006	TAMAULIPAS,GUERRERO
SONORA,GENERAL,PLUTARCO,ELIAS,CALLES	0.013	TAMAULIPAS,CIUDAD,MADERO
SONORA,GENERAL,PLUTARCO,ELIAS,CALLES	0.008	TAMAULIPAS,SOTO,LA,MARINA
DURANGO,SAN,DIMAS	0.011	TAMAULIPAS,CIUDAD,MADERO
DURANGO,SAN,DIMAS	0.006	TAMAULIPAS,SOTO,LA,MARINA
GUERRERO,QUECHULTENANGO	0.008	TAMAULIPAS,CIUDAD,MADERO
SAN,LUIS,POTOSI,CIUDAD,VALLES	0.009	MORELOS,JIUTEPEC
SAN,LUIS,POTOSI,CIUDAD,VALLES	0.006	NAYARIT,ACAPONETA
SAN,LUIS,POTOSI,CIUDAD,VALLES	0.030	SONORA,SARIC
SAN,LUIS,POTOSI,CIUDAD,VALLES	0.007	COLIMA,TECOMAN
SAN,LUIS,POTOSI,CIUDAD,VALLES	0.007	CHIHUAHUA,ROSALES
SAN,LUIS,POTOSI,CIUDAD,VALLES	0.006	OAXACA,SAN,MIGUEL,SOYALTEPEC
TAMAULIPAS,VICTORIA	0.010	TAMAULIPAS,GUERRERO
TAMAULIPAS,VICTORIA	0.021	TAMAULIPAS,CIUDAD,MADERO
TAMAULIPAS,VICTORIA	0.006	NUEVO,LEON,APODACA
TAMAULIPAS,VICTORIA	0.007	DURANGO,POANAS
TAMAULIPAS,VICTORIA	0.012	TAMAULIPAS,SOTO,LA,MARINA
TAMAULIPAS,VICTORIA	0.006	NUEVO,LEON,DOCTOR,COSS
JALISCO,PUERTO,VALLARTA	0.005	TAMAULIPAS,CIUDAD,MADERO
CHIHUAHUA,GUERRERO	0.008	TAMAULIPAS,CIUDAD,MADERO
MORELOS,TEMIXCO	0.012	SONORA,SARIC
CHIAPAS,TAPACHULA	0.009	SONORA,SARIC
TAMAULIPAS,GUERRERO	0.006	COLIMA,COLIMA
TAMAULIPAS,GUERRERO	0.029	TAMAULIPAS,CIUDAD,MADERO
TAMAULIPAS,GUERRERO	0.006	MICHOACAN,TEPALCATEPEC
TAMAULIPAS,GUERRERO	0.009	NUEVO,LEON,APODACA
TAMAULIPAS,GUERRERO	0.010	DURANGO,POANAS
TAMAULIPAS,GUERRERO	0.006	DURANGO,CUENCAME
TAMAULIPAS,GUERRERO	0.006	JALISCO,EL,SALTO
TAMAULIPAS,GUERRERO	0.017	TAMAULIPAS,SOTO,LA,MARINA
TAMAULIPAS,GUERRERO	0.006	TAMAULIPAS,ALTAMIRA
TAMAULIPAS,GUERRERO	0.006	SAN,LUIS,POTOSI,RIOVERDE
TAMAULIPAS,GUERRERO	0.009	NUEVO,LEON,DOCTOR,COSS
TAMAULIPAS,GUERRERO	0.006	JALISCO,YAHUALICA,DE,GONZALEZ,GALLO
COLIMA,COLIMA	0.013	TAMAULIPAS,CIUDAD,MADERO
COLIMA,COLIMA	0.008	TAMAULIPAS,SOTO,LA,MARINA
SAN,LUIS,POTOSI,SAN,LUIS,POTOSI	0.005	TAMAULIPAS,CIUDAD,MADERO
TAMAULIPAS,CIUDAD,MADERO	0.013	MICHOACAN,TEPALCATEPEC
TAMAULIPAS,CIUDAD,MADERO	0.008	NUEVO,LEON,SANTIAGO
TAMAULIPAS,CIUDAD,MADERO	0.005	OAXACA,SAN,JUAN,BAUTISTA,TUXTEPEC
TAMAULIPAS,CIUDAD,MADERO	0.019	NUEVO,LEON,APODACA
TAMAULIPAS,CIUDAD,MADERO	0.005	NUEVO,LEON,SANTA,CATARINA
TAMAULIPAS,CIUDAD,MADERO	0.005	MEXICO,IXTAPALUCA
TAMAULIPAS,CIUDAD,MADERO	0.008	MEXICO,VALLE,DE,CHALCO,SOLIDARIDAD
TAMAULIPAS,CIUDAD,MADERO	0.021	DURANGO,POANAS
TAMAULIPAS,CIUDAD,MADERO	0.013	DURANGO,CUENCAME
TAMAULIPAS,CIUDAD,MADERO	0.005	NUEVO,LEON,CADEREYTA,JIMENEZ
TAMAULIPAS,CIUDAD,MADERO	0.005	CHIAPAS,SUCHIATE
TAMAULIPAS,CIUDAD,MADERO	0.005	CHIHUAHUA,URUACHI
TAMAULIPAS,CIUDAD,MADERO	0.013	JALISCO,EL,SALTO
TAMAULIPAS,CIUDAD,MADERO	0.005	VERACRUZ,PANUCO
TAMAULIPAS,CIUDAD,MADERO	0.005	MEXICO,CHIMALHUACAN
TAMAULIPAS,CIUDAD,MADERO	0.008	CHIHUAHUA,MORIS
TAMAULIPAS,CIUDAD,MADERO	0.005	GUERRERO,TLAPEHUALA
TAMAULIPAS,CIUDAD,MADERO	0.011	DURANGO,NOMBRE,DE,DIOS
TAMAULIPAS,CIUDAD,MADERO	0.005	GUERRERO,TLAPA,DE,COMONFORT
TAMAULIPAS,CIUDAD,MADERO	0.005	MICHOACAN,COALCOMAN,DE,VAZQUEZ,PALLARES
TAMAULIPAS,CIUDAD,MADERO	0.005	MEXICO,TULTEPEC
TAMAULIPAS,CIUDAD,MADERO	0.005	TABASCO,CARDENAS
TAMAULIPAS,CIUDAD,MADERO	0.011	TAMAULIPAS,EL,MANTE
TAMAULIPAS,CIUDAD,MADERO	0.005	COLIMA,VILLA,DE,ALVAREZ
TAMAULIPAS,CIUDAD,MADERO	0.008	MEXICO,TEXCOCO
TAMAULIPAS,CIUDAD,MADERO	0.005	NUEVO,LEON,GENERAL,ESCOBEDO
TAMAULIPAS,CIUDAD,MADERO	0.005	CHIHUAHUA,CASAS,GRANDES
TAMAULIPAS,CIUDAD,MADERO	0.005	MORELOS,XOCHITEPEC
TAMAULIPAS,CIUDAD,MADERO	0.037	TAMAULIPAS,SOTO,LA,MARINA
TAMAULIPAS,CIUDAD,MADERO	0.008	MICHOACAN,ZIRACUARETIRO
TAMAULIPAS,CIUDAD,MADERO	0.011	COAHUILA,SAN,PEDRO
TAMAULIPAS,CIUDAD,MADERO	0.008	DURANGO,OCAMPO
TAMAULIPAS,CIUDAD,MADERO	0.005	GUERRERO,TEPECOACUILCO,DE,TRUJANO
TAMAULIPAS,CIUDAD,MADERO	0.013	TAMAULIPAS,ALTAMIRA
TAMAULIPAS,CIUDAD,MADERO	0.005	TAMAULIPAS,GONZALEZ
TAMAULIPAS,CIUDAD,MADERO	0.005	DURANGO,GUADALUPE,VICTORIA
TAMAULIPAS,CIUDAD,MADERO	0.013	SAN,LUIS,POTOSI,RIOVERDE
TAMAULIPAS,CIUDAD,MADERO	0.019	NUEVO,LEON,DOCTOR,COSS
TAMAULIPAS,CIUDAD,MADERO	0.013	JALISCO,YAHUALICA,DE,GONZALEZ,GALLO
TAMAULIPAS,CIUDAD,MADERO	0.005	VERACRUZ,XALAPA
TAMAULIPAS,CIUDAD,MADERO	0.005	COAHUILA,PIEDRAS,NEGRAS
TAMAULIPAS,CIUDAD,MADERO	0.005	SONORA,TUBUTAMA
TAMAULIPAS,CIUDAD,MADERO	0.008	VERACRUZ,COSOLEACAQUE
TAMAULIPAS,CIUDAD,MADERO	0.005	CHIAPAS,MARQUES,DE,COMILLAS
TAMAULIPAS,CIUDAD,MADERO	0.005	COAHUILA,FRANCISCO,I.,MADERO
TAMAULIPAS,CIUDAD,MADERO	0.008	MEXICO,JALTENCO
TAMAULIPAS,CIUDAD,MADERO	0.005	NUEVO,LEON,LOS,HERRERAS
TAMAULIPAS,CIUDAD,MADERO	0.005	PUEBLA,XICOTEPEC
TAMAULIPAS,CIUDAD,MADERO	0.005	AGUASCALIENTES,RINCON,DE,ROMOS
TAMAULIPAS,CIUDAD,MADERO	0.005	TAMAULIPAS,XICOTENCATL
TAMAULIPAS,CIUDAD,MADERO	0.008	MICHOACAN,NUEVO,PARANGARICUTIRO
TAMAULIPAS,CIUDAD,MADERO	0.008	OAXACA,SANTA,MARIA,ATZOMPA
TAMAULIPAS,CIUDAD,MADERO	0.005	VERACRUZ,JOSE,AZUETA
TAMAULIPAS,CIUDAD,MADERO	0.005	GUERRERO,CUETZALA,DEL,PROGRESO
TAMAULIPAS,CIUDAD,MADERO	0.005	QUERETARO,TOLIMAN
TAMAULIPAS,CIUDAD,MADERO	0.005	SONORA,DIVISADEROS
TAMAULIPAS,CIUDAD,MADERO	0.005	SONORA,SAN,IGNACIO,RIO,MUERTO
TAMAULIPAS,CIUDAD,MADERO	0.005	VERACRUZ,LAS,VIGAS,DE,RAMIREZ
MICHOACAN,TEPALCATEPEC	0.008	TAMAULIPAS,SOTO,LA,MARINA
CHIHUAHUA,MATAMOROS	0.006	SONORA,SARIC
NUEVO,LEON,APODACA	0.006	DURANGO,POANAS
NUEVO,LEON,APODACA	0.011	TAMAULIPAS,SOTO,LA,MARINA
NUEVO,LEON,APODACA	0.005	NUEVO,LEON,DOCTOR,COSS
MEXICO,HUIXQUILUCAN	0.006	SONORA,SARIC
COLIMA,MANZANILLO	0.009	SONORA,SARIC
GUERRERO,OMETEPEC	0.006	SONORA,SARIC
MORELOS,JIUTEPEC	0.024	SONORA,SARIC
MORELOS,JIUTEPEC	0.005	COLIMA,TECOMAN
MORELOS,JIUTEPEC	0.005	CHIHUAHUA,ROSALES
OAXACA,OAXACA,DE,JUAREZ	0.006	SONORA,SARIC
SINALOA,ESCUINAPA	0.012	SONORA,SARIC
DURANGO,POANAS	0.012	TAMAULIPAS,SOTO,LA,MARINA
DURANGO,POANAS	0.006	NUEVO,LEON,DOCTOR,COSS
NAYARIT,ACAPONETA	0.015	SONORA,SARIC
NUEVO,LEON,SAN,PEDRO,GARZA,GARCIA	0.009	SONORA,SARIC
SONORA,AGUA,PRIETA	0.009	SONORA,SARIC
SONORA,SARIC	0.006	JALISCO,TONALA
SONORA,SARIC	0.009	MICHOACAN,AQUILA
SONORA,SARIC	0.018	COLIMA,TECOMAN
SONORA,SARIC	0.018	CHIHUAHUA,ROSALES
SONORA,SARIC	0.006	MEXICO,CHALCO
SONORA,SARIC	0.012	COAHUILA,MATAMOROS
SONORA,SARIC	0.006	GUANAJUATO,PENJAMO
SONORA,SARIC	0.012	MORELOS,YAUTEPEC
SONORA,SARIC	0.006	MORELOS,CUAUTLA
SONORA,SARIC	0.009	NUEVO,LEON,CHINA
SONORA,SARIC	0.006	MORELOS,PUENTE,DE,IXTLA
SONORA,SARIC	0.006	MICHOACAN,TANHUATO
SONORA,SARIC	0.006	HIDALGO,MINERAL,DE,LA,REFORMA
SONORA,SARIC	0.006	JALISCO,ZAPOTLAN,EL,GRANDE
SONORA,SARIC	0.009	CHIHUAHUA,BATOPILAS
SONORA,SARIC	0.006	CHIAPAS,BENEMERITO,DE,LAS,AMERICAS
SONORA,SARIC	0.012	JALISCO,CIHUATLAN
SONORA,SARIC	0.009	MORELOS,EMILIANO,ZAPATA
SONORA,SARIC	0.012	GUERRERO,PILCAYA
SONORA,SARIC	0.009	NUEVO,LEON,MONTEMORELOS
SONORA,SARIC	0.006	ZACATECAS,ZACATECAS
SONORA,SARIC	0.006	CHIHUAHUA,VALLE,DE,ZARAGOZA
SONORA,SARIC	0.009	OAXACA,SANTO,DOMINGO,TEHUANTEPEC
SONORA,SARIC	0.009	MICHOACAN,VENUSTIANO,CARRANZA
SONORA,SARIC	0.009	OAXACA,ZIMATLAN,DE,ALVAREZ
SONORA,SARIC	0.006	JALISCO,MASCOTA
SONORA,SARIC	0.006	NAYARIT,SANTIAGO,IXCUINTLA
SONORA,SARIC	0.012	ZACATECAS,GUADALUPE
SONORA,SARIC	0.009	JALISCO,GOMEZ,FARIAS
SONORA,SARIC	0.009	HIDALGO,ACTOPAN
SONORA,SARIC	0.006	VERACRUZ,ALTOTONGA
SONORA,SARIC	0.009	VERACRUZ,CORDOBA
SONORA,SARIC	0.006	GUERRERO,COCULA
SONORA,SARIC	0.006	JALISCO,ZAPOTLANEJO
SONORA,SARIC	0.006	MICHOACAN,TUZANTLA
SONORA,SARIC	0.006	NUEVO,LEON,LOS,ALDAMAS
SONORA,SARIC	0.015	OAXACA,SAN,MIGUEL,SOYALTEPEC
SONORA,SARIC	0.006	VERACRUZ,SAN,ANDRES,TUXTLA
SONORA,SARIC	0.009	PUEBLA,ESPERANZA
SONORA,SARIC	0.006	VERACRUZ,JESUS,CARRANZA
SONORA,SARIC	0.006	VERACRUZ,PEROTE
SONORA,SARIC	0.006	HIDALGO,TLANCHINOL
SONORA,SARIC	0.006	VERACRUZ,OZULUAMA,DE,MASCAREÑAS
DURANGO,CUENCAME	0.008	TAMAULIPAS,SOTO,LA,MARINA
JALISCO,EL,SALTO	0.008	TAMAULIPAS,SOTO,LA,MARINA
DURANGO,NOMBRE,DE,DIOS	0.006	TAMAULIPAS,SOTO,LA,MARINA
TAMAULIPAS,EL,MANTE	0.006	TAMAULIPAS,SOTO,LA,MARINA
TAMAULIPAS,SOTO,LA,MARINA	0.006	COAHUILA,SAN,PEDRO
TAMAULIPAS,SOTO,LA,MARINA	0.008	TAMAULIPAS,ALTAMIRA
TAMAULIPAS,SOTO,LA,MARINA	0.008	SAN,LUIS,POTOSI,RIOVERDE
TAMAULIPAS,SOTO,LA,MARINA	0.011	NUEVO,LEON,DOCTOR,COSS
TAMAULIPAS,SOTO,LA,MARINA	0.008	JALISCO,YAHUALICA,DE,GONZALEZ,GALLO
