# Supplementary material for: Analysis of México’s Narco-War Network (2007–2011)
Source: PLoS One. 2015 May 18;10(5):e0126503. doi: 10.1371/journal.pone.0126503 (PMC4436224; doi:10.1371/journal.pone.0126503)
Supplement: S1 Compressed file — Each file contains all the correlations above certain threshold (indicated in the name of the file), during a particular month (also indicated in the name of the file). The file names have the value of θ followed by the number of the i th month, starting from January of 2007 until Sept. 2011. (ZIP) [file pone.0126503.s004.zip › Correlations_by_month/0.005__43.sif]

CHIHUAHUA,JUAREZ	0.010	GUERRERO,ACAPULCO,DE,JUAREZ
CHIHUAHUA,JUAREZ	0.010	SINALOA,MAZATLAN
CHIHUAHUA,JUAREZ	0.030	TAMAULIPAS,SAN,FERNANDO
CHIHUAHUA,JUAREZ	0.009	DURANGO,SANTIAGO,PAPASQUIARO
CHIHUAHUA,JUAREZ	0.005	CHIHUAHUA,CAMARGO
CHIHUAHUA,JUAREZ	0.008	HIDALGO,PACHUCA,DE,SOTO
SINALOA,CULIACAN	0.013	TAMAULIPAS,SAN,FERNANDO
BAJA,CALIFORNIA,TIJUANA	0.011	DURANGO,GOMEZ,PALACIO
BAJA,CALIFORNIA,TIJUANA	0.011	COAHUILA,TORREON
BAJA,CALIFORNIA,TIJUANA	0.009	SINALOA,NAVOLATO
BAJA,CALIFORNIA,TIJUANA	0.005	NAYARIT,TEPIC
BAJA,CALIFORNIA,TIJUANA	0.006	TAMAULIPAS,NUEVO,LAREDO
BAJA,CALIFORNIA,TIJUANA	0.017	NUEVO,LEON,JUAREZ
BAJA,CALIFORNIA,TIJUANA	0.006	SAN,LUIS,POTOSI,CIUDAD,VALLES
BAJA,CALIFORNIA,TIJUANA	0.010	SONORA,SARIC
CHIHUAHUA,CHIHUAHUA	0.009	DURANGO,GOMEZ,PALACIO
CHIHUAHUA,CHIHUAHUA	0.010	COAHUILA,TORREON
CHIHUAHUA,CHIHUAHUA	0.008	SINALOA,NAVOLATO
CHIHUAHUA,CHIHUAHUA	0.014	NUEVO,LEON,JUAREZ
CHIHUAHUA,CHIHUAHUA	0.008	SONORA,SARIC
GUERRERO,ACAPULCO,DE,JUAREZ	0.034	SINALOA,MAZATLAN
GUERRERO,ACAPULCO,DE,JUAREZ	0.007	SONORA,NOGALES
GUERRERO,ACAPULCO,DE,JUAREZ	0.013	MICHOACAN,MORELIA
GUERRERO,ACAPULCO,DE,JUAREZ	0.010	CHIHUAHUA,HIDALGO,DEL,PARRAL
GUERRERO,ACAPULCO,DE,JUAREZ	0.013	MEXICO,ECATEPEC,DE,MORELOS
GUERRERO,ACAPULCO,DE,JUAREZ	0.100	TAMAULIPAS,SAN,FERNANDO
GUERRERO,ACAPULCO,DE,JUAREZ	0.014	JALISCO,ZAPOPAN
GUERRERO,ACAPULCO,DE,JUAREZ	0.031	DURANGO,SANTIAGO,PAPASQUIARO
GUERRERO,ACAPULCO,DE,JUAREZ	0.017	CHIHUAHUA,CAMARGO
GUERRERO,ACAPULCO,DE,JUAREZ	0.008	CHIHUAHUA,GUADALUPE,Y,CALVO
GUERRERO,ACAPULCO,DE,JUAREZ	0.013	TAMAULIPAS,MIGUEL,ALEMAN
GUERRERO,ACAPULCO,DE,JUAREZ	0.007	GUERRERO,TECPAN,DE,GALEANA
GUERRERO,ACAPULCO,DE,JUAREZ	0.010	QUINTANA,ROO,BENITO,JUAREZ
GUERRERO,ACAPULCO,DE,JUAREZ	0.006	DISTRITO,FEDERAL,GUSTAVO,A.,MADERO
GUERRERO,ACAPULCO,DE,JUAREZ	0.006	GUANAJUATO,CELAYA
GUERRERO,ACAPULCO,DE,JUAREZ	0.011	CHIHUAHUA,JIMENEZ
GUERRERO,ACAPULCO,DE,JUAREZ	0.006	SINALOA,ANGOSTURA
GUERRERO,ACAPULCO,DE,JUAREZ	0.006	MEXICO,COACALCO,DE,BERRIOZABAL
GUERRERO,ACAPULCO,DE,JUAREZ	0.007	CHIHUAHUA,AHUMADA
GUERRERO,ACAPULCO,DE,JUAREZ	0.007	MEXICO,CUAUTITLAN,IZCALLI
GUERRERO,ACAPULCO,DE,JUAREZ	0.006	GUERRERO,TELOLOAPAN
GUERRERO,ACAPULCO,DE,JUAREZ	0.010	MICHOACAN,TEPALCATEPEC
GUERRERO,ACAPULCO,DE,JUAREZ	0.027	HIDALGO,PACHUCA,DE,SOTO
GUERRERO,ACAPULCO,DE,JUAREZ	0.006	CHIHUAHUA,RIVA,PALACIO
GUERRERO,ACAPULCO,DE,JUAREZ	0.008	JALISCO,TECALITLAN
GUERRERO,ACAPULCO,DE,JUAREZ	0.007	NUEVO,LEON,CADEREYTA,JIMENEZ
GUERRERO,ACAPULCO,DE,JUAREZ	0.006	GUERRERO,COAHUAYUTLA,DE,JOSE,MARIA,IZAZAGA
GUERRERO,ACAPULCO,DE,JUAREZ	0.011	VERACRUZ,PANUCO
GUERRERO,ACAPULCO,DE,JUAREZ	0.006	CHIHUAHUA,BALLEZA
GUERRERO,ACAPULCO,DE,JUAREZ	0.007	CHIHUAHUA,CUSIHUIRIACHI
GUERRERO,ACAPULCO,DE,JUAREZ	0.008	TABASCO,CARDENAS
GUERRERO,ACAPULCO,DE,JUAREZ	0.007	TAMAULIPAS,SOTO,LA,MARINA
GUERRERO,ACAPULCO,DE,JUAREZ	0.013	OAXACA,LOMA,BONITA
GUERRERO,ACAPULCO,DE,JUAREZ	0.011	TAMAULIPAS,ABASOLO
GUERRERO,ACAPULCO,DE,JUAREZ	0.006	TAMAULIPAS,GONZALEZ
GUERRERO,ACAPULCO,DE,JUAREZ	0.006	MICHOACAN,VISTA,HERMOSA
GUERRERO,ACAPULCO,DE,JUAREZ	0.010	JALISCO,YAHUALICA,DE,GONZALEZ,GALLO
GUERRERO,ACAPULCO,DE,JUAREZ	0.006	JALISCO,TALPA,DE,ALLENDE
GUERRERO,ACAPULCO,DE,JUAREZ	0.006	NAYARIT,ROSAMORADA
DURANGO,GOMEZ,PALACIO	0.055	COAHUILA,TORREON
DURANGO,GOMEZ,PALACIO	0.014	DURANGO,DURANGO
DURANGO,GOMEZ,PALACIO	0.044	SINALOA,NAVOLATO
DURANGO,GOMEZ,PALACIO	0.009	NUEVO,LEON,MONTERREY
DURANGO,GOMEZ,PALACIO	0.014	SINALOA,AHOME
DURANGO,GOMEZ,PALACIO	0.025	NAYARIT,TEPIC
DURANGO,GOMEZ,PALACIO	0.012	SINALOA,GUASAVE
DURANGO,GOMEZ,PALACIO	0.009	GUERRERO,CHILPANCINGO,DE,LOS,BRAVO
DURANGO,GOMEZ,PALACIO	0.027	TAMAULIPAS,NUEVO,LAREDO
DURANGO,GOMEZ,PALACIO	0.014	JALISCO,GUADALAJARA
DURANGO,GOMEZ,PALACIO	0.005	DURANGO,PUEBLO,NUEVO
DURANGO,GOMEZ,PALACIO	0.007	DISTRITO,FEDERAL,IZTAPALAPA
DURANGO,GOMEZ,PALACIO	0.009	BAJA,CALIFORNIA,MEXICALI
DURANGO,GOMEZ,PALACIO	0.005	SONORA,CAJEME
DURANGO,GOMEZ,PALACIO	0.005	CHIHUAHUA,DELICIAS
DURANGO,GOMEZ,PALACIO	0.005	SINALOA,MOCORITO
DURANGO,GOMEZ,PALACIO	0.082	NUEVO,LEON,JUAREZ
DURANGO,GOMEZ,PALACIO	0.011	BAJA,CALIFORNIA,PLAYAS,DE,ROSARITO
DURANGO,GOMEZ,PALACIO	0.009	TAMAULIPAS,MIER
DURANGO,GOMEZ,PALACIO	0.007	SINALOA,EL,FUERTE
DURANGO,GOMEZ,PALACIO	0.009	NUEVO,LEON,GUADALUPE
DURANGO,GOMEZ,PALACIO	0.007	CHIHUAHUA,MEOQUI
DURANGO,GOMEZ,PALACIO	0.007	MEXICO,NAUCALPAN,DE,JUAREZ
DURANGO,GOMEZ,PALACIO	0.005	GUERRERO,SAN,MIGUEL,TOTOLAPAN
DURANGO,GOMEZ,PALACIO	0.020	CHIHUAHUA,MADERA
DURANGO,GOMEZ,PALACIO	0.007	DISTRITO,FEDERAL,VENUSTIANO,CARRANZA
DURANGO,GOMEZ,PALACIO	0.007	DURANGO,VICENTE,GUERRERO
DURANGO,GOMEZ,PALACIO	0.021	TAMAULIPAS,VALLE,HERMOSO
DURANGO,GOMEZ,PALACIO	0.027	SAN,LUIS,POTOSI,CIUDAD,VALLES
DURANGO,GOMEZ,PALACIO	0.005	CHIAPAS,TAPACHULA
DURANGO,GOMEZ,PALACIO	0.005	COLIMA,COLIMA
DURANGO,GOMEZ,PALACIO	0.005	MEXICO,HUIXQUILUCAN
DURANGO,GOMEZ,PALACIO	0.009	MORELOS,JIUTEPEC
DURANGO,GOMEZ,PALACIO	0.007	SINALOA,ESCUINAPA
DURANGO,GOMEZ,PALACIO	0.009	NAYARIT,ACAPONETA
DURANGO,GOMEZ,PALACIO	0.012	NUEVO,LEON,SAN,PEDRO,GARZA,GARCIA
DURANGO,GOMEZ,PALACIO	0.005	SONORA,AGUA,PRIETA
DURANGO,GOMEZ,PALACIO	0.048	SONORA,SARIC
DURANGO,GOMEZ,PALACIO	0.005	MICHOACAN,AQUILA
DURANGO,GOMEZ,PALACIO	0.014	COLIMA,TECOMAN
DURANGO,GOMEZ,PALACIO	0.009	CHIHUAHUA,ROSALES
DURANGO,GOMEZ,PALACIO	0.005	COAHUILA,MATAMOROS
DURANGO,GOMEZ,PALACIO	0.007	MORELOS,YAUTEPEC
DURANGO,GOMEZ,PALACIO	0.005	JALISCO,IXTLAHUACAN,DE,LOS,MEMBRILLOS
DURANGO,GOMEZ,PALACIO	0.005	CHIHUAHUA,BATOPILAS
DURANGO,GOMEZ,PALACIO	0.011	JALISCO,CIHUATLAN
DURANGO,GOMEZ,PALACIO	0.009	GUERRERO,PILCAYA
DURANGO,GOMEZ,PALACIO	0.005	MICHOACAN,VENUSTIANO,CARRANZA
DURANGO,GOMEZ,PALACIO	0.005	OAXACA,ZIMATLAN,DE,ALVAREZ
DURANGO,GOMEZ,PALACIO	0.007	ZACATECAS,GUADALUPE
DURANGO,GOMEZ,PALACIO	0.005	JALISCO,GOMEZ,FARIAS
DURANGO,GOMEZ,PALACIO	0.005	HIDALGO,ACTOPAN
DURANGO,GOMEZ,PALACIO	0.005	VERACRUZ,CORDOBA
DURANGO,GOMEZ,PALACIO	0.009	OAXACA,SAN,MIGUEL,SOYALTEPEC
DURANGO,GOMEZ,PALACIO	0.005	TAMAULIPAS,MENDEZ
DURANGO,GOMEZ,PALACIO	0.005	PUEBLA,ESPERANZA
COAHUILA,TORREON	0.015	DURANGO,DURANGO
COAHUILA,TORREON	0.048	SINALOA,NAVOLATO
COAHUILA,TORREON	0.010	NUEVO,LEON,MONTERREY
COAHUILA,TORREON	0.015	SINALOA,AHOME
COAHUILA,TORREON	0.027	NAYARIT,TEPIC
COAHUILA,TORREON	0.013	SINALOA,GUASAVE
COAHUILA,TORREON	0.010	GUERRERO,CHILPANCINGO,DE,LOS,BRAVO
COAHUILA,TORREON	0.029	TAMAULIPAS,NUEVO,LAREDO
COAHUILA,TORREON	0.015	JALISCO,GUADALAJARA
COAHUILA,TORREON	0.006	DURANGO,PUEBLO,NUEVO
COAHUILA,TORREON	0.008	DISTRITO,FEDERAL,IZTAPALAPA
COAHUILA,TORREON	0.010	BAJA,CALIFORNIA,MEXICALI
COAHUILA,TORREON	0.006	SONORA,CAJEME
COAHUILA,TORREON	0.006	CHIHUAHUA,DELICIAS
COAHUILA,TORREON	0.006	SINALOA,MOCORITO
COAHUILA,TORREON	0.087	NUEVO,LEON,JUAREZ
COAHUILA,TORREON	0.011	BAJA,CALIFORNIA,PLAYAS,DE,ROSARITO
COAHUILA,TORREON	0.010	TAMAULIPAS,MIER
COAHUILA,TORREON	0.008	SINALOA,EL,FUERTE
COAHUILA,TORREON	0.010	NUEVO,LEON,GUADALUPE
COAHUILA,TORREON	0.008	CHIHUAHUA,MEOQUI
COAHUILA,TORREON	0.008	MEXICO,NAUCALPAN,DE,JUAREZ
COAHUILA,TORREON	0.006	GUERRERO,SAN,MIGUEL,TOTOLAPAN
COAHUILA,TORREON	0.021	CHIHUAHUA,MADERA
COAHUILA,TORREON	0.008	DISTRITO,FEDERAL,VENUSTIANO,CARRANZA
COAHUILA,TORREON	0.008	DURANGO,VICENTE,GUERRERO
COAHUILA,TORREON	0.023	TAMAULIPAS,VALLE,HERMOSO
COAHUILA,TORREON	0.029	SAN,LUIS,POTOSI,CIUDAD,VALLES
COAHUILA,TORREON	0.006	CHIAPAS,TAPACHULA
COAHUILA,TORREON	0.006	COLIMA,COLIMA
COAHUILA,TORREON	0.006	MEXICO,HUIXQUILUCAN
COAHUILA,TORREON	0.010	MORELOS,JIUTEPEC
COAHUILA,TORREON	0.008	SINALOA,ESCUINAPA
COAHUILA,TORREON	0.010	NAYARIT,ACAPONETA
COAHUILA,TORREON	0.013	NUEVO,LEON,SAN,PEDRO,GARZA,GARCIA
COAHUILA,TORREON	0.006	SONORA,AGUA,PRIETA
COAHUILA,TORREON	0.051	SONORA,SARIC
COAHUILA,TORREON	0.006	MICHOACAN,AQUILA
COAHUILA,TORREON	0.015	COLIMA,TECOMAN
COAHUILA,TORREON	0.010	CHIHUAHUA,ROSALES
COAHUILA,TORREON	0.006	COAHUILA,MATAMOROS
COAHUILA,TORREON	0.008	MORELOS,YAUTEPEC
COAHUILA,TORREON	0.006	JALISCO,IXTLAHUACAN,DE,LOS,MEMBRILLOS
COAHUILA,TORREON	0.006	CHIHUAHUA,BATOPILAS
COAHUILA,TORREON	0.011	JALISCO,CIHUATLAN
COAHUILA,TORREON	0.010	GUERRERO,PILCAYA
COAHUILA,TORREON	0.006	MICHOACAN,VENUSTIANO,CARRANZA
COAHUILA,TORREON	0.006	OAXACA,ZIMATLAN,DE,ALVAREZ
COAHUILA,TORREON	0.008	ZACATECAS,GUADALUPE
COAHUILA,TORREON	0.006	JALISCO,GOMEZ,FARIAS
COAHUILA,TORREON	0.006	HIDALGO,ACTOPAN
COAHUILA,TORREON	0.006	VERACRUZ,CORDOBA
COAHUILA,TORREON	0.010	OAXACA,SAN,MIGUEL,SOYALTEPEC
COAHUILA,TORREON	0.006	TAMAULIPAS,MENDEZ
COAHUILA,TORREON	0.006	PUEBLA,ESPERANZA
SINALOA,MAZATLAN	0.007	SONORA,NOGALES
SINALOA,MAZATLAN	0.013	MICHOACAN,MORELIA
SINALOA,MAZATLAN	0.010	CHIHUAHUA,HIDALGO,DEL,PARRAL
SINALOA,MAZATLAN	0.013	MEXICO,ECATEPEC,DE,MORELOS
SINALOA,MAZATLAN	0.104	TAMAULIPAS,SAN,FERNANDO
SINALOA,MAZATLAN	0.015	JALISCO,ZAPOPAN
SINALOA,MAZATLAN	0.032	DURANGO,SANTIAGO,PAPASQUIARO
SINALOA,MAZATLAN	0.018	CHIHUAHUA,CAMARGO
SINALOA,MAZATLAN	0.009	CHIHUAHUA,GUADALUPE,Y,CALVO
SINALOA,MAZATLAN	0.013	TAMAULIPAS,MIGUEL,ALEMAN
SINALOA,MAZATLAN	0.007	GUERRERO,TECPAN,DE,GALEANA
SINALOA,MAZATLAN	0.010	QUINTANA,ROO,BENITO,JUAREZ
SINALOA,MAZATLAN	0.006	DISTRITO,FEDERAL,GUSTAVO,A.,MADERO
SINALOA,MAZATLAN	0.006	GUANAJUATO,CELAYA
SINALOA,MAZATLAN	0.012	CHIHUAHUA,JIMENEZ
SINALOA,MAZATLAN	0.006	SINALOA,ANGOSTURA
SINALOA,MAZATLAN	0.006	MEXICO,COACALCO,DE,BERRIOZABAL
SINALOA,MAZATLAN	0.007	CHIHUAHUA,AHUMADA
SINALOA,MAZATLAN	0.007	MEXICO,CUAUTITLAN,IZCALLI
SINALOA,MAZATLAN	0.006	GUERRERO,TELOLOAPAN
SINALOA,MAZATLAN	0.010	MICHOACAN,TEPALCATEPEC
SINALOA,MAZATLAN	0.028	HIDALGO,PACHUCA,DE,SOTO
SINALOA,MAZATLAN	0.006	CHIHUAHUA,RIVA,PALACIO
SINALOA,MAZATLAN	0.009	JALISCO,TECALITLAN
SINALOA,MAZATLAN	0.007	NUEVO,LEON,CADEREYTA,JIMENEZ
SINALOA,MAZATLAN	0.006	GUERRERO,COAHUAYUTLA,DE,JOSE,MARIA,IZAZAGA
SINALOA,MAZATLAN	0.012	VERACRUZ,PANUCO
SINALOA,MAZATLAN	0.006	CHIHUAHUA,BALLEZA
SINALOA,MAZATLAN	0.007	CHIHUAHUA,CUSIHUIRIACHI
SINALOA,MAZATLAN	0.009	TABASCO,CARDENAS
SINALOA,MAZATLAN	0.007	TAMAULIPAS,SOTO,LA,MARINA
SINALOA,MAZATLAN	0.013	OAXACA,LOMA,BONITA
SINALOA,MAZATLAN	0.012	TAMAULIPAS,ABASOLO
SINALOA,MAZATLAN	0.006	TAMAULIPAS,GONZALEZ
SINALOA,MAZATLAN	0.006	MICHOACAN,VISTA,HERMOSA
SINALOA,MAZATLAN	0.010	JALISCO,YAHUALICA,DE,GONZALEZ,GALLO
SINALOA,MAZATLAN	0.006	JALISCO,TALPA,DE,ALLENDE
SINALOA,MAZATLAN	0.006	NAYARIT,ROSAMORADA
SONORA,NOGALES	0.022	TAMAULIPAS,SAN,FERNANDO
SONORA,NOGALES	0.007	DURANGO,SANTIAGO,PAPASQUIARO
SONORA,NOGALES	0.006	HIDALGO,PACHUCA,DE,SOTO
DURANGO,DURANGO	0.012	SINALOA,NAVOLATO
DURANGO,DURANGO	0.007	NAYARIT,TEPIC
DURANGO,DURANGO	0.007	TAMAULIPAS,NUEVO,LAREDO
DURANGO,DURANGO	0.023	NUEVO,LEON,JUAREZ
DURANGO,DURANGO	0.005	CHIHUAHUA,MADERA
DURANGO,DURANGO	0.006	TAMAULIPAS,VALLE,HERMOSO
DURANGO,DURANGO	0.007	SAN,LUIS,POTOSI,CIUDAD,VALLES
DURANGO,DURANGO	0.013	SONORA,SARIC
SINALOA,NAVOLATO	0.008	NUEVO,LEON,MONTERREY
SINALOA,NAVOLATO	0.012	SINALOA,AHOME
SINALOA,NAVOLATO	0.021	NAYARIT,TEPIC
SINALOA,NAVOLATO	0.011	SINALOA,GUASAVE
SINALOA,NAVOLATO	0.008	GUERRERO,CHILPANCINGO,DE,LOS,BRAVO
SINALOA,NAVOLATO	0.023	TAMAULIPAS,NUEVO,LAREDO
SINALOA,NAVOLATO	0.012	JALISCO,GUADALAJARA
SINALOA,NAVOLATO	0.006	DISTRITO,FEDERAL,IZTAPALAPA
SINALOA,NAVOLATO	0.008	BAJA,CALIFORNIA,MEXICALI
SINALOA,NAVOLATO	0.071	NUEVO,LEON,JUAREZ
SINALOA,NAVOLATO	0.009	BAJA,CALIFORNIA,PLAYAS,DE,ROSARITO
SINALOA,NAVOLATO	0.008	TAMAULIPAS,MIER
SINALOA,NAVOLATO	0.006	SINALOA,EL,FUERTE
SINALOA,NAVOLATO	0.008	NUEVO,LEON,GUADALUPE
SINALOA,NAVOLATO	0.006	CHIHUAHUA,MEOQUI
SINALOA,NAVOLATO	0.006	MEXICO,NAUCALPAN,DE,JUAREZ
SINALOA,NAVOLATO	0.017	CHIHUAHUA,MADERA
SINALOA,NAVOLATO	0.006	DISTRITO,FEDERAL,VENUSTIANO,CARRANZA
SINALOA,NAVOLATO	0.006	DURANGO,VICENTE,GUERRERO
SINALOA,NAVOLATO	0.018	TAMAULIPAS,VALLE,HERMOSO
SINALOA,NAVOLATO	0.023	SAN,LUIS,POTOSI,CIUDAD,VALLES
SINALOA,NAVOLATO	0.008	MORELOS,JIUTEPEC
SINALOA,NAVOLATO	0.006	SINALOA,ESCUINAPA
SINALOA,NAVOLATO	0.008	NAYARIT,ACAPONETA
SINALOA,NAVOLATO	0.011	NUEVO,LEON,SAN,PEDRO,GARZA,GARCIA
SINALOA,NAVOLATO	0.041	SONORA,SARIC
SINALOA,NAVOLATO	0.012	COLIMA,TECOMAN
SINALOA,NAVOLATO	0.008	CHIHUAHUA,ROSALES
SINALOA,NAVOLATO	0.006	MORELOS,YAUTEPEC
SINALOA,NAVOLATO	0.009	JALISCO,CIHUATLAN
SINALOA,NAVOLATO	0.008	GUERRERO,PILCAYA
SINALOA,NAVOLATO	0.006	ZACATECAS,GUADALUPE
SINALOA,NAVOLATO	0.008	OAXACA,SAN,MIGUEL,SOYALTEPEC
NUEVO,LEON,MONTERREY	0.014	NUEVO,LEON,JUAREZ
NUEVO,LEON,MONTERREY	0.008	SONORA,SARIC
MICHOACAN,MORELIA	0.039	TAMAULIPAS,SAN,FERNANDO
MICHOACAN,MORELIA	0.006	JALISCO,ZAPOPAN
MICHOACAN,MORELIA	0.012	DURANGO,SANTIAGO,PAPASQUIARO
MICHOACAN,MORELIA	0.007	CHIHUAHUA,CAMARGO
MICHOACAN,MORELIA	0.010	HIDALGO,PACHUCA,DE,SOTO
SINALOA,AHOME	0.007	NAYARIT,TEPIC
SINALOA,AHOME	0.007	TAMAULIPAS,NUEVO,LAREDO
SINALOA,AHOME	0.023	NUEVO,LEON,JUAREZ
SINALOA,AHOME	0.005	CHIHUAHUA,MADERA
SINALOA,AHOME	0.006	TAMAULIPAS,VALLE,HERMOSO
SINALOA,AHOME	0.007	SAN,LUIS,POTOSI,CIUDAD,VALLES
SINALOA,AHOME	0.013	SONORA,SARIC
NAYARIT,TEPIC	0.006	SINALOA,GUASAVE
NAYARIT,TEPIC	0.013	TAMAULIPAS,NUEVO,LAREDO
NAYARIT,TEPIC	0.007	JALISCO,GUADALAJARA
NAYARIT,TEPIC	0.039	NUEVO,LEON,JUAREZ
NAYARIT,TEPIC	0.005	BAJA,CALIFORNIA,PLAYAS,DE,ROSARITO
NAYARIT,TEPIC	0.009	CHIHUAHUA,MADERA
NAYARIT,TEPIC	0.010	TAMAULIPAS,VALLE,HERMOSO
NAYARIT,TEPIC	0.013	SAN,LUIS,POTOSI,CIUDAD,VALLES
NAYARIT,TEPIC	0.006	NUEVO,LEON,SAN,PEDRO,GARZA,GARCIA
NAYARIT,TEPIC	0.023	SONORA,SARIC
NAYARIT,TEPIC	0.007	COLIMA,TECOMAN
NAYARIT,TEPIC	0.005	JALISCO,CIHUATLAN
SINALOA,GUASAVE	0.006	TAMAULIPAS,NUEVO,LAREDO
SINALOA,GUASAVE	0.020	NUEVO,LEON,JUAREZ
SINALOA,GUASAVE	0.005	TAMAULIPAS,VALLE,HERMOSO
SINALOA,GUASAVE	0.006	SAN,LUIS,POTOSI,CIUDAD,VALLES
SINALOA,GUASAVE	0.012	SONORA,SARIC
CHIHUAHUA,HIDALGO,DEL,PARRAL	0.030	TAMAULIPAS,SAN,FERNANDO
CHIHUAHUA,HIDALGO,DEL,PARRAL	0.009	DURANGO,SANTIAGO,PAPASQUIARO
CHIHUAHUA,HIDALGO,DEL,PARRAL	0.005	CHIHUAHUA,CAMARGO
CHIHUAHUA,HIDALGO,DEL,PARRAL	0.008	HIDALGO,PACHUCA,DE,SOTO
MEXICO,ECATEPEC,DE,MORELOS	0.039	TAMAULIPAS,SAN,FERNANDO
MEXICO,ECATEPEC,DE,MORELOS	0.006	JALISCO,ZAPOPAN
MEXICO,ECATEPEC,DE,MORELOS	0.012	DURANGO,SANTIAGO,PAPASQUIARO
MEXICO,ECATEPEC,DE,MORELOS	0.007	CHIHUAHUA,CAMARGO
MEXICO,ECATEPEC,DE,MORELOS	0.010	HIDALGO,PACHUCA,DE,SOTO
SINALOA,SINALOA	0.009	TAMAULIPAS,SAN,FERNANDO
MORELOS,CUERNAVACA	0.013	TAMAULIPAS,SAN,FERNANDO
TAMAULIPAS,SAN,FERNANDO	0.009	MEXICO,NEZAHUALCOYOTL
TAMAULIPAS,SAN,FERNANDO	0.044	JALISCO,ZAPOPAN
TAMAULIPAS,SAN,FERNANDO	0.009	CHIHUAHUA,GUADALUPE
TAMAULIPAS,SAN,FERNANDO	0.096	DURANGO,SANTIAGO,PAPASQUIARO
TAMAULIPAS,SAN,FERNANDO	0.052	CHIHUAHUA,CAMARGO
TAMAULIPAS,SAN,FERNANDO	0.026	CHIHUAHUA,GUADALUPE,Y,CALVO
TAMAULIPAS,SAN,FERNANDO	0.039	TAMAULIPAS,MIGUEL,ALEMAN
TAMAULIPAS,SAN,FERNANDO	0.009	GUERRERO,COYUCA,DE,CATALAN
TAMAULIPAS,SAN,FERNANDO	0.022	GUERRERO,TECPAN,DE,GALEANA
TAMAULIPAS,SAN,FERNANDO	0.013	AGUASCALIENTES,AGUASCALIENTES
TAMAULIPAS,SAN,FERNANDO	0.030	QUINTANA,ROO,BENITO,JUAREZ
TAMAULIPAS,SAN,FERNANDO	0.017	DISTRITO,FEDERAL,GUSTAVO,A.,MADERO
TAMAULIPAS,SAN,FERNANDO	0.017	GUANAJUATO,CELAYA
TAMAULIPAS,SAN,FERNANDO	0.035	CHIHUAHUA,JIMENEZ
TAMAULIPAS,SAN,FERNANDO	0.009	JALISCO,TLAJOMULCO,DE,ZUÑIGA
TAMAULIPAS,SAN,FERNANDO	0.009	CHIHUAHUA,PRAXEDIS,G.,GUERRERO
TAMAULIPAS,SAN,FERNANDO	0.017	SINALOA,ANGOSTURA
TAMAULIPAS,SAN,FERNANDO	0.013	BAJA,CALIFORNIA,ENSENADA
TAMAULIPAS,SAN,FERNANDO	0.009	MEXICO,TLALNEPANTLA,DE,BAZ
TAMAULIPAS,SAN,FERNANDO	0.009	CHIHUAHUA,OJINAGA
TAMAULIPAS,SAN,FERNANDO	0.009	SINALOA,ELOTA
TAMAULIPAS,SAN,FERNANDO	0.013	BAJA,CALIFORNIA,TECATE
TAMAULIPAS,SAN,FERNANDO	0.017	MEXICO,COACALCO,DE,BERRIOZABAL
TAMAULIPAS,SAN,FERNANDO	0.013	DURANGO,SAN,DIMAS
TAMAULIPAS,SAN,FERNANDO	0.013	JALISCO,PUERTO,VALLARTA
TAMAULIPAS,SAN,FERNANDO	0.009	MICHOACAN,HUETAMO
TAMAULIPAS,SAN,FERNANDO	0.013	SINALOA,CHOIX
TAMAULIPAS,SAN,FERNANDO	0.022	CHIHUAHUA,AHUMADA
TAMAULIPAS,SAN,FERNANDO	0.022	MEXICO,CUAUTITLAN,IZCALLI
TAMAULIPAS,SAN,FERNANDO	0.009	MORELOS,TEMIXCO
TAMAULIPAS,SAN,FERNANDO	0.009	TAMAULIPAS,GUERRERO
TAMAULIPAS,SAN,FERNANDO	0.017	GUERRERO,TELOLOAPAN
TAMAULIPAS,SAN,FERNANDO	0.030	MICHOACAN,TEPALCATEPEC
TAMAULIPAS,SAN,FERNANDO	0.083	HIDALGO,PACHUCA,DE,SOTO
TAMAULIPAS,SAN,FERNANDO	0.009	SINALOA,CONCORDIA
TAMAULIPAS,SAN,FERNANDO	0.017	CHIHUAHUA,RIVA,PALACIO
TAMAULIPAS,SAN,FERNANDO	0.026	JALISCO,TECALITLAN
TAMAULIPAS,SAN,FERNANDO	0.009	TABASCO,HUIMANGUILLO
TAMAULIPAS,SAN,FERNANDO	0.009	DURANGO,POANAS
TAMAULIPAS,SAN,FERNANDO	0.013	MEXICO,NICOLAS,ROMERO
TAMAULIPAS,SAN,FERNANDO	0.022	NUEVO,LEON,CADEREYTA,JIMENEZ
TAMAULIPAS,SAN,FERNANDO	0.017	GUERRERO,COAHUAYUTLA,DE,JOSE,MARIA,IZAZAGA
TAMAULIPAS,SAN,FERNANDO	0.009	JALISCO,EL,SALTO
TAMAULIPAS,SAN,FERNANDO	0.035	VERACRUZ,PANUCO
TAMAULIPAS,SAN,FERNANDO	0.009	MEXICO,TOLUCA
TAMAULIPAS,SAN,FERNANDO	0.017	CHIHUAHUA,BALLEZA
TAMAULIPAS,SAN,FERNANDO	0.013	CHIHUAHUA,JANOS
TAMAULIPAS,SAN,FERNANDO	0.009	CHIHUAHUA,AQUILES,SERDAN
TAMAULIPAS,SAN,FERNANDO	0.009	DURANGO,NOMBRE,DE,DIOS
TAMAULIPAS,SAN,FERNANDO	0.009	MORELOS,JOJUTLA
TAMAULIPAS,SAN,FERNANDO	0.022	CHIHUAHUA,CUSIHUIRIACHI
TAMAULIPAS,SAN,FERNANDO	0.013	MEXICO,TULTEPEC
TAMAULIPAS,SAN,FERNANDO	0.026	TABASCO,CARDENAS
TAMAULIPAS,SAN,FERNANDO	0.009	ZACATECAS,FRESNILLO
TAMAULIPAS,SAN,FERNANDO	0.009	NUEVO,LEON,GENERAL,ESCOBEDO
TAMAULIPAS,SAN,FERNANDO	0.009	CHIHUAHUA,CASAS,GRANDES
TAMAULIPAS,SAN,FERNANDO	0.013	MORELOS,TLALTIZAPAN
TAMAULIPAS,SAN,FERNANDO	0.013	MORELOS,XOCHITEPEC
TAMAULIPAS,SAN,FERNANDO	0.022	TAMAULIPAS,SOTO,LA,MARINA
TAMAULIPAS,SAN,FERNANDO	0.009	GUANAJUATO,IRAPUATO
TAMAULIPAS,SAN,FERNANDO	0.039	OAXACA,LOMA,BONITA
TAMAULIPAS,SAN,FERNANDO	0.009	OAXACA,ACATLAN,DE,PEREZ,FIGUEROA
TAMAULIPAS,SAN,FERNANDO	0.035	TAMAULIPAS,ABASOLO
TAMAULIPAS,SAN,FERNANDO	0.017	TAMAULIPAS,GONZALEZ
TAMAULIPAS,SAN,FERNANDO	0.017	MICHOACAN,VISTA,HERMOSA
TAMAULIPAS,SAN,FERNANDO	0.030	JALISCO,YAHUALICA,DE,GONZALEZ,GALLO
TAMAULIPAS,SAN,FERNANDO	0.009	MICHOACAN,ECUANDUREO
TAMAULIPAS,SAN,FERNANDO	0.009	COAHUILA,PIEDRAS,NEGRAS
TAMAULIPAS,SAN,FERNANDO	0.009	JALISCO,JOCOTEPEC
TAMAULIPAS,SAN,FERNANDO	0.017	JALISCO,TALPA,DE,ALLENDE
TAMAULIPAS,SAN,FERNANDO	0.017	NAYARIT,ROSAMORADA
TAMAULIPAS,SAN,FERNANDO	0.009	CHIHUAHUA,LOPEZ
TAMAULIPAS,SAN,FERNANDO	0.009	MEXICO,COYOTEPEC
TAMAULIPAS,SAN,FERNANDO	0.009	QUINTANA,ROO,COZUMEL
TAMAULIPAS,SAN,FERNANDO	0.009	GUERRERO,TECOANAPA
TAMAULIPAS,SAN,FERNANDO	0.009	JALISCO,MAZAMITLA
TAMAULIPAS,SAN,FERNANDO	0.013	NUEVO,LEON,LOS,RAMONES
TAMAULIPAS,SAN,FERNANDO	0.013	SAN,LUIS,POTOSI,TANQUIAN,DE,ESCOBEDO
TAMAULIPAS,SAN,FERNANDO	0.013	SAN,LUIS,POTOSI,VILLA,DE,REYES
TAMAULIPAS,SAN,FERNANDO	0.009	MEXICO,AMECAMECA
TAMAULIPAS,SAN,FERNANDO	0.009	VERACRUZ,ALAMO,TEMAPACHE
TAMAULIPAS,SAN,FERNANDO	0.013	DURANGO,PANUCO,DE,CORONADO
TAMAULIPAS,SAN,FERNANDO	0.009	MORELOS,TLALNEPANTLA
TAMAULIPAS,SAN,FERNANDO	0.013	MORELOS,ATLATLAHUCAN
TAMAULIPAS,SAN,FERNANDO	0.009	SAN,LUIS,POTOSI,TANCANHUITZ
TAMAULIPAS,SAN,FERNANDO	0.009	SAN,LUIS,POTOSI,CERRO,DE,SAN,PEDRO
GUERRERO,CHILPANCINGO,DE,LOS,BRAVO	0.014	NUEVO,LEON,JUAREZ
GUERRERO,CHILPANCINGO,DE,LOS,BRAVO	0.008	SONORA,SARIC
JALISCO,ZAPOPAN	0.013	DURANGO,SANTIAGO,PAPASQUIARO
JALISCO,ZAPOPAN	0.007	CHIHUAHUA,CAMARGO
JALISCO,ZAPOPAN	0.006	TAMAULIPAS,MIGUEL,ALEMAN
JALISCO,ZAPOPAN	0.012	HIDALGO,PACHUCA,DE,SOTO
JALISCO,ZAPOPAN	0.006	OAXACA,LOMA,BONITA
TAMAULIPAS,NUEVO,LAREDO	0.007	JALISCO,GUADALAJARA
TAMAULIPAS,NUEVO,LAREDO	0.042	NUEVO,LEON,JUAREZ
TAMAULIPAS,NUEVO,LAREDO	0.006	BAJA,CALIFORNIA,PLAYAS,DE,ROSARITO
TAMAULIPAS,NUEVO,LAREDO	0.010	CHIHUAHUA,MADERA
TAMAULIPAS,NUEVO,LAREDO	0.011	TAMAULIPAS,VALLE,HERMOSO
TAMAULIPAS,NUEVO,LAREDO	0.014	SAN,LUIS,POTOSI,CIUDAD,VALLES
TAMAULIPAS,NUEVO,LAREDO	0.006	NUEVO,LEON,SAN,PEDRO,GARZA,GARCIA
TAMAULIPAS,NUEVO,LAREDO	0.025	SONORA,SARIC
TAMAULIPAS,NUEVO,LAREDO	0.007	COLIMA,TECOMAN
TAMAULIPAS,NUEVO,LAREDO	0.006	JALISCO,CIHUATLAN
JALISCO,GUADALAJARA	0.023	NUEVO,LEON,JUAREZ
JALISCO,GUADALAJARA	0.005	CHIHUAHUA,MADERA
JALISCO,GUADALAJARA	0.006	TAMAULIPAS,VALLE,HERMOSO
JALISCO,GUADALAJARA	0.007	SAN,LUIS,POTOSI,CIUDAD,VALLES
JALISCO,GUADALAJARA	0.013	SONORA,SARIC
DURANGO,PUEBLO,NUEVO	0.008	NUEVO,LEON,JUAREZ
DURANGO,SANTIAGO,PAPASQUIARO	0.016	CHIHUAHUA,CAMARGO
DURANGO,SANTIAGO,PAPASQUIARO	0.008	CHIHUAHUA,GUADALUPE,Y,CALVO
DURANGO,SANTIAGO,PAPASQUIARO	0.012	TAMAULIPAS,MIGUEL,ALEMAN
DURANGO,SANTIAGO,PAPASQUIARO	0.007	GUERRERO,TECPAN,DE,GALEANA
DURANGO,SANTIAGO,PAPASQUIARO	0.009	QUINTANA,ROO,BENITO,JUAREZ
DURANGO,SANTIAGO,PAPASQUIARO	0.005	DISTRITO,FEDERAL,GUSTAVO,A.,MADERO
DURANGO,SANTIAGO,PAPASQUIARO	0.005	GUANAJUATO,CELAYA
DURANGO,SANTIAGO,PAPASQUIARO	0.011	CHIHUAHUA,JIMENEZ
DURANGO,SANTIAGO,PAPASQUIARO	0.005	SINALOA,ANGOSTURA
DURANGO,SANTIAGO,PAPASQUIARO	0.005	MEXICO,COACALCO,DE,BERRIOZABAL
DURANGO,SANTIAGO,PAPASQUIARO	0.007	CHIHUAHUA,AHUMADA
DURANGO,SANTIAGO,PAPASQUIARO	0.007	MEXICO,CUAUTITLAN,IZCALLI
DURANGO,SANTIAGO,PAPASQUIARO	0.005	GUERRERO,TELOLOAPAN
DURANGO,SANTIAGO,PAPASQUIARO	0.009	MICHOACAN,TEPALCATEPEC
DURANGO,SANTIAGO,PAPASQUIARO	0.026	HIDALGO,PACHUCA,DE,SOTO
DURANGO,SANTIAGO,PAPASQUIARO	0.005	CHIHUAHUA,RIVA,PALACIO
DURANGO,SANTIAGO,PAPASQUIARO	0.008	JALISCO,TECALITLAN
DURANGO,SANTIAGO,PAPASQUIARO	0.007	NUEVO,LEON,CADEREYTA,JIMENEZ
DURANGO,SANTIAGO,PAPASQUIARO	0.005	GUERRERO,COAHUAYUTLA,DE,JOSE,MARIA,IZAZAGA
DURANGO,SANTIAGO,PAPASQUIARO	0.011	VERACRUZ,PANUCO
DURANGO,SANTIAGO,PAPASQUIARO	0.005	CHIHUAHUA,BALLEZA
DURANGO,SANTIAGO,PAPASQUIARO	0.007	CHIHUAHUA,CUSIHUIRIACHI
DURANGO,SANTIAGO,PAPASQUIARO	0.008	TABASCO,CARDENAS
DURANGO,SANTIAGO,PAPASQUIARO	0.007	TAMAULIPAS,SOTO,LA,MARINA
DURANGO,SANTIAGO,PAPASQUIARO	0.012	OAXACA,LOMA,BONITA
DURANGO,SANTIAGO,PAPASQUIARO	0.011	TAMAULIPAS,ABASOLO
DURANGO,SANTIAGO,PAPASQUIARO	0.005	TAMAULIPAS,GONZALEZ
DURANGO,SANTIAGO,PAPASQUIARO	0.005	MICHOACAN,VISTA,HERMOSA
DURANGO,SANTIAGO,PAPASQUIARO	0.009	JALISCO,YAHUALICA,DE,GONZALEZ,GALLO
DURANGO,SANTIAGO,PAPASQUIARO	0.005	JALISCO,TALPA,DE,ALLENDE
DURANGO,SANTIAGO,PAPASQUIARO	0.005	NAYARIT,ROSAMORADA
DISTRITO,FEDERAL,IZTAPALAPA	0.011	NUEVO,LEON,JUAREZ
DISTRITO,FEDERAL,IZTAPALAPA	0.007	SONORA,SARIC
BAJA,CALIFORNIA,MEXICALI	0.014	NUEVO,LEON,JUAREZ
BAJA,CALIFORNIA,MEXICALI	0.008	SONORA,SARIC
SONORA,CAJEME	0.008	NUEVO,LEON,JUAREZ
CHIHUAHUA,DELICIAS	0.008	NUEVO,LEON,JUAREZ
CHIHUAHUA,NUEVO,CASAS,GRANDES	0.006	NUEVO,LEON,JUAREZ
CHIHUAHUA,CAMARGO	0.007	TAMAULIPAS,MIGUEL,ALEMAN
CHIHUAHUA,CAMARGO	0.005	QUINTANA,ROO,BENITO,JUAREZ
CHIHUAHUA,CAMARGO	0.006	CHIHUAHUA,JIMENEZ
CHIHUAHUA,CAMARGO	0.005	MICHOACAN,TEPALCATEPEC
CHIHUAHUA,CAMARGO	0.014	HIDALGO,PACHUCA,DE,SOTO
CHIHUAHUA,CAMARGO	0.006	VERACRUZ,PANUCO
CHIHUAHUA,CAMARGO	0.007	OAXACA,LOMA,BONITA
CHIHUAHUA,CAMARGO	0.006	TAMAULIPAS,ABASOLO
CHIHUAHUA,CAMARGO	0.005	JALISCO,YAHUALICA,DE,GONZALEZ,GALLO
CHIHUAHUA,GUADALUPE,Y,CALVO	0.007	HIDALGO,PACHUCA,DE,SOTO
TAMAULIPAS,MIGUEL,ALEMAN	0.010	HIDALGO,PACHUCA,DE,SOTO
GUERRERO,TECPAN,DE,GALEANA	0.006	HIDALGO,PACHUCA,DE,SOTO
SINALOA,MOCORITO	0.008	NUEVO,LEON,JUAREZ
NUEVO,LEON,JUAREZ	0.017	BAJA,CALIFORNIA,PLAYAS,DE,ROSARITO
NUEVO,LEON,JUAREZ	0.014	TAMAULIPAS,MIER
NUEVO,LEON,JUAREZ	0.011	SINALOA,EL,FUERTE
NUEVO,LEON,JUAREZ	0.014	NUEVO,LEON,GUADALUPE
NUEVO,LEON,JUAREZ	0.011	CHIHUAHUA,MEOQUI
NUEVO,LEON,JUAREZ	0.011	MEXICO,NAUCALPAN,DE,JUAREZ
NUEVO,LEON,JUAREZ	0.008	GUERRERO,SAN,MIGUEL,TOTOLAPAN
NUEVO,LEON,JUAREZ	0.006	MEXICO,TULTITLAN
NUEVO,LEON,JUAREZ	0.031	CHIHUAHUA,MADERA
NUEVO,LEON,JUAREZ	0.006	VERACRUZ,VERACRUZ
NUEVO,LEON,JUAREZ	0.011	DISTRITO,FEDERAL,VENUSTIANO,CARRANZA
NUEVO,LEON,JUAREZ	0.011	DURANGO,VICENTE,GUERRERO
NUEVO,LEON,JUAREZ	0.034	TAMAULIPAS,VALLE,HERMOSO
NUEVO,LEON,JUAREZ	0.042	SAN,LUIS,POTOSI,CIUDAD,VALLES
NUEVO,LEON,JUAREZ	0.008	CHIAPAS,TAPACHULA
NUEVO,LEON,JUAREZ	0.008	COLIMA,COLIMA
NUEVO,LEON,JUAREZ	0.006	NUEVO,LEON,SANTIAGO
NUEVO,LEON,JUAREZ	0.006	CHIHUAHUA,MATAMOROS
NUEVO,LEON,JUAREZ	0.006	OAXACA,SAN,JUAN,BAUTISTA,TUXTEPEC
NUEVO,LEON,JUAREZ	0.008	MEXICO,HUIXQUILUCAN
NUEVO,LEON,JUAREZ	0.006	GUERRERO,OMETEPEC
NUEVO,LEON,JUAREZ	0.014	MORELOS,JIUTEPEC
NUEVO,LEON,JUAREZ	0.006	OAXACA,OAXACA,DE,JUAREZ
NUEVO,LEON,JUAREZ	0.011	SINALOA,ESCUINAPA
NUEVO,LEON,JUAREZ	0.014	NAYARIT,ACAPONETA
NUEVO,LEON,JUAREZ	0.020	NUEVO,LEON,SAN,PEDRO,GARZA,GARCIA
NUEVO,LEON,JUAREZ	0.008	SONORA,AGUA,PRIETA
NUEVO,LEON,JUAREZ	0.076	SONORA,SARIC
NUEVO,LEON,JUAREZ	0.008	MICHOACAN,AQUILA
NUEVO,LEON,JUAREZ	0.023	COLIMA,TECOMAN
NUEVO,LEON,JUAREZ	0.014	CHIHUAHUA,ROSALES
NUEVO,LEON,JUAREZ	0.008	COAHUILA,MATAMOROS
NUEVO,LEON,JUAREZ	0.006	GUANAJUATO,PENJAMO
NUEVO,LEON,JUAREZ	0.006	GUERRERO,GENERAL,HELIODORO,CASTILLO
NUEVO,LEON,JUAREZ	0.011	MORELOS,YAUTEPEC
NUEVO,LEON,JUAREZ	0.006	MORELOS,PUENTE,DE,IXTLA
NUEVO,LEON,JUAREZ	0.006	CHIAPAS,PALENQUE
NUEVO,LEON,JUAREZ	0.006	HIDALGO,MINERAL,DE,LA,REFORMA
NUEVO,LEON,JUAREZ	0.008	JALISCO,IXTLAHUACAN,DE,LOS,MEMBRILLOS
NUEVO,LEON,JUAREZ	0.006	JALISCO,ZAPOTLAN,EL,GRANDE
NUEVO,LEON,JUAREZ	0.008	CHIHUAHUA,BATOPILAS
NUEVO,LEON,JUAREZ	0.006	CHIAPAS,BENEMERITO,DE,LAS,AMERICAS
NUEVO,LEON,JUAREZ	0.017	JALISCO,CIHUATLAN
NUEVO,LEON,JUAREZ	0.006	MORELOS,EMILIANO,ZAPATA
NUEVO,LEON,JUAREZ	0.014	GUERRERO,PILCAYA
NUEVO,LEON,JUAREZ	0.006	NUEVO,LEON,MONTEMORELOS
NUEVO,LEON,JUAREZ	0.006	ZACATECAS,ZACATECAS
NUEVO,LEON,JUAREZ	0.006	CHIHUAHUA,VALLE,DE,ZARAGOZA
NUEVO,LEON,JUAREZ	0.006	OAXACA,SANTO,DOMINGO,TEHUANTEPEC
NUEVO,LEON,JUAREZ	0.008	MICHOACAN,VENUSTIANO,CARRANZA
NUEVO,LEON,JUAREZ	0.008	OAXACA,ZIMATLAN,DE,ALVAREZ
NUEVO,LEON,JUAREZ	0.006	JALISCO,MASCOTA
NUEVO,LEON,JUAREZ	0.011	ZACATECAS,GUADALUPE
NUEVO,LEON,JUAREZ	0.008	JALISCO,GOMEZ,FARIAS
NUEVO,LEON,JUAREZ	0.008	HIDALGO,ACTOPAN
NUEVO,LEON,JUAREZ	0.008	VERACRUZ,CORDOBA
NUEVO,LEON,JUAREZ	0.006	GUERRERO,COCULA
NUEVO,LEON,JUAREZ	0.006	JALISCO,ZAPOTLANEJO
NUEVO,LEON,JUAREZ	0.006	MICHOACAN,TUZANTLA
NUEVO,LEON,JUAREZ	0.006	NUEVO,LEON,LOS,ALDAMAS
NUEVO,LEON,JUAREZ	0.014	OAXACA,SAN,MIGUEL,SOYALTEPEC
NUEVO,LEON,JUAREZ	0.008	TAMAULIPAS,MENDEZ
NUEVO,LEON,JUAREZ	0.006	VERACRUZ,SAN,ANDRES,TUXTLA
NUEVO,LEON,JUAREZ	0.008	PUEBLA,ESPERANZA
NUEVO,LEON,JUAREZ	0.006	VERACRUZ,JESUS,CARRANZA
NUEVO,LEON,JUAREZ	0.006	VERACRUZ,PEROTE
NUEVO,LEON,JUAREZ	0.006	HIDALGO,TLANCHINOL
NUEVO,LEON,JUAREZ	0.006	VERACRUZ,OZULUAMA,DE,MASCAREÑAS
BAJA,CALIFORNIA,PLAYAS,DE,ROSARITO	0.006	SAN,LUIS,POTOSI,CIUDAD,VALLES
BAJA,CALIFORNIA,PLAYAS,DE,ROSARITO	0.010	SONORA,SARIC
QUINTANA,ROO,BENITO,JUAREZ	0.008	HIDALGO,PACHUCA,DE,SOTO
TAMAULIPAS,MIER	0.008	SONORA,SARIC
SINALOA,EL,FUERTE	0.007	SONORA,SARIC
NUEVO,LEON,GUADALUPE	0.008	SONORA,SARIC
CHIHUAHUA,MEOQUI	0.007	SONORA,SARIC
CHIHUAHUA,JIMENEZ	0.009	HIDALGO,PACHUCA,DE,SOTO
MEXICO,NAUCALPAN,DE,JUAREZ	0.007	SONORA,SARIC
CHIHUAHUA,MADERA	0.008	TAMAULIPAS,VALLE,HERMOSO
CHIHUAHUA,MADERA	0.010	SAN,LUIS,POTOSI,CIUDAD,VALLES
CHIHUAHUA,MADERA	0.018	SONORA,SARIC
CHIHUAHUA,MADERA	0.005	COLIMA,TECOMAN
DISTRITO,FEDERAL,VENUSTIANO,CARRANZA	0.007	SONORA,SARIC
DURANGO,VICENTE,GUERRERO	0.007	SONORA,SARIC
TAMAULIPAS,VALLE,HERMOSO	0.011	SAN,LUIS,POTOSI,CIUDAD,VALLES
TAMAULIPAS,VALLE,HERMOSO	0.005	NUEVO,LEON,SAN,PEDRO,GARZA,GARCIA
TAMAULIPAS,VALLE,HERMOSO	0.020	SONORA,SARIC
TAMAULIPAS,VALLE,HERMOSO	0.006	COLIMA,TECOMAN
SAN,LUIS,POTOSI,CIUDAD,VALLES	0.006	NUEVO,LEON,SAN,PEDRO,GARZA,GARCIA
SAN,LUIS,POTOSI,CIUDAD,VALLES	0.025	SONORA,SARIC
SAN,LUIS,POTOSI,CIUDAD,VALLES	0.007	COLIMA,TECOMAN
SAN,LUIS,POTOSI,CIUDAD,VALLES	0.006	JALISCO,CIHUATLAN
CHIHUAHUA,AHUMADA	0.006	HIDALGO,PACHUCA,DE,SOTO
MEXICO,CUAUTITLAN,IZCALLI	0.006	HIDALGO,PACHUCA,DE,SOTO
MICHOACAN,TEPALCATEPEC	0.008	HIDALGO,PACHUCA,DE,SOTO
HIDALGO,PACHUCA,DE,SOTO	0.007	JALISCO,TECALITLAN
HIDALGO,PACHUCA,DE,SOTO	0.006	NUEVO,LEON,CADEREYTA,JIMENEZ
HIDALGO,PACHUCA,DE,SOTO	0.009	VERACRUZ,PANUCO
HIDALGO,PACHUCA,DE,SOTO	0.006	CHIHUAHUA,CUSIHUIRIACHI
HIDALGO,PACHUCA,DE,SOTO	0.007	TABASCO,CARDENAS
HIDALGO,PACHUCA,DE,SOTO	0.006	TAMAULIPAS,SOTO,LA,MARINA
HIDALGO,PACHUCA,DE,SOTO	0.010	OAXACA,LOMA,BONITA
HIDALGO,PACHUCA,DE,SOTO	0.009	TAMAULIPAS,ABASOLO
HIDALGO,PACHUCA,DE,SOTO	0.008	JALISCO,YAHUALICA,DE,GONZALEZ,GALLO
MORELOS,JIUTEPEC	0.008	SONORA,SARIC
SINALOA,ESCUINAPA	0.007	SONORA,SARIC
NAYARIT,ACAPONETA	0.008	SONORA,SARIC
NUEVO,LEON,SAN,PEDRO,GARZA,GARCIA	0.012	SONORA,SARIC
SONORA,SARIC	0.013	COLIMA,TECOMAN
SONORA,SARIC	0.008	CHIHUAHUA,ROSALES
SONORA,SARIC	0.007	MORELOS,YAUTEPEC
SONORA,SARIC	0.010	JALISCO,CIHUATLAN
SONORA,SARIC	0.008	GUERRERO,PILCAYA
SONORA,SARIC	0.007	ZACATECAS,GUADALUPE
SONORA,SARIC	0.008	OAXACA,SAN,MIGUEL,SOYALTEPEC
