# Supplementary material for: Analysis of México’s Narco-War Network (2007–2011)
Source: PLoS One. 2015 May 18;10(5):e0126503. doi: 10.1371/journal.pone.0126503 (PMC4436224; doi:10.1371/journal.pone.0126503)
Supplement: S1 Compressed file — Each file contains all the correlations above certain threshold (indicated in the name of the file), during a particular month (also indicated in the name of the file). The file names have the value of θ followed by the number of the i th month, starting from January of 2007 until Sept. 2011. (ZIP) [file pone.0126503.s004.zip › Correlations_by_month/0.005__44.sif]

CHIHUAHUA,JUAREZ	0.013	SINALOA,CULIACAN
CHIHUAHUA,JUAREZ	0.055	CHIHUAHUA,CHIHUAHUA
CHIHUAHUA,JUAREZ	0.010	GUERRERO,ACAPULCO,DE,JUAREZ
CHIHUAHUA,JUAREZ	0.007	DURANGO,GOMEZ,PALACIO
CHIHUAHUA,JUAREZ	0.048	SINALOA,MAZATLAN
CHIHUAHUA,JUAREZ	0.007	SONORA,NOGALES
CHIHUAHUA,JUAREZ	0.018	NUEVO,LEON,MONTERREY
CHIHUAHUA,JUAREZ	0.011	MICHOACAN,MORELIA
CHIHUAHUA,JUAREZ	0.014	NAYARIT,TEPIC
CHIHUAHUA,JUAREZ	0.013	TAMAULIPAS,REYNOSA
CHIHUAHUA,JUAREZ	0.009	CHIHUAHUA,HIDALGO,DEL,PARRAL
CHIHUAHUA,JUAREZ	0.016	MEXICO,ECATEPEC,DE,MORELOS
CHIHUAHUA,JUAREZ	0.007	DURANGO,LERDO
CHIHUAHUA,JUAREZ	0.006	MORELOS,CUERNAVACA
CHIHUAHUA,JUAREZ	0.013	SINALOA,SALVADOR,ALVARADO
CHIHUAHUA,JUAREZ	0.126	TAMAULIPAS,SAN,FERNANDO
CHIHUAHUA,JUAREZ	0.021	JALISCO,ZAPOPAN
CHIHUAHUA,JUAREZ	0.009	TAMAULIPAS,NUEVO,LAREDO
CHIHUAHUA,JUAREZ	0.013	DURANGO,SANTIAGO,PAPASQUIARO
CHIHUAHUA,JUAREZ	0.011	TAMAULIPAS,MATAMOROS
CHIHUAHUA,JUAREZ	0.016	CHIHUAHUA,CAMARGO
CHIHUAHUA,JUAREZ	0.026	TAMAULIPAS,MIGUEL,ALEMAN
CHIHUAHUA,JUAREZ	0.014	QUINTANA,ROO,BENITO,JUAREZ
CHIHUAHUA,JUAREZ	0.013	CHIHUAHUA,JIMENEZ
CHIHUAHUA,JUAREZ	0.014	SINALOA,ANGOSTURA
CHIHUAHUA,JUAREZ	0.006	NAYARIT,XALISCO
CHIHUAHUA,JUAREZ	0.006	CHIHUAHUA,OJINAGA
CHIHUAHUA,JUAREZ	0.006	MEXICO,COACALCO,DE,BERRIOZABAL
CHIHUAHUA,JUAREZ	0.007	CHIHUAHUA,AHUMADA
CHIHUAHUA,JUAREZ	0.010	MEXICO,CUAUTITLAN,IZCALLI
CHIHUAHUA,JUAREZ	0.006	MICHOACAN,TEPALCATEPEC
CHIHUAHUA,JUAREZ	0.027	HIDALGO,PACHUCA,DE,SOTO
CHIHUAHUA,JUAREZ	0.006	CHIHUAHUA,RIVA,PALACIO
CHIHUAHUA,JUAREZ	0.006	JALISCO,TECALITLAN
CHIHUAHUA,JUAREZ	0.006	MEXICO,NICOLAS,ROMERO
CHIHUAHUA,JUAREZ	0.010	NUEVO,LEON,CADEREYTA,JIMENEZ
CHIHUAHUA,JUAREZ	0.006	GUERRERO,COAHUAYUTLA,DE,JOSE,MARIA,IZAZAGA
CHIHUAHUA,JUAREZ	0.010	VERACRUZ,PANUCO
CHIHUAHUA,JUAREZ	0.006	CHIHUAHUA,AQUILES,SERDAN
CHIHUAHUA,JUAREZ	0.007	CHIHUAHUA,CUSIHUIRIACHI
CHIHUAHUA,JUAREZ	0.007	TAMAULIPAS,SOTO,LA,MARINA
CHIHUAHUA,JUAREZ	0.010	OAXACA,LOMA,BONITA
CHIHUAHUA,JUAREZ	0.011	TAMAULIPAS,ABASOLO
CHIHUAHUA,JUAREZ	0.006	TAMAULIPAS,GONZALEZ
CHIHUAHUA,JUAREZ	0.006	MICHOACAN,VISTA,HERMOSA
CHIHUAHUA,JUAREZ	0.010	JALISCO,YAHUALICA,DE,GONZALEZ,GALLO
CHIHUAHUA,JUAREZ	0.006	JALISCO,TALPA,DE,ALLENDE
CHIHUAHUA,JUAREZ	0.006	NAYARIT,ROSAMORADA
SINALOA,CULIACAN	0.020	CHIHUAHUA,CHIHUAHUA
SINALOA,CULIACAN	0.017	SINALOA,MAZATLAN
SINALOA,CULIACAN	0.007	NUEVO,LEON,MONTERREY
SINALOA,CULIACAN	0.005	NAYARIT,TEPIC
SINALOA,CULIACAN	0.006	MEXICO,ECATEPEC,DE,MORELOS
SINALOA,CULIACAN	0.045	TAMAULIPAS,SAN,FERNANDO
SINALOA,CULIACAN	0.008	JALISCO,ZAPOPAN
SINALOA,CULIACAN	0.006	CHIHUAHUA,CAMARGO
SINALOA,CULIACAN	0.009	TAMAULIPAS,MIGUEL,ALEMAN
SINALOA,CULIACAN	0.005	QUINTANA,ROO,BENITO,JUAREZ
SINALOA,CULIACAN	0.005	SINALOA,ANGOSTURA
SINALOA,CULIACAN	0.010	HIDALGO,PACHUCA,DE,SOTO
BAJA,CALIFORNIA,TIJUANA	0.007	CHIHUAHUA,CHIHUAHUA
BAJA,CALIFORNIA,TIJUANA	0.006	SINALOA,MAZATLAN
BAJA,CALIFORNIA,TIJUANA	0.015	TAMAULIPAS,SAN,FERNANDO
CHIHUAHUA,CHIHUAHUA	0.015	GUERRERO,ACAPULCO,DE,JUAREZ
CHIHUAHUA,CHIHUAHUA	0.011	DURANGO,GOMEZ,PALACIO
CHIHUAHUA,CHIHUAHUA	0.075	SINALOA,MAZATLAN
CHIHUAHUA,CHIHUAHUA	0.011	SONORA,NOGALES
CHIHUAHUA,CHIHUAHUA	0.029	NUEVO,LEON,MONTERREY
CHIHUAHUA,CHIHUAHUA	0.018	MICHOACAN,MORELIA
CHIHUAHUA,CHIHUAHUA	0.022	NAYARIT,TEPIC
CHIHUAHUA,CHIHUAHUA	0.020	TAMAULIPAS,REYNOSA
CHIHUAHUA,CHIHUAHUA	0.013	CHIHUAHUA,HIDALGO,DEL,PARRAL
CHIHUAHUA,CHIHUAHUA	0.024	MEXICO,ECATEPEC,DE,MORELOS
CHIHUAHUA,CHIHUAHUA	0.011	DURANGO,LERDO
CHIHUAHUA,CHIHUAHUA	0.009	MORELOS,CUERNAVACA
CHIHUAHUA,CHIHUAHUA	0.020	SINALOA,SALVADOR,ALVARADO
CHIHUAHUA,CHIHUAHUA	0.197	TAMAULIPAS,SAN,FERNANDO
CHIHUAHUA,CHIHUAHUA	0.033	JALISCO,ZAPOPAN
CHIHUAHUA,CHIHUAHUA	0.013	TAMAULIPAS,NUEVO,LAREDO
CHIHUAHUA,CHIHUAHUA	0.020	DURANGO,SANTIAGO,PAPASQUIARO
CHIHUAHUA,CHIHUAHUA	0.018	TAMAULIPAS,MATAMOROS
CHIHUAHUA,CHIHUAHUA	0.007	CHIHUAHUA,NUEVO,CASAS,GRANDES
CHIHUAHUA,CHIHUAHUA	0.024	CHIHUAHUA,CAMARGO
CHIHUAHUA,CHIHUAHUA	0.040	TAMAULIPAS,MIGUEL,ALEMAN
CHIHUAHUA,CHIHUAHUA	0.007	SINALOA,MOCORITO
CHIHUAHUA,CHIHUAHUA	0.022	QUINTANA,ROO,BENITO,JUAREZ
CHIHUAHUA,CHIHUAHUA	0.020	CHIHUAHUA,JIMENEZ
CHIHUAHUA,CHIHUAHUA	0.022	SINALOA,ANGOSTURA
CHIHUAHUA,CHIHUAHUA	0.009	NAYARIT,XALISCO
CHIHUAHUA,CHIHUAHUA	0.007	BAJA,CALIFORNIA,ENSENADA
CHIHUAHUA,CHIHUAHUA	0.009	CHIHUAHUA,OJINAGA
CHIHUAHUA,CHIHUAHUA	0.009	MEXICO,COACALCO,DE,BERRIOZABAL
CHIHUAHUA,CHIHUAHUA	0.007	DURANGO,SAN,DIMAS
CHIHUAHUA,CHIHUAHUA	0.011	CHIHUAHUA,AHUMADA
CHIHUAHUA,CHIHUAHUA	0.015	MEXICO,CUAUTITLAN,IZCALLI
CHIHUAHUA,CHIHUAHUA	0.007	CHIHUAHUA,BOCOYNA
CHIHUAHUA,CHIHUAHUA	0.009	MICHOACAN,TEPALCATEPEC
CHIHUAHUA,CHIHUAHUA	0.042	HIDALGO,PACHUCA,DE,SOTO
CHIHUAHUA,CHIHUAHUA	0.009	CHIHUAHUA,RIVA,PALACIO
CHIHUAHUA,CHIHUAHUA	0.009	JALISCO,TECALITLAN
CHIHUAHUA,CHIHUAHUA	0.009	MEXICO,NICOLAS,ROMERO
CHIHUAHUA,CHIHUAHUA	0.015	NUEVO,LEON,CADEREYTA,JIMENEZ
CHIHUAHUA,CHIHUAHUA	0.009	GUERRERO,COAHUAYUTLA,DE,JOSE,MARIA,IZAZAGA
CHIHUAHUA,CHIHUAHUA	0.015	VERACRUZ,PANUCO
CHIHUAHUA,CHIHUAHUA	0.007	CHIHUAHUA,JANOS
CHIHUAHUA,CHIHUAHUA	0.009	CHIHUAHUA,AQUILES,SERDAN
CHIHUAHUA,CHIHUAHUA	0.011	CHIHUAHUA,CUSIHUIRIACHI
CHIHUAHUA,CHIHUAHUA	0.007	MEXICO,TULTEPEC
CHIHUAHUA,CHIHUAHUA	0.007	TABASCO,CARDENAS
CHIHUAHUA,CHIHUAHUA	0.007	ZACATECAS,FRESNILLO
CHIHUAHUA,CHIHUAHUA	0.011	TAMAULIPAS,SOTO,LA,MARINA
CHIHUAHUA,CHIHUAHUA	0.015	OAXACA,LOMA,BONITA
CHIHUAHUA,CHIHUAHUA	0.018	TAMAULIPAS,ABASOLO
CHIHUAHUA,CHIHUAHUA	0.009	TAMAULIPAS,GONZALEZ
CHIHUAHUA,CHIHUAHUA	0.009	MICHOACAN,VISTA,HERMOSA
CHIHUAHUA,CHIHUAHUA	0.015	JALISCO,YAHUALICA,DE,GONZALEZ,GALLO
CHIHUAHUA,CHIHUAHUA	0.009	JALISCO,TALPA,DE,ALLENDE
CHIHUAHUA,CHIHUAHUA	0.009	NAYARIT,ROSAMORADA
CHIHUAHUA,CHIHUAHUA	0.007	NUEVO,LEON,LOS,RAMONES
CHIHUAHUA,CHIHUAHUA	0.007	SAN,LUIS,POTOSI,TANQUIAN,DE,ESCOBEDO
CHIHUAHUA,CHIHUAHUA	0.007	SAN,LUIS,POTOSI,VILLA,DE,REYES
CHIHUAHUA,CHIHUAHUA	0.007	DURANGO,PANUCO,DE,CORONADO
CHIHUAHUA,CHIHUAHUA	0.007	MORELOS,ATLATLAHUCAN
GUERRERO,ACAPULCO,DE,JUAREZ	0.014	SINALOA,MAZATLAN
GUERRERO,ACAPULCO,DE,JUAREZ	0.005	NUEVO,LEON,MONTERREY
GUERRERO,ACAPULCO,DE,JUAREZ	0.035	TAMAULIPAS,SAN,FERNANDO
GUERRERO,ACAPULCO,DE,JUAREZ	0.006	JALISCO,ZAPOPAN
GUERRERO,ACAPULCO,DE,JUAREZ	0.007	TAMAULIPAS,MIGUEL,ALEMAN
GUERRERO,ACAPULCO,DE,JUAREZ	0.008	HIDALGO,PACHUCA,DE,SOTO
DURANGO,GOMEZ,PALACIO	0.010	SINALOA,MAZATLAN
DURANGO,GOMEZ,PALACIO	0.025	TAMAULIPAS,SAN,FERNANDO
DURANGO,GOMEZ,PALACIO	0.005	TAMAULIPAS,MIGUEL,ALEMAN
DURANGO,GOMEZ,PALACIO	0.005	HIDALGO,PACHUCA,DE,SOTO
SINALOA,MAZATLAN	0.010	SONORA,NOGALES
SINALOA,MAZATLAN	0.025	NUEVO,LEON,MONTERREY
SINALOA,MAZATLAN	0.015	MICHOACAN,MORELIA
SINALOA,MAZATLAN	0.019	NAYARIT,TEPIC
SINALOA,MAZATLAN	0.017	TAMAULIPAS,REYNOSA
SINALOA,MAZATLAN	0.012	CHIHUAHUA,HIDALGO,DEL,PARRAL
SINALOA,MAZATLAN	0.021	MEXICO,ECATEPEC,DE,MORELOS
SINALOA,MAZATLAN	0.010	DURANGO,LERDO
SINALOA,MAZATLAN	0.008	MORELOS,CUERNAVACA
SINALOA,MAZATLAN	0.017	SINALOA,SALVADOR,ALVARADO
SINALOA,MAZATLAN	0.172	TAMAULIPAS,SAN,FERNANDO
SINALOA,MAZATLAN	0.029	JALISCO,ZAPOPAN
SINALOA,MAZATLAN	0.012	TAMAULIPAS,NUEVO,LAREDO
SINALOA,MAZATLAN	0.017	DURANGO,SANTIAGO,PAPASQUIARO
SINALOA,MAZATLAN	0.015	TAMAULIPAS,MATAMOROS
SINALOA,MAZATLAN	0.006	CHIHUAHUA,NUEVO,CASAS,GRANDES
SINALOA,MAZATLAN	0.021	CHIHUAHUA,CAMARGO
SINALOA,MAZATLAN	0.035	TAMAULIPAS,MIGUEL,ALEMAN
SINALOA,MAZATLAN	0.006	SINALOA,MOCORITO
SINALOA,MAZATLAN	0.019	QUINTANA,ROO,BENITO,JUAREZ
SINALOA,MAZATLAN	0.017	CHIHUAHUA,JIMENEZ
SINALOA,MAZATLAN	0.019	SINALOA,ANGOSTURA
SINALOA,MAZATLAN	0.008	NAYARIT,XALISCO
SINALOA,MAZATLAN	0.006	BAJA,CALIFORNIA,ENSENADA
SINALOA,MAZATLAN	0.008	CHIHUAHUA,OJINAGA
SINALOA,MAZATLAN	0.008	MEXICO,COACALCO,DE,BERRIOZABAL
SINALOA,MAZATLAN	0.006	DURANGO,SAN,DIMAS
SINALOA,MAZATLAN	0.010	CHIHUAHUA,AHUMADA
SINALOA,MAZATLAN	0.014	MEXICO,CUAUTITLAN,IZCALLI
SINALOA,MAZATLAN	0.006	CHIHUAHUA,BOCOYNA
SINALOA,MAZATLAN	0.008	MICHOACAN,TEPALCATEPEC
SINALOA,MAZATLAN	0.037	HIDALGO,PACHUCA,DE,SOTO
SINALOA,MAZATLAN	0.008	CHIHUAHUA,RIVA,PALACIO
SINALOA,MAZATLAN	0.008	JALISCO,TECALITLAN
SINALOA,MAZATLAN	0.008	MEXICO,NICOLAS,ROMERO
SINALOA,MAZATLAN	0.014	NUEVO,LEON,CADEREYTA,JIMENEZ
SINALOA,MAZATLAN	0.008	GUERRERO,COAHUAYUTLA,DE,JOSE,MARIA,IZAZAGA
SINALOA,MAZATLAN	0.014	VERACRUZ,PANUCO
SINALOA,MAZATLAN	0.006	CHIHUAHUA,JANOS
SINALOA,MAZATLAN	0.008	CHIHUAHUA,AQUILES,SERDAN
SINALOA,MAZATLAN	0.010	CHIHUAHUA,CUSIHUIRIACHI
SINALOA,MAZATLAN	0.006	MEXICO,TULTEPEC
SINALOA,MAZATLAN	0.006	TABASCO,CARDENAS
SINALOA,MAZATLAN	0.006	ZACATECAS,FRESNILLO
SINALOA,MAZATLAN	0.010	TAMAULIPAS,SOTO,LA,MARINA
SINALOA,MAZATLAN	0.014	OAXACA,LOMA,BONITA
SINALOA,MAZATLAN	0.015	TAMAULIPAS,ABASOLO
SINALOA,MAZATLAN	0.008	TAMAULIPAS,GONZALEZ
SINALOA,MAZATLAN	0.008	MICHOACAN,VISTA,HERMOSA
SINALOA,MAZATLAN	0.014	JALISCO,YAHUALICA,DE,GONZALEZ,GALLO
SINALOA,MAZATLAN	0.008	JALISCO,TALPA,DE,ALLENDE
SINALOA,MAZATLAN	0.008	NAYARIT,ROSAMORADA
SINALOA,MAZATLAN	0.006	NUEVO,LEON,LOS,RAMONES
SINALOA,MAZATLAN	0.006	SAN,LUIS,POTOSI,TANQUIAN,DE,ESCOBEDO
SINALOA,MAZATLAN	0.006	SAN,LUIS,POTOSI,VILLA,DE,REYES
SINALOA,MAZATLAN	0.006	DURANGO,PANUCO,DE,CORONADO
SINALOA,MAZATLAN	0.006	MORELOS,ATLATLAHUCAN
SONORA,NOGALES	0.025	TAMAULIPAS,SAN,FERNANDO
SONORA,NOGALES	0.005	TAMAULIPAS,MIGUEL,ALEMAN
SONORA,NOGALES	0.005	HIDALGO,PACHUCA,DE,SOTO
DURANGO,DURANGO	0.010	TAMAULIPAS,SAN,FERNANDO
SINALOA,NAVOLATO	0.016	TAMAULIPAS,MIER
SINALOA,NAVOLATO	0.006	CHIHUAHUA,URIQUE
SINALOA,NAVOLATO	0.006	SAN,LUIS,POTOSI,CIUDAD,VALLES
NUEVO,LEON,MONTERREY	0.006	MICHOACAN,MORELIA
NUEVO,LEON,MONTERREY	0.007	NAYARIT,TEPIC
NUEVO,LEON,MONTERREY	0.007	TAMAULIPAS,REYNOSA
NUEVO,LEON,MONTERREY	0.008	MEXICO,ECATEPEC,DE,MORELOS
NUEVO,LEON,MONTERREY	0.007	SINALOA,SALVADOR,ALVARADO
NUEVO,LEON,MONTERREY	0.066	TAMAULIPAS,SAN,FERNANDO
NUEVO,LEON,MONTERREY	0.011	JALISCO,ZAPOPAN
NUEVO,LEON,MONTERREY	0.007	DURANGO,SANTIAGO,PAPASQUIARO
NUEVO,LEON,MONTERREY	0.006	TAMAULIPAS,MATAMOROS
NUEVO,LEON,MONTERREY	0.008	CHIHUAHUA,CAMARGO
NUEVO,LEON,MONTERREY	0.013	TAMAULIPAS,MIGUEL,ALEMAN
NUEVO,LEON,MONTERREY	0.007	QUINTANA,ROO,BENITO,JUAREZ
NUEVO,LEON,MONTERREY	0.007	CHIHUAHUA,JIMENEZ
NUEVO,LEON,MONTERREY	0.007	SINALOA,ANGOSTURA
NUEVO,LEON,MONTERREY	0.005	MEXICO,CUAUTITLAN,IZCALLI
NUEVO,LEON,MONTERREY	0.014	HIDALGO,PACHUCA,DE,SOTO
NUEVO,LEON,MONTERREY	0.005	NUEVO,LEON,CADEREYTA,JIMENEZ
NUEVO,LEON,MONTERREY	0.005	VERACRUZ,PANUCO
NUEVO,LEON,MONTERREY	0.005	OAXACA,LOMA,BONITA
NUEVO,LEON,MONTERREY	0.006	TAMAULIPAS,ABASOLO
NUEVO,LEON,MONTERREY	0.005	JALISCO,YAHUALICA,DE,GONZALEZ,GALLO
MICHOACAN,MORELIA	0.040	TAMAULIPAS,SAN,FERNANDO
MICHOACAN,MORELIA	0.007	JALISCO,ZAPOPAN
MICHOACAN,MORELIA	0.008	TAMAULIPAS,MIGUEL,ALEMAN
MICHOACAN,MORELIA	0.009	HIDALGO,PACHUCA,DE,SOTO
SINALOA,AHOME	0.011	TAMAULIPAS,MIER
NAYARIT,TEPIC	0.005	TAMAULIPAS,REYNOSA
NAYARIT,TEPIC	0.006	MEXICO,ECATEPEC,DE,MORELOS
NAYARIT,TEPIC	0.005	SINALOA,SALVADOR,ALVARADO
NAYARIT,TEPIC	0.051	TAMAULIPAS,SAN,FERNANDO
NAYARIT,TEPIC	0.009	JALISCO,ZAPOPAN
NAYARIT,TEPIC	0.005	DURANGO,SANTIAGO,PAPASQUIARO
NAYARIT,TEPIC	0.006	CHIHUAHUA,CAMARGO
NAYARIT,TEPIC	0.010	TAMAULIPAS,MIGUEL,ALEMAN
NAYARIT,TEPIC	0.006	QUINTANA,ROO,BENITO,JUAREZ
NAYARIT,TEPIC	0.005	CHIHUAHUA,JIMENEZ
NAYARIT,TEPIC	0.006	SINALOA,ANGOSTURA
NAYARIT,TEPIC	0.011	HIDALGO,PACHUCA,DE,SOTO
TAMAULIPAS,REYNOSA	0.006	MEXICO,ECATEPEC,DE,MORELOS
TAMAULIPAS,REYNOSA	0.045	TAMAULIPAS,SAN,FERNANDO
TAMAULIPAS,REYNOSA	0.008	JALISCO,ZAPOPAN
TAMAULIPAS,REYNOSA	0.006	CHIHUAHUA,CAMARGO
TAMAULIPAS,REYNOSA	0.009	TAMAULIPAS,MIGUEL,ALEMAN
TAMAULIPAS,REYNOSA	0.005	QUINTANA,ROO,BENITO,JUAREZ
TAMAULIPAS,REYNOSA	0.005	SINALOA,ANGOSTURA
TAMAULIPAS,REYNOSA	0.010	HIDALGO,PACHUCA,DE,SOTO
SINALOA,GUASAVE	0.005	TAMAULIPAS,SAN,FERNANDO
CHIHUAHUA,HIDALGO,DEL,PARRAL	0.030	TAMAULIPAS,SAN,FERNANDO
CHIHUAHUA,HIDALGO,DEL,PARRAL	0.005	JALISCO,ZAPOPAN
CHIHUAHUA,HIDALGO,DEL,PARRAL	0.006	TAMAULIPAS,MIGUEL,ALEMAN
CHIHUAHUA,HIDALGO,DEL,PARRAL	0.006	HIDALGO,PACHUCA,DE,SOTO
MEXICO,ECATEPEC,DE,MORELOS	0.006	SINALOA,SALVADOR,ALVARADO
MEXICO,ECATEPEC,DE,MORELOS	0.056	TAMAULIPAS,SAN,FERNANDO
MEXICO,ECATEPEC,DE,MORELOS	0.009	JALISCO,ZAPOPAN
MEXICO,ECATEPEC,DE,MORELOS	0.006	DURANGO,SANTIAGO,PAPASQUIARO
MEXICO,ECATEPEC,DE,MORELOS	0.007	CHIHUAHUA,CAMARGO
MEXICO,ECATEPEC,DE,MORELOS	0.011	TAMAULIPAS,MIGUEL,ALEMAN
MEXICO,ECATEPEC,DE,MORELOS	0.006	QUINTANA,ROO,BENITO,JUAREZ
MEXICO,ECATEPEC,DE,MORELOS	0.006	CHIHUAHUA,JIMENEZ
MEXICO,ECATEPEC,DE,MORELOS	0.006	SINALOA,ANGOSTURA
MEXICO,ECATEPEC,DE,MORELOS	0.012	HIDALGO,PACHUCA,DE,SOTO
MICHOACAN,URUAPAN	0.007	TAMAULIPAS,MIER
DURANGO,LERDO	0.025	TAMAULIPAS,SAN,FERNANDO
DURANGO,LERDO	0.005	TAMAULIPAS,MIGUEL,ALEMAN
DURANGO,LERDO	0.005	HIDALGO,PACHUCA,DE,SOTO
MORELOS,CUERNAVACA	0.020	TAMAULIPAS,SAN,FERNANDO
SINALOA,SALVADOR,ALVARADO	0.045	TAMAULIPAS,SAN,FERNANDO
SINALOA,SALVADOR,ALVARADO	0.008	JALISCO,ZAPOPAN
SINALOA,SALVADOR,ALVARADO	0.006	CHIHUAHUA,CAMARGO
SINALOA,SALVADOR,ALVARADO	0.009	TAMAULIPAS,MIGUEL,ALEMAN
SINALOA,SALVADOR,ALVARADO	0.005	QUINTANA,ROO,BENITO,JUAREZ
SINALOA,SALVADOR,ALVARADO	0.005	SINALOA,ANGOSTURA
SINALOA,SALVADOR,ALVARADO	0.010	HIDALGO,PACHUCA,DE,SOTO
TAMAULIPAS,SAN,FERNANDO	0.005	GUERRERO,CHILPANCINGO,DE,LOS,BRAVO
TAMAULIPAS,SAN,FERNANDO	0.076	JALISCO,ZAPOPAN
TAMAULIPAS,SAN,FERNANDO	0.030	TAMAULIPAS,NUEVO,LAREDO
TAMAULIPAS,SAN,FERNANDO	0.005	JALISCO,GUADALAJARA
TAMAULIPAS,SAN,FERNANDO	0.005	CHIHUAHUA,GUADALUPE
TAMAULIPAS,SAN,FERNANDO	0.010	GUERRERO,PETATLAN
TAMAULIPAS,SAN,FERNANDO	0.045	DURANGO,SANTIAGO,PAPASQUIARO
TAMAULIPAS,SAN,FERNANDO	0.040	TAMAULIPAS,MATAMOROS
TAMAULIPAS,SAN,FERNANDO	0.015	CHIHUAHUA,NUEVO,CASAS,GRANDES
TAMAULIPAS,SAN,FERNANDO	0.056	CHIHUAHUA,CAMARGO
TAMAULIPAS,SAN,FERNANDO	0.091	TAMAULIPAS,MIGUEL,ALEMAN
TAMAULIPAS,SAN,FERNANDO	0.010	GUERRERO,COYUCA,DE,CATALAN
TAMAULIPAS,SAN,FERNANDO	0.005	GUERRERO,TECPAN,DE,GALEANA
TAMAULIPAS,SAN,FERNANDO	0.010	SONORA,HERMOSILLO
TAMAULIPAS,SAN,FERNANDO	0.015	SINALOA,MOCORITO
TAMAULIPAS,SAN,FERNANDO	0.005	GUERRERO,TAXCO,DE,ALARCON
TAMAULIPAS,SAN,FERNANDO	0.005	CHIHUAHUA,CUAUHTEMOC
TAMAULIPAS,SAN,FERNANDO	0.051	QUINTANA,ROO,BENITO,JUAREZ
TAMAULIPAS,SAN,FERNANDO	0.005	DISTRITO,FEDERAL,GUSTAVO,A.,MADERO
TAMAULIPAS,SAN,FERNANDO	0.010	CHIHUAHUA,MEOQUI
TAMAULIPAS,SAN,FERNANDO	0.010	GUANAJUATO,CELAYA
TAMAULIPAS,SAN,FERNANDO	0.045	CHIHUAHUA,JIMENEZ
TAMAULIPAS,SAN,FERNANDO	0.005	MEXICO,NAUCALPAN,DE,JUAREZ
TAMAULIPAS,SAN,FERNANDO	0.005	CHIHUAHUA,MADERA
TAMAULIPAS,SAN,FERNANDO	0.010	CHIHUAHUA,PRAXEDIS,G.,GUERRERO
TAMAULIPAS,SAN,FERNANDO	0.051	SINALOA,ANGOSTURA
TAMAULIPAS,SAN,FERNANDO	0.005	JALISCO,TLAQUEPAQUE
TAMAULIPAS,SAN,FERNANDO	0.020	NAYARIT,XALISCO
TAMAULIPAS,SAN,FERNANDO	0.005	VERACRUZ,VERACRUZ
TAMAULIPAS,SAN,FERNANDO	0.005	DISTRITO,FEDERAL,VENUSTIANO,CARRANZA
TAMAULIPAS,SAN,FERNANDO	0.015	BAJA,CALIFORNIA,ENSENADA
TAMAULIPAS,SAN,FERNANDO	0.005	DISTRITO,FEDERAL,CUAUHTEMOC
TAMAULIPAS,SAN,FERNANDO	0.005	DURANGO,VICENTE,GUERRERO
TAMAULIPAS,SAN,FERNANDO	0.005	TAMAULIPAS,VALLE,HERMOSO
TAMAULIPAS,SAN,FERNANDO	0.020	CHIHUAHUA,OJINAGA
TAMAULIPAS,SAN,FERNANDO	0.010	GUERRERO,ZIRANDARO
TAMAULIPAS,SAN,FERNANDO	0.005	SINALOA,ROSARIO
TAMAULIPAS,SAN,FERNANDO	0.005	SINALOA,ELOTA
TAMAULIPAS,SAN,FERNANDO	0.005	DISTRITO,FEDERAL,TLALPAN
TAMAULIPAS,SAN,FERNANDO	0.005	SINALOA,COSALA
TAMAULIPAS,SAN,FERNANDO	0.005	BAJA,CALIFORNIA,TECATE
TAMAULIPAS,SAN,FERNANDO	0.020	MEXICO,COACALCO,DE,BERRIOZABAL
TAMAULIPAS,SAN,FERNANDO	0.015	DURANGO,SAN,DIMAS
TAMAULIPAS,SAN,FERNANDO	0.005	JALISCO,PUERTO,VALLARTA
TAMAULIPAS,SAN,FERNANDO	0.005	SINALOA,CHOIX
TAMAULIPAS,SAN,FERNANDO	0.025	CHIHUAHUA,AHUMADA
TAMAULIPAS,SAN,FERNANDO	0.035	MEXICO,CUAUTITLAN,IZCALLI
TAMAULIPAS,SAN,FERNANDO	0.005	CHIAPAS,TAPACHULA
TAMAULIPAS,SAN,FERNANDO	0.015	CHIHUAHUA,BOCOYNA
TAMAULIPAS,SAN,FERNANDO	0.020	MICHOACAN,TEPALCATEPEC
TAMAULIPAS,SAN,FERNANDO	0.096	HIDALGO,PACHUCA,DE,SOTO
TAMAULIPAS,SAN,FERNANDO	0.010	NUEVO,LEON,APODACA
TAMAULIPAS,SAN,FERNANDO	0.005	MEXICO,HUIXQUILUCAN
TAMAULIPAS,SAN,FERNANDO	0.005	SINALOA,CONCORDIA
TAMAULIPAS,SAN,FERNANDO	0.020	CHIHUAHUA,RIVA,PALACIO
TAMAULIPAS,SAN,FERNANDO	0.020	JALISCO,TECALITLAN
TAMAULIPAS,SAN,FERNANDO	0.005	MICHOACAN,ZAMORA
TAMAULIPAS,SAN,FERNANDO	0.005	TABASCO,HUIMANGUILLO
TAMAULIPAS,SAN,FERNANDO	0.010	DURANGO,POANAS
TAMAULIPAS,SAN,FERNANDO	0.005	GUERRERO,APAXTLA
TAMAULIPAS,SAN,FERNANDO	0.005	DURANGO,CUENCAME
TAMAULIPAS,SAN,FERNANDO	0.005	JALISCO,TONALA
TAMAULIPAS,SAN,FERNANDO	0.005	SONORA,NAVOJOA
TAMAULIPAS,SAN,FERNANDO	0.020	MEXICO,NICOLAS,ROMERO
TAMAULIPAS,SAN,FERNANDO	0.010	MICHOACAN,SAN,LUCAS
TAMAULIPAS,SAN,FERNANDO	0.035	NUEVO,LEON,CADEREYTA,JIMENEZ
TAMAULIPAS,SAN,FERNANDO	0.020	GUERRERO,COAHUAYUTLA,DE,JOSE,MARIA,IZAZAGA
TAMAULIPAS,SAN,FERNANDO	0.005	JALISCO,EL,SALTO
TAMAULIPAS,SAN,FERNANDO	0.005	MICHOACAN,AGUILILLA
TAMAULIPAS,SAN,FERNANDO	0.005	MICHOACAN,AQUILA
TAMAULIPAS,SAN,FERNANDO	0.035	VERACRUZ,PANUCO
TAMAULIPAS,SAN,FERNANDO	0.005	DISTRITO,FEDERAL,COYOACAN
TAMAULIPAS,SAN,FERNANDO	0.005	DURANGO,CANATLAN
TAMAULIPAS,SAN,FERNANDO	0.010	MEXICO,CHALCO
TAMAULIPAS,SAN,FERNANDO	0.005	MEXICO,CHIMALHUACAN
TAMAULIPAS,SAN,FERNANDO	0.005	MICHOACAN,PATZCUARO
TAMAULIPAS,SAN,FERNANDO	0.010	CHIHUAHUA,BALLEZA
TAMAULIPAS,SAN,FERNANDO	0.015	CHIHUAHUA,JANOS
TAMAULIPAS,SAN,FERNANDO	0.020	CHIHUAHUA,AQUILES,SERDAN
TAMAULIPAS,SAN,FERNANDO	0.010	DURANGO,NOMBRE,DE,DIOS
TAMAULIPAS,SAN,FERNANDO	0.010	MORELOS,JOJUTLA
TAMAULIPAS,SAN,FERNANDO	0.005	TAMAULIPAS,GUSTAVO,DIAZ,ORDAZ
TAMAULIPAS,SAN,FERNANDO	0.025	CHIHUAHUA,CUSIHUIRIACHI
TAMAULIPAS,SAN,FERNANDO	0.005	GUERRERO,GENERAL,HELIODORO,CASTILLO
TAMAULIPAS,SAN,FERNANDO	0.005	MEXICO,TEJUPILCO
TAMAULIPAS,SAN,FERNANDO	0.005	MEXICO,TEPOTZOTLAN
TAMAULIPAS,SAN,FERNANDO	0.015	MEXICO,TULTEPEC
TAMAULIPAS,SAN,FERNANDO	0.015	TABASCO,CARDENAS
TAMAULIPAS,SAN,FERNANDO	0.015	ZACATECAS,FRESNILLO
TAMAULIPAS,SAN,FERNANDO	0.010	NUEVO,LEON,GENERAL,ESCOBEDO
TAMAULIPAS,SAN,FERNANDO	0.005	CHIAPAS,COMITAN,DE,DOMINGUEZ
TAMAULIPAS,SAN,FERNANDO	0.005	CHIHUAHUA,CASAS,GRANDES
TAMAULIPAS,SAN,FERNANDO	0.010	NUEVO,LEON,CHINA
TAMAULIPAS,SAN,FERNANDO	0.005	DISTRITO,FEDERAL,AZCAPOTZALCO
TAMAULIPAS,SAN,FERNANDO	0.025	TAMAULIPAS,SOTO,LA,MARINA
TAMAULIPAS,SAN,FERNANDO	0.010	GUANAJUATO,IRAPUATO
TAMAULIPAS,SAN,FERNANDO	0.035	OAXACA,LOMA,BONITA
TAMAULIPAS,SAN,FERNANDO	0.010	JALISCO,LA,BARCA
TAMAULIPAS,SAN,FERNANDO	0.005	TABASCO,MACUSPANA
TAMAULIPAS,SAN,FERNANDO	0.010	OAXACA,ACATLAN,DE,PEREZ,FIGUEROA
TAMAULIPAS,SAN,FERNANDO	0.040	TAMAULIPAS,ABASOLO
TAMAULIPAS,SAN,FERNANDO	0.005	TAMAULIPAS,ALTAMIRA
TAMAULIPAS,SAN,FERNANDO	0.020	TAMAULIPAS,GONZALEZ
TAMAULIPAS,SAN,FERNANDO	0.020	MICHOACAN,VISTA,HERMOSA
TAMAULIPAS,SAN,FERNANDO	0.005	CHIHUAHUA,ALDAMA
TAMAULIPAS,SAN,FERNANDO	0.005	CHIAPAS,BENEMERITO,DE,LAS,AMERICAS
TAMAULIPAS,SAN,FERNANDO	0.005	MEXICO,ZUMPANGO
TAMAULIPAS,SAN,FERNANDO	0.005	MORELOS,EMILIANO,ZAPATA
TAMAULIPAS,SAN,FERNANDO	0.035	JALISCO,YAHUALICA,DE,GONZALEZ,GALLO
TAMAULIPAS,SAN,FERNANDO	0.010	MICHOACAN,ECUANDUREO
TAMAULIPAS,SAN,FERNANDO	0.005	MICHOACAN,PARACUARO
TAMAULIPAS,SAN,FERNANDO	0.005	NUEVO,LEON,MONTEMORELOS
TAMAULIPAS,SAN,FERNANDO	0.005	GUANAJUATO,CORTAZAR
TAMAULIPAS,SAN,FERNANDO	0.010	COAHUILA,PIEDRAS,NEGRAS
TAMAULIPAS,SAN,FERNANDO	0.010	JALISCO,JOCOTEPEC
TAMAULIPAS,SAN,FERNANDO	0.020	JALISCO,TALPA,DE,ALLENDE
TAMAULIPAS,SAN,FERNANDO	0.020	NAYARIT,ROSAMORADA
TAMAULIPAS,SAN,FERNANDO	0.005	NAYARIT,TECUALA
TAMAULIPAS,SAN,FERNANDO	0.005	NUEVO,LEON,ALLENDE
TAMAULIPAS,SAN,FERNANDO	0.005	OAXACA,SANTO,DOMINGO,TEHUANTEPEC
TAMAULIPAS,SAN,FERNANDO	0.005	JALISCO,SAN,MIGUEL,EL,ALTO
TAMAULIPAS,SAN,FERNANDO	0.005	MICHOACAN,TIQUICHEO,DE,NICOLAS,ROMERO
TAMAULIPAS,SAN,FERNANDO	0.010	MEXICO,COYOTEPEC
TAMAULIPAS,SAN,FERNANDO	0.005	MICHOACAN,GABRIEL,ZAMORA
TAMAULIPAS,SAN,FERNANDO	0.005	OAXACA,SANTIAGO,JUXTLAHUACA
TAMAULIPAS,SAN,FERNANDO	0.010	QUINTANA,ROO,COZUMEL
TAMAULIPAS,SAN,FERNANDO	0.010	GUERRERO,TECOANAPA
TAMAULIPAS,SAN,FERNANDO	0.010	JALISCO,MAZAMITLA
TAMAULIPAS,SAN,FERNANDO	0.005	MEXICO,JALTENCO
TAMAULIPAS,SAN,FERNANDO	0.010	MEXICO,JUCHITEPEC
TAMAULIPAS,SAN,FERNANDO	0.005	MORELOS,ZACATEPEC
TAMAULIPAS,SAN,FERNANDO	0.010	NAYARIT,SANTIAGO,IXCUINTLA
TAMAULIPAS,SAN,FERNANDO	0.005	DURANGO,TOPIA
TAMAULIPAS,SAN,FERNANDO	0.005	GUERRERO,MARQUELIA
TAMAULIPAS,SAN,FERNANDO	0.005	NAYARIT,TUXPAN
TAMAULIPAS,SAN,FERNANDO	0.005	NUEVO,LEON,SABINAS,HIDALGO
TAMAULIPAS,SAN,FERNANDO	0.005	VERACRUZ,TIHUATLAN
TAMAULIPAS,SAN,FERNANDO	0.005	MEXICO,TLATLAYA
TAMAULIPAS,SAN,FERNANDO	0.015	NUEVO,LEON,LOS,RAMONES
TAMAULIPAS,SAN,FERNANDO	0.015	SAN,LUIS,POTOSI,TANQUIAN,DE,ESCOBEDO
TAMAULIPAS,SAN,FERNANDO	0.005	SAN,LUIS,POTOSI,VILLA,DE,ARRIAGA
TAMAULIPAS,SAN,FERNANDO	0.015	SAN,LUIS,POTOSI,VILLA,DE,REYES
TAMAULIPAS,SAN,FERNANDO	0.005	SONORA,NACO
TAMAULIPAS,SAN,FERNANDO	0.005	VERACRUZ,ALTOTONGA
TAMAULIPAS,SAN,FERNANDO	0.005	VERACRUZ,EMILIANO,ZAPATA
TAMAULIPAS,SAN,FERNANDO	0.005	VERACRUZ,PUEBLO,VIEJO
TAMAULIPAS,SAN,FERNANDO	0.005	DURANGO,OTAEZ
TAMAULIPAS,SAN,FERNANDO	0.010	MEXICO,AMECAMECA
TAMAULIPAS,SAN,FERNANDO	0.005	VERACRUZ,ALAMO,TEMAPACHE
TAMAULIPAS,SAN,FERNANDO	0.015	DURANGO,PANUCO,DE,CORONADO
TAMAULIPAS,SAN,FERNANDO	0.005	GUANAJUATO,SAN,LUIS,DE,LA,PAZ
TAMAULIPAS,SAN,FERNANDO	0.005	MEXICO,ATLACOMULCO
TAMAULIPAS,SAN,FERNANDO	0.010	MORELOS,TLALNEPANTLA
TAMAULIPAS,SAN,FERNANDO	0.005	COLIMA,COMALA
TAMAULIPAS,SAN,FERNANDO	0.015	MORELOS,ATLATLAHUCAN
TAMAULIPAS,SAN,FERNANDO	0.005	MORELOS,TLAYACAPAN
TAMAULIPAS,SAN,FERNANDO	0.010	SAN,LUIS,POTOSI,TANCANHUITZ
TAMAULIPAS,SAN,FERNANDO	0.005	VERACRUZ,NANCHITAL,DE,LAZARO,CARDENAS,DEL,RIO
TAMAULIPAS,SAN,FERNANDO	0.005	JALISCO,TUXPAN
TAMAULIPAS,SAN,FERNANDO	0.005	MEXICO,TEMOAYA
TAMAULIPAS,SAN,FERNANDO	0.005	MORELOS,TEMOAC
TAMAULIPAS,SAN,FERNANDO	0.010	SAN,LUIS,POTOSI,CERRO,DE,SAN,PEDRO
TAMAULIPAS,SAN,FERNANDO	0.005	TAMAULIPAS,LLERA
TAMAULIPAS,SAN,FERNANDO	0.005	MEXICO,COATEPEC,HARINAS
TAMAULIPAS,SAN,FERNANDO	0.005	MORELOS,MAZATEPEC
TAMAULIPAS,SAN,FERNANDO	0.005	OAXACA,SAN,JUAN,CACAHUATEPEC
TAMAULIPAS,SAN,FERNANDO	0.005	OAXACA,SAN,PEDRO,ATOYAC
TAMAULIPAS,SAN,FERNANDO	0.005	SAN,LUIS,POTOSI,TAMPAMOLON,CORONA
TAMAULIPAS,SAN,FERNANDO	0.005	VERACRUZ,MANLIO,FABIO,ALTAMIRANO
TAMAULIPAS,SAN,FERNANDO	0.005	VERACRUZ,PUENTE,NACIONAL
TAMAULIPAS,SAN,FERNANDO	0.005	VERACRUZ,ZENTLA
JALISCO,ZAPOPAN	0.005	TAMAULIPAS,NUEVO,LAREDO
JALISCO,ZAPOPAN	0.008	DURANGO,SANTIAGO,PAPASQUIARO
JALISCO,ZAPOPAN	0.007	TAMAULIPAS,MATAMOROS
JALISCO,ZAPOPAN	0.009	CHIHUAHUA,CAMARGO
JALISCO,ZAPOPAN	0.015	TAMAULIPAS,MIGUEL,ALEMAN
JALISCO,ZAPOPAN	0.009	QUINTANA,ROO,BENITO,JUAREZ
JALISCO,ZAPOPAN	0.008	CHIHUAHUA,JIMENEZ
JALISCO,ZAPOPAN	0.009	SINALOA,ANGOSTURA
JALISCO,ZAPOPAN	0.006	MEXICO,CUAUTITLAN,IZCALLI
JALISCO,ZAPOPAN	0.016	HIDALGO,PACHUCA,DE,SOTO
JALISCO,ZAPOPAN	0.006	NUEVO,LEON,CADEREYTA,JIMENEZ
JALISCO,ZAPOPAN	0.006	VERACRUZ,PANUCO
JALISCO,ZAPOPAN	0.006	OAXACA,LOMA,BONITA
JALISCO,ZAPOPAN	0.007	TAMAULIPAS,ABASOLO
JALISCO,ZAPOPAN	0.006	JALISCO,YAHUALICA,DE,GONZALEZ,GALLO
TAMAULIPAS,NUEVO,LAREDO	0.006	TAMAULIPAS,MIGUEL,ALEMAN
TAMAULIPAS,NUEVO,LAREDO	0.006	HIDALGO,PACHUCA,DE,SOTO
MICHOACAN,APATZINGAN	0.007	TAMAULIPAS,MIER
DURANGO,SANTIAGO,PAPASQUIARO	0.006	CHIHUAHUA,CAMARGO
DURANGO,SANTIAGO,PAPASQUIARO	0.009	TAMAULIPAS,MIGUEL,ALEMAN
DURANGO,SANTIAGO,PAPASQUIARO	0.005	QUINTANA,ROO,BENITO,JUAREZ
DURANGO,SANTIAGO,PAPASQUIARO	0.005	SINALOA,ANGOSTURA
DURANGO,SANTIAGO,PAPASQUIARO	0.010	HIDALGO,PACHUCA,DE,SOTO
TAMAULIPAS,MATAMOROS	0.008	TAMAULIPAS,MIGUEL,ALEMAN
TAMAULIPAS,MATAMOROS	0.009	HIDALGO,PACHUCA,DE,SOTO
MICHOACAN,LAZARO,CARDENAS	0.007	TAMAULIPAS,MIER
CHIHUAHUA,CAMARGO	0.011	TAMAULIPAS,MIGUEL,ALEMAN
CHIHUAHUA,CAMARGO	0.006	QUINTANA,ROO,BENITO,JUAREZ
CHIHUAHUA,CAMARGO	0.006	CHIHUAHUA,JIMENEZ
CHIHUAHUA,CAMARGO	0.006	SINALOA,ANGOSTURA
CHIHUAHUA,CAMARGO	0.012	HIDALGO,PACHUCA,DE,SOTO
TAMAULIPAS,MIGUEL,ALEMAN	0.010	QUINTANA,ROO,BENITO,JUAREZ
TAMAULIPAS,MIGUEL,ALEMAN	0.009	CHIHUAHUA,JIMENEZ
TAMAULIPAS,MIGUEL,ALEMAN	0.010	SINALOA,ANGOSTURA
TAMAULIPAS,MIGUEL,ALEMAN	0.005	CHIHUAHUA,AHUMADA
TAMAULIPAS,MIGUEL,ALEMAN	0.007	MEXICO,CUAUTITLAN,IZCALLI
TAMAULIPAS,MIGUEL,ALEMAN	0.019	HIDALGO,PACHUCA,DE,SOTO
TAMAULIPAS,MIGUEL,ALEMAN	0.007	NUEVO,LEON,CADEREYTA,JIMENEZ
TAMAULIPAS,MIGUEL,ALEMAN	0.007	VERACRUZ,PANUCO
TAMAULIPAS,MIGUEL,ALEMAN	0.005	CHIHUAHUA,CUSIHUIRIACHI
TAMAULIPAS,MIGUEL,ALEMAN	0.005	TAMAULIPAS,SOTO,LA,MARINA
TAMAULIPAS,MIGUEL,ALEMAN	0.007	OAXACA,LOMA,BONITA
TAMAULIPAS,MIGUEL,ALEMAN	0.008	TAMAULIPAS,ABASOLO
TAMAULIPAS,MIGUEL,ALEMAN	0.007	JALISCO,YAHUALICA,DE,GONZALEZ,GALLO
QUINTANA,ROO,BENITO,JUAREZ	0.005	CHIHUAHUA,JIMENEZ
QUINTANA,ROO,BENITO,JUAREZ	0.006	SINALOA,ANGOSTURA
QUINTANA,ROO,BENITO,JUAREZ	0.011	HIDALGO,PACHUCA,DE,SOTO
TAMAULIPAS,MIER	0.009	NUEVO,LEON,GUADALUPE
TAMAULIPAS,MIER	0.014	TAMAULIPAS,TAMPICO
TAMAULIPAS,MIER	0.007	SINALOA,SAN,IGNACIO
TAMAULIPAS,MIER	0.014	GUERRERO,SAN,MIGUEL,TOTOLAPAN
TAMAULIPAS,MIER	0.011	GUERRERO,COYUCA,DE,BENITEZ
TAMAULIPAS,MIER	0.034	CHIHUAHUA,URIQUE
TAMAULIPAS,MIER	0.032	SAN,LUIS,POTOSI,CIUDAD,VALLES
TAMAULIPAS,MIER	0.007	MICHOACAN,HUETAMO
TAMAULIPAS,MIER	0.009	MEXICO,TECAMAC
TAMAULIPAS,MIER	0.016	GUERRERO,TELOLOAPAN
TAMAULIPAS,MIER	0.009	SAN,LUIS,POTOSI,SAN,LUIS,POTOSI
TAMAULIPAS,MIER	0.007	TAMAULIPAS,CIUDAD,MADERO
TAMAULIPAS,MIER	0.009	OAXACA,SAN,JUAN,BAUTISTA,TUXTEPEC
TAMAULIPAS,MIER	0.007	COLIMA,MANZANILLO
TAMAULIPAS,MIER	0.009	DURANGO,TEPEHUANES
TAMAULIPAS,MIER	0.009	GUANAJUATO,PENJAMO
TAMAULIPAS,MIER	0.007	MORELOS,YAUTEPEC
TAMAULIPAS,MIER	0.018	COLIMA,VILLA,DE,ALVAREZ
TAMAULIPAS,MIER	0.009	MORELOS,PUENTE,DE,IXTLA
TAMAULIPAS,MIER	0.025	NUEVO,LEON,GENERAL,TREVIÑO
TAMAULIPAS,MIER	0.011	MICHOACAN,COAHUAYANA
TAMAULIPAS,MIER	0.007	MICHOACAN,TANHUATO
TAMAULIPAS,MIER	0.009	JALISCO,IXTLAHUACAN,DE,LOS,MEMBRILLOS
TAMAULIPAS,MIER	0.007	JALISCO,ZAPOTLAN,EL,GRANDE
TAMAULIPAS,MIER	0.007	GUERRERO,CUTZAMALA,DE,PINZON
TAMAULIPAS,MIER	0.016	NUEVO,LEON,CERRALVO
TAMAULIPAS,MIER	0.016	GUERRERO,GENERAL,CANUTO,A.,NERI
TAMAULIPAS,MIER	0.009	JALISCO,ATOTONILCO,EL,ALTO
TAMAULIPAS,MIER	0.018	TAMAULIPAS,PADILLA
TAMAULIPAS,MIER	0.014	VERACRUZ,OTATITLAN
TAMAULIPAS,MIER	0.011	CHIHUAHUA,LOPEZ
TAMAULIPAS,MIER	0.009	HIDALGO,ATOTONILCO,EL,GRANDE
TAMAULIPAS,MIER	0.007	NUEVO,LEON,MINA
TAMAULIPAS,TAMPICO	0.005	CHIHUAHUA,URIQUE
CHIHUAHUA,JIMENEZ	0.005	SINALOA,ANGOSTURA
CHIHUAHUA,JIMENEZ	0.010	HIDALGO,PACHUCA,DE,SOTO
GUERRERO,SAN,MIGUEL,TOTOLAPAN	0.005	CHIHUAHUA,URIQUE
SINALOA,ANGOSTURA	0.011	HIDALGO,PACHUCA,DE,SOTO
CHIHUAHUA,URIQUE	0.012	SAN,LUIS,POTOSI,CIUDAD,VALLES
CHIHUAHUA,URIQUE	0.006	GUERRERO,TELOLOAPAN
CHIHUAHUA,URIQUE	0.007	COLIMA,VILLA,DE,ALVAREZ
CHIHUAHUA,URIQUE	0.009	NUEVO,LEON,GENERAL,TREVIÑO
CHIHUAHUA,URIQUE	0.006	NUEVO,LEON,CERRALVO
CHIHUAHUA,URIQUE	0.006	GUERRERO,GENERAL,CANUTO,A.,NERI
CHIHUAHUA,URIQUE	0.007	TAMAULIPAS,PADILLA
CHIHUAHUA,URIQUE	0.005	VERACRUZ,OTATITLAN
SAN,LUIS,POTOSI,CIUDAD,VALLES	0.006	GUERRERO,TELOLOAPAN
SAN,LUIS,POTOSI,CIUDAD,VALLES	0.006	COLIMA,VILLA,DE,ALVAREZ
SAN,LUIS,POTOSI,CIUDAD,VALLES	0.009	NUEVO,LEON,GENERAL,TREVIÑO
SAN,LUIS,POTOSI,CIUDAD,VALLES	0.006	NUEVO,LEON,CERRALVO
SAN,LUIS,POTOSI,CIUDAD,VALLES	0.006	GUERRERO,GENERAL,CANUTO,A.,NERI
SAN,LUIS,POTOSI,CIUDAD,VALLES	0.006	TAMAULIPAS,PADILLA
CHIHUAHUA,AHUMADA	0.005	HIDALGO,PACHUCA,DE,SOTO
MEXICO,CUAUTITLAN,IZCALLI	0.008	HIDALGO,PACHUCA,DE,SOTO
HIDALGO,PACHUCA,DE,SOTO	0.008	NUEVO,LEON,CADEREYTA,JIMENEZ
HIDALGO,PACHUCA,DE,SOTO	0.008	VERACRUZ,PANUCO
HIDALGO,PACHUCA,DE,SOTO	0.005	CHIHUAHUA,CUSIHUIRIACHI
HIDALGO,PACHUCA,DE,SOTO	0.005	TAMAULIPAS,SOTO,LA,MARINA
HIDALGO,PACHUCA,DE,SOTO	0.008	OAXACA,LOMA,BONITA
HIDALGO,PACHUCA,DE,SOTO	0.009	TAMAULIPAS,ABASOLO
HIDALGO,PACHUCA,DE,SOTO	0.008	JALISCO,YAHUALICA,DE,GONZALEZ,GALLO
