# Supplementary material for: Analysis of México’s Narco-War Network (2007–2011)
Source: PLoS One. 2015 May 18;10(5):e0126503. doi: 10.1371/journal.pone.0126503 (PMC4436224; doi:10.1371/journal.pone.0126503)
Supplement: S1 Compressed file — Each file contains all the correlations above certain threshold (indicated in the name of the file), during a particular month (also indicated in the name of the file). The file names have the value of θ followed by the number of the i th month, starting from January of 2007 until Sept. 2011. (ZIP) [file pone.0126503.s004.zip › Correlations_by_month/0.005__45.sif]

CHIHUAHUA,JUAREZ	0.076	SINALOA,CULIACAN
CHIHUAHUA,JUAREZ	0.116	BAJA,CALIFORNIA,TIJUANA
CHIHUAHUA,JUAREZ	0.125	CHIHUAHUA,CHIHUAHUA
CHIHUAHUA,JUAREZ	0.156	GUERRERO,ACAPULCO,DE,JUAREZ
CHIHUAHUA,JUAREZ	0.018	DURANGO,GOMEZ,PALACIO
CHIHUAHUA,JUAREZ	0.054	COAHUILA,TORREON
CHIHUAHUA,JUAREZ	0.103	SINALOA,MAZATLAN
CHIHUAHUA,JUAREZ	0.031	SONORA,NOGALES
CHIHUAHUA,JUAREZ	0.089	NUEVO,LEON,MONTERREY
CHIHUAHUA,JUAREZ	0.018	MICHOACAN,MORELIA
CHIHUAHUA,JUAREZ	0.076	NAYARIT,TEPIC
CHIHUAHUA,JUAREZ	0.022	CHIHUAHUA,HIDALGO,DEL,PARRAL
CHIHUAHUA,JUAREZ	0.022	MEXICO,ECATEPEC,DE,MORELOS
CHIHUAHUA,JUAREZ	0.027	DURANGO,LERDO
CHIHUAHUA,JUAREZ	0.018	SINALOA,SALVADOR,ALVARADO
CHIHUAHUA,JUAREZ	0.076	TAMAULIPAS,SAN,FERNANDO
CHIHUAHUA,JUAREZ	0.009	GUERRERO,CHILPANCINGO,DE,LOS,BRAVO
CHIHUAHUA,JUAREZ	0.022	MEXICO,NEZAHUALCOYOTL
CHIHUAHUA,JUAREZ	0.049	JALISCO,ZAPOPAN
CHIHUAHUA,JUAREZ	0.018	MICHOACAN,APATZINGAN
CHIHUAHUA,JUAREZ	0.018	JALISCO,GUADALAJARA
CHIHUAHUA,JUAREZ	0.036	CHIHUAHUA,GUADALUPE
CHIHUAHUA,JUAREZ	0.009	GUERRERO,PETATLAN
CHIHUAHUA,JUAREZ	0.009	DURANGO,PUEBLO,NUEVO
CHIHUAHUA,JUAREZ	0.027	BAJA,CALIFORNIA,MEXICALI
CHIHUAHUA,JUAREZ	0.009	CHIHUAHUA,NUEVO,CASAS,GRANDES
CHIHUAHUA,JUAREZ	0.013	MICHOACAN,LAZARO,CARDENAS
CHIHUAHUA,JUAREZ	0.009	TAMAULIPAS,MIGUEL,ALEMAN
CHIHUAHUA,JUAREZ	0.009	AGUASCALIENTES,AGUASCALIENTES
CHIHUAHUA,JUAREZ	0.027	SINALOA,MOCORITO
CHIHUAHUA,JUAREZ	0.009	GUERRERO,IGUALA,DE,LA,INDEPENDENCIA
CHIHUAHUA,JUAREZ	0.013	NUEVO,LEON,GUADALUPE
CHIHUAHUA,JUAREZ	0.013	GUERRERO,ZIHUATANEJO,DE,AZUETA
CHIHUAHUA,JUAREZ	0.009	CHIHUAHUA,MEOQUI
CHIHUAHUA,JUAREZ	0.018	GUANAJUATO,CELAYA
CHIHUAHUA,JUAREZ	0.022	CHIHUAHUA,JIMENEZ
CHIHUAHUA,JUAREZ	0.013	MEXICO,NAUCALPAN,DE,JUAREZ
CHIHUAHUA,JUAREZ	0.036	SINALOA,ANGOSTURA
CHIHUAHUA,JUAREZ	0.009	JALISCO,TLAQUEPAQUE
CHIHUAHUA,JUAREZ	0.009	NAYARIT,XALISCO
CHIHUAHUA,JUAREZ	0.009	VERACRUZ,VERACRUZ
CHIHUAHUA,JUAREZ	0.027	DISTRITO,FEDERAL,VENUSTIANO,CARRANZA
CHIHUAHUA,JUAREZ	0.009	DISTRITO,FEDERAL,CUAUHTEMOC
CHIHUAHUA,JUAREZ	0.009	GUERRERO,ATOYAC,DE,ALVAREZ
CHIHUAHUA,JUAREZ	0.054	TAMAULIPAS,VALLE,HERMOSO
CHIHUAHUA,JUAREZ	0.027	DISTRITO,FEDERAL,TLALPAN
CHIHUAHUA,JUAREZ	0.013	GUERRERO,QUECHULTENANGO
CHIHUAHUA,JUAREZ	0.018	CHIHUAHUA,GUERRERO
CHIHUAHUA,JUAREZ	0.018	CHIAPAS,TAPACHULA
CHIHUAHUA,JUAREZ	0.013	TAMAULIPAS,GUERRERO
CHIHUAHUA,JUAREZ	0.009	COLIMA,COLIMA
CHIHUAHUA,JUAREZ	0.013	NUEVO,LEON,SAN,NICOLAS,DE,LOS,GARZA
CHIHUAHUA,JUAREZ	0.013	MICHOACAN,TEPALCATEPEC
CHIHUAHUA,JUAREZ	0.009	MEXICO,HUIXQUILUCAN
CHIHUAHUA,JUAREZ	0.018	CHIHUAHUA,GUACHOCHI
CHIHUAHUA,JUAREZ	0.018	NUEVO,LEON,SANTA,CATARINA
CHIHUAHUA,JUAREZ	0.009	GUERRERO,OMETEPEC
CHIHUAHUA,JUAREZ	0.013	MEXICO,VALLE,DE,CHALCO,SOLIDARIDAD
CHIHUAHUA,JUAREZ	0.009	OAXACA,OAXACA,DE,JUAREZ
CHIHUAHUA,JUAREZ	0.009	CHIHUAHUA,SAUCILLO
CHIHUAHUA,JUAREZ	0.009	DURANGO,POANAS
CHIHUAHUA,JUAREZ	0.009	SONORA,SARIC
CHIHUAHUA,JUAREZ	0.018	SONORA,NAVOJOA
CHIHUAHUA,JUAREZ	0.013	NUEVO,LEON,CADEREYTA,JIMENEZ
CHIHUAHUA,JUAREZ	0.022	TAMAULIPAS,CAMARGO
CHIHUAHUA,JUAREZ	0.009	MEXICO,CHALCO
CHIHUAHUA,JUAREZ	0.009	DURANGO,MEZQUITAL
CHIHUAHUA,JUAREZ	0.009	GUANAJUATO,SAN,FRANCISCO,DEL,RINCON
CHIHUAHUA,JUAREZ	0.009	TAMAULIPAS,GUSTAVO,DIAZ,ORDAZ
CHIHUAHUA,JUAREZ	0.013	MEXICO,TEPOTZOTLAN
CHIHUAHUA,JUAREZ	0.018	TAMAULIPAS,EL,MANTE
CHIHUAHUA,JUAREZ	0.018	MORELOS,CUAUTLA
CHIHUAHUA,JUAREZ	0.009	OAXACA,JUCHITAN,DE,ZARAGOZA
CHIHUAHUA,JUAREZ	0.018	COAHUILA,SALTILLO
CHIHUAHUA,JUAREZ	0.009	NUEVO,LEON,CHINA
CHIHUAHUA,JUAREZ	0.009	DISTRITO,FEDERAL,AZCAPOTZALCO
CHIHUAHUA,JUAREZ	0.009	GUERRERO,EDUARDO,NERI
CHIHUAHUA,JUAREZ	0.013	DISTRITO,FEDERAL,CUAJIMALPA,DE,MORELOS
CHIHUAHUA,JUAREZ	0.045	JALISCO,JILOTLAN,DE,LOS,DOLORES
CHIHUAHUA,JUAREZ	0.031	COAHUILA,SAN,PEDRO
CHIHUAHUA,JUAREZ	0.009	GUERRERO,LEONARDO,BRAVO
CHIHUAHUA,JUAREZ	0.009	GUERRERO,TEPECOACUILCO,DE,TRUJANO
CHIHUAHUA,JUAREZ	0.009	SONORA,HUATABAMPO
CHIHUAHUA,JUAREZ	0.013	GUANAJUATO,SALVATIERRA
CHIHUAHUA,JUAREZ	0.009	TAMAULIPAS,ALTAMIRA
CHIHUAHUA,JUAREZ	0.013	QUINTANA,ROO,SOLIDARIDAD
CHIHUAHUA,JUAREZ	0.009	CHIHUAHUA,TEMOSACHIC
CHIHUAHUA,JUAREZ	0.022	DURANGO,GUADALUPE,VICTORIA
CHIHUAHUA,JUAREZ	0.013	SAN,LUIS,POTOSI,RIOVERDE
CHIHUAHUA,JUAREZ	0.013	MORELOS,EMILIANO,ZAPATA
CHIHUAHUA,JUAREZ	0.009	VERACRUZ,COSAMALOAPAN,DE,CARPIO
CHIHUAHUA,JUAREZ	0.009	CHIHUAHUA,BUENAVENTURA
CHIHUAHUA,JUAREZ	0.009	SONORA,GUAYMAS
CHIHUAHUA,JUAREZ	0.009	JALISCO,TALPA,DE,ALLENDE
CHIHUAHUA,JUAREZ	0.013	MICHOACAN,IXTLAN
CHIHUAHUA,JUAREZ	0.009	MICHOACAN,TARIMBARO
CHIHUAHUA,JUAREZ	0.009	GUANAJUATO,COMONFORT
CHIHUAHUA,JUAREZ	0.009	MICHOACAN,PURUANDIRO
CHIHUAHUA,JUAREZ	0.009	MEXICO,COYOTEPEC
CHIHUAHUA,JUAREZ	0.013	HIDALGO,IXMIQUILPAN
CHIHUAHUA,JUAREZ	0.009	JALISCO,MAZAMITLA
CHIHUAHUA,JUAREZ	0.013	MEXICO,TLALMANALCO
CHIHUAHUA,JUAREZ	0.018	MICHOACAN,MARCOS,CASTELLANOS
CHIHUAHUA,JUAREZ	0.013	VERACRUZ,PUEBLO,VIEJO
CHIHUAHUA,JUAREZ	0.009	COLIMA,ARMERIA
CHIHUAHUA,JUAREZ	0.013	DURANGO,SANTA,CLARA
CHIHUAHUA,JUAREZ	0.009	TABASCO,NACAJUCA
CHIHUAHUA,JUAREZ	0.022	ZACATECAS,SOMBRERETE
CHIHUAHUA,JUAREZ	0.009	HIDALGO,EPAZOYUCAN
CHIHUAHUA,JUAREZ	0.009	NAYARIT,COMPOSTELA
CHIHUAHUA,JUAREZ	0.018	OAXACA,TLALIXTAC,DE,CABRERA
CHIHUAHUA,JUAREZ	0.009	MEXICO,IXTLAHUACA
CHIHUAHUA,JUAREZ	0.009	NAYARIT,RUIZ
CHIHUAHUA,JUAREZ	0.013	OAXACA,SANTA,MARIA,ZOQUITLAN
CHIHUAHUA,JUAREZ	0.009	OAXACA,SANTIAGO,TETEPEC
CHIHUAHUA,JUAREZ	0.013	PUEBLA,GUADALUPE
CHIHUAHUA,JUAREZ	0.009	TAMAULIPAS,CASAS
CHIHUAHUA,JUAREZ	0.009	VERACRUZ,YANGA
CHIHUAHUA,JUAREZ	0.009	JALISCO,VILLA,HIDALGO
CHIHUAHUA,JUAREZ	0.009	MEXICO,ISIDRO,FABELA
CHIHUAHUA,JUAREZ	0.009	NUEVO,LEON,PARAS
CHIHUAHUA,JUAREZ	0.009	SAN,LUIS,POTOSI,VILLA,DE,RAMOS
CHIHUAHUA,JUAREZ	0.009	ZACATECAS,PANUCO
SINALOA,CULIACAN	0.035	BAJA,CALIFORNIA,TIJUANA
SINALOA,CULIACAN	0.038	CHIHUAHUA,CHIHUAHUA
SINALOA,CULIACAN	0.047	GUERRERO,ACAPULCO,DE,JUAREZ
SINALOA,CULIACAN	0.005	DURANGO,GOMEZ,PALACIO
SINALOA,CULIACAN	0.016	COAHUILA,TORREON
SINALOA,CULIACAN	0.031	SINALOA,MAZATLAN
SINALOA,CULIACAN	0.009	SONORA,NOGALES
SINALOA,CULIACAN	0.027	NUEVO,LEON,MONTERREY
SINALOA,CULIACAN	0.005	MICHOACAN,MORELIA
SINALOA,CULIACAN	0.023	NAYARIT,TEPIC
SINALOA,CULIACAN	0.007	CHIHUAHUA,HIDALGO,DEL,PARRAL
SINALOA,CULIACAN	0.007	MEXICO,ECATEPEC,DE,MORELOS
SINALOA,CULIACAN	0.008	DURANGO,LERDO
SINALOA,CULIACAN	0.005	SINALOA,SALVADOR,ALVARADO
SINALOA,CULIACAN	0.023	TAMAULIPAS,SAN,FERNANDO
SINALOA,CULIACAN	0.007	MEXICO,NEZAHUALCOYOTL
SINALOA,CULIACAN	0.015	JALISCO,ZAPOPAN
SINALOA,CULIACAN	0.005	MICHOACAN,APATZINGAN
SINALOA,CULIACAN	0.005	JALISCO,GUADALAJARA
SINALOA,CULIACAN	0.011	CHIHUAHUA,GUADALUPE
SINALOA,CULIACAN	0.008	BAJA,CALIFORNIA,MEXICALI
SINALOA,CULIACAN	0.008	SINALOA,MOCORITO
SINALOA,CULIACAN	0.005	GUANAJUATO,CELAYA
SINALOA,CULIACAN	0.007	CHIHUAHUA,JIMENEZ
SINALOA,CULIACAN	0.011	SINALOA,ANGOSTURA
SINALOA,CULIACAN	0.008	DISTRITO,FEDERAL,VENUSTIANO,CARRANZA
SINALOA,CULIACAN	0.016	TAMAULIPAS,VALLE,HERMOSO
SINALOA,CULIACAN	0.008	DISTRITO,FEDERAL,TLALPAN
SINALOA,CULIACAN	0.005	CHIHUAHUA,GUERRERO
SINALOA,CULIACAN	0.005	CHIAPAS,TAPACHULA
SINALOA,CULIACAN	0.005	CHIHUAHUA,GUACHOCHI
SINALOA,CULIACAN	0.005	NUEVO,LEON,SANTA,CATARINA
SINALOA,CULIACAN	0.005	SONORA,NAVOJOA
SINALOA,CULIACAN	0.007	TAMAULIPAS,CAMARGO
SINALOA,CULIACAN	0.005	TAMAULIPAS,EL,MANTE
SINALOA,CULIACAN	0.005	MORELOS,CUAUTLA
SINALOA,CULIACAN	0.005	COAHUILA,SALTILLO
SINALOA,CULIACAN	0.014	JALISCO,JILOTLAN,DE,LOS,DOLORES
SINALOA,CULIACAN	0.009	COAHUILA,SAN,PEDRO
SINALOA,CULIACAN	0.007	DURANGO,GUADALUPE,VICTORIA
SINALOA,CULIACAN	0.005	MICHOACAN,MARCOS,CASTELLANOS
SINALOA,CULIACAN	0.007	ZACATECAS,SOMBRERETE
SINALOA,CULIACAN	0.005	OAXACA,TLALIXTAC,DE,CABRERA
BAJA,CALIFORNIA,TIJUANA	0.058	CHIHUAHUA,CHIHUAHUA
BAJA,CALIFORNIA,TIJUANA	0.073	GUERRERO,ACAPULCO,DE,JUAREZ
BAJA,CALIFORNIA,TIJUANA	0.008	DURANGO,GOMEZ,PALACIO
BAJA,CALIFORNIA,TIJUANA	0.025	COAHUILA,TORREON
BAJA,CALIFORNIA,TIJUANA	0.048	SINALOA,MAZATLAN
BAJA,CALIFORNIA,TIJUANA	0.014	SONORA,NOGALES
BAJA,CALIFORNIA,TIJUANA	0.041	NUEVO,LEON,MONTERREY
BAJA,CALIFORNIA,TIJUANA	0.008	MICHOACAN,MORELIA
BAJA,CALIFORNIA,TIJUANA	0.035	NAYARIT,TEPIC
BAJA,CALIFORNIA,TIJUANA	0.010	CHIHUAHUA,HIDALGO,DEL,PARRAL
BAJA,CALIFORNIA,TIJUANA	0.010	MEXICO,ECATEPEC,DE,MORELOS
BAJA,CALIFORNIA,TIJUANA	0.012	DURANGO,LERDO
BAJA,CALIFORNIA,TIJUANA	0.008	SINALOA,SALVADOR,ALVARADO
BAJA,CALIFORNIA,TIJUANA	0.035	TAMAULIPAS,SAN,FERNANDO
BAJA,CALIFORNIA,TIJUANA	0.010	MEXICO,NEZAHUALCOYOTL
BAJA,CALIFORNIA,TIJUANA	0.023	JALISCO,ZAPOPAN
BAJA,CALIFORNIA,TIJUANA	0.008	MICHOACAN,APATZINGAN
BAJA,CALIFORNIA,TIJUANA	0.008	JALISCO,GUADALAJARA
BAJA,CALIFORNIA,TIJUANA	0.017	CHIHUAHUA,GUADALUPE
BAJA,CALIFORNIA,TIJUANA	0.012	BAJA,CALIFORNIA,MEXICALI
BAJA,CALIFORNIA,TIJUANA	0.006	MICHOACAN,LAZARO,CARDENAS
BAJA,CALIFORNIA,TIJUANA	0.012	SINALOA,MOCORITO
BAJA,CALIFORNIA,TIJUANA	0.006	NUEVO,LEON,GUADALUPE
BAJA,CALIFORNIA,TIJUANA	0.006	GUERRERO,ZIHUATANEJO,DE,AZUETA
BAJA,CALIFORNIA,TIJUANA	0.008	GUANAJUATO,CELAYA
BAJA,CALIFORNIA,TIJUANA	0.010	CHIHUAHUA,JIMENEZ
BAJA,CALIFORNIA,TIJUANA	0.006	MEXICO,NAUCALPAN,DE,JUAREZ
BAJA,CALIFORNIA,TIJUANA	0.017	SINALOA,ANGOSTURA
BAJA,CALIFORNIA,TIJUANA	0.012	DISTRITO,FEDERAL,VENUSTIANO,CARRANZA
BAJA,CALIFORNIA,TIJUANA	0.025	TAMAULIPAS,VALLE,HERMOSO
BAJA,CALIFORNIA,TIJUANA	0.012	DISTRITO,FEDERAL,TLALPAN
BAJA,CALIFORNIA,TIJUANA	0.006	GUERRERO,QUECHULTENANGO
BAJA,CALIFORNIA,TIJUANA	0.008	CHIHUAHUA,GUERRERO
BAJA,CALIFORNIA,TIJUANA	0.008	CHIAPAS,TAPACHULA
BAJA,CALIFORNIA,TIJUANA	0.006	TAMAULIPAS,GUERRERO
BAJA,CALIFORNIA,TIJUANA	0.006	NUEVO,LEON,SAN,NICOLAS,DE,LOS,GARZA
BAJA,CALIFORNIA,TIJUANA	0.006	MICHOACAN,TEPALCATEPEC
BAJA,CALIFORNIA,TIJUANA	0.008	CHIHUAHUA,GUACHOCHI
BAJA,CALIFORNIA,TIJUANA	0.008	NUEVO,LEON,SANTA,CATARINA
BAJA,CALIFORNIA,TIJUANA	0.006	MEXICO,VALLE,DE,CHALCO,SOLIDARIDAD
BAJA,CALIFORNIA,TIJUANA	0.008	SONORA,NAVOJOA
BAJA,CALIFORNIA,TIJUANA	0.006	NUEVO,LEON,CADEREYTA,JIMENEZ
BAJA,CALIFORNIA,TIJUANA	0.010	TAMAULIPAS,CAMARGO
BAJA,CALIFORNIA,TIJUANA	0.006	MEXICO,TEPOTZOTLAN
BAJA,CALIFORNIA,TIJUANA	0.008	TAMAULIPAS,EL,MANTE
BAJA,CALIFORNIA,TIJUANA	0.008	MORELOS,CUAUTLA
BAJA,CALIFORNIA,TIJUANA	0.008	COAHUILA,SALTILLO
BAJA,CALIFORNIA,TIJUANA	0.006	DISTRITO,FEDERAL,CUAJIMALPA,DE,MORELOS
BAJA,CALIFORNIA,TIJUANA	0.021	JALISCO,JILOTLAN,DE,LOS,DOLORES
BAJA,CALIFORNIA,TIJUANA	0.014	COAHUILA,SAN,PEDRO
BAJA,CALIFORNIA,TIJUANA	0.006	GUANAJUATO,SALVATIERRA
BAJA,CALIFORNIA,TIJUANA	0.006	QUINTANA,ROO,SOLIDARIDAD
BAJA,CALIFORNIA,TIJUANA	0.010	DURANGO,GUADALUPE,VICTORIA
BAJA,CALIFORNIA,TIJUANA	0.006	SAN,LUIS,POTOSI,RIOVERDE
BAJA,CALIFORNIA,TIJUANA	0.006	MORELOS,EMILIANO,ZAPATA
BAJA,CALIFORNIA,TIJUANA	0.006	MICHOACAN,IXTLAN
BAJA,CALIFORNIA,TIJUANA	0.006	HIDALGO,IXMIQUILPAN
BAJA,CALIFORNIA,TIJUANA	0.006	MEXICO,TLALMANALCO
BAJA,CALIFORNIA,TIJUANA	0.008	MICHOACAN,MARCOS,CASTELLANOS
BAJA,CALIFORNIA,TIJUANA	0.006	VERACRUZ,PUEBLO,VIEJO
BAJA,CALIFORNIA,TIJUANA	0.006	DURANGO,SANTA,CLARA
BAJA,CALIFORNIA,TIJUANA	0.010	ZACATECAS,SOMBRERETE
BAJA,CALIFORNIA,TIJUANA	0.008	OAXACA,TLALIXTAC,DE,CABRERA
BAJA,CALIFORNIA,TIJUANA	0.006	OAXACA,SANTA,MARIA,ZOQUITLAN
BAJA,CALIFORNIA,TIJUANA	0.006	PUEBLA,GUADALUPE
CHIHUAHUA,CHIHUAHUA	0.078	GUERRERO,ACAPULCO,DE,JUAREZ
CHIHUAHUA,CHIHUAHUA	0.009	DURANGO,GOMEZ,PALACIO
CHIHUAHUA,CHIHUAHUA	0.027	COAHUILA,TORREON
CHIHUAHUA,CHIHUAHUA	0.051	SINALOA,MAZATLAN
CHIHUAHUA,CHIHUAHUA	0.016	SONORA,NOGALES
CHIHUAHUA,CHIHUAHUA	0.045	NUEVO,LEON,MONTERREY
CHIHUAHUA,CHIHUAHUA	0.009	MICHOACAN,MORELIA
CHIHUAHUA,CHIHUAHUA	0.038	NAYARIT,TEPIC
CHIHUAHUA,CHIHUAHUA	0.011	CHIHUAHUA,HIDALGO,DEL,PARRAL
CHIHUAHUA,CHIHUAHUA	0.011	MEXICO,ECATEPEC,DE,MORELOS
CHIHUAHUA,CHIHUAHUA	0.013	DURANGO,LERDO
CHIHUAHUA,CHIHUAHUA	0.009	SINALOA,SALVADOR,ALVARADO
CHIHUAHUA,CHIHUAHUA	0.038	TAMAULIPAS,SAN,FERNANDO
CHIHUAHUA,CHIHUAHUA	0.011	MEXICO,NEZAHUALCOYOTL
CHIHUAHUA,CHIHUAHUA	0.025	JALISCO,ZAPOPAN
CHIHUAHUA,CHIHUAHUA	0.009	MICHOACAN,APATZINGAN
CHIHUAHUA,CHIHUAHUA	0.009	JALISCO,GUADALAJARA
CHIHUAHUA,CHIHUAHUA	0.018	CHIHUAHUA,GUADALUPE
CHIHUAHUA,CHIHUAHUA	0.013	BAJA,CALIFORNIA,MEXICALI
CHIHUAHUA,CHIHUAHUA	0.007	MICHOACAN,LAZARO,CARDENAS
CHIHUAHUA,CHIHUAHUA	0.013	SINALOA,MOCORITO
CHIHUAHUA,CHIHUAHUA	0.007	NUEVO,LEON,GUADALUPE
CHIHUAHUA,CHIHUAHUA	0.007	GUERRERO,ZIHUATANEJO,DE,AZUETA
CHIHUAHUA,CHIHUAHUA	0.009	GUANAJUATO,CELAYA
CHIHUAHUA,CHIHUAHUA	0.011	CHIHUAHUA,JIMENEZ
CHIHUAHUA,CHIHUAHUA	0.007	MEXICO,NAUCALPAN,DE,JUAREZ
CHIHUAHUA,CHIHUAHUA	0.018	SINALOA,ANGOSTURA
CHIHUAHUA,CHIHUAHUA	0.013	DISTRITO,FEDERAL,VENUSTIANO,CARRANZA
CHIHUAHUA,CHIHUAHUA	0.027	TAMAULIPAS,VALLE,HERMOSO
CHIHUAHUA,CHIHUAHUA	0.013	DISTRITO,FEDERAL,TLALPAN
CHIHUAHUA,CHIHUAHUA	0.007	GUERRERO,QUECHULTENANGO
CHIHUAHUA,CHIHUAHUA	0.009	CHIHUAHUA,GUERRERO
CHIHUAHUA,CHIHUAHUA	0.009	CHIAPAS,TAPACHULA
CHIHUAHUA,CHIHUAHUA	0.007	TAMAULIPAS,GUERRERO
CHIHUAHUA,CHIHUAHUA	0.007	NUEVO,LEON,SAN,NICOLAS,DE,LOS,GARZA
CHIHUAHUA,CHIHUAHUA	0.007	MICHOACAN,TEPALCATEPEC
CHIHUAHUA,CHIHUAHUA	0.009	CHIHUAHUA,GUACHOCHI
CHIHUAHUA,CHIHUAHUA	0.009	NUEVO,LEON,SANTA,CATARINA
CHIHUAHUA,CHIHUAHUA	0.007	MEXICO,VALLE,DE,CHALCO,SOLIDARIDAD
CHIHUAHUA,CHIHUAHUA	0.009	SONORA,NAVOJOA
CHIHUAHUA,CHIHUAHUA	0.007	NUEVO,LEON,CADEREYTA,JIMENEZ
CHIHUAHUA,CHIHUAHUA	0.011	TAMAULIPAS,CAMARGO
CHIHUAHUA,CHIHUAHUA	0.007	MEXICO,TEPOTZOTLAN
CHIHUAHUA,CHIHUAHUA	0.009	TAMAULIPAS,EL,MANTE
CHIHUAHUA,CHIHUAHUA	0.009	MORELOS,CUAUTLA
CHIHUAHUA,CHIHUAHUA	0.009	COAHUILA,SALTILLO
CHIHUAHUA,CHIHUAHUA	0.007	DISTRITO,FEDERAL,CUAJIMALPA,DE,MORELOS
CHIHUAHUA,CHIHUAHUA	0.022	JALISCO,JILOTLAN,DE,LOS,DOLORES
CHIHUAHUA,CHIHUAHUA	0.016	COAHUILA,SAN,PEDRO
CHIHUAHUA,CHIHUAHUA	0.007	GUANAJUATO,SALVATIERRA
CHIHUAHUA,CHIHUAHUA	0.007	QUINTANA,ROO,SOLIDARIDAD
CHIHUAHUA,CHIHUAHUA	0.011	DURANGO,GUADALUPE,VICTORIA
CHIHUAHUA,CHIHUAHUA	0.007	SAN,LUIS,POTOSI,RIOVERDE
CHIHUAHUA,CHIHUAHUA	0.007	MORELOS,EMILIANO,ZAPATA
CHIHUAHUA,CHIHUAHUA	0.007	MICHOACAN,IXTLAN
CHIHUAHUA,CHIHUAHUA	0.007	HIDALGO,IXMIQUILPAN
CHIHUAHUA,CHIHUAHUA	0.007	MEXICO,TLALMANALCO
CHIHUAHUA,CHIHUAHUA	0.009	MICHOACAN,MARCOS,CASTELLANOS
CHIHUAHUA,CHIHUAHUA	0.007	VERACRUZ,PUEBLO,VIEJO
CHIHUAHUA,CHIHUAHUA	0.007	DURANGO,SANTA,CLARA
CHIHUAHUA,CHIHUAHUA	0.011	ZACATECAS,SOMBRERETE
CHIHUAHUA,CHIHUAHUA	0.009	OAXACA,TLALIXTAC,DE,CABRERA
CHIHUAHUA,CHIHUAHUA	0.007	OAXACA,SANTA,MARIA,ZOQUITLAN
CHIHUAHUA,CHIHUAHUA	0.007	PUEBLA,GUADALUPE
GUERRERO,ACAPULCO,DE,JUAREZ	0.011	DURANGO,GOMEZ,PALACIO
GUERRERO,ACAPULCO,DE,JUAREZ	0.033	COAHUILA,TORREON
GUERRERO,ACAPULCO,DE,JUAREZ	0.064	SINALOA,MAZATLAN
GUERRERO,ACAPULCO,DE,JUAREZ	0.020	SONORA,NOGALES
GUERRERO,ACAPULCO,DE,JUAREZ	0.056	NUEVO,LEON,MONTERREY
GUERRERO,ACAPULCO,DE,JUAREZ	0.011	MICHOACAN,MORELIA
GUERRERO,ACAPULCO,DE,JUAREZ	0.047	NAYARIT,TEPIC
GUERRERO,ACAPULCO,DE,JUAREZ	0.014	CHIHUAHUA,HIDALGO,DEL,PARRAL
GUERRERO,ACAPULCO,DE,JUAREZ	0.014	MEXICO,ECATEPEC,DE,MORELOS
GUERRERO,ACAPULCO,DE,JUAREZ	0.017	DURANGO,LERDO
GUERRERO,ACAPULCO,DE,JUAREZ	0.011	SINALOA,SALVADOR,ALVARADO
GUERRERO,ACAPULCO,DE,JUAREZ	0.047	TAMAULIPAS,SAN,FERNANDO
GUERRERO,ACAPULCO,DE,JUAREZ	0.006	GUERRERO,CHILPANCINGO,DE,LOS,BRAVO
GUERRERO,ACAPULCO,DE,JUAREZ	0.014	MEXICO,NEZAHUALCOYOTL
GUERRERO,ACAPULCO,DE,JUAREZ	0.031	JALISCO,ZAPOPAN
GUERRERO,ACAPULCO,DE,JUAREZ	0.011	MICHOACAN,APATZINGAN
GUERRERO,ACAPULCO,DE,JUAREZ	0.011	JALISCO,GUADALAJARA
GUERRERO,ACAPULCO,DE,JUAREZ	0.022	CHIHUAHUA,GUADALUPE
GUERRERO,ACAPULCO,DE,JUAREZ	0.006	GUERRERO,PETATLAN
GUERRERO,ACAPULCO,DE,JUAREZ	0.006	DURANGO,PUEBLO,NUEVO
GUERRERO,ACAPULCO,DE,JUAREZ	0.017	BAJA,CALIFORNIA,MEXICALI
GUERRERO,ACAPULCO,DE,JUAREZ	0.006	CHIHUAHUA,NUEVO,CASAS,GRANDES
GUERRERO,ACAPULCO,DE,JUAREZ	0.008	MICHOACAN,LAZARO,CARDENAS
GUERRERO,ACAPULCO,DE,JUAREZ	0.006	TAMAULIPAS,MIGUEL,ALEMAN
GUERRERO,ACAPULCO,DE,JUAREZ	0.006	AGUASCALIENTES,AGUASCALIENTES
GUERRERO,ACAPULCO,DE,JUAREZ	0.017	SINALOA,MOCORITO
GUERRERO,ACAPULCO,DE,JUAREZ	0.006	GUERRERO,IGUALA,DE,LA,INDEPENDENCIA
GUERRERO,ACAPULCO,DE,JUAREZ	0.008	NUEVO,LEON,GUADALUPE
GUERRERO,ACAPULCO,DE,JUAREZ	0.008	GUERRERO,ZIHUATANEJO,DE,AZUETA
GUERRERO,ACAPULCO,DE,JUAREZ	0.006	CHIHUAHUA,MEOQUI
GUERRERO,ACAPULCO,DE,JUAREZ	0.011	GUANAJUATO,CELAYA
GUERRERO,ACAPULCO,DE,JUAREZ	0.014	CHIHUAHUA,JIMENEZ
GUERRERO,ACAPULCO,DE,JUAREZ	0.008	MEXICO,NAUCALPAN,DE,JUAREZ
GUERRERO,ACAPULCO,DE,JUAREZ	0.022	SINALOA,ANGOSTURA
GUERRERO,ACAPULCO,DE,JUAREZ	0.006	JALISCO,TLAQUEPAQUE
GUERRERO,ACAPULCO,DE,JUAREZ	0.006	NAYARIT,XALISCO
GUERRERO,ACAPULCO,DE,JUAREZ	0.006	VERACRUZ,VERACRUZ
GUERRERO,ACAPULCO,DE,JUAREZ	0.017	DISTRITO,FEDERAL,VENUSTIANO,CARRANZA
GUERRERO,ACAPULCO,DE,JUAREZ	0.006	DISTRITO,FEDERAL,CUAUHTEMOC
GUERRERO,ACAPULCO,DE,JUAREZ	0.006	GUERRERO,ATOYAC,DE,ALVAREZ
GUERRERO,ACAPULCO,DE,JUAREZ	0.033	TAMAULIPAS,VALLE,HERMOSO
GUERRERO,ACAPULCO,DE,JUAREZ	0.017	DISTRITO,FEDERAL,TLALPAN
GUERRERO,ACAPULCO,DE,JUAREZ	0.008	GUERRERO,QUECHULTENANGO
GUERRERO,ACAPULCO,DE,JUAREZ	0.011	CHIHUAHUA,GUERRERO
GUERRERO,ACAPULCO,DE,JUAREZ	0.011	CHIAPAS,TAPACHULA
GUERRERO,ACAPULCO,DE,JUAREZ	0.008	TAMAULIPAS,GUERRERO
GUERRERO,ACAPULCO,DE,JUAREZ	0.006	COLIMA,COLIMA
GUERRERO,ACAPULCO,DE,JUAREZ	0.008	NUEVO,LEON,SAN,NICOLAS,DE,LOS,GARZA
GUERRERO,ACAPULCO,DE,JUAREZ	0.008	MICHOACAN,TEPALCATEPEC
GUERRERO,ACAPULCO,DE,JUAREZ	0.006	MEXICO,HUIXQUILUCAN
GUERRERO,ACAPULCO,DE,JUAREZ	0.011	CHIHUAHUA,GUACHOCHI
GUERRERO,ACAPULCO,DE,JUAREZ	0.011	NUEVO,LEON,SANTA,CATARINA
GUERRERO,ACAPULCO,DE,JUAREZ	0.006	GUERRERO,OMETEPEC
GUERRERO,ACAPULCO,DE,JUAREZ	0.008	MEXICO,VALLE,DE,CHALCO,SOLIDARIDAD
GUERRERO,ACAPULCO,DE,JUAREZ	0.006	OAXACA,OAXACA,DE,JUAREZ
GUERRERO,ACAPULCO,DE,JUAREZ	0.006	CHIHUAHUA,SAUCILLO
GUERRERO,ACAPULCO,DE,JUAREZ	0.006	DURANGO,POANAS
GUERRERO,ACAPULCO,DE,JUAREZ	0.006	SONORA,SARIC
GUERRERO,ACAPULCO,DE,JUAREZ	0.011	SONORA,NAVOJOA
GUERRERO,ACAPULCO,DE,JUAREZ	0.008	NUEVO,LEON,CADEREYTA,JIMENEZ
GUERRERO,ACAPULCO,DE,JUAREZ	0.014	TAMAULIPAS,CAMARGO
GUERRERO,ACAPULCO,DE,JUAREZ	0.006	MEXICO,CHALCO
GUERRERO,ACAPULCO,DE,JUAREZ	0.006	DURANGO,MEZQUITAL
GUERRERO,ACAPULCO,DE,JUAREZ	0.006	GUANAJUATO,SAN,FRANCISCO,DEL,RINCON
GUERRERO,ACAPULCO,DE,JUAREZ	0.006	TAMAULIPAS,GUSTAVO,DIAZ,ORDAZ
GUERRERO,ACAPULCO,DE,JUAREZ	0.008	MEXICO,TEPOTZOTLAN
GUERRERO,ACAPULCO,DE,JUAREZ	0.011	TAMAULIPAS,EL,MANTE
GUERRERO,ACAPULCO,DE,JUAREZ	0.011	MORELOS,CUAUTLA
GUERRERO,ACAPULCO,DE,JUAREZ	0.006	OAXACA,JUCHITAN,DE,ZARAGOZA
GUERRERO,ACAPULCO,DE,JUAREZ	0.011	COAHUILA,SALTILLO
GUERRERO,ACAPULCO,DE,JUAREZ	0.006	NUEVO,LEON,CHINA
GUERRERO,ACAPULCO,DE,JUAREZ	0.006	DISTRITO,FEDERAL,AZCAPOTZALCO
GUERRERO,ACAPULCO,DE,JUAREZ	0.006	GUERRERO,EDUARDO,NERI
GUERRERO,ACAPULCO,DE,JUAREZ	0.008	DISTRITO,FEDERAL,CUAJIMALPA,DE,MORELOS
GUERRERO,ACAPULCO,DE,JUAREZ	0.028	JALISCO,JILOTLAN,DE,LOS,DOLORES
GUERRERO,ACAPULCO,DE,JUAREZ	0.020	COAHUILA,SAN,PEDRO
GUERRERO,ACAPULCO,DE,JUAREZ	0.006	GUERRERO,LEONARDO,BRAVO
GUERRERO,ACAPULCO,DE,JUAREZ	0.006	GUERRERO,TEPECOACUILCO,DE,TRUJANO
GUERRERO,ACAPULCO,DE,JUAREZ	0.006	SONORA,HUATABAMPO
GUERRERO,ACAPULCO,DE,JUAREZ	0.008	GUANAJUATO,SALVATIERRA
GUERRERO,ACAPULCO,DE,JUAREZ	0.006	TAMAULIPAS,ALTAMIRA
GUERRERO,ACAPULCO,DE,JUAREZ	0.008	QUINTANA,ROO,SOLIDARIDAD
GUERRERO,ACAPULCO,DE,JUAREZ	0.006	CHIHUAHUA,TEMOSACHIC
GUERRERO,ACAPULCO,DE,JUAREZ	0.014	DURANGO,GUADALUPE,VICTORIA
GUERRERO,ACAPULCO,DE,JUAREZ	0.008	SAN,LUIS,POTOSI,RIOVERDE
GUERRERO,ACAPULCO,DE,JUAREZ	0.008	MORELOS,EMILIANO,ZAPATA
GUERRERO,ACAPULCO,DE,JUAREZ	0.006	VERACRUZ,COSAMALOAPAN,DE,CARPIO
GUERRERO,ACAPULCO,DE,JUAREZ	0.006	CHIHUAHUA,BUENAVENTURA
GUERRERO,ACAPULCO,DE,JUAREZ	0.006	SONORA,GUAYMAS
GUERRERO,ACAPULCO,DE,JUAREZ	0.006	JALISCO,TALPA,DE,ALLENDE
GUERRERO,ACAPULCO,DE,JUAREZ	0.008	MICHOACAN,IXTLAN
GUERRERO,ACAPULCO,DE,JUAREZ	0.006	MICHOACAN,TARIMBARO
GUERRERO,ACAPULCO,DE,JUAREZ	0.006	GUANAJUATO,COMONFORT
GUERRERO,ACAPULCO,DE,JUAREZ	0.006	MICHOACAN,PURUANDIRO
GUERRERO,ACAPULCO,DE,JUAREZ	0.006	MEXICO,COYOTEPEC
GUERRERO,ACAPULCO,DE,JUAREZ	0.008	HIDALGO,IXMIQUILPAN
GUERRERO,ACAPULCO,DE,JUAREZ	0.006	JALISCO,MAZAMITLA
GUERRERO,ACAPULCO,DE,JUAREZ	0.008	MEXICO,TLALMANALCO
GUERRERO,ACAPULCO,DE,JUAREZ	0.011	MICHOACAN,MARCOS,CASTELLANOS
GUERRERO,ACAPULCO,DE,JUAREZ	0.008	VERACRUZ,PUEBLO,VIEJO
GUERRERO,ACAPULCO,DE,JUAREZ	0.006	COLIMA,ARMERIA
GUERRERO,ACAPULCO,DE,JUAREZ	0.008	DURANGO,SANTA,CLARA
GUERRERO,ACAPULCO,DE,JUAREZ	0.006	TABASCO,NACAJUCA
GUERRERO,ACAPULCO,DE,JUAREZ	0.014	ZACATECAS,SOMBRERETE
GUERRERO,ACAPULCO,DE,JUAREZ	0.006	HIDALGO,EPAZOYUCAN
GUERRERO,ACAPULCO,DE,JUAREZ	0.006	NAYARIT,COMPOSTELA
GUERRERO,ACAPULCO,DE,JUAREZ	0.011	OAXACA,TLALIXTAC,DE,CABRERA
GUERRERO,ACAPULCO,DE,JUAREZ	0.006	MEXICO,IXTLAHUACA
GUERRERO,ACAPULCO,DE,JUAREZ	0.006	NAYARIT,RUIZ
GUERRERO,ACAPULCO,DE,JUAREZ	0.008	OAXACA,SANTA,MARIA,ZOQUITLAN
GUERRERO,ACAPULCO,DE,JUAREZ	0.006	OAXACA,SANTIAGO,TETEPEC
GUERRERO,ACAPULCO,DE,JUAREZ	0.008	PUEBLA,GUADALUPE
GUERRERO,ACAPULCO,DE,JUAREZ	0.006	TAMAULIPAS,CASAS
GUERRERO,ACAPULCO,DE,JUAREZ	0.006	VERACRUZ,YANGA
GUERRERO,ACAPULCO,DE,JUAREZ	0.006	JALISCO,VILLA,HIDALGO
GUERRERO,ACAPULCO,DE,JUAREZ	0.006	MEXICO,ISIDRO,FABELA
GUERRERO,ACAPULCO,DE,JUAREZ	0.006	NUEVO,LEON,PARAS
GUERRERO,ACAPULCO,DE,JUAREZ	0.006	SAN,LUIS,POTOSI,VILLA,DE,RAMOS
GUERRERO,ACAPULCO,DE,JUAREZ	0.006	ZACATECAS,PANUCO
DURANGO,GOMEZ,PALACIO	0.007	SINALOA,MAZATLAN
DURANGO,GOMEZ,PALACIO	0.006	NUEVO,LEON,MONTERREY
DURANGO,GOMEZ,PALACIO	0.005	NAYARIT,TEPIC
DURANGO,GOMEZ,PALACIO	0.005	TAMAULIPAS,SAN,FERNANDO
COAHUILA,TORREON	0.022	SINALOA,MAZATLAN
COAHUILA,TORREON	0.007	SONORA,NOGALES
COAHUILA,TORREON	0.019	NUEVO,LEON,MONTERREY
COAHUILA,TORREON	0.016	NAYARIT,TEPIC
COAHUILA,TORREON	0.006	DURANGO,LERDO
COAHUILA,TORREON	0.016	TAMAULIPAS,SAN,FERNANDO
COAHUILA,TORREON	0.011	JALISCO,ZAPOPAN
COAHUILA,TORREON	0.008	CHIHUAHUA,GUADALUPE
COAHUILA,TORREON	0.006	BAJA,CALIFORNIA,MEXICALI
COAHUILA,TORREON	0.006	SINALOA,MOCORITO
COAHUILA,TORREON	0.008	SINALOA,ANGOSTURA
COAHUILA,TORREON	0.006	DISTRITO,FEDERAL,VENUSTIANO,CARRANZA
COAHUILA,TORREON	0.011	TAMAULIPAS,VALLE,HERMOSO
COAHUILA,TORREON	0.006	DISTRITO,FEDERAL,TLALPAN
COAHUILA,TORREON	0.010	JALISCO,JILOTLAN,DE,LOS,DOLORES
COAHUILA,TORREON	0.007	COAHUILA,SAN,PEDRO
SINALOA,MAZATLAN	0.013	SONORA,NOGALES
SINALOA,MAZATLAN	0.037	NUEVO,LEON,MONTERREY
SINALOA,MAZATLAN	0.007	MICHOACAN,MORELIA
SINALOA,MAZATLAN	0.031	NAYARIT,TEPIC
SINALOA,MAZATLAN	0.009	CHIHUAHUA,HIDALGO,DEL,PARRAL
SINALOA,MAZATLAN	0.009	MEXICO,ECATEPEC,DE,MORELOS
SINALOA,MAZATLAN	0.011	DURANGO,LERDO
SINALOA,MAZATLAN	0.007	SINALOA,SALVADOR,ALVARADO
SINALOA,MAZATLAN	0.031	TAMAULIPAS,SAN,FERNANDO
SINALOA,MAZATLAN	0.009	MEXICO,NEZAHUALCOYOTL
SINALOA,MAZATLAN	0.020	JALISCO,ZAPOPAN
SINALOA,MAZATLAN	0.007	MICHOACAN,APATZINGAN
SINALOA,MAZATLAN	0.007	JALISCO,GUADALAJARA
SINALOA,MAZATLAN	0.015	CHIHUAHUA,GUADALUPE
SINALOA,MAZATLAN	0.011	BAJA,CALIFORNIA,MEXICALI
SINALOA,MAZATLAN	0.005	MICHOACAN,LAZARO,CARDENAS
SINALOA,MAZATLAN	0.011	SINALOA,MOCORITO
SINALOA,MAZATLAN	0.005	NUEVO,LEON,GUADALUPE
SINALOA,MAZATLAN	0.005	GUERRERO,ZIHUATANEJO,DE,AZUETA
SINALOA,MAZATLAN	0.007	GUANAJUATO,CELAYA
SINALOA,MAZATLAN	0.009	CHIHUAHUA,JIMENEZ
SINALOA,MAZATLAN	0.005	MEXICO,NAUCALPAN,DE,JUAREZ
SINALOA,MAZATLAN	0.015	SINALOA,ANGOSTURA
SINALOA,MAZATLAN	0.011	DISTRITO,FEDERAL,VENUSTIANO,CARRANZA
SINALOA,MAZATLAN	0.022	TAMAULIPAS,VALLE,HERMOSO
SINALOA,MAZATLAN	0.011	DISTRITO,FEDERAL,TLALPAN
SINALOA,MAZATLAN	0.005	GUERRERO,QUECHULTENANGO
SINALOA,MAZATLAN	0.007	CHIHUAHUA,GUERRERO
SINALOA,MAZATLAN	0.007	CHIAPAS,TAPACHULA
SINALOA,MAZATLAN	0.005	TAMAULIPAS,GUERRERO
SINALOA,MAZATLAN	0.005	NUEVO,LEON,SAN,NICOLAS,DE,LOS,GARZA
SINALOA,MAZATLAN	0.005	MICHOACAN,TEPALCATEPEC
SINALOA,MAZATLAN	0.007	CHIHUAHUA,GUACHOCHI
SINALOA,MAZATLAN	0.007	NUEVO,LEON,SANTA,CATARINA
SINALOA,MAZATLAN	0.005	MEXICO,VALLE,DE,CHALCO,SOLIDARIDAD
SINALOA,MAZATLAN	0.007	SONORA,NAVOJOA
SINALOA,MAZATLAN	0.005	NUEVO,LEON,CADEREYTA,JIMENEZ
SINALOA,MAZATLAN	0.009	TAMAULIPAS,CAMARGO
SINALOA,MAZATLAN	0.005	MEXICO,TEPOTZOTLAN
SINALOA,MAZATLAN	0.007	TAMAULIPAS,EL,MANTE
SINALOA,MAZATLAN	0.007	MORELOS,CUAUTLA
SINALOA,MAZATLAN	0.007	COAHUILA,SALTILLO
SINALOA,MAZATLAN	0.005	DISTRITO,FEDERAL,CUAJIMALPA,DE,MORELOS
SINALOA,MAZATLAN	0.018	JALISCO,JILOTLAN,DE,LOS,DOLORES
SINALOA,MAZATLAN	0.013	COAHUILA,SAN,PEDRO
SINALOA,MAZATLAN	0.005	GUANAJUATO,SALVATIERRA
SINALOA,MAZATLAN	0.005	QUINTANA,ROO,SOLIDARIDAD
SINALOA,MAZATLAN	0.009	DURANGO,GUADALUPE,VICTORIA
SINALOA,MAZATLAN	0.005	SAN,LUIS,POTOSI,RIOVERDE
SINALOA,MAZATLAN	0.005	MORELOS,EMILIANO,ZAPATA
SINALOA,MAZATLAN	0.005	MICHOACAN,IXTLAN
SINALOA,MAZATLAN	0.005	HIDALGO,IXMIQUILPAN
SINALOA,MAZATLAN	0.005	MEXICO,TLALMANALCO
SINALOA,MAZATLAN	0.007	MICHOACAN,MARCOS,CASTELLANOS
SINALOA,MAZATLAN	0.005	VERACRUZ,PUEBLO,VIEJO
SINALOA,MAZATLAN	0.005	DURANGO,SANTA,CLARA
SINALOA,MAZATLAN	0.009	ZACATECAS,SOMBRERETE
SINALOA,MAZATLAN	0.007	OAXACA,TLALIXTAC,DE,CABRERA
SINALOA,MAZATLAN	0.005	OAXACA,SANTA,MARIA,ZOQUITLAN
SINALOA,MAZATLAN	0.005	PUEBLA,GUADALUPE
SONORA,NOGALES	0.011	NUEVO,LEON,MONTERREY
SONORA,NOGALES	0.009	NAYARIT,TEPIC
SONORA,NOGALES	0.009	TAMAULIPAS,SAN,FERNANDO
SONORA,NOGALES	0.006	JALISCO,ZAPOPAN
SONORA,NOGALES	0.007	TAMAULIPAS,VALLE,HERMOSO
SONORA,NOGALES	0.006	JALISCO,JILOTLAN,DE,LOS,DOLORES
SINALOA,NAVOLATO	0.007	SINALOA,SINALOA
SINALOA,NAVOLATO	0.008	MORELOS,CUERNAVACA
SINALOA,NAVOLATO	0.007	DURANGO,SANTIAGO,PAPASQUIARO
SINALOA,NAVOLATO	0.005	CHIHUAHUA,GUADALUPE,Y,CALVO
SINALOA,NAVOLATO	0.032	TAMAULIPAS,MIER
SINALOA,NAVOLATO	0.010	GUERRERO,SAN,MIGUEL,TOTOLAPAN
SINALOA,NAVOLATO	0.011	CHIHUAHUA,URIQUE
SINALOA,NAVOLATO	0.008	GUERRERO,TELOLOAPAN
SINALOA,NAVOLATO	0.006	COLIMA,VILLA,DE,ALVAREZ
SINALOA,NAVOLATO	0.010	NUEVO,LEON,GENERAL,TREVIÑO
SINALOA,NAVOLATO	0.006	NUEVO,LEON,CERRALVO
SINALOA,NAVOLATO	0.006	GUERRERO,GENERAL,CANUTO,A.,NERI
SINALOA,NAVOLATO	0.007	TAMAULIPAS,PADILLA
SINALOA,NAVOLATO	0.005	VERACRUZ,OTATITLAN
SINALOA,NAVOLATO	0.006	CHIHUAHUA,LOPEZ
NUEVO,LEON,MONTERREY	0.006	MICHOACAN,MORELIA
NUEVO,LEON,MONTERREY	0.027	NAYARIT,TEPIC
NUEVO,LEON,MONTERREY	0.008	CHIHUAHUA,HIDALGO,DEL,PARRAL
NUEVO,LEON,MONTERREY	0.008	MEXICO,ECATEPEC,DE,MORELOS
NUEVO,LEON,MONTERREY	0.010	DURANGO,LERDO
NUEVO,LEON,MONTERREY	0.006	SINALOA,SALVADOR,ALVARADO
NUEVO,LEON,MONTERREY	0.027	TAMAULIPAS,SAN,FERNANDO
NUEVO,LEON,MONTERREY	0.008	MEXICO,NEZAHUALCOYOTL
NUEVO,LEON,MONTERREY	0.018	JALISCO,ZAPOPAN
NUEVO,LEON,MONTERREY	0.006	MICHOACAN,APATZINGAN
NUEVO,LEON,MONTERREY	0.006	JALISCO,GUADALAJARA
NUEVO,LEON,MONTERREY	0.013	CHIHUAHUA,GUADALUPE
NUEVO,LEON,MONTERREY	0.010	BAJA,CALIFORNIA,MEXICALI
NUEVO,LEON,MONTERREY	0.010	SINALOA,MOCORITO
NUEVO,LEON,MONTERREY	0.006	GUANAJUATO,CELAYA
NUEVO,LEON,MONTERREY	0.008	CHIHUAHUA,JIMENEZ
NUEVO,LEON,MONTERREY	0.013	SINALOA,ANGOSTURA
NUEVO,LEON,MONTERREY	0.010	DISTRITO,FEDERAL,VENUSTIANO,CARRANZA
NUEVO,LEON,MONTERREY	0.019	TAMAULIPAS,VALLE,HERMOSO
NUEVO,LEON,MONTERREY	0.010	DISTRITO,FEDERAL,TLALPAN
NUEVO,LEON,MONTERREY	0.006	CHIHUAHUA,GUERRERO
NUEVO,LEON,MONTERREY	0.006	CHIAPAS,TAPACHULA
NUEVO,LEON,MONTERREY	0.006	CHIHUAHUA,GUACHOCHI
NUEVO,LEON,MONTERREY	0.006	NUEVO,LEON,SANTA,CATARINA
NUEVO,LEON,MONTERREY	0.006	SONORA,NAVOJOA
NUEVO,LEON,MONTERREY	0.008	TAMAULIPAS,CAMARGO
NUEVO,LEON,MONTERREY	0.006	TAMAULIPAS,EL,MANTE
NUEVO,LEON,MONTERREY	0.006	MORELOS,CUAUTLA
NUEVO,LEON,MONTERREY	0.006	COAHUILA,SALTILLO
NUEVO,LEON,MONTERREY	0.016	JALISCO,JILOTLAN,DE,LOS,DOLORES
NUEVO,LEON,MONTERREY	0.011	COAHUILA,SAN,PEDRO
NUEVO,LEON,MONTERREY	0.008	DURANGO,GUADALUPE,VICTORIA
NUEVO,LEON,MONTERREY	0.006	MICHOACAN,MARCOS,CASTELLANOS
NUEVO,LEON,MONTERREY	0.008	ZACATECAS,SOMBRERETE
NUEVO,LEON,MONTERREY	0.006	OAXACA,TLALIXTAC,DE,CABRERA
MICHOACAN,MORELIA	0.005	NAYARIT,TEPIC
MICHOACAN,MORELIA	0.005	TAMAULIPAS,SAN,FERNANDO
SINALOA,AHOME	0.012	TAMAULIPAS,MIER
NAYARIT,TEPIC	0.007	CHIHUAHUA,HIDALGO,DEL,PARRAL
NAYARIT,TEPIC	0.007	MEXICO,ECATEPEC,DE,MORELOS
NAYARIT,TEPIC	0.008	DURANGO,LERDO
NAYARIT,TEPIC	0.005	SINALOA,SALVADOR,ALVARADO
NAYARIT,TEPIC	0.023	TAMAULIPAS,SAN,FERNANDO
NAYARIT,TEPIC	0.007	MEXICO,NEZAHUALCOYOTL
NAYARIT,TEPIC	0.015	JALISCO,ZAPOPAN
NAYARIT,TEPIC	0.005	MICHOACAN,APATZINGAN
NAYARIT,TEPIC	0.005	JALISCO,GUADALAJARA
NAYARIT,TEPIC	0.011	CHIHUAHUA,GUADALUPE
NAYARIT,TEPIC	0.008	BAJA,CALIFORNIA,MEXICALI
NAYARIT,TEPIC	0.008	SINALOA,MOCORITO
NAYARIT,TEPIC	0.005	GUANAJUATO,CELAYA
NAYARIT,TEPIC	0.007	CHIHUAHUA,JIMENEZ
NAYARIT,TEPIC	0.011	SINALOA,ANGOSTURA
NAYARIT,TEPIC	0.008	DISTRITO,FEDERAL,VENUSTIANO,CARRANZA
NAYARIT,TEPIC	0.016	TAMAULIPAS,VALLE,HERMOSO
NAYARIT,TEPIC	0.008	DISTRITO,FEDERAL,TLALPAN
NAYARIT,TEPIC	0.005	CHIHUAHUA,GUERRERO
NAYARIT,TEPIC	0.005	CHIAPAS,TAPACHULA
NAYARIT,TEPIC	0.005	CHIHUAHUA,GUACHOCHI
NAYARIT,TEPIC	0.005	NUEVO,LEON,SANTA,CATARINA
NAYARIT,TEPIC	0.005	SONORA,NAVOJOA
NAYARIT,TEPIC	0.007	TAMAULIPAS,CAMARGO
NAYARIT,TEPIC	0.005	TAMAULIPAS,EL,MANTE
NAYARIT,TEPIC	0.005	MORELOS,CUAUTLA
NAYARIT,TEPIC	0.005	COAHUILA,SALTILLO
NAYARIT,TEPIC	0.014	JALISCO,JILOTLAN,DE,LOS,DOLORES
NAYARIT,TEPIC	0.009	COAHUILA,SAN,PEDRO
NAYARIT,TEPIC	0.007	DURANGO,GUADALUPE,VICTORIA
NAYARIT,TEPIC	0.005	MICHOACAN,MARCOS,CASTELLANOS
NAYARIT,TEPIC	0.007	ZACATECAS,SOMBRERETE
NAYARIT,TEPIC	0.005	OAXACA,TLALIXTAC,DE,CABRERA
CHIHUAHUA,HIDALGO,DEL,PARRAL	0.007	TAMAULIPAS,SAN,FERNANDO
MEXICO,ECATEPEC,DE,MORELOS	0.007	TAMAULIPAS,SAN,FERNANDO
SINALOA,SINALOA	0.006	MORELOS,CUERNAVACA
SINALOA,SINALOA	0.005	DURANGO,SANTIAGO,PAPASQUIARO
SINALOA,SINALOA	0.024	TAMAULIPAS,MIER
SINALOA,SINALOA	0.007	GUERRERO,SAN,MIGUEL,TOTOLAPAN
SINALOA,SINALOA	0.008	CHIHUAHUA,URIQUE
SINALOA,SINALOA	0.006	GUERRERO,TELOLOAPAN
SINALOA,SINALOA	0.007	NUEVO,LEON,GENERAL,TREVIÑO
SINALOA,SINALOA	0.005	TAMAULIPAS,PADILLA
DURANGO,LERDO	0.008	TAMAULIPAS,SAN,FERNANDO
DURANGO,LERDO	0.005	JALISCO,ZAPOPAN
DURANGO,LERDO	0.006	TAMAULIPAS,VALLE,HERMOSO
MORELOS,CUERNAVACA	0.006	DURANGO,SANTIAGO,PAPASQUIARO
MORELOS,CUERNAVACA	0.027	TAMAULIPAS,MIER
MORELOS,CUERNAVACA	0.008	GUERRERO,SAN,MIGUEL,TOTOLAPAN
MORELOS,CUERNAVACA	0.009	CHIHUAHUA,URIQUE
MORELOS,CUERNAVACA	0.006	GUERRERO,TELOLOAPAN
MORELOS,CUERNAVACA	0.005	COLIMA,VILLA,DE,ALVAREZ
MORELOS,CUERNAVACA	0.008	NUEVO,LEON,GENERAL,TREVIÑO
MORELOS,CUERNAVACA	0.005	NUEVO,LEON,CERRALVO
MORELOS,CUERNAVACA	0.005	GUERRERO,GENERAL,CANUTO,A.,NERI
MORELOS,CUERNAVACA	0.006	TAMAULIPAS,PADILLA
MORELOS,CUERNAVACA	0.005	CHIHUAHUA,LOPEZ
SINALOA,SALVADOR,ALVARADO	0.005	TAMAULIPAS,SAN,FERNANDO
TAMAULIPAS,SAN,FERNANDO	0.007	MEXICO,NEZAHUALCOYOTL
TAMAULIPAS,SAN,FERNANDO	0.015	JALISCO,ZAPOPAN
TAMAULIPAS,SAN,FERNANDO	0.005	MICHOACAN,APATZINGAN
TAMAULIPAS,SAN,FERNANDO	0.005	JALISCO,GUADALAJARA
TAMAULIPAS,SAN,FERNANDO	0.011	CHIHUAHUA,GUADALUPE
TAMAULIPAS,SAN,FERNANDO	0.008	BAJA,CALIFORNIA,MEXICALI
TAMAULIPAS,SAN,FERNANDO	0.008	SINALOA,MOCORITO
TAMAULIPAS,SAN,FERNANDO	0.005	GUANAJUATO,CELAYA
TAMAULIPAS,SAN,FERNANDO	0.007	CHIHUAHUA,JIMENEZ
TAMAULIPAS,SAN,FERNANDO	0.011	SINALOA,ANGOSTURA
TAMAULIPAS,SAN,FERNANDO	0.008	DISTRITO,FEDERAL,VENUSTIANO,CARRANZA
TAMAULIPAS,SAN,FERNANDO	0.016	TAMAULIPAS,VALLE,HERMOSO
TAMAULIPAS,SAN,FERNANDO	0.008	DISTRITO,FEDERAL,TLALPAN
TAMAULIPAS,SAN,FERNANDO	0.005	CHIHUAHUA,GUERRERO
TAMAULIPAS,SAN,FERNANDO	0.005	CHIAPAS,TAPACHULA
TAMAULIPAS,SAN,FERNANDO	0.005	CHIHUAHUA,GUACHOCHI
TAMAULIPAS,SAN,FERNANDO	0.005	NUEVO,LEON,SANTA,CATARINA
TAMAULIPAS,SAN,FERNANDO	0.005	SONORA,NAVOJOA
TAMAULIPAS,SAN,FERNANDO	0.007	TAMAULIPAS,CAMARGO
TAMAULIPAS,SAN,FERNANDO	0.005	TAMAULIPAS,EL,MANTE
TAMAULIPAS,SAN,FERNANDO	0.005	MORELOS,CUAUTLA
TAMAULIPAS,SAN,FERNANDO	0.005	COAHUILA,SALTILLO
TAMAULIPAS,SAN,FERNANDO	0.014	JALISCO,JILOTLAN,DE,LOS,DOLORES
TAMAULIPAS,SAN,FERNANDO	0.009	COAHUILA,SAN,PEDRO
TAMAULIPAS,SAN,FERNANDO	0.007	DURANGO,GUADALUPE,VICTORIA
TAMAULIPAS,SAN,FERNANDO	0.005	MICHOACAN,MARCOS,CASTELLANOS
TAMAULIPAS,SAN,FERNANDO	0.007	ZACATECAS,SOMBRERETE
TAMAULIPAS,SAN,FERNANDO	0.005	OAXACA,TLALIXTAC,DE,CABRERA
JALISCO,ZAPOPAN	0.007	CHIHUAHUA,GUADALUPE
JALISCO,ZAPOPAN	0.005	BAJA,CALIFORNIA,MEXICALI
JALISCO,ZAPOPAN	0.005	SINALOA,MOCORITO
JALISCO,ZAPOPAN	0.007	SINALOA,ANGOSTURA
JALISCO,ZAPOPAN	0.005	DISTRITO,FEDERAL,VENUSTIANO,CARRANZA
JALISCO,ZAPOPAN	0.011	TAMAULIPAS,VALLE,HERMOSO
JALISCO,ZAPOPAN	0.005	DISTRITO,FEDERAL,TLALPAN
JALISCO,ZAPOPAN	0.009	JALISCO,JILOTLAN,DE,LOS,DOLORES
JALISCO,ZAPOPAN	0.006	COAHUILA,SAN,PEDRO
TAMAULIPAS,NUEVO,LAREDO	0.009	TAMAULIPAS,MIER
CHIHUAHUA,GUADALUPE	0.005	SINALOA,ANGOSTURA
CHIHUAHUA,GUADALUPE	0.008	TAMAULIPAS,VALLE,HERMOSO
CHIHUAHUA,GUADALUPE	0.006	JALISCO,JILOTLAN,DE,LOS,DOLORES
DURANGO,SANTIAGO,PAPASQUIARO	0.024	TAMAULIPAS,MIER
DURANGO,SANTIAGO,PAPASQUIARO	0.007	GUERRERO,SAN,MIGUEL,TOTOLAPAN
DURANGO,SANTIAGO,PAPASQUIARO	0.008	CHIHUAHUA,URIQUE
DURANGO,SANTIAGO,PAPASQUIARO	0.006	GUERRERO,TELOLOAPAN
DURANGO,SANTIAGO,PAPASQUIARO	0.007	NUEVO,LEON,GENERAL,TREVIÑO
DURANGO,SANTIAGO,PAPASQUIARO	0.005	TAMAULIPAS,PADILLA
TAMAULIPAS,MATAMOROS	0.012	TAMAULIPAS,MIER
BAJA,CALIFORNIA,MEXICALI	0.006	TAMAULIPAS,VALLE,HERMOSO
SONORA,CAJEME	0.006	TAMAULIPAS,MIER
CHIHUAHUA,GUADALUPE,Y,CALVO	0.018	TAMAULIPAS,MIER
CHIHUAHUA,GUADALUPE,Y,CALVO	0.005	GUERRERO,SAN,MIGUEL,TOTOLAPAN
CHIHUAHUA,GUADALUPE,Y,CALVO	0.006	CHIHUAHUA,URIQUE
CHIHUAHUA,GUADALUPE,Y,CALVO	0.005	NUEVO,LEON,GENERAL,TREVIÑO
GUERRERO,TECPAN,DE,GALEANA	0.009	TAMAULIPAS,MIER
SONORA,HERMOSILLO	0.006	TAMAULIPAS,MIER
CHIHUAHUA,ASCENSION	0.012	TAMAULIPAS,MIER
SINALOA,MOCORITO	0.006	TAMAULIPAS,VALLE,HERMOSO
NUEVO,LEON,JUAREZ	0.012	TAMAULIPAS,MIER
SINALOA,BADIRAGUATO	0.006	TAMAULIPAS,MIER
CHIHUAHUA,CUAUHTEMOC	0.006	TAMAULIPAS,MIER
TAMAULIPAS,MIER	0.009	SINALOA,EL,FUERTE
TAMAULIPAS,MIER	0.006	TAMAULIPAS,TAMPICO
TAMAULIPAS,MIER	0.012	SINALOA,SAN,IGNACIO
TAMAULIPAS,MIER	0.012	JALISCO,TLAJOMULCO,DE,ZUÑIGA
TAMAULIPAS,MIER	0.032	GUERRERO,SAN,MIGUEL,TOTOLAPAN
TAMAULIPAS,MIER	0.006	GUERRERO,LA,UNION,DE,ISIDORO,MONTES,DE,OCA
TAMAULIPAS,MIER	0.012	GUERRERO,COYUCA,DE,BENITEZ
TAMAULIPAS,MIER	0.009	GUERRERO,AJUCHITLAN,DEL,PROGRESO
TAMAULIPAS,MIER	0.006	BAJA,CALIFORNIA,TECATE
TAMAULIPAS,MIER	0.038	CHIHUAHUA,URIQUE
TAMAULIPAS,MIER	0.009	SAN,LUIS,POTOSI,CIUDAD,VALLES
TAMAULIPAS,MIER	0.006	GUERRERO,AYUTLA,DE,LOS,LIBRES
TAMAULIPAS,MIER	0.015	MICHOACAN,HUETAMO
TAMAULIPAS,MIER	0.006	SINALOA,CHOIX
TAMAULIPAS,MIER	0.012	MEXICO,TECAMAC
TAMAULIPAS,MIER	0.012	MORELOS,TEMIXCO
TAMAULIPAS,MIER	0.027	GUERRERO,TELOLOAPAN
TAMAULIPAS,MIER	0.009	OAXACA,SAN,JUAN,BAUTISTA,TUXTEPEC
TAMAULIPAS,MIER	0.009	JALISCO,TECALITLAN
TAMAULIPAS,MIER	0.006	COLIMA,MANZANILLO
TAMAULIPAS,MIER	0.006	MEXICO,IXTAPALUCA
TAMAULIPAS,MIER	0.006	MORELOS,JIUTEPEC
TAMAULIPAS,MIER	0.006	MEXICO,TOLUCA
TAMAULIPAS,MIER	0.006	CHIHUAHUA,ROSALES
TAMAULIPAS,MIER	0.006	GUERRERO,CHILAPA,DE,ALVAREZ
TAMAULIPAS,MIER	0.006	GUANAJUATO,PENJAMO
TAMAULIPAS,MIER	0.006	SONORA,ALAMOS
TAMAULIPAS,MIER	0.006	GUERRERO,SAN,MARCOS
TAMAULIPAS,MIER	0.009	MORELOS,YAUTEPEC
TAMAULIPAS,MIER	0.009	TABASCO,CARDENAS
TAMAULIPAS,MIER	0.021	COLIMA,VILLA,DE,ALVAREZ
TAMAULIPAS,MIER	0.006	MEXICO,ATIZAPAN,DE,ZARAGOZA
TAMAULIPAS,MIER	0.006	MICHOACAN,MUGICA
TAMAULIPAS,MIER	0.012	MORELOS,PUENTE,DE,IXTLA
TAMAULIPAS,MIER	0.015	MORELOS,TLALTIZAPAN
TAMAULIPAS,MIER	0.006	MORELOS,XOCHITEPEC
TAMAULIPAS,MIER	0.032	NUEVO,LEON,GENERAL,TREVIÑO
TAMAULIPAS,MIER	0.006	MEXICO,LA,PAZ
TAMAULIPAS,MIER	0.015	MICHOACAN,COAHUAYANA
TAMAULIPAS,MIER	0.015	MICHOACAN,TANHUATO
TAMAULIPAS,MIER	0.012	JALISCO,IXTLAHUACAN,DE,LOS,MEMBRILLOS
TAMAULIPAS,MIER	0.009	JALISCO,OCOTLAN
TAMAULIPAS,MIER	0.006	JALISCO,ZAPOTLAN,EL,GRANDE
TAMAULIPAS,MIER	0.006	DISTRITO,FEDERAL,BENITO,JUAREZ
TAMAULIPAS,MIER	0.009	GUERRERO,CUTZAMALA,DE,PINZON
TAMAULIPAS,MIER	0.021	NUEVO,LEON,CERRALVO
TAMAULIPAS,MIER	0.006	NUEVO,LEON,DOCTOR,COSS
TAMAULIPAS,MIER	0.006	ZACATECAS,CHALCHIHUITES
TAMAULIPAS,MIER	0.006	ZACATECAS,ZACATECAS
TAMAULIPAS,MIER	0.021	GUERRERO,GENERAL,CANUTO,A.,NERI
TAMAULIPAS,MIER	0.024	TAMAULIPAS,PADILLA
TAMAULIPAS,MIER	0.018	VERACRUZ,OTATITLAN
TAMAULIPAS,MIER	0.021	CHIHUAHUA,LOPEZ
TAMAULIPAS,MIER	0.006	SONORA,TUBUTAMA
TAMAULIPAS,MIER	0.006	MICHOACAN,TUMBISCATIO
TAMAULIPAS,MIER	0.006	JALISCO,PIHUAMO
TAMAULIPAS,MIER	0.006	MEXICO,SULTEPEC
TAMAULIPAS,MIER	0.012	HIDALGO,ATOTONILCO,EL,GRANDE
TAMAULIPAS,MIER	0.006	JALISCO,ZAPOTLANEJO
TAMAULIPAS,MIER	0.006	GUANAJUATO,YURIRIA
TAMAULIPAS,MIER	0.006	GUERRERO,BUENAVISTA,DE,CUELLAR
TAMAULIPAS,MIER	0.009	NUEVO,LEON,MINA
GUERRERO,SAN,MIGUEL,TOTOLAPAN	0.011	CHIHUAHUA,URIQUE
GUERRERO,SAN,MIGUEL,TOTOLAPAN	0.008	GUERRERO,TELOLOAPAN
GUERRERO,SAN,MIGUEL,TOTOLAPAN	0.006	COLIMA,VILLA,DE,ALVAREZ
GUERRERO,SAN,MIGUEL,TOTOLAPAN	0.010	NUEVO,LEON,GENERAL,TREVIÑO
GUERRERO,SAN,MIGUEL,TOTOLAPAN	0.006	NUEVO,LEON,CERRALVO
GUERRERO,SAN,MIGUEL,TOTOLAPAN	0.006	GUERRERO,GENERAL,CANUTO,A.,NERI
GUERRERO,SAN,MIGUEL,TOTOLAPAN	0.007	TAMAULIPAS,PADILLA
GUERRERO,SAN,MIGUEL,TOTOLAPAN	0.005	VERACRUZ,OTATITLAN
GUERRERO,SAN,MIGUEL,TOTOLAPAN	0.006	CHIHUAHUA,LOPEZ
SINALOA,ANGOSTURA	0.008	TAMAULIPAS,VALLE,HERMOSO
SINALOA,ANGOSTURA	0.006	JALISCO,JILOTLAN,DE,LOS,DOLORES
DISTRITO,FEDERAL,VENUSTIANO,CARRANZA	0.006	TAMAULIPAS,VALLE,HERMOSO
TAMAULIPAS,VALLE,HERMOSO	0.006	DISTRITO,FEDERAL,TLALPAN
TAMAULIPAS,VALLE,HERMOSO	0.010	JALISCO,JILOTLAN,DE,LOS,DOLORES
TAMAULIPAS,VALLE,HERMOSO	0.007	COAHUILA,SAN,PEDRO
CHIHUAHUA,URIQUE	0.005	MICHOACAN,HUETAMO
CHIHUAHUA,URIQUE	0.009	GUERRERO,TELOLOAPAN
CHIHUAHUA,URIQUE	0.007	COLIMA,VILLA,DE,ALVAREZ
CHIHUAHUA,URIQUE	0.005	MORELOS,TLALTIZAPAN
CHIHUAHUA,URIQUE	0.011	NUEVO,LEON,GENERAL,TREVIÑO
CHIHUAHUA,URIQUE	0.005	MICHOACAN,COAHUAYANA
CHIHUAHUA,URIQUE	0.005	MICHOACAN,TANHUATO
CHIHUAHUA,URIQUE	0.007	NUEVO,LEON,CERRALVO
CHIHUAHUA,URIQUE	0.007	GUERRERO,GENERAL,CANUTO,A.,NERI
CHIHUAHUA,URIQUE	0.008	TAMAULIPAS,PADILLA
CHIHUAHUA,URIQUE	0.006	VERACRUZ,OTATITLAN
CHIHUAHUA,URIQUE	0.007	CHIHUAHUA,LOPEZ
GUERRERO,TELOLOAPAN	0.005	COLIMA,VILLA,DE,ALVAREZ
GUERRERO,TELOLOAPAN	0.008	NUEVO,LEON,GENERAL,TREVIÑO
GUERRERO,TELOLOAPAN	0.005	NUEVO,LEON,CERRALVO
GUERRERO,TELOLOAPAN	0.005	GUERRERO,GENERAL,CANUTO,A.,NERI
GUERRERO,TELOLOAPAN	0.006	TAMAULIPAS,PADILLA
GUERRERO,TELOLOAPAN	0.005	CHIHUAHUA,LOPEZ
COLIMA,VILLA,DE,ALVAREZ	0.006	NUEVO,LEON,GENERAL,TREVIÑO
JALISCO,JILOTLAN,DE,LOS,DOLORES	0.006	COAHUILA,SAN,PEDRO
NUEVO,LEON,GENERAL,TREVIÑO	0.006	NUEVO,LEON,CERRALVO
NUEVO,LEON,GENERAL,TREVIÑO	0.006	GUERRERO,GENERAL,CANUTO,A.,NERI
NUEVO,LEON,GENERAL,TREVIÑO	0.007	TAMAULIPAS,PADILLA
NUEVO,LEON,GENERAL,TREVIÑO	0.005	VERACRUZ,OTATITLAN
NUEVO,LEON,GENERAL,TREVIÑO	0.006	CHIHUAHUA,LOPEZ
