# Supplementary material for: Analysis of México’s Narco-War Network (2007–2011)
Source: PLoS One. 2015 May 18;10(5):e0126503. doi: 10.1371/journal.pone.0126503 (PMC4436224; doi:10.1371/journal.pone.0126503)
Supplement: S1 Compressed file — Each file contains all the correlations above certain threshold (indicated in the name of the file), during a particular month (also indicated in the name of the file). The file names have the value of θ followed by the number of the i th month, starting from January of 2007 until Sept. 2011. (ZIP) [file pone.0126503.s004.zip › Correlations_by_month/0.005__46.sif]

CHIHUAHUA,JUAREZ	0.146	SINALOA,CULIACAN
CHIHUAHUA,JUAREZ	0.094	BAJA,CALIFORNIA,TIJUANA
CHIHUAHUA,JUAREZ	0.141	CHIHUAHUA,CHIHUAHUA
CHIHUAHUA,JUAREZ	0.021	DURANGO,GOMEZ,PALACIO
CHIHUAHUA,JUAREZ	0.037	COAHUILA,TORREON
CHIHUAHUA,JUAREZ	0.110	SINALOA,MAZATLAN
CHIHUAHUA,JUAREZ	0.110	SONORA,NOGALES
CHIHUAHUA,JUAREZ	0.089	NUEVO,LEON,MONTERREY
CHIHUAHUA,JUAREZ	0.016	MICHOACAN,MORELIA
CHIHUAHUA,JUAREZ	0.016	SINALOA,AHOME
CHIHUAHUA,JUAREZ	0.047	NAYARIT,TEPIC
CHIHUAHUA,JUAREZ	0.016	TAMAULIPAS,REYNOSA
CHIHUAHUA,JUAREZ	0.005	SINALOA,GUASAVE
CHIHUAHUA,JUAREZ	0.016	MEXICO,ECATEPEC,DE,MORELOS
CHIHUAHUA,JUAREZ	0.005	MICHOACAN,URUAPAN
CHIHUAHUA,JUAREZ	0.005	SINALOA,SINALOA
CHIHUAHUA,JUAREZ	0.016	DURANGO,LERDO
CHIHUAHUA,JUAREZ	0.026	SINALOA,SALVADOR,ALVARADO
CHIHUAHUA,JUAREZ	0.052	TAMAULIPAS,SAN,FERNANDO
CHIHUAHUA,JUAREZ	0.026	GUERRERO,CHILPANCINGO,DE,LOS,BRAVO
CHIHUAHUA,JUAREZ	0.042	MEXICO,NEZAHUALCOYOTL
CHIHUAHUA,JUAREZ	0.026	MICHOACAN,APATZINGAN
CHIHUAHUA,JUAREZ	0.058	CHIHUAHUA,GUADALUPE
CHIHUAHUA,JUAREZ	0.016	GUERRERO,PETATLAN
CHIHUAHUA,JUAREZ	0.021	DURANGO,SANTIAGO,PAPASQUIARO
CHIHUAHUA,JUAREZ	0.037	BAJA,CALIFORNIA,MEXICALI
CHIHUAHUA,JUAREZ	0.005	SONORA,CAJEME
CHIHUAHUA,JUAREZ	0.010	CHIHUAHUA,NUEVO,CASAS,GRANDES
CHIHUAHUA,JUAREZ	0.026	MICHOACAN,LAZARO,CARDENAS
CHIHUAHUA,JUAREZ	0.016	GUERRERO,COYUCA,DE,CATALAN
CHIHUAHUA,JUAREZ	0.016	AGUASCALIENTES,AGUASCALIENTES
CHIHUAHUA,JUAREZ	0.005	SINALOA,MOCORITO
CHIHUAHUA,JUAREZ	0.010	CHIHUAHUA,CUAUHTEMOC
CHIHUAHUA,JUAREZ	0.005	DISTRITO,FEDERAL,GUSTAVO,A.,MADERO
CHIHUAHUA,JUAREZ	0.016	GUERRERO,IGUALA,DE,LA,INDEPENDENCIA
CHIHUAHUA,JUAREZ	0.005	NUEVO,LEON,GUADALUPE
CHIHUAHUA,JUAREZ	0.016	GUERRERO,ZIHUATANEJO,DE,AZUETA
CHIHUAHUA,JUAREZ	0.016	GUANAJUATO,CELAYA
CHIHUAHUA,JUAREZ	0.005	SINALOA,SAN,IGNACIO
CHIHUAHUA,JUAREZ	0.021	CHIHUAHUA,JIMENEZ
CHIHUAHUA,JUAREZ	0.005	CHIHUAHUA,MADERA
CHIHUAHUA,JUAREZ	0.037	SINALOA,ANGOSTURA
CHIHUAHUA,JUAREZ	0.010	VERACRUZ,VERACRUZ
CHIHUAHUA,JUAREZ	0.016	DISTRITO,FEDERAL,VENUSTIANO,CARRANZA
CHIHUAHUA,JUAREZ	0.005	BAJA,CALIFORNIA,ENSENADA
CHIHUAHUA,JUAREZ	0.010	DISTRITO,FEDERAL,CUAUHTEMOC
CHIHUAHUA,JUAREZ	0.016	GUERRERO,ATOYAC,DE,ALVAREZ
CHIHUAHUA,JUAREZ	0.010	MEXICO,TLALNEPANTLA,DE,BAZ
CHIHUAHUA,JUAREZ	0.005	SONORA,CABORCA
CHIHUAHUA,JUAREZ	0.047	TAMAULIPAS,VALLE,HERMOSO
CHIHUAHUA,JUAREZ	0.005	CHIHUAHUA,OJINAGA
CHIHUAHUA,JUAREZ	0.005	GUERRERO,ZIRANDARO
CHIHUAHUA,JUAREZ	0.005	GUERRERO,AJUCHITLAN,DEL,PROGRESO
CHIHUAHUA,JUAREZ	0.010	SINALOA,ELOTA
CHIHUAHUA,JUAREZ	0.016	DISTRITO,FEDERAL,TLALPAN
CHIHUAHUA,JUAREZ	0.005	SONORA,GENERAL,PLUTARCO,ELIAS,CALLES
CHIHUAHUA,JUAREZ	0.010	CHIHUAHUA,URIQUE
CHIHUAHUA,JUAREZ	0.005	MEXICO,COACALCO,DE,BERRIOZABAL
CHIHUAHUA,JUAREZ	0.021	GUERRERO,QUECHULTENANGO
CHIHUAHUA,JUAREZ	0.058	SAN,LUIS,POTOSI,CIUDAD,VALLES
CHIHUAHUA,JUAREZ	0.005	JALISCO,PUERTO,VALLARTA
CHIHUAHUA,JUAREZ	0.005	SINALOA,CHOIX
CHIHUAHUA,JUAREZ	0.005	CHIHUAHUA,AHUMADA
CHIHUAHUA,JUAREZ	0.021	CHIHUAHUA,GUERRERO
CHIHUAHUA,JUAREZ	0.005	MEXICO,CUAUTITLAN,IZCALLI
CHIHUAHUA,JUAREZ	0.016	MORELOS,TEMIXCO
CHIHUAHUA,JUAREZ	0.016	CHIAPAS,TAPACHULA
CHIHUAHUA,JUAREZ	0.016	GUERRERO,TELOLOAPAN
CHIHUAHUA,JUAREZ	0.016	NUEVO,LEON,SAN,NICOLAS,DE,LOS,GARZA
CHIHUAHUA,JUAREZ	0.010	TAMAULIPAS,CIUDAD,MADERO
CHIHUAHUA,JUAREZ	0.031	MICHOACAN,TEPALCATEPEC
CHIHUAHUA,JUAREZ	0.005	NUEVO,LEON,SANTIAGO
CHIHUAHUA,JUAREZ	0.005	MICHOACAN,TANCITARO
CHIHUAHUA,JUAREZ	0.005	MEXICO,HUIXQUILUCAN
CHIHUAHUA,JUAREZ	0.005	MICHOACAN,LA,HUACANA
CHIHUAHUA,JUAREZ	0.005	SONORA,MAGDALENA
CHIHUAHUA,JUAREZ	0.021	CHIHUAHUA,GUACHOCHI
CHIHUAHUA,JUAREZ	0.010	NUEVO,LEON,SANTA,CATARINA
CHIHUAHUA,JUAREZ	0.021	COLIMA,MANZANILLO
CHIHUAHUA,JUAREZ	0.005	GUERRERO,OMETEPEC
CHIHUAHUA,JUAREZ	0.026	MEXICO,VALLE,DE,CHALCO,SOLIDARIDAD
CHIHUAHUA,JUAREZ	0.005	OAXACA,OAXACA,DE,JUAREZ
CHIHUAHUA,JUAREZ	0.010	CHIHUAHUA,SAUCILLO
CHIHUAHUA,JUAREZ	0.010	DURANGO,POANAS
CHIHUAHUA,JUAREZ	0.005	NUEVO,LEON,SAN,PEDRO,GARZA,GARCIA
CHIHUAHUA,JUAREZ	0.010	SONORA,SARIC
CHIHUAHUA,JUAREZ	0.005	VERACRUZ,ACAJETE
CHIHUAHUA,JUAREZ	0.010	JALISCO,TONALA
CHIHUAHUA,JUAREZ	0.021	SONORA,NAVOJOA
CHIHUAHUA,JUAREZ	0.016	NUEVO,LEON,CADEREYTA,JIMENEZ
CHIHUAHUA,JUAREZ	0.031	TAMAULIPAS,CAMARGO
CHIHUAHUA,JUAREZ	0.005	DISTRITO,FEDERAL,COYOACAN
CHIHUAHUA,JUAREZ	0.005	MEXICO,CHALCO
CHIHUAHUA,JUAREZ	0.005	CHIHUAHUA,BALLEZA
CHIHUAHUA,JUAREZ	0.005	CHIHUAHUA,JANOS
CHIHUAHUA,JUAREZ	0.021	DURANGO,TEPEHUANES
CHIHUAHUA,JUAREZ	0.005	GUERRERO,TLAPEHUALA
CHIHUAHUA,JUAREZ	0.005	CHIHUAHUA,AQUILES,SERDAN
CHIHUAHUA,JUAREZ	0.005	COAHUILA,MATAMOROS
CHIHUAHUA,JUAREZ	0.010	DURANGO,MEZQUITAL
CHIHUAHUA,JUAREZ	0.010	GUANAJUATO,PENJAMO
CHIHUAHUA,JUAREZ	0.010	GUANAJUATO,SAN,FRANCISCO,DEL,RINCON
CHIHUAHUA,JUAREZ	0.005	GUERRERO,TLAPA,DE,COMONFORT
CHIHUAHUA,JUAREZ	0.010	TAMAULIPAS,GUSTAVO,DIAZ,ORDAZ
CHIHUAHUA,JUAREZ	0.005	MEXICO,TEJUPILCO
CHIHUAHUA,JUAREZ	0.010	MEXICO,TEPOTZOTLAN
CHIHUAHUA,JUAREZ	0.005	CAMPECHE,CARMEN
CHIHUAHUA,JUAREZ	0.005	COLIMA,VILLA,DE,ALVAREZ
CHIHUAHUA,JUAREZ	0.021	MORELOS,CUAUTLA
CHIHUAHUA,JUAREZ	0.005	NAYARIT,BAHIA,DE,BANDERAS
CHIHUAHUA,JUAREZ	0.021	OAXACA,JUCHITAN,DE,ZARAGOZA
CHIHUAHUA,JUAREZ	0.010	CHIHUAHUA,CASAS,GRANDES
CHIHUAHUA,JUAREZ	0.010	NUEVO,LEON,CHINA
CHIHUAHUA,JUAREZ	0.010	DISTRITO,FEDERAL,AZCAPOTZALCO
CHIHUAHUA,JUAREZ	0.005	GUANAJUATO,SALAMANCA
CHIHUAHUA,JUAREZ	0.010	GUERRERO,EDUARDO,NERI
CHIHUAHUA,JUAREZ	0.005	CHIAPAS,PALENQUE
CHIHUAHUA,JUAREZ	0.068	JALISCO,JILOTLAN,DE,LOS,DOLORES
CHIHUAHUA,JUAREZ	0.005	MICHOACAN,ZIRACUARETIRO
CHIHUAHUA,JUAREZ	0.005	OAXACA,LOMA,BONITA
CHIHUAHUA,JUAREZ	0.037	COAHUILA,SAN,PEDRO
CHIHUAHUA,JUAREZ	0.010	GUERRERO,TEPECOACUILCO,DE,TRUJANO
CHIHUAHUA,JUAREZ	0.005	DISTRITO,FEDERAL,ALVARO,OBREGON
CHIHUAHUA,JUAREZ	0.021	SONORA,HUATABAMPO
CHIHUAHUA,JUAREZ	0.010	GUANAJUATO,SALVATIERRA
CHIHUAHUA,JUAREZ	0.005	JALISCO,ZAPOTLAN,EL,GRANDE
CHIHUAHUA,JUAREZ	0.005	TAMAULIPAS,ALTAMIRA
CHIHUAHUA,JUAREZ	0.005	MICHOACAN,HIDALGO
CHIHUAHUA,JUAREZ	0.016	QUINTANA,ROO,SOLIDARIDAD
CHIHUAHUA,JUAREZ	0.010	CHIHUAHUA,TEMOSACHIC
CHIHUAHUA,JUAREZ	0.031	DURANGO,GUADALUPE,VICTORIA
CHIHUAHUA,JUAREZ	0.016	SAN,LUIS,POTOSI,RIOVERDE
CHIHUAHUA,JUAREZ	0.005	CHIAPAS,BENEMERITO,DE,LAS,AMERICAS
CHIHUAHUA,JUAREZ	0.005	CHIHUAHUA,GRAN,MORELOS
CHIHUAHUA,JUAREZ	0.005	JALISCO,CIHUATLAN
CHIHUAHUA,JUAREZ	0.005	MICHOACAN,LA,PIEDAD
CHIHUAHUA,JUAREZ	0.010	VERACRUZ,COSAMALOAPAN,DE,CARPIO
CHIHUAHUA,JUAREZ	0.010	CHIHUAHUA,BUENAVENTURA
CHIHUAHUA,JUAREZ	0.005	MICHOACAN,BUENAVISTA
CHIHUAHUA,JUAREZ	0.005	VERACRUZ,XALAPA
CHIHUAHUA,JUAREZ	0.005	GUERRERO,BENITO,JUAREZ
CHIHUAHUA,JUAREZ	0.010	SONORA,GUAYMAS
CHIHUAHUA,JUAREZ	0.005	GUANAJUATO,JERECUARO
CHIHUAHUA,JUAREZ	0.005	VERACRUZ,ISLA
CHIHUAHUA,JUAREZ	0.005	CHIHUAHUA,CHINIPAS
CHIHUAHUA,JUAREZ	0.010	JALISCO,ATOTONILCO,EL,ALTO
CHIHUAHUA,JUAREZ	0.010	JALISCO,TALPA,DE,ALLENDE
CHIHUAHUA,JUAREZ	0.005	MEXICO,TEOTIHUACAN
CHIHUAHUA,JUAREZ	0.016	MICHOACAN,IXTLAN
CHIHUAHUA,JUAREZ	0.005	MICHOACAN,TARIMBARO
CHIHUAHUA,JUAREZ	0.005	NAYARIT,ROSAMORADA
CHIHUAHUA,JUAREZ	0.005	DURANGO,TLAHUALILO
CHIHUAHUA,JUAREZ	0.010	GUANAJUATO,COMONFORT
CHIHUAHUA,JUAREZ	0.005	MEXICO,CHICOLOAPAN
CHIHUAHUA,JUAREZ	0.016	MICHOACAN,PURUANDIRO
CHIHUAHUA,JUAREZ	0.005	GUANAJUATO,SAN,MIGUEL,DE,ALLENDE
CHIHUAHUA,JUAREZ	0.010	MEXICO,COYOTEPEC
CHIHUAHUA,JUAREZ	0.005	MEXICO,LERMA
CHIHUAHUA,JUAREZ	0.005	MICHOACAN,PARACHO
CHIHUAHUA,JUAREZ	0.005	MORELOS,TEPOZTLAN
CHIHUAHUA,JUAREZ	0.010	OAXACA,SANTIAGO,JAMILTEPEC
CHIHUAHUA,JUAREZ	0.016	HIDALGO,IXMIQUILPAN
CHIHUAHUA,JUAREZ	0.005	JALISCO,MAZAMITLA
CHIHUAHUA,JUAREZ	0.005	MEXICO,JUCHITEPEC
CHIHUAHUA,JUAREZ	0.005	MEXICO,MELCHOR,OCAMPO
CHIHUAHUA,JUAREZ	0.016	MEXICO,TLALMANALCO
CHIHUAHUA,JUAREZ	0.005	MORELOS,ZACATEPEC
CHIHUAHUA,JUAREZ	0.005	NUEVO,LEON,GARCIA
CHIHUAHUA,JUAREZ	0.005	GUERRERO,JUAN,R.,ESCUDERO
CHIHUAHUA,JUAREZ	0.005	SONORA,BENITO,JUAREZ
CHIHUAHUA,JUAREZ	0.005	HIDALGO,TEPEAPULCO
CHIHUAHUA,JUAREZ	0.005	MICHOACAN,ACUITZIO
CHIHUAHUA,JUAREZ	0.021	MICHOACAN,MARCOS,CASTELLANOS
CHIHUAHUA,JUAREZ	0.016	VERACRUZ,PUEBLO,VIEJO
CHIHUAHUA,JUAREZ	0.010	COLIMA,ARMERIA
CHIHUAHUA,JUAREZ	0.016	DURANGO,SANTA,CLARA
CHIHUAHUA,JUAREZ	0.005	GUERRERO,COCULA
CHIHUAHUA,JUAREZ	0.005	MEXICO,AMECAMECA
CHIHUAHUA,JUAREZ	0.010	MEXICO,APAXCO
CHIHUAHUA,JUAREZ	0.005	MORELOS,YECAPIXTLA
CHIHUAHUA,JUAREZ	0.005	SAN,LUIS,POTOSI,EBANO
CHIHUAHUA,JUAREZ	0.010	TABASCO,NACAJUCA
CHIHUAHUA,JUAREZ	0.005	TAMAULIPAS,GÜEMEZ
CHIHUAHUA,JUAREZ	0.026	ZACATECAS,SOMBRERETE
CHIHUAHUA,JUAREZ	0.005	GUERRERO,JUCHITAN
CHIHUAHUA,JUAREZ	0.010	HIDALGO,EPAZOYUCAN
CHIHUAHUA,JUAREZ	0.010	JALISCO,TAPALPA
CHIHUAHUA,JUAREZ	0.010	NAYARIT,COMPOSTELA
CHIHUAHUA,JUAREZ	0.021	OAXACA,TLALIXTAC,DE,CABRERA
CHIHUAHUA,JUAREZ	0.005	TABASCO,CENTLA
CHIHUAHUA,JUAREZ	0.005	TLAXCALA,TLAXCALA
CHIHUAHUA,JUAREZ	0.005	COLIMA,COMALA
CHIHUAHUA,JUAREZ	0.005	MEXICO,HUEHUETOCA
CHIHUAHUA,JUAREZ	0.010	MEXICO,IXTLAHUACA
CHIHUAHUA,JUAREZ	0.005	MICHOACAN,ALVARO,OBREGON
CHIHUAHUA,JUAREZ	0.010	NAYARIT,RUIZ
CHIHUAHUA,JUAREZ	0.005	OAXACA,ASUNCION,IXTALTEPEC
CHIHUAHUA,JUAREZ	0.016	OAXACA,SANTA,MARIA,ZOQUITLAN
CHIHUAHUA,JUAREZ	0.010	OAXACA,SANTIAGO,TETEPEC
CHIHUAHUA,JUAREZ	0.016	PUEBLA,GUADALUPE
CHIHUAHUA,JUAREZ	0.005	PUEBLA,QUECHOLAC
CHIHUAHUA,JUAREZ	0.005	PUEBLA,SAN,PEDRO,CHOLULA
CHIHUAHUA,JUAREZ	0.005	SAN,LUIS,POTOSI,TANCANHUITZ
CHIHUAHUA,JUAREZ	0.005	TAMAULIPAS,CASAS
CHIHUAHUA,JUAREZ	0.005	VERACRUZ,LAS,CHOAPAS
CHIHUAHUA,JUAREZ	0.005	VERACRUZ,PASO,DEL,MACHO
CHIHUAHUA,JUAREZ	0.010	VERACRUZ,YANGA
CHIHUAHUA,JUAREZ	0.005	HIDALGO,CUAUTEPEC,DE,HINOJOSA
CHIHUAHUA,JUAREZ	0.005	JALISCO,MEXTICACAN
CHIHUAHUA,JUAREZ	0.005	JALISCO,TALA
CHIHUAHUA,JUAREZ	0.010	JALISCO,VILLA,HIDALGO
CHIHUAHUA,JUAREZ	0.010	MEXICO,ISIDRO,FABELA
CHIHUAHUA,JUAREZ	0.010	NUEVO,LEON,PARAS
CHIHUAHUA,JUAREZ	0.010	SAN,LUIS,POTOSI,VILLA,DE,RAMOS
CHIHUAHUA,JUAREZ	0.005	TAMAULIPAS,LLERA
CHIHUAHUA,JUAREZ	0.010	ZACATECAS,PANUCO
CHIHUAHUA,JUAREZ	0.005	CHIAPAS,EL,BOSQUE
CHIHUAHUA,JUAREZ	0.005	CHIAPAS,JUAREZ
CHIHUAHUA,JUAREZ	0.005	COAHUILA,FRONTERA
CHIHUAHUA,JUAREZ	0.005	MORELOS,TETECALA
CHIHUAHUA,JUAREZ	0.005	OAXACA,MARTIRES,DE,TACUBAYA
CHIHUAHUA,JUAREZ	0.005	OAXACA,SANTA,CATARINA,JUQUILA
CHIHUAHUA,JUAREZ	0.005	PUEBLA,CHICONCUAUTLA
CHIHUAHUA,JUAREZ	0.005	PUEBLA,COHUECAN
CHIHUAHUA,JUAREZ	0.005	PUEBLA,NICOLAS,BRAVO
CHIHUAHUA,JUAREZ	0.005	PUEBLA,TEPEACA
SINALOA,CULIACAN	0.019	BAJA,CALIFORNIA,TIJUANA
SINALOA,CULIACAN	0.028	CHIHUAHUA,CHIHUAHUA
SINALOA,CULIACAN	0.007	COAHUILA,TORREON
SINALOA,CULIACAN	0.022	SINALOA,MAZATLAN
SINALOA,CULIACAN	0.022	SONORA,NOGALES
SINALOA,CULIACAN	0.018	NUEVO,LEON,MONTERREY
SINALOA,CULIACAN	0.009	NAYARIT,TEPIC
SINALOA,CULIACAN	0.005	SINALOA,SALVADOR,ALVARADO
SINALOA,CULIACAN	0.010	TAMAULIPAS,SAN,FERNANDO
SINALOA,CULIACAN	0.005	GUERRERO,CHILPANCINGO,DE,LOS,BRAVO
SINALOA,CULIACAN	0.008	MEXICO,NEZAHUALCOYOTL
SINALOA,CULIACAN	0.005	MICHOACAN,APATZINGAN
SINALOA,CULIACAN	0.011	CHIHUAHUA,GUADALUPE
SINALOA,CULIACAN	0.007	BAJA,CALIFORNIA,MEXICALI
SINALOA,CULIACAN	0.005	MICHOACAN,LAZARO,CARDENAS
SINALOA,CULIACAN	0.007	SINALOA,ANGOSTURA
SINALOA,CULIACAN	0.009	TAMAULIPAS,VALLE,HERMOSO
SINALOA,CULIACAN	0.011	SAN,LUIS,POTOSI,CIUDAD,VALLES
SINALOA,CULIACAN	0.006	MICHOACAN,TEPALCATEPEC
SINALOA,CULIACAN	0.005	MEXICO,VALLE,DE,CHALCO,SOLIDARIDAD
SINALOA,CULIACAN	0.006	TAMAULIPAS,CAMARGO
SINALOA,CULIACAN	0.013	JALISCO,JILOTLAN,DE,LOS,DOLORES
SINALOA,CULIACAN	0.007	COAHUILA,SAN,PEDRO
SINALOA,CULIACAN	0.006	DURANGO,GUADALUPE,VICTORIA
SINALOA,CULIACAN	0.005	ZACATECAS,SOMBRERETE
BAJA,CALIFORNIA,TIJUANA	0.018	CHIHUAHUA,CHIHUAHUA
BAJA,CALIFORNIA,TIJUANA	0.014	SINALOA,MAZATLAN
BAJA,CALIFORNIA,TIJUANA	0.014	SONORA,NOGALES
BAJA,CALIFORNIA,TIJUANA	0.011	NUEVO,LEON,MONTERREY
BAJA,CALIFORNIA,TIJUANA	0.006	NAYARIT,TEPIC
BAJA,CALIFORNIA,TIJUANA	0.007	TAMAULIPAS,SAN,FERNANDO
BAJA,CALIFORNIA,TIJUANA	0.005	MEXICO,NEZAHUALCOYOTL
BAJA,CALIFORNIA,TIJUANA	0.007	CHIHUAHUA,GUADALUPE
BAJA,CALIFORNIA,TIJUANA	0.006	TAMAULIPAS,VALLE,HERMOSO
BAJA,CALIFORNIA,TIJUANA	0.007	SAN,LUIS,POTOSI,CIUDAD,VALLES
BAJA,CALIFORNIA,TIJUANA	0.009	JALISCO,JILOTLAN,DE,LOS,DOLORES
CHIHUAHUA,CHIHUAHUA	0.007	COAHUILA,TORREON
CHIHUAHUA,CHIHUAHUA	0.021	SINALOA,MAZATLAN
CHIHUAHUA,CHIHUAHUA	0.021	SONORA,NOGALES
CHIHUAHUA,CHIHUAHUA	0.017	NUEVO,LEON,MONTERREY
CHIHUAHUA,CHIHUAHUA	0.009	NAYARIT,TEPIC
CHIHUAHUA,CHIHUAHUA	0.005	SINALOA,SALVADOR,ALVARADO
CHIHUAHUA,CHIHUAHUA	0.010	TAMAULIPAS,SAN,FERNANDO
CHIHUAHUA,CHIHUAHUA	0.005	GUERRERO,CHILPANCINGO,DE,LOS,BRAVO
CHIHUAHUA,CHIHUAHUA	0.008	MEXICO,NEZAHUALCOYOTL
CHIHUAHUA,CHIHUAHUA	0.005	MICHOACAN,APATZINGAN
CHIHUAHUA,CHIHUAHUA	0.011	CHIHUAHUA,GUADALUPE
CHIHUAHUA,CHIHUAHUA	0.007	BAJA,CALIFORNIA,MEXICALI
CHIHUAHUA,CHIHUAHUA	0.005	MICHOACAN,LAZARO,CARDENAS
CHIHUAHUA,CHIHUAHUA	0.007	SINALOA,ANGOSTURA
CHIHUAHUA,CHIHUAHUA	0.009	TAMAULIPAS,VALLE,HERMOSO
CHIHUAHUA,CHIHUAHUA	0.011	SAN,LUIS,POTOSI,CIUDAD,VALLES
CHIHUAHUA,CHIHUAHUA	0.006	MICHOACAN,TEPALCATEPEC
CHIHUAHUA,CHIHUAHUA	0.005	MEXICO,VALLE,DE,CHALCO,SOLIDARIDAD
CHIHUAHUA,CHIHUAHUA	0.006	TAMAULIPAS,CAMARGO
CHIHUAHUA,CHIHUAHUA	0.013	JALISCO,JILOTLAN,DE,LOS,DOLORES
CHIHUAHUA,CHIHUAHUA	0.007	COAHUILA,SAN,PEDRO
CHIHUAHUA,CHIHUAHUA	0.006	DURANGO,GUADALUPE,VICTORIA
CHIHUAHUA,CHIHUAHUA	0.005	ZACATECAS,SOMBRERETE
GUERRERO,ACAPULCO,DE,JUAREZ	0.009	CHIHUAHUA,ASCENSION
GUERRERO,ACAPULCO,DE,JUAREZ	0.008	TAMAULIPAS,MIER
GUERRERO,ACAPULCO,DE,JUAREZ	0.006	TAMAULIPAS,JIMENEZ
COAHUILA,TORREON	0.005	SINALOA,MAZATLAN
COAHUILA,TORREON	0.005	SONORA,NOGALES
SINALOA,MAZATLAN	0.016	SONORA,NOGALES
SINALOA,MAZATLAN	0.013	NUEVO,LEON,MONTERREY
SINALOA,MAZATLAN	0.007	NAYARIT,TEPIC
SINALOA,MAZATLAN	0.008	TAMAULIPAS,SAN,FERNANDO
SINALOA,MAZATLAN	0.006	MEXICO,NEZAHUALCOYOTL
SINALOA,MAZATLAN	0.009	CHIHUAHUA,GUADALUPE
SINALOA,MAZATLAN	0.005	BAJA,CALIFORNIA,MEXICALI
SINALOA,MAZATLAN	0.005	SINALOA,ANGOSTURA
SINALOA,MAZATLAN	0.007	TAMAULIPAS,VALLE,HERMOSO
SINALOA,MAZATLAN	0.009	SAN,LUIS,POTOSI,CIUDAD,VALLES
SINALOA,MAZATLAN	0.010	JALISCO,JILOTLAN,DE,LOS,DOLORES
SINALOA,MAZATLAN	0.005	COAHUILA,SAN,PEDRO
SONORA,NOGALES	0.013	NUEVO,LEON,MONTERREY
SONORA,NOGALES	0.007	NAYARIT,TEPIC
SONORA,NOGALES	0.008	TAMAULIPAS,SAN,FERNANDO
SONORA,NOGALES	0.006	MEXICO,NEZAHUALCOYOTL
SONORA,NOGALES	0.009	CHIHUAHUA,GUADALUPE
SONORA,NOGALES	0.005	BAJA,CALIFORNIA,MEXICALI
SONORA,NOGALES	0.005	SINALOA,ANGOSTURA
SONORA,NOGALES	0.007	TAMAULIPAS,VALLE,HERMOSO
SONORA,NOGALES	0.009	SAN,LUIS,POTOSI,CIUDAD,VALLES
SONORA,NOGALES	0.010	JALISCO,JILOTLAN,DE,LOS,DOLORES
SONORA,NOGALES	0.005	COAHUILA,SAN,PEDRO
NUEVO,LEON,MONTERREY	0.006	NAYARIT,TEPIC
NUEVO,LEON,MONTERREY	0.006	TAMAULIPAS,SAN,FERNANDO
NUEVO,LEON,MONTERREY	0.005	MEXICO,NEZAHUALCOYOTL
NUEVO,LEON,MONTERREY	0.007	CHIHUAHUA,GUADALUPE
NUEVO,LEON,MONTERREY	0.006	TAMAULIPAS,VALLE,HERMOSO
NUEVO,LEON,MONTERREY	0.007	SAN,LUIS,POTOSI,CIUDAD,VALLES
NUEVO,LEON,MONTERREY	0.008	JALISCO,JILOTLAN,DE,LOS,DOLORES
JALISCO,ZAPOPAN	0.006	CHIHUAHUA,ASCENSION
JALISCO,ZAPOPAN	0.005	TAMAULIPAS,MIER
CHIHUAHUA,GUADALUPE	0.005	JALISCO,JILOTLAN,DE,LOS,DOLORES
TAMAULIPAS,MATAMOROS	0.007	CHIHUAHUA,ASCENSION
TAMAULIPAS,MATAMOROS	0.006	TAMAULIPAS,MIER
CHIHUAHUA,ASCENSION	0.011	TAMAULIPAS,MIER
CHIHUAHUA,ASCENSION	0.006	TAMAULIPAS,TAMPICO
CHIHUAHUA,ASCENSION	0.007	NAYARIT,XALISCO
CHIHUAHUA,ASCENSION	0.007	NAYARIT,ACAPONETA
CHIHUAHUA,ASCENSION	0.009	TAMAULIPAS,JIMENEZ
TAMAULIPAS,MIER	0.005	TAMAULIPAS,TAMPICO
TAMAULIPAS,MIER	0.006	NAYARIT,XALISCO
TAMAULIPAS,MIER	0.006	NAYARIT,ACAPONETA
TAMAULIPAS,MIER	0.008	TAMAULIPAS,JIMENEZ
SAN,LUIS,POTOSI,CIUDAD,VALLES	0.005	JALISCO,JILOTLAN,DE,LOS,DOLORES
