# Supplementary material for: Analysis of México’s Narco-War Network (2007–2011)
Source: PLoS One. 2015 May 18;10(5):e0126503. doi: 10.1371/journal.pone.0126503 (PMC4436224; doi:10.1371/journal.pone.0126503)
Supplement: S1 Compressed file — Each file contains all the correlations above certain threshold (indicated in the name of the file), during a particular month (also indicated in the name of the file). The file names have the value of θ followed by the number of the i th month, starting from January of 2007 until Sept. 2011. (ZIP) [file pone.0126503.s004.zip › Correlations_by_month/0.005__47.sif]

CHIHUAHUA,JUAREZ	0.011	SINALOA,CULIACAN
CHIHUAHUA,JUAREZ	0.006	CHIHUAHUA,CHIHUAHUA
CHIHUAHUA,JUAREZ	0.006	DURANGO,GOMEZ,PALACIO
CHIHUAHUA,JUAREZ	0.012	COAHUILA,TORREON
CHIHUAHUA,JUAREZ	0.041	SINALOA,MAZATLAN
CHIHUAHUA,JUAREZ	0.006	SONORA,NOGALES
CHIHUAHUA,JUAREZ	0.006	SINALOA,NAVOLATO
CHIHUAHUA,JUAREZ	0.010	NUEVO,LEON,MONTERREY
CHIHUAHUA,JUAREZ	0.006	TAMAULIPAS,REYNOSA
CHIHUAHUA,JUAREZ	0.010	MEXICO,NEZAHUALCOYOTL
CHIHUAHUA,JUAREZ	0.011	MICHOACAN,APATZINGAN
CHIHUAHUA,JUAREZ	0.007	GUERRERO,PUNGARABATO
CHIHUAHUA,JUAREZ	0.006	DURANGO,SANTIAGO,PAPASQUIARO
CHIHUAHUA,JUAREZ	0.006	CHIHUAHUA,DELICIAS
CHIHUAHUA,JUAREZ	0.006	QUINTANA,ROO,BENITO,JUAREZ
CHIHUAHUA,JUAREZ	0.008	TAMAULIPAS,VALLE,HERMOSO
CHIHUAHUA,JUAREZ	0.006	DISTRITO,FEDERAL,TLALPAN
CHIHUAHUA,JUAREZ	0.006	SONORA,GENERAL,PLUTARCO,ELIAS,CALLES
CHIHUAHUA,JUAREZ	0.009	CHIHUAHUA,URIQUE
CHIHUAHUA,JUAREZ	0.015	NUEVO,LEON,APODACA
CHIHUAHUA,JUAREZ	0.008	CHIHUAHUA,RIVA,PALACIO
CHIHUAHUA,JUAREZ	0.016	JALISCO,TECALITLAN
CHIHUAHUA,JUAREZ	0.006	CHIHUAHUA,JANOS
CHIHUAHUA,JUAREZ	0.007	TAMAULIPAS,GUSTAVO,DIAZ,ORDAZ
CHIHUAHUA,JUAREZ	0.006	GUERRERO,EDUARDO,NERI
CHIHUAHUA,JUAREZ	0.007	GUERRERO,LEONARDO,BRAVO
CHIHUAHUA,JUAREZ	0.007	GUERRERO,TEPECOACUILCO,DE,TRUJANO
CHIHUAHUA,JUAREZ	0.006	CHIHUAHUA,BATOPILAS
CHIHUAHUA,JUAREZ	0.006	NAYARIT,TECUALA
CHIHUAHUA,JUAREZ	0.009	VERACRUZ,TEMPOAL
CHIHUAHUA,JUAREZ	0.006	SAN,LUIS,POTOSI,CIUDAD,DEL,MAIZ
SINALOA,CULIACAN	0.008	CHIHUAHUA,CHIHUAHUA
SINALOA,CULIACAN	0.008	DURANGO,GOMEZ,PALACIO
SINALOA,CULIACAN	0.018	COAHUILA,TORREON
SINALOA,CULIACAN	0.058	SINALOA,MAZATLAN
SINALOA,CULIACAN	0.008	SONORA,NOGALES
SINALOA,CULIACAN	0.008	SINALOA,NAVOLATO
SINALOA,CULIACAN	0.015	NUEVO,LEON,MONTERREY
SINALOA,CULIACAN	0.006	MICHOACAN,MORELIA
SINALOA,CULIACAN	0.008	TAMAULIPAS,REYNOSA
SINALOA,CULIACAN	0.006	TAMAULIPAS,SAN,FERNANDO
SINALOA,CULIACAN	0.015	MEXICO,NEZAHUALCOYOTL
SINALOA,CULIACAN	0.016	MICHOACAN,APATZINGAN
SINALOA,CULIACAN	0.010	GUERRERO,PUNGARABATO
SINALOA,CULIACAN	0.008	DURANGO,SANTIAGO,PAPASQUIARO
SINALOA,CULIACAN	0.008	CHIHUAHUA,DELICIAS
SINALOA,CULIACAN	0.008	QUINTANA,ROO,BENITO,JUAREZ
SINALOA,CULIACAN	0.006	CHIHUAHUA,JIMENEZ
SINALOA,CULIACAN	0.011	TAMAULIPAS,VALLE,HERMOSO
SINALOA,CULIACAN	0.008	DISTRITO,FEDERAL,TLALPAN
SINALOA,CULIACAN	0.008	SONORA,GENERAL,PLUTARCO,ELIAS,CALLES
SINALOA,CULIACAN	0.013	CHIHUAHUA,URIQUE
SINALOA,CULIACAN	0.021	NUEVO,LEON,APODACA
SINALOA,CULIACAN	0.006	CHIHUAHUA,GUACHOCHI
SINALOA,CULIACAN	0.011	CHIHUAHUA,RIVA,PALACIO
SINALOA,CULIACAN	0.023	JALISCO,TECALITLAN
SINALOA,CULIACAN	0.006	SONORA,NAVOJOA
SINALOA,CULIACAN	0.008	CHIHUAHUA,JANOS
SINALOA,CULIACAN	0.010	TAMAULIPAS,GUSTAVO,DIAZ,ORDAZ
SINALOA,CULIACAN	0.006	GUERRERO,GENERAL,HELIODORO,CASTILLO
SINALOA,CULIACAN	0.008	GUERRERO,EDUARDO,NERI
SINALOA,CULIACAN	0.010	GUERRERO,LEONARDO,BRAVO
SINALOA,CULIACAN	0.010	GUERRERO,TEPECOACUILCO,DE,TRUJANO
SINALOA,CULIACAN	0.008	CHIHUAHUA,BATOPILAS
SINALOA,CULIACAN	0.006	CHIHUAHUA,GUAZAPARES
SINALOA,CULIACAN	0.008	NAYARIT,TECUALA
SINALOA,CULIACAN	0.013	VERACRUZ,TEMPOAL
SINALOA,CULIACAN	0.008	SAN,LUIS,POTOSI,CIUDAD,DEL,MAIZ
SINALOA,CULIACAN	0.006	VERACRUZ,TANTOYUCA
SINALOA,CULIACAN	0.006	VERACRUZ,TAMPICO,ALTO
SINALOA,CULIACAN	0.006	SAN,LUIS,POTOSI,EBANO
BAJA,CALIFORNIA,TIJUANA	0.031	GUERRERO,ACAPULCO,DE,JUAREZ
BAJA,CALIFORNIA,TIJUANA	0.010	SINALOA,AHOME
BAJA,CALIFORNIA,TIJUANA	0.014	CHIHUAHUA,HIDALGO,DEL,PARRAL
BAJA,CALIFORNIA,TIJUANA	0.006	DURANGO,LERDO
BAJA,CALIFORNIA,TIJUANA	0.012	MORELOS,CUERNAVACA
BAJA,CALIFORNIA,TIJUANA	0.029	JALISCO,ZAPOPAN
BAJA,CALIFORNIA,TIJUANA	0.012	TAMAULIPAS,MATAMOROS
BAJA,CALIFORNIA,TIJUANA	0.006	CHIHUAHUA,GUADALUPE,Y,CALVO
BAJA,CALIFORNIA,TIJUANA	0.008	TAMAULIPAS,MIGUEL,ALEMAN
BAJA,CALIFORNIA,TIJUANA	0.018	GUERRERO,TECPAN,DE,GALEANA
BAJA,CALIFORNIA,TIJUANA	0.016	CHIHUAHUA,ASCENSION
BAJA,CALIFORNIA,TIJUANA	0.041	TAMAULIPAS,MIER
BAJA,CALIFORNIA,TIJUANA	0.006	SINALOA,EL,FUERTE
BAJA,CALIFORNIA,TIJUANA	0.006	NUEVO,LEON,GUADALUPE
BAJA,CALIFORNIA,TIJUANA	0.025	TAMAULIPAS,TAMPICO
BAJA,CALIFORNIA,TIJUANA	0.006	MEXICO,NAUCALPAN,DE,JUAREZ
BAJA,CALIFORNIA,TIJUANA	0.006	MEXICO,TULTITLAN
BAJA,CALIFORNIA,TIJUANA	0.021	NAYARIT,XALISCO
BAJA,CALIFORNIA,TIJUANA	0.006	GUANAJUATO,LEON
BAJA,CALIFORNIA,TIJUANA	0.008	DURANGO,VICENTE,GUERRERO
BAJA,CALIFORNIA,TIJUANA	0.010	MEXICO,TECAMAC
BAJA,CALIFORNIA,TIJUANA	0.016	TAMAULIPAS,GUERRERO
BAJA,CALIFORNIA,TIJUANA	0.010	SAN,LUIS,POTOSI,SAN,LUIS,POTOSI
BAJA,CALIFORNIA,TIJUANA	0.010	CHIHUAHUA,MATAMOROS
BAJA,CALIFORNIA,TIJUANA	0.008	OAXACA,SAN,JUAN,BAUTISTA,TUXTEPEC
BAJA,CALIFORNIA,TIJUANA	0.008	SINALOA,CONCORDIA
BAJA,CALIFORNIA,TIJUANA	0.010	MICHOACAN,ZAMORA
BAJA,CALIFORNIA,TIJUANA	0.006	MEXICO,IXTAPALUCA
BAJA,CALIFORNIA,TIJUANA	0.006	GUERRERO,APAXTLA
BAJA,CALIFORNIA,TIJUANA	0.008	NAYARIT,ACAPONETA
BAJA,CALIFORNIA,TIJUANA	0.008	GUERRERO,COAHUAYUTLA,DE,JOSE,MARIA,IZAZAGA
BAJA,CALIFORNIA,TIJUANA	0.006	JALISCO,EL,SALTO
BAJA,CALIFORNIA,TIJUANA	0.014	VERACRUZ,PANUCO
BAJA,CALIFORNIA,TIJUANA	0.008	MICHOACAN,PATZCUARO
BAJA,CALIFORNIA,TIJUANA	0.012	TAMAULIPAS,HIDALGO
BAJA,CALIFORNIA,TIJUANA	0.019	TAMAULIPAS,EL,MANTE
BAJA,CALIFORNIA,TIJUANA	0.008	COAHUILA,SALTILLO
BAJA,CALIFORNIA,TIJUANA	0.006	MORELOS,PUENTE,DE,IXTLA
BAJA,CALIFORNIA,TIJUANA	0.021	TAMAULIPAS,JIMENEZ
BAJA,CALIFORNIA,TIJUANA	0.006	JALISCO,LAGOS,DE,MORENO
BAJA,CALIFORNIA,TIJUANA	0.014	TAMAULIPAS,ABASOLO
BAJA,CALIFORNIA,TIJUANA	0.006	ZACATECAS,CHALCHIHUITES
BAJA,CALIFORNIA,TIJUANA	0.008	JALISCO,CHAPALA
BAJA,CALIFORNIA,TIJUANA	0.010	MEXICO,SULTEPEC
BAJA,CALIFORNIA,TIJUANA	0.006	OAXACA,SAN,FRANCISCO,IXHUATAN
BAJA,CALIFORNIA,TIJUANA	0.010	JALISCO,HUEJUCAR
BAJA,CALIFORNIA,TIJUANA	0.006	DISTRITO,FEDERAL,MILPA,ALTA
BAJA,CALIFORNIA,TIJUANA	0.008	JALISCO,TONAYA
CHIHUAHUA,CHIHUAHUA	0.009	COAHUILA,TORREON
CHIHUAHUA,CHIHUAHUA	0.029	SINALOA,MAZATLAN
CHIHUAHUA,CHIHUAHUA	0.007	NUEVO,LEON,MONTERREY
CHIHUAHUA,CHIHUAHUA	0.007	MEXICO,NEZAHUALCOYOTL
CHIHUAHUA,CHIHUAHUA	0.008	MICHOACAN,APATZINGAN
CHIHUAHUA,CHIHUAHUA	0.006	TAMAULIPAS,VALLE,HERMOSO
CHIHUAHUA,CHIHUAHUA	0.006	CHIHUAHUA,URIQUE
CHIHUAHUA,CHIHUAHUA	0.011	NUEVO,LEON,APODACA
CHIHUAHUA,CHIHUAHUA	0.006	CHIHUAHUA,RIVA,PALACIO
CHIHUAHUA,CHIHUAHUA	0.011	JALISCO,TECALITLAN
CHIHUAHUA,CHIHUAHUA	0.006	VERACRUZ,TEMPOAL
GUERRERO,ACAPULCO,DE,JUAREZ	0.013	SINALOA,AHOME
GUERRERO,ACAPULCO,DE,JUAREZ	0.005	NAYARIT,TEPIC
GUERRERO,ACAPULCO,DE,JUAREZ	0.005	SINALOA,GUASAVE
GUERRERO,ACAPULCO,DE,JUAREZ	0.018	CHIHUAHUA,HIDALGO,DEL,PARRAL
GUERRERO,ACAPULCO,DE,JUAREZ	0.008	DURANGO,LERDO
GUERRERO,ACAPULCO,DE,JUAREZ	0.016	MORELOS,CUERNAVACA
GUERRERO,ACAPULCO,DE,JUAREZ	0.039	JALISCO,ZAPOPAN
GUERRERO,ACAPULCO,DE,JUAREZ	0.016	TAMAULIPAS,MATAMOROS
GUERRERO,ACAPULCO,DE,JUAREZ	0.008	CHIHUAHUA,GUADALUPE,Y,CALVO
GUERRERO,ACAPULCO,DE,JUAREZ	0.010	TAMAULIPAS,MIGUEL,ALEMAN
GUERRERO,ACAPULCO,DE,JUAREZ	0.023	GUERRERO,TECPAN,DE,GALEANA
GUERRERO,ACAPULCO,DE,JUAREZ	0.005	SONORA,HERMOSILLO
GUERRERO,ACAPULCO,DE,JUAREZ	0.021	CHIHUAHUA,ASCENSION
GUERRERO,ACAPULCO,DE,JUAREZ	0.005	SINALOA,MOCORITO
GUERRERO,ACAPULCO,DE,JUAREZ	0.005	SINALOA,BADIRAGUATO
GUERRERO,ACAPULCO,DE,JUAREZ	0.054	TAMAULIPAS,MIER
GUERRERO,ACAPULCO,DE,JUAREZ	0.008	SINALOA,EL,FUERTE
GUERRERO,ACAPULCO,DE,JUAREZ	0.008	NUEVO,LEON,GUADALUPE
GUERRERO,ACAPULCO,DE,JUAREZ	0.034	TAMAULIPAS,TAMPICO
GUERRERO,ACAPULCO,DE,JUAREZ	0.005	CHIHUAHUA,MEOQUI
GUERRERO,ACAPULCO,DE,JUAREZ	0.008	MEXICO,NAUCALPAN,DE,JUAREZ
GUERRERO,ACAPULCO,DE,JUAREZ	0.008	MEXICO,TULTITLAN
GUERRERO,ACAPULCO,DE,JUAREZ	0.029	NAYARIT,XALISCO
GUERRERO,ACAPULCO,DE,JUAREZ	0.005	DISTRITO,FEDERAL,VENUSTIANO,CARRANZA
GUERRERO,ACAPULCO,DE,JUAREZ	0.008	GUANAJUATO,LEON
GUERRERO,ACAPULCO,DE,JUAREZ	0.010	DURANGO,VICENTE,GUERRERO
GUERRERO,ACAPULCO,DE,JUAREZ	0.013	MEXICO,TECAMAC
GUERRERO,ACAPULCO,DE,JUAREZ	0.021	TAMAULIPAS,GUERRERO
GUERRERO,ACAPULCO,DE,JUAREZ	0.013	SAN,LUIS,POTOSI,SAN,LUIS,POTOSI
GUERRERO,ACAPULCO,DE,JUAREZ	0.005	TAMAULIPAS,CIUDAD,MADERO
GUERRERO,ACAPULCO,DE,JUAREZ	0.013	CHIHUAHUA,MATAMOROS
GUERRERO,ACAPULCO,DE,JUAREZ	0.010	OAXACA,SAN,JUAN,BAUTISTA,TUXTEPEC
GUERRERO,ACAPULCO,DE,JUAREZ	0.010	SINALOA,CONCORDIA
GUERRERO,ACAPULCO,DE,JUAREZ	0.013	MICHOACAN,ZAMORA
GUERRERO,ACAPULCO,DE,JUAREZ	0.005	NUEVO,LEON,SANTA,CATARINA
GUERRERO,ACAPULCO,DE,JUAREZ	0.008	MEXICO,IXTAPALUCA
GUERRERO,ACAPULCO,DE,JUAREZ	0.008	GUERRERO,APAXTLA
GUERRERO,ACAPULCO,DE,JUAREZ	0.010	NAYARIT,ACAPONETA
GUERRERO,ACAPULCO,DE,JUAREZ	0.010	GUERRERO,COAHUAYUTLA,DE,JOSE,MARIA,IZAZAGA
GUERRERO,ACAPULCO,DE,JUAREZ	0.008	JALISCO,EL,SALTO
GUERRERO,ACAPULCO,DE,JUAREZ	0.018	VERACRUZ,PANUCO
GUERRERO,ACAPULCO,DE,JUAREZ	0.010	MICHOACAN,PATZCUARO
GUERRERO,ACAPULCO,DE,JUAREZ	0.016	TAMAULIPAS,HIDALGO
GUERRERO,ACAPULCO,DE,JUAREZ	0.005	MORELOS,JOJUTLA
GUERRERO,ACAPULCO,DE,JUAREZ	0.026	TAMAULIPAS,EL,MANTE
GUERRERO,ACAPULCO,DE,JUAREZ	0.010	COAHUILA,SALTILLO
GUERRERO,ACAPULCO,DE,JUAREZ	0.005	GUERRERO,CUAJINICUILAPA
GUERRERO,ACAPULCO,DE,JUAREZ	0.005	MEXICO,ATIZAPAN,DE,ZARAGOZA
GUERRERO,ACAPULCO,DE,JUAREZ	0.008	MORELOS,PUENTE,DE,IXTLA
GUERRERO,ACAPULCO,DE,JUAREZ	0.029	TAMAULIPAS,JIMENEZ
GUERRERO,ACAPULCO,DE,JUAREZ	0.005	MICHOACAN,TANHUATO
GUERRERO,ACAPULCO,DE,JUAREZ	0.005	TABASCO,TENOSIQUE
GUERRERO,ACAPULCO,DE,JUAREZ	0.005	JALISCO,LA,BARCA
GUERRERO,ACAPULCO,DE,JUAREZ	0.008	JALISCO,LAGOS,DE,MORENO
GUERRERO,ACAPULCO,DE,JUAREZ	0.005	JALISCO,OCOTLAN
GUERRERO,ACAPULCO,DE,JUAREZ	0.018	TAMAULIPAS,ABASOLO
GUERRERO,ACAPULCO,DE,JUAREZ	0.005	GUANAJUATO,VALLE,DE,SANTIAGO
GUERRERO,ACAPULCO,DE,JUAREZ	0.005	MICHOACAN,TURICATO
GUERRERO,ACAPULCO,DE,JUAREZ	0.005	MORELOS,EMILIANO,ZAPATA
GUERRERO,ACAPULCO,DE,JUAREZ	0.008	ZACATECAS,CHALCHIHUITES
GUERRERO,ACAPULCO,DE,JUAREZ	0.005	NAYARIT,SAN,BLAS
GUERRERO,ACAPULCO,DE,JUAREZ	0.005	GUANAJUATO,TARIMORO
GUERRERO,ACAPULCO,DE,JUAREZ	0.005	JALISCO,ATOTONILCO,EL,ALTO
GUERRERO,ACAPULCO,DE,JUAREZ	0.005	NUEVO,LEON,GENERAL,TERAN
GUERRERO,ACAPULCO,DE,JUAREZ	0.010	JALISCO,CHAPALA
GUERRERO,ACAPULCO,DE,JUAREZ	0.005	HIDALGO,TULA,DE,ALLENDE
GUERRERO,ACAPULCO,DE,JUAREZ	0.013	MEXICO,SULTEPEC
GUERRERO,ACAPULCO,DE,JUAREZ	0.005	SAN,LUIS,POTOSI,SOLEDAD,DE,GRACIANO,SANCHEZ
GUERRERO,ACAPULCO,DE,JUAREZ	0.008	OAXACA,SAN,FRANCISCO,IXHUATAN
GUERRERO,ACAPULCO,DE,JUAREZ	0.013	JALISCO,HUEJUCAR
GUERRERO,ACAPULCO,DE,JUAREZ	0.008	DISTRITO,FEDERAL,MILPA,ALTA
GUERRERO,ACAPULCO,DE,JUAREZ	0.010	JALISCO,TONAYA
GUERRERO,ACAPULCO,DE,JUAREZ	0.005	TABASCO,JALPA,DE,MENDEZ
GUERRERO,ACAPULCO,DE,JUAREZ	0.005	VERACRUZ,SANTIAGO,SOCHIAPAN
GUERRERO,ACAPULCO,DE,JUAREZ	0.005	AGUASCALIENTES,COSIO
GUERRERO,ACAPULCO,DE,JUAREZ	0.005	TABASCO,TACOTALPA
GUERRERO,ACAPULCO,DE,JUAREZ	0.005	TAMAULIPAS,VILLAGRAN
DURANGO,GOMEZ,PALACIO	0.009	COAHUILA,TORREON
DURANGO,GOMEZ,PALACIO	0.029	SINALOA,MAZATLAN
DURANGO,GOMEZ,PALACIO	0.007	NUEVO,LEON,MONTERREY
DURANGO,GOMEZ,PALACIO	0.007	MEXICO,NEZAHUALCOYOTL
DURANGO,GOMEZ,PALACIO	0.008	MICHOACAN,APATZINGAN
DURANGO,GOMEZ,PALACIO	0.006	TAMAULIPAS,VALLE,HERMOSO
DURANGO,GOMEZ,PALACIO	0.006	CHIHUAHUA,URIQUE
DURANGO,GOMEZ,PALACIO	0.011	NUEVO,LEON,APODACA
DURANGO,GOMEZ,PALACIO	0.006	CHIHUAHUA,RIVA,PALACIO
DURANGO,GOMEZ,PALACIO	0.011	JALISCO,TECALITLAN
DURANGO,GOMEZ,PALACIO	0.006	VERACRUZ,TEMPOAL
COAHUILA,TORREON	0.064	SINALOA,MAZATLAN
COAHUILA,TORREON	0.009	SONORA,NOGALES
COAHUILA,TORREON	0.005	DURANGO,DURANGO
COAHUILA,TORREON	0.009	SINALOA,NAVOLATO
COAHUILA,TORREON	0.016	NUEVO,LEON,MONTERREY
COAHUILA,TORREON	0.007	MICHOACAN,MORELIA
COAHUILA,TORREON	0.009	TAMAULIPAS,REYNOSA
COAHUILA,TORREON	0.007	TAMAULIPAS,SAN,FERNANDO
COAHUILA,TORREON	0.016	MEXICO,NEZAHUALCOYOTL
COAHUILA,TORREON	0.005	TAMAULIPAS,NUEVO,LAREDO
COAHUILA,TORREON	0.018	MICHOACAN,APATZINGAN
COAHUILA,TORREON	0.011	GUERRERO,PUNGARABATO
COAHUILA,TORREON	0.009	DURANGO,SANTIAGO,PAPASQUIARO
COAHUILA,TORREON	0.009	CHIHUAHUA,DELICIAS
COAHUILA,TORREON	0.005	BAJA,CALIFORNIA,PLAYAS,DE,ROSARITO
COAHUILA,TORREON	0.009	QUINTANA,ROO,BENITO,JUAREZ
COAHUILA,TORREON	0.007	CHIHUAHUA,JIMENEZ
COAHUILA,TORREON	0.005	GUERRERO,COYUCA,DE,BENITEZ
COAHUILA,TORREON	0.012	TAMAULIPAS,VALLE,HERMOSO
COAHUILA,TORREON	0.005	CHIHUAHUA,OJINAGA
COAHUILA,TORREON	0.009	DISTRITO,FEDERAL,TLALPAN
COAHUILA,TORREON	0.009	SONORA,GENERAL,PLUTARCO,ELIAS,CALLES
COAHUILA,TORREON	0.014	CHIHUAHUA,URIQUE
COAHUILA,TORREON	0.005	GUERRERO,AYUTLA,DE,LOS,LIBRES
COAHUILA,TORREON	0.005	GUERRERO,TELOLOAPAN
COAHUILA,TORREON	0.023	NUEVO,LEON,APODACA
COAHUILA,TORREON	0.005	MEXICO,HUIXQUILUCAN
COAHUILA,TORREON	0.007	CHIHUAHUA,GUACHOCHI
COAHUILA,TORREON	0.012	CHIHUAHUA,RIVA,PALACIO
COAHUILA,TORREON	0.025	JALISCO,TECALITLAN
COAHUILA,TORREON	0.005	CHIHUAHUA,SAUCILLO
COAHUILA,TORREON	0.007	SONORA,NAVOJOA
COAHUILA,TORREON	0.009	CHIHUAHUA,JANOS
COAHUILA,TORREON	0.005	COAHUILA,MATAMOROS
COAHUILA,TORREON	0.011	TAMAULIPAS,GUSTAVO,DIAZ,ORDAZ
COAHUILA,TORREON	0.007	GUERRERO,GENERAL,HELIODORO,CASTILLO
COAHUILA,TORREON	0.009	GUERRERO,EDUARDO,NERI
COAHUILA,TORREON	0.011	GUERRERO,LEONARDO,BRAVO
COAHUILA,TORREON	0.011	GUERRERO,TEPECOACUILCO,DE,TRUJANO
COAHUILA,TORREON	0.005	TAMAULIPAS,GONZALEZ
COAHUILA,TORREON	0.009	CHIHUAHUA,BATOPILAS
COAHUILA,TORREON	0.007	CHIHUAHUA,GUAZAPARES
COAHUILA,TORREON	0.005	NAYARIT,ROSAMORADA
COAHUILA,TORREON	0.009	NAYARIT,TECUALA
COAHUILA,TORREON	0.005	CHIHUAHUA,SANTA,BARBARA
COAHUILA,TORREON	0.014	VERACRUZ,TEMPOAL
COAHUILA,TORREON	0.005	MICHOACAN,TOCUMBO
COAHUILA,TORREON	0.005	NUEVO,LEON,SABINAS,HIDALGO
COAHUILA,TORREON	0.009	SAN,LUIS,POTOSI,CIUDAD,DEL,MAIZ
COAHUILA,TORREON	0.007	VERACRUZ,TANTOYUCA
COAHUILA,TORREON	0.007	VERACRUZ,TAMPICO,ALTO
COAHUILA,TORREON	0.005	JALISCO,ZAPOTILTIC
COAHUILA,TORREON	0.007	SAN,LUIS,POTOSI,EBANO
SINALOA,MAZATLAN	0.029	SONORA,NOGALES
SINALOA,MAZATLAN	0.018	DURANGO,DURANGO
SINALOA,MAZATLAN	0.029	SINALOA,NAVOLATO
SINALOA,MAZATLAN	0.053	NUEVO,LEON,MONTERREY
SINALOA,MAZATLAN	0.023	MICHOACAN,MORELIA
SINALOA,MAZATLAN	0.029	TAMAULIPAS,REYNOSA
SINALOA,MAZATLAN	0.012	MEXICO,ECATEPEC,DE,MORELOS
SINALOA,MAZATLAN	0.012	MICHOACAN,URUAPAN
SINALOA,MAZATLAN	0.006	SINALOA,SINALOA
SINALOA,MAZATLAN	0.012	SINALOA,SALVADOR,ALVARADO
SINALOA,MAZATLAN	0.023	TAMAULIPAS,SAN,FERNANDO
SINALOA,MAZATLAN	0.006	GUERRERO,CHILPANCINGO,DE,LOS,BRAVO
SINALOA,MAZATLAN	0.053	MEXICO,NEZAHUALCOYOTL
SINALOA,MAZATLAN	0.018	TAMAULIPAS,NUEVO,LAREDO
SINALOA,MAZATLAN	0.058	MICHOACAN,APATZINGAN
SINALOA,MAZATLAN	0.006	JALISCO,GUADALAJARA
SINALOA,MAZATLAN	0.012	CHIHUAHUA,GUADALUPE
SINALOA,MAZATLAN	0.012	GUERRERO,PETATLAN
SINALOA,MAZATLAN	0.035	GUERRERO,PUNGARABATO
SINALOA,MAZATLAN	0.029	DURANGO,SANTIAGO,PAPASQUIARO
SINALOA,MAZATLAN	0.006	DISTRITO,FEDERAL,IZTAPALAPA
SINALOA,MAZATLAN	0.006	BAJA,CALIFORNIA,MEXICALI
SINALOA,MAZATLAN	0.006	SONORA,CAJEME
SINALOA,MAZATLAN	0.029	CHIHUAHUA,DELICIAS
SINALOA,MAZATLAN	0.006	CHIHUAHUA,CAMARGO
SINALOA,MAZATLAN	0.006	GUERRERO,TAXCO,DE,ALARCON
SINALOA,MAZATLAN	0.018	BAJA,CALIFORNIA,PLAYAS,DE,ROSARITO
SINALOA,MAZATLAN	0.029	QUINTANA,ROO,BENITO,JUAREZ
SINALOA,MAZATLAN	0.012	DISTRITO,FEDERAL,GUSTAVO,A.,MADERO
SINALOA,MAZATLAN	0.006	GUERRERO,IGUALA,DE,LA,INDEPENDENCIA
SINALOA,MAZATLAN	0.006	GUANAJUATO,CELAYA
SINALOA,MAZATLAN	0.012	SINALOA,SAN,IGNACIO
SINALOA,MAZATLAN	0.023	CHIHUAHUA,JIMENEZ
SINALOA,MAZATLAN	0.006	GUERRERO,SAN,MIGUEL,TOTOLAPAN
SINALOA,MAZATLAN	0.006	CHIHUAHUA,PRAXEDIS,G.,GUERRERO
SINALOA,MAZATLAN	0.012	JALISCO,TLAQUEPAQUE
SINALOA,MAZATLAN	0.012	DISTRITO,FEDERAL,CUAUHTEMOC
SINALOA,MAZATLAN	0.006	GUERRERO,LA,UNION,DE,ISIDORO,MONTES,DE,OCA
SINALOA,MAZATLAN	0.018	GUERRERO,COYUCA,DE,BENITEZ
SINALOA,MAZATLAN	0.012	SONORA,CABORCA
SINALOA,MAZATLAN	0.041	TAMAULIPAS,VALLE,HERMOSO
SINALOA,MAZATLAN	0.018	CHIHUAHUA,OJINAGA
SINALOA,MAZATLAN	0.029	DISTRITO,FEDERAL,TLALPAN
SINALOA,MAZATLAN	0.006	SINALOA,COSALA
SINALOA,MAZATLAN	0.029	SONORA,GENERAL,PLUTARCO,ELIAS,CALLES
SINALOA,MAZATLAN	0.047	CHIHUAHUA,URIQUE
SINALOA,MAZATLAN	0.006	DURANGO,SAN,DIMAS
SINALOA,MAZATLAN	0.006	GUERRERO,QUECHULTENANGO
SINALOA,MAZATLAN	0.006	SAN,LUIS,POTOSI,CIUDAD,VALLES
SINALOA,MAZATLAN	0.018	GUERRERO,AYUTLA,DE,LOS,LIBRES
SINALOA,MAZATLAN	0.006	MICHOACAN,HUETAMO
SINALOA,MAZATLAN	0.012	SINALOA,CHOIX
SINALOA,MAZATLAN	0.006	CHIHUAHUA,BOCOYNA
SINALOA,MAZATLAN	0.018	GUERRERO,TELOLOAPAN
SINALOA,MAZATLAN	0.006	NUEVO,LEON,SAN,NICOLAS,DE,LOS,GARZA
SINALOA,MAZATLAN	0.012	MICHOACAN,TEPALCATEPEC
SINALOA,MAZATLAN	0.006	DURANGO,EL,ORO
SINALOA,MAZATLAN	0.076	NUEVO,LEON,APODACA
SINALOA,MAZATLAN	0.006	DURANGO,TAMAZULA
SINALOA,MAZATLAN	0.018	MEXICO,HUIXQUILUCAN
SINALOA,MAZATLAN	0.012	MICHOACAN,LA,HUACANA
SINALOA,MAZATLAN	0.023	CHIHUAHUA,GUACHOCHI
SINALOA,MAZATLAN	0.041	CHIHUAHUA,RIVA,PALACIO
SINALOA,MAZATLAN	0.082	JALISCO,TECALITLAN
SINALOA,MAZATLAN	0.006	COLIMA,MANZANILLO
SINALOA,MAZATLAN	0.006	GUERRERO,OMETEPEC
SINALOA,MAZATLAN	0.006	MORELOS,JIUTEPEC
SINALOA,MAZATLAN	0.006	SINALOA,ESCUINAPA
SINALOA,MAZATLAN	0.006	TABASCO,HUIMANGUILLO
SINALOA,MAZATLAN	0.018	CHIHUAHUA,SAUCILLO
SINALOA,MAZATLAN	0.012	JALISCO,TONALA
SINALOA,MAZATLAN	0.023	SONORA,NAVOJOA
SINALOA,MAZATLAN	0.006	MICHOACAN,SAN,LUCAS
SINALOA,MAZATLAN	0.006	CHIAPAS,SUCHIATE
SINALOA,MAZATLAN	0.006	MEXICO,TOLUCA
SINALOA,MAZATLAN	0.006	DISTRITO,FEDERAL,COYOACAN
SINALOA,MAZATLAN	0.006	MEXICO,CHALCO
SINALOA,MAZATLAN	0.006	MEXICO,CHIMALHUACAN
SINALOA,MAZATLAN	0.029	CHIHUAHUA,JANOS
SINALOA,MAZATLAN	0.018	COAHUILA,MATAMOROS
SINALOA,MAZATLAN	0.006	DURANGO,MEZQUITAL
SINALOA,MAZATLAN	0.006	GUANAJUATO,SAN,FRANCISCO,DEL,RINCON
SINALOA,MAZATLAN	0.035	TAMAULIPAS,GUSTAVO,DIAZ,ORDAZ
SINALOA,MAZATLAN	0.023	GUERRERO,GENERAL,HELIODORO,CASTILLO
SINALOA,MAZATLAN	0.012	TABASCO,CARDENAS
SINALOA,MAZATLAN	0.006	COLIMA,VILLA,DE,ALVAREZ
SINALOA,MAZATLAN	0.006	MEXICO,TEXCOCO
SINALOA,MAZATLAN	0.012	MORELOS,CUAUTLA
SINALOA,MAZATLAN	0.006	OAXACA,JUCHITAN,DE,ZARAGOZA
SINALOA,MAZATLAN	0.006	SONORA,SAN,LUIS,RIO,COLORADO
SINALOA,MAZATLAN	0.006	CHIAPAS,COMITAN,DE,DOMINGUEZ
SINALOA,MAZATLAN	0.006	NUEVO,LEON,CHINA
SINALOA,MAZATLAN	0.029	GUERRERO,EDUARDO,NERI
SINALOA,MAZATLAN	0.006	MORELOS,HUITZILAC
SINALOA,MAZATLAN	0.006	MORELOS,TLALTIZAPAN
SINALOA,MAZATLAN	0.012	TAMAULIPAS,SOTO,LA,MARINA
SINALOA,MAZATLAN	0.006	CHIAPAS,PALENQUE
SINALOA,MAZATLAN	0.006	OAXACA,LOMA,BONITA
SINALOA,MAZATLAN	0.035	GUERRERO,LEONARDO,BRAVO
SINALOA,MAZATLAN	0.035	GUERRERO,TEPECOACUILCO,DE,TRUJANO
SINALOA,MAZATLAN	0.012	MEXICO,LA,PAZ
SINALOA,MAZATLAN	0.012	MICHOACAN,COAHUAYANA
SINALOA,MAZATLAN	0.018	TAMAULIPAS,GONZALEZ
SINALOA,MAZATLAN	0.029	CHIHUAHUA,BATOPILAS
SINALOA,MAZATLAN	0.006	CHIHUAHUA,OCAMPO
SINALOA,MAZATLAN	0.012	MICHOACAN,LA,PIEDAD
SINALOA,MAZATLAN	0.006	VERACRUZ,COSAMALOAPAN,DE,CARPIO
SINALOA,MAZATLAN	0.006	CHIAPAS,TUXTLA,CHICO
SINALOA,MAZATLAN	0.012	CHIHUAHUA,ALLENDE
SINALOA,MAZATLAN	0.006	NUEVO,LEON,MONTEMORELOS
SINALOA,MAZATLAN	0.023	CHIHUAHUA,GUAZAPARES
SINALOA,MAZATLAN	0.006	SONORA,IMURIS
SINALOA,MAZATLAN	0.006	VERACRUZ,ISLA
SINALOA,MAZATLAN	0.006	JALISCO,TALPA,DE,ALLENDE
SINALOA,MAZATLAN	0.006	MEXICO,TEOTIHUACAN
SINALOA,MAZATLAN	0.012	MICHOACAN,IXTLAN
SINALOA,MAZATLAN	0.018	NAYARIT,ROSAMORADA
SINALOA,MAZATLAN	0.029	NAYARIT,TECUALA
SINALOA,MAZATLAN	0.012	VERACRUZ,OTATITLAN
SINALOA,MAZATLAN	0.012	VERACRUZ,PLAYA,VICENTE
SINALOA,MAZATLAN	0.006	CHIHUAHUA,LOPEZ
SINALOA,MAZATLAN	0.012	DURANGO,TLAHUALILO
SINALOA,MAZATLAN	0.006	GUANAJUATO,COMONFORT
SINALOA,MAZATLAN	0.006	GUERRERO,TLACOACHISTLAHUACA
SINALOA,MAZATLAN	0.006	MEXICO,CHICOLOAPAN
SINALOA,MAZATLAN	0.012	MORELOS,JANTETELCO
SINALOA,MAZATLAN	0.006	SONORA,TUBUTAMA
SINALOA,MAZATLAN	0.006	VERACRUZ,COSOLEACAQUE
SINALOA,MAZATLAN	0.006	ZACATECAS,JEREZ
SINALOA,MAZATLAN	0.018	CHIHUAHUA,SANTA,BARBARA
SINALOA,MAZATLAN	0.012	OAXACA,SANTIAGO,JAMILTEPEC
SINALOA,MAZATLAN	0.047	VERACRUZ,TEMPOAL
SINALOA,MAZATLAN	0.006	GUERRERO,TECOANAPA
SINALOA,MAZATLAN	0.006	MEXICO,TLALMANALCO
SINALOA,MAZATLAN	0.018	MICHOACAN,TOCUMBO
SINALOA,MAZATLAN	0.006	GUANAJUATO,GUANAJUATO
SINALOA,MAZATLAN	0.006	GUERRERO,JUAN,R.,ESCUDERO
SINALOA,MAZATLAN	0.012	MICHOACAN,CHURUMUCO
SINALOA,MAZATLAN	0.018	NUEVO,LEON,SABINAS,HIDALGO
SINALOA,MAZATLAN	0.006	PUEBLA,TEHUACAN
SINALOA,MAZATLAN	0.029	SAN,LUIS,POTOSI,CIUDAD,DEL,MAIZ
SINALOA,MAZATLAN	0.023	VERACRUZ,TANTOYUCA
SINALOA,MAZATLAN	0.012	VERACRUZ,TIHUATLAN
SINALOA,MAZATLAN	0.006	JALISCO,TIZAPAN,EL,ALTO
SINALOA,MAZATLAN	0.006	VERACRUZ,MARTINEZ,DE,LA,TORRE
SINALOA,MAZATLAN	0.023	VERACRUZ,TAMPICO,ALTO
SINALOA,MAZATLAN	0.006	GUANAJUATO,JARAL,DEL,PROGRESO
SINALOA,MAZATLAN	0.006	GUERRERO,IXCATEOPAN,DE,CUAUHTEMOC
SINALOA,MAZATLAN	0.018	JALISCO,ZAPOTILTIC
SINALOA,MAZATLAN	0.012	MEXICO,APAXCO
SINALOA,MAZATLAN	0.006	MEXICO,OTUMBA
SINALOA,MAZATLAN	0.023	SAN,LUIS,POTOSI,EBANO
SINALOA,MAZATLAN	0.012	TAMAULIPAS,CRUILLAS
SINALOA,MAZATLAN	0.006	TAMAULIPAS,GÜEMEZ
SINALOA,MAZATLAN	0.012	VERACRUZ,SOLEDAD,DE,DOBLADO
SINALOA,MAZATLAN	0.006	AGUASCALIENTES,SAN,FRANCISCO,DE,LOS,ROMO
SINALOA,MAZATLAN	0.006	JALISCO,TEPATITLAN,DE,MORELOS
SINALOA,MAZATLAN	0.006	MEXICO,ATIZAPAN
SINALOA,MAZATLAN	0.006	MORELOS,TEPALCINGO
SINALOA,MAZATLAN	0.006	NAYARIT,SANTA,MARIA,DEL,ORO
SINALOA,MAZATLAN	0.006	SAN,LUIS,POTOSI,AQUISMON
SINALOA,MAZATLAN	0.006	VERACRUZ,MEDELLIN
SINALOA,MAZATLAN	0.006	ZACATECAS,RIO,GRANDE
SINALOA,MAZATLAN	0.006	COAHUILA,RAMOS,ARIZPE
SINALOA,MAZATLAN	0.006	COLIMA,COMALA
SINALOA,MAZATLAN	0.006	GUERRERO,METLATONOC
SINALOA,MAZATLAN	0.006	OAXACA,CONSTANCIA,DEL,ROSARIO
SINALOA,MAZATLAN	0.012	OAXACA,SANTA,MARIA,DEL,TULE
SINALOA,MAZATLAN	0.006	JALISCO,ACATLAN,DE,JUAREZ
SINALOA,MAZATLAN	0.006	MEXICO,JILOTEPEC
SINALOA,MAZATLAN	0.006	OAXACA,REYES,ETLA
SINALOA,MAZATLAN	0.006	CHIHUAHUA,HUEJOTITAN
SINALOA,MAZATLAN	0.006	GUERRERO,XOCHISTLAHUACA
SINALOA,MAZATLAN	0.006	JALISCO,TUXCUECA
SINALOA,MAZATLAN	0.006	JALISCO,VILLA,CORONA
SINALOA,MAZATLAN	0.006	OAXACA,SANTOS,REYES,NOPALA
SINALOA,MAZATLAN	0.006	VERACRUZ,SAYULA,DE,ALEMAN
SONORA,NOGALES	0.007	NUEVO,LEON,MONTERREY
SONORA,NOGALES	0.007	MEXICO,NEZAHUALCOYOTL
SONORA,NOGALES	0.008	MICHOACAN,APATZINGAN
SONORA,NOGALES	0.006	TAMAULIPAS,VALLE,HERMOSO
SONORA,NOGALES	0.006	CHIHUAHUA,URIQUE
SONORA,NOGALES	0.011	NUEVO,LEON,APODACA
SONORA,NOGALES	0.006	CHIHUAHUA,RIVA,PALACIO
SONORA,NOGALES	0.011	JALISCO,TECALITLAN
SONORA,NOGALES	0.006	VERACRUZ,TEMPOAL
DURANGO,DURANGO	0.006	NUEVO,LEON,APODACA
DURANGO,DURANGO	0.007	JALISCO,TECALITLAN
SINALOA,NAVOLATO	0.007	NUEVO,LEON,MONTERREY
SINALOA,NAVOLATO	0.007	MEXICO,NEZAHUALCOYOTL
SINALOA,NAVOLATO	0.008	MICHOACAN,APATZINGAN
SINALOA,NAVOLATO	0.006	TAMAULIPAS,VALLE,HERMOSO
SINALOA,NAVOLATO	0.006	CHIHUAHUA,URIQUE
SINALOA,NAVOLATO	0.011	NUEVO,LEON,APODACA
SINALOA,NAVOLATO	0.006	CHIHUAHUA,RIVA,PALACIO
SINALOA,NAVOLATO	0.011	JALISCO,TECALITLAN
SINALOA,NAVOLATO	0.006	VERACRUZ,TEMPOAL
NUEVO,LEON,MONTERREY	0.006	MICHOACAN,MORELIA
NUEVO,LEON,MONTERREY	0.007	TAMAULIPAS,REYNOSA
NUEVO,LEON,MONTERREY	0.006	TAMAULIPAS,SAN,FERNANDO
NUEVO,LEON,MONTERREY	0.013	MEXICO,NEZAHUALCOYOTL
NUEVO,LEON,MONTERREY	0.015	MICHOACAN,APATZINGAN
NUEVO,LEON,MONTERREY	0.009	GUERRERO,PUNGARABATO
NUEVO,LEON,MONTERREY	0.007	DURANGO,SANTIAGO,PAPASQUIARO
NUEVO,LEON,MONTERREY	0.007	CHIHUAHUA,DELICIAS
NUEVO,LEON,MONTERREY	0.007	QUINTANA,ROO,BENITO,JUAREZ
NUEVO,LEON,MONTERREY	0.006	CHIHUAHUA,JIMENEZ
NUEVO,LEON,MONTERREY	0.010	TAMAULIPAS,VALLE,HERMOSO
NUEVO,LEON,MONTERREY	0.007	DISTRITO,FEDERAL,TLALPAN
NUEVO,LEON,MONTERREY	0.007	SONORA,GENERAL,PLUTARCO,ELIAS,CALLES
NUEVO,LEON,MONTERREY	0.012	CHIHUAHUA,URIQUE
NUEVO,LEON,MONTERREY	0.019	NUEVO,LEON,APODACA
NUEVO,LEON,MONTERREY	0.006	CHIHUAHUA,GUACHOCHI
NUEVO,LEON,MONTERREY	0.010	CHIHUAHUA,RIVA,PALACIO
NUEVO,LEON,MONTERREY	0.020	JALISCO,TECALITLAN
NUEVO,LEON,MONTERREY	0.006	SONORA,NAVOJOA
NUEVO,LEON,MONTERREY	0.007	CHIHUAHUA,JANOS
NUEVO,LEON,MONTERREY	0.009	TAMAULIPAS,GUSTAVO,DIAZ,ORDAZ
NUEVO,LEON,MONTERREY	0.006	GUERRERO,GENERAL,HELIODORO,CASTILLO
NUEVO,LEON,MONTERREY	0.007	GUERRERO,EDUARDO,NERI
NUEVO,LEON,MONTERREY	0.009	GUERRERO,LEONARDO,BRAVO
NUEVO,LEON,MONTERREY	0.009	GUERRERO,TEPECOACUILCO,DE,TRUJANO
NUEVO,LEON,MONTERREY	0.007	CHIHUAHUA,BATOPILAS
NUEVO,LEON,MONTERREY	0.006	CHIHUAHUA,GUAZAPARES
NUEVO,LEON,MONTERREY	0.007	NAYARIT,TECUALA
NUEVO,LEON,MONTERREY	0.012	VERACRUZ,TEMPOAL
NUEVO,LEON,MONTERREY	0.007	SAN,LUIS,POTOSI,CIUDAD,DEL,MAIZ
NUEVO,LEON,MONTERREY	0.006	VERACRUZ,TANTOYUCA
NUEVO,LEON,MONTERREY	0.006	VERACRUZ,TAMPICO,ALTO
NUEVO,LEON,MONTERREY	0.006	SAN,LUIS,POTOSI,EBANO
MICHOACAN,MORELIA	0.006	MEXICO,NEZAHUALCOYOTL
MICHOACAN,MORELIA	0.006	MICHOACAN,APATZINGAN
MICHOACAN,MORELIA	0.005	CHIHUAHUA,URIQUE
MICHOACAN,MORELIA	0.008	NUEVO,LEON,APODACA
MICHOACAN,MORELIA	0.009	JALISCO,TECALITLAN
MICHOACAN,MORELIA	0.005	VERACRUZ,TEMPOAL
SINALOA,AHOME	0.006	CHIHUAHUA,HIDALGO,DEL,PARRAL
SINALOA,AHOME	0.012	JALISCO,ZAPOPAN
SINALOA,AHOME	0.007	GUERRERO,TECPAN,DE,GALEANA
SINALOA,AHOME	0.006	CHIHUAHUA,ASCENSION
SINALOA,AHOME	0.017	TAMAULIPAS,MIER
SINALOA,AHOME	0.011	TAMAULIPAS,TAMPICO
SINALOA,AHOME	0.009	NAYARIT,XALISCO
SINALOA,AHOME	0.006	TAMAULIPAS,GUERRERO
SINALOA,AHOME	0.006	VERACRUZ,PANUCO
SINALOA,AHOME	0.008	TAMAULIPAS,EL,MANTE
SINALOA,AHOME	0.009	TAMAULIPAS,JIMENEZ
SINALOA,AHOME	0.006	TAMAULIPAS,ABASOLO
NAYARIT,TEPIC	0.007	TAMAULIPAS,MIER
TAMAULIPAS,REYNOSA	0.007	MEXICO,NEZAHUALCOYOTL
TAMAULIPAS,REYNOSA	0.008	MICHOACAN,APATZINGAN
TAMAULIPAS,REYNOSA	0.006	TAMAULIPAS,VALLE,HERMOSO
TAMAULIPAS,REYNOSA	0.006	CHIHUAHUA,URIQUE
TAMAULIPAS,REYNOSA	0.011	NUEVO,LEON,APODACA
TAMAULIPAS,REYNOSA	0.006	CHIHUAHUA,RIVA,PALACIO
TAMAULIPAS,REYNOSA	0.011	JALISCO,TECALITLAN
TAMAULIPAS,REYNOSA	0.006	VERACRUZ,TEMPOAL
SINALOA,GUASAVE	0.007	TAMAULIPAS,MIER
CHIHUAHUA,HIDALGO,DEL,PARRAL	0.007	MORELOS,CUERNAVACA
CHIHUAHUA,HIDALGO,DEL,PARRAL	0.017	JALISCO,ZAPOPAN
CHIHUAHUA,HIDALGO,DEL,PARRAL	0.007	TAMAULIPAS,MATAMOROS
CHIHUAHUA,HIDALGO,DEL,PARRAL	0.010	GUERRERO,TECPAN,DE,GALEANA
CHIHUAHUA,HIDALGO,DEL,PARRAL	0.009	CHIHUAHUA,ASCENSION
CHIHUAHUA,HIDALGO,DEL,PARRAL	0.024	TAMAULIPAS,MIER
CHIHUAHUA,HIDALGO,DEL,PARRAL	0.015	TAMAULIPAS,TAMPICO
CHIHUAHUA,HIDALGO,DEL,PARRAL	0.012	NAYARIT,XALISCO
CHIHUAHUA,HIDALGO,DEL,PARRAL	0.006	MEXICO,TECAMAC
CHIHUAHUA,HIDALGO,DEL,PARRAL	0.009	TAMAULIPAS,GUERRERO
CHIHUAHUA,HIDALGO,DEL,PARRAL	0.006	SAN,LUIS,POTOSI,SAN,LUIS,POTOSI
CHIHUAHUA,HIDALGO,DEL,PARRAL	0.006	CHIHUAHUA,MATAMOROS
CHIHUAHUA,HIDALGO,DEL,PARRAL	0.006	MICHOACAN,ZAMORA
CHIHUAHUA,HIDALGO,DEL,PARRAL	0.008	VERACRUZ,PANUCO
CHIHUAHUA,HIDALGO,DEL,PARRAL	0.007	TAMAULIPAS,HIDALGO
CHIHUAHUA,HIDALGO,DEL,PARRAL	0.011	TAMAULIPAS,EL,MANTE
CHIHUAHUA,HIDALGO,DEL,PARRAL	0.012	TAMAULIPAS,JIMENEZ
CHIHUAHUA,HIDALGO,DEL,PARRAL	0.008	TAMAULIPAS,ABASOLO
CHIHUAHUA,HIDALGO,DEL,PARRAL	0.006	MEXICO,SULTEPEC
CHIHUAHUA,HIDALGO,DEL,PARRAL	0.006	JALISCO,HUEJUCAR
DURANGO,LERDO	0.007	JALISCO,ZAPOPAN
DURANGO,LERDO	0.010	TAMAULIPAS,MIER
DURANGO,LERDO	0.006	TAMAULIPAS,TAMPICO
DURANGO,LERDO	0.005	NAYARIT,XALISCO
DURANGO,LERDO	0.005	TAMAULIPAS,JIMENEZ
MORELOS,CUERNAVACA	0.015	JALISCO,ZAPOPAN
MORELOS,CUERNAVACA	0.006	TAMAULIPAS,MATAMOROS
MORELOS,CUERNAVACA	0.009	GUERRERO,TECPAN,DE,GALEANA
MORELOS,CUERNAVACA	0.008	CHIHUAHUA,ASCENSION
MORELOS,CUERNAVACA	0.020	TAMAULIPAS,MIER
MORELOS,CUERNAVACA	0.013	TAMAULIPAS,TAMPICO
MORELOS,CUERNAVACA	0.011	NAYARIT,XALISCO
MORELOS,CUERNAVACA	0.008	TAMAULIPAS,GUERRERO
MORELOS,CUERNAVACA	0.007	VERACRUZ,PANUCO
MORELOS,CUERNAVACA	0.006	TAMAULIPAS,HIDALGO
MORELOS,CUERNAVACA	0.010	TAMAULIPAS,EL,MANTE
MORELOS,CUERNAVACA	0.011	TAMAULIPAS,JIMENEZ
MORELOS,CUERNAVACA	0.007	TAMAULIPAS,ABASOLO
TAMAULIPAS,SAN,FERNANDO	0.006	MEXICO,NEZAHUALCOYOTL
TAMAULIPAS,SAN,FERNANDO	0.006	MICHOACAN,APATZINGAN
TAMAULIPAS,SAN,FERNANDO	0.005	CHIHUAHUA,URIQUE
TAMAULIPAS,SAN,FERNANDO	0.008	NUEVO,LEON,APODACA
TAMAULIPAS,SAN,FERNANDO	0.009	JALISCO,TECALITLAN
TAMAULIPAS,SAN,FERNANDO	0.005	VERACRUZ,TEMPOAL
MEXICO,NEZAHUALCOYOTL	0.015	MICHOACAN,APATZINGAN
MEXICO,NEZAHUALCOYOTL	0.009	GUERRERO,PUNGARABATO
MEXICO,NEZAHUALCOYOTL	0.007	DURANGO,SANTIAGO,PAPASQUIARO
MEXICO,NEZAHUALCOYOTL	0.007	CHIHUAHUA,DELICIAS
MEXICO,NEZAHUALCOYOTL	0.007	QUINTANA,ROO,BENITO,JUAREZ
MEXICO,NEZAHUALCOYOTL	0.006	CHIHUAHUA,JIMENEZ
MEXICO,NEZAHUALCOYOTL	0.010	TAMAULIPAS,VALLE,HERMOSO
MEXICO,NEZAHUALCOYOTL	0.007	DISTRITO,FEDERAL,TLALPAN
MEXICO,NEZAHUALCOYOTL	0.007	SONORA,GENERAL,PLUTARCO,ELIAS,CALLES
MEXICO,NEZAHUALCOYOTL	0.012	CHIHUAHUA,URIQUE
MEXICO,NEZAHUALCOYOTL	0.019	NUEVO,LEON,APODACA
MEXICO,NEZAHUALCOYOTL	0.006	CHIHUAHUA,GUACHOCHI
MEXICO,NEZAHUALCOYOTL	0.010	CHIHUAHUA,RIVA,PALACIO
MEXICO,NEZAHUALCOYOTL	0.020	JALISCO,TECALITLAN
MEXICO,NEZAHUALCOYOTL	0.006	SONORA,NAVOJOA
MEXICO,NEZAHUALCOYOTL	0.007	CHIHUAHUA,JANOS
MEXICO,NEZAHUALCOYOTL	0.009	TAMAULIPAS,GUSTAVO,DIAZ,ORDAZ
MEXICO,NEZAHUALCOYOTL	0.006	GUERRERO,GENERAL,HELIODORO,CASTILLO
MEXICO,NEZAHUALCOYOTL	0.007	GUERRERO,EDUARDO,NERI
MEXICO,NEZAHUALCOYOTL	0.009	GUERRERO,LEONARDO,BRAVO
MEXICO,NEZAHUALCOYOTL	0.009	GUERRERO,TEPECOACUILCO,DE,TRUJANO
MEXICO,NEZAHUALCOYOTL	0.007	CHIHUAHUA,BATOPILAS
MEXICO,NEZAHUALCOYOTL	0.006	CHIHUAHUA,GUAZAPARES
MEXICO,NEZAHUALCOYOTL	0.007	NAYARIT,TECUALA
MEXICO,NEZAHUALCOYOTL	0.012	VERACRUZ,TEMPOAL
MEXICO,NEZAHUALCOYOTL	0.007	SAN,LUIS,POTOSI,CIUDAD,DEL,MAIZ
MEXICO,NEZAHUALCOYOTL	0.006	VERACRUZ,TANTOYUCA
MEXICO,NEZAHUALCOYOTL	0.006	VERACRUZ,TAMPICO,ALTO
MEXICO,NEZAHUALCOYOTL	0.006	SAN,LUIS,POTOSI,EBANO
JALISCO,ZAPOPAN	0.015	TAMAULIPAS,MATAMOROS
JALISCO,ZAPOPAN	0.007	CHIHUAHUA,GUADALUPE,Y,CALVO
JALISCO,ZAPOPAN	0.010	TAMAULIPAS,MIGUEL,ALEMAN
JALISCO,ZAPOPAN	0.022	GUERRERO,TECPAN,DE,GALEANA
JALISCO,ZAPOPAN	0.019	CHIHUAHUA,ASCENSION
JALISCO,ZAPOPAN	0.051	TAMAULIPAS,MIER
JALISCO,ZAPOPAN	0.007	SINALOA,EL,FUERTE
JALISCO,ZAPOPAN	0.007	NUEVO,LEON,GUADALUPE
JALISCO,ZAPOPAN	0.032	TAMAULIPAS,TAMPICO
JALISCO,ZAPOPAN	0.007	MEXICO,NAUCALPAN,DE,JUAREZ
JALISCO,ZAPOPAN	0.007	MEXICO,TULTITLAN
JALISCO,ZAPOPAN	0.027	NAYARIT,XALISCO
JALISCO,ZAPOPAN	0.007	GUANAJUATO,LEON
JALISCO,ZAPOPAN	0.010	DURANGO,VICENTE,GUERRERO
JALISCO,ZAPOPAN	0.012	MEXICO,TECAMAC
JALISCO,ZAPOPAN	0.019	TAMAULIPAS,GUERRERO
JALISCO,ZAPOPAN	0.012	SAN,LUIS,POTOSI,SAN,LUIS,POTOSI
JALISCO,ZAPOPAN	0.012	CHIHUAHUA,MATAMOROS
JALISCO,ZAPOPAN	0.010	OAXACA,SAN,JUAN,BAUTISTA,TUXTEPEC
JALISCO,ZAPOPAN	0.010	SINALOA,CONCORDIA
JALISCO,ZAPOPAN	0.012	MICHOACAN,ZAMORA
JALISCO,ZAPOPAN	0.007	MEXICO,IXTAPALUCA
JALISCO,ZAPOPAN	0.007	GUERRERO,APAXTLA
JALISCO,ZAPOPAN	0.010	NAYARIT,ACAPONETA
JALISCO,ZAPOPAN	0.010	GUERRERO,COAHUAYUTLA,DE,JOSE,MARIA,IZAZAGA
JALISCO,ZAPOPAN	0.007	JALISCO,EL,SALTO
JALISCO,ZAPOPAN	0.017	VERACRUZ,PANUCO
JALISCO,ZAPOPAN	0.010	MICHOACAN,PATZCUARO
JALISCO,ZAPOPAN	0.015	TAMAULIPAS,HIDALGO
JALISCO,ZAPOPAN	0.024	TAMAULIPAS,EL,MANTE
JALISCO,ZAPOPAN	0.010	COAHUILA,SALTILLO
JALISCO,ZAPOPAN	0.007	MORELOS,PUENTE,DE,IXTLA
JALISCO,ZAPOPAN	0.027	TAMAULIPAS,JIMENEZ
JALISCO,ZAPOPAN	0.007	JALISCO,LAGOS,DE,MORENO
JALISCO,ZAPOPAN	0.017	TAMAULIPAS,ABASOLO
JALISCO,ZAPOPAN	0.007	ZACATECAS,CHALCHIHUITES
JALISCO,ZAPOPAN	0.010	JALISCO,CHAPALA
JALISCO,ZAPOPAN	0.012	MEXICO,SULTEPEC
JALISCO,ZAPOPAN	0.007	OAXACA,SAN,FRANCISCO,IXHUATAN
JALISCO,ZAPOPAN	0.012	JALISCO,HUEJUCAR
JALISCO,ZAPOPAN	0.007	DISTRITO,FEDERAL,MILPA,ALTA
JALISCO,ZAPOPAN	0.010	JALISCO,TONAYA
TAMAULIPAS,NUEVO,LAREDO	0.006	NUEVO,LEON,APODACA
TAMAULIPAS,NUEVO,LAREDO	0.007	JALISCO,TECALITLAN
MICHOACAN,APATZINGAN	0.010	GUERRERO,PUNGARABATO
MICHOACAN,APATZINGAN	0.008	DURANGO,SANTIAGO,PAPASQUIARO
MICHOACAN,APATZINGAN	0.008	CHIHUAHUA,DELICIAS
MICHOACAN,APATZINGAN	0.008	QUINTANA,ROO,BENITO,JUAREZ
MICHOACAN,APATZINGAN	0.006	CHIHUAHUA,JIMENEZ
MICHOACAN,APATZINGAN	0.011	TAMAULIPAS,VALLE,HERMOSO
MICHOACAN,APATZINGAN	0.008	DISTRITO,FEDERAL,TLALPAN
MICHOACAN,APATZINGAN	0.008	SONORA,GENERAL,PLUTARCO,ELIAS,CALLES
MICHOACAN,APATZINGAN	0.013	CHIHUAHUA,URIQUE
MICHOACAN,APATZINGAN	0.021	NUEVO,LEON,APODACA
MICHOACAN,APATZINGAN	0.006	CHIHUAHUA,GUACHOCHI
MICHOACAN,APATZINGAN	0.011	CHIHUAHUA,RIVA,PALACIO
MICHOACAN,APATZINGAN	0.023	JALISCO,TECALITLAN
MICHOACAN,APATZINGAN	0.006	SONORA,NAVOJOA
MICHOACAN,APATZINGAN	0.008	CHIHUAHUA,JANOS
MICHOACAN,APATZINGAN	0.010	TAMAULIPAS,GUSTAVO,DIAZ,ORDAZ
MICHOACAN,APATZINGAN	0.006	GUERRERO,GENERAL,HELIODORO,CASTILLO
MICHOACAN,APATZINGAN	0.008	GUERRERO,EDUARDO,NERI
MICHOACAN,APATZINGAN	0.010	GUERRERO,LEONARDO,BRAVO
MICHOACAN,APATZINGAN	0.010	GUERRERO,TEPECOACUILCO,DE,TRUJANO
MICHOACAN,APATZINGAN	0.008	CHIHUAHUA,BATOPILAS
MICHOACAN,APATZINGAN	0.006	CHIHUAHUA,GUAZAPARES
MICHOACAN,APATZINGAN	0.008	NAYARIT,TECUALA
MICHOACAN,APATZINGAN	0.013	VERACRUZ,TEMPOAL
MICHOACAN,APATZINGAN	0.008	SAN,LUIS,POTOSI,CIUDAD,DEL,MAIZ
MICHOACAN,APATZINGAN	0.006	VERACRUZ,TANTOYUCA
MICHOACAN,APATZINGAN	0.006	VERACRUZ,TAMPICO,ALTO
MICHOACAN,APATZINGAN	0.006	SAN,LUIS,POTOSI,EBANO
GUERRERO,PUNGARABATO	0.007	TAMAULIPAS,VALLE,HERMOSO
GUERRERO,PUNGARABATO	0.008	CHIHUAHUA,URIQUE
GUERRERO,PUNGARABATO	0.013	NUEVO,LEON,APODACA
GUERRERO,PUNGARABATO	0.007	CHIHUAHUA,RIVA,PALACIO
GUERRERO,PUNGARABATO	0.014	JALISCO,TECALITLAN
GUERRERO,PUNGARABATO	0.006	TAMAULIPAS,GUSTAVO,DIAZ,ORDAZ
GUERRERO,PUNGARABATO	0.006	GUERRERO,LEONARDO,BRAVO
GUERRERO,PUNGARABATO	0.006	GUERRERO,TEPECOACUILCO,DE,TRUJANO
GUERRERO,PUNGARABATO	0.008	VERACRUZ,TEMPOAL
DURANGO,SANTIAGO,PAPASQUIARO	0.006	TAMAULIPAS,VALLE,HERMOSO
DURANGO,SANTIAGO,PAPASQUIARO	0.006	CHIHUAHUA,URIQUE
DURANGO,SANTIAGO,PAPASQUIARO	0.011	NUEVO,LEON,APODACA
DURANGO,SANTIAGO,PAPASQUIARO	0.006	CHIHUAHUA,RIVA,PALACIO
DURANGO,SANTIAGO,PAPASQUIARO	0.011	JALISCO,TECALITLAN
DURANGO,SANTIAGO,PAPASQUIARO	0.006	VERACRUZ,TEMPOAL
TAMAULIPAS,MATAMOROS	0.009	GUERRERO,TECPAN,DE,GALEANA
TAMAULIPAS,MATAMOROS	0.008	CHIHUAHUA,ASCENSION
TAMAULIPAS,MATAMOROS	0.020	TAMAULIPAS,MIER
TAMAULIPAS,MATAMOROS	0.013	TAMAULIPAS,TAMPICO
TAMAULIPAS,MATAMOROS	0.011	NAYARIT,XALISCO
TAMAULIPAS,MATAMOROS	0.008	TAMAULIPAS,GUERRERO
TAMAULIPAS,MATAMOROS	0.007	VERACRUZ,PANUCO
TAMAULIPAS,MATAMOROS	0.006	TAMAULIPAS,HIDALGO
TAMAULIPAS,MATAMOROS	0.010	TAMAULIPAS,EL,MANTE
TAMAULIPAS,MATAMOROS	0.011	TAMAULIPAS,JIMENEZ
TAMAULIPAS,MATAMOROS	0.007	TAMAULIPAS,ABASOLO
CHIHUAHUA,DELICIAS	0.006	TAMAULIPAS,VALLE,HERMOSO
CHIHUAHUA,DELICIAS	0.006	CHIHUAHUA,URIQUE
CHIHUAHUA,DELICIAS	0.011	NUEVO,LEON,APODACA
CHIHUAHUA,DELICIAS	0.006	CHIHUAHUA,RIVA,PALACIO
CHIHUAHUA,DELICIAS	0.011	JALISCO,TECALITLAN
CHIHUAHUA,DELICIAS	0.006	VERACRUZ,TEMPOAL
CHIHUAHUA,GUADALUPE,Y,CALVO	0.010	TAMAULIPAS,MIER
CHIHUAHUA,GUADALUPE,Y,CALVO	0.006	TAMAULIPAS,TAMPICO
CHIHUAHUA,GUADALUPE,Y,CALVO	0.005	NAYARIT,XALISCO
CHIHUAHUA,GUADALUPE,Y,CALVO	0.005	TAMAULIPAS,JIMENEZ
TAMAULIPAS,MIGUEL,ALEMAN	0.006	GUERRERO,TECPAN,DE,GALEANA
TAMAULIPAS,MIGUEL,ALEMAN	0.005	CHIHUAHUA,ASCENSION
TAMAULIPAS,MIGUEL,ALEMAN	0.014	TAMAULIPAS,MIER
TAMAULIPAS,MIGUEL,ALEMAN	0.008	TAMAULIPAS,TAMPICO
TAMAULIPAS,MIGUEL,ALEMAN	0.007	NAYARIT,XALISCO
TAMAULIPAS,MIGUEL,ALEMAN	0.005	TAMAULIPAS,GUERRERO
TAMAULIPAS,MIGUEL,ALEMAN	0.006	TAMAULIPAS,EL,MANTE
TAMAULIPAS,MIGUEL,ALEMAN	0.007	TAMAULIPAS,JIMENEZ
GUERRERO,TECPAN,DE,GALEANA	0.012	CHIHUAHUA,ASCENSION
GUERRERO,TECPAN,DE,GALEANA	0.031	TAMAULIPAS,MIER
GUERRERO,TECPAN,DE,GALEANA	0.019	TAMAULIPAS,TAMPICO
GUERRERO,TECPAN,DE,GALEANA	0.016	NAYARIT,XALISCO
GUERRERO,TECPAN,DE,GALEANA	0.006	DURANGO,VICENTE,GUERRERO
GUERRERO,TECPAN,DE,GALEANA	0.007	MEXICO,TECAMAC
GUERRERO,TECPAN,DE,GALEANA	0.012	TAMAULIPAS,GUERRERO
GUERRERO,TECPAN,DE,GALEANA	0.007	SAN,LUIS,POTOSI,SAN,LUIS,POTOSI
GUERRERO,TECPAN,DE,GALEANA	0.007	CHIHUAHUA,MATAMOROS
GUERRERO,TECPAN,DE,GALEANA	0.006	OAXACA,SAN,JUAN,BAUTISTA,TUXTEPEC
GUERRERO,TECPAN,DE,GALEANA	0.006	SINALOA,CONCORDIA
GUERRERO,TECPAN,DE,GALEANA	0.007	MICHOACAN,ZAMORA
GUERRERO,TECPAN,DE,GALEANA	0.006	NAYARIT,ACAPONETA
GUERRERO,TECPAN,DE,GALEANA	0.006	GUERRERO,COAHUAYUTLA,DE,JOSE,MARIA,IZAZAGA
GUERRERO,TECPAN,DE,GALEANA	0.010	VERACRUZ,PANUCO
GUERRERO,TECPAN,DE,GALEANA	0.006	MICHOACAN,PATZCUARO
GUERRERO,TECPAN,DE,GALEANA	0.009	TAMAULIPAS,HIDALGO
GUERRERO,TECPAN,DE,GALEANA	0.015	TAMAULIPAS,EL,MANTE
GUERRERO,TECPAN,DE,GALEANA	0.006	COAHUILA,SALTILLO
GUERRERO,TECPAN,DE,GALEANA	0.016	TAMAULIPAS,JIMENEZ
GUERRERO,TECPAN,DE,GALEANA	0.010	TAMAULIPAS,ABASOLO
GUERRERO,TECPAN,DE,GALEANA	0.006	JALISCO,CHAPALA
GUERRERO,TECPAN,DE,GALEANA	0.007	MEXICO,SULTEPEC
GUERRERO,TECPAN,DE,GALEANA	0.007	JALISCO,HUEJUCAR
GUERRERO,TECPAN,DE,GALEANA	0.006	JALISCO,TONAYA
SONORA,HERMOSILLO	0.007	TAMAULIPAS,MIER
CHIHUAHUA,ASCENSION	0.027	TAMAULIPAS,MIER
CHIHUAHUA,ASCENSION	0.017	TAMAULIPAS,TAMPICO
CHIHUAHUA,ASCENSION	0.014	NAYARIT,XALISCO
CHIHUAHUA,ASCENSION	0.005	DURANGO,VICENTE,GUERRERO
CHIHUAHUA,ASCENSION	0.006	MEXICO,TECAMAC
CHIHUAHUA,ASCENSION	0.010	TAMAULIPAS,GUERRERO
CHIHUAHUA,ASCENSION	0.006	SAN,LUIS,POTOSI,SAN,LUIS,POTOSI
CHIHUAHUA,ASCENSION	0.006	CHIHUAHUA,MATAMOROS
CHIHUAHUA,ASCENSION	0.005	OAXACA,SAN,JUAN,BAUTISTA,TUXTEPEC
CHIHUAHUA,ASCENSION	0.005	SINALOA,CONCORDIA
CHIHUAHUA,ASCENSION	0.006	MICHOACAN,ZAMORA
CHIHUAHUA,ASCENSION	0.005	NAYARIT,ACAPONETA
CHIHUAHUA,ASCENSION	0.005	GUERRERO,COAHUAYUTLA,DE,JOSE,MARIA,IZAZAGA
CHIHUAHUA,ASCENSION	0.009	VERACRUZ,PANUCO
CHIHUAHUA,ASCENSION	0.005	MICHOACAN,PATZCUARO
CHIHUAHUA,ASCENSION	0.008	TAMAULIPAS,HIDALGO
CHIHUAHUA,ASCENSION	0.013	TAMAULIPAS,EL,MANTE
CHIHUAHUA,ASCENSION	0.005	COAHUILA,SALTILLO
CHIHUAHUA,ASCENSION	0.014	TAMAULIPAS,JIMENEZ
CHIHUAHUA,ASCENSION	0.009	TAMAULIPAS,ABASOLO
CHIHUAHUA,ASCENSION	0.005	JALISCO,CHAPALA
CHIHUAHUA,ASCENSION	0.006	MEXICO,SULTEPEC
CHIHUAHUA,ASCENSION	0.006	JALISCO,HUEJUCAR
CHIHUAHUA,ASCENSION	0.005	JALISCO,TONAYA
SINALOA,MOCORITO	0.007	TAMAULIPAS,MIER
SINALOA,BADIRAGUATO	0.007	TAMAULIPAS,MIER
BAJA,CALIFORNIA,PLAYAS,DE,ROSARITO	0.006	NUEVO,LEON,APODACA
BAJA,CALIFORNIA,PLAYAS,DE,ROSARITO	0.007	JALISCO,TECALITLAN
QUINTANA,ROO,BENITO,JUAREZ	0.006	TAMAULIPAS,VALLE,HERMOSO
QUINTANA,ROO,BENITO,JUAREZ	0.006	CHIHUAHUA,URIQUE
QUINTANA,ROO,BENITO,JUAREZ	0.011	NUEVO,LEON,APODACA
QUINTANA,ROO,BENITO,JUAREZ	0.006	CHIHUAHUA,RIVA,PALACIO
QUINTANA,ROO,BENITO,JUAREZ	0.011	JALISCO,TECALITLAN
QUINTANA,ROO,BENITO,JUAREZ	0.006	VERACRUZ,TEMPOAL
TAMAULIPAS,MIER	0.010	SINALOA,EL,FUERTE
TAMAULIPAS,MIER	0.010	NUEVO,LEON,GUADALUPE
TAMAULIPAS,MIER	0.044	TAMAULIPAS,TAMPICO
TAMAULIPAS,MIER	0.007	CHIHUAHUA,MEOQUI
TAMAULIPAS,MIER	0.010	MEXICO,NAUCALPAN,DE,JUAREZ
TAMAULIPAS,MIER	0.010	MEXICO,TULTITLAN
TAMAULIPAS,MIER	0.037	NAYARIT,XALISCO
TAMAULIPAS,MIER	0.007	DISTRITO,FEDERAL,VENUSTIANO,CARRANZA
TAMAULIPAS,MIER	0.010	GUANAJUATO,LEON
TAMAULIPAS,MIER	0.014	DURANGO,VICENTE,GUERRERO
TAMAULIPAS,MIER	0.017	MEXICO,TECAMAC
TAMAULIPAS,MIER	0.027	TAMAULIPAS,GUERRERO
TAMAULIPAS,MIER	0.017	SAN,LUIS,POTOSI,SAN,LUIS,POTOSI
TAMAULIPAS,MIER	0.007	TAMAULIPAS,CIUDAD,MADERO
TAMAULIPAS,MIER	0.017	CHIHUAHUA,MATAMOROS
TAMAULIPAS,MIER	0.014	OAXACA,SAN,JUAN,BAUTISTA,TUXTEPEC
TAMAULIPAS,MIER	0.014	SINALOA,CONCORDIA
TAMAULIPAS,MIER	0.017	MICHOACAN,ZAMORA
TAMAULIPAS,MIER	0.007	NUEVO,LEON,SANTA,CATARINA
TAMAULIPAS,MIER	0.010	MEXICO,IXTAPALUCA
TAMAULIPAS,MIER	0.010	GUERRERO,APAXTLA
TAMAULIPAS,MIER	0.014	NAYARIT,ACAPONETA
TAMAULIPAS,MIER	0.014	GUERRERO,COAHUAYUTLA,DE,JOSE,MARIA,IZAZAGA
TAMAULIPAS,MIER	0.010	JALISCO,EL,SALTO
TAMAULIPAS,MIER	0.024	VERACRUZ,PANUCO
TAMAULIPAS,MIER	0.014	MICHOACAN,PATZCUARO
TAMAULIPAS,MIER	0.020	TAMAULIPAS,HIDALGO
TAMAULIPAS,MIER	0.007	MORELOS,JOJUTLA
TAMAULIPAS,MIER	0.034	TAMAULIPAS,EL,MANTE
TAMAULIPAS,MIER	0.014	COAHUILA,SALTILLO
TAMAULIPAS,MIER	0.007	GUERRERO,CUAJINICUILAPA
TAMAULIPAS,MIER	0.007	MEXICO,ATIZAPAN,DE,ZARAGOZA
TAMAULIPAS,MIER	0.010	MORELOS,PUENTE,DE,IXTLA
TAMAULIPAS,MIER	0.037	TAMAULIPAS,JIMENEZ
TAMAULIPAS,MIER	0.007	MICHOACAN,TANHUATO
TAMAULIPAS,MIER	0.007	TABASCO,TENOSIQUE
TAMAULIPAS,MIER	0.007	JALISCO,LA,BARCA
TAMAULIPAS,MIER	0.010	JALISCO,LAGOS,DE,MORENO
TAMAULIPAS,MIER	0.007	JALISCO,OCOTLAN
TAMAULIPAS,MIER	0.024	TAMAULIPAS,ABASOLO
TAMAULIPAS,MIER	0.007	GUANAJUATO,VALLE,DE,SANTIAGO
TAMAULIPAS,MIER	0.007	MICHOACAN,TURICATO
TAMAULIPAS,MIER	0.007	MORELOS,EMILIANO,ZAPATA
TAMAULIPAS,MIER	0.010	ZACATECAS,CHALCHIHUITES
TAMAULIPAS,MIER	0.007	NAYARIT,SAN,BLAS
TAMAULIPAS,MIER	0.007	GUANAJUATO,TARIMORO
TAMAULIPAS,MIER	0.007	JALISCO,ATOTONILCO,EL,ALTO
TAMAULIPAS,MIER	0.007	NUEVO,LEON,GENERAL,TERAN
TAMAULIPAS,MIER	0.014	JALISCO,CHAPALA
TAMAULIPAS,MIER	0.007	HIDALGO,TULA,DE,ALLENDE
TAMAULIPAS,MIER	0.017	MEXICO,SULTEPEC
TAMAULIPAS,MIER	0.007	SAN,LUIS,POTOSI,SOLEDAD,DE,GRACIANO,SANCHEZ
TAMAULIPAS,MIER	0.010	OAXACA,SAN,FRANCISCO,IXHUATAN
TAMAULIPAS,MIER	0.017	JALISCO,HUEJUCAR
TAMAULIPAS,MIER	0.010	DISTRITO,FEDERAL,MILPA,ALTA
TAMAULIPAS,MIER	0.014	JALISCO,TONAYA
TAMAULIPAS,MIER	0.007	TABASCO,JALPA,DE,MENDEZ
TAMAULIPAS,MIER	0.007	VERACRUZ,SANTIAGO,SOCHIAPAN
TAMAULIPAS,MIER	0.007	AGUASCALIENTES,COSIO
TAMAULIPAS,MIER	0.007	TABASCO,TACOTALPA
TAMAULIPAS,MIER	0.007	TAMAULIPAS,VILLAGRAN
SINALOA,EL,FUERTE	0.006	TAMAULIPAS,TAMPICO
SINALOA,EL,FUERTE	0.005	NAYARIT,XALISCO
SINALOA,EL,FUERTE	0.005	TAMAULIPAS,JIMENEZ
NUEVO,LEON,GUADALUPE	0.006	TAMAULIPAS,TAMPICO
NUEVO,LEON,GUADALUPE	0.005	NAYARIT,XALISCO
NUEVO,LEON,GUADALUPE	0.005	TAMAULIPAS,JIMENEZ
TAMAULIPAS,TAMPICO	0.006	MEXICO,NAUCALPAN,DE,JUAREZ
TAMAULIPAS,TAMPICO	0.006	MEXICO,TULTITLAN
TAMAULIPAS,TAMPICO	0.023	NAYARIT,XALISCO
TAMAULIPAS,TAMPICO	0.006	GUANAJUATO,LEON
TAMAULIPAS,TAMPICO	0.008	DURANGO,VICENTE,GUERRERO
TAMAULIPAS,TAMPICO	0.011	MEXICO,TECAMAC
TAMAULIPAS,TAMPICO	0.017	TAMAULIPAS,GUERRERO
TAMAULIPAS,TAMPICO	0.011	SAN,LUIS,POTOSI,SAN,LUIS,POTOSI
TAMAULIPAS,TAMPICO	0.011	CHIHUAHUA,MATAMOROS
TAMAULIPAS,TAMPICO	0.008	OAXACA,SAN,JUAN,BAUTISTA,TUXTEPEC
TAMAULIPAS,TAMPICO	0.008	SINALOA,CONCORDIA
TAMAULIPAS,TAMPICO	0.011	MICHOACAN,ZAMORA
TAMAULIPAS,TAMPICO	0.006	MEXICO,IXTAPALUCA
TAMAULIPAS,TAMPICO	0.006	GUERRERO,APAXTLA
TAMAULIPAS,TAMPICO	0.008	NAYARIT,ACAPONETA
TAMAULIPAS,TAMPICO	0.008	GUERRERO,COAHUAYUTLA,DE,JOSE,MARIA,IZAZAGA
TAMAULIPAS,TAMPICO	0.006	JALISCO,EL,SALTO
TAMAULIPAS,TAMPICO	0.015	VERACRUZ,PANUCO
TAMAULIPAS,TAMPICO	0.008	MICHOACAN,PATZCUARO
TAMAULIPAS,TAMPICO	0.013	TAMAULIPAS,HIDALGO
TAMAULIPAS,TAMPICO	0.021	TAMAULIPAS,EL,MANTE
TAMAULIPAS,TAMPICO	0.008	COAHUILA,SALTILLO
TAMAULIPAS,TAMPICO	0.006	MORELOS,PUENTE,DE,IXTLA
TAMAULIPAS,TAMPICO	0.023	TAMAULIPAS,JIMENEZ
TAMAULIPAS,TAMPICO	0.006	JALISCO,LAGOS,DE,MORENO
TAMAULIPAS,TAMPICO	0.015	TAMAULIPAS,ABASOLO
TAMAULIPAS,TAMPICO	0.006	ZACATECAS,CHALCHIHUITES
TAMAULIPAS,TAMPICO	0.008	JALISCO,CHAPALA
TAMAULIPAS,TAMPICO	0.011	MEXICO,SULTEPEC
TAMAULIPAS,TAMPICO	0.006	OAXACA,SAN,FRANCISCO,IXHUATAN
TAMAULIPAS,TAMPICO	0.011	JALISCO,HUEJUCAR
TAMAULIPAS,TAMPICO	0.006	DISTRITO,FEDERAL,MILPA,ALTA
TAMAULIPAS,TAMPICO	0.008	JALISCO,TONAYA
CHIHUAHUA,JIMENEZ	0.005	CHIHUAHUA,URIQUE
CHIHUAHUA,JIMENEZ	0.008	NUEVO,LEON,APODACA
CHIHUAHUA,JIMENEZ	0.009	JALISCO,TECALITLAN
CHIHUAHUA,JIMENEZ	0.005	VERACRUZ,TEMPOAL
MEXICO,NAUCALPAN,DE,JUAREZ	0.005	NAYARIT,XALISCO
MEXICO,NAUCALPAN,DE,JUAREZ	0.005	TAMAULIPAS,JIMENEZ
MEXICO,TULTITLAN	0.005	NAYARIT,XALISCO
MEXICO,TULTITLAN	0.005	TAMAULIPAS,JIMENEZ
NAYARIT,XALISCO	0.005	GUANAJUATO,LEON
NAYARIT,XALISCO	0.007	DURANGO,VICENTE,GUERRERO
NAYARIT,XALISCO	0.009	MEXICO,TECAMAC
NAYARIT,XALISCO	0.014	TAMAULIPAS,GUERRERO
NAYARIT,XALISCO	0.009	SAN,LUIS,POTOSI,SAN,LUIS,POTOSI
NAYARIT,XALISCO	0.009	CHIHUAHUA,MATAMOROS
NAYARIT,XALISCO	0.007	OAXACA,SAN,JUAN,BAUTISTA,TUXTEPEC
NAYARIT,XALISCO	0.007	SINALOA,CONCORDIA
NAYARIT,XALISCO	0.009	MICHOACAN,ZAMORA
NAYARIT,XALISCO	0.005	MEXICO,IXTAPALUCA
NAYARIT,XALISCO	0.005	GUERRERO,APAXTLA
NAYARIT,XALISCO	0.007	NAYARIT,ACAPONETA
NAYARIT,XALISCO	0.007	GUERRERO,COAHUAYUTLA,DE,JOSE,MARIA,IZAZAGA
NAYARIT,XALISCO	0.005	JALISCO,EL,SALTO
NAYARIT,XALISCO	0.012	VERACRUZ,PANUCO
NAYARIT,XALISCO	0.007	MICHOACAN,PATZCUARO
NAYARIT,XALISCO	0.011	TAMAULIPAS,HIDALGO
NAYARIT,XALISCO	0.018	TAMAULIPAS,EL,MANTE
NAYARIT,XALISCO	0.007	COAHUILA,SALTILLO
NAYARIT,XALISCO	0.005	MORELOS,PUENTE,DE,IXTLA
NAYARIT,XALISCO	0.020	TAMAULIPAS,JIMENEZ
NAYARIT,XALISCO	0.005	JALISCO,LAGOS,DE,MORENO
NAYARIT,XALISCO	0.012	TAMAULIPAS,ABASOLO
NAYARIT,XALISCO	0.005	ZACATECAS,CHALCHIHUITES
NAYARIT,XALISCO	0.007	JALISCO,CHAPALA
NAYARIT,XALISCO	0.009	MEXICO,SULTEPEC
NAYARIT,XALISCO	0.005	OAXACA,SAN,FRANCISCO,IXHUATAN
NAYARIT,XALISCO	0.009	JALISCO,HUEJUCAR
NAYARIT,XALISCO	0.005	DISTRITO,FEDERAL,MILPA,ALTA
NAYARIT,XALISCO	0.007	JALISCO,TONAYA
GUANAJUATO,LEON	0.005	TAMAULIPAS,JIMENEZ
DURANGO,VICENTE,GUERRERO	0.005	TAMAULIPAS,GUERRERO
DURANGO,VICENTE,GUERRERO	0.006	TAMAULIPAS,EL,MANTE
DURANGO,VICENTE,GUERRERO	0.007	TAMAULIPAS,JIMENEZ
GUERRERO,COYUCA,DE,BENITEZ	0.006	NUEVO,LEON,APODACA
GUERRERO,COYUCA,DE,BENITEZ	0.007	JALISCO,TECALITLAN
TAMAULIPAS,VALLE,HERMOSO	0.006	DISTRITO,FEDERAL,TLALPAN
TAMAULIPAS,VALLE,HERMOSO	0.006	SONORA,GENERAL,PLUTARCO,ELIAS,CALLES
TAMAULIPAS,VALLE,HERMOSO	0.009	CHIHUAHUA,URIQUE
TAMAULIPAS,VALLE,HERMOSO	0.015	NUEVO,LEON,APODACA
TAMAULIPAS,VALLE,HERMOSO	0.008	CHIHUAHUA,RIVA,PALACIO
TAMAULIPAS,VALLE,HERMOSO	0.016	JALISCO,TECALITLAN
TAMAULIPAS,VALLE,HERMOSO	0.006	CHIHUAHUA,JANOS
TAMAULIPAS,VALLE,HERMOSO	0.007	TAMAULIPAS,GUSTAVO,DIAZ,ORDAZ
TAMAULIPAS,VALLE,HERMOSO	0.006	GUERRERO,EDUARDO,NERI
TAMAULIPAS,VALLE,HERMOSO	0.007	GUERRERO,LEONARDO,BRAVO
TAMAULIPAS,VALLE,HERMOSO	0.007	GUERRERO,TEPECOACUILCO,DE,TRUJANO
TAMAULIPAS,VALLE,HERMOSO	0.006	CHIHUAHUA,BATOPILAS
TAMAULIPAS,VALLE,HERMOSO	0.006	NAYARIT,TECUALA
TAMAULIPAS,VALLE,HERMOSO	0.009	VERACRUZ,TEMPOAL
TAMAULIPAS,VALLE,HERMOSO	0.006	SAN,LUIS,POTOSI,CIUDAD,DEL,MAIZ
CHIHUAHUA,OJINAGA	0.006	NUEVO,LEON,APODACA
CHIHUAHUA,OJINAGA	0.007	JALISCO,TECALITLAN
DISTRITO,FEDERAL,TLALPAN	0.006	CHIHUAHUA,URIQUE
DISTRITO,FEDERAL,TLALPAN	0.011	NUEVO,LEON,APODACA
DISTRITO,FEDERAL,TLALPAN	0.006	CHIHUAHUA,RIVA,PALACIO
DISTRITO,FEDERAL,TLALPAN	0.011	JALISCO,TECALITLAN
DISTRITO,FEDERAL,TLALPAN	0.006	VERACRUZ,TEMPOAL
SONORA,GENERAL,PLUTARCO,ELIAS,CALLES	0.006	CHIHUAHUA,URIQUE
SONORA,GENERAL,PLUTARCO,ELIAS,CALLES	0.011	NUEVO,LEON,APODACA
SONORA,GENERAL,PLUTARCO,ELIAS,CALLES	0.006	CHIHUAHUA,RIVA,PALACIO
SONORA,GENERAL,PLUTARCO,ELIAS,CALLES	0.011	JALISCO,TECALITLAN
SONORA,GENERAL,PLUTARCO,ELIAS,CALLES	0.006	VERACRUZ,TEMPOAL
CHIHUAHUA,URIQUE	0.017	NUEVO,LEON,APODACA
CHIHUAHUA,URIQUE	0.005	CHIHUAHUA,GUACHOCHI
CHIHUAHUA,URIQUE	0.009	CHIHUAHUA,RIVA,PALACIO
CHIHUAHUA,URIQUE	0.018	JALISCO,TECALITLAN
CHIHUAHUA,URIQUE	0.005	SONORA,NAVOJOA
CHIHUAHUA,URIQUE	0.006	CHIHUAHUA,JANOS
CHIHUAHUA,URIQUE	0.008	TAMAULIPAS,GUSTAVO,DIAZ,ORDAZ
CHIHUAHUA,URIQUE	0.005	GUERRERO,GENERAL,HELIODORO,CASTILLO
CHIHUAHUA,URIQUE	0.006	GUERRERO,EDUARDO,NERI
CHIHUAHUA,URIQUE	0.008	GUERRERO,LEONARDO,BRAVO
CHIHUAHUA,URIQUE	0.008	GUERRERO,TEPECOACUILCO,DE,TRUJANO
CHIHUAHUA,URIQUE	0.006	CHIHUAHUA,BATOPILAS
CHIHUAHUA,URIQUE	0.005	CHIHUAHUA,GUAZAPARES
CHIHUAHUA,URIQUE	0.006	NAYARIT,TECUALA
CHIHUAHUA,URIQUE	0.010	VERACRUZ,TEMPOAL
CHIHUAHUA,URIQUE	0.006	SAN,LUIS,POTOSI,CIUDAD,DEL,MAIZ
CHIHUAHUA,URIQUE	0.005	VERACRUZ,TANTOYUCA
CHIHUAHUA,URIQUE	0.005	VERACRUZ,TAMPICO,ALTO
CHIHUAHUA,URIQUE	0.005	SAN,LUIS,POTOSI,EBANO
GUERRERO,AYUTLA,DE,LOS,LIBRES	0.006	NUEVO,LEON,APODACA
GUERRERO,AYUTLA,DE,LOS,LIBRES	0.007	JALISCO,TECALITLAN
MEXICO,TECAMAC	0.006	TAMAULIPAS,GUERRERO
MEXICO,TECAMAC	0.006	VERACRUZ,PANUCO
MEXICO,TECAMAC	0.008	TAMAULIPAS,EL,MANTE
MEXICO,TECAMAC	0.009	TAMAULIPAS,JIMENEZ
MEXICO,TECAMAC	0.006	TAMAULIPAS,ABASOLO
TAMAULIPAS,GUERRERO	0.006	SAN,LUIS,POTOSI,SAN,LUIS,POTOSI
TAMAULIPAS,GUERRERO	0.006	CHIHUAHUA,MATAMOROS
TAMAULIPAS,GUERRERO	0.005	OAXACA,SAN,JUAN,BAUTISTA,TUXTEPEC
TAMAULIPAS,GUERRERO	0.005	SINALOA,CONCORDIA
TAMAULIPAS,GUERRERO	0.006	MICHOACAN,ZAMORA
TAMAULIPAS,GUERRERO	0.005	NAYARIT,ACAPONETA
TAMAULIPAS,GUERRERO	0.005	GUERRERO,COAHUAYUTLA,DE,JOSE,MARIA,IZAZAGA
TAMAULIPAS,GUERRERO	0.009	VERACRUZ,PANUCO
TAMAULIPAS,GUERRERO	0.005	MICHOACAN,PATZCUARO
TAMAULIPAS,GUERRERO	0.008	TAMAULIPAS,HIDALGO
TAMAULIPAS,GUERRERO	0.013	TAMAULIPAS,EL,MANTE
TAMAULIPAS,GUERRERO	0.005	COAHUILA,SALTILLO
TAMAULIPAS,GUERRERO	0.014	TAMAULIPAS,JIMENEZ
TAMAULIPAS,GUERRERO	0.009	TAMAULIPAS,ABASOLO
TAMAULIPAS,GUERRERO	0.005	JALISCO,CHAPALA
TAMAULIPAS,GUERRERO	0.006	MEXICO,SULTEPEC
TAMAULIPAS,GUERRERO	0.006	JALISCO,HUEJUCAR
TAMAULIPAS,GUERRERO	0.005	JALISCO,TONAYA
GUERRERO,TELOLOAPAN	0.006	NUEVO,LEON,APODACA
GUERRERO,TELOLOAPAN	0.007	JALISCO,TECALITLAN
SAN,LUIS,POTOSI,SAN,LUIS,POTOSI	0.006	VERACRUZ,PANUCO
SAN,LUIS,POTOSI,SAN,LUIS,POTOSI	0.008	TAMAULIPAS,EL,MANTE
SAN,LUIS,POTOSI,SAN,LUIS,POTOSI	0.009	TAMAULIPAS,JIMENEZ
SAN,LUIS,POTOSI,SAN,LUIS,POTOSI	0.006	TAMAULIPAS,ABASOLO
CHIHUAHUA,MATAMOROS	0.006	VERACRUZ,PANUCO
CHIHUAHUA,MATAMOROS	0.008	TAMAULIPAS,EL,MANTE
CHIHUAHUA,MATAMOROS	0.009	TAMAULIPAS,JIMENEZ
CHIHUAHUA,MATAMOROS	0.006	TAMAULIPAS,ABASOLO
OAXACA,SAN,JUAN,BAUTISTA,TUXTEPEC	0.006	TAMAULIPAS,EL,MANTE
OAXACA,SAN,JUAN,BAUTISTA,TUXTEPEC	0.007	TAMAULIPAS,JIMENEZ
NUEVO,LEON,APODACA	0.006	MEXICO,HUIXQUILUCAN
NUEVO,LEON,APODACA	0.008	CHIHUAHUA,GUACHOCHI
NUEVO,LEON,APODACA	0.015	CHIHUAHUA,RIVA,PALACIO
NUEVO,LEON,APODACA	0.030	JALISCO,TECALITLAN
NUEVO,LEON,APODACA	0.006	CHIHUAHUA,SAUCILLO
NUEVO,LEON,APODACA	0.008	SONORA,NAVOJOA
NUEVO,LEON,APODACA	0.011	CHIHUAHUA,JANOS
NUEVO,LEON,APODACA	0.006	COAHUILA,MATAMOROS
NUEVO,LEON,APODACA	0.013	TAMAULIPAS,GUSTAVO,DIAZ,ORDAZ
NUEVO,LEON,APODACA	0.008	GUERRERO,GENERAL,HELIODORO,CASTILLO
NUEVO,LEON,APODACA	0.011	GUERRERO,EDUARDO,NERI
NUEVO,LEON,APODACA	0.013	GUERRERO,LEONARDO,BRAVO
NUEVO,LEON,APODACA	0.013	GUERRERO,TEPECOACUILCO,DE,TRUJANO
NUEVO,LEON,APODACA	0.006	TAMAULIPAS,GONZALEZ
NUEVO,LEON,APODACA	0.011	CHIHUAHUA,BATOPILAS
NUEVO,LEON,APODACA	0.008	CHIHUAHUA,GUAZAPARES
NUEVO,LEON,APODACA	0.006	NAYARIT,ROSAMORADA
NUEVO,LEON,APODACA	0.011	NAYARIT,TECUALA
NUEVO,LEON,APODACA	0.006	CHIHUAHUA,SANTA,BARBARA
NUEVO,LEON,APODACA	0.017	VERACRUZ,TEMPOAL
NUEVO,LEON,APODACA	0.006	MICHOACAN,TOCUMBO
NUEVO,LEON,APODACA	0.006	NUEVO,LEON,SABINAS,HIDALGO
NUEVO,LEON,APODACA	0.011	SAN,LUIS,POTOSI,CIUDAD,DEL,MAIZ
NUEVO,LEON,APODACA	0.008	VERACRUZ,TANTOYUCA
NUEVO,LEON,APODACA	0.008	VERACRUZ,TAMPICO,ALTO
NUEVO,LEON,APODACA	0.006	JALISCO,ZAPOTILTIC
NUEVO,LEON,APODACA	0.008	SAN,LUIS,POTOSI,EBANO
MEXICO,HUIXQUILUCAN	0.007	JALISCO,TECALITLAN
SINALOA,CONCORDIA	0.006	TAMAULIPAS,EL,MANTE
SINALOA,CONCORDIA	0.007	TAMAULIPAS,JIMENEZ
CHIHUAHUA,GUACHOCHI	0.009	JALISCO,TECALITLAN
CHIHUAHUA,GUACHOCHI	0.005	VERACRUZ,TEMPOAL
CHIHUAHUA,RIVA,PALACIO	0.016	JALISCO,TECALITLAN
CHIHUAHUA,RIVA,PALACIO	0.006	CHIHUAHUA,JANOS
CHIHUAHUA,RIVA,PALACIO	0.007	TAMAULIPAS,GUSTAVO,DIAZ,ORDAZ
CHIHUAHUA,RIVA,PALACIO	0.006	GUERRERO,EDUARDO,NERI
CHIHUAHUA,RIVA,PALACIO	0.007	GUERRERO,LEONARDO,BRAVO
CHIHUAHUA,RIVA,PALACIO	0.007	GUERRERO,TEPECOACUILCO,DE,TRUJANO
CHIHUAHUA,RIVA,PALACIO	0.006	CHIHUAHUA,BATOPILAS
CHIHUAHUA,RIVA,PALACIO	0.006	NAYARIT,TECUALA
CHIHUAHUA,RIVA,PALACIO	0.009	VERACRUZ,TEMPOAL
CHIHUAHUA,RIVA,PALACIO	0.006	SAN,LUIS,POTOSI,CIUDAD,DEL,MAIZ
JALISCO,TECALITLAN	0.007	CHIHUAHUA,SAUCILLO
JALISCO,TECALITLAN	0.009	SONORA,NAVOJOA
JALISCO,TECALITLAN	0.011	CHIHUAHUA,JANOS
JALISCO,TECALITLAN	0.007	COAHUILA,MATAMOROS
JALISCO,TECALITLAN	0.014	TAMAULIPAS,GUSTAVO,DIAZ,ORDAZ
JALISCO,TECALITLAN	0.009	GUERRERO,GENERAL,HELIODORO,CASTILLO
JALISCO,TECALITLAN	0.011	GUERRERO,EDUARDO,NERI
JALISCO,TECALITLAN	0.014	GUERRERO,LEONARDO,BRAVO
JALISCO,TECALITLAN	0.014	GUERRERO,TEPECOACUILCO,DE,TRUJANO
JALISCO,TECALITLAN	0.007	TAMAULIPAS,GONZALEZ
JALISCO,TECALITLAN	0.011	CHIHUAHUA,BATOPILAS
JALISCO,TECALITLAN	0.009	CHIHUAHUA,GUAZAPARES
JALISCO,TECALITLAN	0.007	NAYARIT,ROSAMORADA
JALISCO,TECALITLAN	0.011	NAYARIT,TECUALA
JALISCO,TECALITLAN	0.007	CHIHUAHUA,SANTA,BARBARA
JALISCO,TECALITLAN	0.018	VERACRUZ,TEMPOAL
JALISCO,TECALITLAN	0.007	MICHOACAN,TOCUMBO
JALISCO,TECALITLAN	0.007	NUEVO,LEON,SABINAS,HIDALGO
JALISCO,TECALITLAN	0.011	SAN,LUIS,POTOSI,CIUDAD,DEL,MAIZ
JALISCO,TECALITLAN	0.009	VERACRUZ,TANTOYUCA
JALISCO,TECALITLAN	0.009	VERACRUZ,TAMPICO,ALTO
JALISCO,TECALITLAN	0.007	JALISCO,ZAPOTILTIC
JALISCO,TECALITLAN	0.009	SAN,LUIS,POTOSI,EBANO
MICHOACAN,ZAMORA	0.006	VERACRUZ,PANUCO
MICHOACAN,ZAMORA	0.008	TAMAULIPAS,EL,MANTE
MICHOACAN,ZAMORA	0.009	TAMAULIPAS,JIMENEZ
MICHOACAN,ZAMORA	0.006	TAMAULIPAS,ABASOLO
MEXICO,IXTAPALUCA	0.005	TAMAULIPAS,JIMENEZ
GUERRERO,APAXTLA	0.005	TAMAULIPAS,JIMENEZ
NAYARIT,ACAPONETA	0.006	TAMAULIPAS,EL,MANTE
NAYARIT,ACAPONETA	0.007	TAMAULIPAS,JIMENEZ
SONORA,NAVOJOA	0.005	VERACRUZ,TEMPOAL
GUERRERO,COAHUAYUTLA,DE,JOSE,MARIA,IZAZAGA	0.006	TAMAULIPAS,EL,MANTE
GUERRERO,COAHUAYUTLA,DE,JOSE,MARIA,IZAZAGA	0.007	TAMAULIPAS,JIMENEZ
JALISCO,EL,SALTO	0.005	TAMAULIPAS,JIMENEZ
VERACRUZ,PANUCO	0.007	TAMAULIPAS,HIDALGO
VERACRUZ,PANUCO	0.011	TAMAULIPAS,EL,MANTE
VERACRUZ,PANUCO	0.012	TAMAULIPAS,JIMENEZ
VERACRUZ,PANUCO	0.008	TAMAULIPAS,ABASOLO
VERACRUZ,PANUCO	0.006	MEXICO,SULTEPEC
VERACRUZ,PANUCO	0.006	JALISCO,HUEJUCAR
MICHOACAN,PATZCUARO	0.006	TAMAULIPAS,EL,MANTE
MICHOACAN,PATZCUARO	0.007	TAMAULIPAS,JIMENEZ
CHIHUAHUA,JANOS	0.006	VERACRUZ,TEMPOAL
TAMAULIPAS,HIDALGO	0.010	TAMAULIPAS,EL,MANTE
TAMAULIPAS,HIDALGO	0.011	TAMAULIPAS,JIMENEZ
TAMAULIPAS,HIDALGO	0.007	TAMAULIPAS,ABASOLO
TAMAULIPAS,GUSTAVO,DIAZ,ORDAZ	0.006	GUERRERO,LEONARDO,BRAVO
TAMAULIPAS,GUSTAVO,DIAZ,ORDAZ	0.006	GUERRERO,TEPECOACUILCO,DE,TRUJANO
TAMAULIPAS,GUSTAVO,DIAZ,ORDAZ	0.008	VERACRUZ,TEMPOAL
GUERRERO,GENERAL,HELIODORO,CASTILLO	0.005	VERACRUZ,TEMPOAL
TAMAULIPAS,EL,MANTE	0.006	COAHUILA,SALTILLO
TAMAULIPAS,EL,MANTE	0.018	TAMAULIPAS,JIMENEZ
TAMAULIPAS,EL,MANTE	0.011	TAMAULIPAS,ABASOLO
TAMAULIPAS,EL,MANTE	0.006	JALISCO,CHAPALA
TAMAULIPAS,EL,MANTE	0.008	MEXICO,SULTEPEC
TAMAULIPAS,EL,MANTE	0.008	JALISCO,HUEJUCAR
TAMAULIPAS,EL,MANTE	0.006	JALISCO,TONAYA
COAHUILA,SALTILLO	0.007	TAMAULIPAS,JIMENEZ
GUERRERO,EDUARDO,NERI	0.006	VERACRUZ,TEMPOAL
MORELOS,PUENTE,DE,IXTLA	0.005	TAMAULIPAS,JIMENEZ
TAMAULIPAS,JIMENEZ	0.005	JALISCO,LAGOS,DE,MORENO
TAMAULIPAS,JIMENEZ	0.012	TAMAULIPAS,ABASOLO
TAMAULIPAS,JIMENEZ	0.005	ZACATECAS,CHALCHIHUITES
TAMAULIPAS,JIMENEZ	0.007	JALISCO,CHAPALA
TAMAULIPAS,JIMENEZ	0.009	MEXICO,SULTEPEC
TAMAULIPAS,JIMENEZ	0.005	OAXACA,SAN,FRANCISCO,IXHUATAN
TAMAULIPAS,JIMENEZ	0.009	JALISCO,HUEJUCAR
TAMAULIPAS,JIMENEZ	0.005	DISTRITO,FEDERAL,MILPA,ALTA
TAMAULIPAS,JIMENEZ	0.007	JALISCO,TONAYA
GUERRERO,LEONARDO,BRAVO	0.006	GUERRERO,TEPECOACUILCO,DE,TRUJANO
GUERRERO,LEONARDO,BRAVO	0.008	VERACRUZ,TEMPOAL
GUERRERO,TEPECOACUILCO,DE,TRUJANO	0.008	VERACRUZ,TEMPOAL
TAMAULIPAS,ABASOLO	0.006	MEXICO,SULTEPEC
TAMAULIPAS,ABASOLO	0.006	JALISCO,HUEJUCAR
CHIHUAHUA,BATOPILAS	0.006	VERACRUZ,TEMPOAL
CHIHUAHUA,GUAZAPARES	0.005	VERACRUZ,TEMPOAL
NAYARIT,TECUALA	0.006	VERACRUZ,TEMPOAL
VERACRUZ,TEMPOAL	0.006	SAN,LUIS,POTOSI,CIUDAD,DEL,MAIZ
VERACRUZ,TEMPOAL	0.005	VERACRUZ,TANTOYUCA
VERACRUZ,TEMPOAL	0.005	VERACRUZ,TAMPICO,ALTO
VERACRUZ,TEMPOAL	0.005	SAN,LUIS,POTOSI,EBANO
