# Supplementary material for: Analysis of México’s Narco-War Network (2007–2011)
Source: PLoS One. 2015 May 18;10(5):e0126503. doi: 10.1371/journal.pone.0126503 (PMC4436224; doi:10.1371/journal.pone.0126503)
Supplement: S1 Compressed file — Each file contains all the correlations above certain threshold (indicated in the name of the file), during a particular month (also indicated in the name of the file). The file names have the value of θ followed by the number of the i th month, starting from January of 2007 until Sept. 2011. (ZIP) [file pone.0126503.s004.zip › Correlations_by_month/0.005__48.sif]

CHIHUAHUA	JUAREZ	0.050	GUERRERO	ACAPULCO,DE,JUAREZ
CHIHUAHUA	JUAREZ	0.031	COAHUILA	TORREON
CHIHUAHUA	JUAREZ	0.008	DURANGO	DURANGO
CHIHUAHUA	JUAREZ	0.019	TAMAULIPAS	SAN,FERNANDO
CHIHUAHUA	JUAREZ	0.008	VERACRUZ	VERACRUZ
CHIHUAHUA	JUAREZ	0.104	TAMAULIPAS	NUEVO,LAREDO
CHIHUAHUA	JUAREZ	0.042	NUEVO,LEON	GUADALUPE
CHIHUAHUA	JUAREZ	0.027	JALISCO	ZAPOPAN
CHIHUAHUA	JUAREZ	0.023	MICHOACAN	MORELIA
CHIHUAHUA	JUAREZ	0.031	SINALOA	AHOME
CHIHUAHUA	JUAREZ	0.008	NUEVO,LEON	CADEREYTA,JIMENEZ
CHIHUAHUA	JUAREZ	0.019	NUEVO,LEON	JUAREZ
CHIHUAHUA	JUAREZ	0.019	SINALOA	GUASAVE
CHIHUAHUA	JUAREZ	0.012	MORELOS	CUERNAVACA
CHIHUAHUA	JUAREZ	0.012	MEXICO	NAUCALPAN,DE,JUAREZ
CHIHUAHUA	JUAREZ	0.015	TAMAULIPAS	VICTORIA
CHIHUAHUA	JUAREZ	0.019	MEXICO	IXTAPALUCA
CHIHUAHUA	JUAREZ	0.012	COLIMA	COLIMA
CHIHUAHUA	JUAREZ	0.012	MEXICO	TLALNEPANTLA,DE,BAZ
CHIHUAHUA	JUAREZ	0.012	GUERRERO	TAXCO,DE,ALARCON
CHIHUAHUA	JUAREZ	0.008	JALISCO	PUERTO,VALLARTA
CHIHUAHUA	JUAREZ	0.008	MEXICO	CHALCO
CHIHUAHUA	JUAREZ	0.039	TAMAULIPAS	MIGUEL,ALEMAN
CHIHUAHUA	JUAREZ	0.019	GUERRERO	EDUARDO,NERI
CHIHUAHUA	JUAREZ	0.066	TAMAULIPAS	PADILLA
CHIHUAHUA	JUAREZ	0.008	GUANAJUATO	LEON
CHIHUAHUA	JUAREZ	0.008	OAXACA	SAN,JUAN,BAUTISTA,TUXTEPEC
CHIHUAHUA	JUAREZ	0.015	GUERRERO	SAN,MIGUEL,TOTOLAPAN
CHIHUAHUA	JUAREZ	0.012	MORELOS	CUAUTLA
CHIHUAHUA	JUAREZ	0.019	MEXICO	TLALMANALCO
CHIHUAHUA	JUAREZ	0.023	NAYARIT	TUXPAN
CHIHUAHUA	JUAREZ	0.012	ZACATECAS	ZACATECAS
CHIHUAHUA	JUAREZ	0.008	MICHOACAN	ZAMORA
CHIHUAHUA	JUAREZ	0.008	MORELOS	PUENTE,DE,IXTLA
CHIHUAHUA	JUAREZ	0.023	MEXICO	ATIZAPAN,DE,ZARAGOZA
CHIHUAHUA	JUAREZ	0.019	NAYARIT	SANTIAGO,IXCUINTLA
CHIHUAHUA	JUAREZ	0.012	CHIAPAS	TAPACHULA
CHIHUAHUA	JUAREZ	0.012	COLIMA	ARMERIA
CHIHUAHUA	JUAREZ	0.012	SINALOA	ROSARIO
CHIHUAHUA	JUAREZ	0.008	BAJA,CALIFORNIA	ENSENADA
CHIHUAHUA	JUAREZ	0.012	DISTRITO,FEDERAL	TLALPAN
CHIHUAHUA	JUAREZ	0.035	MEXICO	ATLAUTLA
CHIHUAHUA	JUAREZ	0.012	NUEVO,LEON	SAN,PEDRO,GARZA,GARCIA
CHIHUAHUA	JUAREZ	0.008	OAXACA	LOMA,BONITA
CHIHUAHUA	JUAREZ	0.008	SAN,LUIS,POTOSI	CIUDAD,VALLES
CHIHUAHUA	JUAREZ	0.035	ZACATECAS	TABASCO
CHIHUAHUA	JUAREZ	0.008	GUANAJUATO	APASEO,EL,ALTO
CHIHUAHUA	JUAREZ	0.008	GUERRERO	MARTIR,DE,CUILAPAN
CHIHUAHUA	JUAREZ	0.012	MICHOACAN	ZITACUARO
CHIHUAHUA	JUAREZ	0.008	VERACRUZ	TIERRA,BLANCA
CHIHUAHUA	JUAREZ	0.008	MICHOACAN	VISTA,HERMOSA
CHIHUAHUA	JUAREZ	0.012	TAMAULIPAS	SOTO,LA,MARINA
CHIHUAHUA	JUAREZ	0.019	VERACRUZ	ALVARADO
CHIHUAHUA	JUAREZ	0.008	VERACRUZ	ISLA
CHIHUAHUA	JUAREZ	0.008	DURANGO	TAMAZULA
CHIHUAHUA	JUAREZ	0.008	SAN,LUIS,POTOSI	SAN,CIRO,DE,ACOSTA
CHIHUAHUA	JUAREZ	0.008	COLIMA	COMALA
CHIHUAHUA	JUAREZ	0.008	DISTRITO,FEDERAL	IZTACALCO
CHIHUAHUA	JUAREZ	0.019	QUERETARO	AMEALCO,DE,BONFIL
CHIHUAHUA	JUAREZ	0.012	SAN,LUIS,POTOSI	TAMUIN
CHIHUAHUA	JUAREZ	0.008	SONORA	CANANEA
CHIHUAHUA	JUAREZ	0.019	ZACATECAS	TEPETONGO
CHIHUAHUA	JUAREZ	0.008	DISTRITO,FEDERAL	TLAHUAC
CHIHUAHUA	JUAREZ	0.012	GUERRERO	COCHOAPA,EL,GRANDE
CHIHUAHUA	JUAREZ	0.015	MEXICO	CUAUTITLAN
CHIHUAHUA	JUAREZ	0.012	PUEBLA	CHIGNAHUAPAN
CHIHUAHUA	JUAREZ	0.008	GUANAJUATO	CORTAZAR
CHIHUAHUA	JUAREZ	0.008	MICHOACAN	TANGAMANDAPIO
CHIHUAHUA	JUAREZ	0.012	PUEBLA	IZUCAR,DE,MATAMOROS
CHIHUAHUA	JUAREZ	0.008	MEXICO	OCOYOACAC
CHIHUAHUA	JUAREZ	0.008	ZACATECAS	GENERAL,FRANCISCO,R.,MURGUIA
GUERRERO	ACAPULCO,DE,JUAREZ	0.015	COAHUILA	TORREON
GUERRERO	ACAPULCO,DE,JUAREZ	0.009	TAMAULIPAS	SAN,FERNANDO
GUERRERO	ACAPULCO,DE,JUAREZ	0.050	TAMAULIPAS	NUEVO,LAREDO
GUERRERO	ACAPULCO,DE,JUAREZ	0.020	NUEVO,LEON	GUADALUPE
GUERRERO	ACAPULCO,DE,JUAREZ	0.013	JALISCO	ZAPOPAN
GUERRERO	ACAPULCO,DE,JUAREZ	0.011	MICHOACAN	MORELIA
GUERRERO	ACAPULCO,DE,JUAREZ	0.015	SINALOA	AHOME
GUERRERO	ACAPULCO,DE,JUAREZ	0.009	NUEVO,LEON	JUAREZ
GUERRERO	ACAPULCO,DE,JUAREZ	0.009	SINALOA	GUASAVE
GUERRERO	ACAPULCO,DE,JUAREZ	0.006	MORELOS	CUERNAVACA
GUERRERO	ACAPULCO,DE,JUAREZ	0.006	MEXICO	NAUCALPAN,DE,JUAREZ
GUERRERO	ACAPULCO,DE,JUAREZ	0.007	TAMAULIPAS	VICTORIA
GUERRERO	ACAPULCO,DE,JUAREZ	0.009	MEXICO	IXTAPALUCA
GUERRERO	ACAPULCO,DE,JUAREZ	0.006	COLIMA	COLIMA
GUERRERO	ACAPULCO,DE,JUAREZ	0.006	MEXICO	TLALNEPANTLA,DE,BAZ
GUERRERO	ACAPULCO,DE,JUAREZ	0.006	GUERRERO	TAXCO,DE,ALARCON
GUERRERO	ACAPULCO,DE,JUAREZ	0.019	TAMAULIPAS	MIGUEL,ALEMAN
GUERRERO	ACAPULCO,DE,JUAREZ	0.009	GUERRERO	EDUARDO,NERI
GUERRERO	ACAPULCO,DE,JUAREZ	0.032	TAMAULIPAS	PADILLA
GUERRERO	ACAPULCO,DE,JUAREZ	0.007	GUERRERO	SAN,MIGUEL,TOTOLAPAN
GUERRERO	ACAPULCO,DE,JUAREZ	0.006	MORELOS	CUAUTLA
GUERRERO	ACAPULCO,DE,JUAREZ	0.009	MEXICO	TLALMANALCO
GUERRERO	ACAPULCO,DE,JUAREZ	0.011	NAYARIT	TUXPAN
GUERRERO	ACAPULCO,DE,JUAREZ	0.006	ZACATECAS	ZACATECAS
GUERRERO	ACAPULCO,DE,JUAREZ	0.011	MEXICO	ATIZAPAN,DE,ZARAGOZA
GUERRERO	ACAPULCO,DE,JUAREZ	0.009	NAYARIT	SANTIAGO,IXCUINTLA
GUERRERO	ACAPULCO,DE,JUAREZ	0.006	CHIAPAS	TAPACHULA
GUERRERO	ACAPULCO,DE,JUAREZ	0.006	COLIMA	ARMERIA
GUERRERO	ACAPULCO,DE,JUAREZ	0.006	SINALOA	ROSARIO
GUERRERO	ACAPULCO,DE,JUAREZ	0.006	DISTRITO,FEDERAL	TLALPAN
GUERRERO	ACAPULCO,DE,JUAREZ	0.017	MEXICO	ATLAUTLA
GUERRERO	ACAPULCO,DE,JUAREZ	0.006	NUEVO,LEON	SAN,PEDRO,GARZA,GARCIA
GUERRERO	ACAPULCO,DE,JUAREZ	0.017	ZACATECAS	TABASCO
GUERRERO	ACAPULCO,DE,JUAREZ	0.006	MICHOACAN	ZITACUARO
GUERRERO	ACAPULCO,DE,JUAREZ	0.006	TAMAULIPAS	SOTO,LA,MARINA
GUERRERO	ACAPULCO,DE,JUAREZ	0.009	VERACRUZ	ALVARADO
GUERRERO	ACAPULCO,DE,JUAREZ	0.009	QUERETARO	AMEALCO,DE,BONFIL
GUERRERO	ACAPULCO,DE,JUAREZ	0.006	SAN,LUIS,POTOSI	TAMUIN
GUERRERO	ACAPULCO,DE,JUAREZ	0.009	ZACATECAS	TEPETONGO
GUERRERO	ACAPULCO,DE,JUAREZ	0.006	GUERRERO	COCHOAPA,EL,GRANDE
GUERRERO	ACAPULCO,DE,JUAREZ	0.007	MEXICO	CUAUTITLAN
GUERRERO	ACAPULCO,DE,JUAREZ	0.006	PUEBLA	CHIGNAHUAPAN
GUERRERO	ACAPULCO,DE,JUAREZ	0.006	PUEBLA	IZUCAR,DE,MATAMOROS
COAHUILA	TORREON	0.006	TAMAULIPAS	SAN,FERNANDO
COAHUILA	TORREON	0.031	TAMAULIPAS	NUEVO,LAREDO
COAHUILA	TORREON	0.013	NUEVO,LEON	GUADALUPE
COAHUILA	TORREON	0.008	JALISCO	ZAPOPAN
COAHUILA	TORREON	0.007	MICHOACAN	MORELIA
COAHUILA	TORREON	0.009	SINALOA	AHOME
COAHUILA	TORREON	0.006	NUEVO,LEON	JUAREZ
COAHUILA	TORREON	0.006	SINALOA	GUASAVE
COAHUILA	TORREON	0.006	MEXICO	IXTAPALUCA
COAHUILA	TORREON	0.011	TAMAULIPAS	MIGUEL,ALEMAN
COAHUILA	TORREON	0.006	GUERRERO	EDUARDO,NERI
COAHUILA	TORREON	0.019	TAMAULIPAS	PADILLA
COAHUILA	TORREON	0.006	MEXICO	TLALMANALCO
COAHUILA	TORREON	0.007	NAYARIT	TUXPAN
COAHUILA	TORREON	0.007	MEXICO	ATIZAPAN,DE,ZARAGOZA
COAHUILA	TORREON	0.006	NAYARIT	SANTIAGO,IXCUINTLA
COAHUILA	TORREON	0.010	MEXICO	ATLAUTLA
COAHUILA	TORREON	0.010	ZACATECAS	TABASCO
COAHUILA	TORREON	0.006	VERACRUZ	ALVARADO
COAHUILA	TORREON	0.006	QUERETARO	AMEALCO,DE,BONFIL
COAHUILA	TORREON	0.006	ZACATECAS	TEPETONGO
NUEVO,LEON	MONTERREY	0.019	SINALOA	CULIACAN
NUEVO,LEON	MONTERREY	0.022	NAYARIT	TEPIC
NUEVO,LEON	MONTERREY	0.025	SINALOA	MAZATLAN
NUEVO,LEON	MONTERREY	0.035	BAJA,CALIFORNIA	TIJUANA
NUEVO,LEON	MONTERREY	0.091	DURANGO	GOMEZ,PALACIO
NUEVO,LEON	MONTERREY	0.006	MEXICO	ECATEPEC,DE,MORELOS
NUEVO,LEON	MONTERREY	0.031	TAMAULIPAS	VALLE,HERMOSO
NUEVO,LEON	MONTERREY	0.022	SINALOA	NAVOLATO
NUEVO,LEON	MONTERREY	0.009	NUEVO,LEON	APODACA
NUEVO,LEON	MONTERREY	0.009	CHIHUAHUA	HIDALGO,DEL,PARRAL
NUEVO,LEON	MONTERREY	0.013	MEXICO	NEZAHUALCOYOTL
NUEVO,LEON	MONTERREY	0.025	TAMAULIPAS	TAMPICO
NUEVO,LEON	MONTERREY	0.006	CHIHUAHUA	DELICIAS
NUEVO,LEON	MONTERREY	0.050	GUERRERO	COYUCA,DE,CATALAN
NUEVO,LEON	MONTERREY	0.006	SINALOA	SALVADOR,ALVARADO
NUEVO,LEON	MONTERREY	0.019	TAMAULIPAS	REYNOSA
NUEVO,LEON	MONTERREY	0.019	JALISCO	TLAQUEPAQUE
NUEVO,LEON	MONTERREY	0.019	MICHOACAN	APATZINGAN
NUEVO,LEON	MONTERREY	0.016	SINALOA	MOCORITO
NUEVO,LEON	MONTERREY	0.019	TAMAULIPAS	HIDALGO
NUEVO,LEON	MONTERREY	0.009	NUEVO,LEON	SANTIAGO
NUEVO,LEON	MONTERREY	0.016	CHIHUAHUA	MEOQUI
NUEVO,LEON	MONTERREY	0.006	GUERRERO	ATOYAC,DE,ALVAREZ
NUEVO,LEON	MONTERREY	0.019	DURANGO	LERDO
NUEVO,LEON	MONTERREY	0.013	CHIHUAHUA	CAMARGO
NUEVO,LEON	MONTERREY	0.044	VERACRUZ	XALAPA
NUEVO,LEON	MONTERREY	0.013	QUINTANA,ROO	BENITO,JUAREZ
NUEVO,LEON	MONTERREY	0.028	CHIHUAHUA	GUADALUPE,Y,CALVO
NUEVO,LEON	MONTERREY	0.019	DISTRITO,FEDERAL	IZTAPALAPA
NUEVO,LEON	MONTERREY	0.019	NAYARIT	XALISCO
NUEVO,LEON	MONTERREY	0.016	BAJA,CALIFORNIA	MEXICALI
NUEVO,LEON	MONTERREY	0.006	CHIHUAHUA	GUACHOCHI
NUEVO,LEON	MONTERREY	0.016	GUERRERO	PUNGARABATO
NUEVO,LEON	MONTERREY	0.009	NUEVO,LEON	GENERAL,ESCOBEDO
NUEVO,LEON	MONTERREY	0.006	SINALOA	CHOIX
NUEVO,LEON	MONTERREY	0.009	NUEVO,LEON	LINARES
NUEVO,LEON	MONTERREY	0.013	SONORA	GENERAL,PLUTARCO,ELIAS,CALLES
NUEVO,LEON	MONTERREY	0.009	MORELOS	EMILIANO,ZAPATA
NUEVO,LEON	MONTERREY	0.019	CHIHUAHUA	GUADALUPE
NUEVO,LEON	MONTERREY	0.038	JALISCO	TLAJOMULCO,DE,ZUÑIGA
NUEVO,LEON	MONTERREY	0.016	NUEVO,LEON	MONTEMORELOS
NUEVO,LEON	MONTERREY	0.009	VERACRUZ	PUEBLO,VIEJO
NUEVO,LEON	MONTERREY	0.013	CHIHUAHUA	CUAUHTEMOC
NUEVO,LEON	MONTERREY	0.009	DURANGO	CUENCAME
NUEVO,LEON	MONTERREY	0.006	BAJA,CALIFORNIA	PLAYAS,DE,ROSARITO
NUEVO,LEON	MONTERREY	0.006	CHIHUAHUA	ASCENSION
NUEVO,LEON	MONTERREY	0.009	CHIHUAHUA	MADERA
NUEVO,LEON	MONTERREY	0.013	CHIHUAHUA	SAUCILLO
NUEVO,LEON	MONTERREY	0.013	CHIHUAHUA	URIQUE
NUEVO,LEON	MONTERREY	0.013	DISTRITO,FEDERAL	CUAUHTEMOC
NUEVO,LEON	MONTERREY	0.006	NUEVO,LEON	GENERAL,TERAN
NUEVO,LEON	MONTERREY	0.006	DISTRITO,FEDERAL	VENUSTIANO,CARRANZA
NUEVO,LEON	MONTERREY	0.006	NUEVO,LEON	PESQUERIA
NUEVO,LEON	MONTERREY	0.009	ZACATECAS	JALPA
NUEVO,LEON	MONTERREY	0.006	JALISCO	EL,SALTO
NUEVO,LEON	MONTERREY	0.006	NUEVO,LEON	CHINA
NUEVO,LEON	MONTERREY	0.009	TAMAULIPAS	RIO,BRAVO
NUEVO,LEON	MONTERREY	0.025	DURANGO	POANAS
NUEVO,LEON	MONTERREY	0.006	MEXICO	TOLUCA
NUEVO,LEON	MONTERREY	0.016	SONORA	CABORCA
NUEVO,LEON	MONTERREY	0.006	DURANGO	CANATLAN
NUEVO,LEON	MONTERREY	0.006	GUERRERO	AYUTLA,DE,LOS,LIBRES
NUEVO,LEON	MONTERREY	0.009	JALISCO	LAGOS,DE,MORENO
NUEVO,LEON	MONTERREY	0.013	TABASCO	CENTRO
NUEVO,LEON	MONTERREY	0.009	ZACATECAS	SOMBRERETE
NUEVO,LEON	MONTERREY	0.006	SAN,LUIS,POTOSI	SOLEDAD,DE,GRACIANO,SANCHEZ
NUEVO,LEON	MONTERREY	0.016	TAMAULIPAS	GUSTAVO,DIAZ,ORDAZ
NUEVO,LEON	MONTERREY	0.013	BAJA,CALIFORNIA	TECATE
NUEVO,LEON	MONTERREY	0.006	MEXICO	LA,PAZ
NUEVO,LEON	MONTERREY	0.009	SONORA	PUERTO,PEÑASCO
NUEVO,LEON	MONTERREY	0.013	GUERRERO	QUECHULTENANGO
NUEVO,LEON	MONTERREY	0.028	SAN,LUIS,POTOSI	MATEHUALA
NUEVO,LEON	MONTERREY	0.006	CHIHUAHUA	VALLE,DE,ZARAGOZA
NUEVO,LEON	MONTERREY	0.006	NUEVO,LEON	SALINAS,VICTORIA
NUEVO,LEON	MONTERREY	0.013	TAMAULIPAS	CASAS
NUEVO,LEON	MONTERREY	0.013	DURANGO	TEPEHUANES
NUEVO,LEON	MONTERREY	0.006	GUANAJUATO	SILAO
NUEVO,LEON	MONTERREY	0.006	VERACRUZ	TUXPAN
NUEVO,LEON	MONTERREY	0.006	CHIHUAHUA	AHUMADA
NUEVO,LEON	MONTERREY	0.006	CHIHUAHUA	LA,CRUZ
NUEVO,LEON	MONTERREY	0.009	GUERRERO	APAXTLA
NUEVO,LEON	MONTERREY	0.006	SAN,LUIS,POTOSI	SAN,VICENTE,TANCUAYALAB
NUEVO,LEON	MONTERREY	0.006	GUERRERO	COAHUAYUTLA,DE,JOSE,MARIA,IZAZAGA
NUEVO,LEON	MONTERREY	0.009	JALISCO	IXTLAHUACAN,DE,LOS,MEMBRILLOS
NUEVO,LEON	MONTERREY	0.009	NAYARIT	ROSAMORADA
NUEVO,LEON	MONTERREY	0.009	NAYARIT	SANTA,MARIA,DEL,ORO
NUEVO,LEON	MONTERREY	0.009	OAXACA	SALINA,CRUZ
NUEVO,LEON	MONTERREY	0.006	QUINTANA,ROO	SOLIDARIDAD
NUEVO,LEON	MONTERREY	0.006	TAMAULIPAS	JIMENEZ
NUEVO,LEON	MONTERREY	0.009	DISTRITO,FEDERAL	ALVARO,OBREGON
NUEVO,LEON	MONTERREY	0.006	JALISCO	CIHUATLAN
NUEVO,LEON	MONTERREY	0.006	OAXACA	OAXACA,DE,JUAREZ
NUEVO,LEON	MONTERREY	0.009	CHIAPAS	HUEHUETAN
NUEVO,LEON	MONTERREY	0.006	CHIHUAHUA	JANOS
NUEVO,LEON	MONTERREY	0.006	CHIHUAHUA	SAN,FRANCISCO,DE,CONCHOS
NUEVO,LEON	MONTERREY	0.006	JALISCO	SAYULA
NUEVO,LEON	MONTERREY	0.006	NUEVO,LEON	GENERAL,ZUAZUA
NUEVO,LEON	MONTERREY	0.009	SONORA	PITIQUITO
NUEVO,LEON	MONTERREY	0.009	ZACATECAS	VALPARAISO
NUEVO,LEON	MONTERREY	0.006	CHIAPAS	COMITAN,DE,DOMINGUEZ
NUEVO,LEON	MONTERREY	0.006	GUANAJUATO	SAN,DIEGO,DE,LA,UNION
NUEVO,LEON	MONTERREY	0.006	GUANAJUATO	SAN,JOSE,ITURBIDE
NUEVO,LEON	MONTERREY	0.006	GUANAJUATO	VILLAGRAN
NUEVO,LEON	MONTERREY	0.006	HIDALGO	ATOTONILCO,EL,GRANDE
NUEVO,LEON	MONTERREY	0.006	MICHOACAN	PAJACUARAN
NUEVO,LEON	MONTERREY	0.006	MICHOACAN	TOCUMBO
NUEVO,LEON	MONTERREY	0.006	OAXACA	SANTA,LUCIA,DEL,CAMINO
NUEVO,LEON	MONTERREY	0.006	SAN,LUIS,POTOSI	CEDRAL
NUEVO,LEON	MONTERREY	0.006	VERACRUZ	NARANJOS,AMATLAN
DURANGO	DURANGO	0.008	TAMAULIPAS	NUEVO,LAREDO
SINALOA	CULIACAN	0.006	NAYARIT	TEPIC
SINALOA	CULIACAN	0.007	SINALOA	MAZATLAN
SINALOA	CULIACAN	0.009	BAJA,CALIFORNIA	TIJUANA
SINALOA	CULIACAN	0.025	DURANGO	GOMEZ,PALACIO
SINALOA	CULIACAN	0.009	TAMAULIPAS	VALLE,HERMOSO
SINALOA	CULIACAN	0.006	SINALOA	NAVOLATO
SINALOA	CULIACAN	0.007	TAMAULIPAS	TAMPICO
SINALOA	CULIACAN	0.014	GUERRERO	COYUCA,DE,CATALAN
SINALOA	CULIACAN	0.005	TAMAULIPAS	REYNOSA
SINALOA	CULIACAN	0.005	JALISCO	TLAQUEPAQUE
SINALOA	CULIACAN	0.005	MICHOACAN	APATZINGAN
SINALOA	CULIACAN	0.005	TAMAULIPAS	HIDALGO
SINALOA	CULIACAN	0.005	DURANGO	LERDO
SINALOA	CULIACAN	0.012	VERACRUZ	XALAPA
SINALOA	CULIACAN	0.008	CHIHUAHUA	GUADALUPE,Y,CALVO
SINALOA	CULIACAN	0.005	DISTRITO,FEDERAL	IZTAPALAPA
SINALOA	CULIACAN	0.005	NAYARIT	XALISCO
SINALOA	CULIACAN	0.005	CHIHUAHUA	GUADALUPE
SINALOA	CULIACAN	0.010	JALISCO	TLAJOMULCO,DE,ZUÑIGA
SINALOA	CULIACAN	0.007	DURANGO	POANAS
SINALOA	CULIACAN	0.008	SAN,LUIS,POTOSI	MATEHUALA
TAMAULIPAS	SAN,FERNANDO	0.019	TAMAULIPAS	NUEVO,LAREDO
TAMAULIPAS	SAN,FERNANDO	0.008	NUEVO,LEON	GUADALUPE
TAMAULIPAS	SAN,FERNANDO	0.006	SINALOA	AHOME
TAMAULIPAS	SAN,FERNANDO	0.007	TAMAULIPAS	MIGUEL,ALEMAN
TAMAULIPAS	SAN,FERNANDO	0.012	TAMAULIPAS	PADILLA
TAMAULIPAS	SAN,FERNANDO	0.006	MEXICO	ATLAUTLA
TAMAULIPAS	SAN,FERNANDO	0.006	ZACATECAS	TABASCO
NAYARIT	TEPIC	0.008	SINALOA	MAZATLAN
NAYARIT	TEPIC	0.011	BAJA,CALIFORNIA	TIJUANA
NAYARIT	TEPIC	0.029	DURANGO	GOMEZ,PALACIO
NAYARIT	TEPIC	0.010	TAMAULIPAS	VALLE,HERMOSO
NAYARIT	TEPIC	0.007	SINALOA	NAVOLATO
NAYARIT	TEPIC	0.008	TAMAULIPAS	TAMPICO
NAYARIT	TEPIC	0.016	GUERRERO	COYUCA,DE,CATALAN
NAYARIT	TEPIC	0.006	TAMAULIPAS	REYNOSA
NAYARIT	TEPIC	0.006	JALISCO	TLAQUEPAQUE
NAYARIT	TEPIC	0.006	MICHOACAN	APATZINGAN
NAYARIT	TEPIC	0.006	TAMAULIPAS	HIDALGO
NAYARIT	TEPIC	0.006	DURANGO	LERDO
NAYARIT	TEPIC	0.014	VERACRUZ	XALAPA
NAYARIT	TEPIC	0.009	CHIHUAHUA	GUADALUPE,Y,CALVO
NAYARIT	TEPIC	0.006	DISTRITO,FEDERAL	IZTAPALAPA
NAYARIT	TEPIC	0.006	NAYARIT	XALISCO
NAYARIT	TEPIC	0.006	CHIHUAHUA	GUADALUPE
NAYARIT	TEPIC	0.012	JALISCO	TLAJOMULCO,DE,ZUÑIGA
NAYARIT	TEPIC	0.008	DURANGO	POANAS
NAYARIT	TEPIC	0.009	SAN,LUIS,POTOSI	MATEHUALA
SINALOA	MAZATLAN	0.013	BAJA,CALIFORNIA	TIJUANA
SINALOA	MAZATLAN	0.033	DURANGO	GOMEZ,PALACIO
SINALOA	MAZATLAN	0.011	TAMAULIPAS	VALLE,HERMOSO
SINALOA	MAZATLAN	0.008	SINALOA	NAVOLATO
SINALOA	MAZATLAN	0.009	TAMAULIPAS	TAMPICO
SINALOA	MAZATLAN	0.018	GUERRERO	COYUCA,DE,CATALAN
SINALOA	MAZATLAN	0.007	TAMAULIPAS	REYNOSA
SINALOA	MAZATLAN	0.007	JALISCO	TLAQUEPAQUE
SINALOA	MAZATLAN	0.007	MICHOACAN	APATZINGAN
SINALOA	MAZATLAN	0.006	SINALOA	MOCORITO
SINALOA	MAZATLAN	0.007	TAMAULIPAS	HIDALGO
SINALOA	MAZATLAN	0.006	CHIHUAHUA	MEOQUI
SINALOA	MAZATLAN	0.007	DURANGO	LERDO
SINALOA	MAZATLAN	0.016	VERACRUZ	XALAPA
SINALOA	MAZATLAN	0.010	CHIHUAHUA	GUADALUPE,Y,CALVO
SINALOA	MAZATLAN	0.007	DISTRITO,FEDERAL	IZTAPALAPA
SINALOA	MAZATLAN	0.007	NAYARIT	XALISCO
SINALOA	MAZATLAN	0.006	BAJA,CALIFORNIA	MEXICALI
SINALOA	MAZATLAN	0.006	GUERRERO	PUNGARABATO
SINALOA	MAZATLAN	0.007	CHIHUAHUA	GUADALUPE
SINALOA	MAZATLAN	0.014	JALISCO	TLAJOMULCO,DE,ZUÑIGA
SINALOA	MAZATLAN	0.006	NUEVO,LEON	MONTEMORELOS
SINALOA	MAZATLAN	0.009	DURANGO	POANAS
SINALOA	MAZATLAN	0.006	SONORA	CABORCA
SINALOA	MAZATLAN	0.006	TAMAULIPAS	GUSTAVO,DIAZ,ORDAZ
SINALOA	MAZATLAN	0.010	SAN,LUIS,POTOSI	MATEHUALA
BAJA,CALIFORNIA	TIJUANA	0.046	DURANGO	GOMEZ,PALACIO
BAJA,CALIFORNIA	TIJUANA	0.016	TAMAULIPAS	VALLE,HERMOSO
BAJA,CALIFORNIA	TIJUANA	0.011	SINALOA	NAVOLATO
BAJA,CALIFORNIA	TIJUANA	0.006	MEXICO	NEZAHUALCOYOTL
BAJA,CALIFORNIA	TIJUANA	0.013	TAMAULIPAS	TAMPICO
BAJA,CALIFORNIA	TIJUANA	0.025	GUERRERO	COYUCA,DE,CATALAN
BAJA,CALIFORNIA	TIJUANA	0.009	TAMAULIPAS	REYNOSA
BAJA,CALIFORNIA	TIJUANA	0.009	JALISCO	TLAQUEPAQUE
BAJA,CALIFORNIA	TIJUANA	0.009	MICHOACAN	APATZINGAN
BAJA,CALIFORNIA	TIJUANA	0.008	SINALOA	MOCORITO
BAJA,CALIFORNIA	TIJUANA	0.009	TAMAULIPAS	HIDALGO
BAJA,CALIFORNIA	TIJUANA	0.008	CHIHUAHUA	MEOQUI
BAJA,CALIFORNIA	TIJUANA	0.009	DURANGO	LERDO
BAJA,CALIFORNIA	TIJUANA	0.006	CHIHUAHUA	CAMARGO
BAJA,CALIFORNIA	TIJUANA	0.022	VERACRUZ	XALAPA
BAJA,CALIFORNIA	TIJUANA	0.006	QUINTANA,ROO	BENITO,JUAREZ
BAJA,CALIFORNIA	TIJUANA	0.014	CHIHUAHUA	GUADALUPE,Y,CALVO
BAJA,CALIFORNIA	TIJUANA	0.009	DISTRITO,FEDERAL	IZTAPALAPA
BAJA,CALIFORNIA	TIJUANA	0.009	NAYARIT	XALISCO
BAJA,CALIFORNIA	TIJUANA	0.008	BAJA,CALIFORNIA	MEXICALI
BAJA,CALIFORNIA	TIJUANA	0.008	GUERRERO	PUNGARABATO
BAJA,CALIFORNIA	TIJUANA	0.006	SONORA	GENERAL,PLUTARCO,ELIAS,CALLES
BAJA,CALIFORNIA	TIJUANA	0.009	CHIHUAHUA	GUADALUPE
BAJA,CALIFORNIA	TIJUANA	0.019	JALISCO	TLAJOMULCO,DE,ZUÑIGA
BAJA,CALIFORNIA	TIJUANA	0.008	NUEVO,LEON	MONTEMORELOS
BAJA,CALIFORNIA	TIJUANA	0.006	CHIHUAHUA	CUAUHTEMOC
BAJA,CALIFORNIA	TIJUANA	0.006	CHIHUAHUA	SAUCILLO
BAJA,CALIFORNIA	TIJUANA	0.006	CHIHUAHUA	URIQUE
BAJA,CALIFORNIA	TIJUANA	0.006	DISTRITO,FEDERAL	CUAUHTEMOC
BAJA,CALIFORNIA	TIJUANA	0.013	DURANGO	POANAS
BAJA,CALIFORNIA	TIJUANA	0.008	SONORA	CABORCA
BAJA,CALIFORNIA	TIJUANA	0.006	TABASCO	CENTRO
BAJA,CALIFORNIA	TIJUANA	0.008	TAMAULIPAS	GUSTAVO,DIAZ,ORDAZ
BAJA,CALIFORNIA	TIJUANA	0.006	BAJA,CALIFORNIA	TECATE
BAJA,CALIFORNIA	TIJUANA	0.006	GUERRERO	QUECHULTENANGO
BAJA,CALIFORNIA	TIJUANA	0.014	SAN,LUIS,POTOSI	MATEHUALA
BAJA,CALIFORNIA	TIJUANA	0.006	TAMAULIPAS	CASAS
BAJA,CALIFORNIA	TIJUANA	0.006	DURANGO	TEPEHUANES
VERACRUZ	VERACRUZ	0.008	TAMAULIPAS	NUEVO,LAREDO
TAMAULIPAS	NUEVO,LAREDO	0.042	NUEVO,LEON	GUADALUPE
TAMAULIPAS	NUEVO,LAREDO	0.027	JALISCO	ZAPOPAN
TAMAULIPAS	NUEVO,LAREDO	0.023	MICHOACAN	MORELIA
TAMAULIPAS	NUEVO,LAREDO	0.031	SINALOA	AHOME
TAMAULIPAS	NUEVO,LAREDO	0.008	NUEVO,LEON	CADEREYTA,JIMENEZ
TAMAULIPAS	NUEVO,LAREDO	0.019	NUEVO,LEON	JUAREZ
TAMAULIPAS	NUEVO,LAREDO	0.019	SINALOA	GUASAVE
TAMAULIPAS	NUEVO,LAREDO	0.012	MORELOS	CUERNAVACA
TAMAULIPAS	NUEVO,LAREDO	0.012	MEXICO	NAUCALPAN,DE,JUAREZ
TAMAULIPAS	NUEVO,LAREDO	0.015	TAMAULIPAS	VICTORIA
TAMAULIPAS	NUEVO,LAREDO	0.019	MEXICO	IXTAPALUCA
TAMAULIPAS	NUEVO,LAREDO	0.012	COLIMA	COLIMA
TAMAULIPAS	NUEVO,LAREDO	0.012	MEXICO	TLALNEPANTLA,DE,BAZ
TAMAULIPAS	NUEVO,LAREDO	0.012	GUERRERO	TAXCO,DE,ALARCON
TAMAULIPAS	NUEVO,LAREDO	0.008	JALISCO	PUERTO,VALLARTA
TAMAULIPAS	NUEVO,LAREDO	0.008	MEXICO	CHALCO
TAMAULIPAS	NUEVO,LAREDO	0.039	TAMAULIPAS	MIGUEL,ALEMAN
TAMAULIPAS	NUEVO,LAREDO	0.019	GUERRERO	EDUARDO,NERI
TAMAULIPAS	NUEVO,LAREDO	0.066	TAMAULIPAS	PADILLA
TAMAULIPAS	NUEVO,LAREDO	0.008	GUANAJUATO	LEON
TAMAULIPAS	NUEVO,LAREDO	0.008	OAXACA	SAN,JUAN,BAUTISTA,TUXTEPEC
TAMAULIPAS	NUEVO,LAREDO	0.015	GUERRERO	SAN,MIGUEL,TOTOLAPAN
TAMAULIPAS	NUEVO,LAREDO	0.012	MORELOS	CUAUTLA
TAMAULIPAS	NUEVO,LAREDO	0.019	MEXICO	TLALMANALCO
TAMAULIPAS	NUEVO,LAREDO	0.023	NAYARIT	TUXPAN
TAMAULIPAS	NUEVO,LAREDO	0.012	ZACATECAS	ZACATECAS
TAMAULIPAS	NUEVO,LAREDO	0.008	MICHOACAN	ZAMORA
TAMAULIPAS	NUEVO,LAREDO	0.008	MORELOS	PUENTE,DE,IXTLA
TAMAULIPAS	NUEVO,LAREDO	0.023	MEXICO	ATIZAPAN,DE,ZARAGOZA
TAMAULIPAS	NUEVO,LAREDO	0.019	NAYARIT	SANTIAGO,IXCUINTLA
TAMAULIPAS	NUEVO,LAREDO	0.012	CHIAPAS	TAPACHULA
TAMAULIPAS	NUEVO,LAREDO	0.012	COLIMA	ARMERIA
TAMAULIPAS	NUEVO,LAREDO	0.012	SINALOA	ROSARIO
TAMAULIPAS	NUEVO,LAREDO	0.008	BAJA,CALIFORNIA	ENSENADA
TAMAULIPAS	NUEVO,LAREDO	0.012	DISTRITO,FEDERAL	TLALPAN
TAMAULIPAS	NUEVO,LAREDO	0.035	MEXICO	ATLAUTLA
TAMAULIPAS	NUEVO,LAREDO	0.012	NUEVO,LEON	SAN,PEDRO,GARZA,GARCIA
TAMAULIPAS	NUEVO,LAREDO	0.008	OAXACA	LOMA,BONITA
TAMAULIPAS	NUEVO,LAREDO	0.008	SAN,LUIS,POTOSI	CIUDAD,VALLES
TAMAULIPAS	NUEVO,LAREDO	0.035	ZACATECAS	TABASCO
TAMAULIPAS	NUEVO,LAREDO	0.008	GUANAJUATO	APASEO,EL,ALTO
TAMAULIPAS	NUEVO,LAREDO	0.008	GUERRERO	MARTIR,DE,CUILAPAN
TAMAULIPAS	NUEVO,LAREDO	0.012	MICHOACAN	ZITACUARO
TAMAULIPAS	NUEVO,LAREDO	0.008	VERACRUZ	TIERRA,BLANCA
TAMAULIPAS	NUEVO,LAREDO	0.008	MICHOACAN	VISTA,HERMOSA
TAMAULIPAS	NUEVO,LAREDO	0.012	TAMAULIPAS	SOTO,LA,MARINA
TAMAULIPAS	NUEVO,LAREDO	0.019	VERACRUZ	ALVARADO
TAMAULIPAS	NUEVO,LAREDO	0.008	VERACRUZ	ISLA
TAMAULIPAS	NUEVO,LAREDO	0.008	DURANGO	TAMAZULA
TAMAULIPAS	NUEVO,LAREDO	0.008	SAN,LUIS,POTOSI	SAN,CIRO,DE,ACOSTA
TAMAULIPAS	NUEVO,LAREDO	0.008	COLIMA	COMALA
TAMAULIPAS	NUEVO,LAREDO	0.008	DISTRITO,FEDERAL	IZTACALCO
TAMAULIPAS	NUEVO,LAREDO	0.019	QUERETARO	AMEALCO,DE,BONFIL
TAMAULIPAS	NUEVO,LAREDO	0.012	SAN,LUIS,POTOSI	TAMUIN
TAMAULIPAS	NUEVO,LAREDO	0.008	SONORA	CANANEA
TAMAULIPAS	NUEVO,LAREDO	0.019	ZACATECAS	TEPETONGO
TAMAULIPAS	NUEVO,LAREDO	0.008	DISTRITO,FEDERAL	TLAHUAC
TAMAULIPAS	NUEVO,LAREDO	0.012	GUERRERO	COCHOAPA,EL,GRANDE
TAMAULIPAS	NUEVO,LAREDO	0.015	MEXICO	CUAUTITLAN
TAMAULIPAS	NUEVO,LAREDO	0.012	PUEBLA	CHIGNAHUAPAN
TAMAULIPAS	NUEVO,LAREDO	0.008	GUANAJUATO	CORTAZAR
TAMAULIPAS	NUEVO,LAREDO	0.008	MICHOACAN	TANGAMANDAPIO
TAMAULIPAS	NUEVO,LAREDO	0.012	PUEBLA	IZUCAR,DE,MATAMOROS
TAMAULIPAS	NUEVO,LAREDO	0.008	MEXICO	OCOYOACAC
TAMAULIPAS	NUEVO,LAREDO	0.008	ZACATECAS	GENERAL,FRANCISCO,R.,MURGUIA
NUEVO,LEON	GUADALUPE	0.011	JALISCO	ZAPOPAN
NUEVO,LEON	GUADALUPE	0.009	MICHOACAN	MORELIA
NUEVO,LEON	GUADALUPE	0.013	SINALOA	AHOME
NUEVO,LEON	GUADALUPE	0.008	NUEVO,LEON	JUAREZ
NUEVO,LEON	GUADALUPE	0.008	SINALOA	GUASAVE
NUEVO,LEON	GUADALUPE	0.006	TAMAULIPAS	VICTORIA
NUEVO,LEON	GUADALUPE	0.008	MEXICO	IXTAPALUCA
NUEVO,LEON	GUADALUPE	0.016	TAMAULIPAS	MIGUEL,ALEMAN
NUEVO,LEON	GUADALUPE	0.008	GUERRERO	EDUARDO,NERI
NUEVO,LEON	GUADALUPE	0.027	TAMAULIPAS	PADILLA
NUEVO,LEON	GUADALUPE	0.006	GUERRERO	SAN,MIGUEL,TOTOLAPAN
NUEVO,LEON	GUADALUPE	0.008	MEXICO	TLALMANALCO
NUEVO,LEON	GUADALUPE	0.009	NAYARIT	TUXPAN
NUEVO,LEON	GUADALUPE	0.009	MEXICO	ATIZAPAN,DE,ZARAGOZA
NUEVO,LEON	GUADALUPE	0.008	NAYARIT	SANTIAGO,IXCUINTLA
NUEVO,LEON	GUADALUPE	0.014	MEXICO	ATLAUTLA
NUEVO,LEON	GUADALUPE	0.014	ZACATECAS	TABASCO
NUEVO,LEON	GUADALUPE	0.008	VERACRUZ	ALVARADO
NUEVO,LEON	GUADALUPE	0.008	QUERETARO	AMEALCO,DE,BONFIL
NUEVO,LEON	GUADALUPE	0.008	ZACATECAS	TEPETONGO
NUEVO,LEON	GUADALUPE	0.006	MEXICO	CUAUTITLAN
DURANGO	GOMEZ,PALACIO	0.008	MEXICO	ECATEPEC,DE,MORELOS
DURANGO	GOMEZ,PALACIO	0.041	TAMAULIPAS	VALLE,HERMOSO
DURANGO	GOMEZ,PALACIO	0.029	SINALOA	NAVOLATO
DURANGO	GOMEZ,PALACIO	0.012	NUEVO,LEON	APODACA
DURANGO	GOMEZ,PALACIO	0.012	CHIHUAHUA	HIDALGO,DEL,PARRAL
DURANGO	GOMEZ,PALACIO	0.017	MEXICO	NEZAHUALCOYOTL
DURANGO	GOMEZ,PALACIO	0.033	TAMAULIPAS	TAMPICO
DURANGO	GOMEZ,PALACIO	0.008	CHIHUAHUA	DELICIAS
DURANGO	GOMEZ,PALACIO	0.066	GUERRERO	COYUCA,DE,CATALAN
DURANGO	GOMEZ,PALACIO	0.008	SINALOA	SALVADOR,ALVARADO
DURANGO	GOMEZ,PALACIO	0.025	TAMAULIPAS	REYNOSA
DURANGO	GOMEZ,PALACIO	0.025	JALISCO	TLAQUEPAQUE
DURANGO	GOMEZ,PALACIO	0.025	MICHOACAN	APATZINGAN
DURANGO	GOMEZ,PALACIO	0.021	SINALOA	MOCORITO
DURANGO	GOMEZ,PALACIO	0.025	TAMAULIPAS	HIDALGO
DURANGO	GOMEZ,PALACIO	0.012	NUEVO,LEON	SANTIAGO
DURANGO	GOMEZ,PALACIO	0.021	CHIHUAHUA	MEOQUI
DURANGO	GOMEZ,PALACIO	0.008	GUERRERO	ATOYAC,DE,ALVAREZ
DURANGO	GOMEZ,PALACIO	0.025	DURANGO	LERDO
DURANGO	GOMEZ,PALACIO	0.017	CHIHUAHUA	CAMARGO
DURANGO	GOMEZ,PALACIO	0.058	VERACRUZ	XALAPA
DURANGO	GOMEZ,PALACIO	0.017	QUINTANA,ROO	BENITO,JUAREZ
DURANGO	GOMEZ,PALACIO	0.037	CHIHUAHUA	GUADALUPE,Y,CALVO
DURANGO	GOMEZ,PALACIO	0.025	DISTRITO,FEDERAL	IZTAPALAPA
DURANGO	GOMEZ,PALACIO	0.025	NAYARIT	XALISCO
DURANGO	GOMEZ,PALACIO	0.021	BAJA,CALIFORNIA	MEXICALI
DURANGO	GOMEZ,PALACIO	0.008	CHIHUAHUA	GUACHOCHI
DURANGO	GOMEZ,PALACIO	0.021	GUERRERO	PUNGARABATO
DURANGO	GOMEZ,PALACIO	0.012	NUEVO,LEON	GENERAL,ESCOBEDO
DURANGO	GOMEZ,PALACIO	0.008	SINALOA	CHOIX
DURANGO	GOMEZ,PALACIO	0.012	NUEVO,LEON	LINARES
DURANGO	GOMEZ,PALACIO	0.017	SONORA	GENERAL,PLUTARCO,ELIAS,CALLES
DURANGO	GOMEZ,PALACIO	0.012	MORELOS	EMILIANO,ZAPATA
DURANGO	GOMEZ,PALACIO	0.025	CHIHUAHUA	GUADALUPE
DURANGO	GOMEZ,PALACIO	0.050	JALISCO	TLAJOMULCO,DE,ZUÑIGA
DURANGO	GOMEZ,PALACIO	0.021	NUEVO,LEON	MONTEMORELOS
DURANGO	GOMEZ,PALACIO	0.012	VERACRUZ	PUEBLO,VIEJO
DURANGO	GOMEZ,PALACIO	0.017	CHIHUAHUA	CUAUHTEMOC
DURANGO	GOMEZ,PALACIO	0.012	DURANGO	CUENCAME
DURANGO	GOMEZ,PALACIO	0.008	BAJA,CALIFORNIA	PLAYAS,DE,ROSARITO
DURANGO	GOMEZ,PALACIO	0.008	CHIHUAHUA	ASCENSION
DURANGO	GOMEZ,PALACIO	0.012	CHIHUAHUA	MADERA
DURANGO	GOMEZ,PALACIO	0.017	CHIHUAHUA	SAUCILLO
DURANGO	GOMEZ,PALACIO	0.017	CHIHUAHUA	URIQUE
DURANGO	GOMEZ,PALACIO	0.017	DISTRITO,FEDERAL	CUAUHTEMOC
DURANGO	GOMEZ,PALACIO	0.008	NUEVO,LEON	GENERAL,TERAN
DURANGO	GOMEZ,PALACIO	0.008	DISTRITO,FEDERAL	VENUSTIANO,CARRANZA
DURANGO	GOMEZ,PALACIO	0.008	NUEVO,LEON	PESQUERIA
DURANGO	GOMEZ,PALACIO	0.012	ZACATECAS	JALPA
DURANGO	GOMEZ,PALACIO	0.008	JALISCO	EL,SALTO
DURANGO	GOMEZ,PALACIO	0.008	NUEVO,LEON	CHINA
DURANGO	GOMEZ,PALACIO	0.012	TAMAULIPAS	RIO,BRAVO
DURANGO	GOMEZ,PALACIO	0.033	DURANGO	POANAS
DURANGO	GOMEZ,PALACIO	0.008	MEXICO	TOLUCA
DURANGO	GOMEZ,PALACIO	0.021	SONORA	CABORCA
DURANGO	GOMEZ,PALACIO	0.008	DURANGO	CANATLAN
DURANGO	GOMEZ,PALACIO	0.008	GUERRERO	AYUTLA,DE,LOS,LIBRES
DURANGO	GOMEZ,PALACIO	0.012	JALISCO	LAGOS,DE,MORENO
DURANGO	GOMEZ,PALACIO	0.017	TABASCO	CENTRO
DURANGO	GOMEZ,PALACIO	0.012	ZACATECAS	SOMBRERETE
DURANGO	GOMEZ,PALACIO	0.008	SAN,LUIS,POTOSI	SOLEDAD,DE,GRACIANO,SANCHEZ
DURANGO	GOMEZ,PALACIO	0.021	TAMAULIPAS	GUSTAVO,DIAZ,ORDAZ
DURANGO	GOMEZ,PALACIO	0.017	BAJA,CALIFORNIA	TECATE
DURANGO	GOMEZ,PALACIO	0.008	MEXICO	LA,PAZ
DURANGO	GOMEZ,PALACIO	0.012	SONORA	PUERTO,PEÑASCO
DURANGO	GOMEZ,PALACIO	0.017	GUERRERO	QUECHULTENANGO
DURANGO	GOMEZ,PALACIO	0.037	SAN,LUIS,POTOSI	MATEHUALA
DURANGO	GOMEZ,PALACIO	0.008	CHIHUAHUA	VALLE,DE,ZARAGOZA
DURANGO	GOMEZ,PALACIO	0.008	NUEVO,LEON	SALINAS,VICTORIA
DURANGO	GOMEZ,PALACIO	0.017	TAMAULIPAS	CASAS
DURANGO	GOMEZ,PALACIO	0.017	DURANGO	TEPEHUANES
DURANGO	GOMEZ,PALACIO	0.008	GUANAJUATO	SILAO
DURANGO	GOMEZ,PALACIO	0.008	VERACRUZ	TUXPAN
DURANGO	GOMEZ,PALACIO	0.008	CHIHUAHUA	AHUMADA
DURANGO	GOMEZ,PALACIO	0.008	CHIHUAHUA	LA,CRUZ
DURANGO	GOMEZ,PALACIO	0.012	GUERRERO	APAXTLA
DURANGO	GOMEZ,PALACIO	0.008	SAN,LUIS,POTOSI	SAN,VICENTE,TANCUAYALAB
DURANGO	GOMEZ,PALACIO	0.008	GUERRERO	COAHUAYUTLA,DE,JOSE,MARIA,IZAZAGA
DURANGO	GOMEZ,PALACIO	0.012	JALISCO	IXTLAHUACAN,DE,LOS,MEMBRILLOS
DURANGO	GOMEZ,PALACIO	0.012	NAYARIT	ROSAMORADA
DURANGO	GOMEZ,PALACIO	0.012	NAYARIT	SANTA,MARIA,DEL,ORO
DURANGO	GOMEZ,PALACIO	0.012	OAXACA	SALINA,CRUZ
DURANGO	GOMEZ,PALACIO	0.008	QUINTANA,ROO	SOLIDARIDAD
DURANGO	GOMEZ,PALACIO	0.008	TAMAULIPAS	JIMENEZ
DURANGO	GOMEZ,PALACIO	0.012	DISTRITO,FEDERAL	ALVARO,OBREGON
DURANGO	GOMEZ,PALACIO	0.008	JALISCO	CIHUATLAN
DURANGO	GOMEZ,PALACIO	0.008	OAXACA	OAXACA,DE,JUAREZ
DURANGO	GOMEZ,PALACIO	0.012	CHIAPAS	HUEHUETAN
DURANGO	GOMEZ,PALACIO	0.008	CHIHUAHUA	JANOS
DURANGO	GOMEZ,PALACIO	0.008	CHIHUAHUA	SAN,FRANCISCO,DE,CONCHOS
DURANGO	GOMEZ,PALACIO	0.008	JALISCO	SAYULA
DURANGO	GOMEZ,PALACIO	0.008	NUEVO,LEON	GENERAL,ZUAZUA
DURANGO	GOMEZ,PALACIO	0.012	SONORA	PITIQUITO
DURANGO	GOMEZ,PALACIO	0.012	ZACATECAS	VALPARAISO
DURANGO	GOMEZ,PALACIO	0.008	CHIAPAS	COMITAN,DE,DOMINGUEZ
DURANGO	GOMEZ,PALACIO	0.008	GUANAJUATO	SAN,DIEGO,DE,LA,UNION
DURANGO	GOMEZ,PALACIO	0.008	GUANAJUATO	SAN,JOSE,ITURBIDE
DURANGO	GOMEZ,PALACIO	0.008	GUANAJUATO	VILLAGRAN
DURANGO	GOMEZ,PALACIO	0.008	HIDALGO	ATOTONILCO,EL,GRANDE
DURANGO	GOMEZ,PALACIO	0.008	MICHOACAN	PAJACUARAN
DURANGO	GOMEZ,PALACIO	0.008	MICHOACAN	TOCUMBO
DURANGO	GOMEZ,PALACIO	0.008	OAXACA	SANTA,LUCIA,DEL,CAMINO
DURANGO	GOMEZ,PALACIO	0.008	SAN,LUIS,POTOSI	CEDRAL
DURANGO	GOMEZ,PALACIO	0.008	VERACRUZ	NARANJOS,AMATLAN
JALISCO	ZAPOPAN	0.006	MICHOACAN	MORELIA
JALISCO	ZAPOPAN	0.008	SINALOA	AHOME
JALISCO	ZAPOPAN	0.010	TAMAULIPAS	MIGUEL,ALEMAN
JALISCO	ZAPOPAN	0.017	TAMAULIPAS	PADILLA
JALISCO	ZAPOPAN	0.006	NAYARIT	TUXPAN
JALISCO	ZAPOPAN	0.006	MEXICO	ATIZAPAN,DE,ZARAGOZA
JALISCO	ZAPOPAN	0.009	MEXICO	ATLAUTLA
JALISCO	ZAPOPAN	0.009	ZACATECAS	TABASCO
TAMAULIPAS	VALLE,HERMOSO	0.010	SINALOA	NAVOLATO
TAMAULIPAS	VALLE,HERMOSO	0.006	MEXICO	NEZAHUALCOYOTL
TAMAULIPAS	VALLE,HERMOSO	0.011	TAMAULIPAS	TAMPICO
TAMAULIPAS	VALLE,HERMOSO	0.023	GUERRERO	COYUCA,DE,CATALAN
TAMAULIPAS	VALLE,HERMOSO	0.009	TAMAULIPAS	REYNOSA
TAMAULIPAS	VALLE,HERMOSO	0.009	JALISCO	TLAQUEPAQUE
TAMAULIPAS	VALLE,HERMOSO	0.009	MICHOACAN	APATZINGAN
TAMAULIPAS	VALLE,HERMOSO	0.007	SINALOA	MOCORITO
TAMAULIPAS	VALLE,HERMOSO	0.009	TAMAULIPAS	HIDALGO
TAMAULIPAS	VALLE,HERMOSO	0.007	CHIHUAHUA	MEOQUI
TAMAULIPAS	VALLE,HERMOSO	0.009	DURANGO	LERDO
TAMAULIPAS	VALLE,HERMOSO	0.006	CHIHUAHUA	CAMARGO
TAMAULIPAS	VALLE,HERMOSO	0.020	VERACRUZ	XALAPA
TAMAULIPAS	VALLE,HERMOSO	0.006	QUINTANA,ROO	BENITO,JUAREZ
TAMAULIPAS	VALLE,HERMOSO	0.013	CHIHUAHUA	GUADALUPE,Y,CALVO
TAMAULIPAS	VALLE,HERMOSO	0.009	DISTRITO,FEDERAL	IZTAPALAPA
TAMAULIPAS	VALLE,HERMOSO	0.009	NAYARIT	XALISCO
TAMAULIPAS	VALLE,HERMOSO	0.007	BAJA,CALIFORNIA	MEXICALI
TAMAULIPAS	VALLE,HERMOSO	0.007	GUERRERO	PUNGARABATO
TAMAULIPAS	VALLE,HERMOSO	0.006	SONORA	GENERAL,PLUTARCO,ELIAS,CALLES
TAMAULIPAS	VALLE,HERMOSO	0.009	CHIHUAHUA	GUADALUPE
TAMAULIPAS	VALLE,HERMOSO	0.017	JALISCO	TLAJOMULCO,DE,ZUÑIGA
TAMAULIPAS	VALLE,HERMOSO	0.007	NUEVO,LEON	MONTEMORELOS
TAMAULIPAS	VALLE,HERMOSO	0.006	CHIHUAHUA	CUAUHTEMOC
TAMAULIPAS	VALLE,HERMOSO	0.006	CHIHUAHUA	SAUCILLO
TAMAULIPAS	VALLE,HERMOSO	0.006	CHIHUAHUA	URIQUE
TAMAULIPAS	VALLE,HERMOSO	0.006	DISTRITO,FEDERAL	CUAUHTEMOC
TAMAULIPAS	VALLE,HERMOSO	0.011	DURANGO	POANAS
TAMAULIPAS	VALLE,HERMOSO	0.007	SONORA	CABORCA
TAMAULIPAS	VALLE,HERMOSO	0.006	TABASCO	CENTRO
TAMAULIPAS	VALLE,HERMOSO	0.007	TAMAULIPAS	GUSTAVO,DIAZ,ORDAZ
TAMAULIPAS	VALLE,HERMOSO	0.006	BAJA,CALIFORNIA	TECATE
TAMAULIPAS	VALLE,HERMOSO	0.006	GUERRERO	QUECHULTENANGO
TAMAULIPAS	VALLE,HERMOSO	0.013	SAN,LUIS,POTOSI	MATEHUALA
TAMAULIPAS	VALLE,HERMOSO	0.006	TAMAULIPAS	CASAS
TAMAULIPAS	VALLE,HERMOSO	0.006	DURANGO	TEPEHUANES
SINALOA	NAVOLATO	0.008	TAMAULIPAS	TAMPICO
SINALOA	NAVOLATO	0.016	GUERRERO	COYUCA,DE,CATALAN
SINALOA	NAVOLATO	0.006	TAMAULIPAS	REYNOSA
SINALOA	NAVOLATO	0.006	JALISCO	TLAQUEPAQUE
SINALOA	NAVOLATO	0.006	MICHOACAN	APATZINGAN
SINALOA	NAVOLATO	0.006	TAMAULIPAS	HIDALGO
SINALOA	NAVOLATO	0.006	DURANGO	LERDO
SINALOA	NAVOLATO	0.014	VERACRUZ	XALAPA
SINALOA	NAVOLATO	0.009	CHIHUAHUA	GUADALUPE,Y,CALVO
SINALOA	NAVOLATO	0.006	DISTRITO,FEDERAL	IZTAPALAPA
SINALOA	NAVOLATO	0.006	NAYARIT	XALISCO
SINALOA	NAVOLATO	0.006	CHIHUAHUA	GUADALUPE
SINALOA	NAVOLATO	0.012	JALISCO	TLAJOMULCO,DE,ZUÑIGA
SINALOA	NAVOLATO	0.008	DURANGO	POANAS
SINALOA	NAVOLATO	0.009	SAN,LUIS,POTOSI	MATEHUALA
MICHOACAN	MORELIA	0.007	SINALOA	AHOME
MICHOACAN	MORELIA	0.009	TAMAULIPAS	MIGUEL,ALEMAN
MICHOACAN	MORELIA	0.015	TAMAULIPAS	PADILLA
MICHOACAN	MORELIA	0.005	NAYARIT	TUXPAN
MICHOACAN	MORELIA	0.005	MEXICO	ATIZAPAN,DE,ZARAGOZA
MICHOACAN	MORELIA	0.008	MEXICO	ATLAUTLA
MICHOACAN	MORELIA	0.008	ZACATECAS	TABASCO
SINALOA	AHOME	0.006	NUEVO,LEON	JUAREZ
SINALOA	AHOME	0.006	SINALOA	GUASAVE
SINALOA	AHOME	0.006	MEXICO	IXTAPALUCA
SINALOA	AHOME	0.011	TAMAULIPAS	MIGUEL,ALEMAN
SINALOA	AHOME	0.006	GUERRERO	EDUARDO,NERI
SINALOA	AHOME	0.019	TAMAULIPAS	PADILLA
SINALOA	AHOME	0.006	MEXICO	TLALMANALCO
SINALOA	AHOME	0.007	NAYARIT	TUXPAN
SINALOA	AHOME	0.007	MEXICO	ATIZAPAN,DE,ZARAGOZA
SINALOA	AHOME	0.006	NAYARIT	SANTIAGO,IXCUINTLA
SINALOA	AHOME	0.010	MEXICO	ATLAUTLA
SINALOA	AHOME	0.010	ZACATECAS	TABASCO
SINALOA	AHOME	0.006	VERACRUZ	ALVARADO
SINALOA	AHOME	0.006	QUERETARO	AMEALCO,DE,BONFIL
SINALOA	AHOME	0.006	ZACATECAS	TEPETONGO
NUEVO,LEON	APODACA	0.007	GUERRERO	COYUCA,DE,CATALAN
NUEVO,LEON	APODACA	0.006	VERACRUZ	XALAPA
NUEVO,LEON	APODACA	0.005	JALISCO	TLAJOMULCO,DE,ZUÑIGA
CHIHUAHUA	HIDALGO,DEL,PARRAL	0.007	GUERRERO	COYUCA,DE,CATALAN
CHIHUAHUA	HIDALGO,DEL,PARRAL	0.006	VERACRUZ	XALAPA
CHIHUAHUA	HIDALGO,DEL,PARRAL	0.005	JALISCO	TLAJOMULCO,DE,ZUÑIGA
MEXICO	NEZAHUALCOYOTL	0.009	GUERRERO	COYUCA,DE,CATALAN
MEXICO	NEZAHUALCOYOTL	0.008	VERACRUZ	XALAPA
MEXICO	NEZAHUALCOYOTL	0.005	CHIHUAHUA	GUADALUPE,Y,CALVO
MEXICO	NEZAHUALCOYOTL	0.007	JALISCO	TLAJOMULCO,DE,ZUÑIGA
MEXICO	NEZAHUALCOYOTL	0.005	SAN,LUIS,POTOSI	MATEHUALA
TAMAULIPAS	TAMPICO	0.018	GUERRERO	COYUCA,DE,CATALAN
TAMAULIPAS	TAMPICO	0.007	TAMAULIPAS	REYNOSA
TAMAULIPAS	TAMPICO	0.007	JALISCO	TLAQUEPAQUE
TAMAULIPAS	TAMPICO	0.007	MICHOACAN	APATZINGAN
TAMAULIPAS	TAMPICO	0.006	SINALOA	MOCORITO
TAMAULIPAS	TAMPICO	0.007	TAMAULIPAS	HIDALGO
TAMAULIPAS	TAMPICO	0.006	CHIHUAHUA	MEOQUI
TAMAULIPAS	TAMPICO	0.007	DURANGO	LERDO
TAMAULIPAS	TAMPICO	0.016	VERACRUZ	XALAPA
TAMAULIPAS	TAMPICO	0.010	CHIHUAHUA	GUADALUPE,Y,CALVO
TAMAULIPAS	TAMPICO	0.007	DISTRITO,FEDERAL	IZTAPALAPA
TAMAULIPAS	TAMPICO	0.007	NAYARIT	XALISCO
TAMAULIPAS	TAMPICO	0.006	BAJA,CALIFORNIA	MEXICALI
TAMAULIPAS	TAMPICO	0.006	GUERRERO	PUNGARABATO
TAMAULIPAS	TAMPICO	0.007	CHIHUAHUA	GUADALUPE
TAMAULIPAS	TAMPICO	0.014	JALISCO	TLAJOMULCO,DE,ZUÑIGA
TAMAULIPAS	TAMPICO	0.006	NUEVO,LEON	MONTEMORELOS
TAMAULIPAS	TAMPICO	0.009	DURANGO	POANAS
TAMAULIPAS	TAMPICO	0.006	SONORA	CABORCA
TAMAULIPAS	TAMPICO	0.006	TAMAULIPAS	GUSTAVO,DIAZ,ORDAZ
TAMAULIPAS	TAMPICO	0.010	SAN,LUIS,POTOSI	MATEHUALA
NUEVO,LEON	JUAREZ	0.007	TAMAULIPAS	MIGUEL,ALEMAN
NUEVO,LEON	JUAREZ	0.012	TAMAULIPAS	PADILLA
NUEVO,LEON	JUAREZ	0.006	MEXICO	ATLAUTLA
NUEVO,LEON	JUAREZ	0.006	ZACATECAS	TABASCO
SINALOA	GUASAVE	0.007	TAMAULIPAS	MIGUEL,ALEMAN
SINALOA	GUASAVE	0.012	TAMAULIPAS	PADILLA
SINALOA	GUASAVE	0.006	MEXICO	ATLAUTLA
SINALOA	GUASAVE	0.006	ZACATECAS	TABASCO
GUERRERO	COYUCA,DE,CATALAN	0.014	TAMAULIPAS	REYNOSA
GUERRERO	COYUCA,DE,CATALAN	0.014	JALISCO	TLAQUEPAQUE
GUERRERO	COYUCA,DE,CATALAN	0.014	MICHOACAN	APATZINGAN
GUERRERO	COYUCA,DE,CATALAN	0.011	SINALOA	MOCORITO
GUERRERO	COYUCA,DE,CATALAN	0.014	TAMAULIPAS	HIDALGO
GUERRERO	COYUCA,DE,CATALAN	0.007	NUEVO,LEON	SANTIAGO
GUERRERO	COYUCA,DE,CATALAN	0.011	CHIHUAHUA	MEOQUI
GUERRERO	COYUCA,DE,CATALAN	0.014	DURANGO	LERDO
GUERRERO	COYUCA,DE,CATALAN	0.009	CHIHUAHUA	CAMARGO
GUERRERO	COYUCA,DE,CATALAN	0.032	VERACRUZ	XALAPA
GUERRERO	COYUCA,DE,CATALAN	0.009	QUINTANA,ROO	BENITO,JUAREZ
GUERRERO	COYUCA,DE,CATALAN	0.021	CHIHUAHUA	GUADALUPE,Y,CALVO
GUERRERO	COYUCA,DE,CATALAN	0.014	DISTRITO,FEDERAL	IZTAPALAPA
GUERRERO	COYUCA,DE,CATALAN	0.014	NAYARIT	XALISCO
GUERRERO	COYUCA,DE,CATALAN	0.011	BAJA,CALIFORNIA	MEXICALI
GUERRERO	COYUCA,DE,CATALAN	0.011	GUERRERO	PUNGARABATO
GUERRERO	COYUCA,DE,CATALAN	0.007	NUEVO,LEON	GENERAL,ESCOBEDO
GUERRERO	COYUCA,DE,CATALAN	0.007	NUEVO,LEON	LINARES
GUERRERO	COYUCA,DE,CATALAN	0.009	SONORA	GENERAL,PLUTARCO,ELIAS,CALLES
GUERRERO	COYUCA,DE,CATALAN	0.007	MORELOS	EMILIANO,ZAPATA
GUERRERO	COYUCA,DE,CATALAN	0.014	CHIHUAHUA	GUADALUPE
GUERRERO	COYUCA,DE,CATALAN	0.027	JALISCO	TLAJOMULCO,DE,ZUÑIGA
GUERRERO	COYUCA,DE,CATALAN	0.011	NUEVO,LEON	MONTEMORELOS
GUERRERO	COYUCA,DE,CATALAN	0.007	VERACRUZ	PUEBLO,VIEJO
GUERRERO	COYUCA,DE,CATALAN	0.009	CHIHUAHUA	CUAUHTEMOC
GUERRERO	COYUCA,DE,CATALAN	0.007	DURANGO	CUENCAME
GUERRERO	COYUCA,DE,CATALAN	0.007	CHIHUAHUA	MADERA
GUERRERO	COYUCA,DE,CATALAN	0.009	CHIHUAHUA	SAUCILLO
GUERRERO	COYUCA,DE,CATALAN	0.009	CHIHUAHUA	URIQUE
GUERRERO	COYUCA,DE,CATALAN	0.009	DISTRITO,FEDERAL	CUAUHTEMOC
GUERRERO	COYUCA,DE,CATALAN	0.007	ZACATECAS	JALPA
GUERRERO	COYUCA,DE,CATALAN	0.007	TAMAULIPAS	RIO,BRAVO
GUERRERO	COYUCA,DE,CATALAN	0.018	DURANGO	POANAS
GUERRERO	COYUCA,DE,CATALAN	0.011	SONORA	CABORCA
GUERRERO	COYUCA,DE,CATALAN	0.007	JALISCO	LAGOS,DE,MORENO
GUERRERO	COYUCA,DE,CATALAN	0.009	TABASCO	CENTRO
GUERRERO	COYUCA,DE,CATALAN	0.007	ZACATECAS	SOMBRERETE
GUERRERO	COYUCA,DE,CATALAN	0.011	TAMAULIPAS	GUSTAVO,DIAZ,ORDAZ
GUERRERO	COYUCA,DE,CATALAN	0.009	BAJA,CALIFORNIA	TECATE
GUERRERO	COYUCA,DE,CATALAN	0.007	SONORA	PUERTO,PEÑASCO
GUERRERO	COYUCA,DE,CATALAN	0.009	GUERRERO	QUECHULTENANGO
GUERRERO	COYUCA,DE,CATALAN	0.021	SAN,LUIS,POTOSI	MATEHUALA
GUERRERO	COYUCA,DE,CATALAN	0.009	TAMAULIPAS	CASAS
GUERRERO	COYUCA,DE,CATALAN	0.009	DURANGO	TEPEHUANES
GUERRERO	COYUCA,DE,CATALAN	0.007	GUERRERO	APAXTLA
GUERRERO	COYUCA,DE,CATALAN	0.007	JALISCO	IXTLAHUACAN,DE,LOS,MEMBRILLOS
GUERRERO	COYUCA,DE,CATALAN	0.007	NAYARIT	ROSAMORADA
GUERRERO	COYUCA,DE,CATALAN	0.007	NAYARIT	SANTA,MARIA,DEL,ORO
GUERRERO	COYUCA,DE,CATALAN	0.007	OAXACA	SALINA,CRUZ
GUERRERO	COYUCA,DE,CATALAN	0.007	DISTRITO,FEDERAL	ALVARO,OBREGON
GUERRERO	COYUCA,DE,CATALAN	0.007	CHIAPAS	HUEHUETAN
GUERRERO	COYUCA,DE,CATALAN	0.007	SONORA	PITIQUITO
GUERRERO	COYUCA,DE,CATALAN	0.007	ZACATECAS	VALPARAISO
MORELOS	CUERNAVACA	0.007	TAMAULIPAS	PADILLA
TAMAULIPAS	REYNOSA	0.005	JALISCO	TLAQUEPAQUE
TAMAULIPAS	REYNOSA	0.005	MICHOACAN	APATZINGAN
TAMAULIPAS	REYNOSA	0.005	TAMAULIPAS	HIDALGO
TAMAULIPAS	REYNOSA	0.005	DURANGO	LERDO
TAMAULIPAS	REYNOSA	0.012	VERACRUZ	XALAPA
TAMAULIPAS	REYNOSA	0.008	CHIHUAHUA	GUADALUPE,Y,CALVO
TAMAULIPAS	REYNOSA	0.005	DISTRITO,FEDERAL	IZTAPALAPA
TAMAULIPAS	REYNOSA	0.005	NAYARIT	XALISCO
TAMAULIPAS	REYNOSA	0.005	CHIHUAHUA	GUADALUPE
TAMAULIPAS	REYNOSA	0.010	JALISCO	TLAJOMULCO,DE,ZUÑIGA
TAMAULIPAS	REYNOSA	0.007	DURANGO	POANAS
TAMAULIPAS	REYNOSA	0.008	SAN,LUIS,POTOSI	MATEHUALA
MEXICO	NAUCALPAN,DE,JUAREZ	0.007	TAMAULIPAS	PADILLA
TAMAULIPAS	VICTORIA	0.006	TAMAULIPAS	MIGUEL,ALEMAN
TAMAULIPAS	VICTORIA	0.010	TAMAULIPAS	PADILLA
TAMAULIPAS	VICTORIA	0.005	MEXICO	ATLAUTLA
TAMAULIPAS	VICTORIA	0.005	ZACATECAS	TABASCO
JALISCO	TLAQUEPAQUE	0.005	MICHOACAN	APATZINGAN
JALISCO	TLAQUEPAQUE	0.005	TAMAULIPAS	HIDALGO
JALISCO	TLAQUEPAQUE	0.005	DURANGO	LERDO
JALISCO	TLAQUEPAQUE	0.012	VERACRUZ	XALAPA
JALISCO	TLAQUEPAQUE	0.008	CHIHUAHUA	GUADALUPE,Y,CALVO
JALISCO	TLAQUEPAQUE	0.005	DISTRITO,FEDERAL	IZTAPALAPA
JALISCO	TLAQUEPAQUE	0.005	NAYARIT	XALISCO
JALISCO	TLAQUEPAQUE	0.005	CHIHUAHUA	GUADALUPE
JALISCO	TLAQUEPAQUE	0.010	JALISCO	TLAJOMULCO,DE,ZUÑIGA
JALISCO	TLAQUEPAQUE	0.007	DURANGO	POANAS
JALISCO	TLAQUEPAQUE	0.008	SAN,LUIS,POTOSI	MATEHUALA
MICHOACAN	APATZINGAN	0.005	TAMAULIPAS	HIDALGO
MICHOACAN	APATZINGAN	0.005	DURANGO	LERDO
MICHOACAN	APATZINGAN	0.012	VERACRUZ	XALAPA
MICHOACAN	APATZINGAN	0.008	CHIHUAHUA	GUADALUPE,Y,CALVO
MICHOACAN	APATZINGAN	0.005	DISTRITO,FEDERAL	IZTAPALAPA
MICHOACAN	APATZINGAN	0.005	NAYARIT	XALISCO
MICHOACAN	APATZINGAN	0.005	CHIHUAHUA	GUADALUPE
MICHOACAN	APATZINGAN	0.010	JALISCO	TLAJOMULCO,DE,ZUÑIGA
MICHOACAN	APATZINGAN	0.007	DURANGO	POANAS
MICHOACAN	APATZINGAN	0.008	SAN,LUIS,POTOSI	MATEHUALA
SINALOA	MOCORITO	0.010	VERACRUZ	XALAPA
SINALOA	MOCORITO	0.006	CHIHUAHUA	GUADALUPE,Y,CALVO
SINALOA	MOCORITO	0.009	JALISCO	TLAJOMULCO,DE,ZUÑIGA
SINALOA	MOCORITO	0.006	DURANGO	POANAS
SINALOA	MOCORITO	0.006	SAN,LUIS,POTOSI	MATEHUALA
TAMAULIPAS	HIDALGO	0.005	DURANGO	LERDO
TAMAULIPAS	HIDALGO	0.012	VERACRUZ	XALAPA
TAMAULIPAS	HIDALGO	0.008	CHIHUAHUA	GUADALUPE,Y,CALVO
TAMAULIPAS	HIDALGO	0.005	DISTRITO,FEDERAL	IZTAPALAPA
TAMAULIPAS	HIDALGO	0.005	NAYARIT	XALISCO
TAMAULIPAS	HIDALGO	0.005	CHIHUAHUA	GUADALUPE
TAMAULIPAS	HIDALGO	0.010	JALISCO	TLAJOMULCO,DE,ZUÑIGA
TAMAULIPAS	HIDALGO	0.007	DURANGO	POANAS
TAMAULIPAS	HIDALGO	0.008	SAN,LUIS,POTOSI	MATEHUALA
NUEVO,LEON	SANTIAGO	0.006	VERACRUZ	XALAPA
NUEVO,LEON	SANTIAGO	0.005	JALISCO	TLAJOMULCO,DE,ZUÑIGA
CHIHUAHUA	MEOQUI	0.010	VERACRUZ	XALAPA
CHIHUAHUA	MEOQUI	0.006	CHIHUAHUA	GUADALUPE,Y,CALVO
CHIHUAHUA	MEOQUI	0.009	JALISCO	TLAJOMULCO,DE,ZUÑIGA
CHIHUAHUA	MEOQUI	0.006	DURANGO	POANAS
CHIHUAHUA	MEOQUI	0.006	SAN,LUIS,POTOSI	MATEHUALA
MEXICO	IXTAPALUCA	0.007	TAMAULIPAS	MIGUEL,ALEMAN
MEXICO	IXTAPALUCA	0.012	TAMAULIPAS	PADILLA
MEXICO	IXTAPALUCA	0.006	MEXICO	ATLAUTLA
MEXICO	IXTAPALUCA	0.006	ZACATECAS	TABASCO
DURANGO	LERDO	0.012	VERACRUZ	XALAPA
DURANGO	LERDO	0.008	CHIHUAHUA	GUADALUPE,Y,CALVO
DURANGO	LERDO	0.005	DISTRITO,FEDERAL	IZTAPALAPA
DURANGO	LERDO	0.005	NAYARIT	XALISCO
DURANGO	LERDO	0.005	CHIHUAHUA	GUADALUPE
DURANGO	LERDO	0.010	JALISCO	TLAJOMULCO,DE,ZUÑIGA
DURANGO	LERDO	0.007	DURANGO	POANAS
DURANGO	LERDO	0.008	SAN,LUIS,POTOSI	MATEHUALA
CHIHUAHUA	CAMARGO	0.008	VERACRUZ	XALAPA
CHIHUAHUA	CAMARGO	0.005	CHIHUAHUA	GUADALUPE,Y,CALVO
CHIHUAHUA	CAMARGO	0.007	JALISCO	TLAJOMULCO,DE,ZUÑIGA
CHIHUAHUA	CAMARGO	0.005	SAN,LUIS,POTOSI	MATEHUALA
COLIMA	COLIMA	0.007	TAMAULIPAS	PADILLA
VERACRUZ	XALAPA	0.008	QUINTANA,ROO	BENITO,JUAREZ
VERACRUZ	XALAPA	0.018	CHIHUAHUA	GUADALUPE,Y,CALVO
VERACRUZ	XALAPA	0.012	DISTRITO,FEDERAL	IZTAPALAPA
VERACRUZ	XALAPA	0.012	NAYARIT	XALISCO
VERACRUZ	XALAPA	0.010	BAJA,CALIFORNIA	MEXICALI
VERACRUZ	XALAPA	0.010	GUERRERO	PUNGARABATO
VERACRUZ	XALAPA	0.006	NUEVO,LEON	GENERAL,ESCOBEDO
VERACRUZ	XALAPA	0.006	NUEVO,LEON	LINARES
VERACRUZ	XALAPA	0.008	SONORA	GENERAL,PLUTARCO,ELIAS,CALLES
VERACRUZ	XALAPA	0.006	MORELOS	EMILIANO,ZAPATA
VERACRUZ	XALAPA	0.012	CHIHUAHUA	GUADALUPE
VERACRUZ	XALAPA	0.024	JALISCO	TLAJOMULCO,DE,ZUÑIGA
VERACRUZ	XALAPA	0.010	NUEVO,LEON	MONTEMORELOS
VERACRUZ	XALAPA	0.006	VERACRUZ	PUEBLO,VIEJO
VERACRUZ	XALAPA	0.008	CHIHUAHUA	CUAUHTEMOC
VERACRUZ	XALAPA	0.006	DURANGO	CUENCAME
VERACRUZ	XALAPA	0.006	CHIHUAHUA	MADERA
VERACRUZ	XALAPA	0.008	CHIHUAHUA	SAUCILLO
VERACRUZ	XALAPA	0.008	CHIHUAHUA	URIQUE
VERACRUZ	XALAPA	0.008	DISTRITO,FEDERAL	CUAUHTEMOC
VERACRUZ	XALAPA	0.006	ZACATECAS	JALPA
VERACRUZ	XALAPA	0.006	TAMAULIPAS	RIO,BRAVO
VERACRUZ	XALAPA	0.016	DURANGO	POANAS
VERACRUZ	XALAPA	0.010	SONORA	CABORCA
VERACRUZ	XALAPA	0.006	JALISCO	LAGOS,DE,MORENO
VERACRUZ	XALAPA	0.008	TABASCO	CENTRO
VERACRUZ	XALAPA	0.006	ZACATECAS	SOMBRERETE
VERACRUZ	XALAPA	0.010	TAMAULIPAS	GUSTAVO,DIAZ,ORDAZ
VERACRUZ	XALAPA	0.008	BAJA,CALIFORNIA	TECATE
VERACRUZ	XALAPA	0.006	SONORA	PUERTO,PEÑASCO
VERACRUZ	XALAPA	0.008	GUERRERO	QUECHULTENANGO
VERACRUZ	XALAPA	0.018	SAN,LUIS,POTOSI	MATEHUALA
VERACRUZ	XALAPA	0.008	TAMAULIPAS	CASAS
VERACRUZ	XALAPA	0.008	DURANGO	TEPEHUANES
VERACRUZ	XALAPA	0.006	GUERRERO	APAXTLA
VERACRUZ	XALAPA	0.006	JALISCO	IXTLAHUACAN,DE,LOS,MEMBRILLOS
VERACRUZ	XALAPA	0.006	NAYARIT	ROSAMORADA
VERACRUZ	XALAPA	0.006	NAYARIT	SANTA,MARIA,DEL,ORO
VERACRUZ	XALAPA	0.006	OAXACA	SALINA,CRUZ
VERACRUZ	XALAPA	0.006	DISTRITO,FEDERAL	ALVARO,OBREGON
VERACRUZ	XALAPA	0.006	CHIAPAS	HUEHUETAN
VERACRUZ	XALAPA	0.006	SONORA	PITIQUITO
VERACRUZ	XALAPA	0.006	ZACATECAS	VALPARAISO
QUINTANA,ROO	BENITO,JUAREZ	0.005	CHIHUAHUA	GUADALUPE,Y,CALVO
QUINTANA,ROO	BENITO,JUAREZ	0.007	JALISCO	TLAJOMULCO,DE,ZUÑIGA
QUINTANA,ROO	BENITO,JUAREZ	0.005	SAN,LUIS,POTOSI	MATEHUALA
CHIHUAHUA	GUADALUPE,Y,CALVO	0.008	DISTRITO,FEDERAL	IZTAPALAPA
CHIHUAHUA	GUADALUPE,Y,CALVO	0.008	NAYARIT	XALISCO
CHIHUAHUA	GUADALUPE,Y,CALVO	0.006	BAJA,CALIFORNIA	MEXICALI
CHIHUAHUA	GUADALUPE,Y,CALVO	0.006	GUERRERO	PUNGARABATO
CHIHUAHUA	GUADALUPE,Y,CALVO	0.005	SONORA	GENERAL,PLUTARCO,ELIAS,CALLES
CHIHUAHUA	GUADALUPE,Y,CALVO	0.008	CHIHUAHUA	GUADALUPE
CHIHUAHUA	GUADALUPE,Y,CALVO	0.015	JALISCO	TLAJOMULCO,DE,ZUÑIGA
CHIHUAHUA	GUADALUPE,Y,CALVO	0.006	NUEVO,LEON	MONTEMORELOS
CHIHUAHUA	GUADALUPE,Y,CALVO	0.005	CHIHUAHUA	CUAUHTEMOC
CHIHUAHUA	GUADALUPE,Y,CALVO	0.005	CHIHUAHUA	SAUCILLO
CHIHUAHUA	GUADALUPE,Y,CALVO	0.005	CHIHUAHUA	URIQUE
CHIHUAHUA	GUADALUPE,Y,CALVO	0.005	DISTRITO,FEDERAL	CUAUHTEMOC
CHIHUAHUA	GUADALUPE,Y,CALVO	0.010	DURANGO	POANAS
CHIHUAHUA	GUADALUPE,Y,CALVO	0.006	SONORA	CABORCA
CHIHUAHUA	GUADALUPE,Y,CALVO	0.005	TABASCO	CENTRO
CHIHUAHUA	GUADALUPE,Y,CALVO	0.006	TAMAULIPAS	GUSTAVO,DIAZ,ORDAZ
CHIHUAHUA	GUADALUPE,Y,CALVO	0.005	BAJA,CALIFORNIA	TECATE
CHIHUAHUA	GUADALUPE,Y,CALVO	0.005	GUERRERO	QUECHULTENANGO
CHIHUAHUA	GUADALUPE,Y,CALVO	0.012	SAN,LUIS,POTOSI	MATEHUALA
CHIHUAHUA	GUADALUPE,Y,CALVO	0.005	TAMAULIPAS	CASAS
CHIHUAHUA	GUADALUPE,Y,CALVO	0.005	DURANGO	TEPEHUANES
DISTRITO,FEDERAL	IZTAPALAPA	0.005	NAYARIT	XALISCO
DISTRITO,FEDERAL	IZTAPALAPA	0.005	CHIHUAHUA	GUADALUPE
DISTRITO,FEDERAL	IZTAPALAPA	0.010	JALISCO	TLAJOMULCO,DE,ZUÑIGA
DISTRITO,FEDERAL	IZTAPALAPA	0.007	DURANGO	POANAS
DISTRITO,FEDERAL	IZTAPALAPA	0.008	SAN,LUIS,POTOSI	MATEHUALA
NAYARIT	XALISCO	0.005	CHIHUAHUA	GUADALUPE
NAYARIT	XALISCO	0.010	JALISCO	TLAJOMULCO,DE,ZUÑIGA
NAYARIT	XALISCO	0.007	DURANGO	POANAS
NAYARIT	XALISCO	0.008	SAN,LUIS,POTOSI	MATEHUALA
BAJA,CALIFORNIA	MEXICALI	0.009	JALISCO	TLAJOMULCO,DE,ZUÑIGA
BAJA,CALIFORNIA	MEXICALI	0.006	DURANGO	POANAS
BAJA,CALIFORNIA	MEXICALI	0.006	SAN,LUIS,POTOSI	MATEHUALA
MEXICO	TLALNEPANTLA,DE,BAZ	0.007	TAMAULIPAS	PADILLA
GUERRERO	PUNGARABATO	0.009	JALISCO	TLAJOMULCO,DE,ZUÑIGA
GUERRERO	PUNGARABATO	0.006	DURANGO	POANAS
GUERRERO	PUNGARABATO	0.006	SAN,LUIS,POTOSI	MATEHUALA
GUERRERO	TAXCO,DE,ALARCON	0.007	TAMAULIPAS	PADILLA
NUEVO,LEON	GENERAL,ESCOBEDO	0.005	JALISCO	TLAJOMULCO,DE,ZUÑIGA
NUEVO,LEON	LINARES	0.005	JALISCO	TLAJOMULCO,DE,ZUÑIGA
SONORA	GENERAL,PLUTARCO,ELIAS,CALLES	0.007	JALISCO	TLAJOMULCO,DE,ZUÑIGA
SONORA	GENERAL,PLUTARCO,ELIAS,CALLES	0.005	SAN,LUIS,POTOSI	MATEHUALA
MORELOS	EMILIANO,ZAPATA	0.005	JALISCO	TLAJOMULCO,DE,ZUÑIGA
CHIHUAHUA	GUADALUPE	0.010	JALISCO	TLAJOMULCO,DE,ZUÑIGA
CHIHUAHUA	GUADALUPE	0.007	DURANGO	POANAS
CHIHUAHUA	GUADALUPE	0.008	SAN,LUIS,POTOSI	MATEHUALA
JALISCO	TLAJOMULCO,DE,ZUÑIGA	0.009	NUEVO,LEON	MONTEMORELOS
JALISCO	TLAJOMULCO,DE,ZUÑIGA	0.005	VERACRUZ	PUEBLO,VIEJO
JALISCO	TLAJOMULCO,DE,ZUÑIGA	0.007	CHIHUAHUA	CUAUHTEMOC
JALISCO	TLAJOMULCO,DE,ZUÑIGA	0.005	DURANGO	CUENCAME
JALISCO	TLAJOMULCO,DE,ZUÑIGA	0.005	CHIHUAHUA	MADERA
JALISCO	TLAJOMULCO,DE,ZUÑIGA	0.007	CHIHUAHUA	SAUCILLO
JALISCO	TLAJOMULCO,DE,ZUÑIGA	0.007	CHIHUAHUA	URIQUE
JALISCO	TLAJOMULCO,DE,ZUÑIGA	0.007	DISTRITO,FEDERAL	CUAUHTEMOC
JALISCO	TLAJOMULCO,DE,ZUÑIGA	0.005	ZACATECAS	JALPA
JALISCO	TLAJOMULCO,DE,ZUÑIGA	0.005	TAMAULIPAS	RIO,BRAVO
JALISCO	TLAJOMULCO,DE,ZUÑIGA	0.014	DURANGO	POANAS
JALISCO	TLAJOMULCO,DE,ZUÑIGA	0.009	SONORA	CABORCA
JALISCO	TLAJOMULCO,DE,ZUÑIGA	0.005	JALISCO	LAGOS,DE,MORENO
JALISCO	TLAJOMULCO,DE,ZUÑIGA	0.007	TABASCO	CENTRO
JALISCO	TLAJOMULCO,DE,ZUÑIGA	0.005	ZACATECAS	SOMBRERETE
JALISCO	TLAJOMULCO,DE,ZUÑIGA	0.009	TAMAULIPAS	GUSTAVO,DIAZ,ORDAZ
JALISCO	TLAJOMULCO,DE,ZUÑIGA	0.007	BAJA,CALIFORNIA	TECATE
JALISCO	TLAJOMULCO,DE,ZUÑIGA	0.005	SONORA	PUERTO,PEÑASCO
JALISCO	TLAJOMULCO,DE,ZUÑIGA	0.007	GUERRERO	QUECHULTENANGO
JALISCO	TLAJOMULCO,DE,ZUÑIGA	0.015	SAN,LUIS,POTOSI	MATEHUALA
JALISCO	TLAJOMULCO,DE,ZUÑIGA	0.007	TAMAULIPAS	CASAS
JALISCO	TLAJOMULCO,DE,ZUÑIGA	0.007	DURANGO	TEPEHUANES
JALISCO	TLAJOMULCO,DE,ZUÑIGA	0.005	GUERRERO	APAXTLA
JALISCO	TLAJOMULCO,DE,ZUÑIGA	0.005	JALISCO	IXTLAHUACAN,DE,LOS,MEMBRILLOS
JALISCO	TLAJOMULCO,DE,ZUÑIGA	0.005	NAYARIT	ROSAMORADA
JALISCO	TLAJOMULCO,DE,ZUÑIGA	0.005	NAYARIT	SANTA,MARIA,DEL,ORO
JALISCO	TLAJOMULCO,DE,ZUÑIGA	0.005	OAXACA	SALINA,CRUZ
JALISCO	TLAJOMULCO,DE,ZUÑIGA	0.005	DISTRITO,FEDERAL	ALVARO,OBREGON
JALISCO	TLAJOMULCO,DE,ZUÑIGA	0.005	CHIAPAS	HUEHUETAN
JALISCO	TLAJOMULCO,DE,ZUÑIGA	0.005	SONORA	PITIQUITO
JALISCO	TLAJOMULCO,DE,ZUÑIGA	0.005	ZACATECAS	VALPARAISO
NUEVO,LEON	MONTEMORELOS	0.006	DURANGO	POANAS
NUEVO,LEON	MONTEMORELOS	0.006	SAN,LUIS,POTOSI	MATEHUALA
TAMAULIPAS	MIGUEL,ALEMAN	0.007	GUERRERO	EDUARDO,NERI
TAMAULIPAS	MIGUEL,ALEMAN	0.024	TAMAULIPAS	PADILLA
TAMAULIPAS	MIGUEL,ALEMAN	0.006	GUERRERO	SAN,MIGUEL,TOTOLAPAN
TAMAULIPAS	MIGUEL,ALEMAN	0.007	MEXICO	TLALMANALCO
TAMAULIPAS	MIGUEL,ALEMAN	0.009	NAYARIT	TUXPAN
TAMAULIPAS	MIGUEL,ALEMAN	0.009	MEXICO	ATIZAPAN,DE,ZARAGOZA
TAMAULIPAS	MIGUEL,ALEMAN	0.007	NAYARIT	SANTIAGO,IXCUINTLA
TAMAULIPAS	MIGUEL,ALEMAN	0.013	MEXICO	ATLAUTLA
TAMAULIPAS	MIGUEL,ALEMAN	0.013	ZACATECAS	TABASCO
TAMAULIPAS	MIGUEL,ALEMAN	0.007	VERACRUZ	ALVARADO
TAMAULIPAS	MIGUEL,ALEMAN	0.007	QUERETARO	AMEALCO,DE,BONFIL
TAMAULIPAS	MIGUEL,ALEMAN	0.007	ZACATECAS	TEPETONGO
TAMAULIPAS	MIGUEL,ALEMAN	0.006	MEXICO	CUAUTITLAN
GUERRERO	EDUARDO,NERI	0.012	TAMAULIPAS	PADILLA
GUERRERO	EDUARDO,NERI	0.006	MEXICO	ATLAUTLA
GUERRERO	EDUARDO,NERI	0.006	ZACATECAS	TABASCO
TAMAULIPAS	PADILLA	0.010	GUERRERO	SAN,MIGUEL,TOTOLAPAN
TAMAULIPAS	PADILLA	0.007	MORELOS	CUAUTLA
TAMAULIPAS	PADILLA	0.012	MEXICO	TLALMANALCO
TAMAULIPAS	PADILLA	0.015	NAYARIT	TUXPAN
TAMAULIPAS	PADILLA	0.007	ZACATECAS	ZACATECAS
TAMAULIPAS	PADILLA	0.015	MEXICO	ATIZAPAN,DE,ZARAGOZA
TAMAULIPAS	PADILLA	0.012	NAYARIT	SANTIAGO,IXCUINTLA
TAMAULIPAS	PADILLA	0.007	CHIAPAS	TAPACHULA
TAMAULIPAS	PADILLA	0.007	COLIMA	ARMERIA
TAMAULIPAS	PADILLA	0.007	SINALOA	ROSARIO
TAMAULIPAS	PADILLA	0.007	DISTRITO,FEDERAL	TLALPAN
TAMAULIPAS	PADILLA	0.022	MEXICO	ATLAUTLA
TAMAULIPAS	PADILLA	0.007	NUEVO,LEON	SAN,PEDRO,GARZA,GARCIA
TAMAULIPAS	PADILLA	0.022	ZACATECAS	TABASCO
TAMAULIPAS	PADILLA	0.007	MICHOACAN	ZITACUARO
TAMAULIPAS	PADILLA	0.007	TAMAULIPAS	SOTO,LA,MARINA
TAMAULIPAS	PADILLA	0.012	VERACRUZ	ALVARADO
TAMAULIPAS	PADILLA	0.012	QUERETARO	AMEALCO,DE,BONFIL
TAMAULIPAS	PADILLA	0.007	SAN,LUIS,POTOSI	TAMUIN
TAMAULIPAS	PADILLA	0.012	ZACATECAS	TEPETONGO
TAMAULIPAS	PADILLA	0.007	GUERRERO	COCHOAPA,EL,GRANDE
TAMAULIPAS	PADILLA	0.010	MEXICO	CUAUTITLAN
TAMAULIPAS	PADILLA	0.007	PUEBLA	CHIGNAHUAPAN
TAMAULIPAS	PADILLA	0.007	PUEBLA	IZUCAR,DE,MATAMOROS
CHIHUAHUA	CUAUHTEMOC	0.005	SAN,LUIS,POTOSI	MATEHUALA
CHIHUAHUA	SAUCILLO	0.005	SAN,LUIS,POTOSI	MATEHUALA
CHIHUAHUA	URIQUE	0.005	SAN,LUIS,POTOSI	MATEHUALA
DISTRITO,FEDERAL	CUAUHTEMOC	0.005	SAN,LUIS,POTOSI	MATEHUALA
GUERRERO	SAN,MIGUEL,TOTOLAPAN	0.005	MEXICO	ATLAUTLA
GUERRERO	SAN,MIGUEL,TOTOLAPAN	0.005	ZACATECAS	TABASCO
MEXICO	TLALMANALCO	0.006	MEXICO	ATLAUTLA
MEXICO	TLALMANALCO	0.006	ZACATECAS	TABASCO
NAYARIT	TUXPAN	0.005	MEXICO	ATIZAPAN,DE,ZARAGOZA
NAYARIT	TUXPAN	0.008	MEXICO	ATLAUTLA
NAYARIT	TUXPAN	0.008	ZACATECAS	TABASCO
DURANGO	POANAS	0.006	SONORA	CABORCA
DURANGO	POANAS	0.006	TAMAULIPAS	GUSTAVO,DIAZ,ORDAZ
DURANGO	POANAS	0.010	SAN,LUIS,POTOSI	MATEHUALA
SONORA	CABORCA	0.006	SAN,LUIS,POTOSI	MATEHUALA
MEXICO	ATIZAPAN,DE,ZARAGOZA	0.008	MEXICO	ATLAUTLA
MEXICO	ATIZAPAN,DE,ZARAGOZA	0.008	ZACATECAS	TABASCO
NAYARIT	SANTIAGO,IXCUINTLA	0.006	MEXICO	ATLAUTLA
NAYARIT	SANTIAGO,IXCUINTLA	0.006	ZACATECAS	TABASCO
TABASCO	CENTRO	0.005	SAN,LUIS,POTOSI	MATEHUALA
TAMAULIPAS	GUSTAVO,DIAZ,ORDAZ	0.006	SAN,LUIS,POTOSI	MATEHUALA
BAJA,CALIFORNIA	TECATE	0.005	SAN,LUIS,POTOSI	MATEHUALA
GUERRERO	QUECHULTENANGO	0.005	SAN,LUIS,POTOSI	MATEHUALA
MEXICO	ATLAUTLA	0.012	ZACATECAS	TABASCO
MEXICO	ATLAUTLA	0.006	VERACRUZ	ALVARADO
MEXICO	ATLAUTLA	0.006	QUERETARO	AMEALCO,DE,BONFIL
MEXICO	ATLAUTLA	0.006	ZACATECAS	TEPETONGO
MEXICO	ATLAUTLA	0.005	MEXICO	CUAUTITLAN
SAN,LUIS,POTOSI	MATEHUALA	0.005	TAMAULIPAS	CASAS
SAN,LUIS,POTOSI	MATEHUALA	0.005	DURANGO	TEPEHUANES
ZACATECAS	TABASCO	0.006	VERACRUZ	ALVARADO
ZACATECAS	TABASCO	0.006	QUERETARO	AMEALCO,DE,BONFIL
ZACATECAS	TABASCO	0.006	ZACATECAS	TEPETONGO
ZACATECAS	TABASCO	0.005	MEXICO	CUAUTITLAN
