# Supplementary material for: Analysis of México’s Narco-War Network (2007–2011)
Source: PLoS One. 2015 May 18;10(5):e0126503. doi: 10.1371/journal.pone.0126503 (PMC4436224; doi:10.1371/journal.pone.0126503)
Supplement: S1 Compressed file — Each file contains all the correlations above certain threshold (indicated in the name of the file), during a particular month (also indicated in the name of the file). The file names have the value of θ followed by the number of the i th month, starting from January of 2007 until Sept. 2011. (ZIP) [file pone.0126503.s004.zip › Correlations_by_month/0.005__49.sif]

CHIHUAHUA	JUAREZ	0.100	COAHUILA	TORREON
CHIHUAHUA	JUAREZ	0.028	NUEVO,LEON	MONTERREY
CHIHUAHUA	JUAREZ	0.050	TAMAULIPAS	NUEVO,LAREDO
CHIHUAHUA	JUAREZ	0.050	NUEVO,LEON	GUADALUPE
CHIHUAHUA	JUAREZ	0.017	JALISCO	ZAPOPAN
CHIHUAHUA	JUAREZ	0.011	SINALOA	NAVOLATO
CHIHUAHUA	JUAREZ	0.017	MICHOACAN	MORELIA
CHIHUAHUA	JUAREZ	0.039	SINALOA	AHOME
CHIHUAHUA	JUAREZ	0.022	GUERRERO	ZIHUATANEJO,DE,AZUETA
CHIHUAHUA	JUAREZ	0.017	GUERRERO	TECPAN,DE,GALEANA
CHIHUAHUA	JUAREZ	0.039	MEXICO	NEZAHUALCOYOTL
CHIHUAHUA	JUAREZ	0.028	NUEVO,LEON	CADEREYTA,JIMENEZ
CHIHUAHUA	JUAREZ	0.017	NUEVO,LEON	JUAREZ
CHIHUAHUA	JUAREZ	0.044	VERACRUZ	PANUCO
CHIHUAHUA	JUAREZ	0.011	MORELOS	CUERNAVACA
CHIHUAHUA	JUAREZ	0.028	SAN,LUIS,POTOSI	SAN,LUIS,POTOSI
CHIHUAHUA	JUAREZ	0.033	CHIHUAHUA	JIMENEZ
CHIHUAHUA	JUAREZ	0.006	NUEVO,LEON	SANTIAGO
CHIHUAHUA	JUAREZ	0.006	GUERRERO	CHILPANCINGO,DE,LOS,BRAVO
CHIHUAHUA	JUAREZ	0.022	MEXICO	IXTAPALUCA
CHIHUAHUA	JUAREZ	0.017	CHIHUAHUA	CAMARGO
CHIHUAHUA	JUAREZ	0.033	NUEVO,LEON	SANTA,CATARINA
CHIHUAHUA	JUAREZ	0.011	GUERRERO	IGUALA,DE,LA,INDEPENDENCIA
CHIHUAHUA	JUAREZ	0.039	SONORA	CAJEME
CHIHUAHUA	JUAREZ	0.006	GUANAJUATO	CELAYA
CHIHUAHUA	JUAREZ	0.011	DISTRITO,FEDERAL	IZTAPALAPA
CHIHUAHUA	JUAREZ	0.017	AGUASCALIENTES	AGUASCALIENTES
CHIHUAHUA	JUAREZ	0.017	MEXICO	TLALNEPANTLA,DE,BAZ
CHIHUAHUA	JUAREZ	0.022	GUERRERO	PUNGARABATO
CHIHUAHUA	JUAREZ	0.011	GUERRERO	TAXCO,DE,ALARCON
CHIHUAHUA	JUAREZ	0.011	JALISCO	PUERTO,VALLARTA
CHIHUAHUA	JUAREZ	0.055	TAMAULIPAS	MIGUEL,ALEMAN
CHIHUAHUA	JUAREZ	0.017	GUERRERO	EDUARDO,NERI
CHIHUAHUA	JUAREZ	0.006	NUEVO,LEON	ALLENDE
CHIHUAHUA	JUAREZ	0.100	TAMAULIPAS	PADILLA
CHIHUAHUA	JUAREZ	0.011	DURANGO	CUENCAME
CHIHUAHUA	JUAREZ	0.006	GUERRERO	AJUCHITLAN,DEL,PROGRESO
CHIHUAHUA	JUAREZ	0.011	GUANAJUATO	LEON
CHIHUAHUA	JUAREZ	0.006	CHIHUAHUA	ASCENSION
CHIHUAHUA	JUAREZ	0.006	MICHOACAN	HIDALGO
CHIHUAHUA	JUAREZ	0.022	OAXACA	SAN,JUAN,BAUTISTA,TUXTEPEC
CHIHUAHUA	JUAREZ	0.011	NUEVO,LEON	GENERAL,TERAN
CHIHUAHUA	JUAREZ	0.028	MORELOS	CUAUTLA
CHIHUAHUA	JUAREZ	0.006	COLIMA	TECOMAN
CHIHUAHUA	JUAREZ	0.006	NUEVO,LEON	PESQUERIA
CHIHUAHUA	JUAREZ	0.033	NAYARIT	TUXPAN
CHIHUAHUA	JUAREZ	0.006	TAMAULIPAS	EL,MANTE
CHIHUAHUA	JUAREZ	0.017	ZACATECAS	ZACATECAS
CHIHUAHUA	JUAREZ	0.006	MEXICO	NICOLAS,ROMERO
CHIHUAHUA	JUAREZ	0.006	MICHOACAN	TARIMBARO
CHIHUAHUA	JUAREZ	0.011	MICHOACAN	ZAMORA
CHIHUAHUA	JUAREZ	0.006	CHIHUAHUA	BALLEZA
CHIHUAHUA	JUAREZ	0.006	DURANGO	CANATLAN
CHIHUAHUA	JUAREZ	0.006	GUERRERO	AYUTLA,DE,LOS,LIBRES
CHIHUAHUA	JUAREZ	0.006	GUERRERO	CUTZAMALA,DE,PINZON
CHIHUAHUA	JUAREZ	0.039	MEXICO	ATIZAPAN,DE,ZARAGOZA
CHIHUAHUA	JUAREZ	0.028	NAYARIT	SANTIAGO,IXCUINTLA
CHIHUAHUA	JUAREZ	0.011	NUEVO,LEON	SABINAS,HIDALGO
CHIHUAHUA	JUAREZ	0.017	SAN,LUIS,POTOSI	EBANO
CHIHUAHUA	JUAREZ	0.017	CHIAPAS	TAPACHULA
CHIHUAHUA	JUAREZ	0.022	COLIMA	ARMERIA
CHIHUAHUA	JUAREZ	0.011	GUANAJUATO	ACAMBARO
CHIHUAHUA	JUAREZ	0.006	MORELOS	JOJUTLA
CHIHUAHUA	JUAREZ	0.011	SINALOA	ROSARIO
CHIHUAHUA	JUAREZ	0.011	BAJA,CALIFORNIA	ENSENADA
CHIHUAHUA	JUAREZ	0.006	DISTRITO,FEDERAL	TLALPAN
CHIHUAHUA	JUAREZ	0.050	MEXICO	ATLAUTLA
CHIHUAHUA	JUAREZ	0.006	MICHOACAN	LA,PIEDAD
CHIHUAHUA	JUAREZ	0.022	NUEVO,LEON	SAN,PEDRO,GARZA,GARCIA
CHIHUAHUA	JUAREZ	0.011	OAXACA	LOMA,BONITA
CHIHUAHUA	JUAREZ	0.006	SAN,LUIS,POTOSI	CIUDAD,VALLES
CHIHUAHUA	JUAREZ	0.050	ZACATECAS	TABASCO
CHIHUAHUA	JUAREZ	0.011	GUANAJUATO	APASEO,EL,ALTO
CHIHUAHUA	JUAREZ	0.022	GUERRERO	MARTIR,DE,CUILAPAN
CHIHUAHUA	JUAREZ	0.006	JALISCO	DEGOLLADO
CHIHUAHUA	JUAREZ	0.022	MICHOACAN	ZITACUARO
CHIHUAHUA	JUAREZ	0.006	VERACRUZ	TIERRA,BLANCA
CHIHUAHUA	JUAREZ	0.006	DURANGO	MEZQUITAL
CHIHUAHUA	JUAREZ	0.006	GUANAJUATO	SILAO
CHIHUAHUA	JUAREZ	0.006	JALISCO	IXTLAHUACAN,DEL,RIO
CHIHUAHUA	JUAREZ	0.017	MICHOACAN	VISTA,HERMOSA
CHIHUAHUA	JUAREZ	0.006	NUEVO,LEON	GARCIA
CHIHUAHUA	JUAREZ	0.006	PUEBLA	PUEBLA
CHIHUAHUA	JUAREZ	0.028	VERACRUZ	ALVARADO
CHIHUAHUA	JUAREZ	0.006	CHIHUAHUA	LA,CRUZ
CHIHUAHUA	JUAREZ	0.011	DURANGO	TAMAZULA
CHIHUAHUA	JUAREZ	0.011	SAN,LUIS,POTOSI	SAN,CIRO,DE,ACOSTA
CHIHUAHUA	JUAREZ	0.006	SINALOA	ESCUINAPA
CHIHUAHUA	JUAREZ	0.011	CHIHUAHUA	MORELOS
CHIHUAHUA	JUAREZ	0.006	COLIMA	COMALA
CHIHUAHUA	JUAREZ	0.011	DISTRITO,FEDERAL	COYOACAN
CHIHUAHUA	JUAREZ	0.011	DISTRITO,FEDERAL	IZTACALCO
CHIHUAHUA	JUAREZ	0.028	QUERETARO	AMEALCO,DE,BONFIL
CHIHUAHUA	JUAREZ	0.017	SAN,LUIS,POTOSI	TAMUIN
CHIHUAHUA	JUAREZ	0.011	SONORA	CANANEA
CHIHUAHUA	JUAREZ	0.006	VERACRUZ	MEDELLIN
CHIHUAHUA	JUAREZ	0.028	ZACATECAS	TEPETONGO
CHIHUAHUA	JUAREZ	0.006	CHIAPAS	PUEBLO,NUEVO,SOLISTAHUACAN
CHIHUAHUA	JUAREZ	0.011	DISTRITO,FEDERAL	TLAHUAC
CHIHUAHUA	JUAREZ	0.006	GUANAJUATO	PENJAMO
CHIHUAHUA	JUAREZ	0.006	GUANAJUATO	VALLE,DE,SANTIAGO
CHIHUAHUA	JUAREZ	0.017	GUERRERO	COCHOAPA,EL,GRANDE
CHIHUAHUA	JUAREZ	0.022	MEXICO	CUAUTITLAN
CHIHUAHUA	JUAREZ	0.006	MEXICO	JILOTEPEC
CHIHUAHUA	JUAREZ	0.011	MICHOACAN	ECUANDUREO
CHIHUAHUA	JUAREZ	0.017	PUEBLA	CHIGNAHUAPAN
CHIHUAHUA	JUAREZ	0.006	SONORA	IMURIS
CHIHUAHUA	JUAREZ	0.006	CHIHUAHUA	CARICHI
CHIHUAHUA	JUAREZ	0.011	DURANGO	EL,ORO
CHIHUAHUA	JUAREZ	0.006	DURANGO	NUEVO,IDEAL
CHIHUAHUA	JUAREZ	0.006	GUANAJUATO	CORTAZAR
CHIHUAHUA	JUAREZ	0.006	GUERRERO	LA,UNION,DE,ISIDORO,MONTES,DE,OCA
CHIHUAHUA	JUAREZ	0.006	GUERRERO	TIXTLA,DE,GUERRERO
CHIHUAHUA	JUAREZ	0.006	JALISCO	OJUELOS,DE,JALISCO
CHIHUAHUA	JUAREZ	0.006	MICHOACAN	ARIO
CHIHUAHUA	JUAREZ	0.006	MICHOACAN	TANGAMANDAPIO
CHIHUAHUA	JUAREZ	0.017	PUEBLA	IZUCAR,DE,MATAMOROS
CHIHUAHUA	JUAREZ	0.006	SINALOA	ELOTA
CHIHUAHUA	JUAREZ	0.006	AGUASCALIENTES	EL,LLANO
CHIHUAHUA	JUAREZ	0.006	GUANAJUATO	SAN,LUIS,DE,LA,PAZ
CHIHUAHUA	JUAREZ	0.006	GUANAJUATO	TARANDACUAO
CHIHUAHUA	JUAREZ	0.006	JALISCO	TECOLOTLAN
CHIHUAHUA	JUAREZ	0.006	MEXICO	COCOTITLAN
CHIHUAHUA	JUAREZ	0.011	MEXICO	OCOYOACAC
CHIHUAHUA	JUAREZ	0.006	MEXICO	TENANCINGO
CHIHUAHUA	JUAREZ	0.006	MICHOACAN	AGUILILLA
CHIHUAHUA	JUAREZ	0.006	MICHOACAN	ARTEAGA
CHIHUAHUA	JUAREZ	0.006	MICHOACAN	GABRIEL,ZAMORA
CHIHUAHUA	JUAREZ	0.006	OAXACA	SAN,PEDRO,TOTOLAPAM
CHIHUAHUA	JUAREZ	0.006	PUEBLA	SAN,ANDRES,CHOLULA
CHIHUAHUA	JUAREZ	0.006	PUEBLA	ZACATLAN
CHIHUAHUA	JUAREZ	0.006	QUINTANA,ROO	ISLA,MUJERES
CHIHUAHUA	JUAREZ	0.011	ZACATECAS	GENERAL,FRANCISCO,R.,MURGUIA
CHIHUAHUA	JUAREZ	0.006	CHIAPAS	FRONTERA,HIDALGO
CHIHUAHUA	JUAREZ	0.006	CHIAPAS	IXTACOMITAN
CHIHUAHUA	JUAREZ	0.006	GUANAJUATO	SAN,FELIPE
CHIHUAHUA	JUAREZ	0.006	HIDALGO	EPAZOYUCAN
CHIHUAHUA	JUAREZ	0.006	HIDALGO	SINGUILUCAN
CHIHUAHUA	JUAREZ	0.006	HIDALGO	TIZAYUCA
CHIHUAHUA	JUAREZ	0.006	JALISCO	MASCOTA
CHIHUAHUA	JUAREZ	0.006	JALISCO	SAN,MARTIN,DE,BOLAÑOS
CHIHUAHUA	JUAREZ	0.006	MEXICO	EL,ORO
CHIHUAHUA	JUAREZ	0.006	OAXACA	SAN,ANDRES,HUAXPALTEPEC
CHIHUAHUA	JUAREZ	0.006	OAXACA	TLALIXTAC,DE,CABRERA
CHIHUAHUA	JUAREZ	0.006	PUEBLA	CHALCHICOMULA,DE,SESMA
CHIHUAHUA	JUAREZ	0.006	PUEBLA	VENUSTIANO,CARRANZA
CHIHUAHUA	JUAREZ	0.006	SAN,LUIS,POTOSI	SANTA,MARIA,DEL,RIO
CHIHUAHUA	JUAREZ	0.006	VERACRUZ	ALTOTONGA
CHIHUAHUA	JUAREZ	0.006	VERACRUZ	EMILIANO,ZAPATA
CHIHUAHUA	JUAREZ	0.006	VERACRUZ	PUENTE,NACIONAL
CHIHUAHUA	JUAREZ	0.006	VERACRUZ	TANCOCO
GUERRERO	ACAPULCO,DE,JUAREZ	0.023	CHIHUAHUA	CHIHUAHUA
GUERRERO	ACAPULCO,DE,JUAREZ	0.017	DURANGO	DURANGO
GUERRERO	ACAPULCO,DE,JUAREZ	0.011	TAMAULIPAS	SAN,FERNANDO
GUERRERO	ACAPULCO,DE,JUAREZ	0.016	NAYARIT	TEPIC
GUERRERO	ACAPULCO,DE,JUAREZ	0.014	BAJA,CALIFORNIA	TIJUANA
GUERRERO	ACAPULCO,DE,JUAREZ	0.006	DURANGO	GOMEZ,PALACIO
GUERRERO	ACAPULCO,DE,JUAREZ	0.005	MEXICO	ECATEPEC,DE,MORELOS
GUERRERO	ACAPULCO,DE,JUAREZ	0.014	TAMAULIPAS	VALLE,HERMOSO
GUERRERO	ACAPULCO,DE,JUAREZ	0.005	NUEVO,LEON	SAN,NICOLAS,DE,LOS,GARZA
GUERRERO	ACAPULCO,DE,JUAREZ	0.008	TAMAULIPAS	TAMPICO
GUERRERO	ACAPULCO,DE,JUAREZ	0.007	SINALOA	GUASAVE
GUERRERO	ACAPULCO,DE,JUAREZ	0.009	COAHUILA	SALTILLO
GUERRERO	ACAPULCO,DE,JUAREZ	0.011	SONORA	NOGALES
GUERRERO	ACAPULCO,DE,JUAREZ	0.008	TAMAULIPAS	VICTORIA
GUERRERO	ACAPULCO,DE,JUAREZ	0.007	JALISCO	TLAQUEPAQUE
GUERRERO	ACAPULCO,DE,JUAREZ	0.013	MICHOACAN	APATZINGAN
GUERRERO	ACAPULCO,DE,JUAREZ	0.005	QUINTANA,ROO	BENITO,JUAREZ
GUERRERO	ACAPULCO,DE,JUAREZ	0.006	SINALOA	ANGOSTURA
GUERRERO	ACAPULCO,DE,JUAREZ	0.006	MORELOS	TEMIXCO
GUERRERO	ACAPULCO,DE,JUAREZ	0.006	NUEVO,LEON	GENERAL,ESCOBEDO
GUERRERO	ACAPULCO,DE,JUAREZ	0.005	NUEVO,LEON	LINARES
GUERRERO	ACAPULCO,DE,JUAREZ	0.012	SONORA	GENERAL,PLUTARCO,ELIAS,CALLES
GUERRERO	ACAPULCO,DE,JUAREZ	0.008	GUERRERO	PETATLAN
GUERRERO	ACAPULCO,DE,JUAREZ	0.017	TAMAULIPAS	ABASOLO
GUERRERO	ACAPULCO,DE,JUAREZ	0.006	VERACRUZ	EL,HIGO
GUERRERO	ACAPULCO,DE,JUAREZ	0.005	SONORA	AGUA,PRIETA
GUERRERO	ACAPULCO,DE,JUAREZ	0.006	GUERRERO	TEPECOACUILCO,DE,TRUJANO
GUERRERO	ACAPULCO,DE,JUAREZ	0.008	TAMAULIPAS	RIO,BRAVO
GUERRERO	ACAPULCO,DE,JUAREZ	0.007	ZACATECAS	SOMBRERETE
GUERRERO	ACAPULCO,DE,JUAREZ	0.006	JALISCO	TUXPAN
GUERRERO	ACAPULCO,DE,JUAREZ	0.006	GUERRERO	BUENAVISTA,DE,CUELLAR
COAHUILA	TORREON	0.008	NUEVO,LEON	MONTERREY
COAHUILA	TORREON	0.014	TAMAULIPAS	NUEVO,LAREDO
COAHUILA	TORREON	0.014	NUEVO,LEON	GUADALUPE
COAHUILA	TORREON	0.011	SINALOA	AHOME
COAHUILA	TORREON	0.006	GUERRERO	ZIHUATANEJO,DE,AZUETA
COAHUILA	TORREON	0.011	MEXICO	NEZAHUALCOYOTL
COAHUILA	TORREON	0.008	NUEVO,LEON	CADEREYTA,JIMENEZ
COAHUILA	TORREON	0.012	VERACRUZ	PANUCO
COAHUILA	TORREON	0.008	SAN,LUIS,POTOSI	SAN,LUIS,POTOSI
COAHUILA	TORREON	0.009	CHIHUAHUA	JIMENEZ
COAHUILA	TORREON	0.006	MEXICO	IXTAPALUCA
COAHUILA	TORREON	0.009	NUEVO,LEON	SANTA,CATARINA
COAHUILA	TORREON	0.011	SONORA	CAJEME
COAHUILA	TORREON	0.006	GUERRERO	PUNGARABATO
COAHUILA	TORREON	0.015	TAMAULIPAS	MIGUEL,ALEMAN
COAHUILA	TORREON	0.027	TAMAULIPAS	PADILLA
COAHUILA	TORREON	0.006	OAXACA	SAN,JUAN,BAUTISTA,TUXTEPEC
COAHUILA	TORREON	0.008	MORELOS	CUAUTLA
COAHUILA	TORREON	0.009	NAYARIT	TUXPAN
COAHUILA	TORREON	0.011	MEXICO	ATIZAPAN,DE,ZARAGOZA
COAHUILA	TORREON	0.008	NAYARIT	SANTIAGO,IXCUINTLA
COAHUILA	TORREON	0.006	COLIMA	ARMERIA
COAHUILA	TORREON	0.014	MEXICO	ATLAUTLA
COAHUILA	TORREON	0.006	NUEVO,LEON	SAN,PEDRO,GARZA,GARCIA
COAHUILA	TORREON	0.014	ZACATECAS	TABASCO
COAHUILA	TORREON	0.006	GUERRERO	MARTIR,DE,CUILAPAN
COAHUILA	TORREON	0.006	MICHOACAN	ZITACUARO
COAHUILA	TORREON	0.008	VERACRUZ	ALVARADO
COAHUILA	TORREON	0.008	QUERETARO	AMEALCO,DE,BONFIL
COAHUILA	TORREON	0.008	ZACATECAS	TEPETONGO
COAHUILA	TORREON	0.006	MEXICO	CUAUTITLAN
CHIHUAHUA	CHIHUAHUA	0.045	DURANGO	DURANGO
CHIHUAHUA	CHIHUAHUA	0.030	TAMAULIPAS	SAN,FERNANDO
CHIHUAHUA	CHIHUAHUA	0.043	NAYARIT	TEPIC
CHIHUAHUA	CHIHUAHUA	0.009	SINALOA	MAZATLAN
CHIHUAHUA	CHIHUAHUA	0.039	BAJA,CALIFORNIA	TIJUANA
CHIHUAHUA	CHIHUAHUA	0.007	VERACRUZ	VERACRUZ
CHIHUAHUA	CHIHUAHUA	0.016	DURANGO	GOMEZ,PALACIO
CHIHUAHUA	CHIHUAHUA	0.014	MEXICO	ECATEPEC,DE,MORELOS
CHIHUAHUA	CHIHUAHUA	0.039	TAMAULIPAS	VALLE,HERMOSO
CHIHUAHUA	CHIHUAHUA	0.011	NUEVO,LEON	APODACA
CHIHUAHUA	CHIHUAHUA	0.014	NUEVO,LEON	SAN,NICOLAS,DE,LOS,GARZA
CHIHUAHUA	CHIHUAHUA	0.009	TAMAULIPAS	MATAMOROS
CHIHUAHUA	CHIHUAHUA	0.023	TAMAULIPAS	TAMPICO
CHIHUAHUA	CHIHUAHUA	0.009	CHIHUAHUA	DELICIAS
CHIHUAHUA	CHIHUAHUA	0.018	SINALOA	GUASAVE
CHIHUAHUA	CHIHUAHUA	0.007	SINALOA	SALVADOR,ALVARADO
CHIHUAHUA	CHIHUAHUA	0.025	COAHUILA	SALTILLO
CHIHUAHUA	CHIHUAHUA	0.030	SONORA	NOGALES
CHIHUAHUA	CHIHUAHUA	0.023	TAMAULIPAS	VICTORIA
CHIHUAHUA	CHIHUAHUA	0.018	JALISCO	TLAQUEPAQUE
CHIHUAHUA	CHIHUAHUA	0.034	MICHOACAN	APATZINGAN
CHIHUAHUA	CHIHUAHUA	0.011	GUERRERO	ATOYAC,DE,ALVAREZ
CHIHUAHUA	CHIHUAHUA	0.009	TABASCO	CARDENAS
CHIHUAHUA	CHIHUAHUA	0.014	QUINTANA,ROO	BENITO,JUAREZ
CHIHUAHUA	CHIHUAHUA	0.007	NAYARIT	XALISCO
CHIHUAHUA	CHIHUAHUA	0.011	BAJA,CALIFORNIA	MEXICALI
CHIHUAHUA	CHIHUAHUA	0.007	MICHOACAN	YURECUARO
CHIHUAHUA	CHIHUAHUA	0.016	SINALOA	ANGOSTURA
CHIHUAHUA	CHIHUAHUA	0.016	MORELOS	TEMIXCO
CHIHUAHUA	CHIHUAHUA	0.016	NUEVO,LEON	GENERAL,ESCOBEDO
CHIHUAHUA	CHIHUAHUA	0.009	SINALOA	CHOIX
CHIHUAHUA	CHIHUAHUA	0.014	NUEVO,LEON	LINARES
CHIHUAHUA	CHIHUAHUA	0.032	SONORA	GENERAL,PLUTARCO,ELIAS,CALLES
CHIHUAHUA	CHIHUAHUA	0.007	MEXICO	CUAUTITLAN,IZCALLI
CHIHUAHUA	CHIHUAHUA	0.011	CHIHUAHUA	GUADALUPE
CHIHUAHUA	CHIHUAHUA	0.007	NUEVO,LEON	MONTEMORELOS
CHIHUAHUA	CHIHUAHUA	0.020	GUERRERO	PETATLAN
CHIHUAHUA	CHIHUAHUA	0.007	SINALOA	SINALOA
CHIHUAHUA	CHIHUAHUA	0.045	TAMAULIPAS	ABASOLO
CHIHUAHUA	CHIHUAHUA	0.009	BAJA,CALIFORNIA	PLAYAS,DE,ROSARITO
CHIHUAHUA	CHIHUAHUA	0.007	CHIHUAHUA	URIQUE
CHIHUAHUA	CHIHUAHUA	0.009	SINALOA	SAN,IGNACIO
CHIHUAHUA	CHIHUAHUA	0.007	TAMAULIPAS	GONZALEZ
CHIHUAHUA	CHIHUAHUA	0.016	VERACRUZ	EL,HIGO
CHIHUAHUA	CHIHUAHUA	0.009	DISTRITO,FEDERAL	CUAUHTEMOC
CHIHUAHUA	CHIHUAHUA	0.007	GUERRERO	SAN,MIGUEL,TOTOLAPAN
CHIHUAHUA	CHIHUAHUA	0.014	SONORA	AGUA,PRIETA
CHIHUAHUA	CHIHUAHUA	0.016	GUERRERO	TEPECOACUILCO,DE,TRUJANO
CHIHUAHUA	CHIHUAHUA	0.009	JALISCO	EL,SALTO
CHIHUAHUA	CHIHUAHUA	0.007	MORELOS	XOCHITEPEC
CHIHUAHUA	CHIHUAHUA	0.011	NUEVO,LEON	CHINA
CHIHUAHUA	CHIHUAHUA	0.020	TAMAULIPAS	RIO,BRAVO
CHIHUAHUA	CHIHUAHUA	0.011	GUERRERO	SAN,MARCOS
CHIHUAHUA	CHIHUAHUA	0.009	JALISCO	ARANDAS
CHIHUAHUA	CHIHUAHUA	0.007	CHIHUAHUA	URUACHI
CHIHUAHUA	CHIHUAHUA	0.018	ZACATECAS	SOMBRERETE
CHIHUAHUA	CHIHUAHUA	0.007	TABASCO	HUIMANGUILLO
CHIHUAHUA	CHIHUAHUA	0.009	COAHUILA	RAMOS,ARIZPE
CHIHUAHUA	CHIHUAHUA	0.007	JALISCO	TIZAPAN,EL,ALTO
CHIHUAHUA	CHIHUAHUA	0.007	CAMPECHE	CARMEN
CHIHUAHUA	CHIHUAHUA	0.016	JALISCO	TUXPAN
CHIHUAHUA	CHIHUAHUA	0.016	GUERRERO	BUENAVISTA,DE,CUELLAR
CHIHUAHUA	CHIHUAHUA	0.011	MICHOACAN	VENUSTIANO,CARRANZA
CHIHUAHUA	CHIHUAHUA	0.007	NUEVO,LEON	LOS,RAMONES
CHIHUAHUA	CHIHUAHUA	0.007	CHIHUAHUA	MATAMOROS
CHIHUAHUA	CHIHUAHUA	0.011	COAHUILA	VIESCA
CHIHUAHUA	CHIHUAHUA	0.007	GUERRERO	ARCELIA
CHIHUAHUA	CHIHUAHUA	0.007	DURANGO	OCAMPO
CHIHUAHUA	CHIHUAHUA	0.011	OAXACA	SANTIAGO,PINOTEPA,NACIONAL
CHIHUAHUA	CHIHUAHUA	0.007	SONORA	SAN,LUIS,RIO,COLORADO
CHIHUAHUA	CHIHUAHUA	0.007	JALISCO	TEOCUITATLAN,DE,CORONA
CHIHUAHUA	CHIHUAHUA	0.007	PUEBLA	ZACAPALA
CHIHUAHUA	CHIHUAHUA	0.007	VERACRUZ	AMATITLAN
CHIHUAHUA	CHIHUAHUA	0.007	VERACRUZ	CATEMACO
NUEVO,LEON	MONTERREY	0.008	TAMAULIPAS	PADILLA
DURANGO	DURANGO	0.022	TAMAULIPAS	SAN,FERNANDO
DURANGO	DURANGO	0.032	NAYARIT	TEPIC
DURANGO	DURANGO	0.007	SINALOA	MAZATLAN
DURANGO	DURANGO	0.029	BAJA,CALIFORNIA	TIJUANA
DURANGO	DURANGO	0.005	VERACRUZ	VERACRUZ
DURANGO	DURANGO	0.012	DURANGO	GOMEZ,PALACIO
DURANGO	DURANGO	0.010	MEXICO	ECATEPEC,DE,MORELOS
DURANGO	DURANGO	0.029	TAMAULIPAS	VALLE,HERMOSO
DURANGO	DURANGO	0.008	NUEVO,LEON	APODACA
DURANGO	DURANGO	0.010	NUEVO,LEON	SAN,NICOLAS,DE,LOS,GARZA
DURANGO	DURANGO	0.007	TAMAULIPAS	MATAMOROS
DURANGO	DURANGO	0.017	TAMAULIPAS	TAMPICO
DURANGO	DURANGO	0.007	CHIHUAHUA	DELICIAS
DURANGO	DURANGO	0.013	SINALOA	GUASAVE
DURANGO	DURANGO	0.005	SINALOA	SALVADOR,ALVARADO
DURANGO	DURANGO	0.018	COAHUILA	SALTILLO
DURANGO	DURANGO	0.022	SONORA	NOGALES
DURANGO	DURANGO	0.017	TAMAULIPAS	VICTORIA
DURANGO	DURANGO	0.013	JALISCO	TLAQUEPAQUE
DURANGO	DURANGO	0.025	MICHOACAN	APATZINGAN
DURANGO	DURANGO	0.008	GUERRERO	ATOYAC,DE,ALVAREZ
DURANGO	DURANGO	0.007	TABASCO	CARDENAS
DURANGO	DURANGO	0.010	QUINTANA,ROO	BENITO,JUAREZ
DURANGO	DURANGO	0.005	NAYARIT	XALISCO
DURANGO	DURANGO	0.008	BAJA,CALIFORNIA	MEXICALI
DURANGO	DURANGO	0.005	MICHOACAN	YURECUARO
DURANGO	DURANGO	0.012	SINALOA	ANGOSTURA
DURANGO	DURANGO	0.012	MORELOS	TEMIXCO
DURANGO	DURANGO	0.012	NUEVO,LEON	GENERAL,ESCOBEDO
DURANGO	DURANGO	0.007	SINALOA	CHOIX
DURANGO	DURANGO	0.010	NUEVO,LEON	LINARES
DURANGO	DURANGO	0.024	SONORA	GENERAL,PLUTARCO,ELIAS,CALLES
DURANGO	DURANGO	0.005	MEXICO	CUAUTITLAN,IZCALLI
DURANGO	DURANGO	0.008	CHIHUAHUA	GUADALUPE
DURANGO	DURANGO	0.005	NUEVO,LEON	MONTEMORELOS
DURANGO	DURANGO	0.015	GUERRERO	PETATLAN
DURANGO	DURANGO	0.005	SINALOA	SINALOA
DURANGO	DURANGO	0.034	TAMAULIPAS	ABASOLO
DURANGO	DURANGO	0.007	BAJA,CALIFORNIA	PLAYAS,DE,ROSARITO
DURANGO	DURANGO	0.005	CHIHUAHUA	URIQUE
DURANGO	DURANGO	0.007	SINALOA	SAN,IGNACIO
DURANGO	DURANGO	0.005	TAMAULIPAS	GONZALEZ
DURANGO	DURANGO	0.012	VERACRUZ	EL,HIGO
DURANGO	DURANGO	0.007	DISTRITO,FEDERAL	CUAUHTEMOC
DURANGO	DURANGO	0.005	GUERRERO	SAN,MIGUEL,TOTOLAPAN
DURANGO	DURANGO	0.010	SONORA	AGUA,PRIETA
DURANGO	DURANGO	0.012	GUERRERO	TEPECOACUILCO,DE,TRUJANO
DURANGO	DURANGO	0.007	JALISCO	EL,SALTO
DURANGO	DURANGO	0.005	MORELOS	XOCHITEPEC
DURANGO	DURANGO	0.008	NUEVO,LEON	CHINA
DURANGO	DURANGO	0.015	TAMAULIPAS	RIO,BRAVO
DURANGO	DURANGO	0.008	GUERRERO	SAN,MARCOS
DURANGO	DURANGO	0.007	JALISCO	ARANDAS
DURANGO	DURANGO	0.005	CHIHUAHUA	URUACHI
DURANGO	DURANGO	0.013	ZACATECAS	SOMBRERETE
DURANGO	DURANGO	0.005	TABASCO	HUIMANGUILLO
DURANGO	DURANGO	0.007	COAHUILA	RAMOS,ARIZPE
DURANGO	DURANGO	0.005	JALISCO	TIZAPAN,EL,ALTO
DURANGO	DURANGO	0.005	CAMPECHE	CARMEN
DURANGO	DURANGO	0.012	JALISCO	TUXPAN
DURANGO	DURANGO	0.012	GUERRERO	BUENAVISTA,DE,CUELLAR
DURANGO	DURANGO	0.008	MICHOACAN	VENUSTIANO,CARRANZA
DURANGO	DURANGO	0.005	NUEVO,LEON	LOS,RAMONES
DURANGO	DURANGO	0.005	CHIHUAHUA	MATAMOROS
DURANGO	DURANGO	0.008	COAHUILA	VIESCA
DURANGO	DURANGO	0.005	GUERRERO	ARCELIA
DURANGO	DURANGO	0.005	DURANGO	OCAMPO
DURANGO	DURANGO	0.008	OAXACA	SANTIAGO,PINOTEPA,NACIONAL
DURANGO	DURANGO	0.005	SONORA	SAN,LUIS,RIO,COLORADO
DURANGO	DURANGO	0.005	JALISCO	TEOCUITATLAN,DE,CORONA
DURANGO	DURANGO	0.005	PUEBLA	ZACAPALA
DURANGO	DURANGO	0.005	VERACRUZ	AMATITLAN
DURANGO	DURANGO	0.005	VERACRUZ	CATEMACO
TAMAULIPAS	SAN,FERNANDO	0.021	NAYARIT	TEPIC
TAMAULIPAS	SAN,FERNANDO	0.019	BAJA,CALIFORNIA	TIJUANA
TAMAULIPAS	SAN,FERNANDO	0.008	DURANGO	GOMEZ,PALACIO
TAMAULIPAS	SAN,FERNANDO	0.007	MEXICO	ECATEPEC,DE,MORELOS
TAMAULIPAS	SAN,FERNANDO	0.019	TAMAULIPAS	VALLE,HERMOSO
TAMAULIPAS	SAN,FERNANDO	0.005	NUEVO,LEON	APODACA
TAMAULIPAS	SAN,FERNANDO	0.007	NUEVO,LEON	SAN,NICOLAS,DE,LOS,GARZA
TAMAULIPAS	SAN,FERNANDO	0.011	TAMAULIPAS	TAMPICO
TAMAULIPAS	SAN,FERNANDO	0.009	SINALOA	GUASAVE
TAMAULIPAS	SAN,FERNANDO	0.012	COAHUILA	SALTILLO
TAMAULIPAS	SAN,FERNANDO	0.014	SONORA	NOGALES
TAMAULIPAS	SAN,FERNANDO	0.011	TAMAULIPAS	VICTORIA
TAMAULIPAS	SAN,FERNANDO	0.009	JALISCO	TLAQUEPAQUE
TAMAULIPAS	SAN,FERNANDO	0.016	MICHOACAN	APATZINGAN
TAMAULIPAS	SAN,FERNANDO	0.005	GUERRERO	ATOYAC,DE,ALVAREZ
TAMAULIPAS	SAN,FERNANDO	0.007	QUINTANA,ROO	BENITO,JUAREZ
TAMAULIPAS	SAN,FERNANDO	0.005	BAJA,CALIFORNIA	MEXICALI
TAMAULIPAS	SAN,FERNANDO	0.008	SINALOA	ANGOSTURA
TAMAULIPAS	SAN,FERNANDO	0.008	MORELOS	TEMIXCO
TAMAULIPAS	SAN,FERNANDO	0.008	NUEVO,LEON	GENERAL,ESCOBEDO
TAMAULIPAS	SAN,FERNANDO	0.007	NUEVO,LEON	LINARES
TAMAULIPAS	SAN,FERNANDO	0.015	SONORA	GENERAL,PLUTARCO,ELIAS,CALLES
TAMAULIPAS	SAN,FERNANDO	0.005	CHIHUAHUA	GUADALUPE
TAMAULIPAS	SAN,FERNANDO	0.010	GUERRERO	PETATLAN
TAMAULIPAS	SAN,FERNANDO	0.022	TAMAULIPAS	ABASOLO
TAMAULIPAS	SAN,FERNANDO	0.008	VERACRUZ	EL,HIGO
TAMAULIPAS	SAN,FERNANDO	0.007	SONORA	AGUA,PRIETA
TAMAULIPAS	SAN,FERNANDO	0.008	GUERRERO	TEPECOACUILCO,DE,TRUJANO
TAMAULIPAS	SAN,FERNANDO	0.005	NUEVO,LEON	CHINA
TAMAULIPAS	SAN,FERNANDO	0.010	TAMAULIPAS	RIO,BRAVO
TAMAULIPAS	SAN,FERNANDO	0.005	GUERRERO	SAN,MARCOS
TAMAULIPAS	SAN,FERNANDO	0.009	ZACATECAS	SOMBRERETE
TAMAULIPAS	SAN,FERNANDO	0.008	JALISCO	TUXPAN
TAMAULIPAS	SAN,FERNANDO	0.008	GUERRERO	BUENAVISTA,DE,CUELLAR
TAMAULIPAS	SAN,FERNANDO	0.005	MICHOACAN	VENUSTIANO,CARRANZA
TAMAULIPAS	SAN,FERNANDO	0.005	COAHUILA	VIESCA
TAMAULIPAS	SAN,FERNANDO	0.005	OAXACA	SANTIAGO,PINOTEPA,NACIONAL
NAYARIT	TEPIC	0.006	SINALOA	MAZATLAN
NAYARIT	TEPIC	0.027	BAJA,CALIFORNIA	TIJUANA
NAYARIT	TEPIC	0.011	DURANGO	GOMEZ,PALACIO
NAYARIT	TEPIC	0.010	MEXICO	ECATEPEC,DE,MORELOS
NAYARIT	TEPIC	0.027	TAMAULIPAS	VALLE,HERMOSO
NAYARIT	TEPIC	0.008	NUEVO,LEON	APODACA
NAYARIT	TEPIC	0.010	NUEVO,LEON	SAN,NICOLAS,DE,LOS,GARZA
NAYARIT	TEPIC	0.006	TAMAULIPAS	MATAMOROS
NAYARIT	TEPIC	0.016	TAMAULIPAS	TAMPICO
NAYARIT	TEPIC	0.006	CHIHUAHUA	DELICIAS
NAYARIT	TEPIC	0.013	SINALOA	GUASAVE
NAYARIT	TEPIC	0.018	COAHUILA	SALTILLO
NAYARIT	TEPIC	0.021	SONORA	NOGALES
NAYARIT	TEPIC	0.016	TAMAULIPAS	VICTORIA
NAYARIT	TEPIC	0.013	JALISCO	TLAQUEPAQUE
NAYARIT	TEPIC	0.024	MICHOACAN	APATZINGAN
NAYARIT	TEPIC	0.008	GUERRERO	ATOYAC,DE,ALVAREZ
NAYARIT	TEPIC	0.006	TABASCO	CARDENAS
NAYARIT	TEPIC	0.010	QUINTANA,ROO	BENITO,JUAREZ
NAYARIT	TEPIC	0.008	BAJA,CALIFORNIA	MEXICALI
NAYARIT	TEPIC	0.011	SINALOA	ANGOSTURA
NAYARIT	TEPIC	0.011	MORELOS	TEMIXCO
NAYARIT	TEPIC	0.011	NUEVO,LEON	GENERAL,ESCOBEDO
NAYARIT	TEPIC	0.006	SINALOA	CHOIX
NAYARIT	TEPIC	0.010	NUEVO,LEON	LINARES
NAYARIT	TEPIC	0.022	SONORA	GENERAL,PLUTARCO,ELIAS,CALLES
NAYARIT	TEPIC	0.008	CHIHUAHUA	GUADALUPE
NAYARIT	TEPIC	0.014	GUERRERO	PETATLAN
NAYARIT	TEPIC	0.032	TAMAULIPAS	ABASOLO
NAYARIT	TEPIC	0.006	BAJA,CALIFORNIA	PLAYAS,DE,ROSARITO
NAYARIT	TEPIC	0.006	SINALOA	SAN,IGNACIO
NAYARIT	TEPIC	0.011	VERACRUZ	EL,HIGO
NAYARIT	TEPIC	0.006	DISTRITO,FEDERAL	CUAUHTEMOC
NAYARIT	TEPIC	0.010	SONORA	AGUA,PRIETA
NAYARIT	TEPIC	0.011	GUERRERO	TEPECOACUILCO,DE,TRUJANO
NAYARIT	TEPIC	0.006	JALISCO	EL,SALTO
NAYARIT	TEPIC	0.008	NUEVO,LEON	CHINA
NAYARIT	TEPIC	0.014	TAMAULIPAS	RIO,BRAVO
NAYARIT	TEPIC	0.008	GUERRERO	SAN,MARCOS
NAYARIT	TEPIC	0.006	JALISCO	ARANDAS
NAYARIT	TEPIC	0.013	ZACATECAS	SOMBRERETE
NAYARIT	TEPIC	0.006	COAHUILA	RAMOS,ARIZPE
NAYARIT	TEPIC	0.011	JALISCO	TUXPAN
NAYARIT	TEPIC	0.011	GUERRERO	BUENAVISTA,DE,CUELLAR
NAYARIT	TEPIC	0.008	MICHOACAN	VENUSTIANO,CARRANZA
NAYARIT	TEPIC	0.008	COAHUILA	VIESCA
NAYARIT	TEPIC	0.008	OAXACA	SANTIAGO,PINOTEPA,NACIONAL
SINALOA	MAZATLAN	0.006	BAJA,CALIFORNIA	TIJUANA
SINALOA	MAZATLAN	0.006	TAMAULIPAS	VALLE,HERMOSO
SINALOA	MAZATLAN	0.005	MICHOACAN	APATZINGAN
SINALOA	MAZATLAN	0.007	TAMAULIPAS	ABASOLO
BAJA,CALIFORNIA	TIJUANA	0.010	DURANGO	GOMEZ,PALACIO
BAJA,CALIFORNIA	TIJUANA	0.009	MEXICO	ECATEPEC,DE,MORELOS
BAJA,CALIFORNIA	TIJUANA	0.024	TAMAULIPAS	VALLE,HERMOSO
BAJA,CALIFORNIA	TIJUANA	0.007	NUEVO,LEON	APODACA
BAJA,CALIFORNIA	TIJUANA	0.009	NUEVO,LEON	SAN,NICOLAS,DE,LOS,GARZA
BAJA,CALIFORNIA	TIJUANA	0.006	TAMAULIPAS	MATAMOROS
BAJA,CALIFORNIA	TIJUANA	0.014	TAMAULIPAS	TAMPICO
BAJA,CALIFORNIA	TIJUANA	0.006	CHIHUAHUA	DELICIAS
BAJA,CALIFORNIA	TIJUANA	0.011	SINALOA	GUASAVE
BAJA,CALIFORNIA	TIJUANA	0.016	COAHUILA	SALTILLO
BAJA,CALIFORNIA	TIJUANA	0.019	SONORA	NOGALES
BAJA,CALIFORNIA	TIJUANA	0.014	TAMAULIPAS	VICTORIA
BAJA,CALIFORNIA	TIJUANA	0.011	JALISCO	TLAQUEPAQUE
BAJA,CALIFORNIA	TIJUANA	0.021	MICHOACAN	APATZINGAN
BAJA,CALIFORNIA	TIJUANA	0.007	GUERRERO	ATOYAC,DE,ALVAREZ
BAJA,CALIFORNIA	TIJUANA	0.006	TABASCO	CARDENAS
BAJA,CALIFORNIA	TIJUANA	0.009	QUINTANA,ROO	BENITO,JUAREZ
BAJA,CALIFORNIA	TIJUANA	0.007	BAJA,CALIFORNIA	MEXICALI
BAJA,CALIFORNIA	TIJUANA	0.010	SINALOA	ANGOSTURA
BAJA,CALIFORNIA	TIJUANA	0.010	MORELOS	TEMIXCO
BAJA,CALIFORNIA	TIJUANA	0.010	NUEVO,LEON	GENERAL,ESCOBEDO
BAJA,CALIFORNIA	TIJUANA	0.006	SINALOA	CHOIX
BAJA,CALIFORNIA	TIJUANA	0.009	NUEVO,LEON	LINARES
BAJA,CALIFORNIA	TIJUANA	0.020	SONORA	GENERAL,PLUTARCO,ELIAS,CALLES
BAJA,CALIFORNIA	TIJUANA	0.007	CHIHUAHUA	GUADALUPE
BAJA,CALIFORNIA	TIJUANA	0.013	GUERRERO	PETATLAN
BAJA,CALIFORNIA	TIJUANA	0.029	TAMAULIPAS	ABASOLO
BAJA,CALIFORNIA	TIJUANA	0.006	BAJA,CALIFORNIA	PLAYAS,DE,ROSARITO
BAJA,CALIFORNIA	TIJUANA	0.006	SINALOA	SAN,IGNACIO
BAJA,CALIFORNIA	TIJUANA	0.010	VERACRUZ	EL,HIGO
BAJA,CALIFORNIA	TIJUANA	0.006	DISTRITO,FEDERAL	CUAUHTEMOC
BAJA,CALIFORNIA	TIJUANA	0.009	SONORA	AGUA,PRIETA
BAJA,CALIFORNIA	TIJUANA	0.010	GUERRERO	TEPECOACUILCO,DE,TRUJANO
BAJA,CALIFORNIA	TIJUANA	0.006	JALISCO	EL,SALTO
BAJA,CALIFORNIA	TIJUANA	0.007	NUEVO,LEON	CHINA
BAJA,CALIFORNIA	TIJUANA	0.013	TAMAULIPAS	RIO,BRAVO
BAJA,CALIFORNIA	TIJUANA	0.007	GUERRERO	SAN,MARCOS
BAJA,CALIFORNIA	TIJUANA	0.006	JALISCO	ARANDAS
BAJA,CALIFORNIA	TIJUANA	0.011	ZACATECAS	SOMBRERETE
BAJA,CALIFORNIA	TIJUANA	0.006	COAHUILA	RAMOS,ARIZPE
BAJA,CALIFORNIA	TIJUANA	0.010	JALISCO	TUXPAN
BAJA,CALIFORNIA	TIJUANA	0.010	GUERRERO	BUENAVISTA,DE,CUELLAR
BAJA,CALIFORNIA	TIJUANA	0.007	MICHOACAN	VENUSTIANO,CARRANZA
BAJA,CALIFORNIA	TIJUANA	0.007	COAHUILA	VIESCA
BAJA,CALIFORNIA	TIJUANA	0.007	OAXACA	SANTIAGO,PINOTEPA,NACIONAL
VERACRUZ	VERACRUZ	0.005	TAMAULIPAS	ABASOLO
TAMAULIPAS	NUEVO,LAREDO	0.007	NUEVO,LEON	GUADALUPE
TAMAULIPAS	NUEVO,LAREDO	0.005	SINALOA	AHOME
TAMAULIPAS	NUEVO,LAREDO	0.005	MEXICO	NEZAHUALCOYOTL
TAMAULIPAS	NUEVO,LAREDO	0.006	VERACRUZ	PANUCO
TAMAULIPAS	NUEVO,LAREDO	0.005	SONORA	CAJEME
TAMAULIPAS	NUEVO,LAREDO	0.008	TAMAULIPAS	MIGUEL,ALEMAN
TAMAULIPAS	NUEVO,LAREDO	0.014	TAMAULIPAS	PADILLA
TAMAULIPAS	NUEVO,LAREDO	0.005	MEXICO	ATIZAPAN,DE,ZARAGOZA
TAMAULIPAS	NUEVO,LAREDO	0.007	MEXICO	ATLAUTLA
TAMAULIPAS	NUEVO,LAREDO	0.007	ZACATECAS	TABASCO
NUEVO,LEON	GUADALUPE	0.005	SINALOA	AHOME
NUEVO,LEON	GUADALUPE	0.005	MEXICO	NEZAHUALCOYOTL
NUEVO,LEON	GUADALUPE	0.006	VERACRUZ	PANUCO
NUEVO,LEON	GUADALUPE	0.005	SONORA	CAJEME
NUEVO,LEON	GUADALUPE	0.008	TAMAULIPAS	MIGUEL,ALEMAN
NUEVO,LEON	GUADALUPE	0.014	TAMAULIPAS	PADILLA
NUEVO,LEON	GUADALUPE	0.005	MEXICO	ATIZAPAN,DE,ZARAGOZA
NUEVO,LEON	GUADALUPE	0.007	MEXICO	ATLAUTLA
NUEVO,LEON	GUADALUPE	0.007	ZACATECAS	TABASCO
DURANGO	GOMEZ,PALACIO	0.010	TAMAULIPAS	VALLE,HERMOSO
DURANGO	GOMEZ,PALACIO	0.006	TAMAULIPAS	TAMPICO
DURANGO	GOMEZ,PALACIO	0.006	COAHUILA	SALTILLO
DURANGO	GOMEZ,PALACIO	0.008	SONORA	NOGALES
DURANGO	GOMEZ,PALACIO	0.006	TAMAULIPAS	VICTORIA
DURANGO	GOMEZ,PALACIO	0.009	MICHOACAN	APATZINGAN
DURANGO	GOMEZ,PALACIO	0.008	SONORA	GENERAL,PLUTARCO,ELIAS,CALLES
DURANGO	GOMEZ,PALACIO	0.005	GUERRERO	PETATLAN
DURANGO	GOMEZ,PALACIO	0.012	TAMAULIPAS	ABASOLO
DURANGO	GOMEZ,PALACIO	0.005	TAMAULIPAS	RIO,BRAVO
MEXICO	ECATEPEC,DE,MORELOS	0.009	TAMAULIPAS	VALLE,HERMOSO
MEXICO	ECATEPEC,DE,MORELOS	0.005	TAMAULIPAS	TAMPICO
MEXICO	ECATEPEC,DE,MORELOS	0.006	COAHUILA	SALTILLO
MEXICO	ECATEPEC,DE,MORELOS	0.007	SONORA	NOGALES
MEXICO	ECATEPEC,DE,MORELOS	0.005	TAMAULIPAS	VICTORIA
MEXICO	ECATEPEC,DE,MORELOS	0.008	MICHOACAN	APATZINGAN
MEXICO	ECATEPEC,DE,MORELOS	0.007	SONORA	GENERAL,PLUTARCO,ELIAS,CALLES
MEXICO	ECATEPEC,DE,MORELOS	0.010	TAMAULIPAS	ABASOLO
TAMAULIPAS	VALLE,HERMOSO	0.007	NUEVO,LEON	APODACA
TAMAULIPAS	VALLE,HERMOSO	0.009	NUEVO,LEON	SAN,NICOLAS,DE,LOS,GARZA
TAMAULIPAS	VALLE,HERMOSO	0.006	TAMAULIPAS	MATAMOROS
TAMAULIPAS	VALLE,HERMOSO	0.014	TAMAULIPAS	TAMPICO
TAMAULIPAS	VALLE,HERMOSO	0.006	CHIHUAHUA	DELICIAS
TAMAULIPAS	VALLE,HERMOSO	0.011	SINALOA	GUASAVE
TAMAULIPAS	VALLE,HERMOSO	0.016	COAHUILA	SALTILLO
TAMAULIPAS	VALLE,HERMOSO	0.019	SONORA	NOGALES
TAMAULIPAS	VALLE,HERMOSO	0.014	TAMAULIPAS	VICTORIA
TAMAULIPAS	VALLE,HERMOSO	0.011	JALISCO	TLAQUEPAQUE
TAMAULIPAS	VALLE,HERMOSO	0.021	MICHOACAN	APATZINGAN
TAMAULIPAS	VALLE,HERMOSO	0.007	GUERRERO	ATOYAC,DE,ALVAREZ
TAMAULIPAS	VALLE,HERMOSO	0.006	TABASCO	CARDENAS
TAMAULIPAS	VALLE,HERMOSO	0.009	QUINTANA,ROO	BENITO,JUAREZ
TAMAULIPAS	VALLE,HERMOSO	0.007	BAJA,CALIFORNIA	MEXICALI
TAMAULIPAS	VALLE,HERMOSO	0.010	SINALOA	ANGOSTURA
TAMAULIPAS	VALLE,HERMOSO	0.010	MORELOS	TEMIXCO
TAMAULIPAS	VALLE,HERMOSO	0.010	NUEVO,LEON	GENERAL,ESCOBEDO
TAMAULIPAS	VALLE,HERMOSO	0.006	SINALOA	CHOIX
TAMAULIPAS	VALLE,HERMOSO	0.009	NUEVO,LEON	LINARES
TAMAULIPAS	VALLE,HERMOSO	0.020	SONORA	GENERAL,PLUTARCO,ELIAS,CALLES
TAMAULIPAS	VALLE,HERMOSO	0.007	CHIHUAHUA	GUADALUPE
TAMAULIPAS	VALLE,HERMOSO	0.013	GUERRERO	PETATLAN
TAMAULIPAS	VALLE,HERMOSO	0.029	TAMAULIPAS	ABASOLO
TAMAULIPAS	VALLE,HERMOSO	0.006	BAJA,CALIFORNIA	PLAYAS,DE,ROSARITO
TAMAULIPAS	VALLE,HERMOSO	0.006	SINALOA	SAN,IGNACIO
TAMAULIPAS	VALLE,HERMOSO	0.010	VERACRUZ	EL,HIGO
TAMAULIPAS	VALLE,HERMOSO	0.006	DISTRITO,FEDERAL	CUAUHTEMOC
TAMAULIPAS	VALLE,HERMOSO	0.009	SONORA	AGUA,PRIETA
TAMAULIPAS	VALLE,HERMOSO	0.010	GUERRERO	TEPECOACUILCO,DE,TRUJANO
TAMAULIPAS	VALLE,HERMOSO	0.006	JALISCO	EL,SALTO
TAMAULIPAS	VALLE,HERMOSO	0.007	NUEVO,LEON	CHINA
TAMAULIPAS	VALLE,HERMOSO	0.013	TAMAULIPAS	RIO,BRAVO
TAMAULIPAS	VALLE,HERMOSO	0.007	GUERRERO	SAN,MARCOS
TAMAULIPAS	VALLE,HERMOSO	0.006	JALISCO	ARANDAS
TAMAULIPAS	VALLE,HERMOSO	0.011	ZACATECAS	SOMBRERETE
TAMAULIPAS	VALLE,HERMOSO	0.006	COAHUILA	RAMOS,ARIZPE
TAMAULIPAS	VALLE,HERMOSO	0.010	JALISCO	TUXPAN
TAMAULIPAS	VALLE,HERMOSO	0.010	GUERRERO	BUENAVISTA,DE,CUELLAR
TAMAULIPAS	VALLE,HERMOSO	0.007	MICHOACAN	VENUSTIANO,CARRANZA
TAMAULIPAS	VALLE,HERMOSO	0.007	COAHUILA	VIESCA
TAMAULIPAS	VALLE,HERMOSO	0.007	OAXACA	SANTIAGO,PINOTEPA,NACIONAL
SINALOA	AHOME	0.006	TAMAULIPAS	MIGUEL,ALEMAN
SINALOA	AHOME	0.011	TAMAULIPAS	PADILLA
SINALOA	AHOME	0.005	MEXICO	ATLAUTLA
SINALOA	AHOME	0.005	ZACATECAS	TABASCO
GUERRERO	ZIHUATANEJO,DE,AZUETA	0.006	TAMAULIPAS	PADILLA
NUEVO,LEON	APODACA	0.005	SONORA	NOGALES
NUEVO,LEON	APODACA	0.006	MICHOACAN	APATZINGAN
NUEVO,LEON	APODACA	0.006	SONORA	GENERAL,PLUTARCO,ELIAS,CALLES
NUEVO,LEON	APODACA	0.008	TAMAULIPAS	ABASOLO
NUEVO,LEON	SAN,NICOLAS,DE,LOS,GARZA	0.005	TAMAULIPAS	TAMPICO
NUEVO,LEON	SAN,NICOLAS,DE,LOS,GARZA	0.006	COAHUILA	SALTILLO
NUEVO,LEON	SAN,NICOLAS,DE,LOS,GARZA	0.007	SONORA	NOGALES
NUEVO,LEON	SAN,NICOLAS,DE,LOS,GARZA	0.005	TAMAULIPAS	VICTORIA
NUEVO,LEON	SAN,NICOLAS,DE,LOS,GARZA	0.008	MICHOACAN	APATZINGAN
NUEVO,LEON	SAN,NICOLAS,DE,LOS,GARZA	0.007	SONORA	GENERAL,PLUTARCO,ELIAS,CALLES
NUEVO,LEON	SAN,NICOLAS,DE,LOS,GARZA	0.010	TAMAULIPAS	ABASOLO
TAMAULIPAS	MATAMOROS	0.005	MICHOACAN	APATZINGAN
TAMAULIPAS	MATAMOROS	0.007	TAMAULIPAS	ABASOLO
MEXICO	NEZAHUALCOYOTL	0.006	TAMAULIPAS	MIGUEL,ALEMAN
MEXICO	NEZAHUALCOYOTL	0.011	TAMAULIPAS	PADILLA
MEXICO	NEZAHUALCOYOTL	0.005	MEXICO	ATLAUTLA
MEXICO	NEZAHUALCOYOTL	0.005	ZACATECAS	TABASCO
NUEVO,LEON	CADEREYTA,JIMENEZ	0.008	TAMAULIPAS	PADILLA
TAMAULIPAS	TAMPICO	0.007	SINALOA	GUASAVE
TAMAULIPAS	TAMPICO	0.009	COAHUILA	SALTILLO
TAMAULIPAS	TAMPICO	0.011	SONORA	NOGALES
TAMAULIPAS	TAMPICO	0.008	TAMAULIPAS	VICTORIA
TAMAULIPAS	TAMPICO	0.007	JALISCO	TLAQUEPAQUE
TAMAULIPAS	TAMPICO	0.013	MICHOACAN	APATZINGAN
TAMAULIPAS	TAMPICO	0.005	QUINTANA,ROO	BENITO,JUAREZ
TAMAULIPAS	TAMPICO	0.006	SINALOA	ANGOSTURA
TAMAULIPAS	TAMPICO	0.006	MORELOS	TEMIXCO
TAMAULIPAS	TAMPICO	0.006	NUEVO,LEON	GENERAL,ESCOBEDO
TAMAULIPAS	TAMPICO	0.005	NUEVO,LEON	LINARES
TAMAULIPAS	TAMPICO	0.012	SONORA	GENERAL,PLUTARCO,ELIAS,CALLES
TAMAULIPAS	TAMPICO	0.008	GUERRERO	PETATLAN
TAMAULIPAS	TAMPICO	0.017	TAMAULIPAS	ABASOLO
TAMAULIPAS	TAMPICO	0.006	VERACRUZ	EL,HIGO
TAMAULIPAS	TAMPICO	0.005	SONORA	AGUA,PRIETA
TAMAULIPAS	TAMPICO	0.006	GUERRERO	TEPECOACUILCO,DE,TRUJANO
TAMAULIPAS	TAMPICO	0.008	TAMAULIPAS	RIO,BRAVO
TAMAULIPAS	TAMPICO	0.007	ZACATECAS	SOMBRERETE
TAMAULIPAS	TAMPICO	0.006	JALISCO	TUXPAN
TAMAULIPAS	TAMPICO	0.006	GUERRERO	BUENAVISTA,DE,CUELLAR
CHIHUAHUA	DELICIAS	0.005	MICHOACAN	APATZINGAN
CHIHUAHUA	DELICIAS	0.007	TAMAULIPAS	ABASOLO
VERACRUZ	PANUCO	0.007	TAMAULIPAS	MIGUEL,ALEMAN
VERACRUZ	PANUCO	0.012	TAMAULIPAS	PADILLA
VERACRUZ	PANUCO	0.006	MEXICO	ATLAUTLA
VERACRUZ	PANUCO	0.006	ZACATECAS	TABASCO
SINALOA	GUASAVE	0.007	COAHUILA	SALTILLO
SINALOA	GUASAVE	0.009	SONORA	NOGALES
SINALOA	GUASAVE	0.007	TAMAULIPAS	VICTORIA
SINALOA	GUASAVE	0.005	JALISCO	TLAQUEPAQUE
SINALOA	GUASAVE	0.010	MICHOACAN	APATZINGAN
SINALOA	GUASAVE	0.009	SONORA	GENERAL,PLUTARCO,ELIAS,CALLES
SINALOA	GUASAVE	0.006	GUERRERO	PETATLAN
SINALOA	GUASAVE	0.013	TAMAULIPAS	ABASOLO
SINALOA	GUASAVE	0.006	TAMAULIPAS	RIO,BRAVO
SINALOA	GUASAVE	0.005	ZACATECAS	SOMBRERETE
SINALOA	SALVADOR,ALVARADO	0.005	TAMAULIPAS	ABASOLO
SAN,LUIS,POTOSI	SAN,LUIS,POTOSI	0.008	TAMAULIPAS	PADILLA
COAHUILA	SALTILLO	0.012	SONORA	NOGALES
COAHUILA	SALTILLO	0.009	TAMAULIPAS	VICTORIA
COAHUILA	SALTILLO	0.007	JALISCO	TLAQUEPAQUE
COAHUILA	SALTILLO	0.014	MICHOACAN	APATZINGAN
COAHUILA	SALTILLO	0.006	QUINTANA,ROO	BENITO,JUAREZ
COAHUILA	SALTILLO	0.006	SINALOA	ANGOSTURA
COAHUILA	SALTILLO	0.006	MORELOS	TEMIXCO
COAHUILA	SALTILLO	0.006	NUEVO,LEON	GENERAL,ESCOBEDO
COAHUILA	SALTILLO	0.006	NUEVO,LEON	LINARES
COAHUILA	SALTILLO	0.013	SONORA	GENERAL,PLUTARCO,ELIAS,CALLES
COAHUILA	SALTILLO	0.008	GUERRERO	PETATLAN
COAHUILA	SALTILLO	0.018	TAMAULIPAS	ABASOLO
COAHUILA	SALTILLO	0.006	VERACRUZ	EL,HIGO
COAHUILA	SALTILLO	0.006	SONORA	AGUA,PRIETA
COAHUILA	SALTILLO	0.006	GUERRERO	TEPECOACUILCO,DE,TRUJANO
COAHUILA	SALTILLO	0.008	TAMAULIPAS	RIO,BRAVO
COAHUILA	SALTILLO	0.007	ZACATECAS	SOMBRERETE
COAHUILA	SALTILLO	0.006	JALISCO	TUXPAN
COAHUILA	SALTILLO	0.006	GUERRERO	BUENAVISTA,DE,CUELLAR
CHIHUAHUA	JIMENEZ	0.005	TAMAULIPAS	MIGUEL,ALEMAN
CHIHUAHUA	JIMENEZ	0.009	TAMAULIPAS	PADILLA
SONORA	NOGALES	0.011	TAMAULIPAS	VICTORIA
SONORA	NOGALES	0.009	JALISCO	TLAQUEPAQUE
SONORA	NOGALES	0.016	MICHOACAN	APATZINGAN
SONORA	NOGALES	0.005	GUERRERO	ATOYAC,DE,ALVAREZ
SONORA	NOGALES	0.007	QUINTANA,ROO	BENITO,JUAREZ
SONORA	NOGALES	0.005	BAJA,CALIFORNIA	MEXICALI
SONORA	NOGALES	0.008	SINALOA	ANGOSTURA
SONORA	NOGALES	0.008	MORELOS	TEMIXCO
SONORA	NOGALES	0.008	NUEVO,LEON	GENERAL,ESCOBEDO
SONORA	NOGALES	0.007	NUEVO,LEON	LINARES
SONORA	NOGALES	0.015	SONORA	GENERAL,PLUTARCO,ELIAS,CALLES
SONORA	NOGALES	0.005	CHIHUAHUA	GUADALUPE
SONORA	NOGALES	0.010	GUERRERO	PETATLAN
SONORA	NOGALES	0.022	TAMAULIPAS	ABASOLO
SONORA	NOGALES	0.008	VERACRUZ	EL,HIGO
SONORA	NOGALES	0.007	SONORA	AGUA,PRIETA
SONORA	NOGALES	0.008	GUERRERO	TEPECOACUILCO,DE,TRUJANO
SONORA	NOGALES	0.005	NUEVO,LEON	CHINA
SONORA	NOGALES	0.010	TAMAULIPAS	RIO,BRAVO
SONORA	NOGALES	0.005	GUERRERO	SAN,MARCOS
SONORA	NOGALES	0.009	ZACATECAS	SOMBRERETE
SONORA	NOGALES	0.008	JALISCO	TUXPAN
SONORA	NOGALES	0.008	GUERRERO	BUENAVISTA,DE,CUELLAR
SONORA	NOGALES	0.005	MICHOACAN	VENUSTIANO,CARRANZA
SONORA	NOGALES	0.005	COAHUILA	VIESCA
SONORA	NOGALES	0.005	OAXACA	SANTIAGO,PINOTEPA,NACIONAL
TAMAULIPAS	VICTORIA	0.007	JALISCO	TLAQUEPAQUE
TAMAULIPAS	VICTORIA	0.013	MICHOACAN	APATZINGAN
TAMAULIPAS	VICTORIA	0.005	QUINTANA,ROO	BENITO,JUAREZ
TAMAULIPAS	VICTORIA	0.006	SINALOA	ANGOSTURA
TAMAULIPAS	VICTORIA	0.006	MORELOS	TEMIXCO
TAMAULIPAS	VICTORIA	0.006	NUEVO,LEON	GENERAL,ESCOBEDO
TAMAULIPAS	VICTORIA	0.005	NUEVO,LEON	LINARES
TAMAULIPAS	VICTORIA	0.012	SONORA	GENERAL,PLUTARCO,ELIAS,CALLES
TAMAULIPAS	VICTORIA	0.008	GUERRERO	PETATLAN
TAMAULIPAS	VICTORIA	0.017	TAMAULIPAS	ABASOLO
TAMAULIPAS	VICTORIA	0.006	VERACRUZ	EL,HIGO
TAMAULIPAS	VICTORIA	0.005	SONORA	AGUA,PRIETA
TAMAULIPAS	VICTORIA	0.006	GUERRERO	TEPECOACUILCO,DE,TRUJANO
TAMAULIPAS	VICTORIA	0.008	TAMAULIPAS	RIO,BRAVO
TAMAULIPAS	VICTORIA	0.007	ZACATECAS	SOMBRERETE
TAMAULIPAS	VICTORIA	0.006	JALISCO	TUXPAN
TAMAULIPAS	VICTORIA	0.006	GUERRERO	BUENAVISTA,DE,CUELLAR
JALISCO	TLAQUEPAQUE	0.010	MICHOACAN	APATZINGAN
JALISCO	TLAQUEPAQUE	0.009	SONORA	GENERAL,PLUTARCO,ELIAS,CALLES
JALISCO	TLAQUEPAQUE	0.006	GUERRERO	PETATLAN
JALISCO	TLAQUEPAQUE	0.013	TAMAULIPAS	ABASOLO
JALISCO	TLAQUEPAQUE	0.006	TAMAULIPAS	RIO,BRAVO
JALISCO	TLAQUEPAQUE	0.005	ZACATECAS	SOMBRERETE
MICHOACAN	APATZINGAN	0.006	GUERRERO	ATOYAC,DE,ALVAREZ
MICHOACAN	APATZINGAN	0.005	TABASCO	CARDENAS
MICHOACAN	APATZINGAN	0.008	QUINTANA,ROO	BENITO,JUAREZ
MICHOACAN	APATZINGAN	0.006	BAJA,CALIFORNIA	MEXICALI
MICHOACAN	APATZINGAN	0.009	SINALOA	ANGOSTURA
MICHOACAN	APATZINGAN	0.009	MORELOS	TEMIXCO
MICHOACAN	APATZINGAN	0.009	NUEVO,LEON	GENERAL,ESCOBEDO
MICHOACAN	APATZINGAN	0.005	SINALOA	CHOIX
MICHOACAN	APATZINGAN	0.008	NUEVO,LEON	LINARES
MICHOACAN	APATZINGAN	0.018	SONORA	GENERAL,PLUTARCO,ELIAS,CALLES
MICHOACAN	APATZINGAN	0.006	CHIHUAHUA	GUADALUPE
MICHOACAN	APATZINGAN	0.011	GUERRERO	PETATLAN
MICHOACAN	APATZINGAN	0.025	TAMAULIPAS	ABASOLO
MICHOACAN	APATZINGAN	0.005	BAJA,CALIFORNIA	PLAYAS,DE,ROSARITO
MICHOACAN	APATZINGAN	0.005	SINALOA	SAN,IGNACIO
MICHOACAN	APATZINGAN	0.009	VERACRUZ	EL,HIGO
MICHOACAN	APATZINGAN	0.005	DISTRITO,FEDERAL	CUAUHTEMOC
MICHOACAN	APATZINGAN	0.008	SONORA	AGUA,PRIETA
MICHOACAN	APATZINGAN	0.009	GUERRERO	TEPECOACUILCO,DE,TRUJANO
MICHOACAN	APATZINGAN	0.005	JALISCO	EL,SALTO
MICHOACAN	APATZINGAN	0.006	NUEVO,LEON	CHINA
MICHOACAN	APATZINGAN	0.011	TAMAULIPAS	RIO,BRAVO
MICHOACAN	APATZINGAN	0.006	GUERRERO	SAN,MARCOS
MICHOACAN	APATZINGAN	0.005	JALISCO	ARANDAS
MICHOACAN	APATZINGAN	0.010	ZACATECAS	SOMBRERETE
MICHOACAN	APATZINGAN	0.005	COAHUILA	RAMOS,ARIZPE
MICHOACAN	APATZINGAN	0.009	JALISCO	TUXPAN
MICHOACAN	APATZINGAN	0.009	GUERRERO	BUENAVISTA,DE,CUELLAR
MICHOACAN	APATZINGAN	0.006	MICHOACAN	VENUSTIANO,CARRANZA
MICHOACAN	APATZINGAN	0.006	COAHUILA	VIESCA
MICHOACAN	APATZINGAN	0.006	OAXACA	SANTIAGO,PINOTEPA,NACIONAL
GUERRERO	ATOYAC,DE,ALVAREZ	0.006	SONORA	GENERAL,PLUTARCO,ELIAS,CALLES
GUERRERO	ATOYAC,DE,ALVAREZ	0.008	TAMAULIPAS	ABASOLO
MEXICO	IXTAPALUCA	0.006	TAMAULIPAS	PADILLA
NUEVO,LEON	SANTA,CATARINA	0.005	TAMAULIPAS	MIGUEL,ALEMAN
NUEVO,LEON	SANTA,CATARINA	0.009	TAMAULIPAS	PADILLA
TABASCO	CARDENAS	0.007	TAMAULIPAS	ABASOLO
SONORA	CAJEME	0.006	TAMAULIPAS	MIGUEL,ALEMAN
SONORA	CAJEME	0.011	TAMAULIPAS	PADILLA
SONORA	CAJEME	0.005	MEXICO	ATLAUTLA
SONORA	CAJEME	0.005	ZACATECAS	TABASCO
QUINTANA,ROO	BENITO,JUAREZ	0.007	SONORA	GENERAL,PLUTARCO,ELIAS,CALLES
QUINTANA,ROO	BENITO,JUAREZ	0.010	TAMAULIPAS	ABASOLO
NAYARIT	XALISCO	0.005	TAMAULIPAS	ABASOLO
BAJA,CALIFORNIA	MEXICALI	0.006	SONORA	GENERAL,PLUTARCO,ELIAS,CALLES
BAJA,CALIFORNIA	MEXICALI	0.008	TAMAULIPAS	ABASOLO
MICHOACAN	YURECUARO	0.005	TAMAULIPAS	ABASOLO
SINALOA	ANGOSTURA	0.008	SONORA	GENERAL,PLUTARCO,ELIAS,CALLES
SINALOA	ANGOSTURA	0.005	GUERRERO	PETATLAN
SINALOA	ANGOSTURA	0.012	TAMAULIPAS	ABASOLO
SINALOA	ANGOSTURA	0.005	TAMAULIPAS	RIO,BRAVO
GUERRERO	PUNGARABATO	0.006	TAMAULIPAS	PADILLA
MORELOS	TEMIXCO	0.008	SONORA	GENERAL,PLUTARCO,ELIAS,CALLES
MORELOS	TEMIXCO	0.005	GUERRERO	PETATLAN
MORELOS	TEMIXCO	0.012	TAMAULIPAS	ABASOLO
MORELOS	TEMIXCO	0.005	TAMAULIPAS	RIO,BRAVO
NUEVO,LEON	GENERAL,ESCOBEDO	0.008	SONORA	GENERAL,PLUTARCO,ELIAS,CALLES
NUEVO,LEON	GENERAL,ESCOBEDO	0.005	GUERRERO	PETATLAN
NUEVO,LEON	GENERAL,ESCOBEDO	0.012	TAMAULIPAS	ABASOLO
NUEVO,LEON	GENERAL,ESCOBEDO	0.005	TAMAULIPAS	RIO,BRAVO
SINALOA	CHOIX	0.007	TAMAULIPAS	ABASOLO
NUEVO,LEON	LINARES	0.007	SONORA	GENERAL,PLUTARCO,ELIAS,CALLES
NUEVO,LEON	LINARES	0.010	TAMAULIPAS	ABASOLO
SONORA	GENERAL,PLUTARCO,ELIAS,CALLES	0.006	CHIHUAHUA	GUADALUPE
SONORA	GENERAL,PLUTARCO,ELIAS,CALLES	0.011	GUERRERO	PETATLAN
SONORA	GENERAL,PLUTARCO,ELIAS,CALLES	0.024	TAMAULIPAS	ABASOLO
SONORA	GENERAL,PLUTARCO,ELIAS,CALLES	0.008	VERACRUZ	EL,HIGO
SONORA	GENERAL,PLUTARCO,ELIAS,CALLES	0.007	SONORA	AGUA,PRIETA
SONORA	GENERAL,PLUTARCO,ELIAS,CALLES	0.008	GUERRERO	TEPECOACUILCO,DE,TRUJANO
SONORA	GENERAL,PLUTARCO,ELIAS,CALLES	0.006	NUEVO,LEON	CHINA
SONORA	GENERAL,PLUTARCO,ELIAS,CALLES	0.011	TAMAULIPAS	RIO,BRAVO
SONORA	GENERAL,PLUTARCO,ELIAS,CALLES	0.006	GUERRERO	SAN,MARCOS
SONORA	GENERAL,PLUTARCO,ELIAS,CALLES	0.009	ZACATECAS	SOMBRERETE
SONORA	GENERAL,PLUTARCO,ELIAS,CALLES	0.008	JALISCO	TUXPAN
SONORA	GENERAL,PLUTARCO,ELIAS,CALLES	0.008	GUERRERO	BUENAVISTA,DE,CUELLAR
SONORA	GENERAL,PLUTARCO,ELIAS,CALLES	0.006	MICHOACAN	VENUSTIANO,CARRANZA
SONORA	GENERAL,PLUTARCO,ELIAS,CALLES	0.006	COAHUILA	VIESCA
SONORA	GENERAL,PLUTARCO,ELIAS,CALLES	0.006	OAXACA	SANTIAGO,PINOTEPA,NACIONAL
MEXICO	CUAUTITLAN,IZCALLI	0.005	TAMAULIPAS	ABASOLO
CHIHUAHUA	GUADALUPE	0.008	TAMAULIPAS	ABASOLO
NUEVO,LEON	MONTEMORELOS	0.005	TAMAULIPAS	ABASOLO
TAMAULIPAS	MIGUEL,ALEMAN	0.015	TAMAULIPAS	PADILLA
TAMAULIPAS	MIGUEL,ALEMAN	0.005	NAYARIT	TUXPAN
TAMAULIPAS	MIGUEL,ALEMAN	0.006	MEXICO	ATIZAPAN,DE,ZARAGOZA
TAMAULIPAS	MIGUEL,ALEMAN	0.008	MEXICO	ATLAUTLA
TAMAULIPAS	MIGUEL,ALEMAN	0.008	ZACATECAS	TABASCO
GUERRERO	PETATLAN	0.015	TAMAULIPAS	ABASOLO
GUERRERO	PETATLAN	0.005	VERACRUZ	EL,HIGO
GUERRERO	PETATLAN	0.005	GUERRERO	TEPECOACUILCO,DE,TRUJANO
GUERRERO	PETATLAN	0.007	TAMAULIPAS	RIO,BRAVO
GUERRERO	PETATLAN	0.006	ZACATECAS	SOMBRERETE
GUERRERO	PETATLAN	0.005	JALISCO	TUXPAN
GUERRERO	PETATLAN	0.005	GUERRERO	BUENAVISTA,DE,CUELLAR
SINALOA	SINALOA	0.005	TAMAULIPAS	ABASOLO
TAMAULIPAS	PADILLA	0.006	OAXACA	SAN,JUAN,BAUTISTA,TUXTEPEC
TAMAULIPAS	PADILLA	0.008	MORELOS	CUAUTLA
TAMAULIPAS	PADILLA	0.009	NAYARIT	TUXPAN
TAMAULIPAS	PADILLA	0.011	MEXICO	ATIZAPAN,DE,ZARAGOZA
TAMAULIPAS	PADILLA	0.008	NAYARIT	SANTIAGO,IXCUINTLA
TAMAULIPAS	PADILLA	0.006	COLIMA	ARMERIA
TAMAULIPAS	PADILLA	0.014	MEXICO	ATLAUTLA
TAMAULIPAS	PADILLA	0.006	NUEVO,LEON	SAN,PEDRO,GARZA,GARCIA
TAMAULIPAS	PADILLA	0.014	ZACATECAS	TABASCO
TAMAULIPAS	PADILLA	0.006	GUERRERO	MARTIR,DE,CUILAPAN
TAMAULIPAS	PADILLA	0.006	MICHOACAN	ZITACUARO
TAMAULIPAS	PADILLA	0.008	VERACRUZ	ALVARADO
TAMAULIPAS	PADILLA	0.008	QUERETARO	AMEALCO,DE,BONFIL
TAMAULIPAS	PADILLA	0.008	ZACATECAS	TEPETONGO
TAMAULIPAS	PADILLA	0.006	MEXICO	CUAUTITLAN
TAMAULIPAS	ABASOLO	0.007	BAJA,CALIFORNIA	PLAYAS,DE,ROSARITO
TAMAULIPAS	ABASOLO	0.005	CHIHUAHUA	URIQUE
TAMAULIPAS	ABASOLO	0.007	SINALOA	SAN,IGNACIO
TAMAULIPAS	ABASOLO	0.005	TAMAULIPAS	GONZALEZ
TAMAULIPAS	ABASOLO	0.012	VERACRUZ	EL,HIGO
TAMAULIPAS	ABASOLO	0.007	DISTRITO,FEDERAL	CUAUHTEMOC
TAMAULIPAS	ABASOLO	0.005	GUERRERO	SAN,MIGUEL,TOTOLAPAN
TAMAULIPAS	ABASOLO	0.010	SONORA	AGUA,PRIETA
TAMAULIPAS	ABASOLO	0.012	GUERRERO	TEPECOACUILCO,DE,TRUJANO
TAMAULIPAS	ABASOLO	0.007	JALISCO	EL,SALTO
TAMAULIPAS	ABASOLO	0.005	MORELOS	XOCHITEPEC
TAMAULIPAS	ABASOLO	0.008	NUEVO,LEON	CHINA
TAMAULIPAS	ABASOLO	0.015	TAMAULIPAS	RIO,BRAVO
TAMAULIPAS	ABASOLO	0.008	GUERRERO	SAN,MARCOS
TAMAULIPAS	ABASOLO	0.007	JALISCO	ARANDAS
TAMAULIPAS	ABASOLO	0.005	CHIHUAHUA	URUACHI
TAMAULIPAS	ABASOLO	0.013	ZACATECAS	SOMBRERETE
TAMAULIPAS	ABASOLO	0.005	TABASCO	HUIMANGUILLO
TAMAULIPAS	ABASOLO	0.007	COAHUILA	RAMOS,ARIZPE
TAMAULIPAS	ABASOLO	0.005	JALISCO	TIZAPAN,EL,ALTO
TAMAULIPAS	ABASOLO	0.005	CAMPECHE	CARMEN
TAMAULIPAS	ABASOLO	0.012	JALISCO	TUXPAN
TAMAULIPAS	ABASOLO	0.012	GUERRERO	BUENAVISTA,DE,CUELLAR
TAMAULIPAS	ABASOLO	0.008	MICHOACAN	VENUSTIANO,CARRANZA
TAMAULIPAS	ABASOLO	0.005	NUEVO,LEON	LOS,RAMONES
TAMAULIPAS	ABASOLO	0.005	CHIHUAHUA	MATAMOROS
TAMAULIPAS	ABASOLO	0.008	COAHUILA	VIESCA
TAMAULIPAS	ABASOLO	0.005	GUERRERO	ARCELIA
TAMAULIPAS	ABASOLO	0.005	DURANGO	OCAMPO
TAMAULIPAS	ABASOLO	0.008	OAXACA	SANTIAGO,PINOTEPA,NACIONAL
TAMAULIPAS	ABASOLO	0.005	SONORA	SAN,LUIS,RIO,COLORADO
TAMAULIPAS	ABASOLO	0.005	JALISCO	TEOCUITATLAN,DE,CORONA
TAMAULIPAS	ABASOLO	0.005	PUEBLA	ZACAPALA
TAMAULIPAS	ABASOLO	0.005	VERACRUZ	AMATITLAN
TAMAULIPAS	ABASOLO	0.005	VERACRUZ	CATEMACO
VERACRUZ	EL,HIGO	0.005	TAMAULIPAS	RIO,BRAVO
GUERRERO	TEPECOACUILCO,DE,TRUJANO	0.005	TAMAULIPAS	RIO,BRAVO
TAMAULIPAS	RIO,BRAVO	0.006	ZACATECAS	SOMBRERETE
TAMAULIPAS	RIO,BRAVO	0.005	JALISCO	TUXPAN
TAMAULIPAS	RIO,BRAVO	0.005	GUERRERO	BUENAVISTA,DE,CUELLAR
MEXICO	ATIZAPAN,DE,ZARAGOZA	0.005	MEXICO	ATLAUTLA
MEXICO	ATIZAPAN,DE,ZARAGOZA	0.005	ZACATECAS	TABASCO
MEXICO	ATLAUTLA	0.007	ZACATECAS	TABASCO
