# Supplementary material for: Analysis of México’s Narco-War Network (2007–2011)
Source: PLoS One. 2015 May 18;10(5):e0126503. doi: 10.1371/journal.pone.0126503 (PMC4436224; doi:10.1371/journal.pone.0126503)
Supplement: S1 Compressed file — Each file contains all the correlations above certain threshold (indicated in the name of the file), during a particular month (also indicated in the name of the file). The file names have the value of θ followed by the number of the i th month, starting from January of 2007 until Sept. 2011. (ZIP) [file pone.0126503.s004.zip › Correlations_by_month/0.005__5.sif]

CHIHUAHUA,JUAREZ	0.015	MICHOACAN,URUAPAN
CHIHUAHUA,JUAREZ	0.005	SINALOA,SALVADOR,ALVARADO
CHIHUAHUA,JUAREZ	0.010	MICHOACAN,APATZINGAN
CHIHUAHUA,JUAREZ	0.011	SONORA,HERMOSILLO
CHIHUAHUA,JUAREZ	0.005	GUERRERO,IGUALA,DE,LA,INDEPENDENCIA
CHIHUAHUA,JUAREZ	0.009	MICHOACAN,HUETAMO
CHIHUAHUA,JUAREZ	0.005	SONORA,CANANEA
CHIHUAHUA,JUAREZ	0.008	VERACRUZ,ACAJETE
CHIHUAHUA,JUAREZ	0.025	SONORA,ARIZPE
CHIHUAHUA,JUAREZ	0.008	MICHOACAN,CARACUARO
SINALOA,CULIACAN	0.007	COAHUILA,TORREON
SINALOA,CULIACAN	0.007	NUEVO,LEON,MONTERREY
SINALOA,CULIACAN	0.023	MICHOACAN,URUAPAN
SINALOA,CULIACAN	0.007	MORELOS,CUERNAVACA
SINALOA,CULIACAN	0.008	SINALOA,SALVADOR,ALVARADO
SINALOA,CULIACAN	0.007	TAMAULIPAS,NUEVO,LAREDO
SINALOA,CULIACAN	0.015	MICHOACAN,APATZINGAN
SINALOA,CULIACAN	0.016	SONORA,HERMOSILLO
SINALOA,CULIACAN	0.008	GUERRERO,IGUALA,DE,LA,INDEPENDENCIA
SINALOA,CULIACAN	0.007	NUEVO,LEON,GUADALUPE
SINALOA,CULIACAN	0.007	VERACRUZ,VERACRUZ
SINALOA,CULIACAN	0.013	MICHOACAN,HUETAMO
SINALOA,CULIACAN	0.008	SONORA,CANANEA
SINALOA,CULIACAN	0.007	TABASCO,CENTRO
SINALOA,CULIACAN	0.011	VERACRUZ,ACAJETE
SINALOA,CULIACAN	0.007	MICHOACAN,SAN,LUCAS
SINALOA,CULIACAN	0.037	SONORA,ARIZPE
SINALOA,CULIACAN	0.011	MICHOACAN,CARACUARO
BAJA,CALIFORNIA,TIJUANA	0.022	SINALOA,MAZATLAN
BAJA,CALIFORNIA,TIJUANA	0.027	SINALOA,NAVOLATO
BAJA,CALIFORNIA,TIJUANA	0.011	MICHOACAN,MORELIA
BAJA,CALIFORNIA,TIJUANA	0.005	NAYARIT,TEPIC
BAJA,CALIFORNIA,TIJUANA	0.011	SINALOA,GUASAVE
BAJA,CALIFORNIA,TIJUANA	0.022	CHIHUAHUA,HIDALGO,DEL,PARRAL
BAJA,CALIFORNIA,TIJUANA	0.005	SINALOA,SINALOA
BAJA,CALIFORNIA,TIJUANA	0.005	JALISCO,GUADALAJARA
BAJA,CALIFORNIA,TIJUANA	0.033	GUERRERO,PUNGARABATO
BAJA,CALIFORNIA,TIJUANA	0.016	DISTRITO,FEDERAL,IZTAPALAPA
BAJA,CALIFORNIA,TIJUANA	0.016	AGUASCALIENTES,AGUASCALIENTES
BAJA,CALIFORNIA,TIJUANA	0.011	SINALOA,MOCORITO
BAJA,CALIFORNIA,TIJUANA	0.016	SINALOA,BADIRAGUATO
BAJA,CALIFORNIA,TIJUANA	0.005	TAMAULIPAS,TAMPICO
BAJA,CALIFORNIA,TIJUANA	0.016	SINALOA,SAN,IGNACIO
BAJA,CALIFORNIA,TIJUANA	0.005	SINALOA,ANGOSTURA
BAJA,CALIFORNIA,TIJUANA	0.005	DISTRITO,FEDERAL,VENUSTIANO,CARRANZA
BAJA,CALIFORNIA,TIJUANA	0.005	GUERRERO,ATOYAC,DE,ALVAREZ
BAJA,CALIFORNIA,TIJUANA	0.011	GUERRERO,COYUCA,DE,BENITEZ
BAJA,CALIFORNIA,TIJUANA	0.005	GUERRERO,ZIRANDARO
BAJA,CALIFORNIA,TIJUANA	0.011	GUERRERO,AJUCHITLAN,DEL,PROGRESO
BAJA,CALIFORNIA,TIJUANA	0.005	SINALOA,ELOTA
BAJA,CALIFORNIA,TIJUANA	0.005	CHIHUAHUA,AHUMADA
BAJA,CALIFORNIA,TIJUANA	0.005	MEXICO,CUAUTITLAN,IZCALLI
BAJA,CALIFORNIA,TIJUANA	0.011	TAMAULIPAS,CIUDAD,MADERO
BAJA,CALIFORNIA,TIJUANA	0.005	OAXACA,SAN,JUAN,BAUTISTA,TUXTEPEC
BAJA,CALIFORNIA,TIJUANA	0.038	DURANGO,TAMAZULA
BAJA,CALIFORNIA,TIJUANA	0.022	SONORA,MAGDALENA
BAJA,CALIFORNIA,TIJUANA	0.016	GUERRERO,OMETEPEC
BAJA,CALIFORNIA,TIJUANA	0.005	OAXACA,OAXACA,DE,JUAREZ
BAJA,CALIFORNIA,TIJUANA	0.005	NAYARIT,ACAPONETA
BAJA,CALIFORNIA,TIJUANA	0.005	JALISCO,EL,SALTO
BAJA,CALIFORNIA,TIJUANA	0.011	MICHOACAN,AQUILA
BAJA,CALIFORNIA,TIJUANA	0.005	DISTRITO,FEDERAL,XOCHIMILCO
BAJA,CALIFORNIA,TIJUANA	0.011	COAHUILA,MATAMOROS
BAJA,CALIFORNIA,TIJUANA	0.005	GUERRERO,ZAPOTITLAN,TABLAS
BAJA,CALIFORNIA,TIJUANA	0.005	MICHOACAN,COALCOMAN,DE,VAZQUEZ,PALLARES
BAJA,CALIFORNIA,TIJUANA	0.005	CAMPECHE,CARMEN
BAJA,CALIFORNIA,TIJUANA	0.016	OAXACA,JUCHITAN,DE,ZARAGOZA
BAJA,CALIFORNIA,TIJUANA	0.005	DURANGO,OCAMPO
BAJA,CALIFORNIA,TIJUANA	0.005	DISTRITO,FEDERAL,ALVARO,OBREGON
BAJA,CALIFORNIA,TIJUANA	0.005	DISTRITO,FEDERAL,BENITO,JUAREZ
BAJA,CALIFORNIA,TIJUANA	0.011	GUERRERO,CUTZAMALA,DE,PINZON
BAJA,CALIFORNIA,TIJUANA	0.011	MICHOACAN,TURICATO
BAJA,CALIFORNIA,TIJUANA	0.011	MICHOACAN,TACAMBARO
BAJA,CALIFORNIA,TIJUANA	0.011	GUERRERO,MARQUELIA
BAJA,CALIFORNIA,TIJUANA	0.005	HIDALGO,TEPEAPULCO
BAJA,CALIFORNIA,TIJUANA	0.016	VERACRUZ,ALTOTONGA
BAJA,CALIFORNIA,TIJUANA	0.005	HIDALGO,ACAXOCHITLAN
BAJA,CALIFORNIA,TIJUANA	0.005	GUERRERO,PEDRO,ASCENCIO,ALQUISIRAS
CHIHUAHUA,CHIHUAHUA	0.007	COAHUILA,TORREON
CHIHUAHUA,CHIHUAHUA	0.007	NUEVO,LEON,MONTERREY
CHIHUAHUA,CHIHUAHUA	0.023	MICHOACAN,URUAPAN
CHIHUAHUA,CHIHUAHUA	0.007	MORELOS,CUERNAVACA
CHIHUAHUA,CHIHUAHUA	0.008	SINALOA,SALVADOR,ALVARADO
CHIHUAHUA,CHIHUAHUA	0.007	TAMAULIPAS,NUEVO,LAREDO
CHIHUAHUA,CHIHUAHUA	0.015	MICHOACAN,APATZINGAN
CHIHUAHUA,CHIHUAHUA	0.016	SONORA,HERMOSILLO
CHIHUAHUA,CHIHUAHUA	0.008	GUERRERO,IGUALA,DE,LA,INDEPENDENCIA
CHIHUAHUA,CHIHUAHUA	0.007	NUEVO,LEON,GUADALUPE
CHIHUAHUA,CHIHUAHUA	0.007	VERACRUZ,VERACRUZ
CHIHUAHUA,CHIHUAHUA	0.013	MICHOACAN,HUETAMO
CHIHUAHUA,CHIHUAHUA	0.008	SONORA,CANANEA
CHIHUAHUA,CHIHUAHUA	0.007	TABASCO,CENTRO
CHIHUAHUA,CHIHUAHUA	0.011	VERACRUZ,ACAJETE
CHIHUAHUA,CHIHUAHUA	0.007	MICHOACAN,SAN,LUCAS
CHIHUAHUA,CHIHUAHUA	0.037	SONORA,ARIZPE
CHIHUAHUA,CHIHUAHUA	0.011	MICHOACAN,CARACUARO
DURANGO,GOMEZ,PALACIO	0.008	MICHOACAN,URUAPAN
DURANGO,GOMEZ,PALACIO	0.005	SONORA,HERMOSILLO
DURANGO,GOMEZ,PALACIO	0.012	SONORA,ARIZPE
COAHUILA,TORREON	0.007	DURANGO,DURANGO
COAHUILA,TORREON	0.009	NUEVO,LEON,MONTERREY
COAHUILA,TORREON	0.007	MEXICO,ECATEPEC,DE,MORELOS
COAHUILA,TORREON	0.030	MICHOACAN,URUAPAN
COAHUILA,TORREON	0.009	MORELOS,CUERNAVACA
COAHUILA,TORREON	0.011	SINALOA,SALVADOR,ALVARADO
COAHUILA,TORREON	0.007	GUERRERO,CHILPANCINGO,DE,LOS,BRAVO
COAHUILA,TORREON	0.009	TAMAULIPAS,NUEVO,LAREDO
COAHUILA,TORREON	0.020	MICHOACAN,APATZINGAN
COAHUILA,TORREON	0.007	DURANGO,PUEBLO,NUEVO
COAHUILA,TORREON	0.007	MICHOACAN,LAZARO,CARDENAS
COAHUILA,TORREON	0.022	SONORA,HERMOSILLO
COAHUILA,TORREON	0.011	GUERRERO,IGUALA,DE,LA,INDEPENDENCIA
COAHUILA,TORREON	0.009	NUEVO,LEON,GUADALUPE
COAHUILA,TORREON	0.007	MEXICO,NAUCALPAN,DE,JUAREZ
COAHUILA,TORREON	0.009	VERACRUZ,VERACRUZ
COAHUILA,TORREON	0.017	MICHOACAN,HUETAMO
COAHUILA,TORREON	0.011	SONORA,CANANEA
COAHUILA,TORREON	0.009	TABASCO,CENTRO
COAHUILA,TORREON	0.007	TABASCO,HUIMANGUILLO
COAHUILA,TORREON	0.015	VERACRUZ,ACAJETE
COAHUILA,TORREON	0.009	MICHOACAN,SAN,LUCAS
COAHUILA,TORREON	0.050	SONORA,ARIZPE
COAHUILA,TORREON	0.007	DISTRITO,FEDERAL,AZCAPOTZALCO
COAHUILA,TORREON	0.015	MICHOACAN,CARACUARO
COAHUILA,TORREON	0.007	OAXACA,SANTA,MARIA,HUATULCO
SINALOA,MAZATLAN	0.011	SINALOA,NAVOLATO
SINALOA,MAZATLAN	0.009	CHIHUAHUA,HIDALGO,DEL,PARRAL
SINALOA,MAZATLAN	0.013	GUERRERO,PUNGARABATO
SINALOA,MAZATLAN	0.007	DISTRITO,FEDERAL,IZTAPALAPA
SINALOA,MAZATLAN	0.007	AGUASCALIENTES,AGUASCALIENTES
SINALOA,MAZATLAN	0.007	SINALOA,BADIRAGUATO
SINALOA,MAZATLAN	0.007	SINALOA,SAN,IGNACIO
SINALOA,MAZATLAN	0.015	DURANGO,TAMAZULA
SINALOA,MAZATLAN	0.009	SONORA,MAGDALENA
SINALOA,MAZATLAN	0.007	GUERRERO,OMETEPEC
SINALOA,MAZATLAN	0.007	OAXACA,JUCHITAN,DE,ZARAGOZA
SINALOA,MAZATLAN	0.007	VERACRUZ,ALTOTONGA
SONORA,NOGALES	0.008	MICHOACAN,URUAPAN
SONORA,NOGALES	0.005	SONORA,HERMOSILLO
SONORA,NOGALES	0.012	SONORA,ARIZPE
DURANGO,DURANGO	0.007	NUEVO,LEON,MONTERREY
DURANGO,DURANGO	0.023	MICHOACAN,URUAPAN
DURANGO,DURANGO	0.007	MORELOS,CUERNAVACA
DURANGO,DURANGO	0.008	SINALOA,SALVADOR,ALVARADO
DURANGO,DURANGO	0.007	TAMAULIPAS,NUEVO,LAREDO
DURANGO,DURANGO	0.015	MICHOACAN,APATZINGAN
DURANGO,DURANGO	0.016	SONORA,HERMOSILLO
DURANGO,DURANGO	0.008	GUERRERO,IGUALA,DE,LA,INDEPENDENCIA
DURANGO,DURANGO	0.007	NUEVO,LEON,GUADALUPE
DURANGO,DURANGO	0.007	VERACRUZ,VERACRUZ
DURANGO,DURANGO	0.013	MICHOACAN,HUETAMO
DURANGO,DURANGO	0.008	SONORA,CANANEA
DURANGO,DURANGO	0.007	TABASCO,CENTRO
DURANGO,DURANGO	0.011	VERACRUZ,ACAJETE
DURANGO,DURANGO	0.007	MICHOACAN,SAN,LUCAS
DURANGO,DURANGO	0.037	SONORA,ARIZPE
DURANGO,DURANGO	0.011	MICHOACAN,CARACUARO
SINALOA,NAVOLATO	0.005	MICHOACAN,MORELIA
SINALOA,NAVOLATO	0.005	SINALOA,GUASAVE
SINALOA,NAVOLATO	0.011	CHIHUAHUA,HIDALGO,DEL,PARRAL
SINALOA,NAVOLATO	0.016	GUERRERO,PUNGARABATO
SINALOA,NAVOLATO	0.008	DISTRITO,FEDERAL,IZTAPALAPA
SINALOA,NAVOLATO	0.008	AGUASCALIENTES,AGUASCALIENTES
SINALOA,NAVOLATO	0.005	SINALOA,MOCORITO
SINALOA,NAVOLATO	0.008	SINALOA,BADIRAGUATO
SINALOA,NAVOLATO	0.008	SINALOA,SAN,IGNACIO
SINALOA,NAVOLATO	0.005	GUERRERO,COYUCA,DE,BENITEZ
SINALOA,NAVOLATO	0.005	GUERRERO,AJUCHITLAN,DEL,PROGRESO
SINALOA,NAVOLATO	0.005	TAMAULIPAS,CIUDAD,MADERO
SINALOA,NAVOLATO	0.019	DURANGO,TAMAZULA
SINALOA,NAVOLATO	0.011	SONORA,MAGDALENA
SINALOA,NAVOLATO	0.008	GUERRERO,OMETEPEC
SINALOA,NAVOLATO	0.005	MICHOACAN,AQUILA
SINALOA,NAVOLATO	0.005	COAHUILA,MATAMOROS
SINALOA,NAVOLATO	0.008	OAXACA,JUCHITAN,DE,ZARAGOZA
SINALOA,NAVOLATO	0.005	GUERRERO,CUTZAMALA,DE,PINZON
SINALOA,NAVOLATO	0.005	MICHOACAN,TURICATO
SINALOA,NAVOLATO	0.005	MICHOACAN,TACAMBARO
SINALOA,NAVOLATO	0.005	GUERRERO,MARQUELIA
SINALOA,NAVOLATO	0.008	VERACRUZ,ALTOTONGA
NUEVO,LEON,MONTERREY	0.007	MEXICO,ECATEPEC,DE,MORELOS
NUEVO,LEON,MONTERREY	0.030	MICHOACAN,URUAPAN
NUEVO,LEON,MONTERREY	0.009	MORELOS,CUERNAVACA
NUEVO,LEON,MONTERREY	0.011	SINALOA,SALVADOR,ALVARADO
NUEVO,LEON,MONTERREY	0.007	GUERRERO,CHILPANCINGO,DE,LOS,BRAVO
NUEVO,LEON,MONTERREY	0.009	TAMAULIPAS,NUEVO,LAREDO
NUEVO,LEON,MONTERREY	0.020	MICHOACAN,APATZINGAN
NUEVO,LEON,MONTERREY	0.007	DURANGO,PUEBLO,NUEVO
NUEVO,LEON,MONTERREY	0.007	MICHOACAN,LAZARO,CARDENAS
NUEVO,LEON,MONTERREY	0.022	SONORA,HERMOSILLO
NUEVO,LEON,MONTERREY	0.011	GUERRERO,IGUALA,DE,LA,INDEPENDENCIA
NUEVO,LEON,MONTERREY	0.009	NUEVO,LEON,GUADALUPE
NUEVO,LEON,MONTERREY	0.007	MEXICO,NAUCALPAN,DE,JUAREZ
NUEVO,LEON,MONTERREY	0.009	VERACRUZ,VERACRUZ
NUEVO,LEON,MONTERREY	0.017	MICHOACAN,HUETAMO
NUEVO,LEON,MONTERREY	0.011	SONORA,CANANEA
NUEVO,LEON,MONTERREY	0.009	TABASCO,CENTRO
NUEVO,LEON,MONTERREY	0.007	TABASCO,HUIMANGUILLO
NUEVO,LEON,MONTERREY	0.015	VERACRUZ,ACAJETE
NUEVO,LEON,MONTERREY	0.009	MICHOACAN,SAN,LUCAS
NUEVO,LEON,MONTERREY	0.050	SONORA,ARIZPE
NUEVO,LEON,MONTERREY	0.007	DISTRITO,FEDERAL,AZCAPOTZALCO
NUEVO,LEON,MONTERREY	0.015	MICHOACAN,CARACUARO
NUEVO,LEON,MONTERREY	0.007	OAXACA,SANTA,MARIA,HUATULCO
MICHOACAN,MORELIA	0.007	GUERRERO,PUNGARABATO
MICHOACAN,MORELIA	0.008	DURANGO,TAMAZULA
SINALOA,GUASAVE	0.007	GUERRERO,PUNGARABATO
SINALOA,GUASAVE	0.008	DURANGO,TAMAZULA
CHIHUAHUA,HIDALGO,DEL,PARRAL	0.013	GUERRERO,PUNGARABATO
CHIHUAHUA,HIDALGO,DEL,PARRAL	0.007	DISTRITO,FEDERAL,IZTAPALAPA
CHIHUAHUA,HIDALGO,DEL,PARRAL	0.007	AGUASCALIENTES,AGUASCALIENTES
CHIHUAHUA,HIDALGO,DEL,PARRAL	0.007	SINALOA,BADIRAGUATO
CHIHUAHUA,HIDALGO,DEL,PARRAL	0.007	SINALOA,SAN,IGNACIO
CHIHUAHUA,HIDALGO,DEL,PARRAL	0.015	DURANGO,TAMAZULA
CHIHUAHUA,HIDALGO,DEL,PARRAL	0.009	SONORA,MAGDALENA
CHIHUAHUA,HIDALGO,DEL,PARRAL	0.007	GUERRERO,OMETEPEC
CHIHUAHUA,HIDALGO,DEL,PARRAL	0.007	OAXACA,JUCHITAN,DE,ZARAGOZA
CHIHUAHUA,HIDALGO,DEL,PARRAL	0.007	VERACRUZ,ALTOTONGA
MEXICO,ECATEPEC,DE,MORELOS	0.023	MICHOACAN,URUAPAN
MEXICO,ECATEPEC,DE,MORELOS	0.007	MORELOS,CUERNAVACA
MEXICO,ECATEPEC,DE,MORELOS	0.008	SINALOA,SALVADOR,ALVARADO
MEXICO,ECATEPEC,DE,MORELOS	0.007	TAMAULIPAS,NUEVO,LAREDO
MEXICO,ECATEPEC,DE,MORELOS	0.015	MICHOACAN,APATZINGAN
MEXICO,ECATEPEC,DE,MORELOS	0.016	SONORA,HERMOSILLO
MEXICO,ECATEPEC,DE,MORELOS	0.008	GUERRERO,IGUALA,DE,LA,INDEPENDENCIA
MEXICO,ECATEPEC,DE,MORELOS	0.007	NUEVO,LEON,GUADALUPE
MEXICO,ECATEPEC,DE,MORELOS	0.007	VERACRUZ,VERACRUZ
MEXICO,ECATEPEC,DE,MORELOS	0.013	MICHOACAN,HUETAMO
MEXICO,ECATEPEC,DE,MORELOS	0.008	SONORA,CANANEA
MEXICO,ECATEPEC,DE,MORELOS	0.007	TABASCO,CENTRO
MEXICO,ECATEPEC,DE,MORELOS	0.011	VERACRUZ,ACAJETE
MEXICO,ECATEPEC,DE,MORELOS	0.007	MICHOACAN,SAN,LUCAS
MEXICO,ECATEPEC,DE,MORELOS	0.037	SONORA,ARIZPE
MEXICO,ECATEPEC,DE,MORELOS	0.011	MICHOACAN,CARACUARO
MICHOACAN,URUAPAN	0.008	DURANGO,LERDO
MICHOACAN,URUAPAN	0.030	MORELOS,CUERNAVACA
MICHOACAN,URUAPAN	0.038	SINALOA,SALVADOR,ALVARADO
MICHOACAN,URUAPAN	0.023	GUERRERO,CHILPANCINGO,DE,LOS,BRAVO
MICHOACAN,URUAPAN	0.030	TAMAULIPAS,NUEVO,LAREDO
MICHOACAN,URUAPAN	0.068	MICHOACAN,APATZINGAN
MICHOACAN,URUAPAN	0.023	DURANGO,PUEBLO,NUEVO
MICHOACAN,URUAPAN	0.023	MICHOACAN,LAZARO,CARDENAS
MICHOACAN,URUAPAN	0.008	GUERRERO,COYUCA,DE,CATALAN
MICHOACAN,URUAPAN	0.076	SONORA,HERMOSILLO
MICHOACAN,URUAPAN	0.008	CHIHUAHUA,CUAUHTEMOC
MICHOACAN,URUAPAN	0.008	QUINTANA,ROO,BENITO,JUAREZ
MICHOACAN,URUAPAN	0.008	DISTRITO,FEDERAL,GUSTAVO,A.,MADERO
MICHOACAN,URUAPAN	0.038	GUERRERO,IGUALA,DE,LA,INDEPENDENCIA
MICHOACAN,URUAPAN	0.030	NUEVO,LEON,GUADALUPE
MICHOACAN,URUAPAN	0.015	JALISCO,TLAJOMULCO,DE,ZUÑIGA
MICHOACAN,URUAPAN	0.023	MEXICO,NAUCALPAN,DE,JUAREZ
MICHOACAN,URUAPAN	0.030	VERACRUZ,VERACRUZ
MICHOACAN,URUAPAN	0.008	BAJA,CALIFORNIA,ENSENADA
MICHOACAN,URUAPAN	0.008	DISTRITO,FEDERAL,CUAUHTEMOC
MICHOACAN,URUAPAN	0.008	SONORA,CABORCA
MICHOACAN,URUAPAN	0.015	DISTRITO,FEDERAL,TLALPAN
MICHOACAN,URUAPAN	0.015	TAMAULIPAS,VICTORIA
MICHOACAN,URUAPAN	0.061	MICHOACAN,HUETAMO
MICHOACAN,URUAPAN	0.015	CHIHUAHUA,GUERRERO
MICHOACAN,URUAPAN	0.008	GUERRERO,TELOLOAPAN
MICHOACAN,URUAPAN	0.008	NUEVO,LEON,SAN,NICOLAS,DE,LOS,GARZA
MICHOACAN,URUAPAN	0.038	SONORA,CANANEA
MICHOACAN,URUAPAN	0.030	TABASCO,CENTRO
MICHOACAN,URUAPAN	0.008	MICHOACAN,LA,HUACANA
MICHOACAN,URUAPAN	0.015	NUEVO,LEON,SANTA,CATARINA
MICHOACAN,URUAPAN	0.023	TABASCO,HUIMANGUILLO
MICHOACAN,URUAPAN	0.053	VERACRUZ,ACAJETE
MICHOACAN,URUAPAN	0.008	SONORA,NAVOJOA
MICHOACAN,URUAPAN	0.030	MICHOACAN,SAN,LUCAS
MICHOACAN,URUAPAN	0.008	CHIAPAS,SUCHIATE
MICHOACAN,URUAPAN	0.008	MICHOACAN,AGUILILLA
MICHOACAN,URUAPAN	0.008	MEXICO,TOLUCA
MICHOACAN,URUAPAN	0.015	DURANGO,MEZQUITAL
MICHOACAN,URUAPAN	0.008	GUERRERO,TLAPA,DE,COMONFORT
MICHOACAN,URUAPAN	0.175	SONORA,ARIZPE
MICHOACAN,URUAPAN	0.008	DISTRITO,FEDERAL,IZTACALCO
MICHOACAN,URUAPAN	0.008	CHIAPAS,COMITAN,DE,DOMINGUEZ
MICHOACAN,URUAPAN	0.008	SONORA,ALTAR
MICHOACAN,URUAPAN	0.023	DISTRITO,FEDERAL,AZCAPOTZALCO
MICHOACAN,URUAPAN	0.008	GUANAJUATO,SALAMANCA
MICHOACAN,URUAPAN	0.015	CHIAPAS,PALENQUE
MICHOACAN,URUAPAN	0.015	MICHOACAN,TANHUATO
MICHOACAN,URUAPAN	0.008	TABASCO,CUNDUACAN
MICHOACAN,URUAPAN	0.008	MICHOACAN,HIDALGO
MICHOACAN,URUAPAN	0.008	MICHOACAN,MARAVATIO
MICHOACAN,URUAPAN	0.008	MICHOACAN,YURECUARO
MICHOACAN,URUAPAN	0.015	VERACRUZ,ISLA
MICHOACAN,URUAPAN	0.008	CHIHUAHUA,CHINIPAS
MICHOACAN,URUAPAN	0.008	NAYARIT,ROSAMORADA
MICHOACAN,URUAPAN	0.008	MEXICO,ACOLMAN
MICHOACAN,URUAPAN	0.053	MICHOACAN,CARACUARO
MICHOACAN,URUAPAN	0.008	GUANAJUATO,TARANDACUAO
MICHOACAN,URUAPAN	0.015	JALISCO,QUITUPAN
MICHOACAN,URUAPAN	0.023	OAXACA,SANTA,MARIA,HUATULCO
MICHOACAN,URUAPAN	0.008	MEXICO,VILLA,GUERRERO
MICHOACAN,URUAPAN	0.015	MICHOACAN,LAGUNILLAS
MICHOACAN,URUAPAN	0.008	MICHOACAN,PUREPERO
MICHOACAN,URUAPAN	0.008	TABASCO,NACAJUCA
MICHOACAN,URUAPAN	0.015	MICHOACAN,TANGAMANDAPIO
MICHOACAN,URUAPAN	0.008	GUERRERO,AZOYU
MICHOACAN,URUAPAN	0.008	MEXICO,ZACUALPAN
MICHOACAN,URUAPAN	0.008	VERACRUZ,AMATLAN,DE,LOS,REYES
MICHOACAN,URUAPAN	0.008	MEXICO,RAYON
MICHOACAN,URUAPAN	0.008	VERACRUZ,JAMAPA
DURANGO,LERDO	0.005	SONORA,HERMOSILLO
DURANGO,LERDO	0.012	SONORA,ARIZPE
MORELOS,CUERNAVACA	0.011	SINALOA,SALVADOR,ALVARADO
MORELOS,CUERNAVACA	0.007	GUERRERO,CHILPANCINGO,DE,LOS,BRAVO
MORELOS,CUERNAVACA	0.009	TAMAULIPAS,NUEVO,LAREDO
MORELOS,CUERNAVACA	0.020	MICHOACAN,APATZINGAN
MORELOS,CUERNAVACA	0.007	DURANGO,PUEBLO,NUEVO
MORELOS,CUERNAVACA	0.007	MICHOACAN,LAZARO,CARDENAS
MORELOS,CUERNAVACA	0.022	SONORA,HERMOSILLO
MORELOS,CUERNAVACA	0.011	GUERRERO,IGUALA,DE,LA,INDEPENDENCIA
MORELOS,CUERNAVACA	0.009	NUEVO,LEON,GUADALUPE
MORELOS,CUERNAVACA	0.007	MEXICO,NAUCALPAN,DE,JUAREZ
MORELOS,CUERNAVACA	0.009	VERACRUZ,VERACRUZ
MORELOS,CUERNAVACA	0.017	MICHOACAN,HUETAMO
MORELOS,CUERNAVACA	0.011	SONORA,CANANEA
MORELOS,CUERNAVACA	0.009	TABASCO,CENTRO
MORELOS,CUERNAVACA	0.007	TABASCO,HUIMANGUILLO
MORELOS,CUERNAVACA	0.015	VERACRUZ,ACAJETE
MORELOS,CUERNAVACA	0.009	MICHOACAN,SAN,LUCAS
MORELOS,CUERNAVACA	0.050	SONORA,ARIZPE
MORELOS,CUERNAVACA	0.007	DISTRITO,FEDERAL,AZCAPOTZALCO
MORELOS,CUERNAVACA	0.015	MICHOACAN,CARACUARO
MORELOS,CUERNAVACA	0.007	OAXACA,SANTA,MARIA,HUATULCO
SINALOA,SALVADOR,ALVARADO	0.008	GUERRERO,CHILPANCINGO,DE,LOS,BRAVO
SINALOA,SALVADOR,ALVARADO	0.011	TAMAULIPAS,NUEVO,LAREDO
SINALOA,SALVADOR,ALVARADO	0.024	MICHOACAN,APATZINGAN
SINALOA,SALVADOR,ALVARADO	0.008	DURANGO,PUEBLO,NUEVO
SINALOA,SALVADOR,ALVARADO	0.008	MICHOACAN,LAZARO,CARDENAS
SINALOA,SALVADOR,ALVARADO	0.027	SONORA,HERMOSILLO
SINALOA,SALVADOR,ALVARADO	0.014	GUERRERO,IGUALA,DE,LA,INDEPENDENCIA
SINALOA,SALVADOR,ALVARADO	0.011	NUEVO,LEON,GUADALUPE
SINALOA,SALVADOR,ALVARADO	0.005	JALISCO,TLAJOMULCO,DE,ZUÑIGA
SINALOA,SALVADOR,ALVARADO	0.008	MEXICO,NAUCALPAN,DE,JUAREZ
SINALOA,SALVADOR,ALVARADO	0.011	VERACRUZ,VERACRUZ
SINALOA,SALVADOR,ALVARADO	0.005	DISTRITO,FEDERAL,TLALPAN
SINALOA,SALVADOR,ALVARADO	0.005	TAMAULIPAS,VICTORIA
SINALOA,SALVADOR,ALVARADO	0.022	MICHOACAN,HUETAMO
SINALOA,SALVADOR,ALVARADO	0.005	CHIHUAHUA,GUERRERO
SINALOA,SALVADOR,ALVARADO	0.014	SONORA,CANANEA
SINALOA,SALVADOR,ALVARADO	0.011	TABASCO,CENTRO
SINALOA,SALVADOR,ALVARADO	0.005	NUEVO,LEON,SANTA,CATARINA
SINALOA,SALVADOR,ALVARADO	0.008	TABASCO,HUIMANGUILLO
SINALOA,SALVADOR,ALVARADO	0.019	VERACRUZ,ACAJETE
SINALOA,SALVADOR,ALVARADO	0.011	MICHOACAN,SAN,LUCAS
SINALOA,SALVADOR,ALVARADO	0.005	DURANGO,MEZQUITAL
SINALOA,SALVADOR,ALVARADO	0.062	SONORA,ARIZPE
SINALOA,SALVADOR,ALVARADO	0.008	DISTRITO,FEDERAL,AZCAPOTZALCO
SINALOA,SALVADOR,ALVARADO	0.005	CHIAPAS,PALENQUE
SINALOA,SALVADOR,ALVARADO	0.005	MICHOACAN,TANHUATO
SINALOA,SALVADOR,ALVARADO	0.005	VERACRUZ,ISLA
SINALOA,SALVADOR,ALVARADO	0.019	MICHOACAN,CARACUARO
SINALOA,SALVADOR,ALVARADO	0.005	JALISCO,QUITUPAN
SINALOA,SALVADOR,ALVARADO	0.008	OAXACA,SANTA,MARIA,HUATULCO
SINALOA,SALVADOR,ALVARADO	0.005	MICHOACAN,LAGUNILLAS
SINALOA,SALVADOR,ALVARADO	0.005	MICHOACAN,TANGAMANDAPIO
GUERRERO,CHILPANCINGO,DE,LOS,BRAVO	0.007	TAMAULIPAS,NUEVO,LAREDO
GUERRERO,CHILPANCINGO,DE,LOS,BRAVO	0.015	MICHOACAN,APATZINGAN
GUERRERO,CHILPANCINGO,DE,LOS,BRAVO	0.016	SONORA,HERMOSILLO
GUERRERO,CHILPANCINGO,DE,LOS,BRAVO	0.008	GUERRERO,IGUALA,DE,LA,INDEPENDENCIA
GUERRERO,CHILPANCINGO,DE,LOS,BRAVO	0.007	NUEVO,LEON,GUADALUPE
GUERRERO,CHILPANCINGO,DE,LOS,BRAVO	0.007	VERACRUZ,VERACRUZ
GUERRERO,CHILPANCINGO,DE,LOS,BRAVO	0.013	MICHOACAN,HUETAMO
GUERRERO,CHILPANCINGO,DE,LOS,BRAVO	0.008	SONORA,CANANEA
GUERRERO,CHILPANCINGO,DE,LOS,BRAVO	0.007	TABASCO,CENTRO
GUERRERO,CHILPANCINGO,DE,LOS,BRAVO	0.011	VERACRUZ,ACAJETE
GUERRERO,CHILPANCINGO,DE,LOS,BRAVO	0.007	MICHOACAN,SAN,LUCAS
GUERRERO,CHILPANCINGO,DE,LOS,BRAVO	0.037	SONORA,ARIZPE
GUERRERO,CHILPANCINGO,DE,LOS,BRAVO	0.011	MICHOACAN,CARACUARO
TAMAULIPAS,NUEVO,LAREDO	0.020	MICHOACAN,APATZINGAN
TAMAULIPAS,NUEVO,LAREDO	0.007	DURANGO,PUEBLO,NUEVO
TAMAULIPAS,NUEVO,LAREDO	0.007	MICHOACAN,LAZARO,CARDENAS
TAMAULIPAS,NUEVO,LAREDO	0.022	SONORA,HERMOSILLO
TAMAULIPAS,NUEVO,LAREDO	0.011	GUERRERO,IGUALA,DE,LA,INDEPENDENCIA
TAMAULIPAS,NUEVO,LAREDO	0.009	NUEVO,LEON,GUADALUPE
TAMAULIPAS,NUEVO,LAREDO	0.007	MEXICO,NAUCALPAN,DE,JUAREZ
TAMAULIPAS,NUEVO,LAREDO	0.009	VERACRUZ,VERACRUZ
TAMAULIPAS,NUEVO,LAREDO	0.017	MICHOACAN,HUETAMO
TAMAULIPAS,NUEVO,LAREDO	0.011	SONORA,CANANEA
TAMAULIPAS,NUEVO,LAREDO	0.009	TABASCO,CENTRO
TAMAULIPAS,NUEVO,LAREDO	0.007	TABASCO,HUIMANGUILLO
TAMAULIPAS,NUEVO,LAREDO	0.015	VERACRUZ,ACAJETE
TAMAULIPAS,NUEVO,LAREDO	0.009	MICHOACAN,SAN,LUCAS
TAMAULIPAS,NUEVO,LAREDO	0.050	SONORA,ARIZPE
TAMAULIPAS,NUEVO,LAREDO	0.007	DISTRITO,FEDERAL,AZCAPOTZALCO
TAMAULIPAS,NUEVO,LAREDO	0.015	MICHOACAN,CARACUARO
TAMAULIPAS,NUEVO,LAREDO	0.007	OAXACA,SANTA,MARIA,HUATULCO
MICHOACAN,APATZINGAN	0.015	DURANGO,PUEBLO,NUEVO
MICHOACAN,APATZINGAN	0.015	MICHOACAN,LAZARO,CARDENAS
MICHOACAN,APATZINGAN	0.049	SONORA,HERMOSILLO
MICHOACAN,APATZINGAN	0.024	GUERRERO,IGUALA,DE,LA,INDEPENDENCIA
MICHOACAN,APATZINGAN	0.020	NUEVO,LEON,GUADALUPE
MICHOACAN,APATZINGAN	0.010	JALISCO,TLAJOMULCO,DE,ZUÑIGA
MICHOACAN,APATZINGAN	0.015	MEXICO,NAUCALPAN,DE,JUAREZ
MICHOACAN,APATZINGAN	0.020	VERACRUZ,VERACRUZ
MICHOACAN,APATZINGAN	0.010	DISTRITO,FEDERAL,TLALPAN
MICHOACAN,APATZINGAN	0.010	TAMAULIPAS,VICTORIA
MICHOACAN,APATZINGAN	0.039	MICHOACAN,HUETAMO
MICHOACAN,APATZINGAN	0.010	CHIHUAHUA,GUERRERO
MICHOACAN,APATZINGAN	0.024	SONORA,CANANEA
MICHOACAN,APATZINGAN	0.020	TABASCO,CENTRO
MICHOACAN,APATZINGAN	0.010	NUEVO,LEON,SANTA,CATARINA
MICHOACAN,APATZINGAN	0.015	TABASCO,HUIMANGUILLO
MICHOACAN,APATZINGAN	0.034	VERACRUZ,ACAJETE
MICHOACAN,APATZINGAN	0.020	MICHOACAN,SAN,LUCAS
MICHOACAN,APATZINGAN	0.010	DURANGO,MEZQUITAL
MICHOACAN,APATZINGAN	0.112	SONORA,ARIZPE
MICHOACAN,APATZINGAN	0.015	DISTRITO,FEDERAL,AZCAPOTZALCO
MICHOACAN,APATZINGAN	0.010	CHIAPAS,PALENQUE
MICHOACAN,APATZINGAN	0.010	MICHOACAN,TANHUATO
MICHOACAN,APATZINGAN	0.010	VERACRUZ,ISLA
MICHOACAN,APATZINGAN	0.034	MICHOACAN,CARACUARO
MICHOACAN,APATZINGAN	0.010	JALISCO,QUITUPAN
MICHOACAN,APATZINGAN	0.015	OAXACA,SANTA,MARIA,HUATULCO
MICHOACAN,APATZINGAN	0.010	MICHOACAN,LAGUNILLAS
MICHOACAN,APATZINGAN	0.010	MICHOACAN,TANGAMANDAPIO
GUERRERO,PUNGARABATO	0.010	DISTRITO,FEDERAL,IZTAPALAPA
GUERRERO,PUNGARABATO	0.010	AGUASCALIENTES,AGUASCALIENTES
GUERRERO,PUNGARABATO	0.007	SINALOA,MOCORITO
GUERRERO,PUNGARABATO	0.010	SINALOA,BADIRAGUATO
GUERRERO,PUNGARABATO	0.010	SINALOA,SAN,IGNACIO
GUERRERO,PUNGARABATO	0.007	GUERRERO,COYUCA,DE,BENITEZ
GUERRERO,PUNGARABATO	0.007	GUERRERO,AJUCHITLAN,DEL,PROGRESO
GUERRERO,PUNGARABATO	0.007	TAMAULIPAS,CIUDAD,MADERO
GUERRERO,PUNGARABATO	0.023	DURANGO,TAMAZULA
GUERRERO,PUNGARABATO	0.013	SONORA,MAGDALENA
GUERRERO,PUNGARABATO	0.010	GUERRERO,OMETEPEC
GUERRERO,PUNGARABATO	0.007	MICHOACAN,AQUILA
GUERRERO,PUNGARABATO	0.007	COAHUILA,MATAMOROS
GUERRERO,PUNGARABATO	0.010	OAXACA,JUCHITAN,DE,ZARAGOZA
GUERRERO,PUNGARABATO	0.007	GUERRERO,CUTZAMALA,DE,PINZON
GUERRERO,PUNGARABATO	0.007	MICHOACAN,TURICATO
GUERRERO,PUNGARABATO	0.007	MICHOACAN,TACAMBARO
GUERRERO,PUNGARABATO	0.007	GUERRERO,MARQUELIA
GUERRERO,PUNGARABATO	0.010	VERACRUZ,ALTOTONGA
DURANGO,PUEBLO,NUEVO	0.016	SONORA,HERMOSILLO
DURANGO,PUEBLO,NUEVO	0.008	GUERRERO,IGUALA,DE,LA,INDEPENDENCIA
DURANGO,PUEBLO,NUEVO	0.007	NUEVO,LEON,GUADALUPE
DURANGO,PUEBLO,NUEVO	0.007	VERACRUZ,VERACRUZ
DURANGO,PUEBLO,NUEVO	0.013	MICHOACAN,HUETAMO
DURANGO,PUEBLO,NUEVO	0.008	SONORA,CANANEA
DURANGO,PUEBLO,NUEVO	0.007	TABASCO,CENTRO
DURANGO,PUEBLO,NUEVO	0.011	VERACRUZ,ACAJETE
DURANGO,PUEBLO,NUEVO	0.007	MICHOACAN,SAN,LUCAS
DURANGO,PUEBLO,NUEVO	0.037	SONORA,ARIZPE
DURANGO,PUEBLO,NUEVO	0.011	MICHOACAN,CARACUARO
DISTRITO,FEDERAL,IZTAPALAPA	0.011	DURANGO,TAMAZULA
DISTRITO,FEDERAL,IZTAPALAPA	0.007	SONORA,MAGDALENA
MICHOACAN,LAZARO,CARDENAS	0.016	SONORA,HERMOSILLO
MICHOACAN,LAZARO,CARDENAS	0.008	GUERRERO,IGUALA,DE,LA,INDEPENDENCIA
MICHOACAN,LAZARO,CARDENAS	0.007	NUEVO,LEON,GUADALUPE
MICHOACAN,LAZARO,CARDENAS	0.007	VERACRUZ,VERACRUZ
MICHOACAN,LAZARO,CARDENAS	0.013	MICHOACAN,HUETAMO
MICHOACAN,LAZARO,CARDENAS	0.008	SONORA,CANANEA
MICHOACAN,LAZARO,CARDENAS	0.007	TABASCO,CENTRO
MICHOACAN,LAZARO,CARDENAS	0.011	VERACRUZ,ACAJETE
MICHOACAN,LAZARO,CARDENAS	0.007	MICHOACAN,SAN,LUCAS
MICHOACAN,LAZARO,CARDENAS	0.037	SONORA,ARIZPE
MICHOACAN,LAZARO,CARDENAS	0.011	MICHOACAN,CARACUARO
GUERRERO,COYUCA,DE,CATALAN	0.005	SONORA,HERMOSILLO
GUERRERO,COYUCA,DE,CATALAN	0.012	SONORA,ARIZPE
SONORA,HERMOSILLO	0.005	CHIHUAHUA,CUAUHTEMOC
SONORA,HERMOSILLO	0.005	QUINTANA,ROO,BENITO,JUAREZ
SONORA,HERMOSILLO	0.005	DISTRITO,FEDERAL,GUSTAVO,A.,MADERO
SONORA,HERMOSILLO	0.027	GUERRERO,IGUALA,DE,LA,INDEPENDENCIA
SONORA,HERMOSILLO	0.022	NUEVO,LEON,GUADALUPE
SONORA,HERMOSILLO	0.011	JALISCO,TLAJOMULCO,DE,ZUÑIGA
SONORA,HERMOSILLO	0.016	MEXICO,NAUCALPAN,DE,JUAREZ
SONORA,HERMOSILLO	0.022	VERACRUZ,VERACRUZ
SONORA,HERMOSILLO	0.005	BAJA,CALIFORNIA,ENSENADA
SONORA,HERMOSILLO	0.005	DISTRITO,FEDERAL,CUAUHTEMOC
SONORA,HERMOSILLO	0.005	SONORA,CABORCA
SONORA,HERMOSILLO	0.011	DISTRITO,FEDERAL,TLALPAN
SONORA,HERMOSILLO	0.011	TAMAULIPAS,VICTORIA
SONORA,HERMOSILLO	0.043	MICHOACAN,HUETAMO
SONORA,HERMOSILLO	0.011	CHIHUAHUA,GUERRERO
SONORA,HERMOSILLO	0.005	GUERRERO,TELOLOAPAN
SONORA,HERMOSILLO	0.005	NUEVO,LEON,SAN,NICOLAS,DE,LOS,GARZA
SONORA,HERMOSILLO	0.027	SONORA,CANANEA
SONORA,HERMOSILLO	0.022	TABASCO,CENTRO
SONORA,HERMOSILLO	0.005	MICHOACAN,LA,HUACANA
SONORA,HERMOSILLO	0.011	NUEVO,LEON,SANTA,CATARINA
SONORA,HERMOSILLO	0.016	TABASCO,HUIMANGUILLO
SONORA,HERMOSILLO	0.038	VERACRUZ,ACAJETE
SONORA,HERMOSILLO	0.005	SONORA,NAVOJOA
SONORA,HERMOSILLO	0.022	MICHOACAN,SAN,LUCAS
SONORA,HERMOSILLO	0.005	CHIAPAS,SUCHIATE
SONORA,HERMOSILLO	0.005	MICHOACAN,AGUILILLA
SONORA,HERMOSILLO	0.005	MEXICO,TOLUCA
SONORA,HERMOSILLO	0.011	DURANGO,MEZQUITAL
SONORA,HERMOSILLO	0.005	GUERRERO,TLAPA,DE,COMONFORT
SONORA,HERMOSILLO	0.125	SONORA,ARIZPE
SONORA,HERMOSILLO	0.005	DISTRITO,FEDERAL,IZTACALCO
SONORA,HERMOSILLO	0.005	CHIAPAS,COMITAN,DE,DOMINGUEZ
SONORA,HERMOSILLO	0.005	SONORA,ALTAR
SONORA,HERMOSILLO	0.016	DISTRITO,FEDERAL,AZCAPOTZALCO
SONORA,HERMOSILLO	0.005	GUANAJUATO,SALAMANCA
SONORA,HERMOSILLO	0.011	CHIAPAS,PALENQUE
SONORA,HERMOSILLO	0.011	MICHOACAN,TANHUATO
SONORA,HERMOSILLO	0.005	TABASCO,CUNDUACAN
SONORA,HERMOSILLO	0.005	MICHOACAN,HIDALGO
SONORA,HERMOSILLO	0.005	MICHOACAN,MARAVATIO
SONORA,HERMOSILLO	0.005	MICHOACAN,YURECUARO
SONORA,HERMOSILLO	0.011	VERACRUZ,ISLA
SONORA,HERMOSILLO	0.005	CHIHUAHUA,CHINIPAS
SONORA,HERMOSILLO	0.005	NAYARIT,ROSAMORADA
SONORA,HERMOSILLO	0.005	MEXICO,ACOLMAN
SONORA,HERMOSILLO	0.038	MICHOACAN,CARACUARO
SONORA,HERMOSILLO	0.005	GUANAJUATO,TARANDACUAO
SONORA,HERMOSILLO	0.011	JALISCO,QUITUPAN
SONORA,HERMOSILLO	0.016	OAXACA,SANTA,MARIA,HUATULCO
SONORA,HERMOSILLO	0.005	MEXICO,VILLA,GUERRERO
SONORA,HERMOSILLO	0.011	MICHOACAN,LAGUNILLAS
SONORA,HERMOSILLO	0.005	MICHOACAN,PUREPERO
SONORA,HERMOSILLO	0.005	TABASCO,NACAJUCA
SONORA,HERMOSILLO	0.011	MICHOACAN,TANGAMANDAPIO
SONORA,HERMOSILLO	0.005	GUERRERO,AZOYU
SONORA,HERMOSILLO	0.005	MEXICO,ZACUALPAN
SONORA,HERMOSILLO	0.005	VERACRUZ,AMATLAN,DE,LOS,REYES
SONORA,HERMOSILLO	0.005	MEXICO,RAYON
SONORA,HERMOSILLO	0.005	VERACRUZ,JAMAPA
AGUASCALIENTES,AGUASCALIENTES	0.011	DURANGO,TAMAZULA
AGUASCALIENTES,AGUASCALIENTES	0.007	SONORA,MAGDALENA
SINALOA,MOCORITO	0.008	DURANGO,TAMAZULA
SINALOA,BADIRAGUATO	0.011	DURANGO,TAMAZULA
SINALOA,BADIRAGUATO	0.007	SONORA,MAGDALENA
CHIHUAHUA,CUAUHTEMOC	0.012	SONORA,ARIZPE
QUINTANA,ROO,BENITO,JUAREZ	0.012	SONORA,ARIZPE
DISTRITO,FEDERAL,GUSTAVO,A.,MADERO	0.012	SONORA,ARIZPE
GUERRERO,IGUALA,DE,LA,INDEPENDENCIA	0.011	NUEVO,LEON,GUADALUPE
GUERRERO,IGUALA,DE,LA,INDEPENDENCIA	0.005	JALISCO,TLAJOMULCO,DE,ZUÑIGA
GUERRERO,IGUALA,DE,LA,INDEPENDENCIA	0.008	MEXICO,NAUCALPAN,DE,JUAREZ
GUERRERO,IGUALA,DE,LA,INDEPENDENCIA	0.011	VERACRUZ,VERACRUZ
GUERRERO,IGUALA,DE,LA,INDEPENDENCIA	0.005	DISTRITO,FEDERAL,TLALPAN
GUERRERO,IGUALA,DE,LA,INDEPENDENCIA	0.005	TAMAULIPAS,VICTORIA
GUERRERO,IGUALA,DE,LA,INDEPENDENCIA	0.022	MICHOACAN,HUETAMO
GUERRERO,IGUALA,DE,LA,INDEPENDENCIA	0.005	CHIHUAHUA,GUERRERO
GUERRERO,IGUALA,DE,LA,INDEPENDENCIA	0.014	SONORA,CANANEA
GUERRERO,IGUALA,DE,LA,INDEPENDENCIA	0.011	TABASCO,CENTRO
GUERRERO,IGUALA,DE,LA,INDEPENDENCIA	0.005	NUEVO,LEON,SANTA,CATARINA
GUERRERO,IGUALA,DE,LA,INDEPENDENCIA	0.008	TABASCO,HUIMANGUILLO
GUERRERO,IGUALA,DE,LA,INDEPENDENCIA	0.019	VERACRUZ,ACAJETE
GUERRERO,IGUALA,DE,LA,INDEPENDENCIA	0.011	MICHOACAN,SAN,LUCAS
GUERRERO,IGUALA,DE,LA,INDEPENDENCIA	0.005	DURANGO,MEZQUITAL
GUERRERO,IGUALA,DE,LA,INDEPENDENCIA	0.062	SONORA,ARIZPE
GUERRERO,IGUALA,DE,LA,INDEPENDENCIA	0.008	DISTRITO,FEDERAL,AZCAPOTZALCO
GUERRERO,IGUALA,DE,LA,INDEPENDENCIA	0.005	CHIAPAS,PALENQUE
GUERRERO,IGUALA,DE,LA,INDEPENDENCIA	0.005	MICHOACAN,TANHUATO
GUERRERO,IGUALA,DE,LA,INDEPENDENCIA	0.005	VERACRUZ,ISLA
GUERRERO,IGUALA,DE,LA,INDEPENDENCIA	0.019	MICHOACAN,CARACUARO
GUERRERO,IGUALA,DE,LA,INDEPENDENCIA	0.005	JALISCO,QUITUPAN
GUERRERO,IGUALA,DE,LA,INDEPENDENCIA	0.008	OAXACA,SANTA,MARIA,HUATULCO
GUERRERO,IGUALA,DE,LA,INDEPENDENCIA	0.005	MICHOACAN,LAGUNILLAS
GUERRERO,IGUALA,DE,LA,INDEPENDENCIA	0.005	MICHOACAN,TANGAMANDAPIO
NUEVO,LEON,GUADALUPE	0.007	MEXICO,NAUCALPAN,DE,JUAREZ
NUEVO,LEON,GUADALUPE	0.009	VERACRUZ,VERACRUZ
NUEVO,LEON,GUADALUPE	0.017	MICHOACAN,HUETAMO
NUEVO,LEON,GUADALUPE	0.011	SONORA,CANANEA
NUEVO,LEON,GUADALUPE	0.009	TABASCO,CENTRO
NUEVO,LEON,GUADALUPE	0.007	TABASCO,HUIMANGUILLO
NUEVO,LEON,GUADALUPE	0.015	VERACRUZ,ACAJETE
NUEVO,LEON,GUADALUPE	0.009	MICHOACAN,SAN,LUCAS
NUEVO,LEON,GUADALUPE	0.050	SONORA,ARIZPE
NUEVO,LEON,GUADALUPE	0.007	DISTRITO,FEDERAL,AZCAPOTZALCO
NUEVO,LEON,GUADALUPE	0.015	MICHOACAN,CARACUARO
NUEVO,LEON,GUADALUPE	0.007	OAXACA,SANTA,MARIA,HUATULCO
SINALOA,SAN,IGNACIO	0.011	DURANGO,TAMAZULA
SINALOA,SAN,IGNACIO	0.007	SONORA,MAGDALENA
JALISCO,TLAJOMULCO,DE,ZUÑIGA	0.009	MICHOACAN,HUETAMO
JALISCO,TLAJOMULCO,DE,ZUÑIGA	0.005	SONORA,CANANEA
JALISCO,TLAJOMULCO,DE,ZUÑIGA	0.008	VERACRUZ,ACAJETE
JALISCO,TLAJOMULCO,DE,ZUÑIGA	0.025	SONORA,ARIZPE
JALISCO,TLAJOMULCO,DE,ZUÑIGA	0.008	MICHOACAN,CARACUARO
MEXICO,NAUCALPAN,DE,JUAREZ	0.007	VERACRUZ,VERACRUZ
MEXICO,NAUCALPAN,DE,JUAREZ	0.013	MICHOACAN,HUETAMO
MEXICO,NAUCALPAN,DE,JUAREZ	0.008	SONORA,CANANEA
MEXICO,NAUCALPAN,DE,JUAREZ	0.007	TABASCO,CENTRO
MEXICO,NAUCALPAN,DE,JUAREZ	0.011	VERACRUZ,ACAJETE
MEXICO,NAUCALPAN,DE,JUAREZ	0.007	MICHOACAN,SAN,LUCAS
MEXICO,NAUCALPAN,DE,JUAREZ	0.037	SONORA,ARIZPE
MEXICO,NAUCALPAN,DE,JUAREZ	0.011	MICHOACAN,CARACUARO
VERACRUZ,VERACRUZ	0.017	MICHOACAN,HUETAMO
VERACRUZ,VERACRUZ	0.011	SONORA,CANANEA
VERACRUZ,VERACRUZ	0.009	TABASCO,CENTRO
VERACRUZ,VERACRUZ	0.007	TABASCO,HUIMANGUILLO
VERACRUZ,VERACRUZ	0.015	VERACRUZ,ACAJETE
VERACRUZ,VERACRUZ	0.009	MICHOACAN,SAN,LUCAS
VERACRUZ,VERACRUZ	0.050	SONORA,ARIZPE
VERACRUZ,VERACRUZ	0.007	DISTRITO,FEDERAL,AZCAPOTZALCO
VERACRUZ,VERACRUZ	0.015	MICHOACAN,CARACUARO
VERACRUZ,VERACRUZ	0.007	OAXACA,SANTA,MARIA,HUATULCO
BAJA,CALIFORNIA,ENSENADA	0.012	SONORA,ARIZPE
DISTRITO,FEDERAL,CUAUHTEMOC	0.012	SONORA,ARIZPE
GUERRERO,COYUCA,DE,BENITEZ	0.008	DURANGO,TAMAZULA
SONORA,CABORCA	0.012	SONORA,ARIZPE
GUERRERO,AJUCHITLAN,DEL,PROGRESO	0.008	DURANGO,TAMAZULA
DISTRITO,FEDERAL,TLALPAN	0.009	MICHOACAN,HUETAMO
DISTRITO,FEDERAL,TLALPAN	0.005	SONORA,CANANEA
DISTRITO,FEDERAL,TLALPAN	0.008	VERACRUZ,ACAJETE
DISTRITO,FEDERAL,TLALPAN	0.025	SONORA,ARIZPE
DISTRITO,FEDERAL,TLALPAN	0.008	MICHOACAN,CARACUARO
TAMAULIPAS,VICTORIA	0.009	MICHOACAN,HUETAMO
TAMAULIPAS,VICTORIA	0.005	SONORA,CANANEA
TAMAULIPAS,VICTORIA	0.008	VERACRUZ,ACAJETE
TAMAULIPAS,VICTORIA	0.025	SONORA,ARIZPE
TAMAULIPAS,VICTORIA	0.008	MICHOACAN,CARACUARO
MICHOACAN,HUETAMO	0.009	CHIHUAHUA,GUERRERO
MICHOACAN,HUETAMO	0.022	SONORA,CANANEA
MICHOACAN,HUETAMO	0.017	TABASCO,CENTRO
MICHOACAN,HUETAMO	0.009	NUEVO,LEON,SANTA,CATARINA
MICHOACAN,HUETAMO	0.013	TABASCO,HUIMANGUILLO
MICHOACAN,HUETAMO	0.030	VERACRUZ,ACAJETE
MICHOACAN,HUETAMO	0.017	MICHOACAN,SAN,LUCAS
MICHOACAN,HUETAMO	0.009	DURANGO,MEZQUITAL
MICHOACAN,HUETAMO	0.100	SONORA,ARIZPE
MICHOACAN,HUETAMO	0.013	DISTRITO,FEDERAL,AZCAPOTZALCO
MICHOACAN,HUETAMO	0.009	CHIAPAS,PALENQUE
MICHOACAN,HUETAMO	0.009	MICHOACAN,TANHUATO
MICHOACAN,HUETAMO	0.009	VERACRUZ,ISLA
MICHOACAN,HUETAMO	0.030	MICHOACAN,CARACUARO
MICHOACAN,HUETAMO	0.009	JALISCO,QUITUPAN
MICHOACAN,HUETAMO	0.013	OAXACA,SANTA,MARIA,HUATULCO
MICHOACAN,HUETAMO	0.009	MICHOACAN,LAGUNILLAS
MICHOACAN,HUETAMO	0.009	MICHOACAN,TANGAMANDAPIO
CHIHUAHUA,GUERRERO	0.005	SONORA,CANANEA
CHIHUAHUA,GUERRERO	0.008	VERACRUZ,ACAJETE
CHIHUAHUA,GUERRERO	0.025	SONORA,ARIZPE
CHIHUAHUA,GUERRERO	0.008	MICHOACAN,CARACUARO
GUERRERO,TELOLOAPAN	0.012	SONORA,ARIZPE
NUEVO,LEON,SAN,NICOLAS,DE,LOS,GARZA	0.012	SONORA,ARIZPE
TAMAULIPAS,CIUDAD,MADERO	0.008	DURANGO,TAMAZULA
SONORA,CANANEA	0.011	TABASCO,CENTRO
SONORA,CANANEA	0.005	NUEVO,LEON,SANTA,CATARINA
SONORA,CANANEA	0.008	TABASCO,HUIMANGUILLO
SONORA,CANANEA	0.019	VERACRUZ,ACAJETE
SONORA,CANANEA	0.011	MICHOACAN,SAN,LUCAS
SONORA,CANANEA	0.005	DURANGO,MEZQUITAL
SONORA,CANANEA	0.062	SONORA,ARIZPE
SONORA,CANANEA	0.008	DISTRITO,FEDERAL,AZCAPOTZALCO
SONORA,CANANEA	0.005	CHIAPAS,PALENQUE
SONORA,CANANEA	0.005	MICHOACAN,TANHUATO
SONORA,CANANEA	0.005	VERACRUZ,ISLA
SONORA,CANANEA	0.019	MICHOACAN,CARACUARO
SONORA,CANANEA	0.005	JALISCO,QUITUPAN
SONORA,CANANEA	0.008	OAXACA,SANTA,MARIA,HUATULCO
SONORA,CANANEA	0.005	MICHOACAN,LAGUNILLAS
SONORA,CANANEA	0.005	MICHOACAN,TANGAMANDAPIO
TABASCO,CENTRO	0.007	TABASCO,HUIMANGUILLO
TABASCO,CENTRO	0.015	VERACRUZ,ACAJETE
TABASCO,CENTRO	0.009	MICHOACAN,SAN,LUCAS
TABASCO,CENTRO	0.050	SONORA,ARIZPE
TABASCO,CENTRO	0.007	DISTRITO,FEDERAL,AZCAPOTZALCO
TABASCO,CENTRO	0.015	MICHOACAN,CARACUARO
TABASCO,CENTRO	0.007	OAXACA,SANTA,MARIA,HUATULCO
DURANGO,TAMAZULA	0.015	SONORA,MAGDALENA
DURANGO,TAMAZULA	0.011	GUERRERO,OMETEPEC
DURANGO,TAMAZULA	0.008	MICHOACAN,AQUILA
DURANGO,TAMAZULA	0.008	COAHUILA,MATAMOROS
DURANGO,TAMAZULA	0.011	OAXACA,JUCHITAN,DE,ZARAGOZA
DURANGO,TAMAZULA	0.008	GUERRERO,CUTZAMALA,DE,PINZON
DURANGO,TAMAZULA	0.008	MICHOACAN,TURICATO
DURANGO,TAMAZULA	0.008	MICHOACAN,TACAMBARO
DURANGO,TAMAZULA	0.008	GUERRERO,MARQUELIA
DURANGO,TAMAZULA	0.011	VERACRUZ,ALTOTONGA
MICHOACAN,LA,HUACANA	0.012	SONORA,ARIZPE
SONORA,MAGDALENA	0.007	GUERRERO,OMETEPEC
SONORA,MAGDALENA	0.007	OAXACA,JUCHITAN,DE,ZARAGOZA
SONORA,MAGDALENA	0.007	VERACRUZ,ALTOTONGA
NUEVO,LEON,SANTA,CATARINA	0.008	VERACRUZ,ACAJETE
NUEVO,LEON,SANTA,CATARINA	0.025	SONORA,ARIZPE
NUEVO,LEON,SANTA,CATARINA	0.008	MICHOACAN,CARACUARO
TABASCO,HUIMANGUILLO	0.011	VERACRUZ,ACAJETE
TABASCO,HUIMANGUILLO	0.007	MICHOACAN,SAN,LUCAS
TABASCO,HUIMANGUILLO	0.037	SONORA,ARIZPE
TABASCO,HUIMANGUILLO	0.011	MICHOACAN,CARACUARO
VERACRUZ,ACAJETE	0.015	MICHOACAN,SAN,LUCAS
VERACRUZ,ACAJETE	0.008	DURANGO,MEZQUITAL
VERACRUZ,ACAJETE	0.087	SONORA,ARIZPE
VERACRUZ,ACAJETE	0.011	DISTRITO,FEDERAL,AZCAPOTZALCO
VERACRUZ,ACAJETE	0.008	CHIAPAS,PALENQUE
VERACRUZ,ACAJETE	0.008	MICHOACAN,TANHUATO
VERACRUZ,ACAJETE	0.008	VERACRUZ,ISLA
VERACRUZ,ACAJETE	0.027	MICHOACAN,CARACUARO
VERACRUZ,ACAJETE	0.008	JALISCO,QUITUPAN
VERACRUZ,ACAJETE	0.011	OAXACA,SANTA,MARIA,HUATULCO
VERACRUZ,ACAJETE	0.008	MICHOACAN,LAGUNILLAS
VERACRUZ,ACAJETE	0.008	MICHOACAN,TANGAMANDAPIO
SONORA,NAVOJOA	0.012	SONORA,ARIZPE
MICHOACAN,SAN,LUCAS	0.050	SONORA,ARIZPE
MICHOACAN,SAN,LUCAS	0.007	DISTRITO,FEDERAL,AZCAPOTZALCO
MICHOACAN,SAN,LUCAS	0.015	MICHOACAN,CARACUARO
MICHOACAN,SAN,LUCAS	0.007	OAXACA,SANTA,MARIA,HUATULCO
CHIAPAS,SUCHIATE	0.012	SONORA,ARIZPE
MICHOACAN,AGUILILLA	0.012	SONORA,ARIZPE
MEXICO,TOLUCA	0.012	SONORA,ARIZPE
DURANGO,MEZQUITAL	0.025	SONORA,ARIZPE
DURANGO,MEZQUITAL	0.008	MICHOACAN,CARACUARO
GUERRERO,TLAPA,DE,COMONFORT	0.012	SONORA,ARIZPE
SONORA,ARIZPE	0.012	DISTRITO,FEDERAL,IZTACALCO
SONORA,ARIZPE	0.012	CHIAPAS,COMITAN,DE,DOMINGUEZ
SONORA,ARIZPE	0.012	SONORA,ALTAR
SONORA,ARIZPE	0.037	DISTRITO,FEDERAL,AZCAPOTZALCO
SONORA,ARIZPE	0.012	GUANAJUATO,SALAMANCA
SONORA,ARIZPE	0.025	CHIAPAS,PALENQUE
SONORA,ARIZPE	0.025	MICHOACAN,TANHUATO
SONORA,ARIZPE	0.012	TABASCO,CUNDUACAN
SONORA,ARIZPE	0.012	MICHOACAN,HIDALGO
SONORA,ARIZPE	0.012	MICHOACAN,MARAVATIO
SONORA,ARIZPE	0.012	MICHOACAN,YURECUARO
SONORA,ARIZPE	0.025	VERACRUZ,ISLA
SONORA,ARIZPE	0.012	CHIHUAHUA,CHINIPAS
SONORA,ARIZPE	0.012	NAYARIT,ROSAMORADA
SONORA,ARIZPE	0.012	MEXICO,ACOLMAN
SONORA,ARIZPE	0.087	MICHOACAN,CARACUARO
SONORA,ARIZPE	0.012	GUANAJUATO,TARANDACUAO
SONORA,ARIZPE	0.025	JALISCO,QUITUPAN
SONORA,ARIZPE	0.037	OAXACA,SANTA,MARIA,HUATULCO
SONORA,ARIZPE	0.012	MEXICO,VILLA,GUERRERO
SONORA,ARIZPE	0.025	MICHOACAN,LAGUNILLAS
SONORA,ARIZPE	0.012	MICHOACAN,PUREPERO
SONORA,ARIZPE	0.012	TABASCO,NACAJUCA
SONORA,ARIZPE	0.025	MICHOACAN,TANGAMANDAPIO
SONORA,ARIZPE	0.012	GUERRERO,AZOYU
SONORA,ARIZPE	0.012	MEXICO,ZACUALPAN
SONORA,ARIZPE	0.012	VERACRUZ,AMATLAN,DE,LOS,REYES
SONORA,ARIZPE	0.012	MEXICO,RAYON
SONORA,ARIZPE	0.012	VERACRUZ,JAMAPA
DISTRITO,FEDERAL,AZCAPOTZALCO	0.011	MICHOACAN,CARACUARO
CHIAPAS,PALENQUE	0.008	MICHOACAN,CARACUARO
MICHOACAN,TANHUATO	0.008	MICHOACAN,CARACUARO
VERACRUZ,ISLA	0.008	MICHOACAN,CARACUARO
MICHOACAN,CARACUARO	0.008	JALISCO,QUITUPAN
MICHOACAN,CARACUARO	0.011	OAXACA,SANTA,MARIA,HUATULCO
MICHOACAN,CARACUARO	0.008	MICHOACAN,LAGUNILLAS
MICHOACAN,CARACUARO	0.008	MICHOACAN,TANGAMANDAPIO
