# Supplementary material for: Analysis of México’s Narco-War Network (2007–2011)
Source: PLoS One. 2015 May 18;10(5):e0126503. doi: 10.1371/journal.pone.0126503 (PMC4436224; doi:10.1371/journal.pone.0126503)
Supplement: S1 Compressed file — Each file contains all the correlations above certain threshold (indicated in the name of the file), during a particular month (also indicated in the name of the file). The file names have the value of θ followed by the number of the i th month, starting from January of 2007 until Sept. 2011. (ZIP) [file pone.0126503.s004.zip › Correlations_by_month/0.005__50.sif]

GUERRERO	ACAPULCO,DE,JUAREZ	0.010	TAMAULIPAS	VALLE,HERMOSO
GUERRERO	ACAPULCO,DE,JUAREZ	0.006	TAMAULIPAS	ABASOLO
COAHUILA	TORREON	0.016	DURANGO	DURANGO
COAHUILA	TORREON	0.007	SINALOA	CULIACAN
COAHUILA	TORREON	0.028	TAMAULIPAS	SAN,FERNANDO
CHIHUAHUA	CHIHUAHUA	0.012	DURANGO	DURANGO
CHIHUAHUA	CHIHUAHUA	0.005	SINALOA	CULIACAN
CHIHUAHUA	CHIHUAHUA	0.021	TAMAULIPAS	SAN,FERNANDO
NUEVO,LEON	MONTERREY	0.010	DURANGO	DURANGO
NUEVO,LEON	MONTERREY	0.018	TAMAULIPAS	SAN,FERNANDO
DURANGO	DURANGO	0.088	SINALOA	CULIACAN
DURANGO	DURANGO	0.351	TAMAULIPAS	SAN,FERNANDO
DURANGO	DURANGO	0.012	DURANGO	GOMEZ,PALACIO
DURANGO	DURANGO	0.008	MEXICO	ECATEPEC,DE,MORELOS
DURANGO	DURANGO	0.024	SINALOA	NAVOLATO
DURANGO	DURANGO	0.022	SINALOA	AHOME
DURANGO	DURANGO	0.032	GUERRERO	ZIHUATANEJO,DE,AZUETA
DURANGO	DURANGO	0.016	GUERRERO	TECPAN,DE,GALEANA
DURANGO	DURANGO	0.030	NUEVO,LEON	CADEREYTA,JIMENEZ
DURANGO	DURANGO	0.012	NUEVO,LEON	JUAREZ
DURANGO	DURANGO	0.010	SINALOA	SALVADOR,ALVARADO
DURANGO	DURANGO	0.020	TAMAULIPAS	REYNOSA
DURANGO	DURANGO	0.022	TAMAULIPAS	MIER
DURANGO	DURANGO	0.010	SINALOA	MOCORITO
DURANGO	DURANGO	0.010	CHIHUAHUA	MEOQUI
DURANGO	DURANGO	0.010	SINALOA	EL,FUERTE
DURANGO	DURANGO	0.010	CHIHUAHUA	CAMARGO
DURANGO	DURANGO	0.016	NUEVO,LEON	SANTA,CATARINA
DURANGO	DURANGO	0.016	SONORA	CAJEME
DURANGO	DURANGO	0.008	DISTRITO,FEDERAL	IZTAPALAPA
DURANGO	DURANGO	0.006	NAYARIT	XALISCO
DURANGO	DURANGO	0.006	MEXICO	TLALNEPANTLA,DE,BAZ
DURANGO	DURANGO	0.014	GUERRERO	TAXCO,DE,ALARCON
DURANGO	DURANGO	0.010	JALISCO	AYOTLAN
DURANGO	DURANGO	0.006	MORELOS	EMILIANO,ZAPATA
DURANGO	DURANGO	0.020	DURANGO	SANTIAGO,PAPASQUIARO
DURANGO	DURANGO	0.012	TAMAULIPAS	MIGUEL,ALEMAN
DURANGO	DURANGO	0.008	DURANGO	SAN,DIMAS
DURANGO	DURANGO	0.010	OAXACA	SAN,JUAN,BAUTISTA,TUXTEPEC
DURANGO	DURANGO	0.010	VERACRUZ	EL,HIGO
DURANGO	DURANGO	0.006	NUEVO,LEON	GENERAL,TERAN
DURANGO	DURANGO	0.008	MORELOS	CUAUTLA
DURANGO	DURANGO	0.008	NAYARIT	TECUALA
DURANGO	DURANGO	0.006	NAYARIT	ACAPONETA
DURANGO	DURANGO	0.010	TAMAULIPAS	EL,MANTE
DURANGO	DURANGO	0.006	CHIAPAS	TAPACHULA
DURANGO	DURANGO	0.016	MICHOACAN	COJUMATLAN,DE,REGULES
DURANGO	DURANGO	0.006	JALISCO	DEGOLLADO
DURANGO	DURANGO	0.006	MEXICO	VALLE,DE,BRAVO
DURANGO	DURANGO	0.006	TAMAULIPAS	CASAS
DURANGO	DURANGO	0.006	CHIAPAS	SUCHIATE
DURANGO	DURANGO	0.006	DURANGO	MEZQUITAL
DURANGO	DURANGO	0.006	HIDALGO	TULA,DE,ALLENDE
DURANGO	DURANGO	0.010	JALISCO	IXTLAHUACAN,DEL,RIO
DURANGO	DURANGO	0.006	MICHOACAN	CHURUMUCO
DURANGO	DURANGO	0.006	VERACRUZ	COSOLEACAQUE
DURANGO	DURANGO	0.008	JALISCO	CHIMALTITAN
DURANGO	DURANGO	0.012	NUEVO,LEON	LOS,ALDAMAS
DURANGO	DURANGO	0.008	CHIAPAS	REFORMA
DURANGO	DURANGO	0.006	GUANAJUATO	SANTA,CRUZ,DE,JUVENTINO,ROSAS
DURANGO	DURANGO	0.010	GUERRERO	COPANATOYAC
DURANGO	DURANGO	0.010	VERACRUZ	CARLOS,A.,CARRILLO
DURANGO	DURANGO	0.008	CHIHUAHUA	SATEVO
DURANGO	DURANGO	0.006	JALISCO	SAN,MIGUEL,EL,ALTO
DURANGO	DURANGO	0.006	MEXICO	NOPALTEPEC
DURANGO	DURANGO	0.006	SAN,LUIS,POTOSI	VILLA,JUAREZ
DURANGO	DURANGO	0.006	ZACATECAS	NOCHISTLAN,DE,MEJIA
SINALOA	CULIACAN	0.156	TAMAULIPAS	SAN,FERNANDO
SINALOA	CULIACAN	0.005	DURANGO	GOMEZ,PALACIO
SINALOA	CULIACAN	0.011	SINALOA	NAVOLATO
SINALOA	CULIACAN	0.010	SINALOA	AHOME
SINALOA	CULIACAN	0.014	GUERRERO	ZIHUATANEJO,DE,AZUETA
SINALOA	CULIACAN	0.007	GUERRERO	TECPAN,DE,GALEANA
SINALOA	CULIACAN	0.013	NUEVO,LEON	CADEREYTA,JIMENEZ
SINALOA	CULIACAN	0.005	NUEVO,LEON	JUAREZ
SINALOA	CULIACAN	0.009	TAMAULIPAS	REYNOSA
SINALOA	CULIACAN	0.010	TAMAULIPAS	MIER
SINALOA	CULIACAN	0.007	NUEVO,LEON	SANTA,CATARINA
SINALOA	CULIACAN	0.007	SONORA	CAJEME
SINALOA	CULIACAN	0.006	GUERRERO	TAXCO,DE,ALARCON
SINALOA	CULIACAN	0.009	DURANGO	SANTIAGO,PAPASQUIARO
SINALOA	CULIACAN	0.005	TAMAULIPAS	MIGUEL,ALEMAN
SINALOA	CULIACAN	0.007	MICHOACAN	COJUMATLAN,DE,REGULES
SINALOA	CULIACAN	0.005	NUEVO,LEON	LOS,ALDAMAS
TAMAULIPAS	SAN,FERNANDO	0.007	TAMAULIPAS	NUEVO,LAREDO
TAMAULIPAS	SAN,FERNANDO	0.021	DURANGO	GOMEZ,PALACIO
TAMAULIPAS	SAN,FERNANDO	0.014	MEXICO	ECATEPEC,DE,MORELOS
TAMAULIPAS	SAN,FERNANDO	0.043	SINALOA	NAVOLATO
TAMAULIPAS	SAN,FERNANDO	0.007	MICHOACAN	MORELIA
TAMAULIPAS	SAN,FERNANDO	0.039	SINALOA	AHOME
TAMAULIPAS	SAN,FERNANDO	0.057	GUERRERO	ZIHUATANEJO,DE,AZUETA
TAMAULIPAS	SAN,FERNANDO	0.028	GUERRERO	TECPAN,DE,GALEANA
TAMAULIPAS	SAN,FERNANDO	0.053	NUEVO,LEON	CADEREYTA,JIMENEZ
TAMAULIPAS	SAN,FERNANDO	0.021	NUEVO,LEON	JUAREZ
TAMAULIPAS	SAN,FERNANDO	0.007	GUERRERO	COYUCA,DE,CATALAN
TAMAULIPAS	SAN,FERNANDO	0.018	SINALOA	SALVADOR,ALVARADO
TAMAULIPAS	SAN,FERNANDO	0.035	TAMAULIPAS	REYNOSA
TAMAULIPAS	SAN,FERNANDO	0.039	TAMAULIPAS	MIER
TAMAULIPAS	SAN,FERNANDO	0.007	MEXICO	NAUCALPAN,DE,JUAREZ
TAMAULIPAS	SAN,FERNANDO	0.018	SINALOA	MOCORITO
TAMAULIPAS	SAN,FERNANDO	0.007	NUEVO,LEON	SANTIAGO
TAMAULIPAS	SAN,FERNANDO	0.018	CHIHUAHUA	MEOQUI
TAMAULIPAS	SAN,FERNANDO	0.018	SINALOA	EL,FUERTE
TAMAULIPAS	SAN,FERNANDO	0.018	CHIHUAHUA	CAMARGO
TAMAULIPAS	SAN,FERNANDO	0.028	NUEVO,LEON	SANTA,CATARINA
TAMAULIPAS	SAN,FERNANDO	0.028	SONORA	CAJEME
TAMAULIPAS	SAN,FERNANDO	0.007	CHIHUAHUA	GUADALUPE,Y,CALVO
TAMAULIPAS	SAN,FERNANDO	0.014	DISTRITO,FEDERAL	IZTAPALAPA
TAMAULIPAS	SAN,FERNANDO	0.011	NAYARIT	XALISCO
TAMAULIPAS	SAN,FERNANDO	0.011	MEXICO	TLALNEPANTLA,DE,BAZ
TAMAULIPAS	SAN,FERNANDO	0.025	GUERRERO	TAXCO,DE,ALARCON
TAMAULIPAS	SAN,FERNANDO	0.018	JALISCO	AYOTLAN
TAMAULIPAS	SAN,FERNANDO	0.011	MORELOS	EMILIANO,ZAPATA
TAMAULIPAS	SAN,FERNANDO	0.035	DURANGO	SANTIAGO,PAPASQUIARO
TAMAULIPAS	SAN,FERNANDO	0.021	TAMAULIPAS	MIGUEL,ALEMAN
TAMAULIPAS	SAN,FERNANDO	0.007	GUERRERO	AJUCHITLAN,DEL,PROGRESO
TAMAULIPAS	SAN,FERNANDO	0.007	CHIHUAHUA	ASCENSION
TAMAULIPAS	SAN,FERNANDO	0.014	DURANGO	SAN,DIMAS
TAMAULIPAS	SAN,FERNANDO	0.018	OAXACA	SAN,JUAN,BAUTISTA,TUXTEPEC
TAMAULIPAS	SAN,FERNANDO	0.018	VERACRUZ	EL,HIGO
TAMAULIPAS	SAN,FERNANDO	0.011	NUEVO,LEON	GENERAL,TERAN
TAMAULIPAS	SAN,FERNANDO	0.014	MORELOS	CUAUTLA
TAMAULIPAS	SAN,FERNANDO	0.014	NAYARIT	TECUALA
TAMAULIPAS	SAN,FERNANDO	0.011	NAYARIT	ACAPONETA
TAMAULIPAS	SAN,FERNANDO	0.018	TAMAULIPAS	EL,MANTE
TAMAULIPAS	SAN,FERNANDO	0.007	ZACATECAS	ZACATECAS
TAMAULIPAS	SAN,FERNANDO	0.007	MEXICO	NICOLAS,ROMERO
TAMAULIPAS	SAN,FERNANDO	0.007	MICHOACAN	ZAMORA
TAMAULIPAS	SAN,FERNANDO	0.007	SONORA	CABORCA
TAMAULIPAS	SAN,FERNANDO	0.007	CHIHUAHUA	BALLEZA
TAMAULIPAS	SAN,FERNANDO	0.011	CHIAPAS	TAPACHULA
TAMAULIPAS	SAN,FERNANDO	0.007	GUERRERO	CUAJINICUILAPA
TAMAULIPAS	SAN,FERNANDO	0.028	MICHOACAN	COJUMATLAN,DE,REGULES
TAMAULIPAS	SAN,FERNANDO	0.007	GUANAJUATO	ACAMBARO
TAMAULIPAS	SAN,FERNANDO	0.007	SONORA	PUERTO,PEÑASCO
TAMAULIPAS	SAN,FERNANDO	0.011	JALISCO	DEGOLLADO
TAMAULIPAS	SAN,FERNANDO	0.011	MEXICO	VALLE,DE,BRAVO
TAMAULIPAS	SAN,FERNANDO	0.011	TAMAULIPAS	CASAS
TAMAULIPAS	SAN,FERNANDO	0.011	CHIAPAS	SUCHIATE
TAMAULIPAS	SAN,FERNANDO	0.011	DURANGO	MEZQUITAL
TAMAULIPAS	SAN,FERNANDO	0.011	HIDALGO	TULA,DE,ALLENDE
TAMAULIPAS	SAN,FERNANDO	0.018	JALISCO	IXTLAHUACAN,DEL,RIO
TAMAULIPAS	SAN,FERNANDO	0.011	MICHOACAN	CHURUMUCO
TAMAULIPAS	SAN,FERNANDO	0.007	MICHOACAN	VISTA,HERMOSA
TAMAULIPAS	SAN,FERNANDO	0.007	PUEBLA	PUEBLA
TAMAULIPAS	SAN,FERNANDO	0.011	VERACRUZ	COSOLEACAQUE
TAMAULIPAS	SAN,FERNANDO	0.007	CHIHUAHUA	LA,CRUZ
TAMAULIPAS	SAN,FERNANDO	0.007	DURANGO	PUEBLO,NUEVO
TAMAULIPAS	SAN,FERNANDO	0.007	GUANAJUATO	IRAPUATO
TAMAULIPAS	SAN,FERNANDO	0.014	JALISCO	CHIMALTITAN
TAMAULIPAS	SAN,FERNANDO	0.007	MICHOACAN	TANHUATO
TAMAULIPAS	SAN,FERNANDO	0.021	NUEVO,LEON	LOS,ALDAMAS
TAMAULIPAS	SAN,FERNANDO	0.014	CHIAPAS	REFORMA
TAMAULIPAS	SAN,FERNANDO	0.007	CHIHUAHUA	ALDAMA
TAMAULIPAS	SAN,FERNANDO	0.011	GUANAJUATO	SANTA,CRUZ,DE,JUVENTINO,ROSAS
TAMAULIPAS	SAN,FERNANDO	0.018	GUERRERO	COPANATOYAC
TAMAULIPAS	SAN,FERNANDO	0.007	JALISCO	PIHUAMO
TAMAULIPAS	SAN,FERNANDO	0.007	JALISCO	ZAPOTLAN,EL,GRANDE
TAMAULIPAS	SAN,FERNANDO	0.007	MEXICO	TECAMAC
TAMAULIPAS	SAN,FERNANDO	0.007	QUERETARO	QUERETARO
TAMAULIPAS	SAN,FERNANDO	0.007	SINALOA	CONCORDIA
TAMAULIPAS	SAN,FERNANDO	0.007	SONORA	CUCURPE
TAMAULIPAS	SAN,FERNANDO	0.007	TAMAULIPAS	JIMENEZ
TAMAULIPAS	SAN,FERNANDO	0.018	VERACRUZ	CARLOS,A.,CARRILLO
TAMAULIPAS	SAN,FERNANDO	0.007	CHIHUAHUA	CHINIPAS
TAMAULIPAS	SAN,FERNANDO	0.014	CHIHUAHUA	SATEVO
TAMAULIPAS	SAN,FERNANDO	0.011	JALISCO	SAN,MIGUEL,EL,ALTO
TAMAULIPAS	SAN,FERNANDO	0.007	DURANGO	NOMBRE,DE,DIOS
TAMAULIPAS	SAN,FERNANDO	0.007	GUERRERO	JUAN,R.,ESCUDERO
TAMAULIPAS	SAN,FERNANDO	0.011	MEXICO	NOPALTEPEC
TAMAULIPAS	SAN,FERNANDO	0.007	OAXACA	SANTA,MARIA,ZACATEPEC
TAMAULIPAS	SAN,FERNANDO	0.011	SAN,LUIS,POTOSI	VILLA,JUAREZ
TAMAULIPAS	SAN,FERNANDO	0.011	ZACATECAS	NOCHISTLAN,DE,MEJIA
TAMAULIPAS	SAN,FERNANDO	0.007	JALISCO	QUITUPAN
TAMAULIPAS	SAN,FERNANDO	0.007	MEXICO	COATEPEC,HARINAS
TAMAULIPAS	SAN,FERNANDO	0.007	MEXICO	JALTENCO
TAMAULIPAS	SAN,FERNANDO	0.007	MEXICO	NEXTLALPAN
TAMAULIPAS	SAN,FERNANDO	0.007	SAN,LUIS,POTOSI	TANCANHUITZ
TAMAULIPAS	SAN,FERNANDO	0.007	TAMAULIPAS	XICOTENCATL
NAYARIT	TEPIC	0.007	TAMAULIPAS	VALLE,HERMOSO
SINALOA	MAZATLAN	0.006	TAMAULIPAS	VALLE,HERMOSO
TAMAULIPAS	VALLE,HERMOSO	0.006	JALISCO	GUADALAJARA
TAMAULIPAS	VALLE,HERMOSO	0.006	SINALOA	GUASAVE
TAMAULIPAS	VALLE,HERMOSO	0.008	COAHUILA	SALTILLO
TAMAULIPAS	VALLE,HERMOSO	0.006	SONORA	NOGALES
TAMAULIPAS	VALLE,HERMOSO	0.008	TAMAULIPAS	VICTORIA
TAMAULIPAS	VALLE,HERMOSO	0.006	JALISCO	TLAQUEPAQUE
TAMAULIPAS	VALLE,HERMOSO	0.008	MICHOACAN	APATZINGAN
TAMAULIPAS	VALLE,HERMOSO	0.006	MORELOS	TEMIXCO
TAMAULIPAS	VALLE,HERMOSO	0.010	SONORA	GENERAL,PLUTARCO,ELIAS,CALLES
TAMAULIPAS	VALLE,HERMOSO	0.014	TAMAULIPAS	ABASOLO
TAMAULIPAS	VALLE,HERMOSO	0.006	GUERRERO	SAN,MIGUEL,TOTOLAPAN
TAMAULIPAS	VALLE,HERMOSO	0.006	SONORA	AGUA,PRIETA
TAMAULIPAS	VALLE,HERMOSO	0.006	TAMAULIPAS	RIO,BRAVO
TAMAULIPAS	VALLE,HERMOSO	0.006	ZACATECAS	SOMBRERETE
SONORA	GENERAL,PLUTARCO,ELIAS,CALLES	0.006	TAMAULIPAS	ABASOLO
