# Supplementary material for: Analysis of México’s Narco-War Network (2007–2011)
Source: PLoS One. 2015 May 18;10(5):e0126503. doi: 10.1371/journal.pone.0126503 (PMC4436224; doi:10.1371/journal.pone.0126503)
Supplement: S1 Compressed file — Each file contains all the correlations above certain threshold (indicated in the name of the file), during a particular month (also indicated in the name of the file). The file names have the value of θ followed by the number of the i th month, starting from January of 2007 until Sept. 2011. (ZIP) [file pone.0126503.s004.zip › Correlations_by_month/0.005__51.sif]

CHIHUAHUA	JUAREZ	0.008	CHIHUAHUA	CHIHUAHUA
CHIHUAHUA	JUAREZ	0.026	SINALOA	CULIACAN
CHIHUAHUA	JUAREZ	0.113	TAMAULIPAS	SAN,FERNANDO
CHIHUAHUA	JUAREZ	0.012	NAYARIT	TEPIC
CHIHUAHUA	JUAREZ	0.012	TAMAULIPAS	NUEVO,LAREDO
CHIHUAHUA	JUAREZ	0.010	SINALOA	AHOME
CHIHUAHUA	JUAREZ	0.006	NUEVO,LEON	CADEREYTA,JIMENEZ
CHIHUAHUA	JUAREZ	0.005	SONORA	CAJEME
CHIHUAHUA	JUAREZ	0.006	DURANGO	SANTIAGO,PAPASQUIARO
CHIHUAHUA	JUAREZ	0.008	VERACRUZ	EL,HIGO
COAHUILA	TORREON	0.021	DURANGO	DURANGO
COAHUILA	TORREON	0.008	NUEVO,LEON	GUADALUPE
COAHUILA	TORREON	0.008	NUEVO,LEON	APODACA
COAHUILA	TORREON	0.011	NAYARIT	RUIZ
CHIHUAHUA	CHIHUAHUA	0.012	SINALOA	CULIACAN
CHIHUAHUA	CHIHUAHUA	0.051	TAMAULIPAS	SAN,FERNANDO
CHIHUAHUA	CHIHUAHUA	0.005	NAYARIT	TEPIC
CHIHUAHUA	CHIHUAHUA	0.005	TAMAULIPAS	NUEVO,LAREDO
NUEVO,LEON	MONTERREY	0.017	DURANGO	DURANGO
NUEVO,LEON	MONTERREY	0.006	NUEVO,LEON	GUADALUPE
NUEVO,LEON	MONTERREY	0.007	NUEVO,LEON	APODACA
NUEVO,LEON	MONTERREY	0.009	NAYARIT	RUIZ
DURANGO	DURANGO	0.033	NUEVO,LEON	GUADALUPE
DURANGO	DURANGO	0.006	TAMAULIPAS	VALLE,HERMOSO
DURANGO	DURANGO	0.007	VERACRUZ	BOCA,DEL,RIO
DURANGO	DURANGO	0.011	GUERRERO	ZIHUATANEJO,DE,AZUETA
DURANGO	DURANGO	0.036	NUEVO,LEON	APODACA
DURANGO	DURANGO	0.006	GUERRERO	TECPAN,DE,GALEANA
DURANGO	DURANGO	0.006	TAMAULIPAS	TAMPICO
DURANGO	DURANGO	0.006	SAN,LUIS,POTOSI	SAN,LUIS,POTOSI
DURANGO	DURANGO	0.010	COAHUILA	SALTILLO
DURANGO	DURANGO	0.006	TAMAULIPAS	VICTORIA
DURANGO	DURANGO	0.021	TAMAULIPAS	HIDALGO
DURANGO	DURANGO	0.006	GUERRERO	CHILPANCINGO,DE,LOS,BRAVO
DURANGO	DURANGO	0.006	GUERRERO	ATOYAC,DE,ALVAREZ
DURANGO	DURANGO	0.045	NAYARIT	RUIZ
DURANGO	DURANGO	0.007	GUERRERO	IGUALA,DE,LA,INDEPENDENCIA
DURANGO	DURANGO	0.010	TABASCO	CARDENAS
DURANGO	DURANGO	0.018	TAMAULIPAS	GUERRERO
DURANGO	DURANGO	0.006	QUINTANA,ROO	BENITO,JUAREZ
DURANGO	DURANGO	0.010	GUANAJUATO	CELAYA
DURANGO	DURANGO	0.011	MICHOACAN	YURECUARO
DURANGO	DURANGO	0.009	GUERRERO	PUNGARABATO
DURANGO	DURANGO	0.009	SINALOA	CHOIX
DURANGO	DURANGO	0.010	NUEVO,LEON	LINARES
DURANGO	DURANGO	0.006	MEXICO	CUAUTITLAN,IZCALLI
DURANGO	DURANGO	0.007	NUEVO,LEON	MONTEMORELOS
DURANGO	DURANGO	0.006	DISTRITO,FEDERAL	GUSTAVO,A.,MADERO
DURANGO	DURANGO	0.006	DURANGO	SAN,DIMAS
DURANGO	DURANGO	0.006	SINALOA	SAN,IGNACIO
DURANGO	DURANGO	0.007	TAMAULIPAS	GONZALEZ
DURANGO	DURANGO	0.009	JALISCO	ATOTONILCO,EL,ALTO
DURANGO	DURANGO	0.021	JALISCO	JILOTLAN,DE,LOS,DOLORES
DURANGO	DURANGO	0.007	MICHOACAN	TACAMBARO
DURANGO	DURANGO	0.018	ZACATECAS	BENITO,JUAREZ
DURANGO	DURANGO	0.006	CHIHUAHUA	BALLEZA
DURANGO	DURANGO	0.006	CHIHUAHUA	URUACHI
DURANGO	DURANGO	0.006	GUERRERO	AYUTLA,DE,LOS,LIBRES
DURANGO	DURANGO	0.010	MICHOACAN	AQUILA
DURANGO	DURANGO	0.009	SAN,LUIS,POTOSI	EBANO
DURANGO	DURANGO	0.009	TAMAULIPAS	GUSTAVO,DIAZ,ORDAZ
DURANGO	DURANGO	0.007	DURANGO	CONETO,DE,COMONFORT
DURANGO	DURANGO	0.007	JALISCO	TAMAZULA,DE,GORDIANO
DURANGO	DURANGO	0.006	MEXICO	COYOTEPEC
DURANGO	DURANGO	0.006	TAMAULIPAS	CAMARGO
SINALOA	CULIACAN	0.160	TAMAULIPAS	SAN,FERNANDO
SINALOA	CULIACAN	0.016	NAYARIT	TEPIC
SINALOA	CULIACAN	0.005	VERACRUZ	VERACRUZ
SINALOA	CULIACAN	0.016	TAMAULIPAS	NUEVO,LAREDO
SINALOA	CULIACAN	0.015	SINALOA	AHOME
SINALOA	CULIACAN	0.009	NUEVO,LEON	CADEREYTA,JIMENEZ
SINALOA	CULIACAN	0.005	TAMAULIPAS	MIER
SINALOA	CULIACAN	0.006	NUEVO,LEON	SANTA,CATARINA
SINALOA	CULIACAN	0.007	SONORA	CAJEME
SINALOA	CULIACAN	0.009	DURANGO	SANTIAGO,PAPASQUIARO
SINALOA	CULIACAN	0.011	VERACRUZ	EL,HIGO
SINALOA	CULIACAN	0.006	MICHOACAN	COJUMATLAN,DE,REGULES
SINALOA	CULIACAN	0.005	NUEVO,LEON	LOS,ALDAMAS
TAMAULIPAS	SAN,FERNANDO	0.070	NAYARIT	TEPIC
TAMAULIPAS	SAN,FERNANDO	0.020	SINALOA	MAZATLAN
TAMAULIPAS	SAN,FERNANDO	0.023	VERACRUZ	VERACRUZ
TAMAULIPAS	SAN,FERNANDO	0.070	TAMAULIPAS	NUEVO,LAREDO
TAMAULIPAS	SAN,FERNANDO	0.012	DURANGO	GOMEZ,PALACIO
TAMAULIPAS	SAN,FERNANDO	0.008	MEXICO	ECATEPEC,DE,MORELOS
TAMAULIPAS	SAN,FERNANDO	0.020	SINALOA	NAVOLATO
TAMAULIPAS	SAN,FERNANDO	0.063	SINALOA	AHOME
TAMAULIPAS	SAN,FERNANDO	0.008	CHIHUAHUA	HIDALGO,DEL,PARRAL
TAMAULIPAS	SAN,FERNANDO	0.039	NUEVO,LEON	CADEREYTA,JIMENEZ
TAMAULIPAS	SAN,FERNANDO	0.020	SINALOA	GUASAVE
TAMAULIPAS	SAN,FERNANDO	0.008	MORELOS	CUERNAVACA
TAMAULIPAS	SAN,FERNANDO	0.020	TAMAULIPAS	REYNOSA
TAMAULIPAS	SAN,FERNANDO	0.023	TAMAULIPAS	MIER
TAMAULIPAS	SAN,FERNANDO	0.012	MEXICO	NAUCALPAN,DE,JUAREZ
TAMAULIPAS	SAN,FERNANDO	0.016	SONORA	NOGALES
TAMAULIPAS	SAN,FERNANDO	0.012	SINALOA	MOCORITO
TAMAULIPAS	SAN,FERNANDO	0.008	NUEVO,LEON	SANTIAGO
TAMAULIPAS	SAN,FERNANDO	0.020	CHIHUAHUA	MEOQUI
TAMAULIPAS	SAN,FERNANDO	0.020	SINALOA	EL,FUERTE
TAMAULIPAS	SAN,FERNANDO	0.008	MEXICO	IXTAPALUCA
TAMAULIPAS	SAN,FERNANDO	0.016	DURANGO	LERDO
TAMAULIPAS	SAN,FERNANDO	0.027	NUEVO,LEON	SANTA,CATARINA
TAMAULIPAS	SAN,FERNANDO	0.031	SONORA	CAJEME
TAMAULIPAS	SAN,FERNANDO	0.008	CHIHUAHUA	ROSALES
TAMAULIPAS	SAN,FERNANDO	0.012	DISTRITO,FEDERAL	IZTAPALAPA
TAMAULIPAS	SAN,FERNANDO	0.012	NAYARIT	XALISCO
TAMAULIPAS	SAN,FERNANDO	0.020	SINALOA	ANGOSTURA
TAMAULIPAS	SAN,FERNANDO	0.008	JALISCO	PUERTO,VALLARTA
TAMAULIPAS	SAN,FERNANDO	0.020	JALISCO	AYOTLAN
TAMAULIPAS	SAN,FERNANDO	0.012	MORELOS	EMILIANO,ZAPATA
TAMAULIPAS	SAN,FERNANDO	0.039	DURANGO	SANTIAGO,PAPASQUIARO
TAMAULIPAS	SAN,FERNANDO	0.020	GUERRERO	PETATLAN
TAMAULIPAS	SAN,FERNANDO	0.008	JALISCO	TONALA
TAMAULIPAS	SAN,FERNANDO	0.008	GUANAJUATO	LEON
TAMAULIPAS	SAN,FERNANDO	0.012	CHIHUAHUA	ASCENSION
TAMAULIPAS	SAN,FERNANDO	0.008	GUERRERO	GENERAL,HELIODORO,CASTILLO
TAMAULIPAS	SAN,FERNANDO	0.008	OAXACA	SAN,JUAN,BAUTISTA,TUXTEPEC
TAMAULIPAS	SAN,FERNANDO	0.047	VERACRUZ	EL,HIGO
TAMAULIPAS	SAN,FERNANDO	0.008	DISTRITO,FEDERAL	CUAUHTEMOC
TAMAULIPAS	SAN,FERNANDO	0.012	NUEVO,LEON	GENERAL,TERAN
TAMAULIPAS	SAN,FERNANDO	0.016	MORELOS	CUAUTLA
TAMAULIPAS	SAN,FERNANDO	0.016	NAYARIT	TECUALA
TAMAULIPAS	SAN,FERNANDO	0.012	MEXICO	TLALMANALCO
TAMAULIPAS	SAN,FERNANDO	0.008	ZACATECAS	ZACATECAS
TAMAULIPAS	SAN,FERNANDO	0.008	MEXICO	NICOLAS,ROMERO
TAMAULIPAS	SAN,FERNANDO	0.016	MICHOACAN	ZAMORA
TAMAULIPAS	SAN,FERNANDO	0.008	SONORA	CABORCA
TAMAULIPAS	SAN,FERNANDO	0.008	CHIAPAS	TAPACHULA
TAMAULIPAS	SAN,FERNANDO	0.027	MICHOACAN	COJUMATLAN,DE,REGULES
TAMAULIPAS	SAN,FERNANDO	0.008	GUANAJUATO	ACAMBARO
TAMAULIPAS	SAN,FERNANDO	0.012	SONORA	PUERTO,PEÑASCO
TAMAULIPAS	SAN,FERNANDO	0.012	COAHUILA	RAMOS,ARIZPE
TAMAULIPAS	SAN,FERNANDO	0.008	CHIHUAHUA	NUEVO,CASAS,GRANDES
TAMAULIPAS	SAN,FERNANDO	0.012	JALISCO	DEGOLLADO
TAMAULIPAS	SAN,FERNANDO	0.012	MEXICO	VALLE,DE,BRAVO
TAMAULIPAS	SAN,FERNANDO	0.012	TAMAULIPAS	CASAS
TAMAULIPAS	SAN,FERNANDO	0.008	CHIAPAS	SUCHIATE
TAMAULIPAS	SAN,FERNANDO	0.020	HIDALGO	TULA,DE,ALLENDE
TAMAULIPAS	SAN,FERNANDO	0.020	JALISCO	IXTLAHUACAN,DEL,RIO
TAMAULIPAS	SAN,FERNANDO	0.008	MEXICO	ZUMPANGO
TAMAULIPAS	SAN,FERNANDO	0.012	MICHOACAN	CHURUMUCO
TAMAULIPAS	SAN,FERNANDO	0.008	PUEBLA	PUEBLA
TAMAULIPAS	SAN,FERNANDO	0.016	VERACRUZ	COSOLEACAQUE
TAMAULIPAS	SAN,FERNANDO	0.008	CHIHUAHUA	LA,CRUZ
TAMAULIPAS	SAN,FERNANDO	0.008	DURANGO	PUEBLO,NUEVO
TAMAULIPAS	SAN,FERNANDO	0.012	GUANAJUATO	IRAPUATO
TAMAULIPAS	SAN,FERNANDO	0.016	JALISCO	CHIMALTITAN
TAMAULIPAS	SAN,FERNANDO	0.023	NUEVO,LEON	LOS,ALDAMAS
TAMAULIPAS	SAN,FERNANDO	0.012	VERACRUZ	TRES,VALLES
TAMAULIPAS	SAN,FERNANDO	0.016	CHIAPAS	REFORMA
TAMAULIPAS	SAN,FERNANDO	0.008	CHIHUAHUA	ALDAMA
TAMAULIPAS	SAN,FERNANDO	0.012	DURANGO	MAPIMI
TAMAULIPAS	SAN,FERNANDO	0.008	DURANGO	OCAMPO
TAMAULIPAS	SAN,FERNANDO	0.008	GUANAJUATO	JERECUARO
TAMAULIPAS	SAN,FERNANDO	0.012	GUANAJUATO	SANTA,CRUZ,DE,JUVENTINO,ROSAS
TAMAULIPAS	SAN,FERNANDO	0.020	GUERRERO	COPANATOYAC
TAMAULIPAS	SAN,FERNANDO	0.008	JALISCO	PIHUAMO
TAMAULIPAS	SAN,FERNANDO	0.008	MEXICO	TECAMAC
TAMAULIPAS	SAN,FERNANDO	0.008	MICHOACAN	CHARO
TAMAULIPAS	SAN,FERNANDO	0.008	SONORA	CUCURPE
TAMAULIPAS	SAN,FERNANDO	0.008	TAMAULIPAS	JIMENEZ
TAMAULIPAS	SAN,FERNANDO	0.020	VERACRUZ	CARLOS,A.,CARRILLO
TAMAULIPAS	SAN,FERNANDO	0.008	CHIHUAHUA	CHINIPAS
TAMAULIPAS	SAN,FERNANDO	0.016	CHIHUAHUA	SATEVO
TAMAULIPAS	SAN,FERNANDO	0.012	JALISCO	SAN,MIGUEL,EL,ALTO
TAMAULIPAS	SAN,FERNANDO	0.008	GUERRERO	JUAN,R.,ESCUDERO
TAMAULIPAS	SAN,FERNANDO	0.012	MEXICO	NOPALTEPEC
TAMAULIPAS	SAN,FERNANDO	0.008	OAXACA	SANTA,MARIA,ZACATEPEC
TAMAULIPAS	SAN,FERNANDO	0.012	SAN,LUIS,POTOSI	VILLA,JUAREZ
TAMAULIPAS	SAN,FERNANDO	0.012	ZACATECAS	NOCHISTLAN,DE,MEJIA
TAMAULIPAS	SAN,FERNANDO	0.008	JALISCO	QUITUPAN
TAMAULIPAS	SAN,FERNANDO	0.008	MEXICO	COATEPEC,HARINAS
TAMAULIPAS	SAN,FERNANDO	0.008	MEXICO	JALTENCO
TAMAULIPAS	SAN,FERNANDO	0.008	MEXICO	NEXTLALPAN
TAMAULIPAS	SAN,FERNANDO	0.008	SAN,LUIS,POTOSI	TANCANHUITZ
TAMAULIPAS	SAN,FERNANDO	0.008	TAMAULIPAS	XICOTENCATL
NAYARIT	TEPIC	0.007	TAMAULIPAS	NUEVO,LAREDO
NAYARIT	TEPIC	0.006	SINALOA	AHOME
TAMAULIPAS	NUEVO,LAREDO	0.006	SINALOA	AHOME
NUEVO,LEON	GUADALUPE	0.013	NUEVO,LEON	APODACA
NUEVO,LEON	GUADALUPE	0.008	TAMAULIPAS	HIDALGO
NUEVO,LEON	GUADALUPE	0.016	NAYARIT	RUIZ
NUEVO,LEON	GUADALUPE	0.007	TAMAULIPAS	GUERRERO
NUEVO,LEON	GUADALUPE	0.008	JALISCO	JILOTLAN,DE,LOS,DOLORES
NUEVO,LEON	GUADALUPE	0.007	ZACATECAS	BENITO,JUAREZ
GUERRERO	ZIHUATANEJO,DE,AZUETA	0.006	NAYARIT	RUIZ
NUEVO,LEON	APODACA	0.008	TAMAULIPAS	HIDALGO
NUEVO,LEON	APODACA	0.018	NAYARIT	RUIZ
NUEVO,LEON	APODACA	0.007	TAMAULIPAS	GUERRERO
NUEVO,LEON	APODACA	0.008	JALISCO	JILOTLAN,DE,LOS,DOLORES
NUEVO,LEON	APODACA	0.007	ZACATECAS	BENITO,JUAREZ
TAMAULIPAS	HIDALGO	0.011	NAYARIT	RUIZ
NAYARIT	RUIZ	0.009	TAMAULIPAS	GUERRERO
NAYARIT	RUIZ	0.006	MICHOACAN	YURECUARO
NAYARIT	RUIZ	0.011	JALISCO	JILOTLAN,DE,LOS,DOLORES
NAYARIT	RUIZ	0.009	ZACATECAS	BENITO,JUAREZ
