# Supplementary material for: Analysis of México’s Narco-War Network (2007–2011)
Source: PLoS One. 2015 May 18;10(5):e0126503. doi: 10.1371/journal.pone.0126503 (PMC4436224; doi:10.1371/journal.pone.0126503)
Supplement: S1 Compressed file — Each file contains all the correlations above certain threshold (indicated in the name of the file), during a particular month (also indicated in the name of the file). The file names have the value of θ followed by the number of the i th month, starting from January of 2007 until Sept. 2011. (ZIP) [file pone.0126503.s004.zip › Correlations_by_month/0.005__52.sif]

CHIHUAHUA	JUAREZ	0.023	COAHUILA	TORREON
CHIHUAHUA	JUAREZ	0.014	NUEVO,LEON	MONTERREY
CHIHUAHUA	JUAREZ	0.005	SINALOA	CULIACAN
CHIHUAHUA	JUAREZ	0.006	NAYARIT	TEPIC
CHIHUAHUA	JUAREZ	0.014	VERACRUZ	VERACRUZ
CHIHUAHUA	JUAREZ	0.007	JALISCO	ZAPOPAN
CHIHUAHUA	JUAREZ	0.009	MICHOACAN	MORELIA
CHIHUAHUA	JUAREZ	0.007	SINALOA	AHOME
CHIHUAHUA	JUAREZ	0.013	VERACRUZ	PANUCO
CHIHUAHUA	JUAREZ	0.006	SINALOA	EL,FUERTE
CHIHUAHUA	JUAREZ	0.007	MEXICO	IXTAPALUCA
CHIHUAHUA	JUAREZ	0.007	MICHOACAN	LAZARO,CARDENAS
CHIHUAHUA	JUAREZ	0.008	VERACRUZ	XALAPA
CHIHUAHUA	JUAREZ	0.007	VERACRUZ	PUEBLO,VIEJO
CHIHUAHUA	JUAREZ	0.005	GUANAJUATO	LEON
CHIHUAHUA	JUAREZ	0.005	NUEVO,LEON	GENERAL,TERAN
CHIHUAHUA	JUAREZ	0.006	MICHOACAN	PARACHO
CHIHUAHUA	JUAREZ	0.006	DURANGO	CANATLAN
CHIHUAHUA	JUAREZ	0.006	CHIHUAHUA	MORIS
GUERRERO	ACAPULCO,DE,JUAREZ	0.043	DURANGO	DURANGO
GUERRERO	ACAPULCO,DE,JUAREZ	0.008	NAYARIT	RUIZ
COAHUILA	TORREON	0.018	NUEVO,LEON	MONTERREY
COAHUILA	TORREON	0.007	SINALOA	CULIACAN
COAHUILA	TORREON	0.008	NAYARIT	TEPIC
COAHUILA	TORREON	0.018	VERACRUZ	VERACRUZ
COAHUILA	TORREON	0.009	JALISCO	ZAPOPAN
COAHUILA	TORREON	0.012	MICHOACAN	MORELIA
COAHUILA	TORREON	0.010	SINALOA	AHOME
COAHUILA	TORREON	0.006	CHIHUAHUA	HIDALGO,DEL,PARRAL
COAHUILA	TORREON	0.016	VERACRUZ	PANUCO
COAHUILA	TORREON	0.008	SINALOA	EL,FUERTE
COAHUILA	TORREON	0.006	GUERRERO	ATOYAC,DE,ALVAREZ
COAHUILA	TORREON	0.010	MEXICO	IXTAPALUCA
COAHUILA	TORREON	0.009	MICHOACAN	LAZARO,CARDENAS
COAHUILA	TORREON	0.011	VERACRUZ	XALAPA
COAHUILA	TORREON	0.006	MEXICO	CHALCO
COAHUILA	TORREON	0.009	VERACRUZ	PUEBLO,VIEJO
COAHUILA	TORREON	0.007	GUANAJUATO	LEON
COAHUILA	TORREON	0.006	CHIHUAHUA	SAUCILLO
COAHUILA	TORREON	0.006	GUERRERO	GENERAL,HELIODORO,CASTILLO
COAHUILA	TORREON	0.007	NUEVO,LEON	GENERAL,TERAN
COAHUILA	TORREON	0.008	MICHOACAN	PARACHO
COAHUILA	TORREON	0.006	MICHOACAN	TARIMBARO
COAHUILA	TORREON	0.008	DURANGO	CANATLAN
COAHUILA	TORREON	0.008	CHIHUAHUA	MORIS
COAHUILA	TORREON	0.006	JALISCO	SAN,CRISTOBAL,DE,LA,BARRANCA
CHIHUAHUA	CHIHUAHUA	0.057	DURANGO	DURANGO
CHIHUAHUA	CHIHUAHUA	0.005	NUEVO,LEON	GUADALUPE
CHIHUAHUA	CHIHUAHUA	0.006	GUERRERO	ZIHUATANEJO,DE,AZUETA
CHIHUAHUA	CHIHUAHUA	0.006	TAMAULIPAS	HIDALGO
CHIHUAHUA	CHIHUAHUA	0.011	NAYARIT	RUIZ
CHIHUAHUA	CHIHUAHUA	0.005	JALISCO	JILOTLAN,DE,LOS,DOLORES
NUEVO,LEON	MONTERREY	0.011	VERACRUZ	VERACRUZ
NUEVO,LEON	MONTERREY	0.005	JALISCO	ZAPOPAN
NUEVO,LEON	MONTERREY	0.007	MICHOACAN	MORELIA
NUEVO,LEON	MONTERREY	0.006	SINALOA	AHOME
NUEVO,LEON	MONTERREY	0.010	VERACRUZ	PANUCO
NUEVO,LEON	MONTERREY	0.006	MEXICO	IXTAPALUCA
NUEVO,LEON	MONTERREY	0.005	MICHOACAN	LAZARO,CARDENAS
NUEVO,LEON	MONTERREY	0.006	VERACRUZ	XALAPA
NUEVO,LEON	MONTERREY	0.005	VERACRUZ	PUEBLO,VIEJO
DURANGO	DURANGO	0.062	TAMAULIPAS	SAN,FERNANDO
DURANGO	DURANGO	0.019	BAJA,CALIFORNIA	TIJUANA
DURANGO	DURANGO	0.019	TAMAULIPAS	NUEVO,LAREDO
DURANGO	DURANGO	0.066	NUEVO,LEON	GUADALUPE
DURANGO	DURANGO	0.028	DURANGO	GOMEZ,PALACIO
DURANGO	DURANGO	0.019	TAMAULIPAS	VALLE,HERMOSO
DURANGO	DURANGO	0.009	VERACRUZ	BOCA,DEL,RIO
DURANGO	DURANGO	0.024	SINALOA	NAVOLATO
DURANGO	DURANGO	0.071	GUERRERO	ZIHUATANEJO,DE,AZUETA
DURANGO	DURANGO	0.038	NUEVO,LEON	APODACA
DURANGO	DURANGO	0.047	GUERRERO	TECPAN,DE,GALEANA
DURANGO	DURANGO	0.009	TAMAULIPAS	TAMPICO
DURANGO	DURANGO	0.009	NUEVO,LEON	JUAREZ
DURANGO	DURANGO	0.014	SINALOA	SALVADOR,ALVARADO
DURANGO	DURANGO	0.038	SAN,LUIS,POTOSI	SAN,LUIS,POTOSI
DURANGO	DURANGO	0.014	COAHUILA	SALTILLO
DURANGO	DURANGO	0.014	SONORA	NOGALES
DURANGO	DURANGO	0.009	MICHOACAN	APATZINGAN
DURANGO	DURANGO	0.076	TAMAULIPAS	HIDALGO
DURANGO	DURANGO	0.138	NAYARIT	RUIZ
DURANGO	DURANGO	0.009	CHIHUAHUA	CAMARGO
DURANGO	DURANGO	0.028	GUERRERO	IGUALA,DE,LA,INDEPENDENCIA
DURANGO	DURANGO	0.033	TABASCO	CARDENAS
DURANGO	DURANGO	0.052	TAMAULIPAS	GUERRERO
DURANGO	DURANGO	0.009	GUANAJUATO	CELAYA
DURANGO	DURANGO	0.009	NAYARIT	XALISCO
DURANGO	DURANGO	0.009	MICHOACAN	YURECUARO
DURANGO	DURANGO	0.028	GUERRERO	PUNGARABATO
DURANGO	DURANGO	0.028	GUERRERO	TAXCO,DE,ALARCON
DURANGO	DURANGO	0.014	MORELOS	TEMIXCO
DURANGO	DURANGO	0.047	SINALOA	CHOIX
DURANGO	DURANGO	0.047	NUEVO,LEON	LINARES
DURANGO	DURANGO	0.009	MEXICO	CUAUTITLAN,IZCALLI
DURANGO	DURANGO	0.019	MEXICO	VALLE,DE,CHALCO,SOLIDARIDAD
DURANGO	DURANGO	0.009	TAMAULIPAS	ALTAMIRA
DURANGO	DURANGO	0.009	MICHOACAN	URUAPAN
DURANGO	DURANGO	0.019	NUEVO,LEON	MONTEMORELOS
DURANGO	DURANGO	0.014	TAMAULIPAS	MIGUEL,ALEMAN
DURANGO	DURANGO	0.009	BAJA,CALIFORNIA	PLAYAS,DE,ROSARITO
DURANGO	DURANGO	0.019	CHIHUAHUA	URIQUE
DURANGO	DURANGO	0.009	DISTRITO,FEDERAL	GUSTAVO,A.,MADERO
DURANGO	DURANGO	0.033	DURANGO	SAN,DIMAS
DURANGO	DURANGO	0.014	OAXACA	SAN,JUAN,BAUTISTA,TUXTEPEC
DURANGO	DURANGO	0.009	SINALOA	SAN,IGNACIO
DURANGO	DURANGO	0.019	TAMAULIPAS	GONZALEZ
DURANGO	DURANGO	0.024	TAMAULIPAS	CIUDAD,MADERO
DURANGO	DURANGO	0.038	JALISCO	ATOTONILCO,EL,ALTO
DURANGO	DURANGO	0.066	JALISCO	JILOTLAN,DE,LOS,DOLORES
DURANGO	DURANGO	0.019	MICHOACAN	TACAMBARO
DURANGO	DURANGO	0.009	DISTRITO,FEDERAL	VENUSTIANO,CARRANZA
DURANGO	DURANGO	0.009	GUANAJUATO	SALAMANCA
DURANGO	DURANGO	0.019	NAYARIT	ACAPONETA
DURANGO	DURANGO	0.019	TAMAULIPAS	EL,MANTE
DURANGO	DURANGO	0.062	ZACATECAS	BENITO,JUAREZ
DURANGO	DURANGO	0.024	CHIHUAHUA	BALLEZA
DURANGO	DURANGO	0.009	CHIHUAHUA	URUACHI
DURANGO	DURANGO	0.009	GUERRERO	AYUTLA,DE,LOS,LIBRES
DURANGO	DURANGO	0.033	MICHOACAN	AQUILA
DURANGO	DURANGO	0.009	NAYARIT	SANTIAGO,IXCUINTLA
DURANGO	DURANGO	0.028	SAN,LUIS,POTOSI	EBANO
DURANGO	DURANGO	0.019	GUERRERO	CUAJINICUILAPA
DURANGO	DURANGO	0.028	TAMAULIPAS	GUSTAVO,DIAZ,ORDAZ
DURANGO	DURANGO	0.009	CHIHUAHUA	OCAMPO
DURANGO	DURANGO	0.014	COLIMA	MANZANILLO
DURANGO	DURANGO	0.014	CHIHUAHUA	CASAS,GRANDES
DURANGO	DURANGO	0.009	JALISCO	TIZAPAN,EL,ALTO
DURANGO	DURANGO	0.009	OAXACA	LOMA,BONITA
DURANGO	DURANGO	0.014	SAN,LUIS,POTOSI	CIUDAD,VALLES
DURANGO	DURANGO	0.009	TABASCO	TENOSIQUE
DURANGO	DURANGO	0.009	CHIHUAHUA	GUAZAPARES
DURANGO	DURANGO	0.009	DURANGO	MEZQUITAL
DURANGO	DURANGO	0.009	MICHOACAN	PATZCUARO
DURANGO	DURANGO	0.024	DURANGO	CONETO,DE,COMONFORT
DURANGO	DURANGO	0.014	GUERRERO	APAXTLA
DURANGO	DURANGO	0.019	JALISCO	TAMAZULA,DE,GORDIANO
DURANGO	DURANGO	0.019	MEXICO	COYOTEPEC
DURANGO	DURANGO	0.009	VERACRUZ	PLAYA,VICENTE
DURANGO	DURANGO	0.009	COLIMA	COMALA
DURANGO	DURANGO	0.014	DURANGO	VICENTE,GUERRERO
DURANGO	DURANGO	0.009	JALISCO	AMACUECA
DURANGO	DURANGO	0.019	JALISCO	MEZQUITIC
DURANGO	DURANGO	0.009	QUERETARO	QUERETARO
DURANGO	DURANGO	0.009	SINALOA	CONCORDIA
DURANGO	DURANGO	0.009	SONORA	CANANEA
DURANGO	DURANGO	0.019	TAMAULIPAS	CAMARGO
DURANGO	DURANGO	0.014	GUERRERO	TLALCHAPA
DURANGO	DURANGO	0.009	MICHOACAN	TANCITARO
DURANGO	DURANGO	0.009	CHIHUAHUA	RIVA,PALACIO
DURANGO	DURANGO	0.009	COLIMA	COQUIMATLAN
DURANGO	DURANGO	0.009	JALISCO	TENAMAXTLAN
DURANGO	DURANGO	0.009	PUEBLA	TEHUACAN
DURANGO	DURANGO	0.014	SAN,LUIS,POTOSI	VILLA,DE,ARISTA
DURANGO	DURANGO	0.014	SAN,LUIS,POTOSI	VILLA,DE,RAMOS
DURANGO	DURANGO	0.009	TABASCO	COMALCALCO
DURANGO	DURANGO	0.009	VERACRUZ	OTATITLAN
DURANGO	DURANGO	0.009	GUANAJUATO	OCAMPO
DURANGO	DURANGO	0.009	MICHOACAN	QUERENDARO
DURANGO	DURANGO	0.009	NUEVO,LEON	GENERAL,TREVIÑO
DURANGO	DURANGO	0.009	OAXACA	SAN,JUAN,QUIAHIJE
DURANGO	DURANGO	0.009	SAN,LUIS,POTOSI	HUEHUETLAN
TAMAULIPAS	SAN,FERNANDO	0.006	NUEVO,LEON	GUADALUPE
TAMAULIPAS	SAN,FERNANDO	0.006	GUERRERO	ZIHUATANEJO,DE,AZUETA
TAMAULIPAS	SAN,FERNANDO	0.006	TAMAULIPAS	HIDALGO
TAMAULIPAS	SAN,FERNANDO	0.012	NAYARIT	RUIZ
TAMAULIPAS	SAN,FERNANDO	0.006	JALISCO	JILOTLAN,DE,LOS,DOLORES
TAMAULIPAS	SAN,FERNANDO	0.005	ZACATECAS	BENITO,JUAREZ
VERACRUZ	VERACRUZ	0.005	JALISCO	ZAPOPAN
VERACRUZ	VERACRUZ	0.007	MICHOACAN	MORELIA
VERACRUZ	VERACRUZ	0.006	SINALOA	AHOME
VERACRUZ	VERACRUZ	0.010	VERACRUZ	PANUCO
VERACRUZ	VERACRUZ	0.006	MEXICO	IXTAPALUCA
VERACRUZ	VERACRUZ	0.005	MICHOACAN	LAZARO,CARDENAS
VERACRUZ	VERACRUZ	0.006	VERACRUZ	XALAPA
VERACRUZ	VERACRUZ	0.005	VERACRUZ	PUEBLO,VIEJO
NUEVO,LEON	GUADALUPE	0.007	GUERRERO	ZIHUATANEJO,DE,AZUETA
NUEVO,LEON	GUADALUPE	0.007	TAMAULIPAS	HIDALGO
NUEVO,LEON	GUADALUPE	0.013	NAYARIT	RUIZ
NUEVO,LEON	GUADALUPE	0.006	JALISCO	JILOTLAN,DE,LOS,DOLORES
NUEVO,LEON	GUADALUPE	0.006	ZACATECAS	BENITO,JUAREZ
DURANGO	GOMEZ,PALACIO	0.005	NAYARIT	RUIZ
MICHOACAN	MORELIA	0.006	VERACRUZ	PANUCO
SINALOA	AHOME	0.005	VERACRUZ	PANUCO
GUERRERO	ZIHUATANEJO,DE,AZUETA	0.007	TAMAULIPAS	HIDALGO
GUERRERO	ZIHUATANEJO,DE,AZUETA	0.013	NAYARIT	RUIZ
GUERRERO	ZIHUATANEJO,DE,AZUETA	0.005	TAMAULIPAS	GUERRERO
GUERRERO	ZIHUATANEJO,DE,AZUETA	0.007	JALISCO	JILOTLAN,DE,LOS,DOLORES
GUERRERO	ZIHUATANEJO,DE,AZUETA	0.006	ZACATECAS	BENITO,JUAREZ
NUEVO,LEON	APODACA	0.007	NAYARIT	RUIZ
GUERRERO	TECPAN,DE,GALEANA	0.009	NAYARIT	RUIZ
VERACRUZ	PANUCO	0.005	MEXICO	IXTAPALUCA
VERACRUZ	PANUCO	0.006	VERACRUZ	XALAPA
SAN,LUIS,POTOSI	SAN,LUIS,POTOSI	0.007	NAYARIT	RUIZ
TAMAULIPAS	HIDALGO	0.014	NAYARIT	RUIZ
TAMAULIPAS	HIDALGO	0.005	TAMAULIPAS	GUERRERO
TAMAULIPAS	HIDALGO	0.007	JALISCO	JILOTLAN,DE,LOS,DOLORES
TAMAULIPAS	HIDALGO	0.006	ZACATECAS	BENITO,JUAREZ
NAYARIT	RUIZ	0.005	GUERRERO	IGUALA,DE,LA,INDEPENDENCIA
NAYARIT	RUIZ	0.006	TABASCO	CARDENAS
NAYARIT	RUIZ	0.010	TAMAULIPAS	GUERRERO
NAYARIT	RUIZ	0.005	GUERRERO	PUNGARABATO
NAYARIT	RUIZ	0.005	GUERRERO	TAXCO,DE,ALARCON
NAYARIT	RUIZ	0.009	SINALOA	CHOIX
NAYARIT	RUIZ	0.009	NUEVO,LEON	LINARES
NAYARIT	RUIZ	0.006	DURANGO	SAN,DIMAS
NAYARIT	RUIZ	0.007	JALISCO	ATOTONILCO,EL,ALTO
NAYARIT	RUIZ	0.013	JALISCO	JILOTLAN,DE,LOS,DOLORES
NAYARIT	RUIZ	0.012	ZACATECAS	BENITO,JUAREZ
NAYARIT	RUIZ	0.006	MICHOACAN	AQUILA
NAYARIT	RUIZ	0.005	SAN,LUIS,POTOSI	EBANO
NAYARIT	RUIZ	0.005	TAMAULIPAS	GUSTAVO,DIAZ,ORDAZ
JALISCO	JILOTLAN,DE,LOS,DOLORES	0.006	ZACATECAS	BENITO,JUAREZ
