# Supplementary material for: Analysis of México’s Narco-War Network (2007–2011)
Source: PLoS One. 2015 May 18;10(5):e0126503. doi: 10.1371/journal.pone.0126503 (PMC4436224; doi:10.1371/journal.pone.0126503)
Supplement: S1 Compressed file — Each file contains all the correlations above certain threshold (indicated in the name of the file), during a particular month (also indicated in the name of the file). The file names have the value of θ followed by the number of the i th month, starting from January of 2007 until Sept. 2011. (ZIP) [file pone.0126503.s004.zip › Correlations_by_month/0.005__53.sif]

CHIHUAHUA	JUAREZ	0.109	GUERRERO	ACAPULCO,DE,JUAREZ
CHIHUAHUA	JUAREZ	0.066	CHIHUAHUA	CHIHUAHUA
CHIHUAHUA	JUAREZ	0.109	NUEVO,LEON	MONTERREY
CHIHUAHUA	JUAREZ	0.019	SINALOA	CULIACAN
CHIHUAHUA	JUAREZ	0.024	SINALOA	MAZATLAN
CHIHUAHUA	JUAREZ	0.009	VERACRUZ	VERACRUZ
CHIHUAHUA	JUAREZ	0.033	TAMAULIPAS	NUEVO,LAREDO
CHIHUAHUA	JUAREZ	0.033	DURANGO	GOMEZ,PALACIO
CHIHUAHUA	JUAREZ	0.043	TAMAULIPAS	VALLE,HERMOSO
CHIHUAHUA	JUAREZ	0.033	VERACRUZ	BOCA,DEL,RIO
CHIHUAHUA	JUAREZ	0.019	SINALOA	NAVOLATO
CHIHUAHUA	JUAREZ	0.009	NUEVO,LEON	SAN,NICOLAS,DE,LOS,GARZA
CHIHUAHUA	JUAREZ	0.033	TAMAULIPAS	MATAMOROS
CHIHUAHUA	JUAREZ	0.052	GUERRERO	TECPAN,DE,GALEANA
CHIHUAHUA	JUAREZ	0.009	CHIHUAHUA	DELICIAS
CHIHUAHUA	JUAREZ	0.047	NUEVO,LEON	JUAREZ
CHIHUAHUA	JUAREZ	0.047	SINALOA	GUASAVE
CHIHUAHUA	JUAREZ	0.009	GUERRERO	COYUCA,DE,CATALAN
CHIHUAHUA	JUAREZ	0.033	SAN,LUIS,POTOSI	SAN,LUIS,POTOSI
CHIHUAHUA	JUAREZ	0.009	MEXICO	NAUCALPAN,DE,JUAREZ
CHIHUAHUA	JUAREZ	0.019	SONORA	NOGALES
CHIHUAHUA	JUAREZ	0.024	MICHOACAN	APATZINGAN
CHIHUAHUA	JUAREZ	0.014	SINALOA	MOCORITO
CHIHUAHUA	JUAREZ	0.043	TAMAULIPAS	HIDALGO
CHIHUAHUA	JUAREZ	0.052	NUEVO,LEON	SANTIAGO
CHIHUAHUA	JUAREZ	0.014	CHIHUAHUA	MEOQUI
CHIHUAHUA	JUAREZ	0.009	SONORA	HERMOSILLO
CHIHUAHUA	JUAREZ	0.033	NUEVO,LEON	SANTA,CATARINA
CHIHUAHUA	JUAREZ	0.076	GUERRERO	IGUALA,DE,LA,INDEPENDENCIA
CHIHUAHUA	JUAREZ	0.014	TABASCO	CARDENAS
CHIHUAHUA	JUAREZ	0.014	TAMAULIPAS	GUERRERO
CHIHUAHUA	JUAREZ	0.014	DISTRITO,FEDERAL	IZTAPALAPA
CHIHUAHUA	JUAREZ	0.033	NAYARIT	XALISCO
CHIHUAHUA	JUAREZ	0.019	GUERRERO	PUNGARABATO
CHIHUAHUA	JUAREZ	0.033	GUERRERO	TAXCO,DE,ALARCON
CHIHUAHUA	JUAREZ	0.009	MORELOS	TEMIXCO
CHIHUAHUA	JUAREZ	0.009	NUEVO,LEON	GENERAL,ESCOBEDO
CHIHUAHUA	JUAREZ	0.043	JALISCO	AYOTLAN
CHIHUAHUA	JUAREZ	0.014	NUEVO,LEON	LINARES
CHIHUAHUA	JUAREZ	0.019	MEXICO	CUAUTITLAN,IZCALLI
CHIHUAHUA	JUAREZ	0.071	MEXICO	VALLE,DE,CHALCO,SOLIDARIDAD
CHIHUAHUA	JUAREZ	0.024	JALISCO	TLAJOMULCO,DE,ZUÑIGA
CHIHUAHUA	JUAREZ	0.014	DURANGO	SANTIAGO,PAPASQUIARO
CHIHUAHUA	JUAREZ	0.038	MICHOACAN	URUAPAN
CHIHUAHUA	JUAREZ	0.009	NUEVO,LEON	ALLENDE
CHIHUAHUA	JUAREZ	0.014	SINALOA	SINALOA
CHIHUAHUA	JUAREZ	0.014	GUERRERO	AJUCHITLAN,DEL,PROGRESO
CHIHUAHUA	JUAREZ	0.024	DURANGO	SAN,DIMAS
CHIHUAHUA	JUAREZ	0.014	OAXACA	SAN,JUAN,BAUTISTA,TUXTEPEC
CHIHUAHUA	JUAREZ	0.028	CHIHUAHUA	BOCOYNA
CHIHUAHUA	JUAREZ	0.009	CHIHUAHUA	CUSIHUIRIACHI
CHIHUAHUA	JUAREZ	0.071	ZACATECAS	FRESNILLO
CHIHUAHUA	JUAREZ	0.009	COLIMA	VILLA,DE,ALVAREZ
CHIHUAHUA	JUAREZ	0.014	JALISCO	EL,SALTO
CHIHUAHUA	JUAREZ	0.014	TAMAULIPAS	EL,MANTE
CHIHUAHUA	JUAREZ	0.014	DURANGO	POANAS
CHIHUAHUA	JUAREZ	0.038	JALISCO	ARANDAS
CHIHUAHUA	JUAREZ	0.014	MEXICO	ATIZAPAN,DE,ZARAGOZA
CHIHUAHUA	JUAREZ	0.009	NAYARIT	SANTIAGO,IXCUINTLA
CHIHUAHUA	JUAREZ	0.028	NUEVO,LEON	SABINAS,HIDALGO
CHIHUAHUA	JUAREZ	0.014	TABASCO	CENTRO
CHIHUAHUA	JUAREZ	0.019	MEXICO	HUIXQUILUCAN
CHIHUAHUA	JUAREZ	0.019	VERACRUZ	COATZACOALCOS
CHIHUAHUA	JUAREZ	0.009	BAJA,CALIFORNIA	TECATE
CHIHUAHUA	JUAREZ	0.009	CHIHUAHUA	OCAMPO
CHIHUAHUA	JUAREZ	0.019	SINALOA	ROSARIO
CHIHUAHUA	JUAREZ	0.047	ZACATECAS	TEUL,DE,GONZALEZ,ORTEGA
CHIHUAHUA	JUAREZ	0.009	GUERRERO	HUITZUCO,DE,LOS,FIGUEROA
CHIHUAHUA	JUAREZ	0.014	MICHOACAN	LA,PIEDAD
CHIHUAHUA	JUAREZ	0.014	NUEVO,LEON	SAN,PEDRO,GARZA,GARCIA
CHIHUAHUA	JUAREZ	0.028	DURANGO	RODEO
CHIHUAHUA	JUAREZ	0.009	MICHOACAN	COALCOMAN,DE,VAZQUEZ,PALLARES
CHIHUAHUA	JUAREZ	0.009	MEXICO	ZUMPANGO
CHIHUAHUA	JUAREZ	0.014	MICHOACAN	CHURUMUCO
CHIHUAHUA	JUAREZ	0.019	MICHOACAN	JUAREZ
CHIHUAHUA	JUAREZ	0.028	NAYARIT	IXTLAN,DEL,RIO
CHIHUAHUA	JUAREZ	0.009	GUERRERO	COAHUAYUTLA,DE,JOSE,MARIA,IZAZAGA
CHIHUAHUA	JUAREZ	0.024	JALISCO	EL,ARENAL
CHIHUAHUA	JUAREZ	0.009	MEXICO	SULTEPEC
CHIHUAHUA	JUAREZ	0.009	MEXICO	TEMOAYA
CHIHUAHUA	JUAREZ	0.019	MICHOACAN	TEPALCATEPEC
CHIHUAHUA	JUAREZ	0.014	NUEVO,LEON	ANAHUAC
CHIHUAHUA	JUAREZ	0.009	GUANAJUATO	JARAL,DEL,PROGRESO
CHIHUAHUA	JUAREZ	0.014	GUERRERO	ZIRANDARO
CHIHUAHUA	JUAREZ	0.014	JALISCO	JESUS,MARIA
CHIHUAHUA	JUAREZ	0.009	MICHOACAN	TZITZIO
CHIHUAHUA	JUAREZ	0.009	NUEVO,LEON	CARMEN
CHIHUAHUA	JUAREZ	0.019	NUEVO,LEON	MARIN
CHIHUAHUA	JUAREZ	0.009	GUERRERO	FLORENCIO,VILLARREAL
CHIHUAHUA	JUAREZ	0.014	JALISCO	TUXCUECA
CHIHUAHUA	JUAREZ	0.009	MICHOACAN	BUENAVISTA
CHIHUAHUA	JUAREZ	0.014	MICHOACAN	CHINICUILA
CHIHUAHUA	JUAREZ	0.009	MORELOS	TEPOZTLAN
CHIHUAHUA	JUAREZ	0.014	NUEVO,LEON	DOCTOR,ARROYO
CHIHUAHUA	JUAREZ	0.014	TAMAULIPAS	MAINERO
CHIHUAHUA	JUAREZ	0.009	VERACRUZ	SAN,JUAN,EVANGELISTA
CHIHUAHUA	JUAREZ	0.009	JALISCO	HUEJUCAR
CHIHUAHUA	JUAREZ	0.009	MICHOACAN	TUMBISCATIO
CHIHUAHUA	JUAREZ	0.009	OAXACA	SAN,PEDRO,MIXTEPEC
CHIHUAHUA	JUAREZ	0.009	PUEBLA	JUAN,GALINDO
GUERRERO	ACAPULCO,DE,JUAREZ	0.033	CHIHUAHUA	CHIHUAHUA
GUERRERO	ACAPULCO,DE,JUAREZ	0.054	NUEVO,LEON	MONTERREY
GUERRERO	ACAPULCO,DE,JUAREZ	0.009	SINALOA	CULIACAN
GUERRERO	ACAPULCO,DE,JUAREZ	0.012	SINALOA	MAZATLAN
GUERRERO	ACAPULCO,DE,JUAREZ	0.017	TAMAULIPAS	NUEVO,LAREDO
GUERRERO	ACAPULCO,DE,JUAREZ	0.017	DURANGO	GOMEZ,PALACIO
GUERRERO	ACAPULCO,DE,JUAREZ	0.021	TAMAULIPAS	VALLE,HERMOSO
GUERRERO	ACAPULCO,DE,JUAREZ	0.017	VERACRUZ	BOCA,DEL,RIO
GUERRERO	ACAPULCO,DE,JUAREZ	0.009	SINALOA	NAVOLATO
GUERRERO	ACAPULCO,DE,JUAREZ	0.017	TAMAULIPAS	MATAMOROS
GUERRERO	ACAPULCO,DE,JUAREZ	0.026	GUERRERO	TECPAN,DE,GALEANA
GUERRERO	ACAPULCO,DE,JUAREZ	0.024	NUEVO,LEON	JUAREZ
GUERRERO	ACAPULCO,DE,JUAREZ	0.024	SINALOA	GUASAVE
GUERRERO	ACAPULCO,DE,JUAREZ	0.017	SAN,LUIS,POTOSI	SAN,LUIS,POTOSI
GUERRERO	ACAPULCO,DE,JUAREZ	0.009	SONORA	NOGALES
GUERRERO	ACAPULCO,DE,JUAREZ	0.012	MICHOACAN	APATZINGAN
GUERRERO	ACAPULCO,DE,JUAREZ	0.007	SINALOA	MOCORITO
GUERRERO	ACAPULCO,DE,JUAREZ	0.021	TAMAULIPAS	HIDALGO
GUERRERO	ACAPULCO,DE,JUAREZ	0.026	NUEVO,LEON	SANTIAGO
GUERRERO	ACAPULCO,DE,JUAREZ	0.007	CHIHUAHUA	MEOQUI
GUERRERO	ACAPULCO,DE,JUAREZ	0.017	NUEVO,LEON	SANTA,CATARINA
GUERRERO	ACAPULCO,DE,JUAREZ	0.038	GUERRERO	IGUALA,DE,LA,INDEPENDENCIA
GUERRERO	ACAPULCO,DE,JUAREZ	0.007	TABASCO	CARDENAS
GUERRERO	ACAPULCO,DE,JUAREZ	0.007	TAMAULIPAS	GUERRERO
GUERRERO	ACAPULCO,DE,JUAREZ	0.007	DISTRITO,FEDERAL	IZTAPALAPA
GUERRERO	ACAPULCO,DE,JUAREZ	0.017	NAYARIT	XALISCO
GUERRERO	ACAPULCO,DE,JUAREZ	0.009	GUERRERO	PUNGARABATO
GUERRERO	ACAPULCO,DE,JUAREZ	0.017	GUERRERO	TAXCO,DE,ALARCON
GUERRERO	ACAPULCO,DE,JUAREZ	0.021	JALISCO	AYOTLAN
GUERRERO	ACAPULCO,DE,JUAREZ	0.007	NUEVO,LEON	LINARES
GUERRERO	ACAPULCO,DE,JUAREZ	0.009	MEXICO	CUAUTITLAN,IZCALLI
GUERRERO	ACAPULCO,DE,JUAREZ	0.035	MEXICO	VALLE,DE,CHALCO,SOLIDARIDAD
GUERRERO	ACAPULCO,DE,JUAREZ	0.012	JALISCO	TLAJOMULCO,DE,ZUÑIGA
GUERRERO	ACAPULCO,DE,JUAREZ	0.007	DURANGO	SANTIAGO,PAPASQUIARO
GUERRERO	ACAPULCO,DE,JUAREZ	0.019	MICHOACAN	URUAPAN
GUERRERO	ACAPULCO,DE,JUAREZ	0.007	SINALOA	SINALOA
GUERRERO	ACAPULCO,DE,JUAREZ	0.007	GUERRERO	AJUCHITLAN,DEL,PROGRESO
GUERRERO	ACAPULCO,DE,JUAREZ	0.012	DURANGO	SAN,DIMAS
GUERRERO	ACAPULCO,DE,JUAREZ	0.007	OAXACA	SAN,JUAN,BAUTISTA,TUXTEPEC
GUERRERO	ACAPULCO,DE,JUAREZ	0.014	CHIHUAHUA	BOCOYNA
GUERRERO	ACAPULCO,DE,JUAREZ	0.035	ZACATECAS	FRESNILLO
GUERRERO	ACAPULCO,DE,JUAREZ	0.007	JALISCO	EL,SALTO
GUERRERO	ACAPULCO,DE,JUAREZ	0.007	TAMAULIPAS	EL,MANTE
GUERRERO	ACAPULCO,DE,JUAREZ	0.007	DURANGO	POANAS
GUERRERO	ACAPULCO,DE,JUAREZ	0.019	JALISCO	ARANDAS
GUERRERO	ACAPULCO,DE,JUAREZ	0.007	MEXICO	ATIZAPAN,DE,ZARAGOZA
GUERRERO	ACAPULCO,DE,JUAREZ	0.014	NUEVO,LEON	SABINAS,HIDALGO
GUERRERO	ACAPULCO,DE,JUAREZ	0.007	TABASCO	CENTRO
GUERRERO	ACAPULCO,DE,JUAREZ	0.009	MEXICO	HUIXQUILUCAN
GUERRERO	ACAPULCO,DE,JUAREZ	0.009	VERACRUZ	COATZACOALCOS
GUERRERO	ACAPULCO,DE,JUAREZ	0.009	SINALOA	ROSARIO
GUERRERO	ACAPULCO,DE,JUAREZ	0.024	ZACATECAS	TEUL,DE,GONZALEZ,ORTEGA
GUERRERO	ACAPULCO,DE,JUAREZ	0.007	MICHOACAN	LA,PIEDAD
GUERRERO	ACAPULCO,DE,JUAREZ	0.007	NUEVO,LEON	SAN,PEDRO,GARZA,GARCIA
GUERRERO	ACAPULCO,DE,JUAREZ	0.014	DURANGO	RODEO
GUERRERO	ACAPULCO,DE,JUAREZ	0.007	MICHOACAN	CHURUMUCO
GUERRERO	ACAPULCO,DE,JUAREZ	0.009	MICHOACAN	JUAREZ
GUERRERO	ACAPULCO,DE,JUAREZ	0.014	NAYARIT	IXTLAN,DEL,RIO
GUERRERO	ACAPULCO,DE,JUAREZ	0.012	JALISCO	EL,ARENAL
GUERRERO	ACAPULCO,DE,JUAREZ	0.009	MICHOACAN	TEPALCATEPEC
GUERRERO	ACAPULCO,DE,JUAREZ	0.007	NUEVO,LEON	ANAHUAC
GUERRERO	ACAPULCO,DE,JUAREZ	0.007	GUERRERO	ZIRANDARO
GUERRERO	ACAPULCO,DE,JUAREZ	0.007	JALISCO	JESUS,MARIA
GUERRERO	ACAPULCO,DE,JUAREZ	0.009	NUEVO,LEON	MARIN
GUERRERO	ACAPULCO,DE,JUAREZ	0.007	JALISCO	TUXCUECA
GUERRERO	ACAPULCO,DE,JUAREZ	0.007	MICHOACAN	CHINICUILA
GUERRERO	ACAPULCO,DE,JUAREZ	0.007	NUEVO,LEON	DOCTOR,ARROYO
GUERRERO	ACAPULCO,DE,JUAREZ	0.007	TAMAULIPAS	MAINERO
COAHUILA	TORREON	0.039	DURANGO	DURANGO
COAHUILA	TORREON	0.011	TAMAULIPAS	SAN,FERNANDO
COAHUILA	TORREON	0.005	NAYARIT	TEPIC
COAHUILA	TORREON	0.008	BAJA,CALIFORNIA	TIJUANA
COAHUILA	TORREON	0.005	MEXICO	ECATEPEC,DE,MORELOS
COAHUILA	TORREON	0.021	MICHOACAN	MORELIA
COAHUILA	TORREON	0.012	SINALOA	AHOME
COAHUILA	TORREON	0.007	NUEVO,LEON	APODACA
COAHUILA	TORREON	0.007	CHIHUAHUA	HIDALGO,DEL,PARRAL
COAHUILA	TORREON	0.005	MEXICO	NEZAHUALCOYOTL
COAHUILA	TORREON	0.011	VERACRUZ	PANUCO
COAHUILA	TORREON	0.011	SINALOA	SALVADOR,ALVARADO
COAHUILA	TORREON	0.008	TAMAULIPAS	REYNOSA
COAHUILA	TORREON	0.013	TAMAULIPAS	MIER
COAHUILA	TORREON	0.013	TAMAULIPAS	VICTORIA
COAHUILA	TORREON	0.007	SINALOA	EL,FUERTE
COAHUILA	TORREON	0.012	GUERRERO	ATOYAC,DE,ALVAREZ
COAHUILA	TORREON	0.012	MEXICO	IXTAPALUCA
COAHUILA	TORREON	0.005	CHIHUAHUA	CAMARGO
COAHUILA	TORREON	0.009	MICHOACAN	LAZARO,CARDENAS
COAHUILA	TORREON	0.011	COLIMA	COLIMA
COAHUILA	TORREON	0.013	VERACRUZ	XALAPA
COAHUILA	TORREON	0.007	GUANAJUATO	CELAYA
COAHUILA	TORREON	0.005	GUERRERO	COYUCA,DE,BENITEZ
COAHUILA	TORREON	0.007	MORELOS	EMILIANO,ZAPATA
COAHUILA	TORREON	0.005	TAMAULIPAS	ALTAMIRA
COAHUILA	TORREON	0.007	SINALOA	BADIRAGUATO
COAHUILA	TORREON	0.005	GUANAJUATO	LEON
COAHUILA	TORREON	0.007	CHIHUAHUA	SAUCILLO
COAHUILA	TORREON	0.005	GUERRERO	SAN,MIGUEL,TOTOLAPAN
COAHUILA	TORREON	0.009	NUEVO,LEON	GENERAL,TERAN
COAHUILA	TORREON	0.008	GUERRERO	TEPECOACUILCO,DE,TRUJANO
COAHUILA	TORREON	0.008	NAYARIT	TUXPAN
COAHUILA	TORREON	0.005	JALISCO	TOTOTLAN
COAHUILA	TORREON	0.007	MEXICO	NICOLAS,ROMERO
COAHUILA	TORREON	0.008	MICHOACAN	PARACHO
COAHUILA	TORREON	0.011	DURANGO	CANATLAN
COAHUILA	TORREON	0.009	CHIHUAHUA	TEMOSACHIC
COAHUILA	TORREON	0.011	CHIHUAHUA	MORIS
COAHUILA	TORREON	0.008	JALISCO	SAN,CRISTOBAL,DE,LA,BARRANCA
COAHUILA	TORREON	0.005	MICHOACAN	JIQUILPAN
COAHUILA	TORREON	0.005	CHIHUAHUA	VALLE,DE,ZARAGOZA
COAHUILA	TORREON	0.007	GUANAJUATO	APASEO,EL,ALTO
COAHUILA	TORREON	0.007	NUEVO,LEON	SALINAS,VICTORIA
COAHUILA	TORREON	0.005	SAN,LUIS,POTOSI	SAN,CIRO,DE,ACOSTA
COAHUILA	TORREON	0.007	GUERRERO	TLACOAPA
COAHUILA	TORREON	0.005	TAMAULIPAS	ALDAMA
CHIHUAHUA	CHIHUAHUA	0.033	NUEVO,LEON	MONTERREY
CHIHUAHUA	CHIHUAHUA	0.006	SINALOA	CULIACAN
CHIHUAHUA	CHIHUAHUA	0.007	SINALOA	MAZATLAN
CHIHUAHUA	CHIHUAHUA	0.010	TAMAULIPAS	NUEVO,LAREDO
CHIHUAHUA	CHIHUAHUA	0.010	DURANGO	GOMEZ,PALACIO
CHIHUAHUA	CHIHUAHUA	0.013	TAMAULIPAS	VALLE,HERMOSO
CHIHUAHUA	CHIHUAHUA	0.010	VERACRUZ	BOCA,DEL,RIO
CHIHUAHUA	CHIHUAHUA	0.006	SINALOA	NAVOLATO
CHIHUAHUA	CHIHUAHUA	0.010	TAMAULIPAS	MATAMOROS
CHIHUAHUA	CHIHUAHUA	0.016	GUERRERO	TECPAN,DE,GALEANA
CHIHUAHUA	CHIHUAHUA	0.014	NUEVO,LEON	JUAREZ
CHIHUAHUA	CHIHUAHUA	0.014	SINALOA	GUASAVE
CHIHUAHUA	CHIHUAHUA	0.010	SAN,LUIS,POTOSI	SAN,LUIS,POTOSI
CHIHUAHUA	CHIHUAHUA	0.006	SONORA	NOGALES
CHIHUAHUA	CHIHUAHUA	0.007	MICHOACAN	APATZINGAN
CHIHUAHUA	CHIHUAHUA	0.013	TAMAULIPAS	HIDALGO
CHIHUAHUA	CHIHUAHUA	0.016	NUEVO,LEON	SANTIAGO
CHIHUAHUA	CHIHUAHUA	0.010	NUEVO,LEON	SANTA,CATARINA
CHIHUAHUA	CHIHUAHUA	0.023	GUERRERO	IGUALA,DE,LA,INDEPENDENCIA
CHIHUAHUA	CHIHUAHUA	0.010	NAYARIT	XALISCO
CHIHUAHUA	CHIHUAHUA	0.006	GUERRERO	PUNGARABATO
CHIHUAHUA	CHIHUAHUA	0.010	GUERRERO	TAXCO,DE,ALARCON
CHIHUAHUA	CHIHUAHUA	0.013	JALISCO	AYOTLAN
CHIHUAHUA	CHIHUAHUA	0.006	MEXICO	CUAUTITLAN,IZCALLI
CHIHUAHUA	CHIHUAHUA	0.022	MEXICO	VALLE,DE,CHALCO,SOLIDARIDAD
CHIHUAHUA	CHIHUAHUA	0.007	JALISCO	TLAJOMULCO,DE,ZUÑIGA
CHIHUAHUA	CHIHUAHUA	0.012	MICHOACAN	URUAPAN
CHIHUAHUA	CHIHUAHUA	0.007	DURANGO	SAN,DIMAS
CHIHUAHUA	CHIHUAHUA	0.009	CHIHUAHUA	BOCOYNA
CHIHUAHUA	CHIHUAHUA	0.022	ZACATECAS	FRESNILLO
CHIHUAHUA	CHIHUAHUA	0.012	JALISCO	ARANDAS
CHIHUAHUA	CHIHUAHUA	0.009	NUEVO,LEON	SABINAS,HIDALGO
CHIHUAHUA	CHIHUAHUA	0.006	MEXICO	HUIXQUILUCAN
CHIHUAHUA	CHIHUAHUA	0.006	VERACRUZ	COATZACOALCOS
CHIHUAHUA	CHIHUAHUA	0.006	SINALOA	ROSARIO
CHIHUAHUA	CHIHUAHUA	0.014	ZACATECAS	TEUL,DE,GONZALEZ,ORTEGA
CHIHUAHUA	CHIHUAHUA	0.009	DURANGO	RODEO
CHIHUAHUA	CHIHUAHUA	0.006	MICHOACAN	JUAREZ
CHIHUAHUA	CHIHUAHUA	0.009	NAYARIT	IXTLAN,DEL,RIO
CHIHUAHUA	CHIHUAHUA	0.007	JALISCO	EL,ARENAL
CHIHUAHUA	CHIHUAHUA	0.006	MICHOACAN	TEPALCATEPEC
CHIHUAHUA	CHIHUAHUA	0.006	NUEVO,LEON	MARIN
NUEVO,LEON	MONTERREY	0.009	SINALOA	CULIACAN
NUEVO,LEON	MONTERREY	0.012	SINALOA	MAZATLAN
NUEVO,LEON	MONTERREY	0.017	TAMAULIPAS	NUEVO,LAREDO
NUEVO,LEON	MONTERREY	0.017	DURANGO	GOMEZ,PALACIO
NUEVO,LEON	MONTERREY	0.021	TAMAULIPAS	VALLE,HERMOSO
NUEVO,LEON	MONTERREY	0.017	VERACRUZ	BOCA,DEL,RIO
NUEVO,LEON	MONTERREY	0.009	SINALOA	NAVOLATO
NUEVO,LEON	MONTERREY	0.017	TAMAULIPAS	MATAMOROS
NUEVO,LEON	MONTERREY	0.026	GUERRERO	TECPAN,DE,GALEANA
NUEVO,LEON	MONTERREY	0.024	NUEVO,LEON	JUAREZ
NUEVO,LEON	MONTERREY	0.024	SINALOA	GUASAVE
NUEVO,LEON	MONTERREY	0.017	SAN,LUIS,POTOSI	SAN,LUIS,POTOSI
NUEVO,LEON	MONTERREY	0.009	SONORA	NOGALES
NUEVO,LEON	MONTERREY	0.012	MICHOACAN	APATZINGAN
NUEVO,LEON	MONTERREY	0.007	SINALOA	MOCORITO
NUEVO,LEON	MONTERREY	0.021	TAMAULIPAS	HIDALGO
NUEVO,LEON	MONTERREY	0.026	NUEVO,LEON	SANTIAGO
NUEVO,LEON	MONTERREY	0.007	CHIHUAHUA	MEOQUI
NUEVO,LEON	MONTERREY	0.017	NUEVO,LEON	SANTA,CATARINA
NUEVO,LEON	MONTERREY	0.038	GUERRERO	IGUALA,DE,LA,INDEPENDENCIA
NUEVO,LEON	MONTERREY	0.007	TABASCO	CARDENAS
NUEVO,LEON	MONTERREY	0.007	TAMAULIPAS	GUERRERO
NUEVO,LEON	MONTERREY	0.007	DISTRITO,FEDERAL	IZTAPALAPA
NUEVO,LEON	MONTERREY	0.017	NAYARIT	XALISCO
NUEVO,LEON	MONTERREY	0.009	GUERRERO	PUNGARABATO
NUEVO,LEON	MONTERREY	0.017	GUERRERO	TAXCO,DE,ALARCON
NUEVO,LEON	MONTERREY	0.021	JALISCO	AYOTLAN
NUEVO,LEON	MONTERREY	0.007	NUEVO,LEON	LINARES
NUEVO,LEON	MONTERREY	0.009	MEXICO	CUAUTITLAN,IZCALLI
NUEVO,LEON	MONTERREY	0.035	MEXICO	VALLE,DE,CHALCO,SOLIDARIDAD
NUEVO,LEON	MONTERREY	0.012	JALISCO	TLAJOMULCO,DE,ZUÑIGA
NUEVO,LEON	MONTERREY	0.007	DURANGO	SANTIAGO,PAPASQUIARO
NUEVO,LEON	MONTERREY	0.019	MICHOACAN	URUAPAN
NUEVO,LEON	MONTERREY	0.007	SINALOA	SINALOA
NUEVO,LEON	MONTERREY	0.007	GUERRERO	AJUCHITLAN,DEL,PROGRESO
NUEVO,LEON	MONTERREY	0.012	DURANGO	SAN,DIMAS
NUEVO,LEON	MONTERREY	0.007	OAXACA	SAN,JUAN,BAUTISTA,TUXTEPEC
NUEVO,LEON	MONTERREY	0.014	CHIHUAHUA	BOCOYNA
NUEVO,LEON	MONTERREY	0.035	ZACATECAS	FRESNILLO
NUEVO,LEON	MONTERREY	0.007	JALISCO	EL,SALTO
NUEVO,LEON	MONTERREY	0.007	TAMAULIPAS	EL,MANTE
NUEVO,LEON	MONTERREY	0.007	DURANGO	POANAS
NUEVO,LEON	MONTERREY	0.019	JALISCO	ARANDAS
NUEVO,LEON	MONTERREY	0.007	MEXICO	ATIZAPAN,DE,ZARAGOZA
NUEVO,LEON	MONTERREY	0.014	NUEVO,LEON	SABINAS,HIDALGO
NUEVO,LEON	MONTERREY	0.007	TABASCO	CENTRO
NUEVO,LEON	MONTERREY	0.009	MEXICO	HUIXQUILUCAN
NUEVO,LEON	MONTERREY	0.009	VERACRUZ	COATZACOALCOS
NUEVO,LEON	MONTERREY	0.009	SINALOA	ROSARIO
NUEVO,LEON	MONTERREY	0.024	ZACATECAS	TEUL,DE,GONZALEZ,ORTEGA
NUEVO,LEON	MONTERREY	0.007	MICHOACAN	LA,PIEDAD
NUEVO,LEON	MONTERREY	0.007	NUEVO,LEON	SAN,PEDRO,GARZA,GARCIA
NUEVO,LEON	MONTERREY	0.014	DURANGO	RODEO
NUEVO,LEON	MONTERREY	0.007	MICHOACAN	CHURUMUCO
NUEVO,LEON	MONTERREY	0.009	MICHOACAN	JUAREZ
NUEVO,LEON	MONTERREY	0.014	NAYARIT	IXTLAN,DEL,RIO
NUEVO,LEON	MONTERREY	0.012	JALISCO	EL,ARENAL
NUEVO,LEON	MONTERREY	0.009	MICHOACAN	TEPALCATEPEC
NUEVO,LEON	MONTERREY	0.007	NUEVO,LEON	ANAHUAC
NUEVO,LEON	MONTERREY	0.007	GUERRERO	ZIRANDARO
NUEVO,LEON	MONTERREY	0.007	JALISCO	JESUS,MARIA
NUEVO,LEON	MONTERREY	0.009	NUEVO,LEON	MARIN
NUEVO,LEON	MONTERREY	0.007	JALISCO	TUXCUECA
NUEVO,LEON	MONTERREY	0.007	MICHOACAN	CHINICUILA
NUEVO,LEON	MONTERREY	0.007	NUEVO,LEON	DOCTOR,ARROYO
NUEVO,LEON	MONTERREY	0.007	TAMAULIPAS	MAINERO
DURANGO	DURANGO	0.024	TAMAULIPAS	SAN,FERNANDO
DURANGO	DURANGO	0.012	NAYARIT	TEPIC
DURANGO	DURANGO	0.018	BAJA,CALIFORNIA	TIJUANA
DURANGO	DURANGO	0.009	JALISCO	ZAPOPAN
DURANGO	DURANGO	0.012	MEXICO	ECATEPEC,DE,MORELOS
DURANGO	DURANGO	0.048	MICHOACAN	MORELIA
DURANGO	DURANGO	0.027	SINALOA	AHOME
DURANGO	DURANGO	0.015	NUEVO,LEON	APODACA
DURANGO	DURANGO	0.009	JALISCO	GUADALAJARA
DURANGO	DURANGO	0.015	CHIHUAHUA	HIDALGO,DEL,PARRAL
DURANGO	DURANGO	0.012	MEXICO	NEZAHUALCOYOTL
DURANGO	DURANGO	0.024	VERACRUZ	PANUCO
DURANGO	DURANGO	0.024	SINALOA	SALVADOR,ALVARADO
DURANGO	DURANGO	0.018	TAMAULIPAS	REYNOSA
DURANGO	DURANGO	0.030	TAMAULIPAS	MIER
DURANGO	DURANGO	0.006	CHIHUAHUA	JIMENEZ
DURANGO	DURANGO	0.030	TAMAULIPAS	VICTORIA
DURANGO	DURANGO	0.015	SINALOA	EL,FUERTE
DURANGO	DURANGO	0.027	GUERRERO	ATOYAC,DE,ALVAREZ
DURANGO	DURANGO	0.027	MEXICO	IXTAPALUCA
DURANGO	DURANGO	0.009	NAYARIT	RUIZ
DURANGO	DURANGO	0.012	CHIHUAHUA	CAMARGO
DURANGO	DURANGO	0.021	MICHOACAN	LAZARO,CARDENAS
DURANGO	DURANGO	0.024	COLIMA	COLIMA
DURANGO	DURANGO	0.030	VERACRUZ	XALAPA
DURANGO	DURANGO	0.009	QUINTANA,ROO	BENITO,JUAREZ
DURANGO	DURANGO	0.015	GUANAJUATO	CELAYA
DURANGO	DURANGO	0.006	AGUASCALIENTES	AGUASCALIENTES
DURANGO	DURANGO	0.006	BAJA,CALIFORNIA	MEXICALI
DURANGO	DURANGO	0.006	MEXICO	TLALNEPANTLA,DE,BAZ
DURANGO	DURANGO	0.006	MICHOACAN	YURECUARO
DURANGO	DURANGO	0.009	CHIHUAHUA	GUACHOCHI
DURANGO	DURANGO	0.012	GUERRERO	COYUCA,DE,BENITEZ
DURANGO	DURANGO	0.015	MORELOS	EMILIANO,ZAPATA
DURANGO	DURANGO	0.012	TAMAULIPAS	ALTAMIRA
DURANGO	DURANGO	0.006	TAMAULIPAS	MIGUEL,ALEMAN
DURANGO	DURANGO	0.009	VERACRUZ	PUEBLO,VIEJO
DURANGO	DURANGO	0.006	CHIHUAHUA	CUAUHTEMOC
DURANGO	DURANGO	0.015	SINALOA	BADIRAGUATO
DURANGO	DURANGO	0.012	GUANAJUATO	LEON
DURANGO	DURANGO	0.015	CHIHUAHUA	SAUCILLO
DURANGO	DURANGO	0.006	DISTRITO,FEDERAL	GUSTAVO,A.,MADERO
DURANGO	DURANGO	0.006	GUERRERO	GENERAL,HELIODORO,CASTILLO
DURANGO	DURANGO	0.006	MICHOACAN	HIDALGO
DURANGO	DURANGO	0.006	SINALOA	SAN,IGNACIO
DURANGO	DURANGO	0.012	GUERRERO	SAN,MIGUEL,TOTOLAPAN
DURANGO	DURANGO	0.021	NUEVO,LEON	GENERAL,TERAN
DURANGO	DURANGO	0.006	SONORA	AGUA,PRIETA
DURANGO	DURANGO	0.018	GUERRERO	TEPECOACUILCO,DE,TRUJANO
DURANGO	DURANGO	0.018	NAYARIT	TUXPAN
DURANGO	DURANGO	0.012	JALISCO	TOTOTLAN
DURANGO	DURANGO	0.015	MEXICO	NICOLAS,ROMERO
DURANGO	DURANGO	0.018	MICHOACAN	PARACHO
DURANGO	DURANGO	0.009	MICHOACAN	TARIMBARO
DURANGO	DURANGO	0.006	CHIHUAHUA	URUACHI
DURANGO	DURANGO	0.024	DURANGO	CANATLAN
DURANGO	DURANGO	0.006	GUERRERO	CUTZAMALA,DE,PINZON
DURANGO	DURANGO	0.021	CHIHUAHUA	TEMOSACHIC
DURANGO	DURANGO	0.006	MICHOACAN	COJUMATLAN,DE,REGULES
DURANGO	DURANGO	0.006	MEXICO	LA,PAZ
DURANGO	DURANGO	0.009	TABASCO	CUNDUACAN
DURANGO	DURANGO	0.009	TABASCO	HUIMANGUILLO
DURANGO	DURANGO	0.024	CHIHUAHUA	MORIS
DURANGO	DURANGO	0.018	JALISCO	SAN,CRISTOBAL,DE,LA,BARRANCA
DURANGO	DURANGO	0.009	MICHOACAN	BRISEÑAS
DURANGO	DURANGO	0.012	MICHOACAN	JIQUILPAN
DURANGO	DURANGO	0.012	CHIHUAHUA	VALLE,DE,ZARAGOZA
DURANGO	DURANGO	0.015	GUANAJUATO	APASEO,EL,ALTO
DURANGO	DURANGO	0.006	JALISCO	DEGOLLADO
DURANGO	DURANGO	0.015	NUEVO,LEON	SALINAS,VICTORIA
DURANGO	DURANGO	0.006	GUERRERO	TLACOACHISTLAHUACA
DURANGO	DURANGO	0.009	NUEVO,LEON	GARCIA
DURANGO	DURANGO	0.006	NUEVO,LEON	LOS,RAMONES
DURANGO	DURANGO	0.006	VERACRUZ	ISLA
DURANGO	DURANGO	0.006	JALISCO	CHIMALTITAN
DURANGO	DURANGO	0.012	SAN,LUIS,POTOSI	SAN,CIRO,DE,ACOSTA
DURANGO	DURANGO	0.006	AGUASCALIENTES	PABELLON,DE,ARTEAGA
DURANGO	DURANGO	0.015	GUERRERO	TLACOAPA
DURANGO	DURANGO	0.006	JALISCO	IXTLAHUACAN,DE,LOS,MEMBRILLOS
DURANGO	DURANGO	0.009	MEXICO	CHIMALHUACAN
DURANGO	DURANGO	0.006	MEXICO	TECAMAC
DURANGO	DURANGO	0.009	OAXACA	PUTLA,VILLA,DE,GUERRERO
DURANGO	DURANGO	0.006	CHIHUAHUA	CHINIPAS
DURANGO	DURANGO	0.006	GUANAJUATO	VALLE,DE,SANTIAGO
DURANGO	DURANGO	0.006	GUERRERO	COCULA
DURANGO	DURANGO	0.009	JALISCO	SANTA,MARIA,DEL,ORO
DURANGO	DURANGO	0.012	TAMAULIPAS	ALDAMA
DURANGO	DURANGO	0.006	CHIAPAS	BENEMERITO,DE,LAS,AMERICAS
DURANGO	DURANGO	0.009	CHIHUAHUA	JULIMES
DURANGO	DURANGO	0.006	DURANGO	NUEVO,IDEAL
DURANGO	DURANGO	0.009	MICHOACAN	NUEVO,URECHO
DURANGO	DURANGO	0.009	NUEVO,LEON	HUALAHUISES
DURANGO	DURANGO	0.006	SONORA	ALAMOS
DURANGO	DURANGO	0.006	CHIHUAHUA	BATOPILAS
DURANGO	DURANGO	0.006	COAHUILA	FRONTERA
DURANGO	DURANGO	0.006	DURANGO	OTAEZ
DURANGO	DURANGO	0.006	JALISCO	MAZAMITLA
DURANGO	DURANGO	0.006	MEXICO	ISIDRO,FABELA
DURANGO	DURANGO	0.006	MICHOACAN	SAHUAYO
DURANGO	DURANGO	0.006	PUEBLA	SAN,MARTIN,TEXMELUCAN
DURANGO	DURANGO	0.006	PUEBLA	TILAPA
DURANGO	DURANGO	0.006	SAN,LUIS,POTOSI	MOCTEZUMA
DURANGO	DURANGO	0.006	TABASCO	JALPA,DE,MENDEZ
DURANGO	DURANGO	0.006	TLAXCALA	IXTACUIXTLA,DE,MARIANO,MATAMOROS
DURANGO	DURANGO	0.006	VERACRUZ	HUAYACOCOTLA
DURANGO	DURANGO	0.006	VERACRUZ	PAPANTLA
DURANGO	DURANGO	0.006	ZACATECAS	PANUCO
SINALOA	CULIACAN	0.007	GUERRERO	IGUALA,DE,LA,INDEPENDENCIA
SINALOA	CULIACAN	0.006	MEXICO	VALLE,DE,CHALCO,SOLIDARIDAD
SINALOA	CULIACAN	0.006	ZACATECAS	FRESNILLO
TAMAULIPAS	SAN,FERNANDO	0.013	MICHOACAN	MORELIA
TAMAULIPAS	SAN,FERNANDO	0.007	SINALOA	AHOME
TAMAULIPAS	SAN,FERNANDO	0.007	VERACRUZ	PANUCO
TAMAULIPAS	SAN,FERNANDO	0.007	SINALOA	SALVADOR,ALVARADO
TAMAULIPAS	SAN,FERNANDO	0.008	TAMAULIPAS	MIER
TAMAULIPAS	SAN,FERNANDO	0.008	TAMAULIPAS	VICTORIA
TAMAULIPAS	SAN,FERNANDO	0.007	GUERRERO	ATOYAC,DE,ALVAREZ
TAMAULIPAS	SAN,FERNANDO	0.007	MEXICO	IXTAPALUCA
TAMAULIPAS	SAN,FERNANDO	0.006	MICHOACAN	LAZARO,CARDENAS
TAMAULIPAS	SAN,FERNANDO	0.007	COLIMA	COLIMA
TAMAULIPAS	SAN,FERNANDO	0.008	VERACRUZ	XALAPA
TAMAULIPAS	SAN,FERNANDO	0.006	NUEVO,LEON	GENERAL,TERAN
TAMAULIPAS	SAN,FERNANDO	0.007	DURANGO	CANATLAN
TAMAULIPAS	SAN,FERNANDO	0.006	CHIHUAHUA	TEMOSACHIC
TAMAULIPAS	SAN,FERNANDO	0.007	CHIHUAHUA	MORIS
NAYARIT	TEPIC	0.007	MICHOACAN	MORELIA
SINALOA	MAZATLAN	0.006	GUERRERO	TECPAN,DE,GALEANA
SINALOA	MAZATLAN	0.005	NUEVO,LEON	JUAREZ
SINALOA	MAZATLAN	0.005	SINALOA	GUASAVE
SINALOA	MAZATLAN	0.006	NUEVO,LEON	SANTIAGO
SINALOA	MAZATLAN	0.008	GUERRERO	IGUALA,DE,LA,INDEPENDENCIA
SINALOA	MAZATLAN	0.008	MEXICO	VALLE,DE,CHALCO,SOLIDARIDAD
SINALOA	MAZATLAN	0.008	ZACATECAS	FRESNILLO
SINALOA	MAZATLAN	0.005	ZACATECAS	TEUL,DE,GONZALEZ,ORTEGA
BAJA,CALIFORNIA	TIJUANA	0.010	MICHOACAN	MORELIA
BAJA,CALIFORNIA	TIJUANA	0.006	SINALOA	AHOME
BAJA,CALIFORNIA	TIJUANA	0.006	TAMAULIPAS	MIER
BAJA,CALIFORNIA	TIJUANA	0.006	TAMAULIPAS	VICTORIA
BAJA,CALIFORNIA	TIJUANA	0.006	GUERRERO	ATOYAC,DE,ALVAREZ
BAJA,CALIFORNIA	TIJUANA	0.006	MEXICO	IXTAPALUCA
BAJA,CALIFORNIA	TIJUANA	0.006	VERACRUZ	XALAPA
TAMAULIPAS	NUEVO,LAREDO	0.005	DURANGO	GOMEZ,PALACIO
TAMAULIPAS	NUEVO,LAREDO	0.006	TAMAULIPAS	VALLE,HERMOSO
TAMAULIPAS	NUEVO,LAREDO	0.005	VERACRUZ	BOCA,DEL,RIO
TAMAULIPAS	NUEVO,LAREDO	0.005	TAMAULIPAS	MATAMOROS
TAMAULIPAS	NUEVO,LAREDO	0.008	GUERRERO	TECPAN,DE,GALEANA
TAMAULIPAS	NUEVO,LAREDO	0.007	NUEVO,LEON	JUAREZ
TAMAULIPAS	NUEVO,LAREDO	0.007	SINALOA	GUASAVE
TAMAULIPAS	NUEVO,LAREDO	0.005	SAN,LUIS,POTOSI	SAN,LUIS,POTOSI
TAMAULIPAS	NUEVO,LAREDO	0.006	TAMAULIPAS	HIDALGO
TAMAULIPAS	NUEVO,LAREDO	0.008	NUEVO,LEON	SANTIAGO
TAMAULIPAS	NUEVO,LAREDO	0.005	NUEVO,LEON	SANTA,CATARINA
TAMAULIPAS	NUEVO,LAREDO	0.012	GUERRERO	IGUALA,DE,LA,INDEPENDENCIA
TAMAULIPAS	NUEVO,LAREDO	0.005	NAYARIT	XALISCO
TAMAULIPAS	NUEVO,LAREDO	0.005	GUERRERO	TAXCO,DE,ALARCON
TAMAULIPAS	NUEVO,LAREDO	0.006	JALISCO	AYOTLAN
TAMAULIPAS	NUEVO,LAREDO	0.011	MEXICO	VALLE,DE,CHALCO,SOLIDARIDAD
TAMAULIPAS	NUEVO,LAREDO	0.006	MICHOACAN	URUAPAN
TAMAULIPAS	NUEVO,LAREDO	0.011	ZACATECAS	FRESNILLO
TAMAULIPAS	NUEVO,LAREDO	0.006	JALISCO	ARANDAS
TAMAULIPAS	NUEVO,LAREDO	0.007	ZACATECAS	TEUL,DE,GONZALEZ,ORTEGA
DURANGO	GOMEZ,PALACIO	0.006	TAMAULIPAS	VALLE,HERMOSO
DURANGO	GOMEZ,PALACIO	0.005	VERACRUZ	BOCA,DEL,RIO
DURANGO	GOMEZ,PALACIO	0.005	TAMAULIPAS	MATAMOROS
DURANGO	GOMEZ,PALACIO	0.008	GUERRERO	TECPAN,DE,GALEANA
DURANGO	GOMEZ,PALACIO	0.007	NUEVO,LEON	JUAREZ
DURANGO	GOMEZ,PALACIO	0.007	SINALOA	GUASAVE
DURANGO	GOMEZ,PALACIO	0.005	SAN,LUIS,POTOSI	SAN,LUIS,POTOSI
DURANGO	GOMEZ,PALACIO	0.006	TAMAULIPAS	HIDALGO
DURANGO	GOMEZ,PALACIO	0.008	NUEVO,LEON	SANTIAGO
DURANGO	GOMEZ,PALACIO	0.005	NUEVO,LEON	SANTA,CATARINA
DURANGO	GOMEZ,PALACIO	0.012	GUERRERO	IGUALA,DE,LA,INDEPENDENCIA
DURANGO	GOMEZ,PALACIO	0.005	NAYARIT	XALISCO
DURANGO	GOMEZ,PALACIO	0.005	GUERRERO	TAXCO,DE,ALARCON
DURANGO	GOMEZ,PALACIO	0.006	JALISCO	AYOTLAN
DURANGO	GOMEZ,PALACIO	0.011	MEXICO	VALLE,DE,CHALCO,SOLIDARIDAD
DURANGO	GOMEZ,PALACIO	0.006	MICHOACAN	URUAPAN
DURANGO	GOMEZ,PALACIO	0.011	ZACATECAS	FRESNILLO
DURANGO	GOMEZ,PALACIO	0.006	JALISCO	ARANDAS
DURANGO	GOMEZ,PALACIO	0.007	ZACATECAS	TEUL,DE,GONZALEZ,ORTEGA
MEXICO	ECATEPEC,DE,MORELOS	0.007	MICHOACAN	MORELIA
TAMAULIPAS	VALLE,HERMOSO	0.006	VERACRUZ	BOCA,DEL,RIO
TAMAULIPAS	VALLE,HERMOSO	0.006	TAMAULIPAS	MATAMOROS
TAMAULIPAS	VALLE,HERMOSO	0.010	GUERRERO	TECPAN,DE,GALEANA
TAMAULIPAS	VALLE,HERMOSO	0.009	NUEVO,LEON	JUAREZ
TAMAULIPAS	VALLE,HERMOSO	0.009	SINALOA	GUASAVE
TAMAULIPAS	VALLE,HERMOSO	0.006	SAN,LUIS,POTOSI	SAN,LUIS,POTOSI
TAMAULIPAS	VALLE,HERMOSO	0.008	TAMAULIPAS	HIDALGO
TAMAULIPAS	VALLE,HERMOSO	0.010	NUEVO,LEON	SANTIAGO
TAMAULIPAS	VALLE,HERMOSO	0.006	NUEVO,LEON	SANTA,CATARINA
TAMAULIPAS	VALLE,HERMOSO	0.015	GUERRERO	IGUALA,DE,LA,INDEPENDENCIA
TAMAULIPAS	VALLE,HERMOSO	0.006	NAYARIT	XALISCO
TAMAULIPAS	VALLE,HERMOSO	0.006	GUERRERO	TAXCO,DE,ALARCON
TAMAULIPAS	VALLE,HERMOSO	0.008	JALISCO	AYOTLAN
TAMAULIPAS	VALLE,HERMOSO	0.014	MEXICO	VALLE,DE,CHALCO,SOLIDARIDAD
TAMAULIPAS	VALLE,HERMOSO	0.007	MICHOACAN	URUAPAN
TAMAULIPAS	VALLE,HERMOSO	0.006	CHIHUAHUA	BOCOYNA
TAMAULIPAS	VALLE,HERMOSO	0.014	ZACATECAS	FRESNILLO
TAMAULIPAS	VALLE,HERMOSO	0.007	JALISCO	ARANDAS
TAMAULIPAS	VALLE,HERMOSO	0.006	NUEVO,LEON	SABINAS,HIDALGO
TAMAULIPAS	VALLE,HERMOSO	0.009	ZACATECAS	TEUL,DE,GONZALEZ,ORTEGA
TAMAULIPAS	VALLE,HERMOSO	0.006	DURANGO	RODEO
TAMAULIPAS	VALLE,HERMOSO	0.006	NAYARIT	IXTLAN,DEL,RIO
VERACRUZ	BOCA,DEL,RIO	0.005	TAMAULIPAS	MATAMOROS
VERACRUZ	BOCA,DEL,RIO	0.008	GUERRERO	TECPAN,DE,GALEANA
VERACRUZ	BOCA,DEL,RIO	0.007	NUEVO,LEON	JUAREZ
VERACRUZ	BOCA,DEL,RIO	0.007	SINALOA	GUASAVE
VERACRUZ	BOCA,DEL,RIO	0.005	SAN,LUIS,POTOSI	SAN,LUIS,POTOSI
VERACRUZ	BOCA,DEL,RIO	0.006	TAMAULIPAS	HIDALGO
VERACRUZ	BOCA,DEL,RIO	0.008	NUEVO,LEON	SANTIAGO
VERACRUZ	BOCA,DEL,RIO	0.005	NUEVO,LEON	SANTA,CATARINA
VERACRUZ	BOCA,DEL,RIO	0.012	GUERRERO	IGUALA,DE,LA,INDEPENDENCIA
VERACRUZ	BOCA,DEL,RIO	0.005	NAYARIT	XALISCO
VERACRUZ	BOCA,DEL,RIO	0.005	GUERRERO	TAXCO,DE,ALARCON
VERACRUZ	BOCA,DEL,RIO	0.006	JALISCO	AYOTLAN
VERACRUZ	BOCA,DEL,RIO	0.011	MEXICO	VALLE,DE,CHALCO,SOLIDARIDAD
VERACRUZ	BOCA,DEL,RIO	0.006	MICHOACAN	URUAPAN
VERACRUZ	BOCA,DEL,RIO	0.011	ZACATECAS	FRESNILLO
VERACRUZ	BOCA,DEL,RIO	0.006	JALISCO	ARANDAS
VERACRUZ	BOCA,DEL,RIO	0.007	ZACATECAS	TEUL,DE,GONZALEZ,ORTEGA
SINALOA	NAVOLATO	0.007	GUERRERO	IGUALA,DE,LA,INDEPENDENCIA
SINALOA	NAVOLATO	0.006	MEXICO	VALLE,DE,CHALCO,SOLIDARIDAD
SINALOA	NAVOLATO	0.006	ZACATECAS	FRESNILLO
MICHOACAN	MORELIA	0.015	SINALOA	AHOME
MICHOACAN	MORELIA	0.008	NUEVO,LEON	APODACA
MICHOACAN	MORELIA	0.008	CHIHUAHUA	HIDALGO,DEL,PARRAL
MICHOACAN	MORELIA	0.007	MEXICO	NEZAHUALCOYOTL
MICHOACAN	MORELIA	0.013	VERACRUZ	PANUCO
MICHOACAN	MORELIA	0.013	SINALOA	SALVADOR,ALVARADO
MICHOACAN	MORELIA	0.010	TAMAULIPAS	REYNOSA
MICHOACAN	MORELIA	0.016	TAMAULIPAS	MIER
MICHOACAN	MORELIA	0.016	TAMAULIPAS	VICTORIA
MICHOACAN	MORELIA	0.008	SINALOA	EL,FUERTE
MICHOACAN	MORELIA	0.015	GUERRERO	ATOYAC,DE,ALVAREZ
MICHOACAN	MORELIA	0.015	MEXICO	IXTAPALUCA
MICHOACAN	MORELIA	0.007	CHIHUAHUA	CAMARGO
MICHOACAN	MORELIA	0.012	MICHOACAN	LAZARO,CARDENAS
MICHOACAN	MORELIA	0.013	COLIMA	COLIMA
MICHOACAN	MORELIA	0.016	VERACRUZ	XALAPA
MICHOACAN	MORELIA	0.008	GUANAJUATO	CELAYA
MICHOACAN	MORELIA	0.007	GUERRERO	COYUCA,DE,BENITEZ
MICHOACAN	MORELIA	0.008	MORELOS	EMILIANO,ZAPATA
MICHOACAN	MORELIA	0.007	TAMAULIPAS	ALTAMIRA
MICHOACAN	MORELIA	0.008	SINALOA	BADIRAGUATO
MICHOACAN	MORELIA	0.007	GUANAJUATO	LEON
MICHOACAN	MORELIA	0.008	CHIHUAHUA	SAUCILLO
MICHOACAN	MORELIA	0.007	GUERRERO	SAN,MIGUEL,TOTOLAPAN
MICHOACAN	MORELIA	0.012	NUEVO,LEON	GENERAL,TERAN
MICHOACAN	MORELIA	0.010	GUERRERO	TEPECOACUILCO,DE,TRUJANO
MICHOACAN	MORELIA	0.010	NAYARIT	TUXPAN
MICHOACAN	MORELIA	0.007	JALISCO	TOTOTLAN
MICHOACAN	MORELIA	0.008	MEXICO	NICOLAS,ROMERO
MICHOACAN	MORELIA	0.010	MICHOACAN	PARACHO
MICHOACAN	MORELIA	0.013	DURANGO	CANATLAN
MICHOACAN	MORELIA	0.012	CHIHUAHUA	TEMOSACHIC
MICHOACAN	MORELIA	0.013	CHIHUAHUA	MORIS
MICHOACAN	MORELIA	0.010	JALISCO	SAN,CRISTOBAL,DE,LA,BARRANCA
MICHOACAN	MORELIA	0.007	MICHOACAN	JIQUILPAN
MICHOACAN	MORELIA	0.007	CHIHUAHUA	VALLE,DE,ZARAGOZA
MICHOACAN	MORELIA	0.008	GUANAJUATO	APASEO,EL,ALTO
MICHOACAN	MORELIA	0.008	NUEVO,LEON	SALINAS,VICTORIA
MICHOACAN	MORELIA	0.007	SAN,LUIS,POTOSI	SAN,CIRO,DE,ACOSTA
MICHOACAN	MORELIA	0.008	GUERRERO	TLACOAPA
MICHOACAN	MORELIA	0.007	TAMAULIPAS	ALDAMA
SINALOA	AHOME	0.007	VERACRUZ	PANUCO
SINALOA	AHOME	0.007	SINALOA	SALVADOR,ALVARADO
SINALOA	AHOME	0.006	TAMAULIPAS	REYNOSA
SINALOA	AHOME	0.009	TAMAULIPAS	MIER
SINALOA	AHOME	0.009	TAMAULIPAS	VICTORIA
SINALOA	AHOME	0.008	GUERRERO	ATOYAC,DE,ALVAREZ
SINALOA	AHOME	0.008	MEXICO	IXTAPALUCA
SINALOA	AHOME	0.006	MICHOACAN	LAZARO,CARDENAS
SINALOA	AHOME	0.007	COLIMA	COLIMA
SINALOA	AHOME	0.009	VERACRUZ	XALAPA
SINALOA	AHOME	0.006	NUEVO,LEON	GENERAL,TERAN
SINALOA	AHOME	0.006	GUERRERO	TEPECOACUILCO,DE,TRUJANO
SINALOA	AHOME	0.006	NAYARIT	TUXPAN
SINALOA	AHOME	0.006	MICHOACAN	PARACHO
SINALOA	AHOME	0.007	DURANGO	CANATLAN
SINALOA	AHOME	0.006	CHIHUAHUA	TEMOSACHIC
SINALOA	AHOME	0.007	CHIHUAHUA	MORIS
SINALOA	AHOME	0.006	JALISCO	SAN,CRISTOBAL,DE,LA,BARRANCA
NUEVO,LEON	APODACA	0.005	TAMAULIPAS	MIER
NUEVO,LEON	APODACA	0.005	TAMAULIPAS	VICTORIA
NUEVO,LEON	APODACA	0.005	VERACRUZ	XALAPA
CHIHUAHUA	HIDALGO,DEL,PARRAL	0.005	TAMAULIPAS	MIER
CHIHUAHUA	HIDALGO,DEL,PARRAL	0.005	TAMAULIPAS	VICTORIA
CHIHUAHUA	HIDALGO,DEL,PARRAL	0.005	VERACRUZ	XALAPA
TAMAULIPAS	MATAMOROS	0.008	GUERRERO	TECPAN,DE,GALEANA
TAMAULIPAS	MATAMOROS	0.007	NUEVO,LEON	JUAREZ
TAMAULIPAS	MATAMOROS	0.007	SINALOA	GUASAVE
TAMAULIPAS	MATAMOROS	0.005	SAN,LUIS,POTOSI	SAN,LUIS,POTOSI
TAMAULIPAS	MATAMOROS	0.006	TAMAULIPAS	HIDALGO
TAMAULIPAS	MATAMOROS	0.008	NUEVO,LEON	SANTIAGO
TAMAULIPAS	MATAMOROS	0.005	NUEVO,LEON	SANTA,CATARINA
TAMAULIPAS	MATAMOROS	0.012	GUERRERO	IGUALA,DE,LA,INDEPENDENCIA
TAMAULIPAS	MATAMOROS	0.005	NAYARIT	XALISCO
TAMAULIPAS	MATAMOROS	0.005	GUERRERO	TAXCO,DE,ALARCON
TAMAULIPAS	MATAMOROS	0.006	JALISCO	AYOTLAN
TAMAULIPAS	MATAMOROS	0.011	MEXICO	VALLE,DE,CHALCO,SOLIDARIDAD
TAMAULIPAS	MATAMOROS	0.006	MICHOACAN	URUAPAN
TAMAULIPAS	MATAMOROS	0.011	ZACATECAS	FRESNILLO
TAMAULIPAS	MATAMOROS	0.006	JALISCO	ARANDAS
TAMAULIPAS	MATAMOROS	0.007	ZACATECAS	TEUL,DE,GONZALEZ,ORTEGA
GUERRERO	TECPAN,DE,GALEANA	0.011	NUEVO,LEON	JUAREZ
GUERRERO	TECPAN,DE,GALEANA	0.011	SINALOA	GUASAVE
GUERRERO	TECPAN,DE,GALEANA	0.008	SAN,LUIS,POTOSI	SAN,LUIS,POTOSI
GUERRERO	TECPAN,DE,GALEANA	0.006	MICHOACAN	APATZINGAN
GUERRERO	TECPAN,DE,GALEANA	0.010	TAMAULIPAS	HIDALGO
GUERRERO	TECPAN,DE,GALEANA	0.012	NUEVO,LEON	SANTIAGO
GUERRERO	TECPAN,DE,GALEANA	0.008	NUEVO,LEON	SANTA,CATARINA
GUERRERO	TECPAN,DE,GALEANA	0.018	GUERRERO	IGUALA,DE,LA,INDEPENDENCIA
GUERRERO	TECPAN,DE,GALEANA	0.008	NAYARIT	XALISCO
GUERRERO	TECPAN,DE,GALEANA	0.008	GUERRERO	TAXCO,DE,ALARCON
GUERRERO	TECPAN,DE,GALEANA	0.010	JALISCO	AYOTLAN
GUERRERO	TECPAN,DE,GALEANA	0.017	MEXICO	VALLE,DE,CHALCO,SOLIDARIDAD
GUERRERO	TECPAN,DE,GALEANA	0.006	JALISCO	TLAJOMULCO,DE,ZUÑIGA
GUERRERO	TECPAN,DE,GALEANA	0.009	MICHOACAN	URUAPAN
GUERRERO	TECPAN,DE,GALEANA	0.006	DURANGO	SAN,DIMAS
GUERRERO	TECPAN,DE,GALEANA	0.007	CHIHUAHUA	BOCOYNA
GUERRERO	TECPAN,DE,GALEANA	0.017	ZACATECAS	FRESNILLO
GUERRERO	TECPAN,DE,GALEANA	0.009	JALISCO	ARANDAS
GUERRERO	TECPAN,DE,GALEANA	0.007	NUEVO,LEON	SABINAS,HIDALGO
GUERRERO	TECPAN,DE,GALEANA	0.011	ZACATECAS	TEUL,DE,GONZALEZ,ORTEGA
GUERRERO	TECPAN,DE,GALEANA	0.007	DURANGO	RODEO
GUERRERO	TECPAN,DE,GALEANA	0.007	NAYARIT	IXTLAN,DEL,RIO
GUERRERO	TECPAN,DE,GALEANA	0.006	JALISCO	EL,ARENAL
NUEVO,LEON	JUAREZ	0.010	SINALOA	GUASAVE
NUEVO,LEON	JUAREZ	0.007	SAN,LUIS,POTOSI	SAN,LUIS,POTOSI
NUEVO,LEON	JUAREZ	0.005	MICHOACAN	APATZINGAN
NUEVO,LEON	JUAREZ	0.009	TAMAULIPAS	HIDALGO
NUEVO,LEON	JUAREZ	0.011	NUEVO,LEON	SANTIAGO
NUEVO,LEON	JUAREZ	0.007	NUEVO,LEON	SANTA,CATARINA
NUEVO,LEON	JUAREZ	0.016	GUERRERO	IGUALA,DE,LA,INDEPENDENCIA
NUEVO,LEON	JUAREZ	0.007	NAYARIT	XALISCO
NUEVO,LEON	JUAREZ	0.007	GUERRERO	TAXCO,DE,ALARCON
NUEVO,LEON	JUAREZ	0.009	JALISCO	AYOTLAN
NUEVO,LEON	JUAREZ	0.015	MEXICO	VALLE,DE,CHALCO,SOLIDARIDAD
NUEVO,LEON	JUAREZ	0.005	JALISCO	TLAJOMULCO,DE,ZUÑIGA
NUEVO,LEON	JUAREZ	0.008	MICHOACAN	URUAPAN
NUEVO,LEON	JUAREZ	0.005	DURANGO	SAN,DIMAS
NUEVO,LEON	JUAREZ	0.006	CHIHUAHUA	BOCOYNA
NUEVO,LEON	JUAREZ	0.015	ZACATECAS	FRESNILLO
NUEVO,LEON	JUAREZ	0.008	JALISCO	ARANDAS
NUEVO,LEON	JUAREZ	0.006	NUEVO,LEON	SABINAS,HIDALGO
NUEVO,LEON	JUAREZ	0.010	ZACATECAS	TEUL,DE,GONZALEZ,ORTEGA
NUEVO,LEON	JUAREZ	0.006	DURANGO	RODEO
NUEVO,LEON	JUAREZ	0.006	NAYARIT	IXTLAN,DEL,RIO
NUEVO,LEON	JUAREZ	0.005	JALISCO	EL,ARENAL
VERACRUZ	PANUCO	0.007	SINALOA	SALVADOR,ALVARADO
VERACRUZ	PANUCO	0.008	TAMAULIPAS	MIER
VERACRUZ	PANUCO	0.008	TAMAULIPAS	VICTORIA
VERACRUZ	PANUCO	0.007	GUERRERO	ATOYAC,DE,ALVAREZ
VERACRUZ	PANUCO	0.007	MEXICO	IXTAPALUCA
VERACRUZ	PANUCO	0.006	MICHOACAN	LAZARO,CARDENAS
VERACRUZ	PANUCO	0.007	COLIMA	COLIMA
VERACRUZ	PANUCO	0.008	VERACRUZ	XALAPA
VERACRUZ	PANUCO	0.006	NUEVO,LEON	GENERAL,TERAN
VERACRUZ	PANUCO	0.007	DURANGO	CANATLAN
VERACRUZ	PANUCO	0.006	CHIHUAHUA	TEMOSACHIC
VERACRUZ	PANUCO	0.007	CHIHUAHUA	MORIS
SINALOA	GUASAVE	0.007	SAN,LUIS,POTOSI	SAN,LUIS,POTOSI
SINALOA	GUASAVE	0.005	MICHOACAN	APATZINGAN
SINALOA	GUASAVE	0.009	TAMAULIPAS	HIDALGO
SINALOA	GUASAVE	0.011	NUEVO,LEON	SANTIAGO
SINALOA	GUASAVE	0.007	NUEVO,LEON	SANTA,CATARINA
SINALOA	GUASAVE	0.016	GUERRERO	IGUALA,DE,LA,INDEPENDENCIA
SINALOA	GUASAVE	0.007	NAYARIT	XALISCO
SINALOA	GUASAVE	0.007	GUERRERO	TAXCO,DE,ALARCON
SINALOA	GUASAVE	0.009	JALISCO	AYOTLAN
SINALOA	GUASAVE	0.015	MEXICO	VALLE,DE,CHALCO,SOLIDARIDAD
SINALOA	GUASAVE	0.005	JALISCO	TLAJOMULCO,DE,ZUÑIGA
SINALOA	GUASAVE	0.008	MICHOACAN	URUAPAN
SINALOA	GUASAVE	0.005	DURANGO	SAN,DIMAS
SINALOA	GUASAVE	0.006	CHIHUAHUA	BOCOYNA
SINALOA	GUASAVE	0.015	ZACATECAS	FRESNILLO
SINALOA	GUASAVE	0.008	JALISCO	ARANDAS
SINALOA	GUASAVE	0.006	NUEVO,LEON	SABINAS,HIDALGO
SINALOA	GUASAVE	0.010	ZACATECAS	TEUL,DE,GONZALEZ,ORTEGA
SINALOA	GUASAVE	0.006	DURANGO	RODEO
SINALOA	GUASAVE	0.006	NAYARIT	IXTLAN,DEL,RIO
SINALOA	GUASAVE	0.005	JALISCO	EL,ARENAL
SINALOA	SALVADOR,ALVARADO	0.008	TAMAULIPAS	MIER
SINALOA	SALVADOR,ALVARADO	0.008	TAMAULIPAS	VICTORIA
SINALOA	SALVADOR,ALVARADO	0.007	GUERRERO	ATOYAC,DE,ALVAREZ
SINALOA	SALVADOR,ALVARADO	0.007	MEXICO	IXTAPALUCA
SINALOA	SALVADOR,ALVARADO	0.006	MICHOACAN	LAZARO,CARDENAS
SINALOA	SALVADOR,ALVARADO	0.007	COLIMA	COLIMA
SINALOA	SALVADOR,ALVARADO	0.008	VERACRUZ	XALAPA
SINALOA	SALVADOR,ALVARADO	0.006	NUEVO,LEON	GENERAL,TERAN
SINALOA	SALVADOR,ALVARADO	0.007	DURANGO	CANATLAN
SINALOA	SALVADOR,ALVARADO	0.006	CHIHUAHUA	TEMOSACHIC
SINALOA	SALVADOR,ALVARADO	0.007	CHIHUAHUA	MORIS
SAN,LUIS,POTOSI	SAN,LUIS,POTOSI	0.006	TAMAULIPAS	HIDALGO
SAN,LUIS,POTOSI	SAN,LUIS,POTOSI	0.008	NUEVO,LEON	SANTIAGO
SAN,LUIS,POTOSI	SAN,LUIS,POTOSI	0.005	NUEVO,LEON	SANTA,CATARINA
SAN,LUIS,POTOSI	SAN,LUIS,POTOSI	0.012	GUERRERO	IGUALA,DE,LA,INDEPENDENCIA
SAN,LUIS,POTOSI	SAN,LUIS,POTOSI	0.005	NAYARIT	XALISCO
SAN,LUIS,POTOSI	SAN,LUIS,POTOSI	0.005	GUERRERO	TAXCO,DE,ALARCON
SAN,LUIS,POTOSI	SAN,LUIS,POTOSI	0.006	JALISCO	AYOTLAN
SAN,LUIS,POTOSI	SAN,LUIS,POTOSI	0.011	MEXICO	VALLE,DE,CHALCO,SOLIDARIDAD
SAN,LUIS,POTOSI	SAN,LUIS,POTOSI	0.006	MICHOACAN	URUAPAN
SAN,LUIS,POTOSI	SAN,LUIS,POTOSI	0.011	ZACATECAS	FRESNILLO
SAN,LUIS,POTOSI	SAN,LUIS,POTOSI	0.006	JALISCO	ARANDAS
SAN,LUIS,POTOSI	SAN,LUIS,POTOSI	0.007	ZACATECAS	TEUL,DE,GONZALEZ,ORTEGA
TAMAULIPAS	REYNOSA	0.006	TAMAULIPAS	MIER
TAMAULIPAS	REYNOSA	0.006	TAMAULIPAS	VICTORIA
TAMAULIPAS	REYNOSA	0.006	GUERRERO	ATOYAC,DE,ALVAREZ
TAMAULIPAS	REYNOSA	0.006	MEXICO	IXTAPALUCA
TAMAULIPAS	REYNOSA	0.006	VERACRUZ	XALAPA
TAMAULIPAS	MIER	0.010	TAMAULIPAS	VICTORIA
TAMAULIPAS	MIER	0.005	SINALOA	EL,FUERTE
TAMAULIPAS	MIER	0.009	GUERRERO	ATOYAC,DE,ALVAREZ
TAMAULIPAS	MIER	0.009	MEXICO	IXTAPALUCA
TAMAULIPAS	MIER	0.007	MICHOACAN	LAZARO,CARDENAS
TAMAULIPAS	MIER	0.008	COLIMA	COLIMA
TAMAULIPAS	MIER	0.010	VERACRUZ	XALAPA
TAMAULIPAS	MIER	0.005	GUANAJUATO	CELAYA
TAMAULIPAS	MIER	0.005	MORELOS	EMILIANO,ZAPATA
TAMAULIPAS	MIER	0.005	SINALOA	BADIRAGUATO
TAMAULIPAS	MIER	0.005	CHIHUAHUA	SAUCILLO
TAMAULIPAS	MIER	0.007	NUEVO,LEON	GENERAL,TERAN
TAMAULIPAS	MIER	0.006	GUERRERO	TEPECOACUILCO,DE,TRUJANO
TAMAULIPAS	MIER	0.006	NAYARIT	TUXPAN
TAMAULIPAS	MIER	0.005	MEXICO	NICOLAS,ROMERO
TAMAULIPAS	MIER	0.006	MICHOACAN	PARACHO
TAMAULIPAS	MIER	0.008	DURANGO	CANATLAN
TAMAULIPAS	MIER	0.007	CHIHUAHUA	TEMOSACHIC
TAMAULIPAS	MIER	0.008	CHIHUAHUA	MORIS
TAMAULIPAS	MIER	0.006	JALISCO	SAN,CRISTOBAL,DE,LA,BARRANCA
TAMAULIPAS	MIER	0.005	GUANAJUATO	APASEO,EL,ALTO
TAMAULIPAS	MIER	0.005	NUEVO,LEON	SALINAS,VICTORIA
TAMAULIPAS	MIER	0.005	GUERRERO	TLACOAPA
SONORA	NOGALES	0.007	GUERRERO	IGUALA,DE,LA,INDEPENDENCIA
SONORA	NOGALES	0.006	MEXICO	VALLE,DE,CHALCO,SOLIDARIDAD
SONORA	NOGALES	0.006	ZACATECAS	FRESNILLO
TAMAULIPAS	VICTORIA	0.005	SINALOA	EL,FUERTE
TAMAULIPAS	VICTORIA	0.009	GUERRERO	ATOYAC,DE,ALVAREZ
TAMAULIPAS	VICTORIA	0.009	MEXICO	IXTAPALUCA
TAMAULIPAS	VICTORIA	0.007	MICHOACAN	LAZARO,CARDENAS
TAMAULIPAS	VICTORIA	0.008	COLIMA	COLIMA
TAMAULIPAS	VICTORIA	0.010	VERACRUZ	XALAPA
TAMAULIPAS	VICTORIA	0.005	GUANAJUATO	CELAYA
TAMAULIPAS	VICTORIA	0.005	MORELOS	EMILIANO,ZAPATA
TAMAULIPAS	VICTORIA	0.005	SINALOA	BADIRAGUATO
TAMAULIPAS	VICTORIA	0.005	CHIHUAHUA	SAUCILLO
TAMAULIPAS	VICTORIA	0.007	NUEVO,LEON	GENERAL,TERAN
TAMAULIPAS	VICTORIA	0.006	GUERRERO	TEPECOACUILCO,DE,TRUJANO
TAMAULIPAS	VICTORIA	0.006	NAYARIT	TUXPAN
TAMAULIPAS	VICTORIA	0.005	MEXICO	NICOLAS,ROMERO
TAMAULIPAS	VICTORIA	0.006	MICHOACAN	PARACHO
TAMAULIPAS	VICTORIA	0.008	DURANGO	CANATLAN
TAMAULIPAS	VICTORIA	0.007	CHIHUAHUA	TEMOSACHIC
TAMAULIPAS	VICTORIA	0.008	CHIHUAHUA	MORIS
TAMAULIPAS	VICTORIA	0.006	JALISCO	SAN,CRISTOBAL,DE,LA,BARRANCA
TAMAULIPAS	VICTORIA	0.005	GUANAJUATO	APASEO,EL,ALTO
TAMAULIPAS	VICTORIA	0.005	NUEVO,LEON	SALINAS,VICTORIA
TAMAULIPAS	VICTORIA	0.005	GUERRERO	TLACOAPA
MICHOACAN	APATZINGAN	0.006	NUEVO,LEON	SANTIAGO
MICHOACAN	APATZINGAN	0.008	GUERRERO	IGUALA,DE,LA,INDEPENDENCIA
MICHOACAN	APATZINGAN	0.008	MEXICO	VALLE,DE,CHALCO,SOLIDARIDAD
MICHOACAN	APATZINGAN	0.008	ZACATECAS	FRESNILLO
MICHOACAN	APATZINGAN	0.005	ZACATECAS	TEUL,DE,GONZALEZ,ORTEGA
TAMAULIPAS	HIDALGO	0.010	NUEVO,LEON	SANTIAGO
TAMAULIPAS	HIDALGO	0.006	NUEVO,LEON	SANTA,CATARINA
TAMAULIPAS	HIDALGO	0.015	GUERRERO	IGUALA,DE,LA,INDEPENDENCIA
TAMAULIPAS	HIDALGO	0.006	NAYARIT	XALISCO
TAMAULIPAS	HIDALGO	0.006	GUERRERO	TAXCO,DE,ALARCON
TAMAULIPAS	HIDALGO	0.008	JALISCO	AYOTLAN
TAMAULIPAS	HIDALGO	0.014	MEXICO	VALLE,DE,CHALCO,SOLIDARIDAD
TAMAULIPAS	HIDALGO	0.007	MICHOACAN	URUAPAN
TAMAULIPAS	HIDALGO	0.006	CHIHUAHUA	BOCOYNA
TAMAULIPAS	HIDALGO	0.014	ZACATECAS	FRESNILLO
TAMAULIPAS	HIDALGO	0.007	JALISCO	ARANDAS
TAMAULIPAS	HIDALGO	0.006	NUEVO,LEON	SABINAS,HIDALGO
TAMAULIPAS	HIDALGO	0.009	ZACATECAS	TEUL,DE,GONZALEZ,ORTEGA
TAMAULIPAS	HIDALGO	0.006	DURANGO	RODEO
TAMAULIPAS	HIDALGO	0.006	NAYARIT	IXTLAN,DEL,RIO
NUEVO,LEON	SANTIAGO	0.008	NUEVO,LEON	SANTA,CATARINA
NUEVO,LEON	SANTIAGO	0.018	GUERRERO	IGUALA,DE,LA,INDEPENDENCIA
NUEVO,LEON	SANTIAGO	0.008	NAYARIT	XALISCO
NUEVO,LEON	SANTIAGO	0.008	GUERRERO	TAXCO,DE,ALARCON
NUEVO,LEON	SANTIAGO	0.010	JALISCO	AYOTLAN
NUEVO,LEON	SANTIAGO	0.017	MEXICO	VALLE,DE,CHALCO,SOLIDARIDAD
NUEVO,LEON	SANTIAGO	0.006	JALISCO	TLAJOMULCO,DE,ZUÑIGA
NUEVO,LEON	SANTIAGO	0.009	MICHOACAN	URUAPAN
NUEVO,LEON	SANTIAGO	0.006	DURANGO	SAN,DIMAS
NUEVO,LEON	SANTIAGO	0.007	CHIHUAHUA	BOCOYNA
NUEVO,LEON	SANTIAGO	0.017	ZACATECAS	FRESNILLO
NUEVO,LEON	SANTIAGO	0.009	JALISCO	ARANDAS
NUEVO,LEON	SANTIAGO	0.007	NUEVO,LEON	SABINAS,HIDALGO
NUEVO,LEON	SANTIAGO	0.011	ZACATECAS	TEUL,DE,GONZALEZ,ORTEGA
NUEVO,LEON	SANTIAGO	0.007	DURANGO	RODEO
NUEVO,LEON	SANTIAGO	0.007	NAYARIT	IXTLAN,DEL,RIO
NUEVO,LEON	SANTIAGO	0.006	JALISCO	EL,ARENAL
SINALOA	EL,FUERTE	0.005	VERACRUZ	XALAPA
GUERRERO	ATOYAC,DE,ALVAREZ	0.008	MEXICO	IXTAPALUCA
GUERRERO	ATOYAC,DE,ALVAREZ	0.006	MICHOACAN	LAZARO,CARDENAS
GUERRERO	ATOYAC,DE,ALVAREZ	0.007	COLIMA	COLIMA
GUERRERO	ATOYAC,DE,ALVAREZ	0.009	VERACRUZ	XALAPA
GUERRERO	ATOYAC,DE,ALVAREZ	0.006	NUEVO,LEON	GENERAL,TERAN
GUERRERO	ATOYAC,DE,ALVAREZ	0.006	GUERRERO	TEPECOACUILCO,DE,TRUJANO
GUERRERO	ATOYAC,DE,ALVAREZ	0.006	NAYARIT	TUXPAN
GUERRERO	ATOYAC,DE,ALVAREZ	0.006	MICHOACAN	PARACHO
GUERRERO	ATOYAC,DE,ALVAREZ	0.007	DURANGO	CANATLAN
GUERRERO	ATOYAC,DE,ALVAREZ	0.006	CHIHUAHUA	TEMOSACHIC
GUERRERO	ATOYAC,DE,ALVAREZ	0.007	CHIHUAHUA	MORIS
GUERRERO	ATOYAC,DE,ALVAREZ	0.006	JALISCO	SAN,CRISTOBAL,DE,LA,BARRANCA
MEXICO	IXTAPALUCA	0.006	MICHOACAN	LAZARO,CARDENAS
MEXICO	IXTAPALUCA	0.007	COLIMA	COLIMA
MEXICO	IXTAPALUCA	0.009	VERACRUZ	XALAPA
MEXICO	IXTAPALUCA	0.006	NUEVO,LEON	GENERAL,TERAN
MEXICO	IXTAPALUCA	0.006	GUERRERO	TEPECOACUILCO,DE,TRUJANO
MEXICO	IXTAPALUCA	0.006	NAYARIT	TUXPAN
MEXICO	IXTAPALUCA	0.006	MICHOACAN	PARACHO
MEXICO	IXTAPALUCA	0.007	DURANGO	CANATLAN
MEXICO	IXTAPALUCA	0.006	CHIHUAHUA	TEMOSACHIC
MEXICO	IXTAPALUCA	0.007	CHIHUAHUA	MORIS
MEXICO	IXTAPALUCA	0.006	JALISCO	SAN,CRISTOBAL,DE,LA,BARRANCA
MICHOACAN	LAZARO,CARDENAS	0.006	COLIMA	COLIMA
MICHOACAN	LAZARO,CARDENAS	0.007	VERACRUZ	XALAPA
MICHOACAN	LAZARO,CARDENAS	0.005	NUEVO,LEON	GENERAL,TERAN
MICHOACAN	LAZARO,CARDENAS	0.006	DURANGO	CANATLAN
MICHOACAN	LAZARO,CARDENAS	0.005	CHIHUAHUA	TEMOSACHIC
MICHOACAN	LAZARO,CARDENAS	0.006	CHIHUAHUA	MORIS
NUEVO,LEON	SANTA,CATARINA	0.012	GUERRERO	IGUALA,DE,LA,INDEPENDENCIA
NUEVO,LEON	SANTA,CATARINA	0.005	NAYARIT	XALISCO
NUEVO,LEON	SANTA,CATARINA	0.005	GUERRERO	TAXCO,DE,ALARCON
NUEVO,LEON	SANTA,CATARINA	0.006	JALISCO	AYOTLAN
NUEVO,LEON	SANTA,CATARINA	0.011	MEXICO	VALLE,DE,CHALCO,SOLIDARIDAD
NUEVO,LEON	SANTA,CATARINA	0.006	MICHOACAN	URUAPAN
NUEVO,LEON	SANTA,CATARINA	0.011	ZACATECAS	FRESNILLO
NUEVO,LEON	SANTA,CATARINA	0.006	JALISCO	ARANDAS
NUEVO,LEON	SANTA,CATARINA	0.007	ZACATECAS	TEUL,DE,GONZALEZ,ORTEGA
GUERRERO	IGUALA,DE,LA,INDEPENDENCIA	0.012	NAYARIT	XALISCO
GUERRERO	IGUALA,DE,LA,INDEPENDENCIA	0.007	GUERRERO	PUNGARABATO
GUERRERO	IGUALA,DE,LA,INDEPENDENCIA	0.012	GUERRERO	TAXCO,DE,ALARCON
GUERRERO	IGUALA,DE,LA,INDEPENDENCIA	0.015	JALISCO	AYOTLAN
GUERRERO	IGUALA,DE,LA,INDEPENDENCIA	0.007	MEXICO	CUAUTITLAN,IZCALLI
GUERRERO	IGUALA,DE,LA,INDEPENDENCIA	0.025	MEXICO	VALLE,DE,CHALCO,SOLIDARIDAD
GUERRERO	IGUALA,DE,LA,INDEPENDENCIA	0.008	JALISCO	TLAJOMULCO,DE,ZUÑIGA
GUERRERO	IGUALA,DE,LA,INDEPENDENCIA	0.013	MICHOACAN	URUAPAN
GUERRERO	IGUALA,DE,LA,INDEPENDENCIA	0.008	DURANGO	SAN,DIMAS
GUERRERO	IGUALA,DE,LA,INDEPENDENCIA	0.010	CHIHUAHUA	BOCOYNA
GUERRERO	IGUALA,DE,LA,INDEPENDENCIA	0.025	ZACATECAS	FRESNILLO
GUERRERO	IGUALA,DE,LA,INDEPENDENCIA	0.013	JALISCO	ARANDAS
GUERRERO	IGUALA,DE,LA,INDEPENDENCIA	0.010	NUEVO,LEON	SABINAS,HIDALGO
GUERRERO	IGUALA,DE,LA,INDEPENDENCIA	0.007	MEXICO	HUIXQUILUCAN
GUERRERO	IGUALA,DE,LA,INDEPENDENCIA	0.007	VERACRUZ	COATZACOALCOS
GUERRERO	IGUALA,DE,LA,INDEPENDENCIA	0.007	SINALOA	ROSARIO
GUERRERO	IGUALA,DE,LA,INDEPENDENCIA	0.016	ZACATECAS	TEUL,DE,GONZALEZ,ORTEGA
GUERRERO	IGUALA,DE,LA,INDEPENDENCIA	0.010	DURANGO	RODEO
GUERRERO	IGUALA,DE,LA,INDEPENDENCIA	0.007	MICHOACAN	JUAREZ
GUERRERO	IGUALA,DE,LA,INDEPENDENCIA	0.010	NAYARIT	IXTLAN,DEL,RIO
GUERRERO	IGUALA,DE,LA,INDEPENDENCIA	0.008	JALISCO	EL,ARENAL
GUERRERO	IGUALA,DE,LA,INDEPENDENCIA	0.007	MICHOACAN	TEPALCATEPEC
GUERRERO	IGUALA,DE,LA,INDEPENDENCIA	0.007	NUEVO,LEON	MARIN
COLIMA	COLIMA	0.008	VERACRUZ	XALAPA
COLIMA	COLIMA	0.006	NUEVO,LEON	GENERAL,TERAN
COLIMA	COLIMA	0.007	DURANGO	CANATLAN
COLIMA	COLIMA	0.006	CHIHUAHUA	TEMOSACHIC
COLIMA	COLIMA	0.007	CHIHUAHUA	MORIS
VERACRUZ	XALAPA	0.005	GUANAJUATO	CELAYA
VERACRUZ	XALAPA	0.005	MORELOS	EMILIANO,ZAPATA
VERACRUZ	XALAPA	0.005	SINALOA	BADIRAGUATO
VERACRUZ	XALAPA	0.005	CHIHUAHUA	SAUCILLO
VERACRUZ	XALAPA	0.007	NUEVO,LEON	GENERAL,TERAN
VERACRUZ	XALAPA	0.006	GUERRERO	TEPECOACUILCO,DE,TRUJANO
VERACRUZ	XALAPA	0.006	NAYARIT	TUXPAN
VERACRUZ	XALAPA	0.005	MEXICO	NICOLAS,ROMERO
VERACRUZ	XALAPA	0.006	MICHOACAN	PARACHO
VERACRUZ	XALAPA	0.008	DURANGO	CANATLAN
VERACRUZ	XALAPA	0.007	CHIHUAHUA	TEMOSACHIC
VERACRUZ	XALAPA	0.008	CHIHUAHUA	MORIS
VERACRUZ	XALAPA	0.006	JALISCO	SAN,CRISTOBAL,DE,LA,BARRANCA
VERACRUZ	XALAPA	0.005	GUANAJUATO	APASEO,EL,ALTO
VERACRUZ	XALAPA	0.005	NUEVO,LEON	SALINAS,VICTORIA
VERACRUZ	XALAPA	0.005	GUERRERO	TLACOAPA
NAYARIT	XALISCO	0.005	GUERRERO	TAXCO,DE,ALARCON
NAYARIT	XALISCO	0.006	JALISCO	AYOTLAN
NAYARIT	XALISCO	0.011	MEXICO	VALLE,DE,CHALCO,SOLIDARIDAD
NAYARIT	XALISCO	0.006	MICHOACAN	URUAPAN
NAYARIT	XALISCO	0.011	ZACATECAS	FRESNILLO
NAYARIT	XALISCO	0.006	JALISCO	ARANDAS
NAYARIT	XALISCO	0.007	ZACATECAS	TEUL,DE,GONZALEZ,ORTEGA
GUERRERO	PUNGARABATO	0.006	MEXICO	VALLE,DE,CHALCO,SOLIDARIDAD
GUERRERO	PUNGARABATO	0.006	ZACATECAS	FRESNILLO
GUERRERO	TAXCO,DE,ALARCON	0.006	JALISCO	AYOTLAN
GUERRERO	TAXCO,DE,ALARCON	0.011	MEXICO	VALLE,DE,CHALCO,SOLIDARIDAD
GUERRERO	TAXCO,DE,ALARCON	0.006	MICHOACAN	URUAPAN
GUERRERO	TAXCO,DE,ALARCON	0.011	ZACATECAS	FRESNILLO
GUERRERO	TAXCO,DE,ALARCON	0.006	JALISCO	ARANDAS
GUERRERO	TAXCO,DE,ALARCON	0.007	ZACATECAS	TEUL,DE,GONZALEZ,ORTEGA
JALISCO	AYOTLAN	0.014	MEXICO	VALLE,DE,CHALCO,SOLIDARIDAD
JALISCO	AYOTLAN	0.007	MICHOACAN	URUAPAN
JALISCO	AYOTLAN	0.006	CHIHUAHUA	BOCOYNA
JALISCO	AYOTLAN	0.014	ZACATECAS	FRESNILLO
JALISCO	AYOTLAN	0.007	JALISCO	ARANDAS
JALISCO	AYOTLAN	0.006	NUEVO,LEON	SABINAS,HIDALGO
JALISCO	AYOTLAN	0.009	ZACATECAS	TEUL,DE,GONZALEZ,ORTEGA
JALISCO	AYOTLAN	0.006	DURANGO	RODEO
JALISCO	AYOTLAN	0.006	NAYARIT	IXTLAN,DEL,RIO
MEXICO	CUAUTITLAN,IZCALLI	0.006	MEXICO	VALLE,DE,CHALCO,SOLIDARIDAD
MEXICO	CUAUTITLAN,IZCALLI	0.006	ZACATECAS	FRESNILLO
MEXICO	VALLE,DE,CHALCO,SOLIDARIDAD	0.008	JALISCO	TLAJOMULCO,DE,ZUÑIGA
MEXICO	VALLE,DE,CHALCO,SOLIDARIDAD	0.012	MICHOACAN	URUAPAN
MEXICO	VALLE,DE,CHALCO,SOLIDARIDAD	0.008	DURANGO	SAN,DIMAS
MEXICO	VALLE,DE,CHALCO,SOLIDARIDAD	0.009	CHIHUAHUA	BOCOYNA
MEXICO	VALLE,DE,CHALCO,SOLIDARIDAD	0.023	ZACATECAS	FRESNILLO
MEXICO	VALLE,DE,CHALCO,SOLIDARIDAD	0.012	JALISCO	ARANDAS
MEXICO	VALLE,DE,CHALCO,SOLIDARIDAD	0.009	NUEVO,LEON	SABINAS,HIDALGO
MEXICO	VALLE,DE,CHALCO,SOLIDARIDAD	0.006	MEXICO	HUIXQUILUCAN
MEXICO	VALLE,DE,CHALCO,SOLIDARIDAD	0.006	VERACRUZ	COATZACOALCOS
MEXICO	VALLE,DE,CHALCO,SOLIDARIDAD	0.006	SINALOA	ROSARIO
MEXICO	VALLE,DE,CHALCO,SOLIDARIDAD	0.015	ZACATECAS	TEUL,DE,GONZALEZ,ORTEGA
MEXICO	VALLE,DE,CHALCO,SOLIDARIDAD	0.009	DURANGO	RODEO
MEXICO	VALLE,DE,CHALCO,SOLIDARIDAD	0.006	MICHOACAN	JUAREZ
MEXICO	VALLE,DE,CHALCO,SOLIDARIDAD	0.009	NAYARIT	IXTLAN,DEL,RIO
MEXICO	VALLE,DE,CHALCO,SOLIDARIDAD	0.008	JALISCO	EL,ARENAL
MEXICO	VALLE,DE,CHALCO,SOLIDARIDAD	0.006	MICHOACAN	TEPALCATEPEC
MEXICO	VALLE,DE,CHALCO,SOLIDARIDAD	0.006	NUEVO,LEON	MARIN
JALISCO	TLAJOMULCO,DE,ZUÑIGA	0.008	ZACATECAS	FRESNILLO
JALISCO	TLAJOMULCO,DE,ZUÑIGA	0.005	ZACATECAS	TEUL,DE,GONZALEZ,ORTEGA
MICHOACAN	URUAPAN	0.012	ZACATECAS	FRESNILLO
MICHOACAN	URUAPAN	0.007	JALISCO	ARANDAS
MICHOACAN	URUAPAN	0.008	ZACATECAS	TEUL,DE,GONZALEZ,ORTEGA
DURANGO	SAN,DIMAS	0.008	ZACATECAS	FRESNILLO
DURANGO	SAN,DIMAS	0.005	ZACATECAS	TEUL,DE,GONZALEZ,ORTEGA
NUEVO,LEON	GENERAL,TERAN	0.006	DURANGO	CANATLAN
NUEVO,LEON	GENERAL,TERAN	0.005	CHIHUAHUA	TEMOSACHIC
NUEVO,LEON	GENERAL,TERAN	0.006	CHIHUAHUA	MORIS
CHIHUAHUA	BOCOYNA	0.009	ZACATECAS	FRESNILLO
CHIHUAHUA	BOCOYNA	0.006	ZACATECAS	TEUL,DE,GONZALEZ,ORTEGA
ZACATECAS	FRESNILLO	0.012	JALISCO	ARANDAS
ZACATECAS	FRESNILLO	0.009	NUEVO,LEON	SABINAS,HIDALGO
ZACATECAS	FRESNILLO	0.006	MEXICO	HUIXQUILUCAN
ZACATECAS	FRESNILLO	0.006	VERACRUZ	COATZACOALCOS
ZACATECAS	FRESNILLO	0.006	SINALOA	ROSARIO
ZACATECAS	FRESNILLO	0.015	ZACATECAS	TEUL,DE,GONZALEZ,ORTEGA
ZACATECAS	FRESNILLO	0.009	DURANGO	RODEO
ZACATECAS	FRESNILLO	0.006	MICHOACAN	JUAREZ
ZACATECAS	FRESNILLO	0.009	NAYARIT	IXTLAN,DEL,RIO
ZACATECAS	FRESNILLO	0.008	JALISCO	EL,ARENAL
ZACATECAS	FRESNILLO	0.006	MICHOACAN	TEPALCATEPEC
ZACATECAS	FRESNILLO	0.006	NUEVO,LEON	MARIN
JALISCO	ARANDAS	0.008	ZACATECAS	TEUL,DE,GONZALEZ,ORTEGA
DURANGO	CANATLAN	0.006	CHIHUAHUA	TEMOSACHIC
DURANGO	CANATLAN	0.007	CHIHUAHUA	MORIS
NUEVO,LEON	SABINAS,HIDALGO	0.006	ZACATECAS	TEUL,DE,GONZALEZ,ORTEGA
CHIHUAHUA	TEMOSACHIC	0.006	CHIHUAHUA	MORIS
ZACATECAS	TEUL,DE,GONZALEZ,ORTEGA	0.006	DURANGO	RODEO
ZACATECAS	TEUL,DE,GONZALEZ,ORTEGA	0.006	NAYARIT	IXTLAN,DEL,RIO
ZACATECAS	TEUL,DE,GONZALEZ,ORTEGA	0.005	JALISCO	EL,ARENAL
