# Supplementary material for: Analysis of México’s Narco-War Network (2007–2011)
Source: PLoS One. 2015 May 18;10(5):e0126503. doi: 10.1371/journal.pone.0126503 (PMC4436224; doi:10.1371/journal.pone.0126503)
Supplement: S1 Compressed file — Each file contains all the correlations above certain threshold (indicated in the name of the file), during a particular month (also indicated in the name of the file). The file names have the value of θ followed by the number of the i th month, starting from January of 2007 until Sept. 2011. (ZIP) [file pone.0126503.s004.zip › Correlations_by_month/0.005__54.sif]

CHIHUAHUA	JUAREZ	0.060	COAHUILA	TORREON
CHIHUAHUA	JUAREZ	0.009	NUEVO,LEON	MONTERREY
CHIHUAHUA	JUAREZ	0.064	SINALOA	MAZATLAN
CHIHUAHUA	JUAREZ	0.056	NUEVO,LEON	GUADALUPE
CHIHUAHUA	JUAREZ	0.017	DURANGO	GOMEZ,PALACIO
CHIHUAHUA	JUAREZ	0.034	TAMAULIPAS	VALLE,HERMOSO
CHIHUAHUA	JUAREZ	0.021	NUEVO,LEON	APODACA
CHIHUAHUA	JUAREZ	0.030	TAMAULIPAS	MATAMOROS
CHIHUAHUA	JUAREZ	0.039	TAMAULIPAS	TAMPICO
CHIHUAHUA	JUAREZ	0.069	NUEVO,LEON	JUAREZ
CHIHUAHUA	JUAREZ	0.043	VERACRUZ	PANUCO
CHIHUAHUA	JUAREZ	0.052	SINALOA	GUASAVE
CHIHUAHUA	JUAREZ	0.034	GUERRERO	COYUCA,DE,CATALAN
CHIHUAHUA	JUAREZ	0.030	SAN,LUIS,POTOSI	SAN,LUIS,POTOSI
CHIHUAHUA	JUAREZ	0.026	MEXICO	NAUCALPAN,DE,JUAREZ
CHIHUAHUA	JUAREZ	0.017	SONORA	NOGALES
CHIHUAHUA	JUAREZ	0.013	JALISCO	TLAQUEPAQUE
CHIHUAHUA	JUAREZ	0.030	MICHOACAN	APATZINGAN
CHIHUAHUA	JUAREZ	0.039	TAMAULIPAS	HIDALGO
CHIHUAHUA	JUAREZ	0.021	NUEVO,LEON	SANTIAGO
CHIHUAHUA	JUAREZ	0.009	SINALOA	EL,FUERTE
CHIHUAHUA	JUAREZ	0.009	SONORA	HERMOSILLO
CHIHUAHUA	JUAREZ	0.009	MICHOACAN	LAZARO,CARDENAS
CHIHUAHUA	JUAREZ	0.043	NUEVO,LEON	SANTA,CATARINA
CHIHUAHUA	JUAREZ	0.060	GUERRERO	IGUALA,DE,LA,INDEPENDENCIA
CHIHUAHUA	JUAREZ	0.009	TABASCO	CARDENAS
CHIHUAHUA	JUAREZ	0.021	TAMAULIPAS	GUERRERO
CHIHUAHUA	JUAREZ	0.009	VERACRUZ	XALAPA
CHIHUAHUA	JUAREZ	0.009	CHIHUAHUA	ROSALES
CHIHUAHUA	JUAREZ	0.030	NAYARIT	XALISCO
CHIHUAHUA	JUAREZ	0.009	MICHOACAN	YURECUARO
CHIHUAHUA	JUAREZ	0.021	GUERRERO	PUNGARABATO
CHIHUAHUA	JUAREZ	0.034	GUERRERO	TAXCO,DE,ALARCON
CHIHUAHUA	JUAREZ	0.017	NUEVO,LEON	GENERAL,ESCOBEDO
CHIHUAHUA	JUAREZ	0.021	JALISCO	AYOTLAN
CHIHUAHUA	JUAREZ	0.013	NUEVO,LEON	LINARES
CHIHUAHUA	JUAREZ	0.017	MEXICO	CUAUTITLAN,IZCALLI
CHIHUAHUA	JUAREZ	0.060	MEXICO	VALLE,DE,CHALCO,SOLIDARIDAD
CHIHUAHUA	JUAREZ	0.013	CHIHUAHUA	GUADALUPE
CHIHUAHUA	JUAREZ	0.017	JALISCO	TLAJOMULCO,DE,ZUÑIGA
CHIHUAHUA	JUAREZ	0.013	DURANGO	SANTIAGO,PAPASQUIARO
CHIHUAHUA	JUAREZ	0.039	MICHOACAN	URUAPAN
CHIHUAHUA	JUAREZ	0.021	SINALOA	SINALOA
CHIHUAHUA	JUAREZ	0.017	VERACRUZ	PUEBLO,VIEJO
CHIHUAHUA	JUAREZ	0.013	CHIHUAHUA	CUAUHTEMOC
CHIHUAHUA	JUAREZ	0.034	GUERRERO	AJUCHITLAN,DEL,PROGRESO
CHIHUAHUA	JUAREZ	0.013	JALISCO	TONALA
CHIHUAHUA	JUAREZ	0.009	GUANAJUATO	LEON
CHIHUAHUA	JUAREZ	0.009	BAJA,CALIFORNIA	PLAYAS,DE,ROSARITO
CHIHUAHUA	JUAREZ	0.026	DURANGO	SAN,DIMAS
CHIHUAHUA	JUAREZ	0.017	GUERRERO	GENERAL,HELIODORO,CASTILLO
CHIHUAHUA	JUAREZ	0.009	OAXACA	SAN,JUAN,BAUTISTA,TUXTEPEC
CHIHUAHUA	JUAREZ	0.017	CHIHUAHUA	BOCOYNA
CHIHUAHUA	JUAREZ	0.017	CHIHUAHUA	CUSIHUIRIACHI
CHIHUAHUA	JUAREZ	0.064	ZACATECAS	FRESNILLO
CHIHUAHUA	JUAREZ	0.017	JALISCO	EL,SALTO
CHIHUAHUA	JUAREZ	0.009	TAMAULIPAS	EL,MANTE
CHIHUAHUA	JUAREZ	0.013	DURANGO	POANAS
CHIHUAHUA	JUAREZ	0.034	JALISCO	ARANDAS
CHIHUAHUA	JUAREZ	0.013	JALISCO	TOTOTLAN
CHIHUAHUA	JUAREZ	0.009	MEXICO	TOLUCA
CHIHUAHUA	JUAREZ	0.009	MICHOACAN	TARIMBARO
CHIHUAHUA	JUAREZ	0.017	COAHUILA	MONCLOVA
CHIHUAHUA	JUAREZ	0.017	JALISCO	LAGOS,DE,MORENO
CHIHUAHUA	JUAREZ	0.009	MEXICO	ATIZAPAN,DE,ZARAGOZA
CHIHUAHUA	JUAREZ	0.030	NUEVO,LEON	SABINAS,HIDALGO
CHIHUAHUA	JUAREZ	0.013	TABASCO	CENTRO
CHIHUAHUA	JUAREZ	0.009	BAJA,CALIFORNIA	TECATE
CHIHUAHUA	JUAREZ	0.009	GUANAJUATO	ACAMBARO
CHIHUAHUA	JUAREZ	0.009	MEXICO	LA,PAZ
CHIHUAHUA	JUAREZ	0.013	SINALOA	ROSARIO
CHIHUAHUA	JUAREZ	0.043	ZACATECAS	TEUL,DE,GONZALEZ,ORTEGA
CHIHUAHUA	JUAREZ	0.009	BAJA,CALIFORNIA	ENSENADA
CHIHUAHUA	JUAREZ	0.009	GUERRERO	HUITZUCO,DE,LOS,FIGUEROA
CHIHUAHUA	JUAREZ	0.013	MICHOACAN	LA,PIEDAD
CHIHUAHUA	JUAREZ	0.013	NUEVO,LEON	SAN,PEDRO,GARZA,GARCIA
CHIHUAHUA	JUAREZ	0.017	DURANGO	RODEO
CHIHUAHUA	JUAREZ	0.013	MEXICO	ZUMPANGO
CHIHUAHUA	JUAREZ	0.013	MICHOACAN	CHURUMUCO
CHIHUAHUA	JUAREZ	0.009	MORELOS	MIACATLAN
CHIHUAHUA	JUAREZ	0.017	MICHOACAN	JUAREZ
CHIHUAHUA	JUAREZ	0.026	NAYARIT	IXTLAN,DEL,RIO
CHIHUAHUA	JUAREZ	0.009	GUERRERO	BENITO,JUAREZ
CHIHUAHUA	JUAREZ	0.009	GUERRERO	COAHUAYUTLA,DE,JOSE,MARIA,IZAZAGA
CHIHUAHUA	JUAREZ	0.021	JALISCO	EL,ARENAL
CHIHUAHUA	JUAREZ	0.013	MICHOACAN	TEPALCATEPEC
CHIHUAHUA	JUAREZ	0.017	NUEVO,LEON	ANAHUAC
CHIHUAHUA	JUAREZ	0.013	GUERRERO	ZIRANDARO
CHIHUAHUA	JUAREZ	0.009	JALISCO	JESUS,MARIA
CHIHUAHUA	JUAREZ	0.009	MICHOACAN	TZITZIO
CHIHUAHUA	JUAREZ	0.009	NUEVO,LEON	CARMEN
CHIHUAHUA	JUAREZ	0.017	NUEVO,LEON	MARIN
CHIHUAHUA	JUAREZ	0.009	GUERRERO	FLORENCIO,VILLARREAL
CHIHUAHUA	JUAREZ	0.013	JALISCO	TUXCUECA
CHIHUAHUA	JUAREZ	0.009	MICHOACAN	BUENAVISTA
CHIHUAHUA	JUAREZ	0.013	MICHOACAN	CHINICUILA
CHIHUAHUA	JUAREZ	0.009	MORELOS	TEPOZTLAN
CHIHUAHUA	JUAREZ	0.013	NUEVO,LEON	DOCTOR,ARROYO
CHIHUAHUA	JUAREZ	0.013	TAMAULIPAS	MAINERO
CHIHUAHUA	JUAREZ	0.009	VERACRUZ	SAN,JUAN,EVANGELISTA
CHIHUAHUA	JUAREZ	0.009	JALISCO	HUEJUCAR
CHIHUAHUA	JUAREZ	0.009	MICHOACAN	TUMBISCATIO
CHIHUAHUA	JUAREZ	0.009	OAXACA	SAN,PEDRO,MIXTEPEC
CHIHUAHUA	JUAREZ	0.009	PUEBLA	JUAN,GALINDO
GUERRERO	ACAPULCO,DE,JUAREZ	0.025	CHIHUAHUA	CHIHUAHUA
GUERRERO	ACAPULCO,DE,JUAREZ	0.011	SINALOA	CULIACAN
GUERRERO	ACAPULCO,DE,JUAREZ	0.032	TAMAULIPAS	SAN,FERNANDO
GUERRERO	ACAPULCO,DE,JUAREZ	0.068	NAYARIT	TEPIC
GUERRERO	ACAPULCO,DE,JUAREZ	0.021	BAJA,CALIFORNIA	TIJUANA
GUERRERO	ACAPULCO,DE,JUAREZ	0.128	VERACRUZ	VERACRUZ
GUERRERO	ACAPULCO,DE,JUAREZ	0.071	TAMAULIPAS	NUEVO,LAREDO
GUERRERO	ACAPULCO,DE,JUAREZ	0.050	JALISCO	ZAPOPAN
GUERRERO	ACAPULCO,DE,JUAREZ	0.007	MEXICO	ECATEPEC,DE,MORELOS
GUERRERO	ACAPULCO,DE,JUAREZ	0.018	VERACRUZ	BOCA,DEL,RIO
GUERRERO	ACAPULCO,DE,JUAREZ	0.007	SINALOA	NAVOLATO
GUERRERO	ACAPULCO,DE,JUAREZ	0.011	MICHOACAN	MORELIA
GUERRERO	ACAPULCO,DE,JUAREZ	0.014	SINALOA	AHOME
GUERRERO	ACAPULCO,DE,JUAREZ	0.014	JALISCO	GUADALAJARA
GUERRERO	ACAPULCO,DE,JUAREZ	0.007	CHIHUAHUA	HIDALGO,DEL,PARRAL
GUERRERO	ACAPULCO,DE,JUAREZ	0.018	NUEVO,LEON	CADEREYTA,JIMENEZ
GUERRERO	ACAPULCO,DE,JUAREZ	0.007	CHIHUAHUA	DELICIAS
GUERRERO	ACAPULCO,DE,JUAREZ	0.018	MORELOS	CUERNAVACA
GUERRERO	ACAPULCO,DE,JUAREZ	0.014	SINALOA	SALVADOR,ALVARADO
GUERRERO	ACAPULCO,DE,JUAREZ	0.011	TAMAULIPAS	REYNOSA
GUERRERO	ACAPULCO,DE,JUAREZ	0.018	COAHUILA	SALTILLO
GUERRERO	ACAPULCO,DE,JUAREZ	0.018	TAMAULIPAS	MIER
GUERRERO	ACAPULCO,DE,JUAREZ	0.014	TAMAULIPAS	VICTORIA
GUERRERO	ACAPULCO,DE,JUAREZ	0.014	CHIHUAHUA	MEOQUI
GUERRERO	ACAPULCO,DE,JUAREZ	0.036	GUERRERO	ATOYAC,DE,ALVAREZ
GUERRERO	ACAPULCO,DE,JUAREZ	0.014	MEXICO	IXTAPALUCA
GUERRERO	ACAPULCO,DE,JUAREZ	0.007	NAYARIT	RUIZ
GUERRERO	ACAPULCO,DE,JUAREZ	0.028	DURANGO	LERDO
GUERRERO	ACAPULCO,DE,JUAREZ	0.018	CHIHUAHUA	CAMARGO
GUERRERO	ACAPULCO,DE,JUAREZ	0.011	COLIMA	COLIMA
GUERRERO	ACAPULCO,DE,JUAREZ	0.007	QUINTANA,ROO	BENITO,JUAREZ
GUERRERO	ACAPULCO,DE,JUAREZ	0.007	GUANAJUATO	CELAYA
GUERRERO	ACAPULCO,DE,JUAREZ	0.007	CHIHUAHUA	GUADALUPE,Y,CALVO
GUERRERO	ACAPULCO,DE,JUAREZ	0.007	MEXICO	TLALNEPANTLA,DE,BAZ
GUERRERO	ACAPULCO,DE,JUAREZ	0.007	SINALOA	ANGOSTURA
GUERRERO	ACAPULCO,DE,JUAREZ	0.028	CHIHUAHUA	GUACHOCHI
GUERRERO	ACAPULCO,DE,JUAREZ	0.011	MORELOS	TEMIXCO
GUERRERO	ACAPULCO,DE,JUAREZ	0.014	SINALOA	CHOIX
GUERRERO	ACAPULCO,DE,JUAREZ	0.007	SONORA	GENERAL,PLUTARCO,ELIAS,CALLES
GUERRERO	ACAPULCO,DE,JUAREZ	0.014	MORELOS	EMILIANO,ZAPATA
GUERRERO	ACAPULCO,DE,JUAREZ	0.061	SINALOA	COSALA
GUERRERO	ACAPULCO,DE,JUAREZ	0.018	TAMAULIPAS	ALTAMIRA
GUERRERO	ACAPULCO,DE,JUAREZ	0.011	NUEVO,LEON	ALLENDE
GUERRERO	ACAPULCO,DE,JUAREZ	0.039	DURANGO	CUENCAME
GUERRERO	ACAPULCO,DE,JUAREZ	0.025	SINALOA	BADIRAGUATO
GUERRERO	ACAPULCO,DE,JUAREZ	0.007	CHIHUAHUA	ASCENSION
GUERRERO	ACAPULCO,DE,JUAREZ	0.025	MICHOACAN	HIDALGO
GUERRERO	ACAPULCO,DE,JUAREZ	0.028	SINALOA	SAN,IGNACIO
GUERRERO	ACAPULCO,DE,JUAREZ	0.014	TAMAULIPAS	GONZALEZ
GUERRERO	ACAPULCO,DE,JUAREZ	0.007	NUEVO,LEON	GENERAL,TERAN
GUERRERO	ACAPULCO,DE,JUAREZ	0.021	JALISCO	ATOTONILCO,EL,ALTO
GUERRERO	ACAPULCO,DE,JUAREZ	0.011	MORELOS	CUAUTLA
GUERRERO	ACAPULCO,DE,JUAREZ	0.007	NAYARIT	TECUALA
GUERRERO	ACAPULCO,DE,JUAREZ	0.032	MICHOACAN	TACAMBARO
GUERRERO	ACAPULCO,DE,JUAREZ	0.007	DISTRITO,FEDERAL	VENUSTIANO,CARRANZA
GUERRERO	ACAPULCO,DE,JUAREZ	0.011	GUANAJUATO	SALAMANCA
GUERRERO	ACAPULCO,DE,JUAREZ	0.039	ZACATECAS	JALPA
GUERRERO	ACAPULCO,DE,JUAREZ	0.014	NUEVO,LEON	CHINA
GUERRERO	ACAPULCO,DE,JUAREZ	0.007	CHIHUAHUA	URUACHI
GUERRERO	ACAPULCO,DE,JUAREZ	0.021	GUERRERO	CUTZAMALA,DE,PINZON
GUERRERO	ACAPULCO,DE,JUAREZ	0.011	GUERRERO	TLAPA,DE,COMONFORT
GUERRERO	ACAPULCO,DE,JUAREZ	0.007	OAXACA	LOMA,BONITA
GUERRERO	ACAPULCO,DE,JUAREZ	0.007	SAN,LUIS,POTOSI	CIUDAD,VALLES
GUERRERO	ACAPULCO,DE,JUAREZ	0.021	MEXICO	ALMOLOYA,DE,JUAREZ
GUERRERO	ACAPULCO,DE,JUAREZ	0.007	MEXICO	VALLE,DE,BRAVO
GUERRERO	ACAPULCO,DE,JUAREZ	0.011	MICHOACAN	COALCOMAN,DE,VAZQUEZ,PALLARES
GUERRERO	ACAPULCO,DE,JUAREZ	0.011	TABASCO	TENOSIQUE
GUERRERO	ACAPULCO,DE,JUAREZ	0.025	MEXICO	TEOTIHUACAN
GUERRERO	ACAPULCO,DE,JUAREZ	0.007	MICHOACAN	COAHUAYANA
GUERRERO	ACAPULCO,DE,JUAREZ	0.025	NUEVO,LEON	AGUALEGUAS
GUERRERO	ACAPULCO,DE,JUAREZ	0.007	PUEBLA	PUEBLA
GUERRERO	ACAPULCO,DE,JUAREZ	0.007	VERACRUZ	TUXPAN
GUERRERO	ACAPULCO,DE,JUAREZ	0.007	CHIHUAHUA	AQUILES,SERDAN
GUERRERO	ACAPULCO,DE,JUAREZ	0.007	CHIHUAHUA	MATAMOROS
GUERRERO	ACAPULCO,DE,JUAREZ	0.011	MICHOACAN	CARACUARO
GUERRERO	ACAPULCO,DE,JUAREZ	0.014	MICHOACAN	IXTLAN
GUERRERO	ACAPULCO,DE,JUAREZ	0.007	VERACRUZ	PLAYA,VICENTE
GUERRERO	ACAPULCO,DE,JUAREZ	0.007	QUINTANA,ROO	SOLIDARIDAD
GUERRERO	ACAPULCO,DE,JUAREZ	0.011	BAJA,CALIFORNIA,SUR	LOS,CABOS
GUERRERO	ACAPULCO,DE,JUAREZ	0.007	JALISCO	AUTLAN,DE,NAVARRO
GUERRERO	ACAPULCO,DE,JUAREZ	0.007	MICHOACAN	LOS,REYES
GUERRERO	ACAPULCO,DE,JUAREZ	0.011	VERACRUZ	TANTIMA
GUERRERO	ACAPULCO,DE,JUAREZ	0.007	CHIAPAS	IXTAPA
GUERRERO	ACAPULCO,DE,JUAREZ	0.007	JALISCO	TAPALPA
GUERRERO	ACAPULCO,DE,JUAREZ	0.007	MICHOACAN	PURUANDIRO
GUERRERO	ACAPULCO,DE,JUAREZ	0.007	MICHOACAN	SALVADOR,ESCALANTE
GUERRERO	ACAPULCO,DE,JUAREZ	0.007	OAXACA	PINOTEPA,DE,DON,LUIS
GUERRERO	ACAPULCO,DE,JUAREZ	0.007	OAXACA	SAN,JUAN,DEL,ESTADO
GUERRERO	ACAPULCO,DE,JUAREZ	0.007	PUEBLA	TEZIUTLAN
GUERRERO	ACAPULCO,DE,JUAREZ	0.007	PUEBLA	XICOTEPEC
GUERRERO	ACAPULCO,DE,JUAREZ	0.007	QUERETARO	PEDRO,ESCOBEDO
GUERRERO	ACAPULCO,DE,JUAREZ	0.007	TABASCO	JONUTA
GUERRERO	ACAPULCO,DE,JUAREZ	0.007	TLAXCALA	CALPULALPAN
GUERRERO	ACAPULCO,DE,JUAREZ	0.007	VERACRUZ	AMATLAN,DE,LOS,REYES
COAHUILA	TORREON	0.013	SINALOA	MAZATLAN
COAHUILA	TORREON	0.011	NUEVO,LEON	GUADALUPE
COAHUILA	TORREON	0.007	TAMAULIPAS	VALLE,HERMOSO
COAHUILA	TORREON	0.006	TAMAULIPAS	MATAMOROS
COAHUILA	TORREON	0.008	TAMAULIPAS	TAMPICO
COAHUILA	TORREON	0.014	NUEVO,LEON	JUAREZ
COAHUILA	TORREON	0.009	VERACRUZ	PANUCO
COAHUILA	TORREON	0.010	SINALOA	GUASAVE
COAHUILA	TORREON	0.007	GUERRERO	COYUCA,DE,CATALAN
COAHUILA	TORREON	0.006	SAN,LUIS,POTOSI	SAN,LUIS,POTOSI
COAHUILA	TORREON	0.005	MEXICO	NAUCALPAN,DE,JUAREZ
COAHUILA	TORREON	0.006	MICHOACAN	APATZINGAN
COAHUILA	TORREON	0.008	TAMAULIPAS	HIDALGO
COAHUILA	TORREON	0.009	NUEVO,LEON	SANTA,CATARINA
COAHUILA	TORREON	0.012	GUERRERO	IGUALA,DE,LA,INDEPENDENCIA
COAHUILA	TORREON	0.006	NAYARIT	XALISCO
COAHUILA	TORREON	0.007	GUERRERO	TAXCO,DE,ALARCON
COAHUILA	TORREON	0.012	MEXICO	VALLE,DE,CHALCO,SOLIDARIDAD
COAHUILA	TORREON	0.008	MICHOACAN	URUAPAN
COAHUILA	TORREON	0.007	GUERRERO	AJUCHITLAN,DEL,PROGRESO
COAHUILA	TORREON	0.005	DURANGO	SAN,DIMAS
COAHUILA	TORREON	0.013	ZACATECAS	FRESNILLO
COAHUILA	TORREON	0.007	JALISCO	ARANDAS
COAHUILA	TORREON	0.006	NUEVO,LEON	SABINAS,HIDALGO
COAHUILA	TORREON	0.009	ZACATECAS	TEUL,DE,GONZALEZ,ORTEGA
COAHUILA	TORREON	0.005	NAYARIT	IXTLAN,DEL,RIO
CHIHUAHUA	CHIHUAHUA	0.008	NAYARIT	TEPIC
CHIHUAHUA	CHIHUAHUA	0.015	VERACRUZ	VERACRUZ
CHIHUAHUA	CHIHUAHUA	0.009	TAMAULIPAS	NUEVO,LAREDO
CHIHUAHUA	CHIHUAHUA	0.006	JALISCO	ZAPOPAN
CHIHUAHUA	CHIHUAHUA	0.007	SINALOA	COSALA
SINALOA	CULIACAN	0.007	VERACRUZ	VERACRUZ
TAMAULIPAS	SAN,FERNANDO	0.010	NAYARIT	TEPIC
TAMAULIPAS	SAN,FERNANDO	0.020	VERACRUZ	VERACRUZ
TAMAULIPAS	SAN,FERNANDO	0.011	TAMAULIPAS	NUEVO,LAREDO
TAMAULIPAS	SAN,FERNANDO	0.008	JALISCO	ZAPOPAN
TAMAULIPAS	SAN,FERNANDO	0.006	GUERRERO	ATOYAC,DE,ALVAREZ
TAMAULIPAS	SAN,FERNANDO	0.009	SINALOA	COSALA
TAMAULIPAS	SAN,FERNANDO	0.006	DURANGO	CUENCAME
TAMAULIPAS	SAN,FERNANDO	0.006	ZACATECAS	JALPA
NAYARIT	TEPIC	0.007	BAJA,CALIFORNIA	TIJUANA
NAYARIT	TEPIC	0.042	VERACRUZ	VERACRUZ
NAYARIT	TEPIC	0.023	TAMAULIPAS	NUEVO,LAREDO
NAYARIT	TEPIC	0.016	JALISCO	ZAPOPAN
NAYARIT	TEPIC	0.006	VERACRUZ	BOCA,DEL,RIO
NAYARIT	TEPIC	0.006	NUEVO,LEON	CADEREYTA,JIMENEZ
NAYARIT	TEPIC	0.006	MORELOS	CUERNAVACA
NAYARIT	TEPIC	0.006	COAHUILA	SALTILLO
NAYARIT	TEPIC	0.006	TAMAULIPAS	MIER
NAYARIT	TEPIC	0.012	GUERRERO	ATOYAC,DE,ALVAREZ
NAYARIT	TEPIC	0.009	DURANGO	LERDO
NAYARIT	TEPIC	0.006	CHIHUAHUA	CAMARGO
NAYARIT	TEPIC	0.009	CHIHUAHUA	GUACHOCHI
NAYARIT	TEPIC	0.020	SINALOA	COSALA
NAYARIT	TEPIC	0.006	TAMAULIPAS	ALTAMIRA
NAYARIT	TEPIC	0.013	DURANGO	CUENCAME
NAYARIT	TEPIC	0.008	SINALOA	BADIRAGUATO
NAYARIT	TEPIC	0.008	MICHOACAN	HIDALGO
NAYARIT	TEPIC	0.009	SINALOA	SAN,IGNACIO
NAYARIT	TEPIC	0.007	JALISCO	ATOTONILCO,EL,ALTO
NAYARIT	TEPIC	0.010	MICHOACAN	TACAMBARO
NAYARIT	TEPIC	0.013	ZACATECAS	JALPA
NAYARIT	TEPIC	0.007	GUERRERO	CUTZAMALA,DE,PINZON
NAYARIT	TEPIC	0.007	MEXICO	ALMOLOYA,DE,JUAREZ
NAYARIT	TEPIC	0.008	MEXICO	TEOTIHUACAN
NAYARIT	TEPIC	0.008	NUEVO,LEON	AGUALEGUAS
SINALOA	MAZATLAN	0.012	NUEVO,LEON	GUADALUPE
SINALOA	MAZATLAN	0.007	TAMAULIPAS	VALLE,HERMOSO
SINALOA	MAZATLAN	0.006	TAMAULIPAS	MATAMOROS
SINALOA	MAZATLAN	0.008	TAMAULIPAS	TAMPICO
SINALOA	MAZATLAN	0.015	NUEVO,LEON	JUAREZ
SINALOA	MAZATLAN	0.009	VERACRUZ	PANUCO
SINALOA	MAZATLAN	0.011	SINALOA	GUASAVE
SINALOA	MAZATLAN	0.007	GUERRERO	COYUCA,DE,CATALAN
SINALOA	MAZATLAN	0.006	SAN,LUIS,POTOSI	SAN,LUIS,POTOSI
SINALOA	MAZATLAN	0.006	MEXICO	NAUCALPAN,DE,JUAREZ
SINALOA	MAZATLAN	0.006	MICHOACAN	APATZINGAN
SINALOA	MAZATLAN	0.008	TAMAULIPAS	HIDALGO
SINALOA	MAZATLAN	0.009	NUEVO,LEON	SANTA,CATARINA
SINALOA	MAZATLAN	0.013	GUERRERO	IGUALA,DE,LA,INDEPENDENCIA
SINALOA	MAZATLAN	0.006	NAYARIT	XALISCO
SINALOA	MAZATLAN	0.007	GUERRERO	TAXCO,DE,ALARCON
SINALOA	MAZATLAN	0.013	MEXICO	VALLE,DE,CHALCO,SOLIDARIDAD
SINALOA	MAZATLAN	0.008	MICHOACAN	URUAPAN
SINALOA	MAZATLAN	0.007	GUERRERO	AJUCHITLAN,DEL,PROGRESO
SINALOA	MAZATLAN	0.006	DURANGO	SAN,DIMAS
SINALOA	MAZATLAN	0.014	ZACATECAS	FRESNILLO
SINALOA	MAZATLAN	0.007	JALISCO	ARANDAS
SINALOA	MAZATLAN	0.006	NUEVO,LEON	SABINAS,HIDALGO
SINALOA	MAZATLAN	0.009	ZACATECAS	TEUL,DE,GONZALEZ,ORTEGA
SINALOA	MAZATLAN	0.006	NAYARIT	IXTLAN,DEL,RIO
BAJA,CALIFORNIA	TIJUANA	0.013	VERACRUZ	VERACRUZ
BAJA,CALIFORNIA	TIJUANA	0.007	TAMAULIPAS	NUEVO,LAREDO
BAJA,CALIFORNIA	TIJUANA	0.005	JALISCO	ZAPOPAN
BAJA,CALIFORNIA	TIJUANA	0.006	SINALOA	COSALA
VERACRUZ	VERACRUZ	0.044	TAMAULIPAS	NUEVO,LAREDO
VERACRUZ	VERACRUZ	0.031	JALISCO	ZAPOPAN
VERACRUZ	VERACRUZ	0.011	VERACRUZ	BOCA,DEL,RIO
VERACRUZ	VERACRUZ	0.007	MICHOACAN	MORELIA
VERACRUZ	VERACRUZ	0.009	SINALOA	AHOME
VERACRUZ	VERACRUZ	0.009	JALISCO	GUADALAJARA
VERACRUZ	VERACRUZ	0.011	NUEVO,LEON	CADEREYTA,JIMENEZ
VERACRUZ	VERACRUZ	0.011	MORELOS	CUERNAVACA
VERACRUZ	VERACRUZ	0.009	SINALOA	SALVADOR,ALVARADO
VERACRUZ	VERACRUZ	0.007	TAMAULIPAS	REYNOSA
VERACRUZ	VERACRUZ	0.011	COAHUILA	SALTILLO
VERACRUZ	VERACRUZ	0.011	TAMAULIPAS	MIER
VERACRUZ	VERACRUZ	0.009	TAMAULIPAS	VICTORIA
VERACRUZ	VERACRUZ	0.009	CHIHUAHUA	MEOQUI
VERACRUZ	VERACRUZ	0.022	GUERRERO	ATOYAC,DE,ALVAREZ
VERACRUZ	VERACRUZ	0.009	MEXICO	IXTAPALUCA
VERACRUZ	VERACRUZ	0.018	DURANGO	LERDO
VERACRUZ	VERACRUZ	0.011	CHIHUAHUA	CAMARGO
VERACRUZ	VERACRUZ	0.007	COLIMA	COLIMA
VERACRUZ	VERACRUZ	0.018	CHIHUAHUA	GUACHOCHI
VERACRUZ	VERACRUZ	0.007	MORELOS	TEMIXCO
VERACRUZ	VERACRUZ	0.009	SINALOA	CHOIX
VERACRUZ	VERACRUZ	0.009	MORELOS	EMILIANO,ZAPATA
VERACRUZ	VERACRUZ	0.038	SINALOA	COSALA
VERACRUZ	VERACRUZ	0.011	TAMAULIPAS	ALTAMIRA
VERACRUZ	VERACRUZ	0.007	NUEVO,LEON	ALLENDE
VERACRUZ	VERACRUZ	0.024	DURANGO	CUENCAME
VERACRUZ	VERACRUZ	0.015	SINALOA	BADIRAGUATO
VERACRUZ	VERACRUZ	0.015	MICHOACAN	HIDALGO
VERACRUZ	VERACRUZ	0.018	SINALOA	SAN,IGNACIO
VERACRUZ	VERACRUZ	0.009	TAMAULIPAS	GONZALEZ
VERACRUZ	VERACRUZ	0.013	JALISCO	ATOTONILCO,EL,ALTO
VERACRUZ	VERACRUZ	0.007	MORELOS	CUAUTLA
VERACRUZ	VERACRUZ	0.020	MICHOACAN	TACAMBARO
VERACRUZ	VERACRUZ	0.007	GUANAJUATO	SALAMANCA
VERACRUZ	VERACRUZ	0.024	ZACATECAS	JALPA
VERACRUZ	VERACRUZ	0.009	NUEVO,LEON	CHINA
VERACRUZ	VERACRUZ	0.013	GUERRERO	CUTZAMALA,DE,PINZON
VERACRUZ	VERACRUZ	0.007	GUERRERO	TLAPA,DE,COMONFORT
VERACRUZ	VERACRUZ	0.013	MEXICO	ALMOLOYA,DE,JUAREZ
VERACRUZ	VERACRUZ	0.007	MICHOACAN	COALCOMAN,DE,VAZQUEZ,PALLARES
VERACRUZ	VERACRUZ	0.007	TABASCO	TENOSIQUE
VERACRUZ	VERACRUZ	0.015	MEXICO	TEOTIHUACAN
VERACRUZ	VERACRUZ	0.015	NUEVO,LEON	AGUALEGUAS
VERACRUZ	VERACRUZ	0.007	MICHOACAN	CARACUARO
VERACRUZ	VERACRUZ	0.009	MICHOACAN	IXTLAN
VERACRUZ	VERACRUZ	0.007	BAJA,CALIFORNIA,SUR	LOS,CABOS
VERACRUZ	VERACRUZ	0.007	VERACRUZ	TANTIMA
TAMAULIPAS	NUEVO,LAREDO	0.017	JALISCO	ZAPOPAN
TAMAULIPAS	NUEVO,LAREDO	0.006	VERACRUZ	BOCA,DEL,RIO
TAMAULIPAS	NUEVO,LAREDO	0.006	NUEVO,LEON	CADEREYTA,JIMENEZ
TAMAULIPAS	NUEVO,LAREDO	0.006	MORELOS	CUERNAVACA
TAMAULIPAS	NUEVO,LAREDO	0.006	COAHUILA	SALTILLO
TAMAULIPAS	NUEVO,LAREDO	0.006	TAMAULIPAS	MIER
TAMAULIPAS	NUEVO,LAREDO	0.012	GUERRERO	ATOYAC,DE,ALVAREZ
TAMAULIPAS	NUEVO,LAREDO	0.010	DURANGO	LERDO
TAMAULIPAS	NUEVO,LAREDO	0.006	CHIHUAHUA	CAMARGO
TAMAULIPAS	NUEVO,LAREDO	0.010	CHIHUAHUA	GUACHOCHI
TAMAULIPAS	NUEVO,LAREDO	0.021	SINALOA	COSALA
TAMAULIPAS	NUEVO,LAREDO	0.006	TAMAULIPAS	ALTAMIRA
TAMAULIPAS	NUEVO,LAREDO	0.014	DURANGO	CUENCAME
TAMAULIPAS	NUEVO,LAREDO	0.009	SINALOA	BADIRAGUATO
TAMAULIPAS	NUEVO,LAREDO	0.009	MICHOACAN	HIDALGO
TAMAULIPAS	NUEVO,LAREDO	0.010	SINALOA	SAN,IGNACIO
TAMAULIPAS	NUEVO,LAREDO	0.007	JALISCO	ATOTONILCO,EL,ALTO
TAMAULIPAS	NUEVO,LAREDO	0.011	MICHOACAN	TACAMBARO
TAMAULIPAS	NUEVO,LAREDO	0.014	ZACATECAS	JALPA
TAMAULIPAS	NUEVO,LAREDO	0.007	GUERRERO	CUTZAMALA,DE,PINZON
TAMAULIPAS	NUEVO,LAREDO	0.007	MEXICO	ALMOLOYA,DE,JUAREZ
TAMAULIPAS	NUEVO,LAREDO	0.009	MEXICO	TEOTIHUACAN
TAMAULIPAS	NUEVO,LAREDO	0.009	NUEVO,LEON	AGUALEGUAS
NUEVO,LEON	GUADALUPE	0.006	TAMAULIPAS	VALLE,HERMOSO
NUEVO,LEON	GUADALUPE	0.006	TAMAULIPAS	MATAMOROS
NUEVO,LEON	GUADALUPE	0.007	TAMAULIPAS	TAMPICO
NUEVO,LEON	GUADALUPE	0.013	NUEVO,LEON	JUAREZ
NUEVO,LEON	GUADALUPE	0.008	VERACRUZ	PANUCO
NUEVO,LEON	GUADALUPE	0.010	SINALOA	GUASAVE
NUEVO,LEON	GUADALUPE	0.006	GUERRERO	COYUCA,DE,CATALAN
NUEVO,LEON	GUADALUPE	0.006	SAN,LUIS,POTOSI	SAN,LUIS,POTOSI
NUEVO,LEON	GUADALUPE	0.006	MICHOACAN	APATZINGAN
NUEVO,LEON	GUADALUPE	0.007	TAMAULIPAS	HIDALGO
NUEVO,LEON	GUADALUPE	0.008	NUEVO,LEON	SANTA,CATARINA
NUEVO,LEON	GUADALUPE	0.011	GUERRERO	IGUALA,DE,LA,INDEPENDENCIA
NUEVO,LEON	GUADALUPE	0.006	NAYARIT	XALISCO
NUEVO,LEON	GUADALUPE	0.006	GUERRERO	TAXCO,DE,ALARCON
NUEVO,LEON	GUADALUPE	0.011	MEXICO	VALLE,DE,CHALCO,SOLIDARIDAD
NUEVO,LEON	GUADALUPE	0.007	MICHOACAN	URUAPAN
NUEVO,LEON	GUADALUPE	0.006	GUERRERO	AJUCHITLAN,DEL,PROGRESO
NUEVO,LEON	GUADALUPE	0.012	ZACATECAS	FRESNILLO
NUEVO,LEON	GUADALUPE	0.006	JALISCO	ARANDAS
NUEVO,LEON	GUADALUPE	0.006	NUEVO,LEON	SABINAS,HIDALGO
NUEVO,LEON	GUADALUPE	0.008	ZACATECAS	TEUL,DE,GONZALEZ,ORTEGA
JALISCO	ZAPOPAN	0.009	GUERRERO	ATOYAC,DE,ALVAREZ
JALISCO	ZAPOPAN	0.007	DURANGO	LERDO
JALISCO	ZAPOPAN	0.007	CHIHUAHUA	GUACHOCHI
JALISCO	ZAPOPAN	0.015	SINALOA	COSALA
JALISCO	ZAPOPAN	0.009	DURANGO	CUENCAME
JALISCO	ZAPOPAN	0.006	SINALOA	BADIRAGUATO
JALISCO	ZAPOPAN	0.006	MICHOACAN	HIDALGO
JALISCO	ZAPOPAN	0.007	SINALOA	SAN,IGNACIO
JALISCO	ZAPOPAN	0.005	JALISCO	ATOTONILCO,EL,ALTO
JALISCO	ZAPOPAN	0.008	MICHOACAN	TACAMBARO
JALISCO	ZAPOPAN	0.009	ZACATECAS	JALPA
JALISCO	ZAPOPAN	0.005	GUERRERO	CUTZAMALA,DE,PINZON
JALISCO	ZAPOPAN	0.005	MEXICO	ALMOLOYA,DE,JUAREZ
JALISCO	ZAPOPAN	0.006	MEXICO	TEOTIHUACAN
JALISCO	ZAPOPAN	0.006	NUEVO,LEON	AGUALEGUAS
TAMAULIPAS	VALLE,HERMOSO	0.008	NUEVO,LEON	JUAREZ
TAMAULIPAS	VALLE,HERMOSO	0.006	SINALOA	GUASAVE
TAMAULIPAS	VALLE,HERMOSO	0.007	GUERRERO	IGUALA,DE,LA,INDEPENDENCIA
TAMAULIPAS	VALLE,HERMOSO	0.007	MEXICO	VALLE,DE,CHALCO,SOLIDARIDAD
TAMAULIPAS	VALLE,HERMOSO	0.007	ZACATECAS	FRESNILLO
VERACRUZ	BOCA,DEL,RIO	0.005	SINALOA	COSALA
TAMAULIPAS	MATAMOROS	0.007	NUEVO,LEON	JUAREZ
TAMAULIPAS	MATAMOROS	0.005	SINALOA	GUASAVE
TAMAULIPAS	MATAMOROS	0.006	GUERRERO	IGUALA,DE,LA,INDEPENDENCIA
TAMAULIPAS	MATAMOROS	0.006	MEXICO	VALLE,DE,CHALCO,SOLIDARIDAD
TAMAULIPAS	MATAMOROS	0.006	ZACATECAS	FRESNILLO
NUEVO,LEON	CADEREYTA,JIMENEZ	0.005	SINALOA	COSALA
TAMAULIPAS	TAMPICO	0.009	NUEVO,LEON	JUAREZ
TAMAULIPAS	TAMPICO	0.006	VERACRUZ	PANUCO
TAMAULIPAS	TAMPICO	0.007	SINALOA	GUASAVE
TAMAULIPAS	TAMPICO	0.006	NUEVO,LEON	SANTA,CATARINA
TAMAULIPAS	TAMPICO	0.008	GUERRERO	IGUALA,DE,LA,INDEPENDENCIA
TAMAULIPAS	TAMPICO	0.008	MEXICO	VALLE,DE,CHALCO,SOLIDARIDAD
TAMAULIPAS	TAMPICO	0.008	ZACATECAS	FRESNILLO
TAMAULIPAS	TAMPICO	0.006	ZACATECAS	TEUL,DE,GONZALEZ,ORTEGA
NUEVO,LEON	JUAREZ	0.010	VERACRUZ	PANUCO
NUEVO,LEON	JUAREZ	0.012	SINALOA	GUASAVE
NUEVO,LEON	JUAREZ	0.008	GUERRERO	COYUCA,DE,CATALAN
NUEVO,LEON	JUAREZ	0.007	SAN,LUIS,POTOSI	SAN,LUIS,POTOSI
NUEVO,LEON	JUAREZ	0.006	MEXICO	NAUCALPAN,DE,JUAREZ
NUEVO,LEON	JUAREZ	0.007	MICHOACAN	APATZINGAN
NUEVO,LEON	JUAREZ	0.009	TAMAULIPAS	HIDALGO
NUEVO,LEON	JUAREZ	0.010	NUEVO,LEON	SANTA,CATARINA
NUEVO,LEON	JUAREZ	0.014	GUERRERO	IGUALA,DE,LA,INDEPENDENCIA
NUEVO,LEON	JUAREZ	0.007	NAYARIT	XALISCO
NUEVO,LEON	JUAREZ	0.008	GUERRERO	TAXCO,DE,ALARCON
NUEVO,LEON	JUAREZ	0.014	MEXICO	VALLE,DE,CHALCO,SOLIDARIDAD
NUEVO,LEON	JUAREZ	0.009	MICHOACAN	URUAPAN
NUEVO,LEON	JUAREZ	0.008	GUERRERO	AJUCHITLAN,DEL,PROGRESO
NUEVO,LEON	JUAREZ	0.006	DURANGO	SAN,DIMAS
NUEVO,LEON	JUAREZ	0.015	ZACATECAS	FRESNILLO
NUEVO,LEON	JUAREZ	0.008	JALISCO	ARANDAS
NUEVO,LEON	JUAREZ	0.007	NUEVO,LEON	SABINAS,HIDALGO
NUEVO,LEON	JUAREZ	0.010	ZACATECAS	TEUL,DE,GONZALEZ,ORTEGA
NUEVO,LEON	JUAREZ	0.006	NAYARIT	IXTLAN,DEL,RIO
VERACRUZ	PANUCO	0.007	SINALOA	GUASAVE
VERACRUZ	PANUCO	0.006	TAMAULIPAS	HIDALGO
VERACRUZ	PANUCO	0.006	NUEVO,LEON	SANTA,CATARINA
VERACRUZ	PANUCO	0.009	GUERRERO	IGUALA,DE,LA,INDEPENDENCIA
VERACRUZ	PANUCO	0.009	MEXICO	VALLE,DE,CHALCO,SOLIDARIDAD
VERACRUZ	PANUCO	0.006	MICHOACAN	URUAPAN
VERACRUZ	PANUCO	0.009	ZACATECAS	FRESNILLO
VERACRUZ	PANUCO	0.006	ZACATECAS	TEUL,DE,GONZALEZ,ORTEGA
SINALOA	GUASAVE	0.006	GUERRERO	COYUCA,DE,CATALAN
SINALOA	GUASAVE	0.005	SAN,LUIS,POTOSI	SAN,LUIS,POTOSI
SINALOA	GUASAVE	0.005	MICHOACAN	APATZINGAN
SINALOA	GUASAVE	0.007	TAMAULIPAS	HIDALGO
SINALOA	GUASAVE	0.007	NUEVO,LEON	SANTA,CATARINA
SINALOA	GUASAVE	0.010	GUERRERO	IGUALA,DE,LA,INDEPENDENCIA
SINALOA	GUASAVE	0.005	NAYARIT	XALISCO
SINALOA	GUASAVE	0.006	GUERRERO	TAXCO,DE,ALARCON
SINALOA	GUASAVE	0.010	MEXICO	VALLE,DE,CHALCO,SOLIDARIDAD
SINALOA	GUASAVE	0.007	MICHOACAN	URUAPAN
SINALOA	GUASAVE	0.006	GUERRERO	AJUCHITLAN,DEL,PROGRESO
SINALOA	GUASAVE	0.011	ZACATECAS	FRESNILLO
SINALOA	GUASAVE	0.006	JALISCO	ARANDAS
SINALOA	GUASAVE	0.005	NUEVO,LEON	SABINAS,HIDALGO
SINALOA	GUASAVE	0.007	ZACATECAS	TEUL,DE,GONZALEZ,ORTEGA
GUERRERO	COYUCA,DE,CATALAN	0.007	GUERRERO	IGUALA,DE,LA,INDEPENDENCIA
GUERRERO	COYUCA,DE,CATALAN	0.007	MEXICO	VALLE,DE,CHALCO,SOLIDARIDAD
GUERRERO	COYUCA,DE,CATALAN	0.007	ZACATECAS	FRESNILLO
MORELOS	CUERNAVACA	0.005	SINALOA	COSALA
SAN,LUIS,POTOSI	SAN,LUIS,POTOSI	0.006	GUERRERO	IGUALA,DE,LA,INDEPENDENCIA
SAN,LUIS,POTOSI	SAN,LUIS,POTOSI	0.006	MEXICO	VALLE,DE,CHALCO,SOLIDARIDAD
SAN,LUIS,POTOSI	SAN,LUIS,POTOSI	0.006	ZACATECAS	FRESNILLO
COAHUILA	SALTILLO	0.005	SINALOA	COSALA
TAMAULIPAS	MIER	0.005	SINALOA	COSALA
MEXICO	NAUCALPAN,DE,JUAREZ	0.005	GUERRERO	IGUALA,DE,LA,INDEPENDENCIA
MEXICO	NAUCALPAN,DE,JUAREZ	0.005	MEXICO	VALLE,DE,CHALCO,SOLIDARIDAD
MEXICO	NAUCALPAN,DE,JUAREZ	0.006	ZACATECAS	FRESNILLO
MICHOACAN	APATZINGAN	0.006	GUERRERO	IGUALA,DE,LA,INDEPENDENCIA
MICHOACAN	APATZINGAN	0.006	MEXICO	VALLE,DE,CHALCO,SOLIDARIDAD
MICHOACAN	APATZINGAN	0.006	ZACATECAS	FRESNILLO
TAMAULIPAS	HIDALGO	0.006	NUEVO,LEON	SANTA,CATARINA
TAMAULIPAS	HIDALGO	0.008	GUERRERO	IGUALA,DE,LA,INDEPENDENCIA
TAMAULIPAS	HIDALGO	0.008	MEXICO	VALLE,DE,CHALCO,SOLIDARIDAD
TAMAULIPAS	HIDALGO	0.008	ZACATECAS	FRESNILLO
TAMAULIPAS	HIDALGO	0.006	ZACATECAS	TEUL,DE,GONZALEZ,ORTEGA
GUERRERO	ATOYAC,DE,ALVAREZ	0.010	SINALOA	COSALA
GUERRERO	ATOYAC,DE,ALVAREZ	0.007	DURANGO	CUENCAME
GUERRERO	ATOYAC,DE,ALVAREZ	0.006	MICHOACAN	TACAMBARO
GUERRERO	ATOYAC,DE,ALVAREZ	0.007	ZACATECAS	JALPA
DURANGO	LERDO	0.008	SINALOA	COSALA
DURANGO	LERDO	0.005	DURANGO	CUENCAME
DURANGO	LERDO	0.005	ZACATECAS	JALPA
CHIHUAHUA	CAMARGO	0.005	SINALOA	COSALA
NUEVO,LEON	SANTA,CATARINA	0.009	GUERRERO	IGUALA,DE,LA,INDEPENDENCIA
NUEVO,LEON	SANTA,CATARINA	0.009	MEXICO	VALLE,DE,CHALCO,SOLIDARIDAD
NUEVO,LEON	SANTA,CATARINA	0.006	MICHOACAN	URUAPAN
NUEVO,LEON	SANTA,CATARINA	0.009	ZACATECAS	FRESNILLO
NUEVO,LEON	SANTA,CATARINA	0.006	ZACATECAS	TEUL,DE,GONZALEZ,ORTEGA
GUERRERO	IGUALA,DE,LA,INDEPENDENCIA	0.006	NAYARIT	XALISCO
GUERRERO	IGUALA,DE,LA,INDEPENDENCIA	0.007	GUERRERO	TAXCO,DE,ALARCON
GUERRERO	IGUALA,DE,LA,INDEPENDENCIA	0.012	MEXICO	VALLE,DE,CHALCO,SOLIDARIDAD
GUERRERO	IGUALA,DE,LA,INDEPENDENCIA	0.008	MICHOACAN	URUAPAN
GUERRERO	IGUALA,DE,LA,INDEPENDENCIA	0.007	GUERRERO	AJUCHITLAN,DEL,PROGRESO
GUERRERO	IGUALA,DE,LA,INDEPENDENCIA	0.005	DURANGO	SAN,DIMAS
GUERRERO	IGUALA,DE,LA,INDEPENDENCIA	0.013	ZACATECAS	FRESNILLO
GUERRERO	IGUALA,DE,LA,INDEPENDENCIA	0.007	JALISCO	ARANDAS
GUERRERO	IGUALA,DE,LA,INDEPENDENCIA	0.006	NUEVO,LEON	SABINAS,HIDALGO
GUERRERO	IGUALA,DE,LA,INDEPENDENCIA	0.009	ZACATECAS	TEUL,DE,GONZALEZ,ORTEGA
GUERRERO	IGUALA,DE,LA,INDEPENDENCIA	0.005	NAYARIT	IXTLAN,DEL,RIO
NAYARIT	XALISCO	0.006	MEXICO	VALLE,DE,CHALCO,SOLIDARIDAD
NAYARIT	XALISCO	0.006	ZACATECAS	FRESNILLO
CHIHUAHUA	GUACHOCHI	0.008	SINALOA	COSALA
CHIHUAHUA	GUACHOCHI	0.005	DURANGO	CUENCAME
CHIHUAHUA	GUACHOCHI	0.005	ZACATECAS	JALPA
GUERRERO	TAXCO,DE,ALARCON	0.007	MEXICO	VALLE,DE,CHALCO,SOLIDARIDAD
GUERRERO	TAXCO,DE,ALARCON	0.007	ZACATECAS	FRESNILLO
MEXICO	VALLE,DE,CHALCO,SOLIDARIDAD	0.008	MICHOACAN	URUAPAN
MEXICO	VALLE,DE,CHALCO,SOLIDARIDAD	0.007	GUERRERO	AJUCHITLAN,DEL,PROGRESO
MEXICO	VALLE,DE,CHALCO,SOLIDARIDAD	0.005	DURANGO	SAN,DIMAS
MEXICO	VALLE,DE,CHALCO,SOLIDARIDAD	0.013	ZACATECAS	FRESNILLO
MEXICO	VALLE,DE,CHALCO,SOLIDARIDAD	0.007	JALISCO	ARANDAS
MEXICO	VALLE,DE,CHALCO,SOLIDARIDAD	0.006	NUEVO,LEON	SABINAS,HIDALGO
MEXICO	VALLE,DE,CHALCO,SOLIDARIDAD	0.009	ZACATECAS	TEUL,DE,GONZALEZ,ORTEGA
MEXICO	VALLE,DE,CHALCO,SOLIDARIDAD	0.005	NAYARIT	IXTLAN,DEL,RIO
SINALOA	COSALA	0.005	TAMAULIPAS	ALTAMIRA
SINALOA	COSALA	0.011	DURANGO	CUENCAME
SINALOA	COSALA	0.007	SINALOA	BADIRAGUATO
SINALOA	COSALA	0.007	MICHOACAN	HIDALGO
SINALOA	COSALA	0.008	SINALOA	SAN,IGNACIO
SINALOA	COSALA	0.006	JALISCO	ATOTONILCO,EL,ALTO
SINALOA	COSALA	0.009	MICHOACAN	TACAMBARO
SINALOA	COSALA	0.011	ZACATECAS	JALPA
SINALOA	COSALA	0.006	GUERRERO	CUTZAMALA,DE,PINZON
SINALOA	COSALA	0.006	MEXICO	ALMOLOYA,DE,JUAREZ
SINALOA	COSALA	0.007	MEXICO	TEOTIHUACAN
SINALOA	COSALA	0.007	NUEVO,LEON	AGUALEGUAS
MICHOACAN	URUAPAN	0.008	ZACATECAS	FRESNILLO
MICHOACAN	URUAPAN	0.006	ZACATECAS	TEUL,DE,GONZALEZ,ORTEGA
DURANGO	CUENCAME	0.005	SINALOA	SAN,IGNACIO
DURANGO	CUENCAME	0.006	MICHOACAN	TACAMBARO
DURANGO	CUENCAME	0.007	ZACATECAS	JALPA
GUERRERO	AJUCHITLAN,DEL,PROGRESO	0.007	ZACATECAS	FRESNILLO
DURANGO	SAN,DIMAS	0.006	ZACATECAS	FRESNILLO
SINALOA	SAN,IGNACIO	0.005	ZACATECAS	JALPA
MICHOACAN	TACAMBARO	0.006	ZACATECAS	JALPA
ZACATECAS	FRESNILLO	0.007	JALISCO	ARANDAS
ZACATECAS	FRESNILLO	0.006	NUEVO,LEON	SABINAS,HIDALGO
ZACATECAS	FRESNILLO	0.009	ZACATECAS	TEUL,DE,GONZALEZ,ORTEGA
ZACATECAS	FRESNILLO	0.006	NAYARIT	IXTLAN,DEL,RIO
