# Supplementary material for: Analysis of México’s Narco-War Network (2007–2011)
Source: PLoS One. 2015 May 18;10(5):e0126503. doi: 10.1371/journal.pone.0126503 (PMC4436224; doi:10.1371/journal.pone.0126503)
Supplement: S1 Compressed file — Each file contains all the correlations above certain threshold (indicated in the name of the file), during a particular month (also indicated in the name of the file). The file names have the value of θ followed by the number of the i th month, starting from January of 2007 until Sept. 2011. (ZIP) [file pone.0126503.s004.zip › Correlations_by_month/0.005__55.sif]

CHIHUAHUA	JUAREZ	0.051	COAHUILA	TORREON
CHIHUAHUA	JUAREZ	0.018	SINALOA	MAZATLAN
CHIHUAHUA	JUAREZ	0.011	NUEVO,LEON	GUADALUPE
CHIHUAHUA	JUAREZ	0.069	VERACRUZ	BOCA,DEL,RIO
CHIHUAHUA	JUAREZ	0.009	SINALOA	AHOME
CHIHUAHUA	JUAREZ	0.009	GUERRERO	ZIHUATANEJO,DE,AZUETA
CHIHUAHUA	JUAREZ	0.008	CHIHUAHUA	HIDALGO,DEL,PARRAL
CHIHUAHUA	JUAREZ	0.021	TAMAULIPAS	MATAMOROS
CHIHUAHUA	JUAREZ	0.009	TAMAULIPAS	TAMPICO
CHIHUAHUA	JUAREZ	0.009	CHIHUAHUA	DELICIAS
CHIHUAHUA	JUAREZ	0.006	SINALOA	GUASAVE
CHIHUAHUA	JUAREZ	0.008	SONORA	NOGALES
CHIHUAHUA	JUAREZ	0.009	SINALOA	EL,FUERTE
CHIHUAHUA	JUAREZ	0.014	MEXICO	IXTAPALUCA
CHIHUAHUA	JUAREZ	0.008	TAMAULIPAS	GUERRERO
CHIHUAHUA	JUAREZ	0.009	VERACRUZ	XALAPA
CHIHUAHUA	JUAREZ	0.009	CHIHUAHUA	ROSALES
CHIHUAHUA	JUAREZ	0.017	MEXICO	TLALNEPANTLA,DE,BAZ
CHIHUAHUA	JUAREZ	0.006	JALISCO	PUERTO,VALLARTA
CHIHUAHUA	JUAREZ	0.006	JALISCO	TLAJOMULCO,DE,ZUÑIGA
CHIHUAHUA	JUAREZ	0.006	CHIHUAHUA	CUAUHTEMOC
CHIHUAHUA	JUAREZ	0.006	BAJA,CALIFORNIA	PLAYAS,DE,ROSARITO
CHIHUAHUA	JUAREZ	0.018	CHIHUAHUA	MADERA
CHIHUAHUA	JUAREZ	0.009	GUERRERO	GENERAL,HELIODORO,CASTILLO
CHIHUAHUA	JUAREZ	0.014	TAMAULIPAS	CIUDAD,MADERO
CHIHUAHUA	JUAREZ	0.014	ZACATECAS	ZACATECAS
CHIHUAHUA	JUAREZ	0.009	GUERRERO	HUITZUCO,DE,LOS,FIGUEROA
CHIHUAHUA	JUAREZ	0.008	CHIHUAHUA	GUAZAPARES
CHIHUAHUA	JUAREZ	0.009	MEXICO	CHICOLOAPAN
CHIHUAHUA	JUAREZ	0.008	NUEVO,LEON	CIENEGA,DE,FLORES
CHIHUAHUA	JUAREZ	0.006	COAHUILA	PIEDRAS,NEGRAS
CHIHUAHUA	JUAREZ	0.006	CHIHUAHUA	SAN,FRANCISCO,DEL,ORO
CHIHUAHUA	JUAREZ	0.006	OAXACA	SAN,PEDRO,TAPANATEPEC
GUERRERO	ACAPULCO,DE,JUAREZ	0.115	CHIHUAHUA	CHIHUAHUA
GUERRERO	ACAPULCO,DE,JUAREZ	0.155	NUEVO,LEON	MONTERREY
GUERRERO	ACAPULCO,DE,JUAREZ	0.053	SINALOA	CULIACAN
GUERRERO	ACAPULCO,DE,JUAREZ	0.049	TAMAULIPAS	SAN,FERNANDO
GUERRERO	ACAPULCO,DE,JUAREZ	0.102	NAYARIT	TEPIC
GUERRERO	ACAPULCO,DE,JUAREZ	0.053	VERACRUZ	VERACRUZ
GUERRERO	ACAPULCO,DE,JUAREZ	0.053	TAMAULIPAS	NUEVO,LAREDO
GUERRERO	ACAPULCO,DE,JUAREZ	0.075	JALISCO	ZAPOPAN
GUERRERO	ACAPULCO,DE,JUAREZ	0.013	MICHOACAN	MORELIA
GUERRERO	ACAPULCO,DE,JUAREZ	0.013	JALISCO	GUADALAJARA
GUERRERO	ACAPULCO,DE,JUAREZ	0.009	NUEVO,LEON	SAN,NICOLAS,DE,LOS,GARZA
GUERRERO	ACAPULCO,DE,JUAREZ	0.022	MEXICO	NEZAHUALCOYOTL
GUERRERO	ACAPULCO,DE,JUAREZ	0.018	MORELOS	CUERNAVACA
GUERRERO	ACAPULCO,DE,JUAREZ	0.018	COAHUILA	SALTILLO
GUERRERO	ACAPULCO,DE,JUAREZ	0.027	SINALOA	MOCORITO
GUERRERO	ACAPULCO,DE,JUAREZ	0.018	GUERRERO	CHILPANCINGO,DE,LOS,BRAVO
GUERRERO	ACAPULCO,DE,JUAREZ	0.040	GUERRERO	ATOYAC,DE,ALVAREZ
GUERRERO	ACAPULCO,DE,JUAREZ	0.031	DURANGO	LERDO
GUERRERO	ACAPULCO,DE,JUAREZ	0.009	CHIHUAHUA	CAMARGO
GUERRERO	ACAPULCO,DE,JUAREZ	0.009	MICHOACAN	LAZARO,CARDENAS
GUERRERO	ACAPULCO,DE,JUAREZ	0.009	GUERRERO	IGUALA,DE,LA,INDEPENDENCIA
GUERRERO	ACAPULCO,DE,JUAREZ	0.018	TABASCO	CARDENAS
GUERRERO	ACAPULCO,DE,JUAREZ	0.018	QUINTANA,ROO	BENITO,JUAREZ
GUERRERO	ACAPULCO,DE,JUAREZ	0.027	CHIHUAHUA	GUADALUPE,Y,CALVO
GUERRERO	ACAPULCO,DE,JUAREZ	0.018	DISTRITO,FEDERAL	IZTAPALAPA
GUERRERO	ACAPULCO,DE,JUAREZ	0.009	MICHOACAN	YURECUARO
GUERRERO	ACAPULCO,DE,JUAREZ	0.044	CHIHUAHUA	GUACHOCHI
GUERRERO	ACAPULCO,DE,JUAREZ	0.013	MORELOS	TEMIXCO
GUERRERO	ACAPULCO,DE,JUAREZ	0.013	SINALOA	CHOIX
GUERRERO	ACAPULCO,DE,JUAREZ	0.009	SONORA	GENERAL,PLUTARCO,ELIAS,CALLES
GUERRERO	ACAPULCO,DE,JUAREZ	0.013	MEXICO	CUAUTITLAN,IZCALLI
GUERRERO	ACAPULCO,DE,JUAREZ	0.018	MORELOS	EMILIANO,ZAPATA
GUERRERO	ACAPULCO,DE,JUAREZ	0.075	SINALOA	COSALA
GUERRERO	ACAPULCO,DE,JUAREZ	0.022	TAMAULIPAS	ALTAMIRA
GUERRERO	ACAPULCO,DE,JUAREZ	0.022	MEXICO	CHALCO
GUERRERO	ACAPULCO,DE,JUAREZ	0.013	NUEVO,LEON	MONTEMORELOS
GUERRERO	ACAPULCO,DE,JUAREZ	0.013	GUERRERO	EDUARDO,NERI
GUERRERO	ACAPULCO,DE,JUAREZ	0.031	NUEVO,LEON	ALLENDE
GUERRERO	ACAPULCO,DE,JUAREZ	0.036	DURANGO	CUENCAME
GUERRERO	ACAPULCO,DE,JUAREZ	0.022	SINALOA	BADIRAGUATO
GUERRERO	ACAPULCO,DE,JUAREZ	0.009	CHIHUAHUA	SAUCILLO
GUERRERO	ACAPULCO,DE,JUAREZ	0.036	SINALOA	SAN,IGNACIO
GUERRERO	ACAPULCO,DE,JUAREZ	0.022	TAMAULIPAS	GONZALEZ
GUERRERO	ACAPULCO,DE,JUAREZ	0.009	DISTRITO,FEDERAL	CUAUHTEMOC
GUERRERO	ACAPULCO,DE,JUAREZ	0.009	NUEVO,LEON	GENERAL,TERAN
GUERRERO	ACAPULCO,DE,JUAREZ	0.027	JALISCO	ATOTONILCO,EL,ALTO
GUERRERO	ACAPULCO,DE,JUAREZ	0.013	NAYARIT	TECUALA
GUERRERO	ACAPULCO,DE,JUAREZ	0.040	MICHOACAN	TACAMBARO
GUERRERO	ACAPULCO,DE,JUAREZ	0.013	CHIHUAHUA	BOCOYNA
GUERRERO	ACAPULCO,DE,JUAREZ	0.009	GUANAJUATO	SALAMANCA
GUERRERO	ACAPULCO,DE,JUAREZ	0.013	NUEVO,LEON	PESQUERIA
GUERRERO	ACAPULCO,DE,JUAREZ	0.049	ZACATECAS	JALPA
GUERRERO	ACAPULCO,DE,JUAREZ	0.009	COLIMA	VILLA,DE,ALVAREZ
GUERRERO	ACAPULCO,DE,JUAREZ	0.018	NUEVO,LEON	CHINA
GUERRERO	ACAPULCO,DE,JUAREZ	0.009	MICHOACAN	PARACHO
GUERRERO	ACAPULCO,DE,JUAREZ	0.022	GUERRERO	CUTZAMALA,DE,PINZON
GUERRERO	ACAPULCO,DE,JUAREZ	0.009	GUERRERO	OMETEPEC
GUERRERO	ACAPULCO,DE,JUAREZ	0.009	MEXICO	HUIXQUILUCAN
GUERRERO	ACAPULCO,DE,JUAREZ	0.009	VERACRUZ	COATZACOALCOS
GUERRERO	ACAPULCO,DE,JUAREZ	0.009	GUERRERO	CHILAPA,DE,ALVAREZ
GUERRERO	ACAPULCO,DE,JUAREZ	0.013	GUERRERO	TLAPA,DE,COMONFORT
GUERRERO	ACAPULCO,DE,JUAREZ	0.009	SAN,LUIS,POTOSI	CIUDAD,VALLES
GUERRERO	ACAPULCO,DE,JUAREZ	0.009	DURANGO	RODEO
GUERRERO	ACAPULCO,DE,JUAREZ	0.022	MEXICO	ALMOLOYA,DE,JUAREZ
GUERRERO	ACAPULCO,DE,JUAREZ	0.022	MICHOACAN	COALCOMAN,DE,VAZQUEZ,PALLARES
GUERRERO	ACAPULCO,DE,JUAREZ	0.013	TABASCO	TENOSIQUE
GUERRERO	ACAPULCO,DE,JUAREZ	0.009	CHIAPAS	SUCHIATE
GUERRERO	ACAPULCO,DE,JUAREZ	0.031	MEXICO	TEOTIHUACAN
GUERRERO	ACAPULCO,DE,JUAREZ	0.009	MEXICO	TEXCOCO
GUERRERO	ACAPULCO,DE,JUAREZ	0.031	NUEVO,LEON	AGUALEGUAS
GUERRERO	ACAPULCO,DE,JUAREZ	0.009	PUEBLA	PUEBLA
GUERRERO	ACAPULCO,DE,JUAREZ	0.009	CHIHUAHUA	MATAMOROS
GUERRERO	ACAPULCO,DE,JUAREZ	0.013	MICHOACAN	CARACUARO
GUERRERO	ACAPULCO,DE,JUAREZ	0.018	MICHOACAN	IXTLAN
GUERRERO	ACAPULCO,DE,JUAREZ	0.009	VERACRUZ	MARTINEZ,DE,LA,TORRE
GUERRERO	ACAPULCO,DE,JUAREZ	0.009	VERACRUZ	PLAYA,VICENTE
GUERRERO	ACAPULCO,DE,JUAREZ	0.009	COAHUILA	FRANCISCO,I.,MADERO
GUERRERO	ACAPULCO,DE,JUAREZ	0.013	MEXICO	TEMOAYA
GUERRERO	ACAPULCO,DE,JUAREZ	0.013	BAJA,CALIFORNIA,SUR	LOS,CABOS
GUERRERO	ACAPULCO,DE,JUAREZ	0.009	GUANAJUATO	YURIRIA
GUERRERO	ACAPULCO,DE,JUAREZ	0.013	JALISCO	AUTLAN,DE,NAVARRO
GUERRERO	ACAPULCO,DE,JUAREZ	0.009	JALISCO	JOCOTEPEC
GUERRERO	ACAPULCO,DE,JUAREZ	0.009	MEXICO	JILOTEPEC
GUERRERO	ACAPULCO,DE,JUAREZ	0.013	VERACRUZ	TANTIMA
GUERRERO	ACAPULCO,DE,JUAREZ	0.009	CHIAPAS	IXTAPA
GUERRERO	ACAPULCO,DE,JUAREZ	0.009	JALISCO	TAPALPA
GUERRERO	ACAPULCO,DE,JUAREZ	0.009	MICHOACAN	PURUANDIRO
GUERRERO	ACAPULCO,DE,JUAREZ	0.009	MICHOACAN	SALVADOR,ESCALANTE
GUERRERO	ACAPULCO,DE,JUAREZ	0.009	OAXACA	PINOTEPA,DE,DON,LUIS
GUERRERO	ACAPULCO,DE,JUAREZ	0.009	OAXACA	SAN,JUAN,DEL,ESTADO
GUERRERO	ACAPULCO,DE,JUAREZ	0.009	PUEBLA	TEZIUTLAN
GUERRERO	ACAPULCO,DE,JUAREZ	0.009	PUEBLA	XICOTEPEC
GUERRERO	ACAPULCO,DE,JUAREZ	0.009	QUERETARO	PEDRO,ESCOBEDO
GUERRERO	ACAPULCO,DE,JUAREZ	0.009	TABASCO	JONUTA
GUERRERO	ACAPULCO,DE,JUAREZ	0.009	TLAXCALA	CALPULALPAN
GUERRERO	ACAPULCO,DE,JUAREZ	0.009	VERACRUZ	AMATLAN,DE,LOS,REYES
COAHUILA	TORREON	0.006	DURANGO	DURANGO
COAHUILA	TORREON	0.026	SINALOA	MAZATLAN
COAHUILA	TORREON	0.015	NUEVO,LEON	GUADALUPE
COAHUILA	TORREON	0.098	VERACRUZ	BOCA,DEL,RIO
COAHUILA	TORREON	0.013	SINALOA	AHOME
COAHUILA	TORREON	0.013	GUERRERO	ZIHUATANEJO,DE,AZUETA
COAHUILA	TORREON	0.011	CHIHUAHUA	HIDALGO,DEL,PARRAL
COAHUILA	TORREON	0.030	TAMAULIPAS	MATAMOROS
COAHUILA	TORREON	0.006	NUEVO,LEON	CADEREYTA,JIMENEZ
COAHUILA	TORREON	0.013	TAMAULIPAS	TAMPICO
COAHUILA	TORREON	0.013	CHIHUAHUA	DELICIAS
COAHUILA	TORREON	0.009	SINALOA	GUASAVE
COAHUILA	TORREON	0.006	MEXICO	NAUCALPAN,DE,JUAREZ
COAHUILA	TORREON	0.011	SONORA	NOGALES
COAHUILA	TORREON	0.006	TAMAULIPAS	VICTORIA
COAHUILA	TORREON	0.006	TAMAULIPAS	HIDALGO
COAHUILA	TORREON	0.013	SINALOA	EL,FUERTE
COAHUILA	TORREON	0.006	SONORA	HERMOSILLO
COAHUILA	TORREON	0.019	MEXICO	IXTAPALUCA
COAHUILA	TORREON	0.011	TAMAULIPAS	GUERRERO
COAHUILA	TORREON	0.013	VERACRUZ	XALAPA
COAHUILA	TORREON	0.006	GUANAJUATO	CELAYA
COAHUILA	TORREON	0.013	CHIHUAHUA	ROSALES
COAHUILA	TORREON	0.023	MEXICO	TLALNEPANTLA,DE,BAZ
COAHUILA	TORREON	0.009	JALISCO	PUERTO,VALLARTA
COAHUILA	TORREON	0.006	NUEVO,LEON	GENERAL,ESCOBEDO
COAHUILA	TORREON	0.009	JALISCO	TLAJOMULCO,DE,ZUÑIGA
COAHUILA	TORREON	0.006	MICHOACAN	URUAPAN
COAHUILA	TORREON	0.009	CHIHUAHUA	CUAUHTEMOC
COAHUILA	TORREON	0.009	BAJA,CALIFORNIA	PLAYAS,DE,ROSARITO
COAHUILA	TORREON	0.026	CHIHUAHUA	MADERA
COAHUILA	TORREON	0.013	GUERRERO	GENERAL,HELIODORO,CASTILLO
COAHUILA	TORREON	0.019	TAMAULIPAS	CIUDAD,MADERO
COAHUILA	TORREON	0.006	GUERRERO	TEPECOACUILCO,DE,TRUJANO
COAHUILA	TORREON	0.006	MORELOS	XOCHITEPEC
COAHUILA	TORREON	0.019	ZACATECAS	ZACATECAS
COAHUILA	TORREON	0.006	MEXICO	NICOLAS,ROMERO
COAHUILA	TORREON	0.013	GUERRERO	HUITZUCO,DE,LOS,FIGUEROA
COAHUILA	TORREON	0.006	MEXICO	TULTITLAN
COAHUILA	TORREON	0.006	VERACRUZ	TIERRA,BLANCA
COAHUILA	TORREON	0.011	CHIHUAHUA	GUAZAPARES
COAHUILA	TORREON	0.006	DURANGO	TAMAZULA
COAHUILA	TORREON	0.013	MEXICO	CHICOLOAPAN
COAHUILA	TORREON	0.011	NUEVO,LEON	CIENEGA,DE,FLORES
COAHUILA	TORREON	0.006	ZACATECAS	JEREZ
COAHUILA	TORREON	0.009	COAHUILA	PIEDRAS,NEGRAS
COAHUILA	TORREON	0.006	SONORA	CUCURPE
COAHUILA	TORREON	0.009	CHIHUAHUA	SAN,FRANCISCO,DEL,ORO
COAHUILA	TORREON	0.006	JALISCO	ZAPOTLAN,DEL,REY
COAHUILA	TORREON	0.009	OAXACA	SAN,PEDRO,TAPANATEPEC
COAHUILA	TORREON	0.006	OAXACA	SAN,JACINTO,AMILPAS
COAHUILA	TORREON	0.006	OAXACA	SANTIAGO,LAOLLAGA
COAHUILA	TORREON	0.006	SAN,LUIS,POTOSI	TAMASOPO
COAHUILA	TORREON	0.006	ZACATECAS	JUAN,ALDAMA
COAHUILA	TORREON	0.006	ZACATECAS	TRINIDAD,GARCIA,DE,LA,CADENA
CHIHUAHUA	CHIHUAHUA	0.057	NUEVO,LEON	MONTERREY
CHIHUAHUA	CHIHUAHUA	0.020	SINALOA	CULIACAN
CHIHUAHUA	CHIHUAHUA	0.018	TAMAULIPAS	SAN,FERNANDO
CHIHUAHUA	CHIHUAHUA	0.037	NAYARIT	TEPIC
CHIHUAHUA	CHIHUAHUA	0.020	VERACRUZ	VERACRUZ
CHIHUAHUA	CHIHUAHUA	0.020	TAMAULIPAS	NUEVO,LAREDO
CHIHUAHUA	CHIHUAHUA	0.028	JALISCO	ZAPOPAN
CHIHUAHUA	CHIHUAHUA	0.008	MEXICO	NEZAHUALCOYOTL
CHIHUAHUA	CHIHUAHUA	0.007	MORELOS	CUERNAVACA
CHIHUAHUA	CHIHUAHUA	0.007	COAHUILA	SALTILLO
CHIHUAHUA	CHIHUAHUA	0.010	SINALOA	MOCORITO
CHIHUAHUA	CHIHUAHUA	0.007	GUERRERO	CHILPANCINGO,DE,LOS,BRAVO
CHIHUAHUA	CHIHUAHUA	0.015	GUERRERO	ATOYAC,DE,ALVAREZ
CHIHUAHUA	CHIHUAHUA	0.011	DURANGO	LERDO
CHIHUAHUA	CHIHUAHUA	0.007	TABASCO	CARDENAS
CHIHUAHUA	CHIHUAHUA	0.007	QUINTANA,ROO	BENITO,JUAREZ
CHIHUAHUA	CHIHUAHUA	0.010	CHIHUAHUA	GUADALUPE,Y,CALVO
CHIHUAHUA	CHIHUAHUA	0.007	DISTRITO,FEDERAL	IZTAPALAPA
CHIHUAHUA	CHIHUAHUA	0.016	CHIHUAHUA	GUACHOCHI
CHIHUAHUA	CHIHUAHUA	0.007	MORELOS	EMILIANO,ZAPATA
CHIHUAHUA	CHIHUAHUA	0.028	SINALOA	COSALA
CHIHUAHUA	CHIHUAHUA	0.008	TAMAULIPAS	ALTAMIRA
CHIHUAHUA	CHIHUAHUA	0.008	MEXICO	CHALCO
CHIHUAHUA	CHIHUAHUA	0.011	NUEVO,LEON	ALLENDE
CHIHUAHUA	CHIHUAHUA	0.013	DURANGO	CUENCAME
CHIHUAHUA	CHIHUAHUA	0.008	SINALOA	BADIRAGUATO
CHIHUAHUA	CHIHUAHUA	0.013	SINALOA	SAN,IGNACIO
CHIHUAHUA	CHIHUAHUA	0.008	TAMAULIPAS	GONZALEZ
CHIHUAHUA	CHIHUAHUA	0.010	JALISCO	ATOTONILCO,EL,ALTO
CHIHUAHUA	CHIHUAHUA	0.015	MICHOACAN	TACAMBARO
CHIHUAHUA	CHIHUAHUA	0.018	ZACATECAS	JALPA
CHIHUAHUA	CHIHUAHUA	0.007	NUEVO,LEON	CHINA
CHIHUAHUA	CHIHUAHUA	0.008	GUERRERO	CUTZAMALA,DE,PINZON
CHIHUAHUA	CHIHUAHUA	0.008	MEXICO	ALMOLOYA,DE,JUAREZ
CHIHUAHUA	CHIHUAHUA	0.008	MICHOACAN	COALCOMAN,DE,VAZQUEZ,PALLARES
CHIHUAHUA	CHIHUAHUA	0.011	MEXICO	TEOTIHUACAN
CHIHUAHUA	CHIHUAHUA	0.011	NUEVO,LEON	AGUALEGUAS
CHIHUAHUA	CHIHUAHUA	0.007	MICHOACAN	IXTLAN
NUEVO,LEON	MONTERREY	0.026	SINALOA	CULIACAN
NUEVO,LEON	MONTERREY	0.024	TAMAULIPAS	SAN,FERNANDO
NUEVO,LEON	MONTERREY	0.050	NAYARIT	TEPIC
NUEVO,LEON	MONTERREY	0.026	VERACRUZ	VERACRUZ
NUEVO,LEON	MONTERREY	0.026	TAMAULIPAS	NUEVO,LAREDO
NUEVO,LEON	MONTERREY	0.037	JALISCO	ZAPOPAN
NUEVO,LEON	MONTERREY	0.007	MICHOACAN	MORELIA
NUEVO,LEON	MONTERREY	0.007	JALISCO	GUADALAJARA
NUEVO,LEON	MONTERREY	0.011	MEXICO	NEZAHUALCOYOTL
NUEVO,LEON	MONTERREY	0.009	MORELOS	CUERNAVACA
NUEVO,LEON	MONTERREY	0.009	COAHUILA	SALTILLO
NUEVO,LEON	MONTERREY	0.013	SINALOA	MOCORITO
NUEVO,LEON	MONTERREY	0.009	GUERRERO	CHILPANCINGO,DE,LOS,BRAVO
NUEVO,LEON	MONTERREY	0.020	GUERRERO	ATOYAC,DE,ALVAREZ
NUEVO,LEON	MONTERREY	0.015	DURANGO	LERDO
NUEVO,LEON	MONTERREY	0.009	TABASCO	CARDENAS
NUEVO,LEON	MONTERREY	0.009	QUINTANA,ROO	BENITO,JUAREZ
NUEVO,LEON	MONTERREY	0.013	CHIHUAHUA	GUADALUPE,Y,CALVO
NUEVO,LEON	MONTERREY	0.009	DISTRITO,FEDERAL	IZTAPALAPA
NUEVO,LEON	MONTERREY	0.022	CHIHUAHUA	GUACHOCHI
NUEVO,LEON	MONTERREY	0.007	MORELOS	TEMIXCO
NUEVO,LEON	MONTERREY	0.007	SINALOA	CHOIX
NUEVO,LEON	MONTERREY	0.007	MEXICO	CUAUTITLAN,IZCALLI
NUEVO,LEON	MONTERREY	0.009	MORELOS	EMILIANO,ZAPATA
NUEVO,LEON	MONTERREY	0.037	SINALOA	COSALA
NUEVO,LEON	MONTERREY	0.011	TAMAULIPAS	ALTAMIRA
NUEVO,LEON	MONTERREY	0.011	MEXICO	CHALCO
NUEVO,LEON	MONTERREY	0.007	NUEVO,LEON	MONTEMORELOS
NUEVO,LEON	MONTERREY	0.007	GUERRERO	EDUARDO,NERI
NUEVO,LEON	MONTERREY	0.015	NUEVO,LEON	ALLENDE
NUEVO,LEON	MONTERREY	0.018	DURANGO	CUENCAME
NUEVO,LEON	MONTERREY	0.011	SINALOA	BADIRAGUATO
NUEVO,LEON	MONTERREY	0.018	SINALOA	SAN,IGNACIO
NUEVO,LEON	MONTERREY	0.011	TAMAULIPAS	GONZALEZ
NUEVO,LEON	MONTERREY	0.013	JALISCO	ATOTONILCO,EL,ALTO
NUEVO,LEON	MONTERREY	0.007	NAYARIT	TECUALA
NUEVO,LEON	MONTERREY	0.020	MICHOACAN	TACAMBARO
NUEVO,LEON	MONTERREY	0.007	CHIHUAHUA	BOCOYNA
NUEVO,LEON	MONTERREY	0.007	NUEVO,LEON	PESQUERIA
NUEVO,LEON	MONTERREY	0.024	ZACATECAS	JALPA
NUEVO,LEON	MONTERREY	0.009	NUEVO,LEON	CHINA
NUEVO,LEON	MONTERREY	0.011	GUERRERO	CUTZAMALA,DE,PINZON
NUEVO,LEON	MONTERREY	0.007	GUERRERO	TLAPA,DE,COMONFORT
NUEVO,LEON	MONTERREY	0.011	MEXICO	ALMOLOYA,DE,JUAREZ
NUEVO,LEON	MONTERREY	0.011	MICHOACAN	COALCOMAN,DE,VAZQUEZ,PALLARES
NUEVO,LEON	MONTERREY	0.007	TABASCO	TENOSIQUE
NUEVO,LEON	MONTERREY	0.015	MEXICO	TEOTIHUACAN
NUEVO,LEON	MONTERREY	0.015	NUEVO,LEON	AGUALEGUAS
NUEVO,LEON	MONTERREY	0.007	MICHOACAN	CARACUARO
NUEVO,LEON	MONTERREY	0.009	MICHOACAN	IXTLAN
NUEVO,LEON	MONTERREY	0.007	MEXICO	TEMOAYA
NUEVO,LEON	MONTERREY	0.007	BAJA,CALIFORNIA,SUR	LOS,CABOS
NUEVO,LEON	MONTERREY	0.007	JALISCO	AUTLAN,DE,NAVARRO
NUEVO,LEON	MONTERREY	0.007	VERACRUZ	TANTIMA
DURANGO	DURANGO	0.009	VERACRUZ	BOCA,DEL,RIO
SINALOA	CULIACAN	0.008	TAMAULIPAS	SAN,FERNANDO
SINALOA	CULIACAN	0.017	NAYARIT	TEPIC
SINALOA	CULIACAN	0.009	VERACRUZ	VERACRUZ
SINALOA	CULIACAN	0.009	TAMAULIPAS	NUEVO,LAREDO
SINALOA	CULIACAN	0.013	JALISCO	ZAPOPAN
SINALOA	CULIACAN	0.007	GUERRERO	ATOYAC,DE,ALVAREZ
SINALOA	CULIACAN	0.005	DURANGO	LERDO
SINALOA	CULIACAN	0.008	CHIHUAHUA	GUACHOCHI
SINALOA	CULIACAN	0.013	SINALOA	COSALA
SINALOA	CULIACAN	0.005	NUEVO,LEON	ALLENDE
SINALOA	CULIACAN	0.006	DURANGO	CUENCAME
SINALOA	CULIACAN	0.006	SINALOA	SAN,IGNACIO
SINALOA	CULIACAN	0.007	MICHOACAN	TACAMBARO
SINALOA	CULIACAN	0.008	ZACATECAS	JALPA
SINALOA	CULIACAN	0.005	MEXICO	TEOTIHUACAN
SINALOA	CULIACAN	0.005	NUEVO,LEON	AGUALEGUAS
TAMAULIPAS	SAN,FERNANDO	0.016	NAYARIT	TEPIC
TAMAULIPAS	SAN,FERNANDO	0.008	VERACRUZ	VERACRUZ
TAMAULIPAS	SAN,FERNANDO	0.008	TAMAULIPAS	NUEVO,LAREDO
TAMAULIPAS	SAN,FERNANDO	0.012	JALISCO	ZAPOPAN
TAMAULIPAS	SAN,FERNANDO	0.006	GUERRERO	ATOYAC,DE,ALVAREZ
TAMAULIPAS	SAN,FERNANDO	0.007	CHIHUAHUA	GUACHOCHI
TAMAULIPAS	SAN,FERNANDO	0.012	SINALOA	COSALA
TAMAULIPAS	SAN,FERNANDO	0.006	DURANGO	CUENCAME
TAMAULIPAS	SAN,FERNANDO	0.006	SINALOA	SAN,IGNACIO
TAMAULIPAS	SAN,FERNANDO	0.006	MICHOACAN	TACAMBARO
TAMAULIPAS	SAN,FERNANDO	0.008	ZACATECAS	JALPA
NAYARIT	TEPIC	0.017	VERACRUZ	VERACRUZ
NAYARIT	TEPIC	0.017	TAMAULIPAS	NUEVO,LAREDO
NAYARIT	TEPIC	0.024	JALISCO	ZAPOPAN
NAYARIT	TEPIC	0.007	MEXICO	NEZAHUALCOYOTL
NAYARIT	TEPIC	0.006	MORELOS	CUERNAVACA
NAYARIT	TEPIC	0.006	COAHUILA	SALTILLO
NAYARIT	TEPIC	0.009	SINALOA	MOCORITO
NAYARIT	TEPIC	0.006	GUERRERO	CHILPANCINGO,DE,LOS,BRAVO
NAYARIT	TEPIC	0.013	GUERRERO	ATOYAC,DE,ALVAREZ
NAYARIT	TEPIC	0.010	DURANGO	LERDO
NAYARIT	TEPIC	0.006	TABASCO	CARDENAS
NAYARIT	TEPIC	0.006	QUINTANA,ROO	BENITO,JUAREZ
NAYARIT	TEPIC	0.009	CHIHUAHUA	GUADALUPE,Y,CALVO
NAYARIT	TEPIC	0.006	DISTRITO,FEDERAL	IZTAPALAPA
NAYARIT	TEPIC	0.014	CHIHUAHUA	GUACHOCHI
NAYARIT	TEPIC	0.006	MORELOS	EMILIANO,ZAPATA
NAYARIT	TEPIC	0.024	SINALOA	COSALA
NAYARIT	TEPIC	0.007	TAMAULIPAS	ALTAMIRA
NAYARIT	TEPIC	0.007	MEXICO	CHALCO
NAYARIT	TEPIC	0.010	NUEVO,LEON	ALLENDE
NAYARIT	TEPIC	0.012	DURANGO	CUENCAME
NAYARIT	TEPIC	0.007	SINALOA	BADIRAGUATO
NAYARIT	TEPIC	0.012	SINALOA	SAN,IGNACIO
NAYARIT	TEPIC	0.007	TAMAULIPAS	GONZALEZ
NAYARIT	TEPIC	0.009	JALISCO	ATOTONILCO,EL,ALTO
NAYARIT	TEPIC	0.013	MICHOACAN	TACAMBARO
NAYARIT	TEPIC	0.016	ZACATECAS	JALPA
NAYARIT	TEPIC	0.006	NUEVO,LEON	CHINA
NAYARIT	TEPIC	0.007	GUERRERO	CUTZAMALA,DE,PINZON
NAYARIT	TEPIC	0.007	MEXICO	ALMOLOYA,DE,JUAREZ
NAYARIT	TEPIC	0.007	MICHOACAN	COALCOMAN,DE,VAZQUEZ,PALLARES
NAYARIT	TEPIC	0.010	MEXICO	TEOTIHUACAN
NAYARIT	TEPIC	0.010	NUEVO,LEON	AGUALEGUAS
NAYARIT	TEPIC	0.006	MICHOACAN	IXTLAN
SINALOA	MAZATLAN	0.005	NUEVO,LEON	GUADALUPE
SINALOA	MAZATLAN	0.035	VERACRUZ	BOCA,DEL,RIO
SINALOA	MAZATLAN	0.011	TAMAULIPAS	MATAMOROS
SINALOA	MAZATLAN	0.007	MEXICO	IXTAPALUCA
SINALOA	MAZATLAN	0.008	MEXICO	TLALNEPANTLA,DE,BAZ
SINALOA	MAZATLAN	0.009	CHIHUAHUA	MADERA
SINALOA	MAZATLAN	0.007	TAMAULIPAS	CIUDAD,MADERO
SINALOA	MAZATLAN	0.007	ZACATECAS	ZACATECAS
VERACRUZ	VERACRUZ	0.009	TAMAULIPAS	NUEVO,LAREDO
VERACRUZ	VERACRUZ	0.013	JALISCO	ZAPOPAN
VERACRUZ	VERACRUZ	0.007	GUERRERO	ATOYAC,DE,ALVAREZ
VERACRUZ	VERACRUZ	0.005	DURANGO	LERDO
VERACRUZ	VERACRUZ	0.008	CHIHUAHUA	GUACHOCHI
VERACRUZ	VERACRUZ	0.013	SINALOA	COSALA
VERACRUZ	VERACRUZ	0.005	NUEVO,LEON	ALLENDE
VERACRUZ	VERACRUZ	0.006	DURANGO	CUENCAME
VERACRUZ	VERACRUZ	0.006	SINALOA	SAN,IGNACIO
VERACRUZ	VERACRUZ	0.007	MICHOACAN	TACAMBARO
VERACRUZ	VERACRUZ	0.008	ZACATECAS	JALPA
VERACRUZ	VERACRUZ	0.005	MEXICO	TEOTIHUACAN
VERACRUZ	VERACRUZ	0.005	NUEVO,LEON	AGUALEGUAS
TAMAULIPAS	NUEVO,LAREDO	0.013	JALISCO	ZAPOPAN
TAMAULIPAS	NUEVO,LAREDO	0.007	GUERRERO	ATOYAC,DE,ALVAREZ
TAMAULIPAS	NUEVO,LAREDO	0.005	DURANGO	LERDO
TAMAULIPAS	NUEVO,LAREDO	0.008	CHIHUAHUA	GUACHOCHI
TAMAULIPAS	NUEVO,LAREDO	0.013	SINALOA	COSALA
TAMAULIPAS	NUEVO,LAREDO	0.005	NUEVO,LEON	ALLENDE
TAMAULIPAS	NUEVO,LAREDO	0.006	DURANGO	CUENCAME
TAMAULIPAS	NUEVO,LAREDO	0.006	SINALOA	SAN,IGNACIO
TAMAULIPAS	NUEVO,LAREDO	0.007	MICHOACAN	TACAMBARO
TAMAULIPAS	NUEVO,LAREDO	0.008	ZACATECAS	JALPA
TAMAULIPAS	NUEVO,LAREDO	0.005	MEXICO	TEOTIHUACAN
TAMAULIPAS	NUEVO,LAREDO	0.005	NUEVO,LEON	AGUALEGUAS
NUEVO,LEON	GUADALUPE	0.020	VERACRUZ	BOCA,DEL,RIO
NUEVO,LEON	GUADALUPE	0.006	TAMAULIPAS	MATAMOROS
NUEVO,LEON	GUADALUPE	0.005	CHIHUAHUA	MADERA
JALISCO	ZAPOPAN	0.005	MEXICO	NEZAHUALCOYOTL
JALISCO	ZAPOPAN	0.006	SINALOA	MOCORITO
JALISCO	ZAPOPAN	0.010	GUERRERO	ATOYAC,DE,ALVAREZ
JALISCO	ZAPOPAN	0.007	DURANGO	LERDO
JALISCO	ZAPOPAN	0.006	CHIHUAHUA	GUADALUPE,Y,CALVO
JALISCO	ZAPOPAN	0.011	CHIHUAHUA	GUACHOCHI
JALISCO	ZAPOPAN	0.018	SINALOA	COSALA
JALISCO	ZAPOPAN	0.005	TAMAULIPAS	ALTAMIRA
JALISCO	ZAPOPAN	0.005	MEXICO	CHALCO
JALISCO	ZAPOPAN	0.007	NUEVO,LEON	ALLENDE
JALISCO	ZAPOPAN	0.009	DURANGO	CUENCAME
JALISCO	ZAPOPAN	0.005	SINALOA	BADIRAGUATO
JALISCO	ZAPOPAN	0.009	SINALOA	SAN,IGNACIO
JALISCO	ZAPOPAN	0.005	TAMAULIPAS	GONZALEZ
JALISCO	ZAPOPAN	0.006	JALISCO	ATOTONILCO,EL,ALTO
JALISCO	ZAPOPAN	0.010	MICHOACAN	TACAMBARO
JALISCO	ZAPOPAN	0.012	ZACATECAS	JALPA
JALISCO	ZAPOPAN	0.005	GUERRERO	CUTZAMALA,DE,PINZON
JALISCO	ZAPOPAN	0.005	MEXICO	ALMOLOYA,DE,JUAREZ
JALISCO	ZAPOPAN	0.005	MICHOACAN	COALCOMAN,DE,VAZQUEZ,PALLARES
JALISCO	ZAPOPAN	0.007	MEXICO	TEOTIHUACAN
JALISCO	ZAPOPAN	0.007	NUEVO,LEON	AGUALEGUAS
VERACRUZ	BOCA,DEL,RIO	0.006	SINALOA	NAVOLATO
VERACRUZ	BOCA,DEL,RIO	0.017	SINALOA	AHOME
VERACRUZ	BOCA,DEL,RIO	0.017	GUERRERO	ZIHUATANEJO,DE,AZUETA
VERACRUZ	BOCA,DEL,RIO	0.014	CHIHUAHUA	HIDALGO,DEL,PARRAL
VERACRUZ	BOCA,DEL,RIO	0.040	TAMAULIPAS	MATAMOROS
VERACRUZ	BOCA,DEL,RIO	0.009	NUEVO,LEON	CADEREYTA,JIMENEZ
VERACRUZ	BOCA,DEL,RIO	0.017	TAMAULIPAS	TAMPICO
VERACRUZ	BOCA,DEL,RIO	0.017	CHIHUAHUA	DELICIAS
VERACRUZ	BOCA,DEL,RIO	0.012	SINALOA	GUASAVE
VERACRUZ	BOCA,DEL,RIO	0.006	GUERRERO	COYUCA,DE,CATALAN
VERACRUZ	BOCA,DEL,RIO	0.009	MEXICO	NAUCALPAN,DE,JUAREZ
VERACRUZ	BOCA,DEL,RIO	0.014	SONORA	NOGALES
VERACRUZ	BOCA,DEL,RIO	0.009	TAMAULIPAS	VICTORIA
VERACRUZ	BOCA,DEL,RIO	0.009	TAMAULIPAS	HIDALGO
VERACRUZ	BOCA,DEL,RIO	0.017	SINALOA	EL,FUERTE
VERACRUZ	BOCA,DEL,RIO	0.009	SONORA	HERMOSILLO
VERACRUZ	BOCA,DEL,RIO	0.026	MEXICO	IXTAPALUCA
VERACRUZ	BOCA,DEL,RIO	0.006	NAYARIT	RUIZ
VERACRUZ	BOCA,DEL,RIO	0.014	TAMAULIPAS	GUERRERO
VERACRUZ	BOCA,DEL,RIO	0.017	VERACRUZ	XALAPA
VERACRUZ	BOCA,DEL,RIO	0.009	GUANAJUATO	CELAYA
VERACRUZ	BOCA,DEL,RIO	0.017	CHIHUAHUA	ROSALES
VERACRUZ	BOCA,DEL,RIO	0.006	BAJA,CALIFORNIA	MEXICALI
VERACRUZ	BOCA,DEL,RIO	0.032	MEXICO	TLALNEPANTLA,DE,BAZ
VERACRUZ	BOCA,DEL,RIO	0.012	JALISCO	PUERTO,VALLARTA
VERACRUZ	BOCA,DEL,RIO	0.009	NUEVO,LEON	GENERAL,ESCOBEDO
VERACRUZ	BOCA,DEL,RIO	0.012	JALISCO	TLAJOMULCO,DE,ZUÑIGA
VERACRUZ	BOCA,DEL,RIO	0.009	MICHOACAN	URUAPAN
VERACRUZ	BOCA,DEL,RIO	0.012	CHIHUAHUA	CUAUHTEMOC
VERACRUZ	BOCA,DEL,RIO	0.012	BAJA,CALIFORNIA	PLAYAS,DE,ROSARITO
VERACRUZ	BOCA,DEL,RIO	0.035	CHIHUAHUA	MADERA
VERACRUZ	BOCA,DEL,RIO	0.017	GUERRERO	GENERAL,HELIODORO,CASTILLO
VERACRUZ	BOCA,DEL,RIO	0.006	MICHOACAN	HIDALGO
VERACRUZ	BOCA,DEL,RIO	0.026	TAMAULIPAS	CIUDAD,MADERO
VERACRUZ	BOCA,DEL,RIO	0.009	GUERRERO	TEPECOACUILCO,DE,TRUJANO
VERACRUZ	BOCA,DEL,RIO	0.009	MORELOS	XOCHITEPEC
VERACRUZ	BOCA,DEL,RIO	0.026	ZACATECAS	ZACATECAS
VERACRUZ	BOCA,DEL,RIO	0.009	MEXICO	NICOLAS,ROMERO
VERACRUZ	BOCA,DEL,RIO	0.006	GUERRERO	CUAJINICUILAPA
VERACRUZ	BOCA,DEL,RIO	0.006	MEXICO	LA,PAZ
VERACRUZ	BOCA,DEL,RIO	0.006	MICHOACAN	TIQUICHEO,DE,NICOLAS,ROMERO
VERACRUZ	BOCA,DEL,RIO	0.006	SONORA	PUERTO,PEÑASCO
VERACRUZ	BOCA,DEL,RIO	0.006	TABASCO	CUNDUACAN
VERACRUZ	BOCA,DEL,RIO	0.006	BAJA,CALIFORNIA	ENSENADA
VERACRUZ	BOCA,DEL,RIO	0.017	GUERRERO	HUITZUCO,DE,LOS,FIGUEROA
VERACRUZ	BOCA,DEL,RIO	0.006	JALISCO	DEGOLLADO
VERACRUZ	BOCA,DEL,RIO	0.009	MEXICO	TULTITLAN
VERACRUZ	BOCA,DEL,RIO	0.009	VERACRUZ	TIERRA,BLANCA
VERACRUZ	BOCA,DEL,RIO	0.014	CHIHUAHUA	GUAZAPARES
VERACRUZ	BOCA,DEL,RIO	0.006	MICHOACAN	COAHUAYANA
VERACRUZ	BOCA,DEL,RIO	0.006	NUEVO,LEON	LOS,RAMONES
VERACRUZ	BOCA,DEL,RIO	0.006	VERACRUZ	ALVARADO
VERACRUZ	BOCA,DEL,RIO	0.006	DURANGO	PUEBLO,NUEVO
VERACRUZ	BOCA,DEL,RIO	0.009	DURANGO	TAMAZULA
VERACRUZ	BOCA,DEL,RIO	0.017	MEXICO	CHICOLOAPAN
VERACRUZ	BOCA,DEL,RIO	0.006	MICHOACAN	JUAREZ
VERACRUZ	BOCA,DEL,RIO	0.014	NUEVO,LEON	CIENEGA,DE,FLORES
VERACRUZ	BOCA,DEL,RIO	0.009	ZACATECAS	JEREZ
VERACRUZ	BOCA,DEL,RIO	0.012	COAHUILA	PIEDRAS,NEGRAS
VERACRUZ	BOCA,DEL,RIO	0.006	JALISCO	PIHUAMO
VERACRUZ	BOCA,DEL,RIO	0.009	SONORA	CUCURPE
VERACRUZ	BOCA,DEL,RIO	0.006	SONORA	HUATABAMPO
VERACRUZ	BOCA,DEL,RIO	0.006	VERACRUZ	MEDELLIN
VERACRUZ	BOCA,DEL,RIO	0.012	CHIHUAHUA	SAN,FRANCISCO,DEL,ORO
VERACRUZ	BOCA,DEL,RIO	0.006	GUANAJUATO	APASEO,EL,GRANDE
VERACRUZ	BOCA,DEL,RIO	0.006	GUERRERO	COCULA
VERACRUZ	BOCA,DEL,RIO	0.009	JALISCO	ZAPOTLAN,DEL,REY
VERACRUZ	BOCA,DEL,RIO	0.006	MICHOACAN	LAGUNILLAS
VERACRUZ	BOCA,DEL,RIO	0.012	OAXACA	SAN,PEDRO,TAPANATEPEC
VERACRUZ	BOCA,DEL,RIO	0.006	SONORA	IMURIS
VERACRUZ	BOCA,DEL,RIO	0.006	JALISCO	CHAPALA
VERACRUZ	BOCA,DEL,RIO	0.009	OAXACA	SAN,JACINTO,AMILPAS
VERACRUZ	BOCA,DEL,RIO	0.009	OAXACA	SANTIAGO,LAOLLAGA
VERACRUZ	BOCA,DEL,RIO	0.009	SAN,LUIS,POTOSI	TAMASOPO
VERACRUZ	BOCA,DEL,RIO	0.009	ZACATECAS	JUAN,ALDAMA
VERACRUZ	BOCA,DEL,RIO	0.009	ZACATECAS	TRINIDAD,GARCIA,DE,LA,CADENA
VERACRUZ	BOCA,DEL,RIO	0.006	DURANGO	TOPIA
VERACRUZ	BOCA,DEL,RIO	0.006	GUERRERO	XOCHIHUEHUETLAN
VERACRUZ	BOCA,DEL,RIO	0.006	JALISCO	AYUTLA
VERACRUZ	BOCA,DEL,RIO	0.006	JALISCO	TOMATLAN
VERACRUZ	BOCA,DEL,RIO	0.006	MICHOACAN	MARCOS,CASTELLANOS
VERACRUZ	BOCA,DEL,RIO	0.006	MICHOACAN	SUSUPUATO
VERACRUZ	BOCA,DEL,RIO	0.006	SAN,LUIS,POTOSI	RIOVERDE
VERACRUZ	BOCA,DEL,RIO	0.006	ZACATECAS	NORIA,DE,ANGELES
VERACRUZ	BOCA,DEL,RIO	0.006	ZACATECAS	OJOCALIENTE
SINALOA	AHOME	0.005	TAMAULIPAS	MATAMOROS
GUERRERO	ZIHUATANEJO,DE,AZUETA	0.005	TAMAULIPAS	MATAMOROS
TAMAULIPAS	MATAMOROS	0.005	TAMAULIPAS	TAMPICO
TAMAULIPAS	MATAMOROS	0.005	CHIHUAHUA	DELICIAS
TAMAULIPAS	MATAMOROS	0.005	SINALOA	EL,FUERTE
TAMAULIPAS	MATAMOROS	0.008	MEXICO	IXTAPALUCA
TAMAULIPAS	MATAMOROS	0.005	VERACRUZ	XALAPA
TAMAULIPAS	MATAMOROS	0.005	CHIHUAHUA	ROSALES
TAMAULIPAS	MATAMOROS	0.010	MEXICO	TLALNEPANTLA,DE,BAZ
TAMAULIPAS	MATAMOROS	0.011	CHIHUAHUA	MADERA
TAMAULIPAS	MATAMOROS	0.005	GUERRERO	GENERAL,HELIODORO,CASTILLO
TAMAULIPAS	MATAMOROS	0.008	TAMAULIPAS	CIUDAD,MADERO
TAMAULIPAS	MATAMOROS	0.008	ZACATECAS	ZACATECAS
TAMAULIPAS	MATAMOROS	0.005	GUERRERO	HUITZUCO,DE,LOS,FIGUEROA
TAMAULIPAS	MATAMOROS	0.005	MEXICO	CHICOLOAPAN
MEXICO	NEZAHUALCOYOTL	0.005	SINALOA	COSALA
SINALOA	MOCORITO	0.006	SINALOA	COSALA
GUERRERO	ATOYAC,DE,ALVAREZ	0.006	CHIHUAHUA	GUACHOCHI
GUERRERO	ATOYAC,DE,ALVAREZ	0.010	SINALOA	COSALA
GUERRERO	ATOYAC,DE,ALVAREZ	0.005	MICHOACAN	TACAMBARO
GUERRERO	ATOYAC,DE,ALVAREZ	0.006	ZACATECAS	JALPA
MEXICO	IXTAPALUCA	0.006	MEXICO	TLALNEPANTLA,DE,BAZ
MEXICO	IXTAPALUCA	0.007	CHIHUAHUA	MADERA
MEXICO	IXTAPALUCA	0.005	TAMAULIPAS	CIUDAD,MADERO
MEXICO	IXTAPALUCA	0.005	ZACATECAS	ZACATECAS
DURANGO	LERDO	0.007	SINALOA	COSALA
CHIHUAHUA	GUADALUPE,Y,CALVO	0.006	SINALOA	COSALA
MEXICO	TLALNEPANTLA,DE,BAZ	0.008	CHIHUAHUA	MADERA
MEXICO	TLALNEPANTLA,DE,BAZ	0.006	TAMAULIPAS	CIUDAD,MADERO
MEXICO	TLALNEPANTLA,DE,BAZ	0.006	ZACATECAS	ZACATECAS
CHIHUAHUA	GUACHOCHI	0.011	SINALOA	COSALA
CHIHUAHUA	GUACHOCHI	0.005	DURANGO	CUENCAME
CHIHUAHUA	GUACHOCHI	0.005	SINALOA	SAN,IGNACIO
CHIHUAHUA	GUACHOCHI	0.006	MICHOACAN	TACAMBARO
CHIHUAHUA	GUACHOCHI	0.007	ZACATECAS	JALPA
SINALOA	COSALA	0.005	TAMAULIPAS	ALTAMIRA
SINALOA	COSALA	0.005	MEXICO	CHALCO
SINALOA	COSALA	0.007	NUEVO,LEON	ALLENDE
SINALOA	COSALA	0.009	DURANGO	CUENCAME
SINALOA	COSALA	0.005	SINALOA	BADIRAGUATO
SINALOA	COSALA	0.009	SINALOA	SAN,IGNACIO
SINALOA	COSALA	0.005	TAMAULIPAS	GONZALEZ
SINALOA	COSALA	0.006	JALISCO	ATOTONILCO,EL,ALTO
SINALOA	COSALA	0.010	MICHOACAN	TACAMBARO
SINALOA	COSALA	0.012	ZACATECAS	JALPA
SINALOA	COSALA	0.005	GUERRERO	CUTZAMALA,DE,PINZON
SINALOA	COSALA	0.005	MEXICO	ALMOLOYA,DE,JUAREZ
SINALOA	COSALA	0.005	MICHOACAN	COALCOMAN,DE,VAZQUEZ,PALLARES
SINALOA	COSALA	0.007	MEXICO	TEOTIHUACAN
SINALOA	COSALA	0.007	NUEVO,LEON	AGUALEGUAS
DURANGO	CUENCAME	0.006	ZACATECAS	JALPA
CHIHUAHUA	MADERA	0.007	TAMAULIPAS	CIUDAD,MADERO
CHIHUAHUA	MADERA	0.007	ZACATECAS	ZACATECAS
SINALOA	SAN,IGNACIO	0.006	ZACATECAS	JALPA
TAMAULIPAS	CIUDAD,MADERO	0.005	ZACATECAS	ZACATECAS
MICHOACAN	TACAMBARO	0.006	ZACATECAS	JALPA
