# Supplementary material for: Analysis of México’s Narco-War Network (2007–2011)
Source: PLoS One. 2015 May 18;10(5):e0126503. doi: 10.1371/journal.pone.0126503 (PMC4436224; doi:10.1371/journal.pone.0126503)
Supplement: S1 Compressed file — Each file contains all the correlations above certain threshold (indicated in the name of the file), during a particular month (also indicated in the name of the file). The file names have the value of θ followed by the number of the i th month, starting from January of 2007 until Sept. 2011. (ZIP) [file pone.0126503.s004.zip › Correlations_by_month/0.005__6.sif]

CHIHUAHUA,JUAREZ	0.010	SINALOA,CULIACAN
CHIHUAHUA,JUAREZ	0.005	DURANGO,DURANGO
CHIHUAHUA,JUAREZ	0.007	MICHOACAN,URUAPAN
CHIHUAHUA,JUAREZ	0.009	MICHOACAN,APATZINGAN
CHIHUAHUA,JUAREZ	0.005	JALISCO,GUADALAJARA
CHIHUAHUA,JUAREZ	0.005	GUERRERO,AYUTLA,DE,LOS,LIBRES
CHIHUAHUA,JUAREZ	0.005	CHIHUAHUA,MORELOS
CHIHUAHUA,JUAREZ	0.005	MICHOACAN,TIQUICHEO,DE,NICOLAS,ROMERO
SINALOA,CULIACAN	0.010	CHIHUAHUA,CHIHUAHUA
SINALOA,CULIACAN	0.010	SONORA,NOGALES
SINALOA,CULIACAN	0.031	DURANGO,DURANGO
SINALOA,CULIACAN	0.010	NAYARIT,TEPIC
SINALOA,CULIACAN	0.010	TAMAULIPAS,REYNOSA
SINALOA,CULIACAN	0.042	MICHOACAN,URUAPAN
SINALOA,CULIACAN	0.010	JALISCO,ZAPOPAN
SINALOA,CULIACAN	0.010	TAMAULIPAS,NUEVO,LAREDO
SINALOA,CULIACAN	0.052	MICHOACAN,APATZINGAN
SINALOA,CULIACAN	0.031	JALISCO,GUADALAJARA
SINALOA,CULIACAN	0.010	MICHOACAN,LAZARO,CARDENAS
SINALOA,CULIACAN	0.010	CHIHUAHUA,CAMARGO
SINALOA,CULIACAN	0.010	SONORA,HERMOSILLO
SINALOA,CULIACAN	0.021	CHIHUAHUA,CUAUHTEMOC
SINALOA,CULIACAN	0.010	NUEVO,LEON,GUADALUPE
SINALOA,CULIACAN	0.010	JALISCO,TLAQUEPAQUE
SINALOA,CULIACAN	0.021	DISTRITO,FEDERAL,CUAUHTEMOC
SINALOA,CULIACAN	0.021	GUERRERO,ATOYAC,DE,ALVAREZ
SINALOA,CULIACAN	0.010	GUERRERO,ARCELIA
SINALOA,CULIACAN	0.010	DURANGO,SAN,DIMAS
SINALOA,CULIACAN	0.031	GUERRERO,AYUTLA,DE,LOS,LIBRES
SINALOA,CULIACAN	0.021	MICHOACAN,HUETAMO
SINALOA,CULIACAN	0.010	NUEVO,LEON,SAN,NICOLAS,DE,LOS,GARZA
SINALOA,CULIACAN	0.010	MICHOACAN,TEPALCATEPEC
SINALOA,CULIACAN	0.021	OAXACA,OAXACA,DE,JUAREZ
SINALOA,CULIACAN	0.010	SONORA,SARIC
SINALOA,CULIACAN	0.021	JALISCO,TONALA
SINALOA,CULIACAN	0.010	SONORA,NAVOJOA
SINALOA,CULIACAN	0.010	MICHOACAN,SAN,LUCAS
SINALOA,CULIACAN	0.010	GUERRERO,SAN,MARCOS
SINALOA,CULIACAN	0.010	CHIAPAS,COMITAN,DE,DOMINGUEZ
SINALOA,CULIACAN	0.010	MORELOS,HUITZILAC
SINALOA,CULIACAN	0.031	CHIHUAHUA,MORELOS
SINALOA,CULIACAN	0.010	NUEVO,LEON,MONTEMORELOS
SINALOA,CULIACAN	0.010	QUERETARO,SAN,JUAN,DEL,RIO
SINALOA,CULIACAN	0.010	MICHOACAN,CHINICUILA
SINALOA,CULIACAN	0.010	GUANAJUATO,TARIMORO
SINALOA,CULIACAN	0.010	MICHOACAN,TARIMBARO
SINALOA,CULIACAN	0.031	MICHOACAN,TIQUICHEO,DE,NICOLAS,ROMERO
SINALOA,CULIACAN	0.010	MICHOACAN,PERIBAN
SINALOA,CULIACAN	0.010	JALISCO,MAZAMITLA
SINALOA,CULIACAN	0.010	GUERRERO,JUAN,R.,ESCUDERO
SINALOA,CULIACAN	0.010	MICHOACAN,NUEVO,URECHO
SINALOA,CULIACAN	0.010	TABASCO,BALANCAN
SINALOA,CULIACAN	0.010	VERACRUZ,MARTINEZ,DE,LA,TORRE
SINALOA,CULIACAN	0.010	DISTRITO,FEDERAL,LA,MAGDALENA,CONTRERAS
SINALOA,CULIACAN	0.010	MICHOACAN,ZACAPU
SINALOA,CULIACAN	0.021	OAXACA,HEROICA,CIUDAD,DE,EJUTLA,DE,CRESPO
SINALOA,CULIACAN	0.010	TABASCO,JALPA,DE,MENDEZ
SINALOA,CULIACAN	0.010	JALISCO,TEOCALTICHE
SINALOA,CULIACAN	0.010	MICHOACAN,PENJAMILLO
SINALOA,CULIACAN	0.010	CAMPECHE,ESCARCEGA
SINALOA,CULIACAN	0.010	VERACRUZ,MAGDALENA
BAJA,CALIFORNIA,TIJUANA	0.049	GUERRERO,ACAPULCO,DE,JUAREZ
BAJA,CALIFORNIA,TIJUANA	0.012	DURANGO,GOMEZ,PALACIO
BAJA,CALIFORNIA,TIJUANA	0.037	SINALOA,MAZATLAN
BAJA,CALIFORNIA,TIJUANA	0.024	SINALOA,NAVOLATO
BAJA,CALIFORNIA,TIJUANA	0.024	NUEVO,LEON,MONTERREY
BAJA,CALIFORNIA,TIJUANA	0.024	MICHOACAN,MORELIA
BAJA,CALIFORNIA,TIJUANA	0.012	SINALOA,AHOME
BAJA,CALIFORNIA,TIJUANA	0.024	SINALOA,GUASAVE
BAJA,CALIFORNIA,TIJUANA	0.049	CHIHUAHUA,HIDALGO,DEL,PARRAL
BAJA,CALIFORNIA,TIJUANA	0.024	SINALOA,SALVADOR,ALVARADO
BAJA,CALIFORNIA,TIJUANA	0.024	MEXICO,NEZAHUALCOYOTL
BAJA,CALIFORNIA,TIJUANA	0.073	GUERRERO,PUNGARABATO
BAJA,CALIFORNIA,TIJUANA	0.061	DISTRITO,FEDERAL,IZTAPALAPA
BAJA,CALIFORNIA,TIJUANA	0.012	GUERRERO,COYUCA,DE,CATALAN
BAJA,CALIFORNIA,TIJUANA	0.049	AGUASCALIENTES,AGUASCALIENTES
BAJA,CALIFORNIA,TIJUANA	0.012	SINALOA,MOCORITO
BAJA,CALIFORNIA,TIJUANA	0.037	SINALOA,BADIRAGUATO
BAJA,CALIFORNIA,TIJUANA	0.024	QUINTANA,ROO,BENITO,JUAREZ
BAJA,CALIFORNIA,TIJUANA	0.012	DISTRITO,FEDERAL,GUSTAVO,A.,MADERO
BAJA,CALIFORNIA,TIJUANA	0.024	GUERRERO,IGUALA,DE,LA,INDEPENDENCIA
BAJA,CALIFORNIA,TIJUANA	0.012	TAMAULIPAS,TAMPICO
BAJA,CALIFORNIA,TIJUANA	0.037	GUERRERO,ZIHUATANEJO,DE,AZUETA
BAJA,CALIFORNIA,TIJUANA	0.037	SINALOA,SAN,IGNACIO
BAJA,CALIFORNIA,TIJUANA	0.012	SINALOA,ANGOSTURA
BAJA,CALIFORNIA,TIJUANA	0.024	VERACRUZ,VERACRUZ
BAJA,CALIFORNIA,TIJUANA	0.012	DISTRITO,FEDERAL,VENUSTIANO,CARRANZA
BAJA,CALIFORNIA,TIJUANA	0.012	GUERRERO,COYUCA,DE,BENITEZ
BAJA,CALIFORNIA,TIJUANA	0.012	GUERRERO,ZIRANDARO
BAJA,CALIFORNIA,TIJUANA	0.012	SINALOA,ELOTA
BAJA,CALIFORNIA,TIJUANA	0.037	DISTRITO,FEDERAL,TLALPAN
BAJA,CALIFORNIA,TIJUANA	0.012	CHIHUAHUA,AHUMADA
BAJA,CALIFORNIA,TIJUANA	0.012	MEXICO,CUAUTITLAN,IZCALLI
BAJA,CALIFORNIA,TIJUANA	0.024	TAMAULIPAS,CIUDAD,MADERO
BAJA,CALIFORNIA,TIJUANA	0.012	OAXACA,SAN,JUAN,BAUTISTA,TUXTEPEC
BAJA,CALIFORNIA,TIJUANA	0.012	NUEVO,LEON,APODACA
BAJA,CALIFORNIA,TIJUANA	0.086	DURANGO,TAMAZULA
BAJA,CALIFORNIA,TIJUANA	0.049	SONORA,MAGDALENA
BAJA,CALIFORNIA,TIJUANA	0.024	GUERRERO,OMETEPEC
BAJA,CALIFORNIA,TIJUANA	0.012	NAYARIT,ACAPONETA
BAJA,CALIFORNIA,TIJUANA	0.012	JALISCO,EL,SALTO
BAJA,CALIFORNIA,TIJUANA	0.012	MICHOACAN,AQUILA
BAJA,CALIFORNIA,TIJUANA	0.012	DISTRITO,FEDERAL,COYOACAN
BAJA,CALIFORNIA,TIJUANA	0.012	DISTRITO,FEDERAL,XOCHIMILCO
BAJA,CALIFORNIA,TIJUANA	0.024	COAHUILA,MATAMOROS
BAJA,CALIFORNIA,TIJUANA	0.012	GUERRERO,TLAPA,DE,COMONFORT
BAJA,CALIFORNIA,TIJUANA	0.012	GUERRERO,ZAPOTITLAN,TABLAS
BAJA,CALIFORNIA,TIJUANA	0.012	MICHOACAN,COALCOMAN,DE,VAZQUEZ,PALLARES
BAJA,CALIFORNIA,TIJUANA	0.012	CAMPECHE,CARMEN
BAJA,CALIFORNIA,TIJUANA	0.037	OAXACA,JUCHITAN,DE,ZARAGOZA
BAJA,CALIFORNIA,TIJUANA	0.012	DURANGO,OCAMPO
BAJA,CALIFORNIA,TIJUANA	0.012	DISTRITO,FEDERAL,ALVARO,OBREGON
BAJA,CALIFORNIA,TIJUANA	0.024	DISTRITO,FEDERAL,BENITO,JUAREZ
BAJA,CALIFORNIA,TIJUANA	0.024	GUERRERO,CUTZAMALA,DE,PINZON
BAJA,CALIFORNIA,TIJUANA	0.024	MICHOACAN,TURICATO
BAJA,CALIFORNIA,TIJUANA	0.024	MICHOACAN,TACAMBARO
BAJA,CALIFORNIA,TIJUANA	0.024	GUERRERO,MARQUELIA
BAJA,CALIFORNIA,TIJUANA	0.012	HIDALGO,TEPEAPULCO
BAJA,CALIFORNIA,TIJUANA	0.037	VERACRUZ,ALTOTONGA
BAJA,CALIFORNIA,TIJUANA	0.012	HIDALGO,ACAXOCHITLAN
BAJA,CALIFORNIA,TIJUANA	0.012	GUERRERO,PEDRO,ASCENCIO,ALQUISIRAS
CHIHUAHUA,CHIHUAHUA	0.005	DURANGO,DURANGO
CHIHUAHUA,CHIHUAHUA	0.007	MICHOACAN,URUAPAN
CHIHUAHUA,CHIHUAHUA	0.009	MICHOACAN,APATZINGAN
CHIHUAHUA,CHIHUAHUA	0.005	JALISCO,GUADALAJARA
CHIHUAHUA,CHIHUAHUA	0.005	GUERRERO,AYUTLA,DE,LOS,LIBRES
CHIHUAHUA,CHIHUAHUA	0.005	CHIHUAHUA,MORELOS
CHIHUAHUA,CHIHUAHUA	0.005	MICHOACAN,TIQUICHEO,DE,NICOLAS,ROMERO
GUERRERO,ACAPULCO,DE,JUAREZ	0.007	DURANGO,GOMEZ,PALACIO
GUERRERO,ACAPULCO,DE,JUAREZ	0.021	SINALOA,MAZATLAN
GUERRERO,ACAPULCO,DE,JUAREZ	0.014	SINALOA,NAVOLATO
GUERRERO,ACAPULCO,DE,JUAREZ	0.014	NUEVO,LEON,MONTERREY
GUERRERO,ACAPULCO,DE,JUAREZ	0.014	MICHOACAN,MORELIA
GUERRERO,ACAPULCO,DE,JUAREZ	0.007	SINALOA,AHOME
GUERRERO,ACAPULCO,DE,JUAREZ	0.014	SINALOA,GUASAVE
GUERRERO,ACAPULCO,DE,JUAREZ	0.028	CHIHUAHUA,HIDALGO,DEL,PARRAL
GUERRERO,ACAPULCO,DE,JUAREZ	0.014	SINALOA,SALVADOR,ALVARADO
GUERRERO,ACAPULCO,DE,JUAREZ	0.014	MEXICO,NEZAHUALCOYOTL
GUERRERO,ACAPULCO,DE,JUAREZ	0.042	GUERRERO,PUNGARABATO
GUERRERO,ACAPULCO,DE,JUAREZ	0.035	DISTRITO,FEDERAL,IZTAPALAPA
GUERRERO,ACAPULCO,DE,JUAREZ	0.007	GUERRERO,COYUCA,DE,CATALAN
GUERRERO,ACAPULCO,DE,JUAREZ	0.028	AGUASCALIENTES,AGUASCALIENTES
GUERRERO,ACAPULCO,DE,JUAREZ	0.007	SINALOA,MOCORITO
GUERRERO,ACAPULCO,DE,JUAREZ	0.021	SINALOA,BADIRAGUATO
GUERRERO,ACAPULCO,DE,JUAREZ	0.014	QUINTANA,ROO,BENITO,JUAREZ
GUERRERO,ACAPULCO,DE,JUAREZ	0.007	DISTRITO,FEDERAL,GUSTAVO,A.,MADERO
GUERRERO,ACAPULCO,DE,JUAREZ	0.014	GUERRERO,IGUALA,DE,LA,INDEPENDENCIA
GUERRERO,ACAPULCO,DE,JUAREZ	0.007	TAMAULIPAS,TAMPICO
GUERRERO,ACAPULCO,DE,JUAREZ	0.021	GUERRERO,ZIHUATANEJO,DE,AZUETA
GUERRERO,ACAPULCO,DE,JUAREZ	0.021	SINALOA,SAN,IGNACIO
GUERRERO,ACAPULCO,DE,JUAREZ	0.007	SINALOA,ANGOSTURA
GUERRERO,ACAPULCO,DE,JUAREZ	0.014	VERACRUZ,VERACRUZ
GUERRERO,ACAPULCO,DE,JUAREZ	0.007	DISTRITO,FEDERAL,VENUSTIANO,CARRANZA
GUERRERO,ACAPULCO,DE,JUAREZ	0.007	GUERRERO,COYUCA,DE,BENITEZ
GUERRERO,ACAPULCO,DE,JUAREZ	0.007	GUERRERO,ZIRANDARO
GUERRERO,ACAPULCO,DE,JUAREZ	0.007	SINALOA,ELOTA
GUERRERO,ACAPULCO,DE,JUAREZ	0.021	DISTRITO,FEDERAL,TLALPAN
GUERRERO,ACAPULCO,DE,JUAREZ	0.007	CHIHUAHUA,AHUMADA
GUERRERO,ACAPULCO,DE,JUAREZ	0.007	MEXICO,CUAUTITLAN,IZCALLI
GUERRERO,ACAPULCO,DE,JUAREZ	0.014	TAMAULIPAS,CIUDAD,MADERO
GUERRERO,ACAPULCO,DE,JUAREZ	0.007	OAXACA,SAN,JUAN,BAUTISTA,TUXTEPEC
GUERRERO,ACAPULCO,DE,JUAREZ	0.007	NUEVO,LEON,APODACA
GUERRERO,ACAPULCO,DE,JUAREZ	0.049	DURANGO,TAMAZULA
GUERRERO,ACAPULCO,DE,JUAREZ	0.028	SONORA,MAGDALENA
GUERRERO,ACAPULCO,DE,JUAREZ	0.014	GUERRERO,OMETEPEC
GUERRERO,ACAPULCO,DE,JUAREZ	0.007	NAYARIT,ACAPONETA
GUERRERO,ACAPULCO,DE,JUAREZ	0.007	JALISCO,EL,SALTO
GUERRERO,ACAPULCO,DE,JUAREZ	0.007	MICHOACAN,AQUILA
GUERRERO,ACAPULCO,DE,JUAREZ	0.007	DISTRITO,FEDERAL,COYOACAN
GUERRERO,ACAPULCO,DE,JUAREZ	0.007	DISTRITO,FEDERAL,XOCHIMILCO
GUERRERO,ACAPULCO,DE,JUAREZ	0.014	COAHUILA,MATAMOROS
GUERRERO,ACAPULCO,DE,JUAREZ	0.007	GUERRERO,TLAPA,DE,COMONFORT
GUERRERO,ACAPULCO,DE,JUAREZ	0.007	GUERRERO,ZAPOTITLAN,TABLAS
GUERRERO,ACAPULCO,DE,JUAREZ	0.007	MICHOACAN,COALCOMAN,DE,VAZQUEZ,PALLARES
GUERRERO,ACAPULCO,DE,JUAREZ	0.007	CAMPECHE,CARMEN
GUERRERO,ACAPULCO,DE,JUAREZ	0.021	OAXACA,JUCHITAN,DE,ZARAGOZA
GUERRERO,ACAPULCO,DE,JUAREZ	0.007	DURANGO,OCAMPO
GUERRERO,ACAPULCO,DE,JUAREZ	0.007	DISTRITO,FEDERAL,ALVARO,OBREGON
GUERRERO,ACAPULCO,DE,JUAREZ	0.014	DISTRITO,FEDERAL,BENITO,JUAREZ
GUERRERO,ACAPULCO,DE,JUAREZ	0.014	GUERRERO,CUTZAMALA,DE,PINZON
GUERRERO,ACAPULCO,DE,JUAREZ	0.014	MICHOACAN,TURICATO
GUERRERO,ACAPULCO,DE,JUAREZ	0.014	MICHOACAN,TACAMBARO
GUERRERO,ACAPULCO,DE,JUAREZ	0.014	GUERRERO,MARQUELIA
GUERRERO,ACAPULCO,DE,JUAREZ	0.007	HIDALGO,TEPEAPULCO
GUERRERO,ACAPULCO,DE,JUAREZ	0.021	VERACRUZ,ALTOTONGA
GUERRERO,ACAPULCO,DE,JUAREZ	0.007	HIDALGO,ACAXOCHITLAN
GUERRERO,ACAPULCO,DE,JUAREZ	0.007	GUERRERO,PEDRO,ASCENCIO,ALQUISIRAS
DURANGO,GOMEZ,PALACIO	0.005	SINALOA,MAZATLAN
DURANGO,GOMEZ,PALACIO	0.007	CHIHUAHUA,HIDALGO,DEL,PARRAL
DURANGO,GOMEZ,PALACIO	0.010	GUERRERO,PUNGARABATO
DURANGO,GOMEZ,PALACIO	0.009	DISTRITO,FEDERAL,IZTAPALAPA
DURANGO,GOMEZ,PALACIO	0.007	AGUASCALIENTES,AGUASCALIENTES
DURANGO,GOMEZ,PALACIO	0.005	SINALOA,BADIRAGUATO
DURANGO,GOMEZ,PALACIO	0.005	GUERRERO,ZIHUATANEJO,DE,AZUETA
DURANGO,GOMEZ,PALACIO	0.005	SINALOA,SAN,IGNACIO
DURANGO,GOMEZ,PALACIO	0.005	DISTRITO,FEDERAL,TLALPAN
DURANGO,GOMEZ,PALACIO	0.012	DURANGO,TAMAZULA
DURANGO,GOMEZ,PALACIO	0.007	SONORA,MAGDALENA
DURANGO,GOMEZ,PALACIO	0.005	OAXACA,JUCHITAN,DE,ZARAGOZA
DURANGO,GOMEZ,PALACIO	0.005	VERACRUZ,ALTOTONGA
SINALOA,MAZATLAN	0.010	SINALOA,NAVOLATO
SINALOA,MAZATLAN	0.010	NUEVO,LEON,MONTERREY
SINALOA,MAZATLAN	0.010	MICHOACAN,MORELIA
SINALOA,MAZATLAN	0.005	SINALOA,AHOME
SINALOA,MAZATLAN	0.010	SINALOA,GUASAVE
SINALOA,MAZATLAN	0.021	CHIHUAHUA,HIDALGO,DEL,PARRAL
SINALOA,MAZATLAN	0.010	SINALOA,SALVADOR,ALVARADO
SINALOA,MAZATLAN	0.010	MEXICO,NEZAHUALCOYOTL
SINALOA,MAZATLAN	0.031	GUERRERO,PUNGARABATO
SINALOA,MAZATLAN	0.026	DISTRITO,FEDERAL,IZTAPALAPA
SINALOA,MAZATLAN	0.005	GUERRERO,COYUCA,DE,CATALAN
SINALOA,MAZATLAN	0.021	AGUASCALIENTES,AGUASCALIENTES
SINALOA,MAZATLAN	0.005	SINALOA,MOCORITO
SINALOA,MAZATLAN	0.016	SINALOA,BADIRAGUATO
SINALOA,MAZATLAN	0.010	QUINTANA,ROO,BENITO,JUAREZ
SINALOA,MAZATLAN	0.005	DISTRITO,FEDERAL,GUSTAVO,A.,MADERO
SINALOA,MAZATLAN	0.010	GUERRERO,IGUALA,DE,LA,INDEPENDENCIA
SINALOA,MAZATLAN	0.005	TAMAULIPAS,TAMPICO
SINALOA,MAZATLAN	0.016	GUERRERO,ZIHUATANEJO,DE,AZUETA
SINALOA,MAZATLAN	0.016	SINALOA,SAN,IGNACIO
SINALOA,MAZATLAN	0.005	SINALOA,ANGOSTURA
SINALOA,MAZATLAN	0.010	VERACRUZ,VERACRUZ
SINALOA,MAZATLAN	0.005	DISTRITO,FEDERAL,VENUSTIANO,CARRANZA
SINALOA,MAZATLAN	0.005	GUERRERO,COYUCA,DE,BENITEZ
SINALOA,MAZATLAN	0.005	GUERRERO,ZIRANDARO
SINALOA,MAZATLAN	0.005	SINALOA,ELOTA
SINALOA,MAZATLAN	0.016	DISTRITO,FEDERAL,TLALPAN
SINALOA,MAZATLAN	0.005	CHIHUAHUA,AHUMADA
SINALOA,MAZATLAN	0.005	MEXICO,CUAUTITLAN,IZCALLI
SINALOA,MAZATLAN	0.010	TAMAULIPAS,CIUDAD,MADERO
SINALOA,MAZATLAN	0.005	OAXACA,SAN,JUAN,BAUTISTA,TUXTEPEC
SINALOA,MAZATLAN	0.005	NUEVO,LEON,APODACA
SINALOA,MAZATLAN	0.037	DURANGO,TAMAZULA
SINALOA,MAZATLAN	0.021	SONORA,MAGDALENA
SINALOA,MAZATLAN	0.010	GUERRERO,OMETEPEC
SINALOA,MAZATLAN	0.005	NAYARIT,ACAPONETA
SINALOA,MAZATLAN	0.005	JALISCO,EL,SALTO
SINALOA,MAZATLAN	0.005	MICHOACAN,AQUILA
SINALOA,MAZATLAN	0.005	DISTRITO,FEDERAL,COYOACAN
SINALOA,MAZATLAN	0.005	DISTRITO,FEDERAL,XOCHIMILCO
SINALOA,MAZATLAN	0.010	COAHUILA,MATAMOROS
SINALOA,MAZATLAN	0.005	GUERRERO,TLAPA,DE,COMONFORT
SINALOA,MAZATLAN	0.005	GUERRERO,ZAPOTITLAN,TABLAS
SINALOA,MAZATLAN	0.005	MICHOACAN,COALCOMAN,DE,VAZQUEZ,PALLARES
SINALOA,MAZATLAN	0.005	CAMPECHE,CARMEN
SINALOA,MAZATLAN	0.016	OAXACA,JUCHITAN,DE,ZARAGOZA
SINALOA,MAZATLAN	0.005	DURANGO,OCAMPO
SINALOA,MAZATLAN	0.005	DISTRITO,FEDERAL,ALVARO,OBREGON
SINALOA,MAZATLAN	0.010	DISTRITO,FEDERAL,BENITO,JUAREZ
SINALOA,MAZATLAN	0.010	GUERRERO,CUTZAMALA,DE,PINZON
SINALOA,MAZATLAN	0.010	MICHOACAN,TURICATO
SINALOA,MAZATLAN	0.010	MICHOACAN,TACAMBARO
SINALOA,MAZATLAN	0.010	GUERRERO,MARQUELIA
SINALOA,MAZATLAN	0.005	HIDALGO,TEPEAPULCO
SINALOA,MAZATLAN	0.016	VERACRUZ,ALTOTONGA
SINALOA,MAZATLAN	0.005	HIDALGO,ACAXOCHITLAN
SINALOA,MAZATLAN	0.005	GUERRERO,PEDRO,ASCENCIO,ALQUISIRAS
SONORA,NOGALES	0.005	DURANGO,DURANGO
SONORA,NOGALES	0.007	MICHOACAN,URUAPAN
SONORA,NOGALES	0.009	MICHOACAN,APATZINGAN
SONORA,NOGALES	0.005	JALISCO,GUADALAJARA
SONORA,NOGALES	0.005	GUERRERO,AYUTLA,DE,LOS,LIBRES
SONORA,NOGALES	0.005	CHIHUAHUA,MORELOS
SONORA,NOGALES	0.005	MICHOACAN,TIQUICHEO,DE,NICOLAS,ROMERO
DURANGO,DURANGO	0.005	NAYARIT,TEPIC
DURANGO,DURANGO	0.005	TAMAULIPAS,REYNOSA
DURANGO,DURANGO	0.021	MICHOACAN,URUAPAN
DURANGO,DURANGO	0.005	JALISCO,ZAPOPAN
DURANGO,DURANGO	0.005	TAMAULIPAS,NUEVO,LAREDO
DURANGO,DURANGO	0.026	MICHOACAN,APATZINGAN
DURANGO,DURANGO	0.016	JALISCO,GUADALAJARA
DURANGO,DURANGO	0.005	MICHOACAN,LAZARO,CARDENAS
DURANGO,DURANGO	0.005	CHIHUAHUA,CAMARGO
DURANGO,DURANGO	0.005	SONORA,HERMOSILLO
DURANGO,DURANGO	0.010	CHIHUAHUA,CUAUHTEMOC
DURANGO,DURANGO	0.005	NUEVO,LEON,GUADALUPE
DURANGO,DURANGO	0.005	JALISCO,TLAQUEPAQUE
DURANGO,DURANGO	0.010	DISTRITO,FEDERAL,CUAUHTEMOC
DURANGO,DURANGO	0.010	GUERRERO,ATOYAC,DE,ALVAREZ
DURANGO,DURANGO	0.005	GUERRERO,ARCELIA
DURANGO,DURANGO	0.005	DURANGO,SAN,DIMAS
DURANGO,DURANGO	0.016	GUERRERO,AYUTLA,DE,LOS,LIBRES
DURANGO,DURANGO	0.010	MICHOACAN,HUETAMO
DURANGO,DURANGO	0.005	NUEVO,LEON,SAN,NICOLAS,DE,LOS,GARZA
DURANGO,DURANGO	0.005	MICHOACAN,TEPALCATEPEC
DURANGO,DURANGO	0.010	OAXACA,OAXACA,DE,JUAREZ
DURANGO,DURANGO	0.005	SONORA,SARIC
DURANGO,DURANGO	0.010	JALISCO,TONALA
DURANGO,DURANGO	0.005	SONORA,NAVOJOA
DURANGO,DURANGO	0.005	MICHOACAN,SAN,LUCAS
DURANGO,DURANGO	0.005	GUERRERO,SAN,MARCOS
DURANGO,DURANGO	0.005	CHIAPAS,COMITAN,DE,DOMINGUEZ
DURANGO,DURANGO	0.005	MORELOS,HUITZILAC
DURANGO,DURANGO	0.016	CHIHUAHUA,MORELOS
DURANGO,DURANGO	0.005	NUEVO,LEON,MONTEMORELOS
DURANGO,DURANGO	0.005	QUERETARO,SAN,JUAN,DEL,RIO
DURANGO,DURANGO	0.005	MICHOACAN,CHINICUILA
DURANGO,DURANGO	0.005	GUANAJUATO,TARIMORO
DURANGO,DURANGO	0.005	MICHOACAN,TARIMBARO
DURANGO,DURANGO	0.016	MICHOACAN,TIQUICHEO,DE,NICOLAS,ROMERO
DURANGO,DURANGO	0.005	MICHOACAN,PERIBAN
DURANGO,DURANGO	0.005	JALISCO,MAZAMITLA
DURANGO,DURANGO	0.005	GUERRERO,JUAN,R.,ESCUDERO
DURANGO,DURANGO	0.005	MICHOACAN,NUEVO,URECHO
DURANGO,DURANGO	0.005	TABASCO,BALANCAN
DURANGO,DURANGO	0.005	VERACRUZ,MARTINEZ,DE,LA,TORRE
DURANGO,DURANGO	0.005	DISTRITO,FEDERAL,LA,MAGDALENA,CONTRERAS
DURANGO,DURANGO	0.005	MICHOACAN,ZACAPU
DURANGO,DURANGO	0.010	OAXACA,HEROICA,CIUDAD,DE,EJUTLA,DE,CRESPO
DURANGO,DURANGO	0.005	TABASCO,JALPA,DE,MENDEZ
DURANGO,DURANGO	0.005	JALISCO,TEOCALTICHE
DURANGO,DURANGO	0.005	MICHOACAN,PENJAMILLO
DURANGO,DURANGO	0.005	CAMPECHE,ESCARCEGA
DURANGO,DURANGO	0.005	VERACRUZ,MAGDALENA
SINALOA,NAVOLATO	0.007	NUEVO,LEON,MONTERREY
SINALOA,NAVOLATO	0.007	MICHOACAN,MORELIA
SINALOA,NAVOLATO	0.007	SINALOA,GUASAVE
SINALOA,NAVOLATO	0.014	CHIHUAHUA,HIDALGO,DEL,PARRAL
SINALOA,NAVOLATO	0.007	SINALOA,SALVADOR,ALVARADO
SINALOA,NAVOLATO	0.007	MEXICO,NEZAHUALCOYOTL
SINALOA,NAVOLATO	0.021	GUERRERO,PUNGARABATO
SINALOA,NAVOLATO	0.017	DISTRITO,FEDERAL,IZTAPALAPA
SINALOA,NAVOLATO	0.014	AGUASCALIENTES,AGUASCALIENTES
SINALOA,NAVOLATO	0.010	SINALOA,BADIRAGUATO
SINALOA,NAVOLATO	0.007	QUINTANA,ROO,BENITO,JUAREZ
SINALOA,NAVOLATO	0.007	GUERRERO,IGUALA,DE,LA,INDEPENDENCIA
SINALOA,NAVOLATO	0.010	GUERRERO,ZIHUATANEJO,DE,AZUETA
SINALOA,NAVOLATO	0.010	SINALOA,SAN,IGNACIO
SINALOA,NAVOLATO	0.007	VERACRUZ,VERACRUZ
SINALOA,NAVOLATO	0.010	DISTRITO,FEDERAL,TLALPAN
SINALOA,NAVOLATO	0.007	TAMAULIPAS,CIUDAD,MADERO
SINALOA,NAVOLATO	0.024	DURANGO,TAMAZULA
SINALOA,NAVOLATO	0.014	SONORA,MAGDALENA
SINALOA,NAVOLATO	0.007	GUERRERO,OMETEPEC
SINALOA,NAVOLATO	0.007	COAHUILA,MATAMOROS
SINALOA,NAVOLATO	0.010	OAXACA,JUCHITAN,DE,ZARAGOZA
SINALOA,NAVOLATO	0.007	DISTRITO,FEDERAL,BENITO,JUAREZ
SINALOA,NAVOLATO	0.007	GUERRERO,CUTZAMALA,DE,PINZON
SINALOA,NAVOLATO	0.007	MICHOACAN,TURICATO
SINALOA,NAVOLATO	0.007	MICHOACAN,TACAMBARO
SINALOA,NAVOLATO	0.007	GUERRERO,MARQUELIA
SINALOA,NAVOLATO	0.010	VERACRUZ,ALTOTONGA
NUEVO,LEON,MONTERREY	0.007	MICHOACAN,MORELIA
NUEVO,LEON,MONTERREY	0.007	SINALOA,GUASAVE
NUEVO,LEON,MONTERREY	0.014	CHIHUAHUA,HIDALGO,DEL,PARRAL
NUEVO,LEON,MONTERREY	0.007	SINALOA,SALVADOR,ALVARADO
NUEVO,LEON,MONTERREY	0.007	MEXICO,NEZAHUALCOYOTL
NUEVO,LEON,MONTERREY	0.021	GUERRERO,PUNGARABATO
NUEVO,LEON,MONTERREY	0.017	DISTRITO,FEDERAL,IZTAPALAPA
NUEVO,LEON,MONTERREY	0.014	AGUASCALIENTES,AGUASCALIENTES
NUEVO,LEON,MONTERREY	0.010	SINALOA,BADIRAGUATO
NUEVO,LEON,MONTERREY	0.007	QUINTANA,ROO,BENITO,JUAREZ
NUEVO,LEON,MONTERREY	0.007	GUERRERO,IGUALA,DE,LA,INDEPENDENCIA
NUEVO,LEON,MONTERREY	0.010	GUERRERO,ZIHUATANEJO,DE,AZUETA
NUEVO,LEON,MONTERREY	0.010	SINALOA,SAN,IGNACIO
NUEVO,LEON,MONTERREY	0.007	VERACRUZ,VERACRUZ
NUEVO,LEON,MONTERREY	0.010	DISTRITO,FEDERAL,TLALPAN
NUEVO,LEON,MONTERREY	0.007	TAMAULIPAS,CIUDAD,MADERO
NUEVO,LEON,MONTERREY	0.024	DURANGO,TAMAZULA
NUEVO,LEON,MONTERREY	0.014	SONORA,MAGDALENA
NUEVO,LEON,MONTERREY	0.007	GUERRERO,OMETEPEC
NUEVO,LEON,MONTERREY	0.007	COAHUILA,MATAMOROS
NUEVO,LEON,MONTERREY	0.010	OAXACA,JUCHITAN,DE,ZARAGOZA
NUEVO,LEON,MONTERREY	0.007	DISTRITO,FEDERAL,BENITO,JUAREZ
NUEVO,LEON,MONTERREY	0.007	GUERRERO,CUTZAMALA,DE,PINZON
NUEVO,LEON,MONTERREY	0.007	MICHOACAN,TURICATO
NUEVO,LEON,MONTERREY	0.007	MICHOACAN,TACAMBARO
NUEVO,LEON,MONTERREY	0.007	GUERRERO,MARQUELIA
NUEVO,LEON,MONTERREY	0.010	VERACRUZ,ALTOTONGA
MICHOACAN,MORELIA	0.007	SINALOA,GUASAVE
MICHOACAN,MORELIA	0.014	CHIHUAHUA,HIDALGO,DEL,PARRAL
MICHOACAN,MORELIA	0.007	SINALOA,SALVADOR,ALVARADO
MICHOACAN,MORELIA	0.007	MEXICO,NEZAHUALCOYOTL
MICHOACAN,MORELIA	0.021	GUERRERO,PUNGARABATO
MICHOACAN,MORELIA	0.017	DISTRITO,FEDERAL,IZTAPALAPA
MICHOACAN,MORELIA	0.014	AGUASCALIENTES,AGUASCALIENTES
MICHOACAN,MORELIA	0.010	SINALOA,BADIRAGUATO
MICHOACAN,MORELIA	0.007	QUINTANA,ROO,BENITO,JUAREZ
MICHOACAN,MORELIA	0.007	GUERRERO,IGUALA,DE,LA,INDEPENDENCIA
MICHOACAN,MORELIA	0.010	GUERRERO,ZIHUATANEJO,DE,AZUETA
MICHOACAN,MORELIA	0.010	SINALOA,SAN,IGNACIO
MICHOACAN,MORELIA	0.007	VERACRUZ,VERACRUZ
MICHOACAN,MORELIA	0.010	DISTRITO,FEDERAL,TLALPAN
MICHOACAN,MORELIA	0.007	TAMAULIPAS,CIUDAD,MADERO
MICHOACAN,MORELIA	0.024	DURANGO,TAMAZULA
MICHOACAN,MORELIA	0.014	SONORA,MAGDALENA
MICHOACAN,MORELIA	0.007	GUERRERO,OMETEPEC
MICHOACAN,MORELIA	0.007	COAHUILA,MATAMOROS
MICHOACAN,MORELIA	0.010	OAXACA,JUCHITAN,DE,ZARAGOZA
MICHOACAN,MORELIA	0.007	DISTRITO,FEDERAL,BENITO,JUAREZ
MICHOACAN,MORELIA	0.007	GUERRERO,CUTZAMALA,DE,PINZON
MICHOACAN,MORELIA	0.007	MICHOACAN,TURICATO
MICHOACAN,MORELIA	0.007	MICHOACAN,TACAMBARO
MICHOACAN,MORELIA	0.007	GUERRERO,MARQUELIA
MICHOACAN,MORELIA	0.010	VERACRUZ,ALTOTONGA
SINALOA,AHOME	0.007	CHIHUAHUA,HIDALGO,DEL,PARRAL
SINALOA,AHOME	0.010	GUERRERO,PUNGARABATO
SINALOA,AHOME	0.009	DISTRITO,FEDERAL,IZTAPALAPA
SINALOA,AHOME	0.007	AGUASCALIENTES,AGUASCALIENTES
SINALOA,AHOME	0.005	SINALOA,BADIRAGUATO
SINALOA,AHOME	0.005	GUERRERO,ZIHUATANEJO,DE,AZUETA
SINALOA,AHOME	0.005	SINALOA,SAN,IGNACIO
SINALOA,AHOME	0.005	DISTRITO,FEDERAL,TLALPAN
SINALOA,AHOME	0.012	DURANGO,TAMAZULA
SINALOA,AHOME	0.007	SONORA,MAGDALENA
SINALOA,AHOME	0.005	OAXACA,JUCHITAN,DE,ZARAGOZA
SINALOA,AHOME	0.005	VERACRUZ,ALTOTONGA
NAYARIT,TEPIC	0.007	MICHOACAN,URUAPAN
NAYARIT,TEPIC	0.009	MICHOACAN,APATZINGAN
NAYARIT,TEPIC	0.005	JALISCO,GUADALAJARA
NAYARIT,TEPIC	0.005	GUERRERO,AYUTLA,DE,LOS,LIBRES
NAYARIT,TEPIC	0.005	CHIHUAHUA,MORELOS
NAYARIT,TEPIC	0.005	MICHOACAN,TIQUICHEO,DE,NICOLAS,ROMERO
TAMAULIPAS,REYNOSA	0.007	MICHOACAN,URUAPAN
TAMAULIPAS,REYNOSA	0.009	MICHOACAN,APATZINGAN
TAMAULIPAS,REYNOSA	0.005	JALISCO,GUADALAJARA
TAMAULIPAS,REYNOSA	0.005	GUERRERO,AYUTLA,DE,LOS,LIBRES
TAMAULIPAS,REYNOSA	0.005	CHIHUAHUA,MORELOS
TAMAULIPAS,REYNOSA	0.005	MICHOACAN,TIQUICHEO,DE,NICOLAS,ROMERO
SINALOA,GUASAVE	0.014	CHIHUAHUA,HIDALGO,DEL,PARRAL
SINALOA,GUASAVE	0.007	SINALOA,SALVADOR,ALVARADO
SINALOA,GUASAVE	0.007	MEXICO,NEZAHUALCOYOTL
SINALOA,GUASAVE	0.021	GUERRERO,PUNGARABATO
SINALOA,GUASAVE	0.017	DISTRITO,FEDERAL,IZTAPALAPA
SINALOA,GUASAVE	0.014	AGUASCALIENTES,AGUASCALIENTES
SINALOA,GUASAVE	0.010	SINALOA,BADIRAGUATO
SINALOA,GUASAVE	0.007	QUINTANA,ROO,BENITO,JUAREZ
SINALOA,GUASAVE	0.007	GUERRERO,IGUALA,DE,LA,INDEPENDENCIA
SINALOA,GUASAVE	0.010	GUERRERO,ZIHUATANEJO,DE,AZUETA
SINALOA,GUASAVE	0.010	SINALOA,SAN,IGNACIO
SINALOA,GUASAVE	0.007	VERACRUZ,VERACRUZ
SINALOA,GUASAVE	0.010	DISTRITO,FEDERAL,TLALPAN
SINALOA,GUASAVE	0.007	TAMAULIPAS,CIUDAD,MADERO
SINALOA,GUASAVE	0.024	DURANGO,TAMAZULA
SINALOA,GUASAVE	0.014	SONORA,MAGDALENA
SINALOA,GUASAVE	0.007	GUERRERO,OMETEPEC
SINALOA,GUASAVE	0.007	COAHUILA,MATAMOROS
SINALOA,GUASAVE	0.010	OAXACA,JUCHITAN,DE,ZARAGOZA
SINALOA,GUASAVE	0.007	DISTRITO,FEDERAL,BENITO,JUAREZ
SINALOA,GUASAVE	0.007	GUERRERO,CUTZAMALA,DE,PINZON
SINALOA,GUASAVE	0.007	MICHOACAN,TURICATO
SINALOA,GUASAVE	0.007	MICHOACAN,TACAMBARO
SINALOA,GUASAVE	0.007	GUERRERO,MARQUELIA
SINALOA,GUASAVE	0.010	VERACRUZ,ALTOTONGA
CHIHUAHUA,HIDALGO,DEL,PARRAL	0.014	SINALOA,SALVADOR,ALVARADO
CHIHUAHUA,HIDALGO,DEL,PARRAL	0.014	MEXICO,NEZAHUALCOYOTL
CHIHUAHUA,HIDALGO,DEL,PARRAL	0.042	GUERRERO,PUNGARABATO
CHIHUAHUA,HIDALGO,DEL,PARRAL	0.035	DISTRITO,FEDERAL,IZTAPALAPA
CHIHUAHUA,HIDALGO,DEL,PARRAL	0.007	GUERRERO,COYUCA,DE,CATALAN
CHIHUAHUA,HIDALGO,DEL,PARRAL	0.028	AGUASCALIENTES,AGUASCALIENTES
CHIHUAHUA,HIDALGO,DEL,PARRAL	0.007	SINALOA,MOCORITO
CHIHUAHUA,HIDALGO,DEL,PARRAL	0.021	SINALOA,BADIRAGUATO
CHIHUAHUA,HIDALGO,DEL,PARRAL	0.014	QUINTANA,ROO,BENITO,JUAREZ
CHIHUAHUA,HIDALGO,DEL,PARRAL	0.007	DISTRITO,FEDERAL,GUSTAVO,A.,MADERO
CHIHUAHUA,HIDALGO,DEL,PARRAL	0.014	GUERRERO,IGUALA,DE,LA,INDEPENDENCIA
CHIHUAHUA,HIDALGO,DEL,PARRAL	0.007	TAMAULIPAS,TAMPICO
CHIHUAHUA,HIDALGO,DEL,PARRAL	0.021	GUERRERO,ZIHUATANEJO,DE,AZUETA
CHIHUAHUA,HIDALGO,DEL,PARRAL	0.021	SINALOA,SAN,IGNACIO
CHIHUAHUA,HIDALGO,DEL,PARRAL	0.007	SINALOA,ANGOSTURA
CHIHUAHUA,HIDALGO,DEL,PARRAL	0.014	VERACRUZ,VERACRUZ
CHIHUAHUA,HIDALGO,DEL,PARRAL	0.007	DISTRITO,FEDERAL,VENUSTIANO,CARRANZA
CHIHUAHUA,HIDALGO,DEL,PARRAL	0.007	GUERRERO,COYUCA,DE,BENITEZ
CHIHUAHUA,HIDALGO,DEL,PARRAL	0.007	GUERRERO,ZIRANDARO
CHIHUAHUA,HIDALGO,DEL,PARRAL	0.007	SINALOA,ELOTA
CHIHUAHUA,HIDALGO,DEL,PARRAL	0.021	DISTRITO,FEDERAL,TLALPAN
CHIHUAHUA,HIDALGO,DEL,PARRAL	0.007	CHIHUAHUA,AHUMADA
CHIHUAHUA,HIDALGO,DEL,PARRAL	0.007	MEXICO,CUAUTITLAN,IZCALLI
CHIHUAHUA,HIDALGO,DEL,PARRAL	0.014	TAMAULIPAS,CIUDAD,MADERO
CHIHUAHUA,HIDALGO,DEL,PARRAL	0.007	OAXACA,SAN,JUAN,BAUTISTA,TUXTEPEC
CHIHUAHUA,HIDALGO,DEL,PARRAL	0.007	NUEVO,LEON,APODACA
CHIHUAHUA,HIDALGO,DEL,PARRAL	0.049	DURANGO,TAMAZULA
CHIHUAHUA,HIDALGO,DEL,PARRAL	0.028	SONORA,MAGDALENA
CHIHUAHUA,HIDALGO,DEL,PARRAL	0.014	GUERRERO,OMETEPEC
CHIHUAHUA,HIDALGO,DEL,PARRAL	0.007	NAYARIT,ACAPONETA
CHIHUAHUA,HIDALGO,DEL,PARRAL	0.007	JALISCO,EL,SALTO
CHIHUAHUA,HIDALGO,DEL,PARRAL	0.007	MICHOACAN,AQUILA
CHIHUAHUA,HIDALGO,DEL,PARRAL	0.007	DISTRITO,FEDERAL,COYOACAN
CHIHUAHUA,HIDALGO,DEL,PARRAL	0.007	DISTRITO,FEDERAL,XOCHIMILCO
CHIHUAHUA,HIDALGO,DEL,PARRAL	0.014	COAHUILA,MATAMOROS
CHIHUAHUA,HIDALGO,DEL,PARRAL	0.007	GUERRERO,TLAPA,DE,COMONFORT
CHIHUAHUA,HIDALGO,DEL,PARRAL	0.007	GUERRERO,ZAPOTITLAN,TABLAS
CHIHUAHUA,HIDALGO,DEL,PARRAL	0.007	MICHOACAN,COALCOMAN,DE,VAZQUEZ,PALLARES
CHIHUAHUA,HIDALGO,DEL,PARRAL	0.007	CAMPECHE,CARMEN
CHIHUAHUA,HIDALGO,DEL,PARRAL	0.021	OAXACA,JUCHITAN,DE,ZARAGOZA
CHIHUAHUA,HIDALGO,DEL,PARRAL	0.007	DURANGO,OCAMPO
CHIHUAHUA,HIDALGO,DEL,PARRAL	0.007	DISTRITO,FEDERAL,ALVARO,OBREGON
CHIHUAHUA,HIDALGO,DEL,PARRAL	0.014	DISTRITO,FEDERAL,BENITO,JUAREZ
CHIHUAHUA,HIDALGO,DEL,PARRAL	0.014	GUERRERO,CUTZAMALA,DE,PINZON
CHIHUAHUA,HIDALGO,DEL,PARRAL	0.014	MICHOACAN,TURICATO
CHIHUAHUA,HIDALGO,DEL,PARRAL	0.014	MICHOACAN,TACAMBARO
CHIHUAHUA,HIDALGO,DEL,PARRAL	0.014	GUERRERO,MARQUELIA
CHIHUAHUA,HIDALGO,DEL,PARRAL	0.007	HIDALGO,TEPEAPULCO
CHIHUAHUA,HIDALGO,DEL,PARRAL	0.021	VERACRUZ,ALTOTONGA
CHIHUAHUA,HIDALGO,DEL,PARRAL	0.007	HIDALGO,ACAXOCHITLAN
CHIHUAHUA,HIDALGO,DEL,PARRAL	0.007	GUERRERO,PEDRO,ASCENCIO,ALQUISIRAS
MICHOACAN,URUAPAN	0.007	JALISCO,ZAPOPAN
MICHOACAN,URUAPAN	0.007	TAMAULIPAS,NUEVO,LAREDO
MICHOACAN,URUAPAN	0.035	MICHOACAN,APATZINGAN
MICHOACAN,URUAPAN	0.021	JALISCO,GUADALAJARA
MICHOACAN,URUAPAN	0.007	MICHOACAN,LAZARO,CARDENAS
MICHOACAN,URUAPAN	0.007	CHIHUAHUA,CAMARGO
MICHOACAN,URUAPAN	0.007	SONORA,HERMOSILLO
MICHOACAN,URUAPAN	0.014	CHIHUAHUA,CUAUHTEMOC
MICHOACAN,URUAPAN	0.007	NUEVO,LEON,GUADALUPE
MICHOACAN,URUAPAN	0.007	JALISCO,TLAQUEPAQUE
MICHOACAN,URUAPAN	0.014	DISTRITO,FEDERAL,CUAUHTEMOC
MICHOACAN,URUAPAN	0.014	GUERRERO,ATOYAC,DE,ALVAREZ
MICHOACAN,URUAPAN	0.007	GUERRERO,ARCELIA
MICHOACAN,URUAPAN	0.007	DURANGO,SAN,DIMAS
MICHOACAN,URUAPAN	0.021	GUERRERO,AYUTLA,DE,LOS,LIBRES
MICHOACAN,URUAPAN	0.014	MICHOACAN,HUETAMO
MICHOACAN,URUAPAN	0.007	NUEVO,LEON,SAN,NICOLAS,DE,LOS,GARZA
MICHOACAN,URUAPAN	0.007	MICHOACAN,TEPALCATEPEC
MICHOACAN,URUAPAN	0.014	OAXACA,OAXACA,DE,JUAREZ
MICHOACAN,URUAPAN	0.007	SONORA,SARIC
MICHOACAN,URUAPAN	0.014	JALISCO,TONALA
MICHOACAN,URUAPAN	0.007	SONORA,NAVOJOA
MICHOACAN,URUAPAN	0.007	MICHOACAN,SAN,LUCAS
MICHOACAN,URUAPAN	0.007	GUERRERO,SAN,MARCOS
MICHOACAN,URUAPAN	0.007	CHIAPAS,COMITAN,DE,DOMINGUEZ
MICHOACAN,URUAPAN	0.007	MORELOS,HUITZILAC
MICHOACAN,URUAPAN	0.021	CHIHUAHUA,MORELOS
MICHOACAN,URUAPAN	0.007	NUEVO,LEON,MONTEMORELOS
MICHOACAN,URUAPAN	0.007	QUERETARO,SAN,JUAN,DEL,RIO
MICHOACAN,URUAPAN	0.007	MICHOACAN,CHINICUILA
MICHOACAN,URUAPAN	0.007	GUANAJUATO,TARIMORO
MICHOACAN,URUAPAN	0.007	MICHOACAN,TARIMBARO
MICHOACAN,URUAPAN	0.021	MICHOACAN,TIQUICHEO,DE,NICOLAS,ROMERO
MICHOACAN,URUAPAN	0.007	MICHOACAN,PERIBAN
MICHOACAN,URUAPAN	0.007	JALISCO,MAZAMITLA
MICHOACAN,URUAPAN	0.007	GUERRERO,JUAN,R.,ESCUDERO
MICHOACAN,URUAPAN	0.007	MICHOACAN,NUEVO,URECHO
MICHOACAN,URUAPAN	0.007	TABASCO,BALANCAN
MICHOACAN,URUAPAN	0.007	VERACRUZ,MARTINEZ,DE,LA,TORRE
MICHOACAN,URUAPAN	0.007	DISTRITO,FEDERAL,LA,MAGDALENA,CONTRERAS
MICHOACAN,URUAPAN	0.007	MICHOACAN,ZACAPU
MICHOACAN,URUAPAN	0.014	OAXACA,HEROICA,CIUDAD,DE,EJUTLA,DE,CRESPO
MICHOACAN,URUAPAN	0.007	TABASCO,JALPA,DE,MENDEZ
MICHOACAN,URUAPAN	0.007	JALISCO,TEOCALTICHE
MICHOACAN,URUAPAN	0.007	MICHOACAN,PENJAMILLO
MICHOACAN,URUAPAN	0.007	CAMPECHE,ESCARCEGA
MICHOACAN,URUAPAN	0.007	VERACRUZ,MAGDALENA
SINALOA,SALVADOR,ALVARADO	0.007	MEXICO,NEZAHUALCOYOTL
SINALOA,SALVADOR,ALVARADO	0.021	GUERRERO,PUNGARABATO
SINALOA,SALVADOR,ALVARADO	0.017	DISTRITO,FEDERAL,IZTAPALAPA
SINALOA,SALVADOR,ALVARADO	0.014	AGUASCALIENTES,AGUASCALIENTES
SINALOA,SALVADOR,ALVARADO	0.010	SINALOA,BADIRAGUATO
SINALOA,SALVADOR,ALVARADO	0.007	QUINTANA,ROO,BENITO,JUAREZ
SINALOA,SALVADOR,ALVARADO	0.007	GUERRERO,IGUALA,DE,LA,INDEPENDENCIA
SINALOA,SALVADOR,ALVARADO	0.010	GUERRERO,ZIHUATANEJO,DE,AZUETA
SINALOA,SALVADOR,ALVARADO	0.010	SINALOA,SAN,IGNACIO
SINALOA,SALVADOR,ALVARADO	0.007	VERACRUZ,VERACRUZ
SINALOA,SALVADOR,ALVARADO	0.010	DISTRITO,FEDERAL,TLALPAN
SINALOA,SALVADOR,ALVARADO	0.007	TAMAULIPAS,CIUDAD,MADERO
SINALOA,SALVADOR,ALVARADO	0.024	DURANGO,TAMAZULA
SINALOA,SALVADOR,ALVARADO	0.014	SONORA,MAGDALENA
SINALOA,SALVADOR,ALVARADO	0.007	GUERRERO,OMETEPEC
SINALOA,SALVADOR,ALVARADO	0.007	COAHUILA,MATAMOROS
SINALOA,SALVADOR,ALVARADO	0.010	OAXACA,JUCHITAN,DE,ZARAGOZA
SINALOA,SALVADOR,ALVARADO	0.007	DISTRITO,FEDERAL,BENITO,JUAREZ
SINALOA,SALVADOR,ALVARADO	0.007	GUERRERO,CUTZAMALA,DE,PINZON
SINALOA,SALVADOR,ALVARADO	0.007	MICHOACAN,TURICATO
SINALOA,SALVADOR,ALVARADO	0.007	MICHOACAN,TACAMBARO
SINALOA,SALVADOR,ALVARADO	0.007	GUERRERO,MARQUELIA
SINALOA,SALVADOR,ALVARADO	0.010	VERACRUZ,ALTOTONGA
MEXICO,NEZAHUALCOYOTL	0.021	GUERRERO,PUNGARABATO
MEXICO,NEZAHUALCOYOTL	0.017	DISTRITO,FEDERAL,IZTAPALAPA
MEXICO,NEZAHUALCOYOTL	0.014	AGUASCALIENTES,AGUASCALIENTES
MEXICO,NEZAHUALCOYOTL	0.010	SINALOA,BADIRAGUATO
MEXICO,NEZAHUALCOYOTL	0.007	QUINTANA,ROO,BENITO,JUAREZ
MEXICO,NEZAHUALCOYOTL	0.007	GUERRERO,IGUALA,DE,LA,INDEPENDENCIA
MEXICO,NEZAHUALCOYOTL	0.010	GUERRERO,ZIHUATANEJO,DE,AZUETA
MEXICO,NEZAHUALCOYOTL	0.010	SINALOA,SAN,IGNACIO
MEXICO,NEZAHUALCOYOTL	0.007	VERACRUZ,VERACRUZ
MEXICO,NEZAHUALCOYOTL	0.010	DISTRITO,FEDERAL,TLALPAN
MEXICO,NEZAHUALCOYOTL	0.007	TAMAULIPAS,CIUDAD,MADERO
MEXICO,NEZAHUALCOYOTL	0.024	DURANGO,TAMAZULA
MEXICO,NEZAHUALCOYOTL	0.014	SONORA,MAGDALENA
MEXICO,NEZAHUALCOYOTL	0.007	GUERRERO,OMETEPEC
MEXICO,NEZAHUALCOYOTL	0.007	COAHUILA,MATAMOROS
MEXICO,NEZAHUALCOYOTL	0.010	OAXACA,JUCHITAN,DE,ZARAGOZA
MEXICO,NEZAHUALCOYOTL	0.007	DISTRITO,FEDERAL,BENITO,JUAREZ
MEXICO,NEZAHUALCOYOTL	0.007	GUERRERO,CUTZAMALA,DE,PINZON
MEXICO,NEZAHUALCOYOTL	0.007	MICHOACAN,TURICATO
MEXICO,NEZAHUALCOYOTL	0.007	MICHOACAN,TACAMBARO
MEXICO,NEZAHUALCOYOTL	0.007	GUERRERO,MARQUELIA
MEXICO,NEZAHUALCOYOTL	0.010	VERACRUZ,ALTOTONGA
JALISCO,ZAPOPAN	0.009	MICHOACAN,APATZINGAN
JALISCO,ZAPOPAN	0.005	JALISCO,GUADALAJARA
JALISCO,ZAPOPAN	0.005	GUERRERO,AYUTLA,DE,LOS,LIBRES
JALISCO,ZAPOPAN	0.005	CHIHUAHUA,MORELOS
JALISCO,ZAPOPAN	0.005	MICHOACAN,TIQUICHEO,DE,NICOLAS,ROMERO
TAMAULIPAS,NUEVO,LAREDO	0.009	MICHOACAN,APATZINGAN
TAMAULIPAS,NUEVO,LAREDO	0.005	JALISCO,GUADALAJARA
TAMAULIPAS,NUEVO,LAREDO	0.005	GUERRERO,AYUTLA,DE,LOS,LIBRES
TAMAULIPAS,NUEVO,LAREDO	0.005	CHIHUAHUA,MORELOS
TAMAULIPAS,NUEVO,LAREDO	0.005	MICHOACAN,TIQUICHEO,DE,NICOLAS,ROMERO
MICHOACAN,APATZINGAN	0.026	JALISCO,GUADALAJARA
MICHOACAN,APATZINGAN	0.009	MICHOACAN,LAZARO,CARDENAS
MICHOACAN,APATZINGAN	0.009	CHIHUAHUA,CAMARGO
MICHOACAN,APATZINGAN	0.009	SONORA,HERMOSILLO
MICHOACAN,APATZINGAN	0.017	CHIHUAHUA,CUAUHTEMOC
MICHOACAN,APATZINGAN	0.009	NUEVO,LEON,GUADALUPE
MICHOACAN,APATZINGAN	0.009	JALISCO,TLAQUEPAQUE
MICHOACAN,APATZINGAN	0.017	DISTRITO,FEDERAL,CUAUHTEMOC
MICHOACAN,APATZINGAN	0.017	GUERRERO,ATOYAC,DE,ALVAREZ
MICHOACAN,APATZINGAN	0.009	GUERRERO,ARCELIA
MICHOACAN,APATZINGAN	0.009	DURANGO,SAN,DIMAS
MICHOACAN,APATZINGAN	0.026	GUERRERO,AYUTLA,DE,LOS,LIBRES
MICHOACAN,APATZINGAN	0.017	MICHOACAN,HUETAMO
MICHOACAN,APATZINGAN	0.009	NUEVO,LEON,SAN,NICOLAS,DE,LOS,GARZA
MICHOACAN,APATZINGAN	0.009	MICHOACAN,TEPALCATEPEC
MICHOACAN,APATZINGAN	0.017	OAXACA,OAXACA,DE,JUAREZ
MICHOACAN,APATZINGAN	0.009	SONORA,SARIC
MICHOACAN,APATZINGAN	0.017	JALISCO,TONALA
MICHOACAN,APATZINGAN	0.009	SONORA,NAVOJOA
MICHOACAN,APATZINGAN	0.009	MICHOACAN,SAN,LUCAS
MICHOACAN,APATZINGAN	0.009	GUERRERO,SAN,MARCOS
MICHOACAN,APATZINGAN	0.009	CHIAPAS,COMITAN,DE,DOMINGUEZ
MICHOACAN,APATZINGAN	0.009	MORELOS,HUITZILAC
MICHOACAN,APATZINGAN	0.026	CHIHUAHUA,MORELOS
MICHOACAN,APATZINGAN	0.009	NUEVO,LEON,MONTEMORELOS
MICHOACAN,APATZINGAN	0.009	QUERETARO,SAN,JUAN,DEL,RIO
MICHOACAN,APATZINGAN	0.009	MICHOACAN,CHINICUILA
MICHOACAN,APATZINGAN	0.009	GUANAJUATO,TARIMORO
MICHOACAN,APATZINGAN	0.009	MICHOACAN,TARIMBARO
MICHOACAN,APATZINGAN	0.026	MICHOACAN,TIQUICHEO,DE,NICOLAS,ROMERO
MICHOACAN,APATZINGAN	0.009	MICHOACAN,PERIBAN
MICHOACAN,APATZINGAN	0.009	JALISCO,MAZAMITLA
MICHOACAN,APATZINGAN	0.009	GUERRERO,JUAN,R.,ESCUDERO
MICHOACAN,APATZINGAN	0.009	MICHOACAN,NUEVO,URECHO
MICHOACAN,APATZINGAN	0.009	TABASCO,BALANCAN
MICHOACAN,APATZINGAN	0.009	VERACRUZ,MARTINEZ,DE,LA,TORRE
MICHOACAN,APATZINGAN	0.009	DISTRITO,FEDERAL,LA,MAGDALENA,CONTRERAS
MICHOACAN,APATZINGAN	0.009	MICHOACAN,ZACAPU
MICHOACAN,APATZINGAN	0.017	OAXACA,HEROICA,CIUDAD,DE,EJUTLA,DE,CRESPO
MICHOACAN,APATZINGAN	0.009	TABASCO,JALPA,DE,MENDEZ
MICHOACAN,APATZINGAN	0.009	JALISCO,TEOCALTICHE
MICHOACAN,APATZINGAN	0.009	MICHOACAN,PENJAMILLO
MICHOACAN,APATZINGAN	0.009	CAMPECHE,ESCARCEGA
MICHOACAN,APATZINGAN	0.009	VERACRUZ,MAGDALENA
JALISCO,GUADALAJARA	0.005	MICHOACAN,LAZARO,CARDENAS
JALISCO,GUADALAJARA	0.005	CHIHUAHUA,CAMARGO
JALISCO,GUADALAJARA	0.005	SONORA,HERMOSILLO
JALISCO,GUADALAJARA	0.010	CHIHUAHUA,CUAUHTEMOC
JALISCO,GUADALAJARA	0.005	NUEVO,LEON,GUADALUPE
JALISCO,GUADALAJARA	0.005	JALISCO,TLAQUEPAQUE
JALISCO,GUADALAJARA	0.010	DISTRITO,FEDERAL,CUAUHTEMOC
JALISCO,GUADALAJARA	0.010	GUERRERO,ATOYAC,DE,ALVAREZ
JALISCO,GUADALAJARA	0.005	GUERRERO,ARCELIA
JALISCO,GUADALAJARA	0.005	DURANGO,SAN,DIMAS
JALISCO,GUADALAJARA	0.016	GUERRERO,AYUTLA,DE,LOS,LIBRES
JALISCO,GUADALAJARA	0.010	MICHOACAN,HUETAMO
JALISCO,GUADALAJARA	0.005	NUEVO,LEON,SAN,NICOLAS,DE,LOS,GARZA
JALISCO,GUADALAJARA	0.005	MICHOACAN,TEPALCATEPEC
JALISCO,GUADALAJARA	0.010	OAXACA,OAXACA,DE,JUAREZ
JALISCO,GUADALAJARA	0.005	SONORA,SARIC
JALISCO,GUADALAJARA	0.010	JALISCO,TONALA
JALISCO,GUADALAJARA	0.005	SONORA,NAVOJOA
JALISCO,GUADALAJARA	0.005	MICHOACAN,SAN,LUCAS
JALISCO,GUADALAJARA	0.005	GUERRERO,SAN,MARCOS
JALISCO,GUADALAJARA	0.005	CHIAPAS,COMITAN,DE,DOMINGUEZ
JALISCO,GUADALAJARA	0.005	MORELOS,HUITZILAC
JALISCO,GUADALAJARA	0.016	CHIHUAHUA,MORELOS
JALISCO,GUADALAJARA	0.005	NUEVO,LEON,MONTEMORELOS
JALISCO,GUADALAJARA	0.005	QUERETARO,SAN,JUAN,DEL,RIO
JALISCO,GUADALAJARA	0.005	MICHOACAN,CHINICUILA
JALISCO,GUADALAJARA	0.005	GUANAJUATO,TARIMORO
JALISCO,GUADALAJARA	0.005	MICHOACAN,TARIMBARO
JALISCO,GUADALAJARA	0.016	MICHOACAN,TIQUICHEO,DE,NICOLAS,ROMERO
JALISCO,GUADALAJARA	0.005	MICHOACAN,PERIBAN
JALISCO,GUADALAJARA	0.005	JALISCO,MAZAMITLA
JALISCO,GUADALAJARA	0.005	GUERRERO,JUAN,R.,ESCUDERO
JALISCO,GUADALAJARA	0.005	MICHOACAN,NUEVO,URECHO
JALISCO,GUADALAJARA	0.005	TABASCO,BALANCAN
JALISCO,GUADALAJARA	0.005	VERACRUZ,MARTINEZ,DE,LA,TORRE
JALISCO,GUADALAJARA	0.005	DISTRITO,FEDERAL,LA,MAGDALENA,CONTRERAS
JALISCO,GUADALAJARA	0.005	MICHOACAN,ZACAPU
JALISCO,GUADALAJARA	0.010	OAXACA,HEROICA,CIUDAD,DE,EJUTLA,DE,CRESPO
JALISCO,GUADALAJARA	0.005	TABASCO,JALPA,DE,MENDEZ
JALISCO,GUADALAJARA	0.005	JALISCO,TEOCALTICHE
JALISCO,GUADALAJARA	0.005	MICHOACAN,PENJAMILLO
JALISCO,GUADALAJARA	0.005	CAMPECHE,ESCARCEGA
JALISCO,GUADALAJARA	0.005	VERACRUZ,MAGDALENA
GUERRERO,PUNGARABATO	0.052	DISTRITO,FEDERAL,IZTAPALAPA
GUERRERO,PUNGARABATO	0.010	GUERRERO,COYUCA,DE,CATALAN
GUERRERO,PUNGARABATO	0.042	AGUASCALIENTES,AGUASCALIENTES
GUERRERO,PUNGARABATO	0.010	SINALOA,MOCORITO
GUERRERO,PUNGARABATO	0.031	SINALOA,BADIRAGUATO
GUERRERO,PUNGARABATO	0.021	QUINTANA,ROO,BENITO,JUAREZ
GUERRERO,PUNGARABATO	0.010	DISTRITO,FEDERAL,GUSTAVO,A.,MADERO
GUERRERO,PUNGARABATO	0.021	GUERRERO,IGUALA,DE,LA,INDEPENDENCIA
GUERRERO,PUNGARABATO	0.010	TAMAULIPAS,TAMPICO
GUERRERO,PUNGARABATO	0.031	GUERRERO,ZIHUATANEJO,DE,AZUETA
GUERRERO,PUNGARABATO	0.031	SINALOA,SAN,IGNACIO
GUERRERO,PUNGARABATO	0.010	SINALOA,ANGOSTURA
GUERRERO,PUNGARABATO	0.021	VERACRUZ,VERACRUZ
GUERRERO,PUNGARABATO	0.010	DISTRITO,FEDERAL,VENUSTIANO,CARRANZA
GUERRERO,PUNGARABATO	0.010	GUERRERO,COYUCA,DE,BENITEZ
GUERRERO,PUNGARABATO	0.010	GUERRERO,ZIRANDARO
GUERRERO,PUNGARABATO	0.010	SINALOA,ELOTA
GUERRERO,PUNGARABATO	0.031	DISTRITO,FEDERAL,TLALPAN
GUERRERO,PUNGARABATO	0.010	CHIHUAHUA,AHUMADA
GUERRERO,PUNGARABATO	0.010	MEXICO,CUAUTITLAN,IZCALLI
GUERRERO,PUNGARABATO	0.021	TAMAULIPAS,CIUDAD,MADERO
GUERRERO,PUNGARABATO	0.010	OAXACA,SAN,JUAN,BAUTISTA,TUXTEPEC
GUERRERO,PUNGARABATO	0.010	NUEVO,LEON,APODACA
GUERRERO,PUNGARABATO	0.073	DURANGO,TAMAZULA
GUERRERO,PUNGARABATO	0.042	SONORA,MAGDALENA
GUERRERO,PUNGARABATO	0.021	GUERRERO,OMETEPEC
GUERRERO,PUNGARABATO	0.010	NAYARIT,ACAPONETA
GUERRERO,PUNGARABATO	0.010	JALISCO,EL,SALTO
GUERRERO,PUNGARABATO	0.010	MICHOACAN,AQUILA
GUERRERO,PUNGARABATO	0.010	DISTRITO,FEDERAL,COYOACAN
GUERRERO,PUNGARABATO	0.010	DISTRITO,FEDERAL,XOCHIMILCO
GUERRERO,PUNGARABATO	0.021	COAHUILA,MATAMOROS
GUERRERO,PUNGARABATO	0.010	GUERRERO,TLAPA,DE,COMONFORT
GUERRERO,PUNGARABATO	0.010	GUERRERO,ZAPOTITLAN,TABLAS
GUERRERO,PUNGARABATO	0.010	MICHOACAN,COALCOMAN,DE,VAZQUEZ,PALLARES
GUERRERO,PUNGARABATO	0.010	CAMPECHE,CARMEN
GUERRERO,PUNGARABATO	0.031	OAXACA,JUCHITAN,DE,ZARAGOZA
GUERRERO,PUNGARABATO	0.010	DURANGO,OCAMPO
GUERRERO,PUNGARABATO	0.010	DISTRITO,FEDERAL,ALVARO,OBREGON
GUERRERO,PUNGARABATO	0.021	DISTRITO,FEDERAL,BENITO,JUAREZ
GUERRERO,PUNGARABATO	0.021	GUERRERO,CUTZAMALA,DE,PINZON
GUERRERO,PUNGARABATO	0.021	MICHOACAN,TURICATO
GUERRERO,PUNGARABATO	0.021	MICHOACAN,TACAMBARO
GUERRERO,PUNGARABATO	0.021	GUERRERO,MARQUELIA
GUERRERO,PUNGARABATO	0.010	HIDALGO,TEPEAPULCO
GUERRERO,PUNGARABATO	0.031	VERACRUZ,ALTOTONGA
GUERRERO,PUNGARABATO	0.010	HIDALGO,ACAXOCHITLAN
GUERRERO,PUNGARABATO	0.010	GUERRERO,PEDRO,ASCENCIO,ALQUISIRAS
DISTRITO,FEDERAL,IZTAPALAPA	0.009	GUERRERO,COYUCA,DE,CATALAN
DISTRITO,FEDERAL,IZTAPALAPA	0.035	AGUASCALIENTES,AGUASCALIENTES
DISTRITO,FEDERAL,IZTAPALAPA	0.009	SINALOA,MOCORITO
DISTRITO,FEDERAL,IZTAPALAPA	0.026	SINALOA,BADIRAGUATO
DISTRITO,FEDERAL,IZTAPALAPA	0.017	QUINTANA,ROO,BENITO,JUAREZ
DISTRITO,FEDERAL,IZTAPALAPA	0.009	DISTRITO,FEDERAL,GUSTAVO,A.,MADERO
DISTRITO,FEDERAL,IZTAPALAPA	0.017	GUERRERO,IGUALA,DE,LA,INDEPENDENCIA
DISTRITO,FEDERAL,IZTAPALAPA	0.009	TAMAULIPAS,TAMPICO
DISTRITO,FEDERAL,IZTAPALAPA	0.026	GUERRERO,ZIHUATANEJO,DE,AZUETA
DISTRITO,FEDERAL,IZTAPALAPA	0.026	SINALOA,SAN,IGNACIO
DISTRITO,FEDERAL,IZTAPALAPA	0.009	SINALOA,ANGOSTURA
DISTRITO,FEDERAL,IZTAPALAPA	0.017	VERACRUZ,VERACRUZ
DISTRITO,FEDERAL,IZTAPALAPA	0.009	DISTRITO,FEDERAL,VENUSTIANO,CARRANZA
DISTRITO,FEDERAL,IZTAPALAPA	0.009	GUERRERO,COYUCA,DE,BENITEZ
DISTRITO,FEDERAL,IZTAPALAPA	0.009	GUERRERO,ZIRANDARO
DISTRITO,FEDERAL,IZTAPALAPA	0.009	SINALOA,ELOTA
DISTRITO,FEDERAL,IZTAPALAPA	0.026	DISTRITO,FEDERAL,TLALPAN
DISTRITO,FEDERAL,IZTAPALAPA	0.009	CHIHUAHUA,AHUMADA
DISTRITO,FEDERAL,IZTAPALAPA	0.009	MEXICO,CUAUTITLAN,IZCALLI
DISTRITO,FEDERAL,IZTAPALAPA	0.017	TAMAULIPAS,CIUDAD,MADERO
DISTRITO,FEDERAL,IZTAPALAPA	0.009	OAXACA,SAN,JUAN,BAUTISTA,TUXTEPEC
DISTRITO,FEDERAL,IZTAPALAPA	0.009	NUEVO,LEON,APODACA
DISTRITO,FEDERAL,IZTAPALAPA	0.061	DURANGO,TAMAZULA
DISTRITO,FEDERAL,IZTAPALAPA	0.035	SONORA,MAGDALENA
DISTRITO,FEDERAL,IZTAPALAPA	0.017	GUERRERO,OMETEPEC
DISTRITO,FEDERAL,IZTAPALAPA	0.009	NAYARIT,ACAPONETA
DISTRITO,FEDERAL,IZTAPALAPA	0.009	JALISCO,EL,SALTO
DISTRITO,FEDERAL,IZTAPALAPA	0.009	MICHOACAN,AQUILA
DISTRITO,FEDERAL,IZTAPALAPA	0.009	DISTRITO,FEDERAL,COYOACAN
DISTRITO,FEDERAL,IZTAPALAPA	0.009	DISTRITO,FEDERAL,XOCHIMILCO
DISTRITO,FEDERAL,IZTAPALAPA	0.017	COAHUILA,MATAMOROS
DISTRITO,FEDERAL,IZTAPALAPA	0.009	GUERRERO,TLAPA,DE,COMONFORT
DISTRITO,FEDERAL,IZTAPALAPA	0.009	GUERRERO,ZAPOTITLAN,TABLAS
DISTRITO,FEDERAL,IZTAPALAPA	0.009	MICHOACAN,COALCOMAN,DE,VAZQUEZ,PALLARES
DISTRITO,FEDERAL,IZTAPALAPA	0.009	CAMPECHE,CARMEN
DISTRITO,FEDERAL,IZTAPALAPA	0.026	OAXACA,JUCHITAN,DE,ZARAGOZA
DISTRITO,FEDERAL,IZTAPALAPA	0.009	DURANGO,OCAMPO
DISTRITO,FEDERAL,IZTAPALAPA	0.009	DISTRITO,FEDERAL,ALVARO,OBREGON
DISTRITO,FEDERAL,IZTAPALAPA	0.017	DISTRITO,FEDERAL,BENITO,JUAREZ
DISTRITO,FEDERAL,IZTAPALAPA	0.017	GUERRERO,CUTZAMALA,DE,PINZON
DISTRITO,FEDERAL,IZTAPALAPA	0.017	MICHOACAN,TURICATO
DISTRITO,FEDERAL,IZTAPALAPA	0.017	MICHOACAN,TACAMBARO
DISTRITO,FEDERAL,IZTAPALAPA	0.017	GUERRERO,MARQUELIA
DISTRITO,FEDERAL,IZTAPALAPA	0.009	HIDALGO,TEPEAPULCO
DISTRITO,FEDERAL,IZTAPALAPA	0.026	VERACRUZ,ALTOTONGA
DISTRITO,FEDERAL,IZTAPALAPA	0.009	HIDALGO,ACAXOCHITLAN
DISTRITO,FEDERAL,IZTAPALAPA	0.009	GUERRERO,PEDRO,ASCENCIO,ALQUISIRAS
MICHOACAN,LAZARO,CARDENAS	0.005	GUERRERO,AYUTLA,DE,LOS,LIBRES
MICHOACAN,LAZARO,CARDENAS	0.005	CHIHUAHUA,MORELOS
MICHOACAN,LAZARO,CARDENAS	0.005	MICHOACAN,TIQUICHEO,DE,NICOLAS,ROMERO
CHIHUAHUA,CAMARGO	0.005	GUERRERO,AYUTLA,DE,LOS,LIBRES
CHIHUAHUA,CAMARGO	0.005	CHIHUAHUA,MORELOS
CHIHUAHUA,CAMARGO	0.005	MICHOACAN,TIQUICHEO,DE,NICOLAS,ROMERO
GUERRERO,COYUCA,DE,CATALAN	0.007	AGUASCALIENTES,AGUASCALIENTES
GUERRERO,COYUCA,DE,CATALAN	0.005	SINALOA,BADIRAGUATO
GUERRERO,COYUCA,DE,CATALAN	0.005	GUERRERO,ZIHUATANEJO,DE,AZUETA
GUERRERO,COYUCA,DE,CATALAN	0.005	SINALOA,SAN,IGNACIO
GUERRERO,COYUCA,DE,CATALAN	0.005	DISTRITO,FEDERAL,TLALPAN
GUERRERO,COYUCA,DE,CATALAN	0.012	DURANGO,TAMAZULA
GUERRERO,COYUCA,DE,CATALAN	0.007	SONORA,MAGDALENA
GUERRERO,COYUCA,DE,CATALAN	0.005	OAXACA,JUCHITAN,DE,ZARAGOZA
GUERRERO,COYUCA,DE,CATALAN	0.005	VERACRUZ,ALTOTONGA
SONORA,HERMOSILLO	0.005	GUERRERO,AYUTLA,DE,LOS,LIBRES
SONORA,HERMOSILLO	0.005	CHIHUAHUA,MORELOS
SONORA,HERMOSILLO	0.005	MICHOACAN,TIQUICHEO,DE,NICOLAS,ROMERO
AGUASCALIENTES,AGUASCALIENTES	0.007	SINALOA,MOCORITO
AGUASCALIENTES,AGUASCALIENTES	0.021	SINALOA,BADIRAGUATO
AGUASCALIENTES,AGUASCALIENTES	0.014	QUINTANA,ROO,BENITO,JUAREZ
AGUASCALIENTES,AGUASCALIENTES	0.007	DISTRITO,FEDERAL,GUSTAVO,A.,MADERO
AGUASCALIENTES,AGUASCALIENTES	0.014	GUERRERO,IGUALA,DE,LA,INDEPENDENCIA
AGUASCALIENTES,AGUASCALIENTES	0.007	TAMAULIPAS,TAMPICO
AGUASCALIENTES,AGUASCALIENTES	0.021	GUERRERO,ZIHUATANEJO,DE,AZUETA
AGUASCALIENTES,AGUASCALIENTES	0.021	SINALOA,SAN,IGNACIO
AGUASCALIENTES,AGUASCALIENTES	0.007	SINALOA,ANGOSTURA
AGUASCALIENTES,AGUASCALIENTES	0.014	VERACRUZ,VERACRUZ
AGUASCALIENTES,AGUASCALIENTES	0.007	DISTRITO,FEDERAL,VENUSTIANO,CARRANZA
AGUASCALIENTES,AGUASCALIENTES	0.007	GUERRERO,COYUCA,DE,BENITEZ
AGUASCALIENTES,AGUASCALIENTES	0.007	GUERRERO,ZIRANDARO
AGUASCALIENTES,AGUASCALIENTES	0.007	SINALOA,ELOTA
AGUASCALIENTES,AGUASCALIENTES	0.021	DISTRITO,FEDERAL,TLALPAN
AGUASCALIENTES,AGUASCALIENTES	0.007	CHIHUAHUA,AHUMADA
AGUASCALIENTES,AGUASCALIENTES	0.007	MEXICO,CUAUTITLAN,IZCALLI
AGUASCALIENTES,AGUASCALIENTES	0.014	TAMAULIPAS,CIUDAD,MADERO
AGUASCALIENTES,AGUASCALIENTES	0.007	OAXACA,SAN,JUAN,BAUTISTA,TUXTEPEC
AGUASCALIENTES,AGUASCALIENTES	0.007	NUEVO,LEON,APODACA
AGUASCALIENTES,AGUASCALIENTES	0.049	DURANGO,TAMAZULA
AGUASCALIENTES,AGUASCALIENTES	0.028	SONORA,MAGDALENA
AGUASCALIENTES,AGUASCALIENTES	0.014	GUERRERO,OMETEPEC
AGUASCALIENTES,AGUASCALIENTES	0.007	NAYARIT,ACAPONETA
AGUASCALIENTES,AGUASCALIENTES	0.007	JALISCO,EL,SALTO
AGUASCALIENTES,AGUASCALIENTES	0.007	MICHOACAN,AQUILA
AGUASCALIENTES,AGUASCALIENTES	0.007	DISTRITO,FEDERAL,COYOACAN
AGUASCALIENTES,AGUASCALIENTES	0.007	DISTRITO,FEDERAL,XOCHIMILCO
AGUASCALIENTES,AGUASCALIENTES	0.014	COAHUILA,MATAMOROS
AGUASCALIENTES,AGUASCALIENTES	0.007	GUERRERO,TLAPA,DE,COMONFORT
AGUASCALIENTES,AGUASCALIENTES	0.007	GUERRERO,ZAPOTITLAN,TABLAS
AGUASCALIENTES,AGUASCALIENTES	0.007	MICHOACAN,COALCOMAN,DE,VAZQUEZ,PALLARES
AGUASCALIENTES,AGUASCALIENTES	0.007	CAMPECHE,CARMEN
AGUASCALIENTES,AGUASCALIENTES	0.021	OAXACA,JUCHITAN,DE,ZARAGOZA
AGUASCALIENTES,AGUASCALIENTES	0.007	DURANGO,OCAMPO
AGUASCALIENTES,AGUASCALIENTES	0.007	DISTRITO,FEDERAL,ALVARO,OBREGON
AGUASCALIENTES,AGUASCALIENTES	0.014	DISTRITO,FEDERAL,BENITO,JUAREZ
AGUASCALIENTES,AGUASCALIENTES	0.014	GUERRERO,CUTZAMALA,DE,PINZON
AGUASCALIENTES,AGUASCALIENTES	0.014	MICHOACAN,TURICATO
AGUASCALIENTES,AGUASCALIENTES	0.014	MICHOACAN,TACAMBARO
AGUASCALIENTES,AGUASCALIENTES	0.014	GUERRERO,MARQUELIA
AGUASCALIENTES,AGUASCALIENTES	0.007	HIDALGO,TEPEAPULCO
AGUASCALIENTES,AGUASCALIENTES	0.021	VERACRUZ,ALTOTONGA
AGUASCALIENTES,AGUASCALIENTES	0.007	HIDALGO,ACAXOCHITLAN
AGUASCALIENTES,AGUASCALIENTES	0.007	GUERRERO,PEDRO,ASCENCIO,ALQUISIRAS
SINALOA,MOCORITO	0.005	SINALOA,BADIRAGUATO
SINALOA,MOCORITO	0.005	GUERRERO,ZIHUATANEJO,DE,AZUETA
SINALOA,MOCORITO	0.005	SINALOA,SAN,IGNACIO
SINALOA,MOCORITO	0.005	DISTRITO,FEDERAL,TLALPAN
SINALOA,MOCORITO	0.012	DURANGO,TAMAZULA
SINALOA,MOCORITO	0.007	SONORA,MAGDALENA
SINALOA,MOCORITO	0.005	OAXACA,JUCHITAN,DE,ZARAGOZA
SINALOA,MOCORITO	0.005	VERACRUZ,ALTOTONGA
SINALOA,BADIRAGUATO	0.010	QUINTANA,ROO,BENITO,JUAREZ
SINALOA,BADIRAGUATO	0.005	DISTRITO,FEDERAL,GUSTAVO,A.,MADERO
SINALOA,BADIRAGUATO	0.010	GUERRERO,IGUALA,DE,LA,INDEPENDENCIA
SINALOA,BADIRAGUATO	0.005	TAMAULIPAS,TAMPICO
SINALOA,BADIRAGUATO	0.016	GUERRERO,ZIHUATANEJO,DE,AZUETA
SINALOA,BADIRAGUATO	0.016	SINALOA,SAN,IGNACIO
SINALOA,BADIRAGUATO	0.005	SINALOA,ANGOSTURA
SINALOA,BADIRAGUATO	0.010	VERACRUZ,VERACRUZ
SINALOA,BADIRAGUATO	0.005	DISTRITO,FEDERAL,VENUSTIANO,CARRANZA
SINALOA,BADIRAGUATO	0.005	GUERRERO,COYUCA,DE,BENITEZ
SINALOA,BADIRAGUATO	0.005	GUERRERO,ZIRANDARO
SINALOA,BADIRAGUATO	0.005	SINALOA,ELOTA
SINALOA,BADIRAGUATO	0.016	DISTRITO,FEDERAL,TLALPAN
SINALOA,BADIRAGUATO	0.005	CHIHUAHUA,AHUMADA
SINALOA,BADIRAGUATO	0.005	MEXICO,CUAUTITLAN,IZCALLI
SINALOA,BADIRAGUATO	0.010	TAMAULIPAS,CIUDAD,MADERO
SINALOA,BADIRAGUATO	0.005	OAXACA,SAN,JUAN,BAUTISTA,TUXTEPEC
SINALOA,BADIRAGUATO	0.005	NUEVO,LEON,APODACA
SINALOA,BADIRAGUATO	0.037	DURANGO,TAMAZULA
SINALOA,BADIRAGUATO	0.021	SONORA,MAGDALENA
SINALOA,BADIRAGUATO	0.010	GUERRERO,OMETEPEC
SINALOA,BADIRAGUATO	0.005	NAYARIT,ACAPONETA
SINALOA,BADIRAGUATO	0.005	JALISCO,EL,SALTO
SINALOA,BADIRAGUATO	0.005	MICHOACAN,AQUILA
SINALOA,BADIRAGUATO	0.005	DISTRITO,FEDERAL,COYOACAN
SINALOA,BADIRAGUATO	0.005	DISTRITO,FEDERAL,XOCHIMILCO
SINALOA,BADIRAGUATO	0.010	COAHUILA,MATAMOROS
SINALOA,BADIRAGUATO	0.005	GUERRERO,TLAPA,DE,COMONFORT
SINALOA,BADIRAGUATO	0.005	GUERRERO,ZAPOTITLAN,TABLAS
SINALOA,BADIRAGUATO	0.005	MICHOACAN,COALCOMAN,DE,VAZQUEZ,PALLARES
SINALOA,BADIRAGUATO	0.005	CAMPECHE,CARMEN
SINALOA,BADIRAGUATO	0.016	OAXACA,JUCHITAN,DE,ZARAGOZA
SINALOA,BADIRAGUATO	0.005	DURANGO,OCAMPO
SINALOA,BADIRAGUATO	0.005	DISTRITO,FEDERAL,ALVARO,OBREGON
SINALOA,BADIRAGUATO	0.010	DISTRITO,FEDERAL,BENITO,JUAREZ
SINALOA,BADIRAGUATO	0.010	GUERRERO,CUTZAMALA,DE,PINZON
SINALOA,BADIRAGUATO	0.010	MICHOACAN,TURICATO
SINALOA,BADIRAGUATO	0.010	MICHOACAN,TACAMBARO
SINALOA,BADIRAGUATO	0.010	GUERRERO,MARQUELIA
SINALOA,BADIRAGUATO	0.005	HIDALGO,TEPEAPULCO
SINALOA,BADIRAGUATO	0.016	VERACRUZ,ALTOTONGA
SINALOA,BADIRAGUATO	0.005	HIDALGO,ACAXOCHITLAN
SINALOA,BADIRAGUATO	0.005	GUERRERO,PEDRO,ASCENCIO,ALQUISIRAS
CHIHUAHUA,CUAUHTEMOC	0.007	DISTRITO,FEDERAL,CUAUHTEMOC
CHIHUAHUA,CUAUHTEMOC	0.007	GUERRERO,ATOYAC,DE,ALVAREZ
CHIHUAHUA,CUAUHTEMOC	0.010	GUERRERO,AYUTLA,DE,LOS,LIBRES
CHIHUAHUA,CUAUHTEMOC	0.007	MICHOACAN,HUETAMO
CHIHUAHUA,CUAUHTEMOC	0.007	OAXACA,OAXACA,DE,JUAREZ
CHIHUAHUA,CUAUHTEMOC	0.007	JALISCO,TONALA
CHIHUAHUA,CUAUHTEMOC	0.010	CHIHUAHUA,MORELOS
CHIHUAHUA,CUAUHTEMOC	0.010	MICHOACAN,TIQUICHEO,DE,NICOLAS,ROMERO
CHIHUAHUA,CUAUHTEMOC	0.007	OAXACA,HEROICA,CIUDAD,DE,EJUTLA,DE,CRESPO
QUINTANA,ROO,BENITO,JUAREZ	0.007	GUERRERO,IGUALA,DE,LA,INDEPENDENCIA
QUINTANA,ROO,BENITO,JUAREZ	0.010	GUERRERO,ZIHUATANEJO,DE,AZUETA
QUINTANA,ROO,BENITO,JUAREZ	0.010	SINALOA,SAN,IGNACIO
QUINTANA,ROO,BENITO,JUAREZ	0.007	VERACRUZ,VERACRUZ
QUINTANA,ROO,BENITO,JUAREZ	0.010	DISTRITO,FEDERAL,TLALPAN
QUINTANA,ROO,BENITO,JUAREZ	0.007	TAMAULIPAS,CIUDAD,MADERO
QUINTANA,ROO,BENITO,JUAREZ	0.024	DURANGO,TAMAZULA
QUINTANA,ROO,BENITO,JUAREZ	0.014	SONORA,MAGDALENA
QUINTANA,ROO,BENITO,JUAREZ	0.007	GUERRERO,OMETEPEC
QUINTANA,ROO,BENITO,JUAREZ	0.007	COAHUILA,MATAMOROS
QUINTANA,ROO,BENITO,JUAREZ	0.010	OAXACA,JUCHITAN,DE,ZARAGOZA
QUINTANA,ROO,BENITO,JUAREZ	0.007	DISTRITO,FEDERAL,BENITO,JUAREZ
QUINTANA,ROO,BENITO,JUAREZ	0.007	GUERRERO,CUTZAMALA,DE,PINZON
QUINTANA,ROO,BENITO,JUAREZ	0.007	MICHOACAN,TURICATO
QUINTANA,ROO,BENITO,JUAREZ	0.007	MICHOACAN,TACAMBARO
QUINTANA,ROO,BENITO,JUAREZ	0.007	GUERRERO,MARQUELIA
QUINTANA,ROO,BENITO,JUAREZ	0.010	VERACRUZ,ALTOTONGA
DISTRITO,FEDERAL,GUSTAVO,A.,MADERO	0.005	GUERRERO,ZIHUATANEJO,DE,AZUETA
DISTRITO,FEDERAL,GUSTAVO,A.,MADERO	0.005	SINALOA,SAN,IGNACIO
DISTRITO,FEDERAL,GUSTAVO,A.,MADERO	0.005	DISTRITO,FEDERAL,TLALPAN
DISTRITO,FEDERAL,GUSTAVO,A.,MADERO	0.012	DURANGO,TAMAZULA
DISTRITO,FEDERAL,GUSTAVO,A.,MADERO	0.007	SONORA,MAGDALENA
DISTRITO,FEDERAL,GUSTAVO,A.,MADERO	0.005	OAXACA,JUCHITAN,DE,ZARAGOZA
DISTRITO,FEDERAL,GUSTAVO,A.,MADERO	0.005	VERACRUZ,ALTOTONGA
GUERRERO,IGUALA,DE,LA,INDEPENDENCIA	0.010	GUERRERO,ZIHUATANEJO,DE,AZUETA
GUERRERO,IGUALA,DE,LA,INDEPENDENCIA	0.010	SINALOA,SAN,IGNACIO
GUERRERO,IGUALA,DE,LA,INDEPENDENCIA	0.007	VERACRUZ,VERACRUZ
GUERRERO,IGUALA,DE,LA,INDEPENDENCIA	0.010	DISTRITO,FEDERAL,TLALPAN
GUERRERO,IGUALA,DE,LA,INDEPENDENCIA	0.007	TAMAULIPAS,CIUDAD,MADERO
GUERRERO,IGUALA,DE,LA,INDEPENDENCIA	0.024	DURANGO,TAMAZULA
GUERRERO,IGUALA,DE,LA,INDEPENDENCIA	0.014	SONORA,MAGDALENA
GUERRERO,IGUALA,DE,LA,INDEPENDENCIA	0.007	GUERRERO,OMETEPEC
GUERRERO,IGUALA,DE,LA,INDEPENDENCIA	0.007	COAHUILA,MATAMOROS
GUERRERO,IGUALA,DE,LA,INDEPENDENCIA	0.010	OAXACA,JUCHITAN,DE,ZARAGOZA
GUERRERO,IGUALA,DE,LA,INDEPENDENCIA	0.007	DISTRITO,FEDERAL,BENITO,JUAREZ
GUERRERO,IGUALA,DE,LA,INDEPENDENCIA	0.007	GUERRERO,CUTZAMALA,DE,PINZON
GUERRERO,IGUALA,DE,LA,INDEPENDENCIA	0.007	MICHOACAN,TURICATO
GUERRERO,IGUALA,DE,LA,INDEPENDENCIA	0.007	MICHOACAN,TACAMBARO
GUERRERO,IGUALA,DE,LA,INDEPENDENCIA	0.007	GUERRERO,MARQUELIA
GUERRERO,IGUALA,DE,LA,INDEPENDENCIA	0.010	VERACRUZ,ALTOTONGA
NUEVO,LEON,GUADALUPE	0.005	GUERRERO,AYUTLA,DE,LOS,LIBRES
NUEVO,LEON,GUADALUPE	0.005	CHIHUAHUA,MORELOS
NUEVO,LEON,GUADALUPE	0.005	MICHOACAN,TIQUICHEO,DE,NICOLAS,ROMERO
TAMAULIPAS,TAMPICO	0.005	GUERRERO,ZIHUATANEJO,DE,AZUETA
TAMAULIPAS,TAMPICO	0.005	SINALOA,SAN,IGNACIO
TAMAULIPAS,TAMPICO	0.005	DISTRITO,FEDERAL,TLALPAN
TAMAULIPAS,TAMPICO	0.012	DURANGO,TAMAZULA
TAMAULIPAS,TAMPICO	0.007	SONORA,MAGDALENA
TAMAULIPAS,TAMPICO	0.005	OAXACA,JUCHITAN,DE,ZARAGOZA
TAMAULIPAS,TAMPICO	0.005	VERACRUZ,ALTOTONGA
GUERRERO,ZIHUATANEJO,DE,AZUETA	0.016	SINALOA,SAN,IGNACIO
GUERRERO,ZIHUATANEJO,DE,AZUETA	0.005	SINALOA,ANGOSTURA
GUERRERO,ZIHUATANEJO,DE,AZUETA	0.010	VERACRUZ,VERACRUZ
GUERRERO,ZIHUATANEJO,DE,AZUETA	0.005	DISTRITO,FEDERAL,VENUSTIANO,CARRANZA
GUERRERO,ZIHUATANEJO,DE,AZUETA	0.005	GUERRERO,COYUCA,DE,BENITEZ
GUERRERO,ZIHUATANEJO,DE,AZUETA	0.005	GUERRERO,ZIRANDARO
GUERRERO,ZIHUATANEJO,DE,AZUETA	0.005	SINALOA,ELOTA
GUERRERO,ZIHUATANEJO,DE,AZUETA	0.016	DISTRITO,FEDERAL,TLALPAN
GUERRERO,ZIHUATANEJO,DE,AZUETA	0.005	CHIHUAHUA,AHUMADA
GUERRERO,ZIHUATANEJO,DE,AZUETA	0.005	MEXICO,CUAUTITLAN,IZCALLI
GUERRERO,ZIHUATANEJO,DE,AZUETA	0.010	TAMAULIPAS,CIUDAD,MADERO
GUERRERO,ZIHUATANEJO,DE,AZUETA	0.005	OAXACA,SAN,JUAN,BAUTISTA,TUXTEPEC
GUERRERO,ZIHUATANEJO,DE,AZUETA	0.005	NUEVO,LEON,APODACA
GUERRERO,ZIHUATANEJO,DE,AZUETA	0.037	DURANGO,TAMAZULA
GUERRERO,ZIHUATANEJO,DE,AZUETA	0.021	SONORA,MAGDALENA
GUERRERO,ZIHUATANEJO,DE,AZUETA	0.010	GUERRERO,OMETEPEC
GUERRERO,ZIHUATANEJO,DE,AZUETA	0.005	NAYARIT,ACAPONETA
GUERRERO,ZIHUATANEJO,DE,AZUETA	0.005	JALISCO,EL,SALTO
GUERRERO,ZIHUATANEJO,DE,AZUETA	0.005	MICHOACAN,AQUILA
GUERRERO,ZIHUATANEJO,DE,AZUETA	0.005	DISTRITO,FEDERAL,COYOACAN
GUERRERO,ZIHUATANEJO,DE,AZUETA	0.005	DISTRITO,FEDERAL,XOCHIMILCO
GUERRERO,ZIHUATANEJO,DE,AZUETA	0.010	COAHUILA,MATAMOROS
GUERRERO,ZIHUATANEJO,DE,AZUETA	0.005	GUERRERO,TLAPA,DE,COMONFORT
GUERRERO,ZIHUATANEJO,DE,AZUETA	0.005	GUERRERO,ZAPOTITLAN,TABLAS
GUERRERO,ZIHUATANEJO,DE,AZUETA	0.005	MICHOACAN,COALCOMAN,DE,VAZQUEZ,PALLARES
GUERRERO,ZIHUATANEJO,DE,AZUETA	0.005	CAMPECHE,CARMEN
GUERRERO,ZIHUATANEJO,DE,AZUETA	0.016	OAXACA,JUCHITAN,DE,ZARAGOZA
GUERRERO,ZIHUATANEJO,DE,AZUETA	0.005	DURANGO,OCAMPO
GUERRERO,ZIHUATANEJO,DE,AZUETA	0.005	DISTRITO,FEDERAL,ALVARO,OBREGON
GUERRERO,ZIHUATANEJO,DE,AZUETA	0.010	DISTRITO,FEDERAL,BENITO,JUAREZ
GUERRERO,ZIHUATANEJO,DE,AZUETA	0.010	GUERRERO,CUTZAMALA,DE,PINZON
GUERRERO,ZIHUATANEJO,DE,AZUETA	0.010	MICHOACAN,TURICATO
GUERRERO,ZIHUATANEJO,DE,AZUETA	0.010	MICHOACAN,TACAMBARO
GUERRERO,ZIHUATANEJO,DE,AZUETA	0.010	GUERRERO,MARQUELIA
GUERRERO,ZIHUATANEJO,DE,AZUETA	0.005	HIDALGO,TEPEAPULCO
GUERRERO,ZIHUATANEJO,DE,AZUETA	0.016	VERACRUZ,ALTOTONGA
GUERRERO,ZIHUATANEJO,DE,AZUETA	0.005	HIDALGO,ACAXOCHITLAN
GUERRERO,ZIHUATANEJO,DE,AZUETA	0.005	GUERRERO,PEDRO,ASCENCIO,ALQUISIRAS
SINALOA,SAN,IGNACIO	0.005	SINALOA,ANGOSTURA
SINALOA,SAN,IGNACIO	0.010	VERACRUZ,VERACRUZ
SINALOA,SAN,IGNACIO	0.005	DISTRITO,FEDERAL,VENUSTIANO,CARRANZA
SINALOA,SAN,IGNACIO	0.005	GUERRERO,COYUCA,DE,BENITEZ
SINALOA,SAN,IGNACIO	0.005	GUERRERO,ZIRANDARO
SINALOA,SAN,IGNACIO	0.005	SINALOA,ELOTA
SINALOA,SAN,IGNACIO	0.016	DISTRITO,FEDERAL,TLALPAN
SINALOA,SAN,IGNACIO	0.005	CHIHUAHUA,AHUMADA
SINALOA,SAN,IGNACIO	0.005	MEXICO,CUAUTITLAN,IZCALLI
SINALOA,SAN,IGNACIO	0.010	TAMAULIPAS,CIUDAD,MADERO
SINALOA,SAN,IGNACIO	0.005	OAXACA,SAN,JUAN,BAUTISTA,TUXTEPEC
SINALOA,SAN,IGNACIO	0.005	NUEVO,LEON,APODACA
SINALOA,SAN,IGNACIO	0.037	DURANGO,TAMAZULA
SINALOA,SAN,IGNACIO	0.021	SONORA,MAGDALENA
SINALOA,SAN,IGNACIO	0.010	GUERRERO,OMETEPEC
SINALOA,SAN,IGNACIO	0.005	NAYARIT,ACAPONETA
SINALOA,SAN,IGNACIO	0.005	JALISCO,EL,SALTO
SINALOA,SAN,IGNACIO	0.005	MICHOACAN,AQUILA
SINALOA,SAN,IGNACIO	0.005	DISTRITO,FEDERAL,COYOACAN
SINALOA,SAN,IGNACIO	0.005	DISTRITO,FEDERAL,XOCHIMILCO
SINALOA,SAN,IGNACIO	0.010	COAHUILA,MATAMOROS
SINALOA,SAN,IGNACIO	0.005	GUERRERO,TLAPA,DE,COMONFORT
SINALOA,SAN,IGNACIO	0.005	GUERRERO,ZAPOTITLAN,TABLAS
SINALOA,SAN,IGNACIO	0.005	MICHOACAN,COALCOMAN,DE,VAZQUEZ,PALLARES
SINALOA,SAN,IGNACIO	0.005	CAMPECHE,CARMEN
SINALOA,SAN,IGNACIO	0.016	OAXACA,JUCHITAN,DE,ZARAGOZA
SINALOA,SAN,IGNACIO	0.005	DURANGO,OCAMPO
SINALOA,SAN,IGNACIO	0.005	DISTRITO,FEDERAL,ALVARO,OBREGON
SINALOA,SAN,IGNACIO	0.010	DISTRITO,FEDERAL,BENITO,JUAREZ
SINALOA,SAN,IGNACIO	0.010	GUERRERO,CUTZAMALA,DE,PINZON
SINALOA,SAN,IGNACIO	0.010	MICHOACAN,TURICATO
SINALOA,SAN,IGNACIO	0.010	MICHOACAN,TACAMBARO
SINALOA,SAN,IGNACIO	0.010	GUERRERO,MARQUELIA
SINALOA,SAN,IGNACIO	0.005	HIDALGO,TEPEAPULCO
SINALOA,SAN,IGNACIO	0.016	VERACRUZ,ALTOTONGA
SINALOA,SAN,IGNACIO	0.005	HIDALGO,ACAXOCHITLAN
SINALOA,SAN,IGNACIO	0.005	GUERRERO,PEDRO,ASCENCIO,ALQUISIRAS
SINALOA,ANGOSTURA	0.005	DISTRITO,FEDERAL,TLALPAN
SINALOA,ANGOSTURA	0.012	DURANGO,TAMAZULA
SINALOA,ANGOSTURA	0.007	SONORA,MAGDALENA
SINALOA,ANGOSTURA	0.005	OAXACA,JUCHITAN,DE,ZARAGOZA
SINALOA,ANGOSTURA	0.005	VERACRUZ,ALTOTONGA
JALISCO,TLAQUEPAQUE	0.005	GUERRERO,AYUTLA,DE,LOS,LIBRES
JALISCO,TLAQUEPAQUE	0.005	CHIHUAHUA,MORELOS
JALISCO,TLAQUEPAQUE	0.005	MICHOACAN,TIQUICHEO,DE,NICOLAS,ROMERO
VERACRUZ,VERACRUZ	0.010	DISTRITO,FEDERAL,TLALPAN
VERACRUZ,VERACRUZ	0.007	TAMAULIPAS,CIUDAD,MADERO
VERACRUZ,VERACRUZ	0.024	DURANGO,TAMAZULA
VERACRUZ,VERACRUZ	0.014	SONORA,MAGDALENA
VERACRUZ,VERACRUZ	0.007	GUERRERO,OMETEPEC
VERACRUZ,VERACRUZ	0.007	COAHUILA,MATAMOROS
VERACRUZ,VERACRUZ	0.010	OAXACA,JUCHITAN,DE,ZARAGOZA
VERACRUZ,VERACRUZ	0.007	DISTRITO,FEDERAL,BENITO,JUAREZ
VERACRUZ,VERACRUZ	0.007	GUERRERO,CUTZAMALA,DE,PINZON
VERACRUZ,VERACRUZ	0.007	MICHOACAN,TURICATO
VERACRUZ,VERACRUZ	0.007	MICHOACAN,TACAMBARO
VERACRUZ,VERACRUZ	0.007	GUERRERO,MARQUELIA
VERACRUZ,VERACRUZ	0.010	VERACRUZ,ALTOTONGA
DISTRITO,FEDERAL,VENUSTIANO,CARRANZA	0.005	DISTRITO,FEDERAL,TLALPAN
DISTRITO,FEDERAL,VENUSTIANO,CARRANZA	0.012	DURANGO,TAMAZULA
DISTRITO,FEDERAL,VENUSTIANO,CARRANZA	0.007	SONORA,MAGDALENA
DISTRITO,FEDERAL,VENUSTIANO,CARRANZA	0.005	OAXACA,JUCHITAN,DE,ZARAGOZA
DISTRITO,FEDERAL,VENUSTIANO,CARRANZA	0.005	VERACRUZ,ALTOTONGA
DISTRITO,FEDERAL,CUAUHTEMOC	0.007	GUERRERO,ATOYAC,DE,ALVAREZ
DISTRITO,FEDERAL,CUAUHTEMOC	0.010	GUERRERO,AYUTLA,DE,LOS,LIBRES
DISTRITO,FEDERAL,CUAUHTEMOC	0.007	MICHOACAN,HUETAMO
DISTRITO,FEDERAL,CUAUHTEMOC	0.007	OAXACA,OAXACA,DE,JUAREZ
DISTRITO,FEDERAL,CUAUHTEMOC	0.007	JALISCO,TONALA
DISTRITO,FEDERAL,CUAUHTEMOC	0.010	CHIHUAHUA,MORELOS
DISTRITO,FEDERAL,CUAUHTEMOC	0.010	MICHOACAN,TIQUICHEO,DE,NICOLAS,ROMERO
DISTRITO,FEDERAL,CUAUHTEMOC	0.007	OAXACA,HEROICA,CIUDAD,DE,EJUTLA,DE,CRESPO
GUERRERO,ATOYAC,DE,ALVAREZ	0.010	GUERRERO,AYUTLA,DE,LOS,LIBRES
GUERRERO,ATOYAC,DE,ALVAREZ	0.007	MICHOACAN,HUETAMO
GUERRERO,ATOYAC,DE,ALVAREZ	0.007	OAXACA,OAXACA,DE,JUAREZ
GUERRERO,ATOYAC,DE,ALVAREZ	0.007	JALISCO,TONALA
GUERRERO,ATOYAC,DE,ALVAREZ	0.010	CHIHUAHUA,MORELOS
GUERRERO,ATOYAC,DE,ALVAREZ	0.010	MICHOACAN,TIQUICHEO,DE,NICOLAS,ROMERO
GUERRERO,ATOYAC,DE,ALVAREZ	0.007	OAXACA,HEROICA,CIUDAD,DE,EJUTLA,DE,CRESPO
GUERRERO,ARCELIA	0.005	GUERRERO,AYUTLA,DE,LOS,LIBRES
GUERRERO,ARCELIA	0.005	CHIHUAHUA,MORELOS
GUERRERO,ARCELIA	0.005	MICHOACAN,TIQUICHEO,DE,NICOLAS,ROMERO
GUERRERO,COYUCA,DE,BENITEZ	0.005	DISTRITO,FEDERAL,TLALPAN
GUERRERO,COYUCA,DE,BENITEZ	0.012	DURANGO,TAMAZULA
GUERRERO,COYUCA,DE,BENITEZ	0.007	SONORA,MAGDALENA
GUERRERO,COYUCA,DE,BENITEZ	0.005	OAXACA,JUCHITAN,DE,ZARAGOZA
GUERRERO,COYUCA,DE,BENITEZ	0.005	VERACRUZ,ALTOTONGA
GUERRERO,ZIRANDARO	0.005	DISTRITO,FEDERAL,TLALPAN
GUERRERO,ZIRANDARO	0.012	DURANGO,TAMAZULA
GUERRERO,ZIRANDARO	0.007	SONORA,MAGDALENA
GUERRERO,ZIRANDARO	0.005	OAXACA,JUCHITAN,DE,ZARAGOZA
GUERRERO,ZIRANDARO	0.005	VERACRUZ,ALTOTONGA
SINALOA,ELOTA	0.005	DISTRITO,FEDERAL,TLALPAN
SINALOA,ELOTA	0.012	DURANGO,TAMAZULA
SINALOA,ELOTA	0.007	SONORA,MAGDALENA
SINALOA,ELOTA	0.005	OAXACA,JUCHITAN,DE,ZARAGOZA
SINALOA,ELOTA	0.005	VERACRUZ,ALTOTONGA
DISTRITO,FEDERAL,TLALPAN	0.005	CHIHUAHUA,AHUMADA
DISTRITO,FEDERAL,TLALPAN	0.005	MEXICO,CUAUTITLAN,IZCALLI
DISTRITO,FEDERAL,TLALPAN	0.010	TAMAULIPAS,CIUDAD,MADERO
DISTRITO,FEDERAL,TLALPAN	0.005	OAXACA,SAN,JUAN,BAUTISTA,TUXTEPEC
DISTRITO,FEDERAL,TLALPAN	0.005	NUEVO,LEON,APODACA
DISTRITO,FEDERAL,TLALPAN	0.037	DURANGO,TAMAZULA
DISTRITO,FEDERAL,TLALPAN	0.021	SONORA,MAGDALENA
DISTRITO,FEDERAL,TLALPAN	0.010	GUERRERO,OMETEPEC
DISTRITO,FEDERAL,TLALPAN	0.005	NAYARIT,ACAPONETA
DISTRITO,FEDERAL,TLALPAN	0.005	JALISCO,EL,SALTO
DISTRITO,FEDERAL,TLALPAN	0.005	MICHOACAN,AQUILA
DISTRITO,FEDERAL,TLALPAN	0.005	DISTRITO,FEDERAL,COYOACAN
DISTRITO,FEDERAL,TLALPAN	0.005	DISTRITO,FEDERAL,XOCHIMILCO
DISTRITO,FEDERAL,TLALPAN	0.010	COAHUILA,MATAMOROS
DISTRITO,FEDERAL,TLALPAN	0.005	GUERRERO,TLAPA,DE,COMONFORT
DISTRITO,FEDERAL,TLALPAN	0.005	GUERRERO,ZAPOTITLAN,TABLAS
DISTRITO,FEDERAL,TLALPAN	0.005	MICHOACAN,COALCOMAN,DE,VAZQUEZ,PALLARES
DISTRITO,FEDERAL,TLALPAN	0.005	CAMPECHE,CARMEN
DISTRITO,FEDERAL,TLALPAN	0.016	OAXACA,JUCHITAN,DE,ZARAGOZA
DISTRITO,FEDERAL,TLALPAN	0.005	DURANGO,OCAMPO
DISTRITO,FEDERAL,TLALPAN	0.005	DISTRITO,FEDERAL,ALVARO,OBREGON
DISTRITO,FEDERAL,TLALPAN	0.010	DISTRITO,FEDERAL,BENITO,JUAREZ
DISTRITO,FEDERAL,TLALPAN	0.010	GUERRERO,CUTZAMALA,DE,PINZON
DISTRITO,FEDERAL,TLALPAN	0.010	MICHOACAN,TURICATO
DISTRITO,FEDERAL,TLALPAN	0.010	MICHOACAN,TACAMBARO
DISTRITO,FEDERAL,TLALPAN	0.010	GUERRERO,MARQUELIA
DISTRITO,FEDERAL,TLALPAN	0.005	HIDALGO,TEPEAPULCO
DISTRITO,FEDERAL,TLALPAN	0.016	VERACRUZ,ALTOTONGA
DISTRITO,FEDERAL,TLALPAN	0.005	HIDALGO,ACAXOCHITLAN
DISTRITO,FEDERAL,TLALPAN	0.005	GUERRERO,PEDRO,ASCENCIO,ALQUISIRAS
DURANGO,SAN,DIMAS	0.005	GUERRERO,AYUTLA,DE,LOS,LIBRES
DURANGO,SAN,DIMAS	0.005	CHIHUAHUA,MORELOS
DURANGO,SAN,DIMAS	0.005	MICHOACAN,TIQUICHEO,DE,NICOLAS,ROMERO
GUERRERO,AYUTLA,DE,LOS,LIBRES	0.010	MICHOACAN,HUETAMO
GUERRERO,AYUTLA,DE,LOS,LIBRES	0.005	NUEVO,LEON,SAN,NICOLAS,DE,LOS,GARZA
GUERRERO,AYUTLA,DE,LOS,LIBRES	0.005	MICHOACAN,TEPALCATEPEC
GUERRERO,AYUTLA,DE,LOS,LIBRES	0.010	OAXACA,OAXACA,DE,JUAREZ
GUERRERO,AYUTLA,DE,LOS,LIBRES	0.005	SONORA,SARIC
GUERRERO,AYUTLA,DE,LOS,LIBRES	0.010	JALISCO,TONALA
GUERRERO,AYUTLA,DE,LOS,LIBRES	0.005	SONORA,NAVOJOA
GUERRERO,AYUTLA,DE,LOS,LIBRES	0.005	MICHOACAN,SAN,LUCAS
GUERRERO,AYUTLA,DE,LOS,LIBRES	0.005	GUERRERO,SAN,MARCOS
GUERRERO,AYUTLA,DE,LOS,LIBRES	0.005	CHIAPAS,COMITAN,DE,DOMINGUEZ
GUERRERO,AYUTLA,DE,LOS,LIBRES	0.005	MORELOS,HUITZILAC
GUERRERO,AYUTLA,DE,LOS,LIBRES	0.016	CHIHUAHUA,MORELOS
GUERRERO,AYUTLA,DE,LOS,LIBRES	0.005	NUEVO,LEON,MONTEMORELOS
GUERRERO,AYUTLA,DE,LOS,LIBRES	0.005	QUERETARO,SAN,JUAN,DEL,RIO
GUERRERO,AYUTLA,DE,LOS,LIBRES	0.005	MICHOACAN,CHINICUILA
GUERRERO,AYUTLA,DE,LOS,LIBRES	0.005	GUANAJUATO,TARIMORO
GUERRERO,AYUTLA,DE,LOS,LIBRES	0.005	MICHOACAN,TARIMBARO
GUERRERO,AYUTLA,DE,LOS,LIBRES	0.016	MICHOACAN,TIQUICHEO,DE,NICOLAS,ROMERO
GUERRERO,AYUTLA,DE,LOS,LIBRES	0.005	MICHOACAN,PERIBAN
GUERRERO,AYUTLA,DE,LOS,LIBRES	0.005	JALISCO,MAZAMITLA
GUERRERO,AYUTLA,DE,LOS,LIBRES	0.005	GUERRERO,JUAN,R.,ESCUDERO
GUERRERO,AYUTLA,DE,LOS,LIBRES	0.005	MICHOACAN,NUEVO,URECHO
GUERRERO,AYUTLA,DE,LOS,LIBRES	0.005	TABASCO,BALANCAN
GUERRERO,AYUTLA,DE,LOS,LIBRES	0.005	VERACRUZ,MARTINEZ,DE,LA,TORRE
GUERRERO,AYUTLA,DE,LOS,LIBRES	0.005	DISTRITO,FEDERAL,LA,MAGDALENA,CONTRERAS
GUERRERO,AYUTLA,DE,LOS,LIBRES	0.005	MICHOACAN,ZACAPU
GUERRERO,AYUTLA,DE,LOS,LIBRES	0.010	OAXACA,HEROICA,CIUDAD,DE,EJUTLA,DE,CRESPO
GUERRERO,AYUTLA,DE,LOS,LIBRES	0.005	TABASCO,JALPA,DE,MENDEZ
GUERRERO,AYUTLA,DE,LOS,LIBRES	0.005	JALISCO,TEOCALTICHE
GUERRERO,AYUTLA,DE,LOS,LIBRES	0.005	MICHOACAN,PENJAMILLO
GUERRERO,AYUTLA,DE,LOS,LIBRES	0.005	CAMPECHE,ESCARCEGA
GUERRERO,AYUTLA,DE,LOS,LIBRES	0.005	VERACRUZ,MAGDALENA
MICHOACAN,HUETAMO	0.007	OAXACA,OAXACA,DE,JUAREZ
MICHOACAN,HUETAMO	0.007	JALISCO,TONALA
MICHOACAN,HUETAMO	0.010	CHIHUAHUA,MORELOS
MICHOACAN,HUETAMO	0.010	MICHOACAN,TIQUICHEO,DE,NICOLAS,ROMERO
MICHOACAN,HUETAMO	0.007	OAXACA,HEROICA,CIUDAD,DE,EJUTLA,DE,CRESPO
CHIHUAHUA,AHUMADA	0.012	DURANGO,TAMAZULA
CHIHUAHUA,AHUMADA	0.007	SONORA,MAGDALENA
CHIHUAHUA,AHUMADA	0.005	OAXACA,JUCHITAN,DE,ZARAGOZA
CHIHUAHUA,AHUMADA	0.005	VERACRUZ,ALTOTONGA
MEXICO,CUAUTITLAN,IZCALLI	0.012	DURANGO,TAMAZULA
MEXICO,CUAUTITLAN,IZCALLI	0.007	SONORA,MAGDALENA
MEXICO,CUAUTITLAN,IZCALLI	0.005	OAXACA,JUCHITAN,DE,ZARAGOZA
MEXICO,CUAUTITLAN,IZCALLI	0.005	VERACRUZ,ALTOTONGA
NUEVO,LEON,SAN,NICOLAS,DE,LOS,GARZA	0.005	CHIHUAHUA,MORELOS
NUEVO,LEON,SAN,NICOLAS,DE,LOS,GARZA	0.005	MICHOACAN,TIQUICHEO,DE,NICOLAS,ROMERO
TAMAULIPAS,CIUDAD,MADERO	0.024	DURANGO,TAMAZULA
TAMAULIPAS,CIUDAD,MADERO	0.014	SONORA,MAGDALENA
TAMAULIPAS,CIUDAD,MADERO	0.007	GUERRERO,OMETEPEC
TAMAULIPAS,CIUDAD,MADERO	0.007	COAHUILA,MATAMOROS
TAMAULIPAS,CIUDAD,MADERO	0.010	OAXACA,JUCHITAN,DE,ZARAGOZA
TAMAULIPAS,CIUDAD,MADERO	0.007	DISTRITO,FEDERAL,BENITO,JUAREZ
TAMAULIPAS,CIUDAD,MADERO	0.007	GUERRERO,CUTZAMALA,DE,PINZON
TAMAULIPAS,CIUDAD,MADERO	0.007	MICHOACAN,TURICATO
TAMAULIPAS,CIUDAD,MADERO	0.007	MICHOACAN,TACAMBARO
TAMAULIPAS,CIUDAD,MADERO	0.007	GUERRERO,MARQUELIA
TAMAULIPAS,CIUDAD,MADERO	0.010	VERACRUZ,ALTOTONGA
MICHOACAN,TEPALCATEPEC	0.005	CHIHUAHUA,MORELOS
MICHOACAN,TEPALCATEPEC	0.005	MICHOACAN,TIQUICHEO,DE,NICOLAS,ROMERO
OAXACA,SAN,JUAN,BAUTISTA,TUXTEPEC	0.012	DURANGO,TAMAZULA
OAXACA,SAN,JUAN,BAUTISTA,TUXTEPEC	0.007	SONORA,MAGDALENA
OAXACA,SAN,JUAN,BAUTISTA,TUXTEPEC	0.005	OAXACA,JUCHITAN,DE,ZARAGOZA
OAXACA,SAN,JUAN,BAUTISTA,TUXTEPEC	0.005	VERACRUZ,ALTOTONGA
NUEVO,LEON,APODACA	0.012	DURANGO,TAMAZULA
NUEVO,LEON,APODACA	0.007	SONORA,MAGDALENA
NUEVO,LEON,APODACA	0.005	OAXACA,JUCHITAN,DE,ZARAGOZA
NUEVO,LEON,APODACA	0.005	VERACRUZ,ALTOTONGA
DURANGO,TAMAZULA	0.049	SONORA,MAGDALENA
DURANGO,TAMAZULA	0.024	GUERRERO,OMETEPEC
DURANGO,TAMAZULA	0.012	NAYARIT,ACAPONETA
DURANGO,TAMAZULA	0.012	JALISCO,EL,SALTO
DURANGO,TAMAZULA	0.012	MICHOACAN,AQUILA
DURANGO,TAMAZULA	0.012	DISTRITO,FEDERAL,COYOACAN
DURANGO,TAMAZULA	0.012	DISTRITO,FEDERAL,XOCHIMILCO
DURANGO,TAMAZULA	0.024	COAHUILA,MATAMOROS
DURANGO,TAMAZULA	0.012	GUERRERO,TLAPA,DE,COMONFORT
DURANGO,TAMAZULA	0.012	GUERRERO,ZAPOTITLAN,TABLAS
DURANGO,TAMAZULA	0.012	MICHOACAN,COALCOMAN,DE,VAZQUEZ,PALLARES
DURANGO,TAMAZULA	0.012	CAMPECHE,CARMEN
DURANGO,TAMAZULA	0.037	OAXACA,JUCHITAN,DE,ZARAGOZA
DURANGO,TAMAZULA	0.012	DURANGO,OCAMPO
DURANGO,TAMAZULA	0.012	DISTRITO,FEDERAL,ALVARO,OBREGON
DURANGO,TAMAZULA	0.024	DISTRITO,FEDERAL,BENITO,JUAREZ
DURANGO,TAMAZULA	0.024	GUERRERO,CUTZAMALA,DE,PINZON
DURANGO,TAMAZULA	0.024	MICHOACAN,TURICATO
DURANGO,TAMAZULA	0.024	MICHOACAN,TACAMBARO
DURANGO,TAMAZULA	0.024	GUERRERO,MARQUELIA
DURANGO,TAMAZULA	0.012	HIDALGO,TEPEAPULCO
DURANGO,TAMAZULA	0.037	VERACRUZ,ALTOTONGA
DURANGO,TAMAZULA	0.012	HIDALGO,ACAXOCHITLAN
DURANGO,TAMAZULA	0.012	GUERRERO,PEDRO,ASCENCIO,ALQUISIRAS
SONORA,MAGDALENA	0.014	GUERRERO,OMETEPEC
SONORA,MAGDALENA	0.007	NAYARIT,ACAPONETA
SONORA,MAGDALENA	0.007	JALISCO,EL,SALTO
SONORA,MAGDALENA	0.007	MICHOACAN,AQUILA
SONORA,MAGDALENA	0.007	DISTRITO,FEDERAL,COYOACAN
SONORA,MAGDALENA	0.007	DISTRITO,FEDERAL,XOCHIMILCO
SONORA,MAGDALENA	0.014	COAHUILA,MATAMOROS
SONORA,MAGDALENA	0.007	GUERRERO,TLAPA,DE,COMONFORT
SONORA,MAGDALENA	0.007	GUERRERO,ZAPOTITLAN,TABLAS
SONORA,MAGDALENA	0.007	MICHOACAN,COALCOMAN,DE,VAZQUEZ,PALLARES
SONORA,MAGDALENA	0.007	CAMPECHE,CARMEN
SONORA,MAGDALENA	0.021	OAXACA,JUCHITAN,DE,ZARAGOZA
SONORA,MAGDALENA	0.007	DURANGO,OCAMPO
SONORA,MAGDALENA	0.007	DISTRITO,FEDERAL,ALVARO,OBREGON
SONORA,MAGDALENA	0.014	DISTRITO,FEDERAL,BENITO,JUAREZ
SONORA,MAGDALENA	0.014	GUERRERO,CUTZAMALA,DE,PINZON
SONORA,MAGDALENA	0.014	MICHOACAN,TURICATO
SONORA,MAGDALENA	0.014	MICHOACAN,TACAMBARO
SONORA,MAGDALENA	0.014	GUERRERO,MARQUELIA
SONORA,MAGDALENA	0.007	HIDALGO,TEPEAPULCO
SONORA,MAGDALENA	0.021	VERACRUZ,ALTOTONGA
SONORA,MAGDALENA	0.007	HIDALGO,ACAXOCHITLAN
SONORA,MAGDALENA	0.007	GUERRERO,PEDRO,ASCENCIO,ALQUISIRAS
GUERRERO,OMETEPEC	0.007	COAHUILA,MATAMOROS
GUERRERO,OMETEPEC	0.010	OAXACA,JUCHITAN,DE,ZARAGOZA
GUERRERO,OMETEPEC	0.007	DISTRITO,FEDERAL,BENITO,JUAREZ
GUERRERO,OMETEPEC	0.007	GUERRERO,CUTZAMALA,DE,PINZON
GUERRERO,OMETEPEC	0.007	MICHOACAN,TURICATO
GUERRERO,OMETEPEC	0.007	MICHOACAN,TACAMBARO
GUERRERO,OMETEPEC	0.007	GUERRERO,MARQUELIA
GUERRERO,OMETEPEC	0.010	VERACRUZ,ALTOTONGA
OAXACA,OAXACA,DE,JUAREZ	0.007	JALISCO,TONALA
OAXACA,OAXACA,DE,JUAREZ	0.010	CHIHUAHUA,MORELOS
OAXACA,OAXACA,DE,JUAREZ	0.010	MICHOACAN,TIQUICHEO,DE,NICOLAS,ROMERO
OAXACA,OAXACA,DE,JUAREZ	0.007	OAXACA,HEROICA,CIUDAD,DE,EJUTLA,DE,CRESPO
NAYARIT,ACAPONETA	0.005	OAXACA,JUCHITAN,DE,ZARAGOZA
NAYARIT,ACAPONETA	0.005	VERACRUZ,ALTOTONGA
SONORA,SARIC	0.005	CHIHUAHUA,MORELOS
SONORA,SARIC	0.005	MICHOACAN,TIQUICHEO,DE,NICOLAS,ROMERO
JALISCO,TONALA	0.010	CHIHUAHUA,MORELOS
JALISCO,TONALA	0.010	MICHOACAN,TIQUICHEO,DE,NICOLAS,ROMERO
JALISCO,TONALA	0.007	OAXACA,HEROICA,CIUDAD,DE,EJUTLA,DE,CRESPO
SONORA,NAVOJOA	0.005	CHIHUAHUA,MORELOS
SONORA,NAVOJOA	0.005	MICHOACAN,TIQUICHEO,DE,NICOLAS,ROMERO
MICHOACAN,SAN,LUCAS	0.005	CHIHUAHUA,MORELOS
MICHOACAN,SAN,LUCAS	0.005	MICHOACAN,TIQUICHEO,DE,NICOLAS,ROMERO
JALISCO,EL,SALTO	0.005	OAXACA,JUCHITAN,DE,ZARAGOZA
JALISCO,EL,SALTO	0.005	VERACRUZ,ALTOTONGA
MICHOACAN,AQUILA	0.005	OAXACA,JUCHITAN,DE,ZARAGOZA
MICHOACAN,AQUILA	0.005	VERACRUZ,ALTOTONGA
DISTRITO,FEDERAL,COYOACAN	0.005	OAXACA,JUCHITAN,DE,ZARAGOZA
DISTRITO,FEDERAL,COYOACAN	0.005	VERACRUZ,ALTOTONGA
DISTRITO,FEDERAL,XOCHIMILCO	0.005	OAXACA,JUCHITAN,DE,ZARAGOZA
DISTRITO,FEDERAL,XOCHIMILCO	0.005	VERACRUZ,ALTOTONGA
COAHUILA,MATAMOROS	0.010	OAXACA,JUCHITAN,DE,ZARAGOZA
COAHUILA,MATAMOROS	0.007	DISTRITO,FEDERAL,BENITO,JUAREZ
COAHUILA,MATAMOROS	0.007	GUERRERO,CUTZAMALA,DE,PINZON
COAHUILA,MATAMOROS	0.007	MICHOACAN,TURICATO
COAHUILA,MATAMOROS	0.007	MICHOACAN,TACAMBARO
COAHUILA,MATAMOROS	0.007	GUERRERO,MARQUELIA
COAHUILA,MATAMOROS	0.010	VERACRUZ,ALTOTONGA
GUERRERO,TLAPA,DE,COMONFORT	0.005	OAXACA,JUCHITAN,DE,ZARAGOZA
GUERRERO,TLAPA,DE,COMONFORT	0.005	VERACRUZ,ALTOTONGA
GUERRERO,ZAPOTITLAN,TABLAS	0.005	OAXACA,JUCHITAN,DE,ZARAGOZA
GUERRERO,ZAPOTITLAN,TABLAS	0.005	VERACRUZ,ALTOTONGA
MICHOACAN,COALCOMAN,DE,VAZQUEZ,PALLARES	0.005	OAXACA,JUCHITAN,DE,ZARAGOZA
MICHOACAN,COALCOMAN,DE,VAZQUEZ,PALLARES	0.005	VERACRUZ,ALTOTONGA
GUERRERO,SAN,MARCOS	0.005	CHIHUAHUA,MORELOS
GUERRERO,SAN,MARCOS	0.005	MICHOACAN,TIQUICHEO,DE,NICOLAS,ROMERO
CAMPECHE,CARMEN	0.005	OAXACA,JUCHITAN,DE,ZARAGOZA
CAMPECHE,CARMEN	0.005	VERACRUZ,ALTOTONGA
OAXACA,JUCHITAN,DE,ZARAGOZA	0.005	DURANGO,OCAMPO
OAXACA,JUCHITAN,DE,ZARAGOZA	0.005	DISTRITO,FEDERAL,ALVARO,OBREGON
OAXACA,JUCHITAN,DE,ZARAGOZA	0.010	DISTRITO,FEDERAL,BENITO,JUAREZ
OAXACA,JUCHITAN,DE,ZARAGOZA	0.010	GUERRERO,CUTZAMALA,DE,PINZON
OAXACA,JUCHITAN,DE,ZARAGOZA	0.010	MICHOACAN,TURICATO
OAXACA,JUCHITAN,DE,ZARAGOZA	0.010	MICHOACAN,TACAMBARO
OAXACA,JUCHITAN,DE,ZARAGOZA	0.010	GUERRERO,MARQUELIA
OAXACA,JUCHITAN,DE,ZARAGOZA	0.005	HIDALGO,TEPEAPULCO
OAXACA,JUCHITAN,DE,ZARAGOZA	0.016	VERACRUZ,ALTOTONGA
OAXACA,JUCHITAN,DE,ZARAGOZA	0.005	HIDALGO,ACAXOCHITLAN
OAXACA,JUCHITAN,DE,ZARAGOZA	0.005	GUERRERO,PEDRO,ASCENCIO,ALQUISIRAS
CHIAPAS,COMITAN,DE,DOMINGUEZ	0.005	CHIHUAHUA,MORELOS
CHIAPAS,COMITAN,DE,DOMINGUEZ	0.005	MICHOACAN,TIQUICHEO,DE,NICOLAS,ROMERO
MORELOS,HUITZILAC	0.005	CHIHUAHUA,MORELOS
MORELOS,HUITZILAC	0.005	MICHOACAN,TIQUICHEO,DE,NICOLAS,ROMERO
DURANGO,OCAMPO	0.005	VERACRUZ,ALTOTONGA
DISTRITO,FEDERAL,ALVARO,OBREGON	0.005	VERACRUZ,ALTOTONGA
DISTRITO,FEDERAL,BENITO,JUAREZ	0.007	GUERRERO,CUTZAMALA,DE,PINZON
DISTRITO,FEDERAL,BENITO,JUAREZ	0.007	MICHOACAN,TURICATO
DISTRITO,FEDERAL,BENITO,JUAREZ	0.007	MICHOACAN,TACAMBARO
DISTRITO,FEDERAL,BENITO,JUAREZ	0.007	GUERRERO,MARQUELIA
DISTRITO,FEDERAL,BENITO,JUAREZ	0.010	VERACRUZ,ALTOTONGA
GUERRERO,CUTZAMALA,DE,PINZON	0.007	MICHOACAN,TURICATO
GUERRERO,CUTZAMALA,DE,PINZON	0.007	MICHOACAN,TACAMBARO
GUERRERO,CUTZAMALA,DE,PINZON	0.007	GUERRERO,MARQUELIA
GUERRERO,CUTZAMALA,DE,PINZON	0.010	VERACRUZ,ALTOTONGA
MICHOACAN,TURICATO	0.007	MICHOACAN,TACAMBARO
MICHOACAN,TURICATO	0.007	GUERRERO,MARQUELIA
MICHOACAN,TURICATO	0.010	VERACRUZ,ALTOTONGA
CHIHUAHUA,MORELOS	0.005	NUEVO,LEON,MONTEMORELOS
CHIHUAHUA,MORELOS	0.005	QUERETARO,SAN,JUAN,DEL,RIO
CHIHUAHUA,MORELOS	0.005	MICHOACAN,CHINICUILA
CHIHUAHUA,MORELOS	0.005	GUANAJUATO,TARIMORO
CHIHUAHUA,MORELOS	0.005	MICHOACAN,TARIMBARO
CHIHUAHUA,MORELOS	0.016	MICHOACAN,TIQUICHEO,DE,NICOLAS,ROMERO
CHIHUAHUA,MORELOS	0.005	MICHOACAN,PERIBAN
CHIHUAHUA,MORELOS	0.005	JALISCO,MAZAMITLA
CHIHUAHUA,MORELOS	0.005	GUERRERO,JUAN,R.,ESCUDERO
CHIHUAHUA,MORELOS	0.005	MICHOACAN,NUEVO,URECHO
CHIHUAHUA,MORELOS	0.005	TABASCO,BALANCAN
CHIHUAHUA,MORELOS	0.005	VERACRUZ,MARTINEZ,DE,LA,TORRE
CHIHUAHUA,MORELOS	0.005	DISTRITO,FEDERAL,LA,MAGDALENA,CONTRERAS
CHIHUAHUA,MORELOS	0.005	MICHOACAN,ZACAPU
CHIHUAHUA,MORELOS	0.010	OAXACA,HEROICA,CIUDAD,DE,EJUTLA,DE,CRESPO
CHIHUAHUA,MORELOS	0.005	TABASCO,JALPA,DE,MENDEZ
CHIHUAHUA,MORELOS	0.005	JALISCO,TEOCALTICHE
CHIHUAHUA,MORELOS	0.005	MICHOACAN,PENJAMILLO
CHIHUAHUA,MORELOS	0.005	CAMPECHE,ESCARCEGA
CHIHUAHUA,MORELOS	0.005	VERACRUZ,MAGDALENA
MICHOACAN,TACAMBARO	0.007	GUERRERO,MARQUELIA
MICHOACAN,TACAMBARO	0.010	VERACRUZ,ALTOTONGA
NUEVO,LEON,MONTEMORELOS	0.005	MICHOACAN,TIQUICHEO,DE,NICOLAS,ROMERO
QUERETARO,SAN,JUAN,DEL,RIO	0.005	MICHOACAN,TIQUICHEO,DE,NICOLAS,ROMERO
MICHOACAN,CHINICUILA	0.005	MICHOACAN,TIQUICHEO,DE,NICOLAS,ROMERO
GUANAJUATO,TARIMORO	0.005	MICHOACAN,TIQUICHEO,DE,NICOLAS,ROMERO
MICHOACAN,TARIMBARO	0.005	MICHOACAN,TIQUICHEO,DE,NICOLAS,ROMERO
MICHOACAN,TIQUICHEO,DE,NICOLAS,ROMERO	0.005	MICHOACAN,PERIBAN
MICHOACAN,TIQUICHEO,DE,NICOLAS,ROMERO	0.005	JALISCO,MAZAMITLA
MICHOACAN,TIQUICHEO,DE,NICOLAS,ROMERO	0.005	GUERRERO,JUAN,R.,ESCUDERO
MICHOACAN,TIQUICHEO,DE,NICOLAS,ROMERO	0.005	MICHOACAN,NUEVO,URECHO
MICHOACAN,TIQUICHEO,DE,NICOLAS,ROMERO	0.005	TABASCO,BALANCAN
MICHOACAN,TIQUICHEO,DE,NICOLAS,ROMERO	0.005	VERACRUZ,MARTINEZ,DE,LA,TORRE
MICHOACAN,TIQUICHEO,DE,NICOLAS,ROMERO	0.005	DISTRITO,FEDERAL,LA,MAGDALENA,CONTRERAS
MICHOACAN,TIQUICHEO,DE,NICOLAS,ROMERO	0.005	MICHOACAN,ZACAPU
MICHOACAN,TIQUICHEO,DE,NICOLAS,ROMERO	0.010	OAXACA,HEROICA,CIUDAD,DE,EJUTLA,DE,CRESPO
MICHOACAN,TIQUICHEO,DE,NICOLAS,ROMERO	0.005	TABASCO,JALPA,DE,MENDEZ
MICHOACAN,TIQUICHEO,DE,NICOLAS,ROMERO	0.005	JALISCO,TEOCALTICHE
MICHOACAN,TIQUICHEO,DE,NICOLAS,ROMERO	0.005	MICHOACAN,PENJAMILLO
MICHOACAN,TIQUICHEO,DE,NICOLAS,ROMERO	0.005	CAMPECHE,ESCARCEGA
MICHOACAN,TIQUICHEO,DE,NICOLAS,ROMERO	0.005	VERACRUZ,MAGDALENA
GUERRERO,MARQUELIA	0.010	VERACRUZ,ALTOTONGA
HIDALGO,TEPEAPULCO	0.005	VERACRUZ,ALTOTONGA
VERACRUZ,ALTOTONGA	0.005	HIDALGO,ACAXOCHITLAN
VERACRUZ,ALTOTONGA	0.005	GUERRERO,PEDRO,ASCENCIO,ALQUISIRAS
