# Supplementary material for: Analysis of México’s Narco-War Network (2007–2011)
Source: PLoS One. 2015 May 18;10(5):e0126503. doi: 10.1371/journal.pone.0126503 (PMC4436224; doi:10.1371/journal.pone.0126503)
Supplement: S1 Compressed file — Each file contains all the correlations above certain threshold (indicated in the name of the file), during a particular month (also indicated in the name of the file). The file names have the value of θ followed by the number of the i th month, starting from January of 2007 until Sept. 2011. (ZIP) [file pone.0126503.s004.zip › Correlations_by_month/0.005__7.sif]

CHIHUAHUA,JUAREZ	0.191	SINALOA,CULIACAN
CHIHUAHUA,JUAREZ	0.010	CHIHUAHUA,CHIHUAHUA
CHIHUAHUA,JUAREZ	0.040	GUERRERO,ACAPULCO,DE,JUAREZ
CHIHUAHUA,JUAREZ	0.060	NUEVO,LEON,MONTERREY
CHIHUAHUA,JUAREZ	0.020	MICHOACAN,MORELIA
CHIHUAHUA,JUAREZ	0.030	SINALOA,AHOME
CHIHUAHUA,JUAREZ	0.040	MICHOACAN,URUAPAN
CHIHUAHUA,JUAREZ	0.040	SINALOA,SINALOA
CHIHUAHUA,JUAREZ	0.020	GUERRERO,CHILPANCINGO,DE,LOS,BRAVO
CHIHUAHUA,JUAREZ	0.010	TAMAULIPAS,NUEVO,LAREDO
CHIHUAHUA,JUAREZ	0.010	DURANGO,SANTIAGO,PAPASQUIARO
CHIHUAHUA,JUAREZ	0.060	DISTRITO,FEDERAL,IZTAPALAPA
CHIHUAHUA,JUAREZ	0.020	TAMAULIPAS,MATAMOROS
CHIHUAHUA,JUAREZ	0.030	SONORA,CAJEME
CHIHUAHUA,JUAREZ	0.010	CHIHUAHUA,DELICIAS
CHIHUAHUA,JUAREZ	0.010	MICHOACAN,LAZARO,CARDENAS
CHIHUAHUA,JUAREZ	0.010	CHIHUAHUA,GUADALUPE,Y,CALVO
CHIHUAHUA,JUAREZ	0.010	GUERRERO,COYUCA,DE,CATALAN
CHIHUAHUA,JUAREZ	0.040	GUERRERO,TECPAN,DE,GALEANA
CHIHUAHUA,JUAREZ	0.020	AGUASCALIENTES,AGUASCALIENTES
CHIHUAHUA,JUAREZ	0.020	GUERRERO,TAXCO,DE,ALARCON
CHIHUAHUA,JUAREZ	0.010	SINALOA,BADIRAGUATO
CHIHUAHUA,JUAREZ	0.030	BAJA,CALIFORNIA,PLAYAS,DE,ROSARITO
CHIHUAHUA,JUAREZ	0.010	QUINTANA,ROO,BENITO,JUAREZ
CHIHUAHUA,JUAREZ	0.010	GUERRERO,ZIHUATANEJO,DE,AZUETA
CHIHUAHUA,JUAREZ	0.030	MEXICO,NAUCALPAN,DE,JUAREZ
CHIHUAHUA,JUAREZ	0.020	DISTRITO,FEDERAL,VENUSTIANO,CARRANZA
CHIHUAHUA,JUAREZ	0.010	GUANAJUATO,LEON
CHIHUAHUA,JUAREZ	0.010	BAJA,CALIFORNIA,ENSENADA
CHIHUAHUA,JUAREZ	0.010	GUERRERO,ATOYAC,DE,ALVAREZ
CHIHUAHUA,JUAREZ	0.010	MEXICO,TLALNEPANTLA,DE,BAZ
CHIHUAHUA,JUAREZ	0.020	SINALOA,COSALA
CHIHUAHUA,JUAREZ	0.020	BAJA,CALIFORNIA,TECATE
CHIHUAHUA,JUAREZ	0.050	JALISCO,PUERTO,VALLARTA
CHIHUAHUA,JUAREZ	0.030	CHIAPAS,TAPACHULA
CHIHUAHUA,JUAREZ	0.010	SAN,LUIS,POTOSI,SAN,LUIS,POTOSI
CHIHUAHUA,JUAREZ	0.010	DISTRITO,FEDERAL,MIGUEL,HIDALGO
CHIHUAHUA,JUAREZ	0.010	SONORA,CANANEA
CHIHUAHUA,JUAREZ	0.010	HIDALGO,PACHUCA,DE,SOTO
CHIHUAHUA,JUAREZ	0.010	MICHOACAN,TANCITARO
CHIHUAHUA,JUAREZ	0.020	DURANGO,TAMAZULA
CHIHUAHUA,JUAREZ	0.010	MICHOACAN,LA,HUACANA
CHIHUAHUA,JUAREZ	0.010	SONORA,MAGDALENA
CHIHUAHUA,JUAREZ	0.020	CHIHUAHUA,GUACHOCHI
CHIHUAHUA,JUAREZ	0.020	MEXICO,IXTAPALUCA
CHIHUAHUA,JUAREZ	0.010	CHIAPAS,SUCHIATE
CHIHUAHUA,JUAREZ	0.020	VERACRUZ,PANUCO
CHIHUAHUA,JUAREZ	0.010	DISTRITO,FEDERAL,COYOACAN
CHIHUAHUA,JUAREZ	0.010	GUANAJUATO,PENJAMO
CHIHUAHUA,JUAREZ	0.010	MICHOACAN,COALCOMAN,DE,VAZQUEZ,PALLARES
CHIHUAHUA,JUAREZ	0.010	MEXICO,TEJUPILCO
CHIHUAHUA,JUAREZ	0.010	MORELOS,YAUTEPEC
CHIHUAHUA,JUAREZ	0.020	DISTRITO,FEDERAL,TLAHUAC
CHIHUAHUA,JUAREZ	0.010	DISTRITO,FEDERAL,AZCAPOTZALCO
CHIHUAHUA,JUAREZ	0.020	MEXICO,LUVIANOS
CHIHUAHUA,JUAREZ	0.010	DISTRITO,FEDERAL,CUAJIMALPA,DE,MORELOS
CHIHUAHUA,JUAREZ	0.020	GUANAJUATO,IRAPUATO
CHIHUAHUA,JUAREZ	0.030	MICHOACAN,ZIRACUARETIRO
CHIHUAHUA,JUAREZ	0.010	MICHOACAN,TANHUATO
CHIHUAHUA,JUAREZ	0.010	DISTRITO,FEDERAL,ALVARO,OBREGON
CHIHUAHUA,JUAREZ	0.010	DISTRITO,FEDERAL,BENITO,JUAREZ
CHIHUAHUA,JUAREZ	0.010	AGUASCALIENTES,JESUS,MARIA
CHIHUAHUA,JUAREZ	0.020	GUANAJUATO,VALLE,DE,SANTIAGO
CHIHUAHUA,JUAREZ	0.030	CHIAPAS,BENEMERITO,DE,LAS,AMERICAS
CHIHUAHUA,JUAREZ	0.010	MICHOACAN,LA,PIEDAD
CHIHUAHUA,JUAREZ	0.030	ZACATECAS,CHALCHIHUITES
CHIHUAHUA,JUAREZ	0.070	OAXACA,MATIAS,ROMERO,AVENDAÑO
CHIHUAHUA,JUAREZ	0.010	COAHUILA,PIEDRAS,NEGRAS
CHIHUAHUA,JUAREZ	0.010	JALISCO,JOCOTEPEC
CHIHUAHUA,JUAREZ	0.010	JALISCO,TOMATLAN
CHIHUAHUA,JUAREZ	0.040	GUERRERO,MOCHITLAN
CHIHUAHUA,JUAREZ	0.040	CHIAPAS,FRONTERA,HIDALGO
CHIHUAHUA,JUAREZ	0.010	MICHOACAN,PARACHO
CHIHUAHUA,JUAREZ	0.010	MICHOACAN,SALVADOR,ESCALANTE
CHIHUAHUA,JUAREZ	0.020	VERACRUZ,MINATITLAN
CHIHUAHUA,JUAREZ	0.010	MICHOACAN,TANGANCICUARO
CHIHUAHUA,JUAREZ	0.010	MICHOACAN,CHURUMUCO
CHIHUAHUA,JUAREZ	0.040	MICHOACAN,MADERO
CHIHUAHUA,JUAREZ	0.010	OAXACA,SANTA,MARIA,HUATULCO
CHIHUAHUA,JUAREZ	0.020	VERACRUZ,PUEBLO,VIEJO
CHIHUAHUA,JUAREZ	0.030	AGUASCALIENTES,PABELLON,DE,ARTEAGA
CHIHUAHUA,JUAREZ	0.020	DURANGO,OTAEZ
CHIHUAHUA,JUAREZ	0.020	GUERRERO,ATLIXTAC
CHIHUAHUA,JUAREZ	0.010	MEXICO,OTUMBA
CHIHUAHUA,JUAREZ	0.010	AGUASCALIENTES,SAN,FRANCISCO,DE,LOS,ROMO
CHIHUAHUA,JUAREZ	0.010	HIDALGO,EPAZOYUCAN
CHIHUAHUA,JUAREZ	0.010	MICHOACAN,JIQUILPAN
CHIHUAHUA,JUAREZ	0.020	VERACRUZ,CATEMACO
CHIHUAHUA,JUAREZ	0.020	VERACRUZ,COATEPEC
CHIHUAHUA,JUAREZ	0.010	HIDALGO,HUASCA,DE,OCAMPO
CHIHUAHUA,JUAREZ	0.010	MEXICO,AMATEPEC
CHIHUAHUA,JUAREZ	0.010	MEXICO,ATENCO
CHIHUAHUA,JUAREZ	0.010	NAYARIT,JALA
CHIHUAHUA,JUAREZ	0.030	YUCATAN,MUNA
CHIHUAHUA,JUAREZ	0.010	CHIAPAS,OCOSINGO
CHIHUAHUA,JUAREZ	0.010	CHIAPAS,OCOZOCOAUTLA,DE,ESPINOSA
CHIHUAHUA,JUAREZ	0.010	GUERRERO,OLINALA
CHIHUAHUA,JUAREZ	0.010	HIDALGO,TEZONTEPEC,DE,ALDAMA
CHIHUAHUA,JUAREZ	0.010	MICHOACAN,INDAPARAPEO
CHIHUAHUA,JUAREZ	0.010	MICHOACAN,LOS,REYES
CHIHUAHUA,JUAREZ	0.010	NAYARIT,LA,YESCA
SINALOA,CULIACAN	0.017	CHIHUAHUA,CHIHUAHUA
SINALOA,CULIACAN	0.070	GUERRERO,ACAPULCO,DE,JUAREZ
SINALOA,CULIACAN	0.104	NUEVO,LEON,MONTERREY
SINALOA,CULIACAN	0.035	MICHOACAN,MORELIA
SINALOA,CULIACAN	0.052	SINALOA,AHOME
SINALOA,CULIACAN	0.070	MICHOACAN,URUAPAN
SINALOA,CULIACAN	0.070	SINALOA,SINALOA
SINALOA,CULIACAN	0.035	GUERRERO,CHILPANCINGO,DE,LOS,BRAVO
SINALOA,CULIACAN	0.017	TAMAULIPAS,NUEVO,LAREDO
SINALOA,CULIACAN	0.017	DURANGO,SANTIAGO,PAPASQUIARO
SINALOA,CULIACAN	0.104	DISTRITO,FEDERAL,IZTAPALAPA
SINALOA,CULIACAN	0.035	TAMAULIPAS,MATAMOROS
SINALOA,CULIACAN	0.052	SONORA,CAJEME
SINALOA,CULIACAN	0.017	CHIHUAHUA,DELICIAS
SINALOA,CULIACAN	0.017	MICHOACAN,LAZARO,CARDENAS
SINALOA,CULIACAN	0.017	CHIHUAHUA,GUADALUPE,Y,CALVO
SINALOA,CULIACAN	0.017	GUERRERO,COYUCA,DE,CATALAN
SINALOA,CULIACAN	0.070	GUERRERO,TECPAN,DE,GALEANA
SINALOA,CULIACAN	0.035	AGUASCALIENTES,AGUASCALIENTES
SINALOA,CULIACAN	0.035	GUERRERO,TAXCO,DE,ALARCON
SINALOA,CULIACAN	0.017	SINALOA,BADIRAGUATO
SINALOA,CULIACAN	0.052	BAJA,CALIFORNIA,PLAYAS,DE,ROSARITO
SINALOA,CULIACAN	0.017	QUINTANA,ROO,BENITO,JUAREZ
SINALOA,CULIACAN	0.017	GUERRERO,ZIHUATANEJO,DE,AZUETA
SINALOA,CULIACAN	0.052	MEXICO,NAUCALPAN,DE,JUAREZ
SINALOA,CULIACAN	0.035	DISTRITO,FEDERAL,VENUSTIANO,CARRANZA
SINALOA,CULIACAN	0.017	GUANAJUATO,LEON
SINALOA,CULIACAN	0.017	BAJA,CALIFORNIA,ENSENADA
SINALOA,CULIACAN	0.017	GUERRERO,ATOYAC,DE,ALVAREZ
SINALOA,CULIACAN	0.017	MEXICO,TLALNEPANTLA,DE,BAZ
SINALOA,CULIACAN	0.035	SINALOA,COSALA
SINALOA,CULIACAN	0.035	BAJA,CALIFORNIA,TECATE
SINALOA,CULIACAN	0.087	JALISCO,PUERTO,VALLARTA
SINALOA,CULIACAN	0.052	CHIAPAS,TAPACHULA
SINALOA,CULIACAN	0.017	SAN,LUIS,POTOSI,SAN,LUIS,POTOSI
SINALOA,CULIACAN	0.017	DISTRITO,FEDERAL,MIGUEL,HIDALGO
SINALOA,CULIACAN	0.017	SONORA,CANANEA
SINALOA,CULIACAN	0.017	HIDALGO,PACHUCA,DE,SOTO
SINALOA,CULIACAN	0.017	MICHOACAN,TANCITARO
SINALOA,CULIACAN	0.035	DURANGO,TAMAZULA
SINALOA,CULIACAN	0.017	MICHOACAN,LA,HUACANA
SINALOA,CULIACAN	0.017	SONORA,MAGDALENA
SINALOA,CULIACAN	0.035	CHIHUAHUA,GUACHOCHI
SINALOA,CULIACAN	0.035	MEXICO,IXTAPALUCA
SINALOA,CULIACAN	0.017	CHIAPAS,SUCHIATE
SINALOA,CULIACAN	0.035	VERACRUZ,PANUCO
SINALOA,CULIACAN	0.017	DISTRITO,FEDERAL,COYOACAN
SINALOA,CULIACAN	0.017	GUANAJUATO,PENJAMO
SINALOA,CULIACAN	0.017	MICHOACAN,COALCOMAN,DE,VAZQUEZ,PALLARES
SINALOA,CULIACAN	0.017	MEXICO,TEJUPILCO
SINALOA,CULIACAN	0.017	MORELOS,YAUTEPEC
SINALOA,CULIACAN	0.035	DISTRITO,FEDERAL,TLAHUAC
SINALOA,CULIACAN	0.017	DISTRITO,FEDERAL,AZCAPOTZALCO
SINALOA,CULIACAN	0.035	MEXICO,LUVIANOS
SINALOA,CULIACAN	0.017	DISTRITO,FEDERAL,CUAJIMALPA,DE,MORELOS
SINALOA,CULIACAN	0.035	GUANAJUATO,IRAPUATO
SINALOA,CULIACAN	0.052	MICHOACAN,ZIRACUARETIRO
SINALOA,CULIACAN	0.017	MICHOACAN,TANHUATO
SINALOA,CULIACAN	0.017	DISTRITO,FEDERAL,ALVARO,OBREGON
SINALOA,CULIACAN	0.017	DISTRITO,FEDERAL,BENITO,JUAREZ
SINALOA,CULIACAN	0.017	AGUASCALIENTES,JESUS,MARIA
SINALOA,CULIACAN	0.035	GUANAJUATO,VALLE,DE,SANTIAGO
SINALOA,CULIACAN	0.052	CHIAPAS,BENEMERITO,DE,LAS,AMERICAS
SINALOA,CULIACAN	0.017	MICHOACAN,LA,PIEDAD
SINALOA,CULIACAN	0.052	ZACATECAS,CHALCHIHUITES
SINALOA,CULIACAN	0.122	OAXACA,MATIAS,ROMERO,AVENDAÑO
SINALOA,CULIACAN	0.017	COAHUILA,PIEDRAS,NEGRAS
SINALOA,CULIACAN	0.017	JALISCO,JOCOTEPEC
SINALOA,CULIACAN	0.017	JALISCO,TOMATLAN
SINALOA,CULIACAN	0.070	GUERRERO,MOCHITLAN
SINALOA,CULIACAN	0.070	CHIAPAS,FRONTERA,HIDALGO
SINALOA,CULIACAN	0.017	MICHOACAN,PARACHO
SINALOA,CULIACAN	0.017	MICHOACAN,SALVADOR,ESCALANTE
SINALOA,CULIACAN	0.035	VERACRUZ,MINATITLAN
SINALOA,CULIACAN	0.017	MICHOACAN,TANGANCICUARO
SINALOA,CULIACAN	0.017	MICHOACAN,CHURUMUCO
SINALOA,CULIACAN	0.070	MICHOACAN,MADERO
SINALOA,CULIACAN	0.017	OAXACA,SANTA,MARIA,HUATULCO
SINALOA,CULIACAN	0.035	VERACRUZ,PUEBLO,VIEJO
SINALOA,CULIACAN	0.052	AGUASCALIENTES,PABELLON,DE,ARTEAGA
SINALOA,CULIACAN	0.035	DURANGO,OTAEZ
SINALOA,CULIACAN	0.035	GUERRERO,ATLIXTAC
SINALOA,CULIACAN	0.017	MEXICO,OTUMBA
SINALOA,CULIACAN	0.017	AGUASCALIENTES,SAN,FRANCISCO,DE,LOS,ROMO
SINALOA,CULIACAN	0.017	HIDALGO,EPAZOYUCAN
SINALOA,CULIACAN	0.017	MICHOACAN,JIQUILPAN
SINALOA,CULIACAN	0.035	VERACRUZ,CATEMACO
SINALOA,CULIACAN	0.035	VERACRUZ,COATEPEC
SINALOA,CULIACAN	0.017	HIDALGO,HUASCA,DE,OCAMPO
SINALOA,CULIACAN	0.017	MEXICO,AMATEPEC
SINALOA,CULIACAN	0.017	MEXICO,ATENCO
SINALOA,CULIACAN	0.017	NAYARIT,JALA
SINALOA,CULIACAN	0.052	YUCATAN,MUNA
SINALOA,CULIACAN	0.017	CHIAPAS,OCOSINGO
SINALOA,CULIACAN	0.017	CHIAPAS,OCOZOCOAUTLA,DE,ESPINOSA
SINALOA,CULIACAN	0.017	GUERRERO,OLINALA
SINALOA,CULIACAN	0.017	HIDALGO,TEZONTEPEC,DE,ALDAMA
SINALOA,CULIACAN	0.017	MICHOACAN,INDAPARAPEO
SINALOA,CULIACAN	0.017	MICHOACAN,LOS,REYES
SINALOA,CULIACAN	0.017	NAYARIT,LA,YESCA
CHIHUAHUA,CHIHUAHUA	0.005	NUEVO,LEON,MONTERREY
CHIHUAHUA,CHIHUAHUA	0.005	DISTRITO,FEDERAL,IZTAPALAPA
CHIHUAHUA,CHIHUAHUA	0.006	OAXACA,MATIAS,ROMERO,AVENDAÑO
GUERRERO,ACAPULCO,DE,JUAREZ	0.022	NUEVO,LEON,MONTERREY
GUERRERO,ACAPULCO,DE,JUAREZ	0.007	MICHOACAN,MORELIA
GUERRERO,ACAPULCO,DE,JUAREZ	0.011	SINALOA,AHOME
GUERRERO,ACAPULCO,DE,JUAREZ	0.015	MICHOACAN,URUAPAN
GUERRERO,ACAPULCO,DE,JUAREZ	0.015	SINALOA,SINALOA
GUERRERO,ACAPULCO,DE,JUAREZ	0.007	GUERRERO,CHILPANCINGO,DE,LOS,BRAVO
GUERRERO,ACAPULCO,DE,JUAREZ	0.022	DISTRITO,FEDERAL,IZTAPALAPA
GUERRERO,ACAPULCO,DE,JUAREZ	0.007	TAMAULIPAS,MATAMOROS
GUERRERO,ACAPULCO,DE,JUAREZ	0.011	SONORA,CAJEME
GUERRERO,ACAPULCO,DE,JUAREZ	0.015	GUERRERO,TECPAN,DE,GALEANA
GUERRERO,ACAPULCO,DE,JUAREZ	0.007	AGUASCALIENTES,AGUASCALIENTES
GUERRERO,ACAPULCO,DE,JUAREZ	0.007	GUERRERO,TAXCO,DE,ALARCON
GUERRERO,ACAPULCO,DE,JUAREZ	0.011	BAJA,CALIFORNIA,PLAYAS,DE,ROSARITO
GUERRERO,ACAPULCO,DE,JUAREZ	0.011	MEXICO,NAUCALPAN,DE,JUAREZ
GUERRERO,ACAPULCO,DE,JUAREZ	0.007	DISTRITO,FEDERAL,VENUSTIANO,CARRANZA
GUERRERO,ACAPULCO,DE,JUAREZ	0.007	SINALOA,COSALA
GUERRERO,ACAPULCO,DE,JUAREZ	0.007	BAJA,CALIFORNIA,TECATE
GUERRERO,ACAPULCO,DE,JUAREZ	0.018	JALISCO,PUERTO,VALLARTA
GUERRERO,ACAPULCO,DE,JUAREZ	0.011	CHIAPAS,TAPACHULA
GUERRERO,ACAPULCO,DE,JUAREZ	0.007	DURANGO,TAMAZULA
GUERRERO,ACAPULCO,DE,JUAREZ	0.007	CHIHUAHUA,GUACHOCHI
GUERRERO,ACAPULCO,DE,JUAREZ	0.007	MEXICO,IXTAPALUCA
GUERRERO,ACAPULCO,DE,JUAREZ	0.007	VERACRUZ,PANUCO
GUERRERO,ACAPULCO,DE,JUAREZ	0.007	DISTRITO,FEDERAL,TLAHUAC
GUERRERO,ACAPULCO,DE,JUAREZ	0.007	MEXICO,LUVIANOS
GUERRERO,ACAPULCO,DE,JUAREZ	0.007	GUANAJUATO,IRAPUATO
GUERRERO,ACAPULCO,DE,JUAREZ	0.011	MICHOACAN,ZIRACUARETIRO
GUERRERO,ACAPULCO,DE,JUAREZ	0.007	GUANAJUATO,VALLE,DE,SANTIAGO
GUERRERO,ACAPULCO,DE,JUAREZ	0.011	CHIAPAS,BENEMERITO,DE,LAS,AMERICAS
GUERRERO,ACAPULCO,DE,JUAREZ	0.011	ZACATECAS,CHALCHIHUITES
GUERRERO,ACAPULCO,DE,JUAREZ	0.026	OAXACA,MATIAS,ROMERO,AVENDAÑO
GUERRERO,ACAPULCO,DE,JUAREZ	0.015	GUERRERO,MOCHITLAN
GUERRERO,ACAPULCO,DE,JUAREZ	0.015	CHIAPAS,FRONTERA,HIDALGO
GUERRERO,ACAPULCO,DE,JUAREZ	0.007	VERACRUZ,MINATITLAN
GUERRERO,ACAPULCO,DE,JUAREZ	0.015	MICHOACAN,MADERO
GUERRERO,ACAPULCO,DE,JUAREZ	0.007	VERACRUZ,PUEBLO,VIEJO
GUERRERO,ACAPULCO,DE,JUAREZ	0.011	AGUASCALIENTES,PABELLON,DE,ARTEAGA
GUERRERO,ACAPULCO,DE,JUAREZ	0.007	DURANGO,OTAEZ
GUERRERO,ACAPULCO,DE,JUAREZ	0.007	GUERRERO,ATLIXTAC
GUERRERO,ACAPULCO,DE,JUAREZ	0.007	VERACRUZ,CATEMACO
GUERRERO,ACAPULCO,DE,JUAREZ	0.007	VERACRUZ,COATEPEC
GUERRERO,ACAPULCO,DE,JUAREZ	0.011	YUCATAN,MUNA
DURANGO,DURANGO	0.011	SINALOA,NAVOLATO
DURANGO,DURANGO	0.015	MICHOACAN,APATZINGAN
DURANGO,DURANGO	0.007	JALISCO,GUADALAJARA
DURANGO,DURANGO	0.007	SONORA,HERMOSILLO
DURANGO,DURANGO	0.007	DISTRITO,FEDERAL,CUAUHTEMOC
DURANGO,DURANGO	0.007	GUERRERO,AYUTLA,DE,LOS,LIBRES
DURANGO,DURANGO	0.007	MICHOACAN,HUETAMO
DURANGO,DURANGO	0.007	GUERRERO,OMETEPEC
DURANGO,DURANGO	0.011	OAXACA,OAXACA,DE,JUAREZ
DURANGO,DURANGO	0.011	CHIHUAHUA,MORELOS
DURANGO,DURANGO	0.011	MICHOACAN,TIQUICHEO,DE,NICOLAS,ROMERO
DURANGO,DURANGO	0.007	OAXACA,HEROICA,CIUDAD,DE,EJUTLA,DE,CRESPO
SINALOA,NAVOLATO	0.011	MICHOACAN,APATZINGAN
SINALOA,NAVOLATO	0.005	JALISCO,GUADALAJARA
SINALOA,NAVOLATO	0.005	SONORA,HERMOSILLO
SINALOA,NAVOLATO	0.005	DISTRITO,FEDERAL,CUAUHTEMOC
SINALOA,NAVOLATO	0.005	GUERRERO,AYUTLA,DE,LOS,LIBRES
SINALOA,NAVOLATO	0.005	MICHOACAN,HUETAMO
SINALOA,NAVOLATO	0.005	GUERRERO,OMETEPEC
SINALOA,NAVOLATO	0.008	OAXACA,OAXACA,DE,JUAREZ
SINALOA,NAVOLATO	0.008	CHIHUAHUA,MORELOS
SINALOA,NAVOLATO	0.008	MICHOACAN,TIQUICHEO,DE,NICOLAS,ROMERO
SINALOA,NAVOLATO	0.005	OAXACA,HEROICA,CIUDAD,DE,EJUTLA,DE,CRESPO
NUEVO,LEON,MONTERREY	0.011	MICHOACAN,MORELIA
NUEVO,LEON,MONTERREY	0.016	SINALOA,AHOME
NUEVO,LEON,MONTERREY	0.022	MICHOACAN,URUAPAN
NUEVO,LEON,MONTERREY	0.022	SINALOA,SINALOA
NUEVO,LEON,MONTERREY	0.011	GUERRERO,CHILPANCINGO,DE,LOS,BRAVO
NUEVO,LEON,MONTERREY	0.005	TAMAULIPAS,NUEVO,LAREDO
NUEVO,LEON,MONTERREY	0.005	DURANGO,SANTIAGO,PAPASQUIARO
NUEVO,LEON,MONTERREY	0.033	DISTRITO,FEDERAL,IZTAPALAPA
NUEVO,LEON,MONTERREY	0.011	TAMAULIPAS,MATAMOROS
NUEVO,LEON,MONTERREY	0.016	SONORA,CAJEME
NUEVO,LEON,MONTERREY	0.005	CHIHUAHUA,DELICIAS
NUEVO,LEON,MONTERREY	0.005	MICHOACAN,LAZARO,CARDENAS
NUEVO,LEON,MONTERREY	0.005	CHIHUAHUA,GUADALUPE,Y,CALVO
NUEVO,LEON,MONTERREY	0.005	GUERRERO,COYUCA,DE,CATALAN
NUEVO,LEON,MONTERREY	0.022	GUERRERO,TECPAN,DE,GALEANA
NUEVO,LEON,MONTERREY	0.011	AGUASCALIENTES,AGUASCALIENTES
NUEVO,LEON,MONTERREY	0.011	GUERRERO,TAXCO,DE,ALARCON
NUEVO,LEON,MONTERREY	0.005	SINALOA,BADIRAGUATO
NUEVO,LEON,MONTERREY	0.016	BAJA,CALIFORNIA,PLAYAS,DE,ROSARITO
NUEVO,LEON,MONTERREY	0.005	QUINTANA,ROO,BENITO,JUAREZ
NUEVO,LEON,MONTERREY	0.005	GUERRERO,ZIHUATANEJO,DE,AZUETA
NUEVO,LEON,MONTERREY	0.016	MEXICO,NAUCALPAN,DE,JUAREZ
NUEVO,LEON,MONTERREY	0.011	DISTRITO,FEDERAL,VENUSTIANO,CARRANZA
NUEVO,LEON,MONTERREY	0.005	GUANAJUATO,LEON
NUEVO,LEON,MONTERREY	0.005	BAJA,CALIFORNIA,ENSENADA
NUEVO,LEON,MONTERREY	0.005	GUERRERO,ATOYAC,DE,ALVAREZ
NUEVO,LEON,MONTERREY	0.005	MEXICO,TLALNEPANTLA,DE,BAZ
NUEVO,LEON,MONTERREY	0.011	SINALOA,COSALA
NUEVO,LEON,MONTERREY	0.011	BAJA,CALIFORNIA,TECATE
NUEVO,LEON,MONTERREY	0.027	JALISCO,PUERTO,VALLARTA
NUEVO,LEON,MONTERREY	0.016	CHIAPAS,TAPACHULA
NUEVO,LEON,MONTERREY	0.005	SAN,LUIS,POTOSI,SAN,LUIS,POTOSI
NUEVO,LEON,MONTERREY	0.005	DISTRITO,FEDERAL,MIGUEL,HIDALGO
NUEVO,LEON,MONTERREY	0.005	SONORA,CANANEA
NUEVO,LEON,MONTERREY	0.005	HIDALGO,PACHUCA,DE,SOTO
NUEVO,LEON,MONTERREY	0.005	MICHOACAN,TANCITARO
NUEVO,LEON,MONTERREY	0.011	DURANGO,TAMAZULA
NUEVO,LEON,MONTERREY	0.005	MICHOACAN,LA,HUACANA
NUEVO,LEON,MONTERREY	0.005	SONORA,MAGDALENA
NUEVO,LEON,MONTERREY	0.011	CHIHUAHUA,GUACHOCHI
NUEVO,LEON,MONTERREY	0.011	MEXICO,IXTAPALUCA
NUEVO,LEON,MONTERREY	0.005	CHIAPAS,SUCHIATE
NUEVO,LEON,MONTERREY	0.011	VERACRUZ,PANUCO
NUEVO,LEON,MONTERREY	0.005	DISTRITO,FEDERAL,COYOACAN
NUEVO,LEON,MONTERREY	0.005	GUANAJUATO,PENJAMO
NUEVO,LEON,MONTERREY	0.005	MICHOACAN,COALCOMAN,DE,VAZQUEZ,PALLARES
NUEVO,LEON,MONTERREY	0.005	MEXICO,TEJUPILCO
NUEVO,LEON,MONTERREY	0.005	MORELOS,YAUTEPEC
NUEVO,LEON,MONTERREY	0.011	DISTRITO,FEDERAL,TLAHUAC
NUEVO,LEON,MONTERREY	0.005	DISTRITO,FEDERAL,AZCAPOTZALCO
NUEVO,LEON,MONTERREY	0.011	MEXICO,LUVIANOS
NUEVO,LEON,MONTERREY	0.005	DISTRITO,FEDERAL,CUAJIMALPA,DE,MORELOS
NUEVO,LEON,MONTERREY	0.011	GUANAJUATO,IRAPUATO
NUEVO,LEON,MONTERREY	0.016	MICHOACAN,ZIRACUARETIRO
NUEVO,LEON,MONTERREY	0.005	MICHOACAN,TANHUATO
NUEVO,LEON,MONTERREY	0.005	DISTRITO,FEDERAL,ALVARO,OBREGON
NUEVO,LEON,MONTERREY	0.005	DISTRITO,FEDERAL,BENITO,JUAREZ
NUEVO,LEON,MONTERREY	0.005	AGUASCALIENTES,JESUS,MARIA
NUEVO,LEON,MONTERREY	0.011	GUANAJUATO,VALLE,DE,SANTIAGO
NUEVO,LEON,MONTERREY	0.016	CHIAPAS,BENEMERITO,DE,LAS,AMERICAS
NUEVO,LEON,MONTERREY	0.005	MICHOACAN,LA,PIEDAD
NUEVO,LEON,MONTERREY	0.016	ZACATECAS,CHALCHIHUITES
NUEVO,LEON,MONTERREY	0.038	OAXACA,MATIAS,ROMERO,AVENDAÑO
NUEVO,LEON,MONTERREY	0.005	COAHUILA,PIEDRAS,NEGRAS
NUEVO,LEON,MONTERREY	0.005	JALISCO,JOCOTEPEC
NUEVO,LEON,MONTERREY	0.005	JALISCO,TOMATLAN
NUEVO,LEON,MONTERREY	0.022	GUERRERO,MOCHITLAN
NUEVO,LEON,MONTERREY	0.022	CHIAPAS,FRONTERA,HIDALGO
NUEVO,LEON,MONTERREY	0.005	MICHOACAN,PARACHO
NUEVO,LEON,MONTERREY	0.005	MICHOACAN,SALVADOR,ESCALANTE
NUEVO,LEON,MONTERREY	0.011	VERACRUZ,MINATITLAN
NUEVO,LEON,MONTERREY	0.005	MICHOACAN,TANGANCICUARO
NUEVO,LEON,MONTERREY	0.005	MICHOACAN,CHURUMUCO
NUEVO,LEON,MONTERREY	0.022	MICHOACAN,MADERO
NUEVO,LEON,MONTERREY	0.005	OAXACA,SANTA,MARIA,HUATULCO
NUEVO,LEON,MONTERREY	0.011	VERACRUZ,PUEBLO,VIEJO
NUEVO,LEON,MONTERREY	0.016	AGUASCALIENTES,PABELLON,DE,ARTEAGA
NUEVO,LEON,MONTERREY	0.011	DURANGO,OTAEZ
NUEVO,LEON,MONTERREY	0.011	GUERRERO,ATLIXTAC
NUEVO,LEON,MONTERREY	0.005	MEXICO,OTUMBA
NUEVO,LEON,MONTERREY	0.005	AGUASCALIENTES,SAN,FRANCISCO,DE,LOS,ROMO
NUEVO,LEON,MONTERREY	0.005	HIDALGO,EPAZOYUCAN
NUEVO,LEON,MONTERREY	0.005	MICHOACAN,JIQUILPAN
NUEVO,LEON,MONTERREY	0.011	VERACRUZ,CATEMACO
NUEVO,LEON,MONTERREY	0.011	VERACRUZ,COATEPEC
NUEVO,LEON,MONTERREY	0.005	HIDALGO,HUASCA,DE,OCAMPO
NUEVO,LEON,MONTERREY	0.005	MEXICO,AMATEPEC
NUEVO,LEON,MONTERREY	0.005	MEXICO,ATENCO
NUEVO,LEON,MONTERREY	0.005	NAYARIT,JALA
NUEVO,LEON,MONTERREY	0.016	YUCATAN,MUNA
NUEVO,LEON,MONTERREY	0.005	CHIAPAS,OCOSINGO
NUEVO,LEON,MONTERREY	0.005	CHIAPAS,OCOZOCOAUTLA,DE,ESPINOSA
NUEVO,LEON,MONTERREY	0.005	GUERRERO,OLINALA
NUEVO,LEON,MONTERREY	0.005	HIDALGO,TEZONTEPEC,DE,ALDAMA
NUEVO,LEON,MONTERREY	0.005	MICHOACAN,INDAPARAPEO
NUEVO,LEON,MONTERREY	0.005	MICHOACAN,LOS,REYES
NUEVO,LEON,MONTERREY	0.005	NAYARIT,LA,YESCA
MICHOACAN,MORELIA	0.005	SINALOA,AHOME
MICHOACAN,MORELIA	0.007	MICHOACAN,URUAPAN
MICHOACAN,MORELIA	0.007	SINALOA,SINALOA
MICHOACAN,MORELIA	0.011	DISTRITO,FEDERAL,IZTAPALAPA
MICHOACAN,MORELIA	0.005	SONORA,CAJEME
MICHOACAN,MORELIA	0.007	GUERRERO,TECPAN,DE,GALEANA
MICHOACAN,MORELIA	0.005	BAJA,CALIFORNIA,PLAYAS,DE,ROSARITO
MICHOACAN,MORELIA	0.005	MEXICO,NAUCALPAN,DE,JUAREZ
MICHOACAN,MORELIA	0.009	JALISCO,PUERTO,VALLARTA
MICHOACAN,MORELIA	0.005	CHIAPAS,TAPACHULA
MICHOACAN,MORELIA	0.005	MICHOACAN,ZIRACUARETIRO
MICHOACAN,MORELIA	0.005	CHIAPAS,BENEMERITO,DE,LAS,AMERICAS
MICHOACAN,MORELIA	0.005	ZACATECAS,CHALCHIHUITES
MICHOACAN,MORELIA	0.013	OAXACA,MATIAS,ROMERO,AVENDAÑO
MICHOACAN,MORELIA	0.007	GUERRERO,MOCHITLAN
MICHOACAN,MORELIA	0.007	CHIAPAS,FRONTERA,HIDALGO
MICHOACAN,MORELIA	0.007	MICHOACAN,MADERO
MICHOACAN,MORELIA	0.005	AGUASCALIENTES,PABELLON,DE,ARTEAGA
MICHOACAN,MORELIA	0.005	YUCATAN,MUNA
SINALOA,AHOME	0.011	MICHOACAN,URUAPAN
SINALOA,AHOME	0.011	SINALOA,SINALOA
SINALOA,AHOME	0.005	GUERRERO,CHILPANCINGO,DE,LOS,BRAVO
SINALOA,AHOME	0.016	DISTRITO,FEDERAL,IZTAPALAPA
SINALOA,AHOME	0.005	TAMAULIPAS,MATAMOROS
SINALOA,AHOME	0.008	SONORA,CAJEME
SINALOA,AHOME	0.011	GUERRERO,TECPAN,DE,GALEANA
SINALOA,AHOME	0.005	AGUASCALIENTES,AGUASCALIENTES
SINALOA,AHOME	0.005	GUERRERO,TAXCO,DE,ALARCON
SINALOA,AHOME	0.008	BAJA,CALIFORNIA,PLAYAS,DE,ROSARITO
SINALOA,AHOME	0.008	MEXICO,NAUCALPAN,DE,JUAREZ
SINALOA,AHOME	0.005	DISTRITO,FEDERAL,VENUSTIANO,CARRANZA
SINALOA,AHOME	0.005	SINALOA,COSALA
SINALOA,AHOME	0.005	BAJA,CALIFORNIA,TECATE
SINALOA,AHOME	0.014	JALISCO,PUERTO,VALLARTA
SINALOA,AHOME	0.008	CHIAPAS,TAPACHULA
SINALOA,AHOME	0.005	DURANGO,TAMAZULA
SINALOA,AHOME	0.005	CHIHUAHUA,GUACHOCHI
SINALOA,AHOME	0.005	MEXICO,IXTAPALUCA
SINALOA,AHOME	0.005	VERACRUZ,PANUCO
SINALOA,AHOME	0.005	DISTRITO,FEDERAL,TLAHUAC
SINALOA,AHOME	0.005	MEXICO,LUVIANOS
SINALOA,AHOME	0.005	GUANAJUATO,IRAPUATO
SINALOA,AHOME	0.008	MICHOACAN,ZIRACUARETIRO
SINALOA,AHOME	0.005	GUANAJUATO,VALLE,DE,SANTIAGO
SINALOA,AHOME	0.008	CHIAPAS,BENEMERITO,DE,LAS,AMERICAS
SINALOA,AHOME	0.008	ZACATECAS,CHALCHIHUITES
SINALOA,AHOME	0.019	OAXACA,MATIAS,ROMERO,AVENDAÑO
SINALOA,AHOME	0.011	GUERRERO,MOCHITLAN
SINALOA,AHOME	0.011	CHIAPAS,FRONTERA,HIDALGO
SINALOA,AHOME	0.005	VERACRUZ,MINATITLAN
SINALOA,AHOME	0.011	MICHOACAN,MADERO
SINALOA,AHOME	0.005	VERACRUZ,PUEBLO,VIEJO
SINALOA,AHOME	0.008	AGUASCALIENTES,PABELLON,DE,ARTEAGA
SINALOA,AHOME	0.005	DURANGO,OTAEZ
SINALOA,AHOME	0.005	GUERRERO,ATLIXTAC
SINALOA,AHOME	0.005	VERACRUZ,CATEMACO
SINALOA,AHOME	0.005	VERACRUZ,COATEPEC
SINALOA,AHOME	0.008	YUCATAN,MUNA
MICHOACAN,URUAPAN	0.015	SINALOA,SINALOA
MICHOACAN,URUAPAN	0.007	GUERRERO,CHILPANCINGO,DE,LOS,BRAVO
MICHOACAN,URUAPAN	0.022	DISTRITO,FEDERAL,IZTAPALAPA
MICHOACAN,URUAPAN	0.007	TAMAULIPAS,MATAMOROS
MICHOACAN,URUAPAN	0.011	SONORA,CAJEME
MICHOACAN,URUAPAN	0.015	GUERRERO,TECPAN,DE,GALEANA
MICHOACAN,URUAPAN	0.007	AGUASCALIENTES,AGUASCALIENTES
MICHOACAN,URUAPAN	0.007	GUERRERO,TAXCO,DE,ALARCON
MICHOACAN,URUAPAN	0.011	BAJA,CALIFORNIA,PLAYAS,DE,ROSARITO
MICHOACAN,URUAPAN	0.011	MEXICO,NAUCALPAN,DE,JUAREZ
MICHOACAN,URUAPAN	0.007	DISTRITO,FEDERAL,VENUSTIANO,CARRANZA
MICHOACAN,URUAPAN	0.007	SINALOA,COSALA
MICHOACAN,URUAPAN	0.007	BAJA,CALIFORNIA,TECATE
MICHOACAN,URUAPAN	0.018	JALISCO,PUERTO,VALLARTA
MICHOACAN,URUAPAN	0.011	CHIAPAS,TAPACHULA
MICHOACAN,URUAPAN	0.007	DURANGO,TAMAZULA
MICHOACAN,URUAPAN	0.007	CHIHUAHUA,GUACHOCHI
MICHOACAN,URUAPAN	0.007	MEXICO,IXTAPALUCA
MICHOACAN,URUAPAN	0.007	VERACRUZ,PANUCO
MICHOACAN,URUAPAN	0.007	DISTRITO,FEDERAL,TLAHUAC
MICHOACAN,URUAPAN	0.007	MEXICO,LUVIANOS
MICHOACAN,URUAPAN	0.007	GUANAJUATO,IRAPUATO
MICHOACAN,URUAPAN	0.011	MICHOACAN,ZIRACUARETIRO
MICHOACAN,URUAPAN	0.007	GUANAJUATO,VALLE,DE,SANTIAGO
MICHOACAN,URUAPAN	0.011	CHIAPAS,BENEMERITO,DE,LAS,AMERICAS
MICHOACAN,URUAPAN	0.011	ZACATECAS,CHALCHIHUITES
MICHOACAN,URUAPAN	0.026	OAXACA,MATIAS,ROMERO,AVENDAÑO
MICHOACAN,URUAPAN	0.015	GUERRERO,MOCHITLAN
MICHOACAN,URUAPAN	0.015	CHIAPAS,FRONTERA,HIDALGO
MICHOACAN,URUAPAN	0.007	VERACRUZ,MINATITLAN
MICHOACAN,URUAPAN	0.015	MICHOACAN,MADERO
MICHOACAN,URUAPAN	0.007	VERACRUZ,PUEBLO,VIEJO
MICHOACAN,URUAPAN	0.011	AGUASCALIENTES,PABELLON,DE,ARTEAGA
MICHOACAN,URUAPAN	0.007	DURANGO,OTAEZ
MICHOACAN,URUAPAN	0.007	GUERRERO,ATLIXTAC
MICHOACAN,URUAPAN	0.007	VERACRUZ,CATEMACO
MICHOACAN,URUAPAN	0.007	VERACRUZ,COATEPEC
MICHOACAN,URUAPAN	0.011	YUCATAN,MUNA
SINALOA,SINALOA	0.007	GUERRERO,CHILPANCINGO,DE,LOS,BRAVO
SINALOA,SINALOA	0.022	DISTRITO,FEDERAL,IZTAPALAPA
SINALOA,SINALOA	0.007	TAMAULIPAS,MATAMOROS
SINALOA,SINALOA	0.011	SONORA,CAJEME
SINALOA,SINALOA	0.015	GUERRERO,TECPAN,DE,GALEANA
SINALOA,SINALOA	0.007	AGUASCALIENTES,AGUASCALIENTES
SINALOA,SINALOA	0.007	GUERRERO,TAXCO,DE,ALARCON
SINALOA,SINALOA	0.011	BAJA,CALIFORNIA,PLAYAS,DE,ROSARITO
SINALOA,SINALOA	0.011	MEXICO,NAUCALPAN,DE,JUAREZ
SINALOA,SINALOA	0.007	DISTRITO,FEDERAL,VENUSTIANO,CARRANZA
SINALOA,SINALOA	0.007	SINALOA,COSALA
SINALOA,SINALOA	0.007	BAJA,CALIFORNIA,TECATE
SINALOA,SINALOA	0.018	JALISCO,PUERTO,VALLARTA
SINALOA,SINALOA	0.011	CHIAPAS,TAPACHULA
SINALOA,SINALOA	0.007	DURANGO,TAMAZULA
SINALOA,SINALOA	0.007	CHIHUAHUA,GUACHOCHI
SINALOA,SINALOA	0.007	MEXICO,IXTAPALUCA
SINALOA,SINALOA	0.007	VERACRUZ,PANUCO
SINALOA,SINALOA	0.007	DISTRITO,FEDERAL,TLAHUAC
SINALOA,SINALOA	0.007	MEXICO,LUVIANOS
SINALOA,SINALOA	0.007	GUANAJUATO,IRAPUATO
SINALOA,SINALOA	0.011	MICHOACAN,ZIRACUARETIRO
SINALOA,SINALOA	0.007	GUANAJUATO,VALLE,DE,SANTIAGO
SINALOA,SINALOA	0.011	CHIAPAS,BENEMERITO,DE,LAS,AMERICAS
SINALOA,SINALOA	0.011	ZACATECAS,CHALCHIHUITES
SINALOA,SINALOA	0.026	OAXACA,MATIAS,ROMERO,AVENDAÑO
SINALOA,SINALOA	0.015	GUERRERO,MOCHITLAN
SINALOA,SINALOA	0.015	CHIAPAS,FRONTERA,HIDALGO
SINALOA,SINALOA	0.007	VERACRUZ,MINATITLAN
SINALOA,SINALOA	0.015	MICHOACAN,MADERO
SINALOA,SINALOA	0.007	VERACRUZ,PUEBLO,VIEJO
SINALOA,SINALOA	0.011	AGUASCALIENTES,PABELLON,DE,ARTEAGA
SINALOA,SINALOA	0.007	DURANGO,OTAEZ
SINALOA,SINALOA	0.007	GUERRERO,ATLIXTAC
SINALOA,SINALOA	0.007	VERACRUZ,CATEMACO
SINALOA,SINALOA	0.007	VERACRUZ,COATEPEC
SINALOA,SINALOA	0.011	YUCATAN,MUNA
GUERRERO,CHILPANCINGO,DE,LOS,BRAVO	0.011	DISTRITO,FEDERAL,IZTAPALAPA
GUERRERO,CHILPANCINGO,DE,LOS,BRAVO	0.005	SONORA,CAJEME
GUERRERO,CHILPANCINGO,DE,LOS,BRAVO	0.007	GUERRERO,TECPAN,DE,GALEANA
GUERRERO,CHILPANCINGO,DE,LOS,BRAVO	0.005	BAJA,CALIFORNIA,PLAYAS,DE,ROSARITO
GUERRERO,CHILPANCINGO,DE,LOS,BRAVO	0.005	MEXICO,NAUCALPAN,DE,JUAREZ
GUERRERO,CHILPANCINGO,DE,LOS,BRAVO	0.009	JALISCO,PUERTO,VALLARTA
GUERRERO,CHILPANCINGO,DE,LOS,BRAVO	0.005	CHIAPAS,TAPACHULA
GUERRERO,CHILPANCINGO,DE,LOS,BRAVO	0.005	MICHOACAN,ZIRACUARETIRO
GUERRERO,CHILPANCINGO,DE,LOS,BRAVO	0.005	CHIAPAS,BENEMERITO,DE,LAS,AMERICAS
GUERRERO,CHILPANCINGO,DE,LOS,BRAVO	0.005	ZACATECAS,CHALCHIHUITES
GUERRERO,CHILPANCINGO,DE,LOS,BRAVO	0.013	OAXACA,MATIAS,ROMERO,AVENDAÑO
GUERRERO,CHILPANCINGO,DE,LOS,BRAVO	0.007	GUERRERO,MOCHITLAN
GUERRERO,CHILPANCINGO,DE,LOS,BRAVO	0.007	CHIAPAS,FRONTERA,HIDALGO
GUERRERO,CHILPANCINGO,DE,LOS,BRAVO	0.007	MICHOACAN,MADERO
GUERRERO,CHILPANCINGO,DE,LOS,BRAVO	0.005	AGUASCALIENTES,PABELLON,DE,ARTEAGA
GUERRERO,CHILPANCINGO,DE,LOS,BRAVO	0.005	YUCATAN,MUNA
TAMAULIPAS,NUEVO,LAREDO	0.005	DISTRITO,FEDERAL,IZTAPALAPA
TAMAULIPAS,NUEVO,LAREDO	0.006	OAXACA,MATIAS,ROMERO,AVENDAÑO
MICHOACAN,APATZINGAN	0.007	JALISCO,GUADALAJARA
MICHOACAN,APATZINGAN	0.007	SONORA,HERMOSILLO
MICHOACAN,APATZINGAN	0.007	DISTRITO,FEDERAL,CUAUHTEMOC
MICHOACAN,APATZINGAN	0.007	GUERRERO,AYUTLA,DE,LOS,LIBRES
MICHOACAN,APATZINGAN	0.007	MICHOACAN,HUETAMO
MICHOACAN,APATZINGAN	0.007	GUERRERO,OMETEPEC
MICHOACAN,APATZINGAN	0.011	OAXACA,OAXACA,DE,JUAREZ
MICHOACAN,APATZINGAN	0.011	CHIHUAHUA,MORELOS
MICHOACAN,APATZINGAN	0.011	MICHOACAN,TIQUICHEO,DE,NICOLAS,ROMERO
MICHOACAN,APATZINGAN	0.007	OAXACA,HEROICA,CIUDAD,DE,EJUTLA,DE,CRESPO
JALISCO,GUADALAJARA	0.005	OAXACA,OAXACA,DE,JUAREZ
JALISCO,GUADALAJARA	0.005	CHIHUAHUA,MORELOS
JALISCO,GUADALAJARA	0.005	MICHOACAN,TIQUICHEO,DE,NICOLAS,ROMERO
DURANGO,SANTIAGO,PAPASQUIARO	0.005	DISTRITO,FEDERAL,IZTAPALAPA
DURANGO,SANTIAGO,PAPASQUIARO	0.006	OAXACA,MATIAS,ROMERO,AVENDAÑO
DISTRITO,FEDERAL,IZTAPALAPA	0.011	TAMAULIPAS,MATAMOROS
DISTRITO,FEDERAL,IZTAPALAPA	0.016	SONORA,CAJEME
DISTRITO,FEDERAL,IZTAPALAPA	0.005	CHIHUAHUA,DELICIAS
DISTRITO,FEDERAL,IZTAPALAPA	0.005	MICHOACAN,LAZARO,CARDENAS
DISTRITO,FEDERAL,IZTAPALAPA	0.005	CHIHUAHUA,GUADALUPE,Y,CALVO
DISTRITO,FEDERAL,IZTAPALAPA	0.005	GUERRERO,COYUCA,DE,CATALAN
DISTRITO,FEDERAL,IZTAPALAPA	0.022	GUERRERO,TECPAN,DE,GALEANA
DISTRITO,FEDERAL,IZTAPALAPA	0.011	AGUASCALIENTES,AGUASCALIENTES
DISTRITO,FEDERAL,IZTAPALAPA	0.011	GUERRERO,TAXCO,DE,ALARCON
DISTRITO,FEDERAL,IZTAPALAPA	0.005	SINALOA,BADIRAGUATO
DISTRITO,FEDERAL,IZTAPALAPA	0.016	BAJA,CALIFORNIA,PLAYAS,DE,ROSARITO
DISTRITO,FEDERAL,IZTAPALAPA	0.005	QUINTANA,ROO,BENITO,JUAREZ
DISTRITO,FEDERAL,IZTAPALAPA	0.005	GUERRERO,ZIHUATANEJO,DE,AZUETA
DISTRITO,FEDERAL,IZTAPALAPA	0.016	MEXICO,NAUCALPAN,DE,JUAREZ
DISTRITO,FEDERAL,IZTAPALAPA	0.011	DISTRITO,FEDERAL,VENUSTIANO,CARRANZA
DISTRITO,FEDERAL,IZTAPALAPA	0.005	GUANAJUATO,LEON
DISTRITO,FEDERAL,IZTAPALAPA	0.005	BAJA,CALIFORNIA,ENSENADA
DISTRITO,FEDERAL,IZTAPALAPA	0.005	GUERRERO,ATOYAC,DE,ALVAREZ
DISTRITO,FEDERAL,IZTAPALAPA	0.005	MEXICO,TLALNEPANTLA,DE,BAZ
DISTRITO,FEDERAL,IZTAPALAPA	0.011	SINALOA,COSALA
DISTRITO,FEDERAL,IZTAPALAPA	0.011	BAJA,CALIFORNIA,TECATE
DISTRITO,FEDERAL,IZTAPALAPA	0.027	JALISCO,PUERTO,VALLARTA
DISTRITO,FEDERAL,IZTAPALAPA	0.016	CHIAPAS,TAPACHULA
DISTRITO,FEDERAL,IZTAPALAPA	0.005	SAN,LUIS,POTOSI,SAN,LUIS,POTOSI
DISTRITO,FEDERAL,IZTAPALAPA	0.005	DISTRITO,FEDERAL,MIGUEL,HIDALGO
DISTRITO,FEDERAL,IZTAPALAPA	0.005	SONORA,CANANEA
DISTRITO,FEDERAL,IZTAPALAPA	0.005	HIDALGO,PACHUCA,DE,SOTO
DISTRITO,FEDERAL,IZTAPALAPA	0.005	MICHOACAN,TANCITARO
DISTRITO,FEDERAL,IZTAPALAPA	0.011	DURANGO,TAMAZULA
DISTRITO,FEDERAL,IZTAPALAPA	0.005	MICHOACAN,LA,HUACANA
DISTRITO,FEDERAL,IZTAPALAPA	0.005	SONORA,MAGDALENA
DISTRITO,FEDERAL,IZTAPALAPA	0.011	CHIHUAHUA,GUACHOCHI
DISTRITO,FEDERAL,IZTAPALAPA	0.011	MEXICO,IXTAPALUCA
DISTRITO,FEDERAL,IZTAPALAPA	0.005	CHIAPAS,SUCHIATE
DISTRITO,FEDERAL,IZTAPALAPA	0.011	VERACRUZ,PANUCO
DISTRITO,FEDERAL,IZTAPALAPA	0.005	DISTRITO,FEDERAL,COYOACAN
DISTRITO,FEDERAL,IZTAPALAPA	0.005	GUANAJUATO,PENJAMO
DISTRITO,FEDERAL,IZTAPALAPA	0.005	MICHOACAN,COALCOMAN,DE,VAZQUEZ,PALLARES
DISTRITO,FEDERAL,IZTAPALAPA	0.005	MEXICO,TEJUPILCO
DISTRITO,FEDERAL,IZTAPALAPA	0.005	MORELOS,YAUTEPEC
DISTRITO,FEDERAL,IZTAPALAPA	0.011	DISTRITO,FEDERAL,TLAHUAC
DISTRITO,FEDERAL,IZTAPALAPA	0.005	DISTRITO,FEDERAL,AZCAPOTZALCO
DISTRITO,FEDERAL,IZTAPALAPA	0.011	MEXICO,LUVIANOS
DISTRITO,FEDERAL,IZTAPALAPA	0.005	DISTRITO,FEDERAL,CUAJIMALPA,DE,MORELOS
DISTRITO,FEDERAL,IZTAPALAPA	0.011	GUANAJUATO,IRAPUATO
DISTRITO,FEDERAL,IZTAPALAPA	0.016	MICHOACAN,ZIRACUARETIRO
DISTRITO,FEDERAL,IZTAPALAPA	0.005	MICHOACAN,TANHUATO
DISTRITO,FEDERAL,IZTAPALAPA	0.005	DISTRITO,FEDERAL,ALVARO,OBREGON
DISTRITO,FEDERAL,IZTAPALAPA	0.005	DISTRITO,FEDERAL,BENITO,JUAREZ
DISTRITO,FEDERAL,IZTAPALAPA	0.005	AGUASCALIENTES,JESUS,MARIA
DISTRITO,FEDERAL,IZTAPALAPA	0.011	GUANAJUATO,VALLE,DE,SANTIAGO
DISTRITO,FEDERAL,IZTAPALAPA	0.016	CHIAPAS,BENEMERITO,DE,LAS,AMERICAS
DISTRITO,FEDERAL,IZTAPALAPA	0.005	MICHOACAN,LA,PIEDAD
DISTRITO,FEDERAL,IZTAPALAPA	0.016	ZACATECAS,CHALCHIHUITES
DISTRITO,FEDERAL,IZTAPALAPA	0.038	OAXACA,MATIAS,ROMERO,AVENDAÑO
DISTRITO,FEDERAL,IZTAPALAPA	0.005	COAHUILA,PIEDRAS,NEGRAS
DISTRITO,FEDERAL,IZTAPALAPA	0.005	JALISCO,JOCOTEPEC
DISTRITO,FEDERAL,IZTAPALAPA	0.005	JALISCO,TOMATLAN
DISTRITO,FEDERAL,IZTAPALAPA	0.022	GUERRERO,MOCHITLAN
DISTRITO,FEDERAL,IZTAPALAPA	0.022	CHIAPAS,FRONTERA,HIDALGO
DISTRITO,FEDERAL,IZTAPALAPA	0.005	MICHOACAN,PARACHO
DISTRITO,FEDERAL,IZTAPALAPA	0.005	MICHOACAN,SALVADOR,ESCALANTE
DISTRITO,FEDERAL,IZTAPALAPA	0.011	VERACRUZ,MINATITLAN
DISTRITO,FEDERAL,IZTAPALAPA	0.005	MICHOACAN,TANGANCICUARO
DISTRITO,FEDERAL,IZTAPALAPA	0.005	MICHOACAN,CHURUMUCO
DISTRITO,FEDERAL,IZTAPALAPA	0.022	MICHOACAN,MADERO
DISTRITO,FEDERAL,IZTAPALAPA	0.005	OAXACA,SANTA,MARIA,HUATULCO
DISTRITO,FEDERAL,IZTAPALAPA	0.011	VERACRUZ,PUEBLO,VIEJO
DISTRITO,FEDERAL,IZTAPALAPA	0.016	AGUASCALIENTES,PABELLON,DE,ARTEAGA
DISTRITO,FEDERAL,IZTAPALAPA	0.011	DURANGO,OTAEZ
DISTRITO,FEDERAL,IZTAPALAPA	0.011	GUERRERO,ATLIXTAC
DISTRITO,FEDERAL,IZTAPALAPA	0.005	MEXICO,OTUMBA
DISTRITO,FEDERAL,IZTAPALAPA	0.005	AGUASCALIENTES,SAN,FRANCISCO,DE,LOS,ROMO
DISTRITO,FEDERAL,IZTAPALAPA	0.005	HIDALGO,EPAZOYUCAN
DISTRITO,FEDERAL,IZTAPALAPA	0.005	MICHOACAN,JIQUILPAN
DISTRITO,FEDERAL,IZTAPALAPA	0.011	VERACRUZ,CATEMACO
DISTRITO,FEDERAL,IZTAPALAPA	0.011	VERACRUZ,COATEPEC
DISTRITO,FEDERAL,IZTAPALAPA	0.005	HIDALGO,HUASCA,DE,OCAMPO
DISTRITO,FEDERAL,IZTAPALAPA	0.005	MEXICO,AMATEPEC
DISTRITO,FEDERAL,IZTAPALAPA	0.005	MEXICO,ATENCO
DISTRITO,FEDERAL,IZTAPALAPA	0.005	NAYARIT,JALA
DISTRITO,FEDERAL,IZTAPALAPA	0.016	YUCATAN,MUNA
DISTRITO,FEDERAL,IZTAPALAPA	0.005	CHIAPAS,OCOSINGO
DISTRITO,FEDERAL,IZTAPALAPA	0.005	CHIAPAS,OCOZOCOAUTLA,DE,ESPINOSA
DISTRITO,FEDERAL,IZTAPALAPA	0.005	GUERRERO,OLINALA
DISTRITO,FEDERAL,IZTAPALAPA	0.005	HIDALGO,TEZONTEPEC,DE,ALDAMA
DISTRITO,FEDERAL,IZTAPALAPA	0.005	MICHOACAN,INDAPARAPEO
DISTRITO,FEDERAL,IZTAPALAPA	0.005	MICHOACAN,LOS,REYES
DISTRITO,FEDERAL,IZTAPALAPA	0.005	NAYARIT,LA,YESCA
TAMAULIPAS,MATAMOROS	0.005	SONORA,CAJEME
TAMAULIPAS,MATAMOROS	0.007	GUERRERO,TECPAN,DE,GALEANA
TAMAULIPAS,MATAMOROS	0.005	BAJA,CALIFORNIA,PLAYAS,DE,ROSARITO
TAMAULIPAS,MATAMOROS	0.005	MEXICO,NAUCALPAN,DE,JUAREZ
TAMAULIPAS,MATAMOROS	0.009	JALISCO,PUERTO,VALLARTA
TAMAULIPAS,MATAMOROS	0.005	CHIAPAS,TAPACHULA
TAMAULIPAS,MATAMOROS	0.005	MICHOACAN,ZIRACUARETIRO
TAMAULIPAS,MATAMOROS	0.005	CHIAPAS,BENEMERITO,DE,LAS,AMERICAS
TAMAULIPAS,MATAMOROS	0.005	ZACATECAS,CHALCHIHUITES
TAMAULIPAS,MATAMOROS	0.013	OAXACA,MATIAS,ROMERO,AVENDAÑO
TAMAULIPAS,MATAMOROS	0.007	GUERRERO,MOCHITLAN
TAMAULIPAS,MATAMOROS	0.007	CHIAPAS,FRONTERA,HIDALGO
TAMAULIPAS,MATAMOROS	0.007	MICHOACAN,MADERO
TAMAULIPAS,MATAMOROS	0.005	AGUASCALIENTES,PABELLON,DE,ARTEAGA
TAMAULIPAS,MATAMOROS	0.005	YUCATAN,MUNA
SONORA,CAJEME	0.011	GUERRERO,TECPAN,DE,GALEANA
SONORA,CAJEME	0.005	AGUASCALIENTES,AGUASCALIENTES
SONORA,CAJEME	0.005	GUERRERO,TAXCO,DE,ALARCON
SONORA,CAJEME	0.008	BAJA,CALIFORNIA,PLAYAS,DE,ROSARITO
SONORA,CAJEME	0.008	MEXICO,NAUCALPAN,DE,JUAREZ
SONORA,CAJEME	0.005	DISTRITO,FEDERAL,VENUSTIANO,CARRANZA
SONORA,CAJEME	0.005	SINALOA,COSALA
SONORA,CAJEME	0.005	BAJA,CALIFORNIA,TECATE
SONORA,CAJEME	0.014	JALISCO,PUERTO,VALLARTA
SONORA,CAJEME	0.008	CHIAPAS,TAPACHULA
SONORA,CAJEME	0.005	DURANGO,TAMAZULA
SONORA,CAJEME	0.005	CHIHUAHUA,GUACHOCHI
SONORA,CAJEME	0.005	MEXICO,IXTAPALUCA
SONORA,CAJEME	0.005	VERACRUZ,PANUCO
SONORA,CAJEME	0.005	DISTRITO,FEDERAL,TLAHUAC
SONORA,CAJEME	0.005	MEXICO,LUVIANOS
SONORA,CAJEME	0.005	GUANAJUATO,IRAPUATO
SONORA,CAJEME	0.008	MICHOACAN,ZIRACUARETIRO
SONORA,CAJEME	0.005	GUANAJUATO,VALLE,DE,SANTIAGO
SONORA,CAJEME	0.008	CHIAPAS,BENEMERITO,DE,LAS,AMERICAS
SONORA,CAJEME	0.008	ZACATECAS,CHALCHIHUITES
SONORA,CAJEME	0.019	OAXACA,MATIAS,ROMERO,AVENDAÑO
SONORA,CAJEME	0.011	GUERRERO,MOCHITLAN
SONORA,CAJEME	0.011	CHIAPAS,FRONTERA,HIDALGO
SONORA,CAJEME	0.005	VERACRUZ,MINATITLAN
SONORA,CAJEME	0.011	MICHOACAN,MADERO
SONORA,CAJEME	0.005	VERACRUZ,PUEBLO,VIEJO
SONORA,CAJEME	0.008	AGUASCALIENTES,PABELLON,DE,ARTEAGA
SONORA,CAJEME	0.005	DURANGO,OTAEZ
SONORA,CAJEME	0.005	GUERRERO,ATLIXTAC
SONORA,CAJEME	0.005	VERACRUZ,CATEMACO
SONORA,CAJEME	0.005	VERACRUZ,COATEPEC
SONORA,CAJEME	0.008	YUCATAN,MUNA
CHIHUAHUA,DELICIAS	0.006	OAXACA,MATIAS,ROMERO,AVENDAÑO
MICHOACAN,LAZARO,CARDENAS	0.006	OAXACA,MATIAS,ROMERO,AVENDAÑO
CHIHUAHUA,GUADALUPE,Y,CALVO	0.006	OAXACA,MATIAS,ROMERO,AVENDAÑO
GUERRERO,COYUCA,DE,CATALAN	0.006	OAXACA,MATIAS,ROMERO,AVENDAÑO
GUERRERO,TECPAN,DE,GALEANA	0.007	AGUASCALIENTES,AGUASCALIENTES
GUERRERO,TECPAN,DE,GALEANA	0.007	GUERRERO,TAXCO,DE,ALARCON
GUERRERO,TECPAN,DE,GALEANA	0.011	BAJA,CALIFORNIA,PLAYAS,DE,ROSARITO
GUERRERO,TECPAN,DE,GALEANA	0.011	MEXICO,NAUCALPAN,DE,JUAREZ
GUERRERO,TECPAN,DE,GALEANA	0.007	DISTRITO,FEDERAL,VENUSTIANO,CARRANZA
GUERRERO,TECPAN,DE,GALEANA	0.007	SINALOA,COSALA
GUERRERO,TECPAN,DE,GALEANA	0.007	BAJA,CALIFORNIA,TECATE
GUERRERO,TECPAN,DE,GALEANA	0.018	JALISCO,PUERTO,VALLARTA
GUERRERO,TECPAN,DE,GALEANA	0.011	CHIAPAS,TAPACHULA
GUERRERO,TECPAN,DE,GALEANA	0.007	DURANGO,TAMAZULA
GUERRERO,TECPAN,DE,GALEANA	0.007	CHIHUAHUA,GUACHOCHI
GUERRERO,TECPAN,DE,GALEANA	0.007	MEXICO,IXTAPALUCA
GUERRERO,TECPAN,DE,GALEANA	0.007	VERACRUZ,PANUCO
GUERRERO,TECPAN,DE,GALEANA	0.007	DISTRITO,FEDERAL,TLAHUAC
GUERRERO,TECPAN,DE,GALEANA	0.007	MEXICO,LUVIANOS
GUERRERO,TECPAN,DE,GALEANA	0.007	GUANAJUATO,IRAPUATO
GUERRERO,TECPAN,DE,GALEANA	0.011	MICHOACAN,ZIRACUARETIRO
GUERRERO,TECPAN,DE,GALEANA	0.007	GUANAJUATO,VALLE,DE,SANTIAGO
GUERRERO,TECPAN,DE,GALEANA	0.011	CHIAPAS,BENEMERITO,DE,LAS,AMERICAS
GUERRERO,TECPAN,DE,GALEANA	0.011	ZACATECAS,CHALCHIHUITES
GUERRERO,TECPAN,DE,GALEANA	0.026	OAXACA,MATIAS,ROMERO,AVENDAÑO
GUERRERO,TECPAN,DE,GALEANA	0.015	GUERRERO,MOCHITLAN
GUERRERO,TECPAN,DE,GALEANA	0.015	CHIAPAS,FRONTERA,HIDALGO
GUERRERO,TECPAN,DE,GALEANA	0.007	VERACRUZ,MINATITLAN
GUERRERO,TECPAN,DE,GALEANA	0.015	MICHOACAN,MADERO
GUERRERO,TECPAN,DE,GALEANA	0.007	VERACRUZ,PUEBLO,VIEJO
GUERRERO,TECPAN,DE,GALEANA	0.011	AGUASCALIENTES,PABELLON,DE,ARTEAGA
GUERRERO,TECPAN,DE,GALEANA	0.007	DURANGO,OTAEZ
GUERRERO,TECPAN,DE,GALEANA	0.007	GUERRERO,ATLIXTAC
GUERRERO,TECPAN,DE,GALEANA	0.007	VERACRUZ,CATEMACO
GUERRERO,TECPAN,DE,GALEANA	0.007	VERACRUZ,COATEPEC
GUERRERO,TECPAN,DE,GALEANA	0.011	YUCATAN,MUNA
SONORA,HERMOSILLO	0.005	OAXACA,OAXACA,DE,JUAREZ
SONORA,HERMOSILLO	0.005	CHIHUAHUA,MORELOS
SONORA,HERMOSILLO	0.005	MICHOACAN,TIQUICHEO,DE,NICOLAS,ROMERO
AGUASCALIENTES,AGUASCALIENTES	0.005	BAJA,CALIFORNIA,PLAYAS,DE,ROSARITO
AGUASCALIENTES,AGUASCALIENTES	0.005	MEXICO,NAUCALPAN,DE,JUAREZ
AGUASCALIENTES,AGUASCALIENTES	0.009	JALISCO,PUERTO,VALLARTA
AGUASCALIENTES,AGUASCALIENTES	0.005	CHIAPAS,TAPACHULA
AGUASCALIENTES,AGUASCALIENTES	0.005	MICHOACAN,ZIRACUARETIRO
AGUASCALIENTES,AGUASCALIENTES	0.005	CHIAPAS,BENEMERITO,DE,LAS,AMERICAS
AGUASCALIENTES,AGUASCALIENTES	0.005	ZACATECAS,CHALCHIHUITES
AGUASCALIENTES,AGUASCALIENTES	0.013	OAXACA,MATIAS,ROMERO,AVENDAÑO
AGUASCALIENTES,AGUASCALIENTES	0.007	GUERRERO,MOCHITLAN
AGUASCALIENTES,AGUASCALIENTES	0.007	CHIAPAS,FRONTERA,HIDALGO
AGUASCALIENTES,AGUASCALIENTES	0.007	MICHOACAN,MADERO
AGUASCALIENTES,AGUASCALIENTES	0.005	AGUASCALIENTES,PABELLON,DE,ARTEAGA
AGUASCALIENTES,AGUASCALIENTES	0.005	YUCATAN,MUNA
GUERRERO,TAXCO,DE,ALARCON	0.005	BAJA,CALIFORNIA,PLAYAS,DE,ROSARITO
GUERRERO,TAXCO,DE,ALARCON	0.005	MEXICO,NAUCALPAN,DE,JUAREZ
GUERRERO,TAXCO,DE,ALARCON	0.009	JALISCO,PUERTO,VALLARTA
GUERRERO,TAXCO,DE,ALARCON	0.005	CHIAPAS,TAPACHULA
GUERRERO,TAXCO,DE,ALARCON	0.005	MICHOACAN,ZIRACUARETIRO
GUERRERO,TAXCO,DE,ALARCON	0.005	CHIAPAS,BENEMERITO,DE,LAS,AMERICAS
GUERRERO,TAXCO,DE,ALARCON	0.005	ZACATECAS,CHALCHIHUITES
GUERRERO,TAXCO,DE,ALARCON	0.013	OAXACA,MATIAS,ROMERO,AVENDAÑO
GUERRERO,TAXCO,DE,ALARCON	0.007	GUERRERO,MOCHITLAN
GUERRERO,TAXCO,DE,ALARCON	0.007	CHIAPAS,FRONTERA,HIDALGO
GUERRERO,TAXCO,DE,ALARCON	0.007	MICHOACAN,MADERO
GUERRERO,TAXCO,DE,ALARCON	0.005	AGUASCALIENTES,PABELLON,DE,ARTEAGA
GUERRERO,TAXCO,DE,ALARCON	0.005	YUCATAN,MUNA
SINALOA,BADIRAGUATO	0.006	OAXACA,MATIAS,ROMERO,AVENDAÑO
BAJA,CALIFORNIA,PLAYAS,DE,ROSARITO	0.008	MEXICO,NAUCALPAN,DE,JUAREZ
BAJA,CALIFORNIA,PLAYAS,DE,ROSARITO	0.005	DISTRITO,FEDERAL,VENUSTIANO,CARRANZA
BAJA,CALIFORNIA,PLAYAS,DE,ROSARITO	0.005	SINALOA,COSALA
BAJA,CALIFORNIA,PLAYAS,DE,ROSARITO	0.005	BAJA,CALIFORNIA,TECATE
BAJA,CALIFORNIA,PLAYAS,DE,ROSARITO	0.014	JALISCO,PUERTO,VALLARTA
BAJA,CALIFORNIA,PLAYAS,DE,ROSARITO	0.008	CHIAPAS,TAPACHULA
BAJA,CALIFORNIA,PLAYAS,DE,ROSARITO	0.005	DURANGO,TAMAZULA
BAJA,CALIFORNIA,PLAYAS,DE,ROSARITO	0.005	CHIHUAHUA,GUACHOCHI
BAJA,CALIFORNIA,PLAYAS,DE,ROSARITO	0.005	MEXICO,IXTAPALUCA
BAJA,CALIFORNIA,PLAYAS,DE,ROSARITO	0.005	VERACRUZ,PANUCO
BAJA,CALIFORNIA,PLAYAS,DE,ROSARITO	0.005	DISTRITO,FEDERAL,TLAHUAC
BAJA,CALIFORNIA,PLAYAS,DE,ROSARITO	0.005	MEXICO,LUVIANOS
BAJA,CALIFORNIA,PLAYAS,DE,ROSARITO	0.005	GUANAJUATO,IRAPUATO
BAJA,CALIFORNIA,PLAYAS,DE,ROSARITO	0.008	MICHOACAN,ZIRACUARETIRO
BAJA,CALIFORNIA,PLAYAS,DE,ROSARITO	0.005	GUANAJUATO,VALLE,DE,SANTIAGO
BAJA,CALIFORNIA,PLAYAS,DE,ROSARITO	0.008	CHIAPAS,BENEMERITO,DE,LAS,AMERICAS
BAJA,CALIFORNIA,PLAYAS,DE,ROSARITO	0.008	ZACATECAS,CHALCHIHUITES
BAJA,CALIFORNIA,PLAYAS,DE,ROSARITO	0.019	OAXACA,MATIAS,ROMERO,AVENDAÑO
BAJA,CALIFORNIA,PLAYAS,DE,ROSARITO	0.011	GUERRERO,MOCHITLAN
BAJA,CALIFORNIA,PLAYAS,DE,ROSARITO	0.011	CHIAPAS,FRONTERA,HIDALGO
BAJA,CALIFORNIA,PLAYAS,DE,ROSARITO	0.005	VERACRUZ,MINATITLAN
BAJA,CALIFORNIA,PLAYAS,DE,ROSARITO	0.011	MICHOACAN,MADERO
BAJA,CALIFORNIA,PLAYAS,DE,ROSARITO	0.005	VERACRUZ,PUEBLO,VIEJO
BAJA,CALIFORNIA,PLAYAS,DE,ROSARITO	0.008	AGUASCALIENTES,PABELLON,DE,ARTEAGA
BAJA,CALIFORNIA,PLAYAS,DE,ROSARITO	0.005	DURANGO,OTAEZ
BAJA,CALIFORNIA,PLAYAS,DE,ROSARITO	0.005	GUERRERO,ATLIXTAC
BAJA,CALIFORNIA,PLAYAS,DE,ROSARITO	0.005	VERACRUZ,CATEMACO
BAJA,CALIFORNIA,PLAYAS,DE,ROSARITO	0.005	VERACRUZ,COATEPEC
BAJA,CALIFORNIA,PLAYAS,DE,ROSARITO	0.008	YUCATAN,MUNA
QUINTANA,ROO,BENITO,JUAREZ	0.006	OAXACA,MATIAS,ROMERO,AVENDAÑO
GUERRERO,ZIHUATANEJO,DE,AZUETA	0.006	OAXACA,MATIAS,ROMERO,AVENDAÑO
MEXICO,NAUCALPAN,DE,JUAREZ	0.005	DISTRITO,FEDERAL,VENUSTIANO,CARRANZA
MEXICO,NAUCALPAN,DE,JUAREZ	0.005	SINALOA,COSALA
MEXICO,NAUCALPAN,DE,JUAREZ	0.005	BAJA,CALIFORNIA,TECATE
MEXICO,NAUCALPAN,DE,JUAREZ	0.014	JALISCO,PUERTO,VALLARTA
MEXICO,NAUCALPAN,DE,JUAREZ	0.008	CHIAPAS,TAPACHULA
MEXICO,NAUCALPAN,DE,JUAREZ	0.005	DURANGO,TAMAZULA
MEXICO,NAUCALPAN,DE,JUAREZ	0.005	CHIHUAHUA,GUACHOCHI
MEXICO,NAUCALPAN,DE,JUAREZ	0.005	MEXICO,IXTAPALUCA
MEXICO,NAUCALPAN,DE,JUAREZ	0.005	VERACRUZ,PANUCO
MEXICO,NAUCALPAN,DE,JUAREZ	0.005	DISTRITO,FEDERAL,TLAHUAC
MEXICO,NAUCALPAN,DE,JUAREZ	0.005	MEXICO,LUVIANOS
MEXICO,NAUCALPAN,DE,JUAREZ	0.005	GUANAJUATO,IRAPUATO
MEXICO,NAUCALPAN,DE,JUAREZ	0.008	MICHOACAN,ZIRACUARETIRO
MEXICO,NAUCALPAN,DE,JUAREZ	0.005	GUANAJUATO,VALLE,DE,SANTIAGO
MEXICO,NAUCALPAN,DE,JUAREZ	0.008	CHIAPAS,BENEMERITO,DE,LAS,AMERICAS
MEXICO,NAUCALPAN,DE,JUAREZ	0.008	ZACATECAS,CHALCHIHUITES
MEXICO,NAUCALPAN,DE,JUAREZ	0.019	OAXACA,MATIAS,ROMERO,AVENDAÑO
MEXICO,NAUCALPAN,DE,JUAREZ	0.011	GUERRERO,MOCHITLAN
MEXICO,NAUCALPAN,DE,JUAREZ	0.011	CHIAPAS,FRONTERA,HIDALGO
MEXICO,NAUCALPAN,DE,JUAREZ	0.005	VERACRUZ,MINATITLAN
MEXICO,NAUCALPAN,DE,JUAREZ	0.011	MICHOACAN,MADERO
MEXICO,NAUCALPAN,DE,JUAREZ	0.005	VERACRUZ,PUEBLO,VIEJO
MEXICO,NAUCALPAN,DE,JUAREZ	0.008	AGUASCALIENTES,PABELLON,DE,ARTEAGA
MEXICO,NAUCALPAN,DE,JUAREZ	0.005	DURANGO,OTAEZ
MEXICO,NAUCALPAN,DE,JUAREZ	0.005	GUERRERO,ATLIXTAC
MEXICO,NAUCALPAN,DE,JUAREZ	0.005	VERACRUZ,CATEMACO
MEXICO,NAUCALPAN,DE,JUAREZ	0.005	VERACRUZ,COATEPEC
MEXICO,NAUCALPAN,DE,JUAREZ	0.008	YUCATAN,MUNA
DISTRITO,FEDERAL,VENUSTIANO,CARRANZA	0.009	JALISCO,PUERTO,VALLARTA
DISTRITO,FEDERAL,VENUSTIANO,CARRANZA	0.005	CHIAPAS,TAPACHULA
DISTRITO,FEDERAL,VENUSTIANO,CARRANZA	0.005	MICHOACAN,ZIRACUARETIRO
DISTRITO,FEDERAL,VENUSTIANO,CARRANZA	0.005	CHIAPAS,BENEMERITO,DE,LAS,AMERICAS
DISTRITO,FEDERAL,VENUSTIANO,CARRANZA	0.005	ZACATECAS,CHALCHIHUITES
DISTRITO,FEDERAL,VENUSTIANO,CARRANZA	0.013	OAXACA,MATIAS,ROMERO,AVENDAÑO
DISTRITO,FEDERAL,VENUSTIANO,CARRANZA	0.007	GUERRERO,MOCHITLAN
DISTRITO,FEDERAL,VENUSTIANO,CARRANZA	0.007	CHIAPAS,FRONTERA,HIDALGO
DISTRITO,FEDERAL,VENUSTIANO,CARRANZA	0.007	MICHOACAN,MADERO
DISTRITO,FEDERAL,VENUSTIANO,CARRANZA	0.005	AGUASCALIENTES,PABELLON,DE,ARTEAGA
DISTRITO,FEDERAL,VENUSTIANO,CARRANZA	0.005	YUCATAN,MUNA
GUANAJUATO,LEON	0.006	OAXACA,MATIAS,ROMERO,AVENDAÑO
BAJA,CALIFORNIA,ENSENADA	0.006	OAXACA,MATIAS,ROMERO,AVENDAÑO
DISTRITO,FEDERAL,CUAUHTEMOC	0.005	OAXACA,OAXACA,DE,JUAREZ
DISTRITO,FEDERAL,CUAUHTEMOC	0.005	CHIHUAHUA,MORELOS
DISTRITO,FEDERAL,CUAUHTEMOC	0.005	MICHOACAN,TIQUICHEO,DE,NICOLAS,ROMERO
GUERRERO,ATOYAC,DE,ALVAREZ	0.006	OAXACA,MATIAS,ROMERO,AVENDAÑO
MEXICO,TLALNEPANTLA,DE,BAZ	0.006	OAXACA,MATIAS,ROMERO,AVENDAÑO
SINALOA,COSALA	0.009	JALISCO,PUERTO,VALLARTA
SINALOA,COSALA	0.005	CHIAPAS,TAPACHULA
SINALOA,COSALA	0.005	MICHOACAN,ZIRACUARETIRO
SINALOA,COSALA	0.005	CHIAPAS,BENEMERITO,DE,LAS,AMERICAS
SINALOA,COSALA	0.005	ZACATECAS,CHALCHIHUITES
SINALOA,COSALA	0.013	OAXACA,MATIAS,ROMERO,AVENDAÑO
SINALOA,COSALA	0.007	GUERRERO,MOCHITLAN
SINALOA,COSALA	0.007	CHIAPAS,FRONTERA,HIDALGO
SINALOA,COSALA	0.007	MICHOACAN,MADERO
SINALOA,COSALA	0.005	AGUASCALIENTES,PABELLON,DE,ARTEAGA
SINALOA,COSALA	0.005	YUCATAN,MUNA
BAJA,CALIFORNIA,TECATE	0.009	JALISCO,PUERTO,VALLARTA
BAJA,CALIFORNIA,TECATE	0.005	CHIAPAS,TAPACHULA
BAJA,CALIFORNIA,TECATE	0.005	MICHOACAN,ZIRACUARETIRO
BAJA,CALIFORNIA,TECATE	0.005	CHIAPAS,BENEMERITO,DE,LAS,AMERICAS
BAJA,CALIFORNIA,TECATE	0.005	ZACATECAS,CHALCHIHUITES
BAJA,CALIFORNIA,TECATE	0.013	OAXACA,MATIAS,ROMERO,AVENDAÑO
BAJA,CALIFORNIA,TECATE	0.007	GUERRERO,MOCHITLAN
BAJA,CALIFORNIA,TECATE	0.007	CHIAPAS,FRONTERA,HIDALGO
BAJA,CALIFORNIA,TECATE	0.007	MICHOACAN,MADERO
BAJA,CALIFORNIA,TECATE	0.005	AGUASCALIENTES,PABELLON,DE,ARTEAGA
BAJA,CALIFORNIA,TECATE	0.005	YUCATAN,MUNA
GUERRERO,AYUTLA,DE,LOS,LIBRES	0.005	OAXACA,OAXACA,DE,JUAREZ
GUERRERO,AYUTLA,DE,LOS,LIBRES	0.005	CHIHUAHUA,MORELOS
GUERRERO,AYUTLA,DE,LOS,LIBRES	0.005	MICHOACAN,TIQUICHEO,DE,NICOLAS,ROMERO
JALISCO,PUERTO,VALLARTA	0.014	CHIAPAS,TAPACHULA
JALISCO,PUERTO,VALLARTA	0.009	DURANGO,TAMAZULA
JALISCO,PUERTO,VALLARTA	0.009	CHIHUAHUA,GUACHOCHI
JALISCO,PUERTO,VALLARTA	0.009	MEXICO,IXTAPALUCA
JALISCO,PUERTO,VALLARTA	0.009	VERACRUZ,PANUCO
JALISCO,PUERTO,VALLARTA	0.009	DISTRITO,FEDERAL,TLAHUAC
JALISCO,PUERTO,VALLARTA	0.009	MEXICO,LUVIANOS
JALISCO,PUERTO,VALLARTA	0.009	GUANAJUATO,IRAPUATO
JALISCO,PUERTO,VALLARTA	0.014	MICHOACAN,ZIRACUARETIRO
JALISCO,PUERTO,VALLARTA	0.009	GUANAJUATO,VALLE,DE,SANTIAGO
JALISCO,PUERTO,VALLARTA	0.014	CHIAPAS,BENEMERITO,DE,LAS,AMERICAS
JALISCO,PUERTO,VALLARTA	0.014	ZACATECAS,CHALCHIHUITES
JALISCO,PUERTO,VALLARTA	0.032	OAXACA,MATIAS,ROMERO,AVENDAÑO
JALISCO,PUERTO,VALLARTA	0.018	GUERRERO,MOCHITLAN
JALISCO,PUERTO,VALLARTA	0.018	CHIAPAS,FRONTERA,HIDALGO
JALISCO,PUERTO,VALLARTA	0.009	VERACRUZ,MINATITLAN
JALISCO,PUERTO,VALLARTA	0.018	MICHOACAN,MADERO
JALISCO,PUERTO,VALLARTA	0.009	VERACRUZ,PUEBLO,VIEJO
JALISCO,PUERTO,VALLARTA	0.014	AGUASCALIENTES,PABELLON,DE,ARTEAGA
JALISCO,PUERTO,VALLARTA	0.009	DURANGO,OTAEZ
JALISCO,PUERTO,VALLARTA	0.009	GUERRERO,ATLIXTAC
JALISCO,PUERTO,VALLARTA	0.009	VERACRUZ,CATEMACO
JALISCO,PUERTO,VALLARTA	0.009	VERACRUZ,COATEPEC
JALISCO,PUERTO,VALLARTA	0.014	YUCATAN,MUNA
MICHOACAN,HUETAMO	0.005	OAXACA,OAXACA,DE,JUAREZ
MICHOACAN,HUETAMO	0.005	CHIHUAHUA,MORELOS
MICHOACAN,HUETAMO	0.005	MICHOACAN,TIQUICHEO,DE,NICOLAS,ROMERO
CHIAPAS,TAPACHULA	0.005	DURANGO,TAMAZULA
CHIAPAS,TAPACHULA	0.005	CHIHUAHUA,GUACHOCHI
CHIAPAS,TAPACHULA	0.005	MEXICO,IXTAPALUCA
CHIAPAS,TAPACHULA	0.005	VERACRUZ,PANUCO
CHIAPAS,TAPACHULA	0.005	DISTRITO,FEDERAL,TLAHUAC
CHIAPAS,TAPACHULA	0.005	MEXICO,LUVIANOS
CHIAPAS,TAPACHULA	0.005	GUANAJUATO,IRAPUATO
CHIAPAS,TAPACHULA	0.008	MICHOACAN,ZIRACUARETIRO
CHIAPAS,TAPACHULA	0.005	GUANAJUATO,VALLE,DE,SANTIAGO
CHIAPAS,TAPACHULA	0.008	CHIAPAS,BENEMERITO,DE,LAS,AMERICAS
CHIAPAS,TAPACHULA	0.008	ZACATECAS,CHALCHIHUITES
CHIAPAS,TAPACHULA	0.019	OAXACA,MATIAS,ROMERO,AVENDAÑO
CHIAPAS,TAPACHULA	0.011	GUERRERO,MOCHITLAN
CHIAPAS,TAPACHULA	0.011	CHIAPAS,FRONTERA,HIDALGO
CHIAPAS,TAPACHULA	0.005	VERACRUZ,MINATITLAN
CHIAPAS,TAPACHULA	0.011	MICHOACAN,MADERO
CHIAPAS,TAPACHULA	0.005	VERACRUZ,PUEBLO,VIEJO
CHIAPAS,TAPACHULA	0.008	AGUASCALIENTES,PABELLON,DE,ARTEAGA
CHIAPAS,TAPACHULA	0.005	DURANGO,OTAEZ
CHIAPAS,TAPACHULA	0.005	GUERRERO,ATLIXTAC
CHIAPAS,TAPACHULA	0.005	VERACRUZ,CATEMACO
CHIAPAS,TAPACHULA	0.005	VERACRUZ,COATEPEC
CHIAPAS,TAPACHULA	0.008	YUCATAN,MUNA
SAN,LUIS,POTOSI,SAN,LUIS,POTOSI	0.006	OAXACA,MATIAS,ROMERO,AVENDAÑO
DISTRITO,FEDERAL,MIGUEL,HIDALGO	0.006	OAXACA,MATIAS,ROMERO,AVENDAÑO
SONORA,CANANEA	0.006	OAXACA,MATIAS,ROMERO,AVENDAÑO
HIDALGO,PACHUCA,DE,SOTO	0.006	OAXACA,MATIAS,ROMERO,AVENDAÑO
MICHOACAN,TANCITARO	0.006	OAXACA,MATIAS,ROMERO,AVENDAÑO
DURANGO,TAMAZULA	0.005	MICHOACAN,ZIRACUARETIRO
DURANGO,TAMAZULA	0.005	CHIAPAS,BENEMERITO,DE,LAS,AMERICAS
DURANGO,TAMAZULA	0.005	ZACATECAS,CHALCHIHUITES
DURANGO,TAMAZULA	0.013	OAXACA,MATIAS,ROMERO,AVENDAÑO
DURANGO,TAMAZULA	0.007	GUERRERO,MOCHITLAN
DURANGO,TAMAZULA	0.007	CHIAPAS,FRONTERA,HIDALGO
DURANGO,TAMAZULA	0.007	MICHOACAN,MADERO
DURANGO,TAMAZULA	0.005	AGUASCALIENTES,PABELLON,DE,ARTEAGA
DURANGO,TAMAZULA	0.005	YUCATAN,MUNA
MICHOACAN,LA,HUACANA	0.006	OAXACA,MATIAS,ROMERO,AVENDAÑO
SONORA,MAGDALENA	0.006	OAXACA,MATIAS,ROMERO,AVENDAÑO
CHIHUAHUA,GUACHOCHI	0.005	MICHOACAN,ZIRACUARETIRO
CHIHUAHUA,GUACHOCHI	0.005	CHIAPAS,BENEMERITO,DE,LAS,AMERICAS
CHIHUAHUA,GUACHOCHI	0.005	ZACATECAS,CHALCHIHUITES
CHIHUAHUA,GUACHOCHI	0.013	OAXACA,MATIAS,ROMERO,AVENDAÑO
CHIHUAHUA,GUACHOCHI	0.007	GUERRERO,MOCHITLAN
CHIHUAHUA,GUACHOCHI	0.007	CHIAPAS,FRONTERA,HIDALGO
CHIHUAHUA,GUACHOCHI	0.007	MICHOACAN,MADERO
CHIHUAHUA,GUACHOCHI	0.005	AGUASCALIENTES,PABELLON,DE,ARTEAGA
CHIHUAHUA,GUACHOCHI	0.005	YUCATAN,MUNA
GUERRERO,OMETEPEC	0.005	OAXACA,OAXACA,DE,JUAREZ
GUERRERO,OMETEPEC	0.005	CHIHUAHUA,MORELOS
GUERRERO,OMETEPEC	0.005	MICHOACAN,TIQUICHEO,DE,NICOLAS,ROMERO
MEXICO,IXTAPALUCA	0.005	MICHOACAN,ZIRACUARETIRO
MEXICO,IXTAPALUCA	0.005	CHIAPAS,BENEMERITO,DE,LAS,AMERICAS
MEXICO,IXTAPALUCA	0.005	ZACATECAS,CHALCHIHUITES
MEXICO,IXTAPALUCA	0.013	OAXACA,MATIAS,ROMERO,AVENDAÑO
MEXICO,IXTAPALUCA	0.007	GUERRERO,MOCHITLAN
MEXICO,IXTAPALUCA	0.007	CHIAPAS,FRONTERA,HIDALGO
MEXICO,IXTAPALUCA	0.007	MICHOACAN,MADERO
MEXICO,IXTAPALUCA	0.005	AGUASCALIENTES,PABELLON,DE,ARTEAGA
MEXICO,IXTAPALUCA	0.005	YUCATAN,MUNA
OAXACA,OAXACA,DE,JUAREZ	0.008	CHIHUAHUA,MORELOS
OAXACA,OAXACA,DE,JUAREZ	0.008	MICHOACAN,TIQUICHEO,DE,NICOLAS,ROMERO
OAXACA,OAXACA,DE,JUAREZ	0.005	OAXACA,HEROICA,CIUDAD,DE,EJUTLA,DE,CRESPO
CHIAPAS,SUCHIATE	0.006	OAXACA,MATIAS,ROMERO,AVENDAÑO
VERACRUZ,PANUCO	0.005	MICHOACAN,ZIRACUARETIRO
VERACRUZ,PANUCO	0.005	CHIAPAS,BENEMERITO,DE,LAS,AMERICAS
VERACRUZ,PANUCO	0.005	ZACATECAS,CHALCHIHUITES
VERACRUZ,PANUCO	0.013	OAXACA,MATIAS,ROMERO,AVENDAÑO
VERACRUZ,PANUCO	0.007	GUERRERO,MOCHITLAN
VERACRUZ,PANUCO	0.007	CHIAPAS,FRONTERA,HIDALGO
VERACRUZ,PANUCO	0.007	MICHOACAN,MADERO
VERACRUZ,PANUCO	0.005	AGUASCALIENTES,PABELLON,DE,ARTEAGA
VERACRUZ,PANUCO	0.005	YUCATAN,MUNA
DISTRITO,FEDERAL,COYOACAN	0.006	OAXACA,MATIAS,ROMERO,AVENDAÑO
GUANAJUATO,PENJAMO	0.006	OAXACA,MATIAS,ROMERO,AVENDAÑO
MICHOACAN,COALCOMAN,DE,VAZQUEZ,PALLARES	0.006	OAXACA,MATIAS,ROMERO,AVENDAÑO
MEXICO,TEJUPILCO	0.006	OAXACA,MATIAS,ROMERO,AVENDAÑO
MORELOS,YAUTEPEC	0.006	OAXACA,MATIAS,ROMERO,AVENDAÑO
DISTRITO,FEDERAL,TLAHUAC	0.005	MICHOACAN,ZIRACUARETIRO
DISTRITO,FEDERAL,TLAHUAC	0.005	CHIAPAS,BENEMERITO,DE,LAS,AMERICAS
DISTRITO,FEDERAL,TLAHUAC	0.005	ZACATECAS,CHALCHIHUITES
DISTRITO,FEDERAL,TLAHUAC	0.013	OAXACA,MATIAS,ROMERO,AVENDAÑO
DISTRITO,FEDERAL,TLAHUAC	0.007	GUERRERO,MOCHITLAN
DISTRITO,FEDERAL,TLAHUAC	0.007	CHIAPAS,FRONTERA,HIDALGO
DISTRITO,FEDERAL,TLAHUAC	0.007	MICHOACAN,MADERO
DISTRITO,FEDERAL,TLAHUAC	0.005	AGUASCALIENTES,PABELLON,DE,ARTEAGA
DISTRITO,FEDERAL,TLAHUAC	0.005	YUCATAN,MUNA
DISTRITO,FEDERAL,AZCAPOTZALCO	0.006	OAXACA,MATIAS,ROMERO,AVENDAÑO
MEXICO,LUVIANOS	0.005	MICHOACAN,ZIRACUARETIRO
MEXICO,LUVIANOS	0.005	CHIAPAS,BENEMERITO,DE,LAS,AMERICAS
MEXICO,LUVIANOS	0.005	ZACATECAS,CHALCHIHUITES
MEXICO,LUVIANOS	0.013	OAXACA,MATIAS,ROMERO,AVENDAÑO
MEXICO,LUVIANOS	0.007	GUERRERO,MOCHITLAN
MEXICO,LUVIANOS	0.007	CHIAPAS,FRONTERA,HIDALGO
MEXICO,LUVIANOS	0.007	MICHOACAN,MADERO
MEXICO,LUVIANOS	0.005	AGUASCALIENTES,PABELLON,DE,ARTEAGA
MEXICO,LUVIANOS	0.005	YUCATAN,MUNA
DISTRITO,FEDERAL,CUAJIMALPA,DE,MORELOS	0.006	OAXACA,MATIAS,ROMERO,AVENDAÑO
GUANAJUATO,IRAPUATO	0.005	MICHOACAN,ZIRACUARETIRO
GUANAJUATO,IRAPUATO	0.005	CHIAPAS,BENEMERITO,DE,LAS,AMERICAS
GUANAJUATO,IRAPUATO	0.005	ZACATECAS,CHALCHIHUITES
GUANAJUATO,IRAPUATO	0.013	OAXACA,MATIAS,ROMERO,AVENDAÑO
GUANAJUATO,IRAPUATO	0.007	GUERRERO,MOCHITLAN
GUANAJUATO,IRAPUATO	0.007	CHIAPAS,FRONTERA,HIDALGO
GUANAJUATO,IRAPUATO	0.007	MICHOACAN,MADERO
GUANAJUATO,IRAPUATO	0.005	AGUASCALIENTES,PABELLON,DE,ARTEAGA
GUANAJUATO,IRAPUATO	0.005	YUCATAN,MUNA
MICHOACAN,ZIRACUARETIRO	0.005	GUANAJUATO,VALLE,DE,SANTIAGO
MICHOACAN,ZIRACUARETIRO	0.008	CHIAPAS,BENEMERITO,DE,LAS,AMERICAS
MICHOACAN,ZIRACUARETIRO	0.008	ZACATECAS,CHALCHIHUITES
MICHOACAN,ZIRACUARETIRO	0.019	OAXACA,MATIAS,ROMERO,AVENDAÑO
MICHOACAN,ZIRACUARETIRO	0.011	GUERRERO,MOCHITLAN
MICHOACAN,ZIRACUARETIRO	0.011	CHIAPAS,FRONTERA,HIDALGO
MICHOACAN,ZIRACUARETIRO	0.005	VERACRUZ,MINATITLAN
MICHOACAN,ZIRACUARETIRO	0.011	MICHOACAN,MADERO
MICHOACAN,ZIRACUARETIRO	0.005	VERACRUZ,PUEBLO,VIEJO
MICHOACAN,ZIRACUARETIRO	0.008	AGUASCALIENTES,PABELLON,DE,ARTEAGA
MICHOACAN,ZIRACUARETIRO	0.005	DURANGO,OTAEZ
MICHOACAN,ZIRACUARETIRO	0.005	GUERRERO,ATLIXTAC
MICHOACAN,ZIRACUARETIRO	0.005	VERACRUZ,CATEMACO
MICHOACAN,ZIRACUARETIRO	0.005	VERACRUZ,COATEPEC
MICHOACAN,ZIRACUARETIRO	0.008	YUCATAN,MUNA
MICHOACAN,TANHUATO	0.006	OAXACA,MATIAS,ROMERO,AVENDAÑO
DISTRITO,FEDERAL,ALVARO,OBREGON	0.006	OAXACA,MATIAS,ROMERO,AVENDAÑO
DISTRITO,FEDERAL,BENITO,JUAREZ	0.006	OAXACA,MATIAS,ROMERO,AVENDAÑO
AGUASCALIENTES,JESUS,MARIA	0.006	OAXACA,MATIAS,ROMERO,AVENDAÑO
GUANAJUATO,VALLE,DE,SANTIAGO	0.005	CHIAPAS,BENEMERITO,DE,LAS,AMERICAS
GUANAJUATO,VALLE,DE,SANTIAGO	0.005	ZACATECAS,CHALCHIHUITES
GUANAJUATO,VALLE,DE,SANTIAGO	0.013	OAXACA,MATIAS,ROMERO,AVENDAÑO
GUANAJUATO,VALLE,DE,SANTIAGO	0.007	GUERRERO,MOCHITLAN
GUANAJUATO,VALLE,DE,SANTIAGO	0.007	CHIAPAS,FRONTERA,HIDALGO
GUANAJUATO,VALLE,DE,SANTIAGO	0.007	MICHOACAN,MADERO
GUANAJUATO,VALLE,DE,SANTIAGO	0.005	AGUASCALIENTES,PABELLON,DE,ARTEAGA
GUANAJUATO,VALLE,DE,SANTIAGO	0.005	YUCATAN,MUNA
CHIAPAS,BENEMERITO,DE,LAS,AMERICAS	0.008	ZACATECAS,CHALCHIHUITES
CHIAPAS,BENEMERITO,DE,LAS,AMERICAS	0.019	OAXACA,MATIAS,ROMERO,AVENDAÑO
CHIAPAS,BENEMERITO,DE,LAS,AMERICAS	0.011	GUERRERO,MOCHITLAN
CHIAPAS,BENEMERITO,DE,LAS,AMERICAS	0.011	CHIAPAS,FRONTERA,HIDALGO
CHIAPAS,BENEMERITO,DE,LAS,AMERICAS	0.005	VERACRUZ,MINATITLAN
CHIAPAS,BENEMERITO,DE,LAS,AMERICAS	0.011	MICHOACAN,MADERO
CHIAPAS,BENEMERITO,DE,LAS,AMERICAS	0.005	VERACRUZ,PUEBLO,VIEJO
CHIAPAS,BENEMERITO,DE,LAS,AMERICAS	0.008	AGUASCALIENTES,PABELLON,DE,ARTEAGA
CHIAPAS,BENEMERITO,DE,LAS,AMERICAS	0.005	DURANGO,OTAEZ
CHIAPAS,BENEMERITO,DE,LAS,AMERICAS	0.005	GUERRERO,ATLIXTAC
CHIAPAS,BENEMERITO,DE,LAS,AMERICAS	0.005	VERACRUZ,CATEMACO
CHIAPAS,BENEMERITO,DE,LAS,AMERICAS	0.005	VERACRUZ,COATEPEC
CHIAPAS,BENEMERITO,DE,LAS,AMERICAS	0.008	YUCATAN,MUNA
MICHOACAN,LA,PIEDAD	0.006	OAXACA,MATIAS,ROMERO,AVENDAÑO
CHIHUAHUA,MORELOS	0.008	MICHOACAN,TIQUICHEO,DE,NICOLAS,ROMERO
CHIHUAHUA,MORELOS	0.005	OAXACA,HEROICA,CIUDAD,DE,EJUTLA,DE,CRESPO
ZACATECAS,CHALCHIHUITES	0.019	OAXACA,MATIAS,ROMERO,AVENDAÑO
ZACATECAS,CHALCHIHUITES	0.011	GUERRERO,MOCHITLAN
ZACATECAS,CHALCHIHUITES	0.011	CHIAPAS,FRONTERA,HIDALGO
ZACATECAS,CHALCHIHUITES	0.005	VERACRUZ,MINATITLAN
ZACATECAS,CHALCHIHUITES	0.011	MICHOACAN,MADERO
ZACATECAS,CHALCHIHUITES	0.005	VERACRUZ,PUEBLO,VIEJO
ZACATECAS,CHALCHIHUITES	0.008	AGUASCALIENTES,PABELLON,DE,ARTEAGA
ZACATECAS,CHALCHIHUITES	0.005	DURANGO,OTAEZ
ZACATECAS,CHALCHIHUITES	0.005	GUERRERO,ATLIXTAC
ZACATECAS,CHALCHIHUITES	0.005	VERACRUZ,CATEMACO
ZACATECAS,CHALCHIHUITES	0.005	VERACRUZ,COATEPEC
ZACATECAS,CHALCHIHUITES	0.008	YUCATAN,MUNA
OAXACA,MATIAS,ROMERO,AVENDAÑO	0.006	COAHUILA,PIEDRAS,NEGRAS
OAXACA,MATIAS,ROMERO,AVENDAÑO	0.006	JALISCO,JOCOTEPEC
OAXACA,MATIAS,ROMERO,AVENDAÑO	0.006	JALISCO,TOMATLAN
OAXACA,MATIAS,ROMERO,AVENDAÑO	0.026	GUERRERO,MOCHITLAN
OAXACA,MATIAS,ROMERO,AVENDAÑO	0.026	CHIAPAS,FRONTERA,HIDALGO
OAXACA,MATIAS,ROMERO,AVENDAÑO	0.006	MICHOACAN,PARACHO
OAXACA,MATIAS,ROMERO,AVENDAÑO	0.006	MICHOACAN,SALVADOR,ESCALANTE
OAXACA,MATIAS,ROMERO,AVENDAÑO	0.013	VERACRUZ,MINATITLAN
OAXACA,MATIAS,ROMERO,AVENDAÑO	0.006	MICHOACAN,TANGANCICUARO
OAXACA,MATIAS,ROMERO,AVENDAÑO	0.006	MICHOACAN,CHURUMUCO
OAXACA,MATIAS,ROMERO,AVENDAÑO	0.026	MICHOACAN,MADERO
OAXACA,MATIAS,ROMERO,AVENDAÑO	0.006	OAXACA,SANTA,MARIA,HUATULCO
OAXACA,MATIAS,ROMERO,AVENDAÑO	0.013	VERACRUZ,PUEBLO,VIEJO
OAXACA,MATIAS,ROMERO,AVENDAÑO	0.019	AGUASCALIENTES,PABELLON,DE,ARTEAGA
OAXACA,MATIAS,ROMERO,AVENDAÑO	0.013	DURANGO,OTAEZ
OAXACA,MATIAS,ROMERO,AVENDAÑO	0.013	GUERRERO,ATLIXTAC
OAXACA,MATIAS,ROMERO,AVENDAÑO	0.006	MEXICO,OTUMBA
OAXACA,MATIAS,ROMERO,AVENDAÑO	0.006	AGUASCALIENTES,SAN,FRANCISCO,DE,LOS,ROMO
OAXACA,MATIAS,ROMERO,AVENDAÑO	0.006	HIDALGO,EPAZOYUCAN
OAXACA,MATIAS,ROMERO,AVENDAÑO	0.006	MICHOACAN,JIQUILPAN
OAXACA,MATIAS,ROMERO,AVENDAÑO	0.013	VERACRUZ,CATEMACO
OAXACA,MATIAS,ROMERO,AVENDAÑO	0.013	VERACRUZ,COATEPEC
OAXACA,MATIAS,ROMERO,AVENDAÑO	0.006	HIDALGO,HUASCA,DE,OCAMPO
OAXACA,MATIAS,ROMERO,AVENDAÑO	0.006	MEXICO,AMATEPEC
OAXACA,MATIAS,ROMERO,AVENDAÑO	0.006	MEXICO,ATENCO
OAXACA,MATIAS,ROMERO,AVENDAÑO	0.006	NAYARIT,JALA
OAXACA,MATIAS,ROMERO,AVENDAÑO	0.019	YUCATAN,MUNA
OAXACA,MATIAS,ROMERO,AVENDAÑO	0.006	CHIAPAS,OCOSINGO
OAXACA,MATIAS,ROMERO,AVENDAÑO	0.006	CHIAPAS,OCOZOCOAUTLA,DE,ESPINOSA
OAXACA,MATIAS,ROMERO,AVENDAÑO	0.006	GUERRERO,OLINALA
OAXACA,MATIAS,ROMERO,AVENDAÑO	0.006	HIDALGO,TEZONTEPEC,DE,ALDAMA
OAXACA,MATIAS,ROMERO,AVENDAÑO	0.006	MICHOACAN,INDAPARAPEO
OAXACA,MATIAS,ROMERO,AVENDAÑO	0.006	MICHOACAN,LOS,REYES
OAXACA,MATIAS,ROMERO,AVENDAÑO	0.006	NAYARIT,LA,YESCA
GUERRERO,MOCHITLAN	0.015	CHIAPAS,FRONTERA,HIDALGO
GUERRERO,MOCHITLAN	0.007	VERACRUZ,MINATITLAN
GUERRERO,MOCHITLAN	0.015	MICHOACAN,MADERO
GUERRERO,MOCHITLAN	0.007	VERACRUZ,PUEBLO,VIEJO
GUERRERO,MOCHITLAN	0.011	AGUASCALIENTES,PABELLON,DE,ARTEAGA
GUERRERO,MOCHITLAN	0.007	DURANGO,OTAEZ
GUERRERO,MOCHITLAN	0.007	GUERRERO,ATLIXTAC
GUERRERO,MOCHITLAN	0.007	VERACRUZ,CATEMACO
GUERRERO,MOCHITLAN	0.007	VERACRUZ,COATEPEC
GUERRERO,MOCHITLAN	0.011	YUCATAN,MUNA
MICHOACAN,TIQUICHEO,DE,NICOLAS,ROMERO	0.005	OAXACA,HEROICA,CIUDAD,DE,EJUTLA,DE,CRESPO
CHIAPAS,FRONTERA,HIDALGO	0.007	VERACRUZ,MINATITLAN
CHIAPAS,FRONTERA,HIDALGO	0.015	MICHOACAN,MADERO
CHIAPAS,FRONTERA,HIDALGO	0.007	VERACRUZ,PUEBLO,VIEJO
CHIAPAS,FRONTERA,HIDALGO	0.011	AGUASCALIENTES,PABELLON,DE,ARTEAGA
CHIAPAS,FRONTERA,HIDALGO	0.007	DURANGO,OTAEZ
CHIAPAS,FRONTERA,HIDALGO	0.007	GUERRERO,ATLIXTAC
CHIAPAS,FRONTERA,HIDALGO	0.007	VERACRUZ,CATEMACO
CHIAPAS,FRONTERA,HIDALGO	0.007	VERACRUZ,COATEPEC
CHIAPAS,FRONTERA,HIDALGO	0.011	YUCATAN,MUNA
VERACRUZ,MINATITLAN	0.007	MICHOACAN,MADERO
VERACRUZ,MINATITLAN	0.005	AGUASCALIENTES,PABELLON,DE,ARTEAGA
VERACRUZ,MINATITLAN	0.005	YUCATAN,MUNA
MICHOACAN,MADERO	0.007	VERACRUZ,PUEBLO,VIEJO
MICHOACAN,MADERO	0.011	AGUASCALIENTES,PABELLON,DE,ARTEAGA
MICHOACAN,MADERO	0.007	DURANGO,OTAEZ
MICHOACAN,MADERO	0.007	GUERRERO,ATLIXTAC
MICHOACAN,MADERO	0.007	VERACRUZ,CATEMACO
MICHOACAN,MADERO	0.007	VERACRUZ,COATEPEC
MICHOACAN,MADERO	0.011	YUCATAN,MUNA
VERACRUZ,PUEBLO,VIEJO	0.005	AGUASCALIENTES,PABELLON,DE,ARTEAGA
VERACRUZ,PUEBLO,VIEJO	0.005	YUCATAN,MUNA
AGUASCALIENTES,PABELLON,DE,ARTEAGA	0.005	DURANGO,OTAEZ
AGUASCALIENTES,PABELLON,DE,ARTEAGA	0.005	GUERRERO,ATLIXTAC
AGUASCALIENTES,PABELLON,DE,ARTEAGA	0.005	VERACRUZ,CATEMACO
AGUASCALIENTES,PABELLON,DE,ARTEAGA	0.005	VERACRUZ,COATEPEC
AGUASCALIENTES,PABELLON,DE,ARTEAGA	0.008	YUCATAN,MUNA
DURANGO,OTAEZ	0.005	YUCATAN,MUNA
GUERRERO,ATLIXTAC	0.005	YUCATAN,MUNA
VERACRUZ,CATEMACO	0.005	YUCATAN,MUNA
VERACRUZ,COATEPEC	0.005	YUCATAN,MUNA
