# Supplementary material for: Analysis of México’s Narco-War Network (2007–2011)
Source: PLoS One. 2015 May 18;10(5):e0126503. doi: 10.1371/journal.pone.0126503 (PMC4436224; doi:10.1371/journal.pone.0126503)
Supplement: S1 Compressed file — Each file contains all the correlations above certain threshold (indicated in the name of the file), during a particular month (also indicated in the name of the file). The file names have the value of θ followed by the number of the i th month, starting from January of 2007 until Sept. 2011. (ZIP) [file pone.0126503.s004.zip › Correlations_by_month/0.005__8.sif]

SINALOA,CULIACAN	0.013	DURANGO,DURANGO
SINALOA,CULIACAN	0.026	MICHOACAN,MORELIA
SINALOA,CULIACAN	0.026	SINALOA,AHOME
SINALOA,CULIACAN	0.013	NAYARIT,TEPIC
SINALOA,CULIACAN	0.078	MICHOACAN,URUAPAN
SINALOA,CULIACAN	0.052	SINALOA,SINALOA
SINALOA,CULIACAN	0.039	GUERRERO,CHILPANCINGO,DE,LOS,BRAVO
SINALOA,CULIACAN	0.013	JALISCO,GUADALAJARA
SINALOA,CULIACAN	0.013	DURANGO,SANTIAGO,PAPASQUIARO
SINALOA,CULIACAN	0.078	DISTRITO,FEDERAL,IZTAPALAPA
SINALOA,CULIACAN	0.026	SONORA,CAJEME
SINALOA,CULIACAN	0.013	CHIHUAHUA,DELICIAS
SINALOA,CULIACAN	0.013	CHIHUAHUA,GUADALUPE,Y,CALVO
SINALOA,CULIACAN	0.052	GUERRERO,TECPAN,DE,GALEANA
SINALOA,CULIACAN	0.013	SONORA,HERMOSILLO
SINALOA,CULIACAN	0.013	SINALOA,BADIRAGUATO
SINALOA,CULIACAN	0.026	CHIHUAHUA,CUAUHTEMOC
SINALOA,CULIACAN	0.039	BAJA,CALIFORNIA,PLAYAS,DE,ROSARITO
SINALOA,CULIACAN	0.039	MEXICO,NAUCALPAN,DE,JUAREZ
SINALOA,CULIACAN	0.013	GUANAJUATO,LEON
SINALOA,CULIACAN	0.013	SINALOA,COSALA
SINALOA,CULIACAN	0.026	BAJA,CALIFORNIA,TECATE
SINALOA,CULIACAN	0.013	GUERRERO,AYUTLA,DE,LOS,LIBRES
SINALOA,CULIACAN	0.065	JALISCO,PUERTO,VALLARTA
SINALOA,CULIACAN	0.039	CHIAPAS,TAPACHULA
SINALOA,CULIACAN	0.013	NUEVO,LEON,SAN,NICOLAS,DE,LOS,GARZA
SINALOA,CULIACAN	0.013	SAN,LUIS,POTOSI,SAN,LUIS,POTOSI
SINALOA,CULIACAN	0.013	DISTRITO,FEDERAL,MIGUEL,HIDALGO
SINALOA,CULIACAN	0.013	SONORA,CANANEA
SINALOA,CULIACAN	0.026	DURANGO,TAMAZULA
SINALOA,CULIACAN	0.013	MICHOACAN,LA,HUACANA
SINALOA,CULIACAN	0.013	SONORA,MAGDALENA
SINALOA,CULIACAN	0.026	CHIHUAHUA,GUACHOCHI
SINALOA,CULIACAN	0.026	MEXICO,IXTAPALUCA
SINALOA,CULIACAN	0.013	SONORA,NAVOJOA
SINALOA,CULIACAN	0.026	VERACRUZ,PANUCO
SINALOA,CULIACAN	0.013	DISTRITO,FEDERAL,COYOACAN
SINALOA,CULIACAN	0.013	MICHOACAN,COALCOMAN,DE,VAZQUEZ,PALLARES
SINALOA,CULIACAN	0.013	MEXICO,TEJUPILCO
SINALOA,CULIACAN	0.013	MORELOS,YAUTEPEC
SINALOA,CULIACAN	0.026	MEXICO,LUVIANOS
SINALOA,CULIACAN	0.013	DISTRITO,FEDERAL,CUAJIMALPA,DE,MORELOS
SINALOA,CULIACAN	0.026	GUANAJUATO,IRAPUATO
SINALOA,CULIACAN	0.039	MICHOACAN,ZIRACUARETIRO
SINALOA,CULIACAN	0.013	MICHOACAN,TANHUATO
SINALOA,CULIACAN	0.013	DISTRITO,FEDERAL,BENITO,JUAREZ
SINALOA,CULIACAN	0.013	AGUASCALIENTES,JESUS,MARIA
SINALOA,CULIACAN	0.026	GUANAJUATO,VALLE,DE,SANTIAGO
SINALOA,CULIACAN	0.039	CHIAPAS,BENEMERITO,DE,LAS,AMERICAS
SINALOA,CULIACAN	0.013	MICHOACAN,LA,PIEDAD
SINALOA,CULIACAN	0.039	ZACATECAS,CHALCHIHUITES
SINALOA,CULIACAN	0.091	OAXACA,MATIAS,ROMERO,AVENDAÑO
SINALOA,CULIACAN	0.013	QUERETARO,SAN,JUAN,DEL,RIO
SINALOA,CULIACAN	0.013	COAHUILA,PIEDRAS,NEGRAS
SINALOA,CULIACAN	0.013	JALISCO,JOCOTEPEC
SINALOA,CULIACAN	0.013	JALISCO,TOMATLAN
SINALOA,CULIACAN	0.052	GUERRERO,MOCHITLAN
SINALOA,CULIACAN	0.052	CHIAPAS,FRONTERA,HIDALGO
SINALOA,CULIACAN	0.013	MICHOACAN,PARACHO
SINALOA,CULIACAN	0.026	VERACRUZ,MINATITLAN
SINALOA,CULIACAN	0.013	JALISCO,MAZAMITLA
SINALOA,CULIACAN	0.013	MICHOACAN,TANGANCICUARO
SINALOA,CULIACAN	0.013	MICHOACAN,CHURUMUCO
SINALOA,CULIACAN	0.052	MICHOACAN,MADERO
SINALOA,CULIACAN	0.013	OAXACA,SANTA,MARIA,HUATULCO
SINALOA,CULIACAN	0.026	VERACRUZ,PUEBLO,VIEJO
SINALOA,CULIACAN	0.039	AGUASCALIENTES,PABELLON,DE,ARTEAGA
SINALOA,CULIACAN	0.026	DURANGO,OTAEZ
SINALOA,CULIACAN	0.026	GUERRERO,ATLIXTAC
SINALOA,CULIACAN	0.013	MEXICO,OTUMBA
SINALOA,CULIACAN	0.013	AGUASCALIENTES,SAN,FRANCISCO,DE,LOS,ROMO
SINALOA,CULIACAN	0.013	HIDALGO,EPAZOYUCAN
SINALOA,CULIACAN	0.013	MICHOACAN,JIQUILPAN
SINALOA,CULIACAN	0.026	VERACRUZ,CATEMACO
SINALOA,CULIACAN	0.026	VERACRUZ,COATEPEC
SINALOA,CULIACAN	0.013	HIDALGO,HUASCA,DE,OCAMPO
SINALOA,CULIACAN	0.013	MEXICO,AMATEPEC
SINALOA,CULIACAN	0.013	MEXICO,ATENCO
SINALOA,CULIACAN	0.013	NAYARIT,JALA
SINALOA,CULIACAN	0.039	YUCATAN,MUNA
SINALOA,CULIACAN	0.013	CHIAPAS,OCOSINGO
SINALOA,CULIACAN	0.013	CHIAPAS,OCOZOCOAUTLA,DE,ESPINOSA
SINALOA,CULIACAN	0.013	GUERRERO,OLINALA
SINALOA,CULIACAN	0.013	HIDALGO,TEZONTEPEC,DE,ALDAMA
SINALOA,CULIACAN	0.013	MICHOACAN,INDAPARAPEO
SINALOA,CULIACAN	0.013	MICHOACAN,LOS,REYES
SINALOA,CULIACAN	0.013	NAYARIT,LA,YESCA
COAHUILA,TORREON	0.010	SINALOA,MAZATLAN
COAHUILA,TORREON	0.005	SONORA,NOGALES
COAHUILA,TORREON	0.008	SINALOA,NAVOLATO
COAHUILA,TORREON	0.005	MEXICO,ECATEPEC,DE,MORELOS
COAHUILA,TORREON	0.008	MEXICO,NEZAHUALCOYOTL
COAHUILA,TORREON	0.005	DURANGO,PUEBLO,NUEVO
COAHUILA,TORREON	0.008	BAJA,CALIFORNIA,MEXICALI
COAHUILA,TORREON	0.008	CHIHUAHUA,NUEVO,CASAS,GRANDES
COAHUILA,TORREON	0.005	AGUASCALIENTES,AGUASCALIENTES
COAHUILA,TORREON	0.005	GUERRERO,ATOYAC,DE,ALVAREZ
COAHUILA,TORREON	0.013	GUERRERO,ARCELIA
COAHUILA,TORREON	0.005	SONORA,CABORCA
COAHUILA,TORREON	0.008	GUERRERO,AJUCHITLAN,DEL,PROGRESO
COAHUILA,TORREON	0.010	MICHOACAN,TEPALCATEPEC
COAHUILA,TORREON	0.005	DISTRITO,FEDERAL,XOCHIMILCO
COAHUILA,TORREON	0.010	GUERRERO,TLAPA,DE,COMONFORT
COAHUILA,TORREON	0.005	COAHUILA,SALTILLO
COAHUILA,TORREON	0.005	CHIHUAHUA,ALDAMA
COAHUILA,TORREON	0.005	GUANAJUATO,MOROLEON
COAHUILA,TORREON	0.005	HIDALGO,ACTOPAN
COAHUILA,TORREON	0.005	HIDALGO,TIZAYUCA
COAHUILA,TORREON	0.008	TABASCO,JALAPA
COAHUILA,TORREON	0.005	CHIAPAS,ESCUINTLA
COAHUILA,TORREON	0.005	DURANGO,SAN,JUAN,DEL,RIO
SINALOA,MAZATLAN	0.010	SONORA,NOGALES
SINALOA,MAZATLAN	0.016	SINALOA,NAVOLATO
SINALOA,MAZATLAN	0.005	NUEVO,LEON,MONTERREY
SINALOA,MAZATLAN	0.005	SINALOA,GUASAVE
SINALOA,MAZATLAN	0.010	MEXICO,ECATEPEC,DE,MORELOS
SINALOA,MAZATLAN	0.005	DURANGO,LERDO
SINALOA,MAZATLAN	0.016	MEXICO,NEZAHUALCOYOTL
SINALOA,MAZATLAN	0.005	JALISCO,ZAPOPAN
SINALOA,MAZATLAN	0.005	TAMAULIPAS,NUEVO,LAREDO
SINALOA,MAZATLAN	0.005	GUERRERO,PETATLAN
SINALOA,MAZATLAN	0.010	DURANGO,PUEBLO,NUEVO
SINALOA,MAZATLAN	0.016	BAJA,CALIFORNIA,MEXICALI
SINALOA,MAZATLAN	0.016	CHIHUAHUA,NUEVO,CASAS,GRANDES
SINALOA,MAZATLAN	0.005	MICHOACAN,LAZARO,CARDENAS
SINALOA,MAZATLAN	0.005	CHIHUAHUA,CAMARGO
SINALOA,MAZATLAN	0.010	AGUASCALIENTES,AGUASCALIENTES
SINALOA,MAZATLAN	0.005	SINALOA,MOCORITO
SINALOA,MAZATLAN	0.005	QUINTANA,ROO,BENITO,JUAREZ
SINALOA,MAZATLAN	0.005	DISTRITO,FEDERAL,GUSTAVO,A.,MADERO
SINALOA,MAZATLAN	0.005	SINALOA,EL,FUERTE
SINALOA,MAZATLAN	0.005	NUEVO,LEON,GUADALUPE
SINALOA,MAZATLAN	0.005	GUERRERO,ZIHUATANEJO,DE,AZUETA
SINALOA,MAZATLAN	0.005	GUANAJUATO,CELAYA
SINALOA,MAZATLAN	0.005	SINALOA,SAN,IGNACIO
SINALOA,MAZATLAN	0.005	SINALOA,ANGOSTURA
SINALOA,MAZATLAN	0.005	JALISCO,TLAQUEPAQUE
SINALOA,MAZATLAN	0.005	DISTRITO,FEDERAL,VENUSTIANO,CARRANZA
SINALOA,MAZATLAN	0.005	BAJA,CALIFORNIA,ENSENADA
SINALOA,MAZATLAN	0.010	GUERRERO,ATOYAC,DE,ALVAREZ
SINALOA,MAZATLAN	0.026	GUERRERO,ARCELIA
SINALOA,MAZATLAN	0.005	GUERRERO,COYUCA,DE,BENITEZ
SINALOA,MAZATLAN	0.010	SONORA,CABORCA
SINALOA,MAZATLAN	0.016	GUERRERO,AJUCHITLAN,DEL,PROGRESO
SINALOA,MAZATLAN	0.005	MICHOACAN,ZITACUARO
SINALOA,MAZATLAN	0.005	TAMAULIPAS,VICTORIA
SINALOA,MAZATLAN	0.021	MICHOACAN,TEPALCATEPEC
SINALOA,MAZATLAN	0.005	HIDALGO,PACHUCA,DE,SOTO
SINALOA,MAZATLAN	0.005	NUEVO,LEON,APODACA
SINALOA,MAZATLAN	0.005	OAXACA,OAXACA,DE,JUAREZ
SINALOA,MAZATLAN	0.005	JALISCO,EL,SALTO
SINALOA,MAZATLAN	0.010	DISTRITO,FEDERAL,XOCHIMILCO
SINALOA,MAZATLAN	0.005	DURANGO,CANATLAN
SINALOA,MAZATLAN	0.005	MEXICO,CHALCO
SINALOA,MAZATLAN	0.005	MEXICO,CHIMALHUACAN
SINALOA,MAZATLAN	0.021	GUERRERO,TLAPA,DE,COMONFORT
SINALOA,MAZATLAN	0.005	CHIAPAS,COMITAN,DE,DOMINGUEZ
SINALOA,MAZATLAN	0.010	COAHUILA,SALTILLO
SINALOA,MAZATLAN	0.005	DISTRITO,FEDERAL,AZCAPOTZALCO
SINALOA,MAZATLAN	0.005	DISTRITO,FEDERAL,ALVARO,OBREGON
SINALOA,MAZATLAN	0.005	GUANAJUATO,CUERAMARO
SINALOA,MAZATLAN	0.010	CHIHUAHUA,ALDAMA
SINALOA,MAZATLAN	0.005	SONORA,GUAYMAS
SINALOA,MAZATLAN	0.005	MICHOACAN,CHINICUILA
SINALOA,MAZATLAN	0.005	CHIHUAHUA,CHINIPAS
SINALOA,MAZATLAN	0.010	GUANAJUATO,MOROLEON
SINALOA,MAZATLAN	0.005	BAJA,CALIFORNIA,SUR,LA,PAZ
SINALOA,MAZATLAN	0.005	HIDALGO,TULANCINGO,DE,BRAVO
SINALOA,MAZATLAN	0.005	MEXICO,LERMA
SINALOA,MAZATLAN	0.005	HIDALGO,TULA,DE,ALLENDE
SINALOA,MAZATLAN	0.005	SAN,LUIS,POTOSI,MATEHUALA
SINALOA,MAZATLAN	0.005	CHIAPAS,SAN,CRISTOBAL,DE,LAS,CASAS
SINALOA,MAZATLAN	0.005	OAXACA,MIAHUATLAN,DE,PORFIRIO,DIAZ
SINALOA,MAZATLAN	0.010	HIDALGO,ACTOPAN
SINALOA,MAZATLAN	0.010	HIDALGO,TIZAYUCA
SINALOA,MAZATLAN	0.005	MICHOACAN,ACUITZIO
SINALOA,MAZATLAN	0.005	MICHOACAN,OCAMPO
SINALOA,MAZATLAN	0.005	MICHOACAN,TARETAN
SINALOA,MAZATLAN	0.005	MEXICO,TENANGO,DEL,AIRE
SINALOA,MAZATLAN	0.005	SONORA,SANTA,ANA
SINALOA,MAZATLAN	0.016	TABASCO,JALAPA
SINALOA,MAZATLAN	0.010	CHIAPAS,ESCUINTLA
SINALOA,MAZATLAN	0.005	MEXICO,ZUMPAHUACAN
SINALOA,MAZATLAN	0.005	VERACRUZ,JOSE,AZUETA
SINALOA,MAZATLAN	0.010	DURANGO,SAN,JUAN,DEL,RIO
SINALOA,MAZATLAN	0.005	MICHOACAN,HUANIQUEO
SINALOA,MAZATLAN	0.005	OAXACA,HEROICA,CIUDAD,DE,TLAXIACO
SINALOA,MAZATLAN	0.005	AGUASCALIENTES,ASIENTOS
SINALOA,MAZATLAN	0.005	GUERRERO,ATLAMAJALCINGO,DEL,MONTE
SINALOA,MAZATLAN	0.005	VERACRUZ,BANDERILLA
SONORA,NOGALES	0.008	SINALOA,NAVOLATO
SONORA,NOGALES	0.005	MEXICO,ECATEPEC,DE,MORELOS
SONORA,NOGALES	0.008	MEXICO,NEZAHUALCOYOTL
SONORA,NOGALES	0.005	DURANGO,PUEBLO,NUEVO
SONORA,NOGALES	0.008	BAJA,CALIFORNIA,MEXICALI
SONORA,NOGALES	0.008	CHIHUAHUA,NUEVO,CASAS,GRANDES
SONORA,NOGALES	0.005	AGUASCALIENTES,AGUASCALIENTES
SONORA,NOGALES	0.005	GUERRERO,ATOYAC,DE,ALVAREZ
SONORA,NOGALES	0.013	GUERRERO,ARCELIA
SONORA,NOGALES	0.005	SONORA,CABORCA
SONORA,NOGALES	0.008	GUERRERO,AJUCHITLAN,DEL,PROGRESO
SONORA,NOGALES	0.010	MICHOACAN,TEPALCATEPEC
SONORA,NOGALES	0.005	DISTRITO,FEDERAL,XOCHIMILCO
SONORA,NOGALES	0.010	GUERRERO,TLAPA,DE,COMONFORT
SONORA,NOGALES	0.005	COAHUILA,SALTILLO
SONORA,NOGALES	0.005	CHIHUAHUA,ALDAMA
SONORA,NOGALES	0.005	GUANAJUATO,MOROLEON
SONORA,NOGALES	0.005	HIDALGO,ACTOPAN
SONORA,NOGALES	0.005	HIDALGO,TIZAYUCA
SONORA,NOGALES	0.008	TABASCO,JALAPA
SONORA,NOGALES	0.005	CHIAPAS,ESCUINTLA
SONORA,NOGALES	0.005	DURANGO,SAN,JUAN,DEL,RIO
DURANGO,DURANGO	0.008	MICHOACAN,URUAPAN
DURANGO,DURANGO	0.005	SINALOA,SINALOA
DURANGO,DURANGO	0.008	DISTRITO,FEDERAL,IZTAPALAPA
DURANGO,DURANGO	0.005	GUERRERO,TECPAN,DE,GALEANA
DURANGO,DURANGO	0.006	JALISCO,PUERTO,VALLARTA
DURANGO,DURANGO	0.009	OAXACA,MATIAS,ROMERO,AVENDAÑO
DURANGO,DURANGO	0.005	GUERRERO,MOCHITLAN
DURANGO,DURANGO	0.005	CHIAPAS,FRONTERA,HIDALGO
DURANGO,DURANGO	0.005	MICHOACAN,MADERO
SINALOA,NAVOLATO	0.008	MEXICO,ECATEPEC,DE,MORELOS
SINALOA,NAVOLATO	0.012	MEXICO,NEZAHUALCOYOTL
SINALOA,NAVOLATO	0.008	DURANGO,PUEBLO,NUEVO
SINALOA,NAVOLATO	0.012	BAJA,CALIFORNIA,MEXICALI
SINALOA,NAVOLATO	0.012	CHIHUAHUA,NUEVO,CASAS,GRANDES
SINALOA,NAVOLATO	0.008	AGUASCALIENTES,AGUASCALIENTES
SINALOA,NAVOLATO	0.008	GUERRERO,ATOYAC,DE,ALVAREZ
SINALOA,NAVOLATO	0.019	GUERRERO,ARCELIA
SINALOA,NAVOLATO	0.008	SONORA,CABORCA
SINALOA,NAVOLATO	0.012	GUERRERO,AJUCHITLAN,DEL,PROGRESO
SINALOA,NAVOLATO	0.016	MICHOACAN,TEPALCATEPEC
SINALOA,NAVOLATO	0.008	DISTRITO,FEDERAL,XOCHIMILCO
SINALOA,NAVOLATO	0.016	GUERRERO,TLAPA,DE,COMONFORT
SINALOA,NAVOLATO	0.008	COAHUILA,SALTILLO
SINALOA,NAVOLATO	0.008	CHIHUAHUA,ALDAMA
SINALOA,NAVOLATO	0.008	GUANAJUATO,MOROLEON
SINALOA,NAVOLATO	0.008	HIDALGO,ACTOPAN
SINALOA,NAVOLATO	0.008	HIDALGO,TIZAYUCA
SINALOA,NAVOLATO	0.012	TABASCO,JALAPA
SINALOA,NAVOLATO	0.008	CHIAPAS,ESCUINTLA
SINALOA,NAVOLATO	0.008	DURANGO,SAN,JUAN,DEL,RIO
NUEVO,LEON,MONTERREY	0.006	GUERRERO,ARCELIA
NUEVO,LEON,MONTERREY	0.005	MICHOACAN,TEPALCATEPEC
NUEVO,LEON,MONTERREY	0.005	GUERRERO,TLAPA,DE,COMONFORT
MICHOACAN,MORELIA	0.005	SINALOA,AHOME
MICHOACAN,MORELIA	0.016	MICHOACAN,URUAPAN
MICHOACAN,MORELIA	0.010	SINALOA,SINALOA
MICHOACAN,MORELIA	0.008	GUERRERO,CHILPANCINGO,DE,LOS,BRAVO
MICHOACAN,MORELIA	0.016	DISTRITO,FEDERAL,IZTAPALAPA
MICHOACAN,MORELIA	0.005	SONORA,CAJEME
MICHOACAN,MORELIA	0.010	GUERRERO,TECPAN,DE,GALEANA
MICHOACAN,MORELIA	0.005	CHIHUAHUA,CUAUHTEMOC
MICHOACAN,MORELIA	0.008	BAJA,CALIFORNIA,PLAYAS,DE,ROSARITO
MICHOACAN,MORELIA	0.008	MEXICO,NAUCALPAN,DE,JUAREZ
MICHOACAN,MORELIA	0.005	BAJA,CALIFORNIA,TECATE
MICHOACAN,MORELIA	0.013	JALISCO,PUERTO,VALLARTA
MICHOACAN,MORELIA	0.008	CHIAPAS,TAPACHULA
MICHOACAN,MORELIA	0.005	DURANGO,TAMAZULA
MICHOACAN,MORELIA	0.005	CHIHUAHUA,GUACHOCHI
MICHOACAN,MORELIA	0.005	MEXICO,IXTAPALUCA
MICHOACAN,MORELIA	0.005	VERACRUZ,PANUCO
MICHOACAN,MORELIA	0.005	MEXICO,LUVIANOS
MICHOACAN,MORELIA	0.005	GUANAJUATO,IRAPUATO
MICHOACAN,MORELIA	0.008	MICHOACAN,ZIRACUARETIRO
MICHOACAN,MORELIA	0.005	GUANAJUATO,VALLE,DE,SANTIAGO
MICHOACAN,MORELIA	0.008	CHIAPAS,BENEMERITO,DE,LAS,AMERICAS
MICHOACAN,MORELIA	0.008	ZACATECAS,CHALCHIHUITES
MICHOACAN,MORELIA	0.018	OAXACA,MATIAS,ROMERO,AVENDAÑO
MICHOACAN,MORELIA	0.010	GUERRERO,MOCHITLAN
MICHOACAN,MORELIA	0.010	CHIAPAS,FRONTERA,HIDALGO
MICHOACAN,MORELIA	0.005	VERACRUZ,MINATITLAN
MICHOACAN,MORELIA	0.010	MICHOACAN,MADERO
MICHOACAN,MORELIA	0.005	VERACRUZ,PUEBLO,VIEJO
MICHOACAN,MORELIA	0.008	AGUASCALIENTES,PABELLON,DE,ARTEAGA
MICHOACAN,MORELIA	0.005	DURANGO,OTAEZ
MICHOACAN,MORELIA	0.005	GUERRERO,ATLIXTAC
MICHOACAN,MORELIA	0.005	VERACRUZ,CATEMACO
MICHOACAN,MORELIA	0.005	VERACRUZ,COATEPEC
MICHOACAN,MORELIA	0.008	YUCATAN,MUNA
SINALOA,AHOME	0.016	MICHOACAN,URUAPAN
SINALOA,AHOME	0.010	SINALOA,SINALOA
SINALOA,AHOME	0.008	GUERRERO,CHILPANCINGO,DE,LOS,BRAVO
SINALOA,AHOME	0.016	DISTRITO,FEDERAL,IZTAPALAPA
SINALOA,AHOME	0.005	SONORA,CAJEME
SINALOA,AHOME	0.010	GUERRERO,TECPAN,DE,GALEANA
SINALOA,AHOME	0.005	CHIHUAHUA,CUAUHTEMOC
SINALOA,AHOME	0.008	BAJA,CALIFORNIA,PLAYAS,DE,ROSARITO
SINALOA,AHOME	0.008	MEXICO,NAUCALPAN,DE,JUAREZ
SINALOA,AHOME	0.005	BAJA,CALIFORNIA,TECATE
SINALOA,AHOME	0.013	JALISCO,PUERTO,VALLARTA
SINALOA,AHOME	0.008	CHIAPAS,TAPACHULA
SINALOA,AHOME	0.005	DURANGO,TAMAZULA
SINALOA,AHOME	0.005	CHIHUAHUA,GUACHOCHI
SINALOA,AHOME	0.005	MEXICO,IXTAPALUCA
SINALOA,AHOME	0.005	VERACRUZ,PANUCO
SINALOA,AHOME	0.005	MEXICO,LUVIANOS
SINALOA,AHOME	0.005	GUANAJUATO,IRAPUATO
SINALOA,AHOME	0.008	MICHOACAN,ZIRACUARETIRO
SINALOA,AHOME	0.005	GUANAJUATO,VALLE,DE,SANTIAGO
SINALOA,AHOME	0.008	CHIAPAS,BENEMERITO,DE,LAS,AMERICAS
SINALOA,AHOME	0.008	ZACATECAS,CHALCHIHUITES
SINALOA,AHOME	0.018	OAXACA,MATIAS,ROMERO,AVENDAÑO
SINALOA,AHOME	0.010	GUERRERO,MOCHITLAN
SINALOA,AHOME	0.010	CHIAPAS,FRONTERA,HIDALGO
SINALOA,AHOME	0.005	VERACRUZ,MINATITLAN
SINALOA,AHOME	0.010	MICHOACAN,MADERO
SINALOA,AHOME	0.005	VERACRUZ,PUEBLO,VIEJO
SINALOA,AHOME	0.008	AGUASCALIENTES,PABELLON,DE,ARTEAGA
SINALOA,AHOME	0.005	DURANGO,OTAEZ
SINALOA,AHOME	0.005	GUERRERO,ATLIXTAC
SINALOA,AHOME	0.005	VERACRUZ,CATEMACO
SINALOA,AHOME	0.005	VERACRUZ,COATEPEC
SINALOA,AHOME	0.008	YUCATAN,MUNA
NAYARIT,TEPIC	0.008	MICHOACAN,URUAPAN
NAYARIT,TEPIC	0.005	SINALOA,SINALOA
NAYARIT,TEPIC	0.008	DISTRITO,FEDERAL,IZTAPALAPA
NAYARIT,TEPIC	0.005	GUERRERO,TECPAN,DE,GALEANA
NAYARIT,TEPIC	0.006	JALISCO,PUERTO,VALLARTA
NAYARIT,TEPIC	0.009	OAXACA,MATIAS,ROMERO,AVENDAÑO
NAYARIT,TEPIC	0.005	GUERRERO,MOCHITLAN
NAYARIT,TEPIC	0.005	CHIAPAS,FRONTERA,HIDALGO
NAYARIT,TEPIC	0.005	MICHOACAN,MADERO
SINALOA,GUASAVE	0.006	GUERRERO,ARCELIA
SINALOA,GUASAVE	0.005	MICHOACAN,TEPALCATEPEC
SINALOA,GUASAVE	0.005	GUERRERO,TLAPA,DE,COMONFORT
MEXICO,ECATEPEC,DE,MORELOS	0.008	MEXICO,NEZAHUALCOYOTL
MEXICO,ECATEPEC,DE,MORELOS	0.005	DURANGO,PUEBLO,NUEVO
MEXICO,ECATEPEC,DE,MORELOS	0.008	BAJA,CALIFORNIA,MEXICALI
MEXICO,ECATEPEC,DE,MORELOS	0.008	CHIHUAHUA,NUEVO,CASAS,GRANDES
MEXICO,ECATEPEC,DE,MORELOS	0.005	AGUASCALIENTES,AGUASCALIENTES
MEXICO,ECATEPEC,DE,MORELOS	0.005	GUERRERO,ATOYAC,DE,ALVAREZ
MEXICO,ECATEPEC,DE,MORELOS	0.013	GUERRERO,ARCELIA
MEXICO,ECATEPEC,DE,MORELOS	0.005	SONORA,CABORCA
MEXICO,ECATEPEC,DE,MORELOS	0.008	GUERRERO,AJUCHITLAN,DEL,PROGRESO
MEXICO,ECATEPEC,DE,MORELOS	0.010	MICHOACAN,TEPALCATEPEC
MEXICO,ECATEPEC,DE,MORELOS	0.005	DISTRITO,FEDERAL,XOCHIMILCO
MEXICO,ECATEPEC,DE,MORELOS	0.010	GUERRERO,TLAPA,DE,COMONFORT
MEXICO,ECATEPEC,DE,MORELOS	0.005	COAHUILA,SALTILLO
MEXICO,ECATEPEC,DE,MORELOS	0.005	CHIHUAHUA,ALDAMA
MEXICO,ECATEPEC,DE,MORELOS	0.005	GUANAJUATO,MOROLEON
MEXICO,ECATEPEC,DE,MORELOS	0.005	HIDALGO,ACTOPAN
MEXICO,ECATEPEC,DE,MORELOS	0.005	HIDALGO,TIZAYUCA
MEXICO,ECATEPEC,DE,MORELOS	0.008	TABASCO,JALAPA
MEXICO,ECATEPEC,DE,MORELOS	0.005	CHIAPAS,ESCUINTLA
MEXICO,ECATEPEC,DE,MORELOS	0.005	DURANGO,SAN,JUAN,DEL,RIO
MICHOACAN,URUAPAN	0.031	SINALOA,SINALOA
MICHOACAN,URUAPAN	0.023	GUERRERO,CHILPANCINGO,DE,LOS,BRAVO
MICHOACAN,URUAPAN	0.008	JALISCO,GUADALAJARA
MICHOACAN,URUAPAN	0.008	DURANGO,SANTIAGO,PAPASQUIARO
MICHOACAN,URUAPAN	0.047	DISTRITO,FEDERAL,IZTAPALAPA
MICHOACAN,URUAPAN	0.016	SONORA,CAJEME
MICHOACAN,URUAPAN	0.008	CHIHUAHUA,DELICIAS
MICHOACAN,URUAPAN	0.008	CHIHUAHUA,GUADALUPE,Y,CALVO
MICHOACAN,URUAPAN	0.031	GUERRERO,TECPAN,DE,GALEANA
MICHOACAN,URUAPAN	0.008	SONORA,HERMOSILLO
MICHOACAN,URUAPAN	0.008	SINALOA,BADIRAGUATO
MICHOACAN,URUAPAN	0.016	CHIHUAHUA,CUAUHTEMOC
MICHOACAN,URUAPAN	0.023	BAJA,CALIFORNIA,PLAYAS,DE,ROSARITO
MICHOACAN,URUAPAN	0.023	MEXICO,NAUCALPAN,DE,JUAREZ
MICHOACAN,URUAPAN	0.008	GUANAJUATO,LEON
MICHOACAN,URUAPAN	0.008	SINALOA,COSALA
MICHOACAN,URUAPAN	0.016	BAJA,CALIFORNIA,TECATE
MICHOACAN,URUAPAN	0.008	GUERRERO,AYUTLA,DE,LOS,LIBRES
MICHOACAN,URUAPAN	0.039	JALISCO,PUERTO,VALLARTA
MICHOACAN,URUAPAN	0.023	CHIAPAS,TAPACHULA
MICHOACAN,URUAPAN	0.008	NUEVO,LEON,SAN,NICOLAS,DE,LOS,GARZA
MICHOACAN,URUAPAN	0.008	SAN,LUIS,POTOSI,SAN,LUIS,POTOSI
MICHOACAN,URUAPAN	0.008	DISTRITO,FEDERAL,MIGUEL,HIDALGO
MICHOACAN,URUAPAN	0.008	SONORA,CANANEA
MICHOACAN,URUAPAN	0.016	DURANGO,TAMAZULA
MICHOACAN,URUAPAN	0.008	MICHOACAN,LA,HUACANA
MICHOACAN,URUAPAN	0.008	SONORA,MAGDALENA
MICHOACAN,URUAPAN	0.016	CHIHUAHUA,GUACHOCHI
MICHOACAN,URUAPAN	0.016	MEXICO,IXTAPALUCA
MICHOACAN,URUAPAN	0.008	SONORA,NAVOJOA
MICHOACAN,URUAPAN	0.016	VERACRUZ,PANUCO
MICHOACAN,URUAPAN	0.008	DISTRITO,FEDERAL,COYOACAN
MICHOACAN,URUAPAN	0.008	MICHOACAN,COALCOMAN,DE,VAZQUEZ,PALLARES
MICHOACAN,URUAPAN	0.008	MEXICO,TEJUPILCO
MICHOACAN,URUAPAN	0.008	MORELOS,YAUTEPEC
MICHOACAN,URUAPAN	0.016	MEXICO,LUVIANOS
MICHOACAN,URUAPAN	0.008	DISTRITO,FEDERAL,CUAJIMALPA,DE,MORELOS
MICHOACAN,URUAPAN	0.016	GUANAJUATO,IRAPUATO
MICHOACAN,URUAPAN	0.023	MICHOACAN,ZIRACUARETIRO
MICHOACAN,URUAPAN	0.008	MICHOACAN,TANHUATO
MICHOACAN,URUAPAN	0.008	DISTRITO,FEDERAL,BENITO,JUAREZ
MICHOACAN,URUAPAN	0.008	AGUASCALIENTES,JESUS,MARIA
MICHOACAN,URUAPAN	0.016	GUANAJUATO,VALLE,DE,SANTIAGO
MICHOACAN,URUAPAN	0.023	CHIAPAS,BENEMERITO,DE,LAS,AMERICAS
MICHOACAN,URUAPAN	0.008	MICHOACAN,LA,PIEDAD
MICHOACAN,URUAPAN	0.023	ZACATECAS,CHALCHIHUITES
MICHOACAN,URUAPAN	0.054	OAXACA,MATIAS,ROMERO,AVENDAÑO
MICHOACAN,URUAPAN	0.008	QUERETARO,SAN,JUAN,DEL,RIO
MICHOACAN,URUAPAN	0.008	COAHUILA,PIEDRAS,NEGRAS
MICHOACAN,URUAPAN	0.008	JALISCO,JOCOTEPEC
MICHOACAN,URUAPAN	0.008	JALISCO,TOMATLAN
MICHOACAN,URUAPAN	0.031	GUERRERO,MOCHITLAN
MICHOACAN,URUAPAN	0.031	CHIAPAS,FRONTERA,HIDALGO
MICHOACAN,URUAPAN	0.008	MICHOACAN,PARACHO
MICHOACAN,URUAPAN	0.016	VERACRUZ,MINATITLAN
MICHOACAN,URUAPAN	0.008	JALISCO,MAZAMITLA
MICHOACAN,URUAPAN	0.008	MICHOACAN,TANGANCICUARO
MICHOACAN,URUAPAN	0.008	MICHOACAN,CHURUMUCO
MICHOACAN,URUAPAN	0.031	MICHOACAN,MADERO
MICHOACAN,URUAPAN	0.008	OAXACA,SANTA,MARIA,HUATULCO
MICHOACAN,URUAPAN	0.016	VERACRUZ,PUEBLO,VIEJO
MICHOACAN,URUAPAN	0.023	AGUASCALIENTES,PABELLON,DE,ARTEAGA
MICHOACAN,URUAPAN	0.016	DURANGO,OTAEZ
MICHOACAN,URUAPAN	0.016	GUERRERO,ATLIXTAC
MICHOACAN,URUAPAN	0.008	MEXICO,OTUMBA
MICHOACAN,URUAPAN	0.008	AGUASCALIENTES,SAN,FRANCISCO,DE,LOS,ROMO
MICHOACAN,URUAPAN	0.008	HIDALGO,EPAZOYUCAN
MICHOACAN,URUAPAN	0.008	MICHOACAN,JIQUILPAN
MICHOACAN,URUAPAN	0.016	VERACRUZ,CATEMACO
MICHOACAN,URUAPAN	0.016	VERACRUZ,COATEPEC
MICHOACAN,URUAPAN	0.008	HIDALGO,HUASCA,DE,OCAMPO
MICHOACAN,URUAPAN	0.008	MEXICO,AMATEPEC
MICHOACAN,URUAPAN	0.008	MEXICO,ATENCO
MICHOACAN,URUAPAN	0.008	NAYARIT,JALA
MICHOACAN,URUAPAN	0.023	YUCATAN,MUNA
MICHOACAN,URUAPAN	0.008	CHIAPAS,OCOSINGO
MICHOACAN,URUAPAN	0.008	CHIAPAS,OCOZOCOAUTLA,DE,ESPINOSA
MICHOACAN,URUAPAN	0.008	GUERRERO,OLINALA
MICHOACAN,URUAPAN	0.008	HIDALGO,TEZONTEPEC,DE,ALDAMA
MICHOACAN,URUAPAN	0.008	MICHOACAN,INDAPARAPEO
MICHOACAN,URUAPAN	0.008	MICHOACAN,LOS,REYES
MICHOACAN,URUAPAN	0.008	NAYARIT,LA,YESCA
SINALOA,SINALOA	0.016	GUERRERO,CHILPANCINGO,DE,LOS,BRAVO
SINALOA,SINALOA	0.005	JALISCO,GUADALAJARA
SINALOA,SINALOA	0.005	DURANGO,SANTIAGO,PAPASQUIARO
SINALOA,SINALOA	0.031	DISTRITO,FEDERAL,IZTAPALAPA
SINALOA,SINALOA	0.010	SONORA,CAJEME
SINALOA,SINALOA	0.005	CHIHUAHUA,DELICIAS
SINALOA,SINALOA	0.005	CHIHUAHUA,GUADALUPE,Y,CALVO
SINALOA,SINALOA	0.021	GUERRERO,TECPAN,DE,GALEANA
SINALOA,SINALOA	0.005	SONORA,HERMOSILLO
SINALOA,SINALOA	0.005	SINALOA,BADIRAGUATO
SINALOA,SINALOA	0.010	CHIHUAHUA,CUAUHTEMOC
SINALOA,SINALOA	0.016	BAJA,CALIFORNIA,PLAYAS,DE,ROSARITO
SINALOA,SINALOA	0.016	MEXICO,NAUCALPAN,DE,JUAREZ
SINALOA,SINALOA	0.005	GUANAJUATO,LEON
SINALOA,SINALOA	0.005	SINALOA,COSALA
SINALOA,SINALOA	0.010	BAJA,CALIFORNIA,TECATE
SINALOA,SINALOA	0.005	GUERRERO,AYUTLA,DE,LOS,LIBRES
SINALOA,SINALOA	0.026	JALISCO,PUERTO,VALLARTA
SINALOA,SINALOA	0.016	CHIAPAS,TAPACHULA
SINALOA,SINALOA	0.005	NUEVO,LEON,SAN,NICOLAS,DE,LOS,GARZA
SINALOA,SINALOA	0.005	SAN,LUIS,POTOSI,SAN,LUIS,POTOSI
SINALOA,SINALOA	0.005	DISTRITO,FEDERAL,MIGUEL,HIDALGO
SINALOA,SINALOA	0.005	SONORA,CANANEA
SINALOA,SINALOA	0.010	DURANGO,TAMAZULA
SINALOA,SINALOA	0.005	MICHOACAN,LA,HUACANA
SINALOA,SINALOA	0.005	SONORA,MAGDALENA
SINALOA,SINALOA	0.010	CHIHUAHUA,GUACHOCHI
SINALOA,SINALOA	0.010	MEXICO,IXTAPALUCA
SINALOA,SINALOA	0.005	SONORA,NAVOJOA
SINALOA,SINALOA	0.010	VERACRUZ,PANUCO
SINALOA,SINALOA	0.005	DISTRITO,FEDERAL,COYOACAN
SINALOA,SINALOA	0.005	MICHOACAN,COALCOMAN,DE,VAZQUEZ,PALLARES
SINALOA,SINALOA	0.005	MEXICO,TEJUPILCO
SINALOA,SINALOA	0.005	MORELOS,YAUTEPEC
SINALOA,SINALOA	0.010	MEXICO,LUVIANOS
SINALOA,SINALOA	0.005	DISTRITO,FEDERAL,CUAJIMALPA,DE,MORELOS
SINALOA,SINALOA	0.010	GUANAJUATO,IRAPUATO
SINALOA,SINALOA	0.016	MICHOACAN,ZIRACUARETIRO
SINALOA,SINALOA	0.005	MICHOACAN,TANHUATO
SINALOA,SINALOA	0.005	DISTRITO,FEDERAL,BENITO,JUAREZ
SINALOA,SINALOA	0.005	AGUASCALIENTES,JESUS,MARIA
SINALOA,SINALOA	0.010	GUANAJUATO,VALLE,DE,SANTIAGO
SINALOA,SINALOA	0.016	CHIAPAS,BENEMERITO,DE,LAS,AMERICAS
SINALOA,SINALOA	0.005	MICHOACAN,LA,PIEDAD
SINALOA,SINALOA	0.016	ZACATECAS,CHALCHIHUITES
SINALOA,SINALOA	0.036	OAXACA,MATIAS,ROMERO,AVENDAÑO
SINALOA,SINALOA	0.005	QUERETARO,SAN,JUAN,DEL,RIO
SINALOA,SINALOA	0.005	COAHUILA,PIEDRAS,NEGRAS
SINALOA,SINALOA	0.005	JALISCO,JOCOTEPEC
SINALOA,SINALOA	0.005	JALISCO,TOMATLAN
SINALOA,SINALOA	0.021	GUERRERO,MOCHITLAN
SINALOA,SINALOA	0.021	CHIAPAS,FRONTERA,HIDALGO
SINALOA,SINALOA	0.005	MICHOACAN,PARACHO
SINALOA,SINALOA	0.010	VERACRUZ,MINATITLAN
SINALOA,SINALOA	0.005	JALISCO,MAZAMITLA
SINALOA,SINALOA	0.005	MICHOACAN,TANGANCICUARO
SINALOA,SINALOA	0.005	MICHOACAN,CHURUMUCO
SINALOA,SINALOA	0.021	MICHOACAN,MADERO
SINALOA,SINALOA	0.005	OAXACA,SANTA,MARIA,HUATULCO
SINALOA,SINALOA	0.010	VERACRUZ,PUEBLO,VIEJO
SINALOA,SINALOA	0.016	AGUASCALIENTES,PABELLON,DE,ARTEAGA
SINALOA,SINALOA	0.010	DURANGO,OTAEZ
SINALOA,SINALOA	0.010	GUERRERO,ATLIXTAC
SINALOA,SINALOA	0.005	MEXICO,OTUMBA
SINALOA,SINALOA	0.005	AGUASCALIENTES,SAN,FRANCISCO,DE,LOS,ROMO
SINALOA,SINALOA	0.005	HIDALGO,EPAZOYUCAN
SINALOA,SINALOA	0.005	MICHOACAN,JIQUILPAN
SINALOA,SINALOA	0.010	VERACRUZ,CATEMACO
SINALOA,SINALOA	0.010	VERACRUZ,COATEPEC
SINALOA,SINALOA	0.005	HIDALGO,HUASCA,DE,OCAMPO
SINALOA,SINALOA	0.005	MEXICO,AMATEPEC
SINALOA,SINALOA	0.005	MEXICO,ATENCO
SINALOA,SINALOA	0.005	NAYARIT,JALA
SINALOA,SINALOA	0.016	YUCATAN,MUNA
SINALOA,SINALOA	0.005	CHIAPAS,OCOSINGO
SINALOA,SINALOA	0.005	CHIAPAS,OCOZOCOAUTLA,DE,ESPINOSA
SINALOA,SINALOA	0.005	GUERRERO,OLINALA
SINALOA,SINALOA	0.005	HIDALGO,TEZONTEPEC,DE,ALDAMA
SINALOA,SINALOA	0.005	MICHOACAN,INDAPARAPEO
SINALOA,SINALOA	0.005	MICHOACAN,LOS,REYES
SINALOA,SINALOA	0.005	NAYARIT,LA,YESCA
DURANGO,LERDO	0.006	GUERRERO,ARCELIA
DURANGO,LERDO	0.005	MICHOACAN,TEPALCATEPEC
DURANGO,LERDO	0.005	GUERRERO,TLAPA,DE,COMONFORT
GUERRERO,CHILPANCINGO,DE,LOS,BRAVO	0.023	DISTRITO,FEDERAL,IZTAPALAPA
GUERRERO,CHILPANCINGO,DE,LOS,BRAVO	0.008	SONORA,CAJEME
GUERRERO,CHILPANCINGO,DE,LOS,BRAVO	0.016	GUERRERO,TECPAN,DE,GALEANA
GUERRERO,CHILPANCINGO,DE,LOS,BRAVO	0.008	CHIHUAHUA,CUAUHTEMOC
GUERRERO,CHILPANCINGO,DE,LOS,BRAVO	0.012	BAJA,CALIFORNIA,PLAYAS,DE,ROSARITO
GUERRERO,CHILPANCINGO,DE,LOS,BRAVO	0.012	MEXICO,NAUCALPAN,DE,JUAREZ
GUERRERO,CHILPANCINGO,DE,LOS,BRAVO	0.008	BAJA,CALIFORNIA,TECATE
GUERRERO,CHILPANCINGO,DE,LOS,BRAVO	0.019	JALISCO,PUERTO,VALLARTA
GUERRERO,CHILPANCINGO,DE,LOS,BRAVO	0.012	CHIAPAS,TAPACHULA
GUERRERO,CHILPANCINGO,DE,LOS,BRAVO	0.008	DURANGO,TAMAZULA
GUERRERO,CHILPANCINGO,DE,LOS,BRAVO	0.008	CHIHUAHUA,GUACHOCHI
GUERRERO,CHILPANCINGO,DE,LOS,BRAVO	0.008	MEXICO,IXTAPALUCA
GUERRERO,CHILPANCINGO,DE,LOS,BRAVO	0.008	VERACRUZ,PANUCO
GUERRERO,CHILPANCINGO,DE,LOS,BRAVO	0.008	MEXICO,LUVIANOS
GUERRERO,CHILPANCINGO,DE,LOS,BRAVO	0.008	GUANAJUATO,IRAPUATO
GUERRERO,CHILPANCINGO,DE,LOS,BRAVO	0.012	MICHOACAN,ZIRACUARETIRO
GUERRERO,CHILPANCINGO,DE,LOS,BRAVO	0.008	GUANAJUATO,VALLE,DE,SANTIAGO
GUERRERO,CHILPANCINGO,DE,LOS,BRAVO	0.012	CHIAPAS,BENEMERITO,DE,LAS,AMERICAS
GUERRERO,CHILPANCINGO,DE,LOS,BRAVO	0.012	ZACATECAS,CHALCHIHUITES
GUERRERO,CHILPANCINGO,DE,LOS,BRAVO	0.027	OAXACA,MATIAS,ROMERO,AVENDAÑO
GUERRERO,CHILPANCINGO,DE,LOS,BRAVO	0.016	GUERRERO,MOCHITLAN
GUERRERO,CHILPANCINGO,DE,LOS,BRAVO	0.016	CHIAPAS,FRONTERA,HIDALGO
GUERRERO,CHILPANCINGO,DE,LOS,BRAVO	0.008	VERACRUZ,MINATITLAN
GUERRERO,CHILPANCINGO,DE,LOS,BRAVO	0.016	MICHOACAN,MADERO
GUERRERO,CHILPANCINGO,DE,LOS,BRAVO	0.008	VERACRUZ,PUEBLO,VIEJO
GUERRERO,CHILPANCINGO,DE,LOS,BRAVO	0.012	AGUASCALIENTES,PABELLON,DE,ARTEAGA
GUERRERO,CHILPANCINGO,DE,LOS,BRAVO	0.008	DURANGO,OTAEZ
GUERRERO,CHILPANCINGO,DE,LOS,BRAVO	0.008	GUERRERO,ATLIXTAC
GUERRERO,CHILPANCINGO,DE,LOS,BRAVO	0.008	VERACRUZ,CATEMACO
GUERRERO,CHILPANCINGO,DE,LOS,BRAVO	0.008	VERACRUZ,COATEPEC
GUERRERO,CHILPANCINGO,DE,LOS,BRAVO	0.012	YUCATAN,MUNA
MEXICO,NEZAHUALCOYOTL	0.008	DURANGO,PUEBLO,NUEVO
MEXICO,NEZAHUALCOYOTL	0.012	BAJA,CALIFORNIA,MEXICALI
MEXICO,NEZAHUALCOYOTL	0.012	CHIHUAHUA,NUEVO,CASAS,GRANDES
MEXICO,NEZAHUALCOYOTL	0.008	AGUASCALIENTES,AGUASCALIENTES
MEXICO,NEZAHUALCOYOTL	0.008	GUERRERO,ATOYAC,DE,ALVAREZ
MEXICO,NEZAHUALCOYOTL	0.019	GUERRERO,ARCELIA
MEXICO,NEZAHUALCOYOTL	0.008	SONORA,CABORCA
MEXICO,NEZAHUALCOYOTL	0.012	GUERRERO,AJUCHITLAN,DEL,PROGRESO
MEXICO,NEZAHUALCOYOTL	0.016	MICHOACAN,TEPALCATEPEC
MEXICO,NEZAHUALCOYOTL	0.008	DISTRITO,FEDERAL,XOCHIMILCO
MEXICO,NEZAHUALCOYOTL	0.016	GUERRERO,TLAPA,DE,COMONFORT
MEXICO,NEZAHUALCOYOTL	0.008	COAHUILA,SALTILLO
MEXICO,NEZAHUALCOYOTL	0.008	CHIHUAHUA,ALDAMA
MEXICO,NEZAHUALCOYOTL	0.008	GUANAJUATO,MOROLEON
MEXICO,NEZAHUALCOYOTL	0.008	HIDALGO,ACTOPAN
MEXICO,NEZAHUALCOYOTL	0.008	HIDALGO,TIZAYUCA
MEXICO,NEZAHUALCOYOTL	0.012	TABASCO,JALAPA
MEXICO,NEZAHUALCOYOTL	0.008	CHIAPAS,ESCUINTLA
MEXICO,NEZAHUALCOYOTL	0.008	DURANGO,SAN,JUAN,DEL,RIO
JALISCO,ZAPOPAN	0.006	GUERRERO,ARCELIA
JALISCO,ZAPOPAN	0.005	MICHOACAN,TEPALCATEPEC
JALISCO,ZAPOPAN	0.005	GUERRERO,TLAPA,DE,COMONFORT
TAMAULIPAS,NUEVO,LAREDO	0.006	GUERRERO,ARCELIA
TAMAULIPAS,NUEVO,LAREDO	0.005	MICHOACAN,TEPALCATEPEC
TAMAULIPAS,NUEVO,LAREDO	0.005	GUERRERO,TLAPA,DE,COMONFORT
JALISCO,GUADALAJARA	0.008	DISTRITO,FEDERAL,IZTAPALAPA
JALISCO,GUADALAJARA	0.005	GUERRERO,TECPAN,DE,GALEANA
JALISCO,GUADALAJARA	0.006	JALISCO,PUERTO,VALLARTA
JALISCO,GUADALAJARA	0.009	OAXACA,MATIAS,ROMERO,AVENDAÑO
JALISCO,GUADALAJARA	0.005	GUERRERO,MOCHITLAN
JALISCO,GUADALAJARA	0.005	CHIAPAS,FRONTERA,HIDALGO
JALISCO,GUADALAJARA	0.005	MICHOACAN,MADERO
GUERRERO,PETATLAN	0.006	GUERRERO,ARCELIA
GUERRERO,PETATLAN	0.005	MICHOACAN,TEPALCATEPEC
GUERRERO,PETATLAN	0.005	GUERRERO,TLAPA,DE,COMONFORT
DURANGO,PUEBLO,NUEVO	0.008	BAJA,CALIFORNIA,MEXICALI
DURANGO,PUEBLO,NUEVO	0.008	CHIHUAHUA,NUEVO,CASAS,GRANDES
DURANGO,PUEBLO,NUEVO	0.005	AGUASCALIENTES,AGUASCALIENTES
DURANGO,PUEBLO,NUEVO	0.005	GUERRERO,ATOYAC,DE,ALVAREZ
DURANGO,PUEBLO,NUEVO	0.013	GUERRERO,ARCELIA
DURANGO,PUEBLO,NUEVO	0.005	SONORA,CABORCA
DURANGO,PUEBLO,NUEVO	0.008	GUERRERO,AJUCHITLAN,DEL,PROGRESO
DURANGO,PUEBLO,NUEVO	0.010	MICHOACAN,TEPALCATEPEC
DURANGO,PUEBLO,NUEVO	0.005	DISTRITO,FEDERAL,XOCHIMILCO
DURANGO,PUEBLO,NUEVO	0.010	GUERRERO,TLAPA,DE,COMONFORT
DURANGO,PUEBLO,NUEVO	0.005	COAHUILA,SALTILLO
DURANGO,PUEBLO,NUEVO	0.005	CHIHUAHUA,ALDAMA
DURANGO,PUEBLO,NUEVO	0.005	GUANAJUATO,MOROLEON
DURANGO,PUEBLO,NUEVO	0.005	HIDALGO,ACTOPAN
DURANGO,PUEBLO,NUEVO	0.005	HIDALGO,TIZAYUCA
DURANGO,PUEBLO,NUEVO	0.008	TABASCO,JALAPA
DURANGO,PUEBLO,NUEVO	0.005	CHIAPAS,ESCUINTLA
DURANGO,PUEBLO,NUEVO	0.005	DURANGO,SAN,JUAN,DEL,RIO
DURANGO,SANTIAGO,PAPASQUIARO	0.008	DISTRITO,FEDERAL,IZTAPALAPA
DURANGO,SANTIAGO,PAPASQUIARO	0.005	GUERRERO,TECPAN,DE,GALEANA
DURANGO,SANTIAGO,PAPASQUIARO	0.006	JALISCO,PUERTO,VALLARTA
DURANGO,SANTIAGO,PAPASQUIARO	0.009	OAXACA,MATIAS,ROMERO,AVENDAÑO
DURANGO,SANTIAGO,PAPASQUIARO	0.005	GUERRERO,MOCHITLAN
DURANGO,SANTIAGO,PAPASQUIARO	0.005	CHIAPAS,FRONTERA,HIDALGO
DURANGO,SANTIAGO,PAPASQUIARO	0.005	MICHOACAN,MADERO
DISTRITO,FEDERAL,IZTAPALAPA	0.016	SONORA,CAJEME
DISTRITO,FEDERAL,IZTAPALAPA	0.008	CHIHUAHUA,DELICIAS
DISTRITO,FEDERAL,IZTAPALAPA	0.008	CHIHUAHUA,GUADALUPE,Y,CALVO
DISTRITO,FEDERAL,IZTAPALAPA	0.031	GUERRERO,TECPAN,DE,GALEANA
DISTRITO,FEDERAL,IZTAPALAPA	0.008	SONORA,HERMOSILLO
DISTRITO,FEDERAL,IZTAPALAPA	0.008	SINALOA,BADIRAGUATO
DISTRITO,FEDERAL,IZTAPALAPA	0.016	CHIHUAHUA,CUAUHTEMOC
DISTRITO,FEDERAL,IZTAPALAPA	0.023	BAJA,CALIFORNIA,PLAYAS,DE,ROSARITO
DISTRITO,FEDERAL,IZTAPALAPA	0.023	MEXICO,NAUCALPAN,DE,JUAREZ
DISTRITO,FEDERAL,IZTAPALAPA	0.008	GUANAJUATO,LEON
DISTRITO,FEDERAL,IZTAPALAPA	0.008	SINALOA,COSALA
DISTRITO,FEDERAL,IZTAPALAPA	0.016	BAJA,CALIFORNIA,TECATE
DISTRITO,FEDERAL,IZTAPALAPA	0.008	GUERRERO,AYUTLA,DE,LOS,LIBRES
DISTRITO,FEDERAL,IZTAPALAPA	0.039	JALISCO,PUERTO,VALLARTA
DISTRITO,FEDERAL,IZTAPALAPA	0.023	CHIAPAS,TAPACHULA
DISTRITO,FEDERAL,IZTAPALAPA	0.008	NUEVO,LEON,SAN,NICOLAS,DE,LOS,GARZA
DISTRITO,FEDERAL,IZTAPALAPA	0.008	SAN,LUIS,POTOSI,SAN,LUIS,POTOSI
DISTRITO,FEDERAL,IZTAPALAPA	0.008	DISTRITO,FEDERAL,MIGUEL,HIDALGO
DISTRITO,FEDERAL,IZTAPALAPA	0.008	SONORA,CANANEA
DISTRITO,FEDERAL,IZTAPALAPA	0.016	DURANGO,TAMAZULA
DISTRITO,FEDERAL,IZTAPALAPA	0.008	MICHOACAN,LA,HUACANA
DISTRITO,FEDERAL,IZTAPALAPA	0.008	SONORA,MAGDALENA
DISTRITO,FEDERAL,IZTAPALAPA	0.016	CHIHUAHUA,GUACHOCHI
DISTRITO,FEDERAL,IZTAPALAPA	0.016	MEXICO,IXTAPALUCA
DISTRITO,FEDERAL,IZTAPALAPA	0.008	SONORA,NAVOJOA
DISTRITO,FEDERAL,IZTAPALAPA	0.016	VERACRUZ,PANUCO
DISTRITO,FEDERAL,IZTAPALAPA	0.008	DISTRITO,FEDERAL,COYOACAN
DISTRITO,FEDERAL,IZTAPALAPA	0.008	MICHOACAN,COALCOMAN,DE,VAZQUEZ,PALLARES
DISTRITO,FEDERAL,IZTAPALAPA	0.008	MEXICO,TEJUPILCO
DISTRITO,FEDERAL,IZTAPALAPA	0.008	MORELOS,YAUTEPEC
DISTRITO,FEDERAL,IZTAPALAPA	0.016	MEXICO,LUVIANOS
DISTRITO,FEDERAL,IZTAPALAPA	0.008	DISTRITO,FEDERAL,CUAJIMALPA,DE,MORELOS
DISTRITO,FEDERAL,IZTAPALAPA	0.016	GUANAJUATO,IRAPUATO
DISTRITO,FEDERAL,IZTAPALAPA	0.023	MICHOACAN,ZIRACUARETIRO
DISTRITO,FEDERAL,IZTAPALAPA	0.008	MICHOACAN,TANHUATO
DISTRITO,FEDERAL,IZTAPALAPA	0.008	DISTRITO,FEDERAL,BENITO,JUAREZ
DISTRITO,FEDERAL,IZTAPALAPA	0.008	AGUASCALIENTES,JESUS,MARIA
DISTRITO,FEDERAL,IZTAPALAPA	0.016	GUANAJUATO,VALLE,DE,SANTIAGO
DISTRITO,FEDERAL,IZTAPALAPA	0.023	CHIAPAS,BENEMERITO,DE,LAS,AMERICAS
DISTRITO,FEDERAL,IZTAPALAPA	0.008	MICHOACAN,LA,PIEDAD
DISTRITO,FEDERAL,IZTAPALAPA	0.023	ZACATECAS,CHALCHIHUITES
DISTRITO,FEDERAL,IZTAPALAPA	0.054	OAXACA,MATIAS,ROMERO,AVENDAÑO
DISTRITO,FEDERAL,IZTAPALAPA	0.008	QUERETARO,SAN,JUAN,DEL,RIO
DISTRITO,FEDERAL,IZTAPALAPA	0.008	COAHUILA,PIEDRAS,NEGRAS
DISTRITO,FEDERAL,IZTAPALAPA	0.008	JALISCO,JOCOTEPEC
DISTRITO,FEDERAL,IZTAPALAPA	0.008	JALISCO,TOMATLAN
DISTRITO,FEDERAL,IZTAPALAPA	0.031	GUERRERO,MOCHITLAN
DISTRITO,FEDERAL,IZTAPALAPA	0.031	CHIAPAS,FRONTERA,HIDALGO
DISTRITO,FEDERAL,IZTAPALAPA	0.008	MICHOACAN,PARACHO
DISTRITO,FEDERAL,IZTAPALAPA	0.016	VERACRUZ,MINATITLAN
DISTRITO,FEDERAL,IZTAPALAPA	0.008	JALISCO,MAZAMITLA
DISTRITO,FEDERAL,IZTAPALAPA	0.008	MICHOACAN,TANGANCICUARO
DISTRITO,FEDERAL,IZTAPALAPA	0.008	MICHOACAN,CHURUMUCO
DISTRITO,FEDERAL,IZTAPALAPA	0.031	MICHOACAN,MADERO
DISTRITO,FEDERAL,IZTAPALAPA	0.008	OAXACA,SANTA,MARIA,HUATULCO
DISTRITO,FEDERAL,IZTAPALAPA	0.016	VERACRUZ,PUEBLO,VIEJO
DISTRITO,FEDERAL,IZTAPALAPA	0.023	AGUASCALIENTES,PABELLON,DE,ARTEAGA
DISTRITO,FEDERAL,IZTAPALAPA	0.016	DURANGO,OTAEZ
DISTRITO,FEDERAL,IZTAPALAPA	0.016	GUERRERO,ATLIXTAC
DISTRITO,FEDERAL,IZTAPALAPA	0.008	MEXICO,OTUMBA
DISTRITO,FEDERAL,IZTAPALAPA	0.008	AGUASCALIENTES,SAN,FRANCISCO,DE,LOS,ROMO
DISTRITO,FEDERAL,IZTAPALAPA	0.008	HIDALGO,EPAZOYUCAN
DISTRITO,FEDERAL,IZTAPALAPA	0.008	MICHOACAN,JIQUILPAN
DISTRITO,FEDERAL,IZTAPALAPA	0.016	VERACRUZ,CATEMACO
DISTRITO,FEDERAL,IZTAPALAPA	0.016	VERACRUZ,COATEPEC
DISTRITO,FEDERAL,IZTAPALAPA	0.008	HIDALGO,HUASCA,DE,OCAMPO
DISTRITO,FEDERAL,IZTAPALAPA	0.008	MEXICO,AMATEPEC
DISTRITO,FEDERAL,IZTAPALAPA	0.008	MEXICO,ATENCO
DISTRITO,FEDERAL,IZTAPALAPA	0.008	NAYARIT,JALA
DISTRITO,FEDERAL,IZTAPALAPA	0.023	YUCATAN,MUNA
DISTRITO,FEDERAL,IZTAPALAPA	0.008	CHIAPAS,OCOSINGO
DISTRITO,FEDERAL,IZTAPALAPA	0.008	CHIAPAS,OCOZOCOAUTLA,DE,ESPINOSA
DISTRITO,FEDERAL,IZTAPALAPA	0.008	GUERRERO,OLINALA
DISTRITO,FEDERAL,IZTAPALAPA	0.008	HIDALGO,TEZONTEPEC,DE,ALDAMA
DISTRITO,FEDERAL,IZTAPALAPA	0.008	MICHOACAN,INDAPARAPEO
DISTRITO,FEDERAL,IZTAPALAPA	0.008	MICHOACAN,LOS,REYES
DISTRITO,FEDERAL,IZTAPALAPA	0.008	NAYARIT,LA,YESCA
BAJA,CALIFORNIA,MEXICALI	0.012	CHIHUAHUA,NUEVO,CASAS,GRANDES
BAJA,CALIFORNIA,MEXICALI	0.008	AGUASCALIENTES,AGUASCALIENTES
BAJA,CALIFORNIA,MEXICALI	0.008	GUERRERO,ATOYAC,DE,ALVAREZ
BAJA,CALIFORNIA,MEXICALI	0.019	GUERRERO,ARCELIA
BAJA,CALIFORNIA,MEXICALI	0.008	SONORA,CABORCA
BAJA,CALIFORNIA,MEXICALI	0.012	GUERRERO,AJUCHITLAN,DEL,PROGRESO
BAJA,CALIFORNIA,MEXICALI	0.016	MICHOACAN,TEPALCATEPEC
BAJA,CALIFORNIA,MEXICALI	0.008	DISTRITO,FEDERAL,XOCHIMILCO
BAJA,CALIFORNIA,MEXICALI	0.016	GUERRERO,TLAPA,DE,COMONFORT
BAJA,CALIFORNIA,MEXICALI	0.008	COAHUILA,SALTILLO
BAJA,CALIFORNIA,MEXICALI	0.008	CHIHUAHUA,ALDAMA
BAJA,CALIFORNIA,MEXICALI	0.008	GUANAJUATO,MOROLEON
BAJA,CALIFORNIA,MEXICALI	0.008	HIDALGO,ACTOPAN
BAJA,CALIFORNIA,MEXICALI	0.008	HIDALGO,TIZAYUCA
BAJA,CALIFORNIA,MEXICALI	0.012	TABASCO,JALAPA
BAJA,CALIFORNIA,MEXICALI	0.008	CHIAPAS,ESCUINTLA
BAJA,CALIFORNIA,MEXICALI	0.008	DURANGO,SAN,JUAN,DEL,RIO
SONORA,CAJEME	0.010	GUERRERO,TECPAN,DE,GALEANA
SONORA,CAJEME	0.005	CHIHUAHUA,CUAUHTEMOC
SONORA,CAJEME	0.008	BAJA,CALIFORNIA,PLAYAS,DE,ROSARITO
SONORA,CAJEME	0.008	MEXICO,NAUCALPAN,DE,JUAREZ
SONORA,CAJEME	0.005	BAJA,CALIFORNIA,TECATE
SONORA,CAJEME	0.013	JALISCO,PUERTO,VALLARTA
SONORA,CAJEME	0.008	CHIAPAS,TAPACHULA
SONORA,CAJEME	0.005	DURANGO,TAMAZULA
SONORA,CAJEME	0.005	CHIHUAHUA,GUACHOCHI
SONORA,CAJEME	0.005	MEXICO,IXTAPALUCA
SONORA,CAJEME	0.005	VERACRUZ,PANUCO
SONORA,CAJEME	0.005	MEXICO,LUVIANOS
SONORA,CAJEME	0.005	GUANAJUATO,IRAPUATO
SONORA,CAJEME	0.008	MICHOACAN,ZIRACUARETIRO
SONORA,CAJEME	0.005	GUANAJUATO,VALLE,DE,SANTIAGO
SONORA,CAJEME	0.008	CHIAPAS,BENEMERITO,DE,LAS,AMERICAS
SONORA,CAJEME	0.008	ZACATECAS,CHALCHIHUITES
SONORA,CAJEME	0.018	OAXACA,MATIAS,ROMERO,AVENDAÑO
SONORA,CAJEME	0.010	GUERRERO,MOCHITLAN
SONORA,CAJEME	0.010	CHIAPAS,FRONTERA,HIDALGO
SONORA,CAJEME	0.005	VERACRUZ,MINATITLAN
SONORA,CAJEME	0.010	MICHOACAN,MADERO
SONORA,CAJEME	0.005	VERACRUZ,PUEBLO,VIEJO
SONORA,CAJEME	0.008	AGUASCALIENTES,PABELLON,DE,ARTEAGA
SONORA,CAJEME	0.005	DURANGO,OTAEZ
SONORA,CAJEME	0.005	GUERRERO,ATLIXTAC
SONORA,CAJEME	0.005	VERACRUZ,CATEMACO
SONORA,CAJEME	0.005	VERACRUZ,COATEPEC
SONORA,CAJEME	0.008	YUCATAN,MUNA
CHIHUAHUA,DELICIAS	0.005	GUERRERO,TECPAN,DE,GALEANA
CHIHUAHUA,DELICIAS	0.006	JALISCO,PUERTO,VALLARTA
CHIHUAHUA,DELICIAS	0.009	OAXACA,MATIAS,ROMERO,AVENDAÑO
CHIHUAHUA,DELICIAS	0.005	GUERRERO,MOCHITLAN
CHIHUAHUA,DELICIAS	0.005	CHIAPAS,FRONTERA,HIDALGO
CHIHUAHUA,DELICIAS	0.005	MICHOACAN,MADERO
CHIHUAHUA,NUEVO,CASAS,GRANDES	0.008	AGUASCALIENTES,AGUASCALIENTES
CHIHUAHUA,NUEVO,CASAS,GRANDES	0.008	GUERRERO,ATOYAC,DE,ALVAREZ
CHIHUAHUA,NUEVO,CASAS,GRANDES	0.019	GUERRERO,ARCELIA
CHIHUAHUA,NUEVO,CASAS,GRANDES	0.008	SONORA,CABORCA
CHIHUAHUA,NUEVO,CASAS,GRANDES	0.012	GUERRERO,AJUCHITLAN,DEL,PROGRESO
CHIHUAHUA,NUEVO,CASAS,GRANDES	0.016	MICHOACAN,TEPALCATEPEC
CHIHUAHUA,NUEVO,CASAS,GRANDES	0.008	DISTRITO,FEDERAL,XOCHIMILCO
CHIHUAHUA,NUEVO,CASAS,GRANDES	0.016	GUERRERO,TLAPA,DE,COMONFORT
CHIHUAHUA,NUEVO,CASAS,GRANDES	0.008	COAHUILA,SALTILLO
CHIHUAHUA,NUEVO,CASAS,GRANDES	0.008	CHIHUAHUA,ALDAMA
CHIHUAHUA,NUEVO,CASAS,GRANDES	0.008	GUANAJUATO,MOROLEON
CHIHUAHUA,NUEVO,CASAS,GRANDES	0.008	HIDALGO,ACTOPAN
CHIHUAHUA,NUEVO,CASAS,GRANDES	0.008	HIDALGO,TIZAYUCA
CHIHUAHUA,NUEVO,CASAS,GRANDES	0.012	TABASCO,JALAPA
CHIHUAHUA,NUEVO,CASAS,GRANDES	0.008	CHIAPAS,ESCUINTLA
CHIHUAHUA,NUEVO,CASAS,GRANDES	0.008	DURANGO,SAN,JUAN,DEL,RIO
MICHOACAN,LAZARO,CARDENAS	0.006	GUERRERO,ARCELIA
MICHOACAN,LAZARO,CARDENAS	0.005	MICHOACAN,TEPALCATEPEC
MICHOACAN,LAZARO,CARDENAS	0.005	GUERRERO,TLAPA,DE,COMONFORT
CHIHUAHUA,CAMARGO	0.006	GUERRERO,ARCELIA
CHIHUAHUA,CAMARGO	0.005	MICHOACAN,TEPALCATEPEC
CHIHUAHUA,CAMARGO	0.005	GUERRERO,TLAPA,DE,COMONFORT
CHIHUAHUA,GUADALUPE,Y,CALVO	0.005	GUERRERO,TECPAN,DE,GALEANA
CHIHUAHUA,GUADALUPE,Y,CALVO	0.006	JALISCO,PUERTO,VALLARTA
CHIHUAHUA,GUADALUPE,Y,CALVO	0.009	OAXACA,MATIAS,ROMERO,AVENDAÑO
CHIHUAHUA,GUADALUPE,Y,CALVO	0.005	GUERRERO,MOCHITLAN
CHIHUAHUA,GUADALUPE,Y,CALVO	0.005	CHIAPAS,FRONTERA,HIDALGO
CHIHUAHUA,GUADALUPE,Y,CALVO	0.005	MICHOACAN,MADERO
GUERRERO,TECPAN,DE,GALEANA	0.005	SONORA,HERMOSILLO
GUERRERO,TECPAN,DE,GALEANA	0.005	SINALOA,BADIRAGUATO
GUERRERO,TECPAN,DE,GALEANA	0.010	CHIHUAHUA,CUAUHTEMOC
GUERRERO,TECPAN,DE,GALEANA	0.016	BAJA,CALIFORNIA,PLAYAS,DE,ROSARITO
GUERRERO,TECPAN,DE,GALEANA	0.016	MEXICO,NAUCALPAN,DE,JUAREZ
GUERRERO,TECPAN,DE,GALEANA	0.005	GUANAJUATO,LEON
GUERRERO,TECPAN,DE,GALEANA	0.005	SINALOA,COSALA
GUERRERO,TECPAN,DE,GALEANA	0.010	BAJA,CALIFORNIA,TECATE
GUERRERO,TECPAN,DE,GALEANA	0.005	GUERRERO,AYUTLA,DE,LOS,LIBRES
GUERRERO,TECPAN,DE,GALEANA	0.026	JALISCO,PUERTO,VALLARTA
GUERRERO,TECPAN,DE,GALEANA	0.016	CHIAPAS,TAPACHULA
GUERRERO,TECPAN,DE,GALEANA	0.005	NUEVO,LEON,SAN,NICOLAS,DE,LOS,GARZA
GUERRERO,TECPAN,DE,GALEANA	0.005	SAN,LUIS,POTOSI,SAN,LUIS,POTOSI
GUERRERO,TECPAN,DE,GALEANA	0.005	DISTRITO,FEDERAL,MIGUEL,HIDALGO
GUERRERO,TECPAN,DE,GALEANA	0.005	SONORA,CANANEA
GUERRERO,TECPAN,DE,GALEANA	0.010	DURANGO,TAMAZULA
GUERRERO,TECPAN,DE,GALEANA	0.005	MICHOACAN,LA,HUACANA
GUERRERO,TECPAN,DE,GALEANA	0.005	SONORA,MAGDALENA
GUERRERO,TECPAN,DE,GALEANA	0.010	CHIHUAHUA,GUACHOCHI
GUERRERO,TECPAN,DE,GALEANA	0.010	MEXICO,IXTAPALUCA
GUERRERO,TECPAN,DE,GALEANA	0.005	SONORA,NAVOJOA
GUERRERO,TECPAN,DE,GALEANA	0.010	VERACRUZ,PANUCO
GUERRERO,TECPAN,DE,GALEANA	0.005	DISTRITO,FEDERAL,COYOACAN
GUERRERO,TECPAN,DE,GALEANA	0.005	MICHOACAN,COALCOMAN,DE,VAZQUEZ,PALLARES
GUERRERO,TECPAN,DE,GALEANA	0.005	MEXICO,TEJUPILCO
GUERRERO,TECPAN,DE,GALEANA	0.005	MORELOS,YAUTEPEC
GUERRERO,TECPAN,DE,GALEANA	0.010	MEXICO,LUVIANOS
GUERRERO,TECPAN,DE,GALEANA	0.005	DISTRITO,FEDERAL,CUAJIMALPA,DE,MORELOS
GUERRERO,TECPAN,DE,GALEANA	0.010	GUANAJUATO,IRAPUATO
GUERRERO,TECPAN,DE,GALEANA	0.016	MICHOACAN,ZIRACUARETIRO
GUERRERO,TECPAN,DE,GALEANA	0.005	MICHOACAN,TANHUATO
GUERRERO,TECPAN,DE,GALEANA	0.005	DISTRITO,FEDERAL,BENITO,JUAREZ
GUERRERO,TECPAN,DE,GALEANA	0.005	AGUASCALIENTES,JESUS,MARIA
GUERRERO,TECPAN,DE,GALEANA	0.010	GUANAJUATO,VALLE,DE,SANTIAGO
GUERRERO,TECPAN,DE,GALEANA	0.016	CHIAPAS,BENEMERITO,DE,LAS,AMERICAS
GUERRERO,TECPAN,DE,GALEANA	0.005	MICHOACAN,LA,PIEDAD
GUERRERO,TECPAN,DE,GALEANA	0.016	ZACATECAS,CHALCHIHUITES
GUERRERO,TECPAN,DE,GALEANA	0.036	OAXACA,MATIAS,ROMERO,AVENDAÑO
GUERRERO,TECPAN,DE,GALEANA	0.005	QUERETARO,SAN,JUAN,DEL,RIO
GUERRERO,TECPAN,DE,GALEANA	0.005	COAHUILA,PIEDRAS,NEGRAS
GUERRERO,TECPAN,DE,GALEANA	0.005	JALISCO,JOCOTEPEC
GUERRERO,TECPAN,DE,GALEANA	0.005	JALISCO,TOMATLAN
GUERRERO,TECPAN,DE,GALEANA	0.021	GUERRERO,MOCHITLAN
GUERRERO,TECPAN,DE,GALEANA	0.021	CHIAPAS,FRONTERA,HIDALGO
GUERRERO,TECPAN,DE,GALEANA	0.005	MICHOACAN,PARACHO
GUERRERO,TECPAN,DE,GALEANA	0.010	VERACRUZ,MINATITLAN
GUERRERO,TECPAN,DE,GALEANA	0.005	JALISCO,MAZAMITLA
GUERRERO,TECPAN,DE,GALEANA	0.005	MICHOACAN,TANGANCICUARO
GUERRERO,TECPAN,DE,GALEANA	0.005	MICHOACAN,CHURUMUCO
GUERRERO,TECPAN,DE,GALEANA	0.021	MICHOACAN,MADERO
GUERRERO,TECPAN,DE,GALEANA	0.005	OAXACA,SANTA,MARIA,HUATULCO
GUERRERO,TECPAN,DE,GALEANA	0.010	VERACRUZ,PUEBLO,VIEJO
GUERRERO,TECPAN,DE,GALEANA	0.016	AGUASCALIENTES,PABELLON,DE,ARTEAGA
GUERRERO,TECPAN,DE,GALEANA	0.010	DURANGO,OTAEZ
GUERRERO,TECPAN,DE,GALEANA	0.010	GUERRERO,ATLIXTAC
GUERRERO,TECPAN,DE,GALEANA	0.005	MEXICO,OTUMBA
GUERRERO,TECPAN,DE,GALEANA	0.005	AGUASCALIENTES,SAN,FRANCISCO,DE,LOS,ROMO
GUERRERO,TECPAN,DE,GALEANA	0.005	HIDALGO,EPAZOYUCAN
GUERRERO,TECPAN,DE,GALEANA	0.005	MICHOACAN,JIQUILPAN
GUERRERO,TECPAN,DE,GALEANA	0.010	VERACRUZ,CATEMACO
GUERRERO,TECPAN,DE,GALEANA	0.010	VERACRUZ,COATEPEC
GUERRERO,TECPAN,DE,GALEANA	0.005	HIDALGO,HUASCA,DE,OCAMPO
GUERRERO,TECPAN,DE,GALEANA	0.005	MEXICO,AMATEPEC
GUERRERO,TECPAN,DE,GALEANA	0.005	MEXICO,ATENCO
GUERRERO,TECPAN,DE,GALEANA	0.005	NAYARIT,JALA
GUERRERO,TECPAN,DE,GALEANA	0.016	YUCATAN,MUNA
GUERRERO,TECPAN,DE,GALEANA	0.005	CHIAPAS,OCOSINGO
GUERRERO,TECPAN,DE,GALEANA	0.005	CHIAPAS,OCOZOCOAUTLA,DE,ESPINOSA
GUERRERO,TECPAN,DE,GALEANA	0.005	GUERRERO,OLINALA
GUERRERO,TECPAN,DE,GALEANA	0.005	HIDALGO,TEZONTEPEC,DE,ALDAMA
GUERRERO,TECPAN,DE,GALEANA	0.005	MICHOACAN,INDAPARAPEO
GUERRERO,TECPAN,DE,GALEANA	0.005	MICHOACAN,LOS,REYES
GUERRERO,TECPAN,DE,GALEANA	0.005	NAYARIT,LA,YESCA
SONORA,HERMOSILLO	0.006	JALISCO,PUERTO,VALLARTA
SONORA,HERMOSILLO	0.009	OAXACA,MATIAS,ROMERO,AVENDAÑO
SONORA,HERMOSILLO	0.005	GUERRERO,MOCHITLAN
SONORA,HERMOSILLO	0.005	CHIAPAS,FRONTERA,HIDALGO
SONORA,HERMOSILLO	0.005	MICHOACAN,MADERO
AGUASCALIENTES,AGUASCALIENTES	0.005	GUERRERO,ATOYAC,DE,ALVAREZ
AGUASCALIENTES,AGUASCALIENTES	0.013	GUERRERO,ARCELIA
AGUASCALIENTES,AGUASCALIENTES	0.005	SONORA,CABORCA
AGUASCALIENTES,AGUASCALIENTES	0.008	GUERRERO,AJUCHITLAN,DEL,PROGRESO
AGUASCALIENTES,AGUASCALIENTES	0.010	MICHOACAN,TEPALCATEPEC
AGUASCALIENTES,AGUASCALIENTES	0.005	DISTRITO,FEDERAL,XOCHIMILCO
AGUASCALIENTES,AGUASCALIENTES	0.010	GUERRERO,TLAPA,DE,COMONFORT
AGUASCALIENTES,AGUASCALIENTES	0.005	COAHUILA,SALTILLO
AGUASCALIENTES,AGUASCALIENTES	0.005	CHIHUAHUA,ALDAMA
AGUASCALIENTES,AGUASCALIENTES	0.005	GUANAJUATO,MOROLEON
AGUASCALIENTES,AGUASCALIENTES	0.005	HIDALGO,ACTOPAN
AGUASCALIENTES,AGUASCALIENTES	0.005	HIDALGO,TIZAYUCA
AGUASCALIENTES,AGUASCALIENTES	0.008	TABASCO,JALAPA
AGUASCALIENTES,AGUASCALIENTES	0.005	CHIAPAS,ESCUINTLA
AGUASCALIENTES,AGUASCALIENTES	0.005	DURANGO,SAN,JUAN,DEL,RIO
SINALOA,MOCORITO	0.006	GUERRERO,ARCELIA
SINALOA,MOCORITO	0.005	MICHOACAN,TEPALCATEPEC
SINALOA,MOCORITO	0.005	GUERRERO,TLAPA,DE,COMONFORT
SINALOA,BADIRAGUATO	0.006	JALISCO,PUERTO,VALLARTA
SINALOA,BADIRAGUATO	0.009	OAXACA,MATIAS,ROMERO,AVENDAÑO
SINALOA,BADIRAGUATO	0.005	GUERRERO,MOCHITLAN
SINALOA,BADIRAGUATO	0.005	CHIAPAS,FRONTERA,HIDALGO
SINALOA,BADIRAGUATO	0.005	MICHOACAN,MADERO
CHIHUAHUA,CUAUHTEMOC	0.008	BAJA,CALIFORNIA,PLAYAS,DE,ROSARITO
CHIHUAHUA,CUAUHTEMOC	0.008	MEXICO,NAUCALPAN,DE,JUAREZ
CHIHUAHUA,CUAUHTEMOC	0.005	BAJA,CALIFORNIA,TECATE
CHIHUAHUA,CUAUHTEMOC	0.013	JALISCO,PUERTO,VALLARTA
CHIHUAHUA,CUAUHTEMOC	0.008	CHIAPAS,TAPACHULA
CHIHUAHUA,CUAUHTEMOC	0.005	DURANGO,TAMAZULA
CHIHUAHUA,CUAUHTEMOC	0.005	CHIHUAHUA,GUACHOCHI
CHIHUAHUA,CUAUHTEMOC	0.005	MEXICO,IXTAPALUCA
CHIHUAHUA,CUAUHTEMOC	0.005	VERACRUZ,PANUCO
CHIHUAHUA,CUAUHTEMOC	0.005	MEXICO,LUVIANOS
CHIHUAHUA,CUAUHTEMOC	0.005	GUANAJUATO,IRAPUATO
CHIHUAHUA,CUAUHTEMOC	0.008	MICHOACAN,ZIRACUARETIRO
CHIHUAHUA,CUAUHTEMOC	0.005	GUANAJUATO,VALLE,DE,SANTIAGO
CHIHUAHUA,CUAUHTEMOC	0.008	CHIAPAS,BENEMERITO,DE,LAS,AMERICAS
CHIHUAHUA,CUAUHTEMOC	0.008	ZACATECAS,CHALCHIHUITES
CHIHUAHUA,CUAUHTEMOC	0.018	OAXACA,MATIAS,ROMERO,AVENDAÑO
CHIHUAHUA,CUAUHTEMOC	0.010	GUERRERO,MOCHITLAN
CHIHUAHUA,CUAUHTEMOC	0.010	CHIAPAS,FRONTERA,HIDALGO
CHIHUAHUA,CUAUHTEMOC	0.005	VERACRUZ,MINATITLAN
CHIHUAHUA,CUAUHTEMOC	0.010	MICHOACAN,MADERO
CHIHUAHUA,CUAUHTEMOC	0.005	VERACRUZ,PUEBLO,VIEJO
CHIHUAHUA,CUAUHTEMOC	0.008	AGUASCALIENTES,PABELLON,DE,ARTEAGA
CHIHUAHUA,CUAUHTEMOC	0.005	DURANGO,OTAEZ
CHIHUAHUA,CUAUHTEMOC	0.005	GUERRERO,ATLIXTAC
CHIHUAHUA,CUAUHTEMOC	0.005	VERACRUZ,CATEMACO
CHIHUAHUA,CUAUHTEMOC	0.005	VERACRUZ,COATEPEC
CHIHUAHUA,CUAUHTEMOC	0.008	YUCATAN,MUNA
BAJA,CALIFORNIA,PLAYAS,DE,ROSARITO	0.012	MEXICO,NAUCALPAN,DE,JUAREZ
BAJA,CALIFORNIA,PLAYAS,DE,ROSARITO	0.008	BAJA,CALIFORNIA,TECATE
BAJA,CALIFORNIA,PLAYAS,DE,ROSARITO	0.019	JALISCO,PUERTO,VALLARTA
BAJA,CALIFORNIA,PLAYAS,DE,ROSARITO	0.012	CHIAPAS,TAPACHULA
BAJA,CALIFORNIA,PLAYAS,DE,ROSARITO	0.008	DURANGO,TAMAZULA
BAJA,CALIFORNIA,PLAYAS,DE,ROSARITO	0.008	CHIHUAHUA,GUACHOCHI
BAJA,CALIFORNIA,PLAYAS,DE,ROSARITO	0.008	MEXICO,IXTAPALUCA
BAJA,CALIFORNIA,PLAYAS,DE,ROSARITO	0.008	VERACRUZ,PANUCO
BAJA,CALIFORNIA,PLAYAS,DE,ROSARITO	0.008	MEXICO,LUVIANOS
BAJA,CALIFORNIA,PLAYAS,DE,ROSARITO	0.008	GUANAJUATO,IRAPUATO
BAJA,CALIFORNIA,PLAYAS,DE,ROSARITO	0.012	MICHOACAN,ZIRACUARETIRO
BAJA,CALIFORNIA,PLAYAS,DE,ROSARITO	0.008	GUANAJUATO,VALLE,DE,SANTIAGO
BAJA,CALIFORNIA,PLAYAS,DE,ROSARITO	0.012	CHIAPAS,BENEMERITO,DE,LAS,AMERICAS
BAJA,CALIFORNIA,PLAYAS,DE,ROSARITO	0.012	ZACATECAS,CHALCHIHUITES
BAJA,CALIFORNIA,PLAYAS,DE,ROSARITO	0.027	OAXACA,MATIAS,ROMERO,AVENDAÑO
BAJA,CALIFORNIA,PLAYAS,DE,ROSARITO	0.016	GUERRERO,MOCHITLAN
BAJA,CALIFORNIA,PLAYAS,DE,ROSARITO	0.016	CHIAPAS,FRONTERA,HIDALGO
BAJA,CALIFORNIA,PLAYAS,DE,ROSARITO	0.008	VERACRUZ,MINATITLAN
BAJA,CALIFORNIA,PLAYAS,DE,ROSARITO	0.016	MICHOACAN,MADERO
BAJA,CALIFORNIA,PLAYAS,DE,ROSARITO	0.008	VERACRUZ,PUEBLO,VIEJO
BAJA,CALIFORNIA,PLAYAS,DE,ROSARITO	0.012	AGUASCALIENTES,PABELLON,DE,ARTEAGA
BAJA,CALIFORNIA,PLAYAS,DE,ROSARITO	0.008	DURANGO,OTAEZ
BAJA,CALIFORNIA,PLAYAS,DE,ROSARITO	0.008	GUERRERO,ATLIXTAC
BAJA,CALIFORNIA,PLAYAS,DE,ROSARITO	0.008	VERACRUZ,CATEMACO
BAJA,CALIFORNIA,PLAYAS,DE,ROSARITO	0.008	VERACRUZ,COATEPEC
BAJA,CALIFORNIA,PLAYAS,DE,ROSARITO	0.012	YUCATAN,MUNA
QUINTANA,ROO,BENITO,JUAREZ	0.006	GUERRERO,ARCELIA
QUINTANA,ROO,BENITO,JUAREZ	0.005	MICHOACAN,TEPALCATEPEC
QUINTANA,ROO,BENITO,JUAREZ	0.005	GUERRERO,TLAPA,DE,COMONFORT
DISTRITO,FEDERAL,GUSTAVO,A.,MADERO	0.006	GUERRERO,ARCELIA
DISTRITO,FEDERAL,GUSTAVO,A.,MADERO	0.005	MICHOACAN,TEPALCATEPEC
DISTRITO,FEDERAL,GUSTAVO,A.,MADERO	0.005	GUERRERO,TLAPA,DE,COMONFORT
SINALOA,EL,FUERTE	0.006	GUERRERO,ARCELIA
SINALOA,EL,FUERTE	0.005	MICHOACAN,TEPALCATEPEC
SINALOA,EL,FUERTE	0.005	GUERRERO,TLAPA,DE,COMONFORT
NUEVO,LEON,GUADALUPE	0.006	GUERRERO,ARCELIA
NUEVO,LEON,GUADALUPE	0.005	MICHOACAN,TEPALCATEPEC
NUEVO,LEON,GUADALUPE	0.005	GUERRERO,TLAPA,DE,COMONFORT
GUERRERO,ZIHUATANEJO,DE,AZUETA	0.006	GUERRERO,ARCELIA
GUERRERO,ZIHUATANEJO,DE,AZUETA	0.005	MICHOACAN,TEPALCATEPEC
GUERRERO,ZIHUATANEJO,DE,AZUETA	0.005	GUERRERO,TLAPA,DE,COMONFORT
GUANAJUATO,CELAYA	0.006	GUERRERO,ARCELIA
GUANAJUATO,CELAYA	0.005	MICHOACAN,TEPALCATEPEC
GUANAJUATO,CELAYA	0.005	GUERRERO,TLAPA,DE,COMONFORT
SINALOA,SAN,IGNACIO	0.006	GUERRERO,ARCELIA
SINALOA,SAN,IGNACIO	0.005	MICHOACAN,TEPALCATEPEC
SINALOA,SAN,IGNACIO	0.005	GUERRERO,TLAPA,DE,COMONFORT
MEXICO,NAUCALPAN,DE,JUAREZ	0.008	BAJA,CALIFORNIA,TECATE
MEXICO,NAUCALPAN,DE,JUAREZ	0.019	JALISCO,PUERTO,VALLARTA
MEXICO,NAUCALPAN,DE,JUAREZ	0.012	CHIAPAS,TAPACHULA
MEXICO,NAUCALPAN,DE,JUAREZ	0.008	DURANGO,TAMAZULA
MEXICO,NAUCALPAN,DE,JUAREZ	0.008	CHIHUAHUA,GUACHOCHI
MEXICO,NAUCALPAN,DE,JUAREZ	0.008	MEXICO,IXTAPALUCA
MEXICO,NAUCALPAN,DE,JUAREZ	0.008	VERACRUZ,PANUCO
MEXICO,NAUCALPAN,DE,JUAREZ	0.008	MEXICO,LUVIANOS
MEXICO,NAUCALPAN,DE,JUAREZ	0.008	GUANAJUATO,IRAPUATO
MEXICO,NAUCALPAN,DE,JUAREZ	0.012	MICHOACAN,ZIRACUARETIRO
MEXICO,NAUCALPAN,DE,JUAREZ	0.008	GUANAJUATO,VALLE,DE,SANTIAGO
MEXICO,NAUCALPAN,DE,JUAREZ	0.012	CHIAPAS,BENEMERITO,DE,LAS,AMERICAS
MEXICO,NAUCALPAN,DE,JUAREZ	0.012	ZACATECAS,CHALCHIHUITES
MEXICO,NAUCALPAN,DE,JUAREZ	0.027	OAXACA,MATIAS,ROMERO,AVENDAÑO
MEXICO,NAUCALPAN,DE,JUAREZ	0.016	GUERRERO,MOCHITLAN
MEXICO,NAUCALPAN,DE,JUAREZ	0.016	CHIAPAS,FRONTERA,HIDALGO
MEXICO,NAUCALPAN,DE,JUAREZ	0.008	VERACRUZ,MINATITLAN
MEXICO,NAUCALPAN,DE,JUAREZ	0.016	MICHOACAN,MADERO
MEXICO,NAUCALPAN,DE,JUAREZ	0.008	VERACRUZ,PUEBLO,VIEJO
MEXICO,NAUCALPAN,DE,JUAREZ	0.012	AGUASCALIENTES,PABELLON,DE,ARTEAGA
MEXICO,NAUCALPAN,DE,JUAREZ	0.008	DURANGO,OTAEZ
MEXICO,NAUCALPAN,DE,JUAREZ	0.008	GUERRERO,ATLIXTAC
MEXICO,NAUCALPAN,DE,JUAREZ	0.008	VERACRUZ,CATEMACO
MEXICO,NAUCALPAN,DE,JUAREZ	0.008	VERACRUZ,COATEPEC
MEXICO,NAUCALPAN,DE,JUAREZ	0.012	YUCATAN,MUNA
SINALOA,ANGOSTURA	0.006	GUERRERO,ARCELIA
SINALOA,ANGOSTURA	0.005	MICHOACAN,TEPALCATEPEC
SINALOA,ANGOSTURA	0.005	GUERRERO,TLAPA,DE,COMONFORT
JALISCO,TLAQUEPAQUE	0.006	GUERRERO,ARCELIA
JALISCO,TLAQUEPAQUE	0.005	MICHOACAN,TEPALCATEPEC
JALISCO,TLAQUEPAQUE	0.005	GUERRERO,TLAPA,DE,COMONFORT
DISTRITO,FEDERAL,VENUSTIANO,CARRANZA	0.006	GUERRERO,ARCELIA
DISTRITO,FEDERAL,VENUSTIANO,CARRANZA	0.005	MICHOACAN,TEPALCATEPEC
DISTRITO,FEDERAL,VENUSTIANO,CARRANZA	0.005	GUERRERO,TLAPA,DE,COMONFORT
GUANAJUATO,LEON	0.006	JALISCO,PUERTO,VALLARTA
GUANAJUATO,LEON	0.009	OAXACA,MATIAS,ROMERO,AVENDAÑO
GUANAJUATO,LEON	0.005	GUERRERO,MOCHITLAN
GUANAJUATO,LEON	0.005	CHIAPAS,FRONTERA,HIDALGO
GUANAJUATO,LEON	0.005	MICHOACAN,MADERO
BAJA,CALIFORNIA,ENSENADA	0.006	GUERRERO,ARCELIA
BAJA,CALIFORNIA,ENSENADA	0.005	MICHOACAN,TEPALCATEPEC
BAJA,CALIFORNIA,ENSENADA	0.005	GUERRERO,TLAPA,DE,COMONFORT
GUERRERO,ATOYAC,DE,ALVAREZ	0.013	GUERRERO,ARCELIA
GUERRERO,ATOYAC,DE,ALVAREZ	0.005	SONORA,CABORCA
GUERRERO,ATOYAC,DE,ALVAREZ	0.008	GUERRERO,AJUCHITLAN,DEL,PROGRESO
GUERRERO,ATOYAC,DE,ALVAREZ	0.010	MICHOACAN,TEPALCATEPEC
GUERRERO,ATOYAC,DE,ALVAREZ	0.005	DISTRITO,FEDERAL,XOCHIMILCO
GUERRERO,ATOYAC,DE,ALVAREZ	0.010	GUERRERO,TLAPA,DE,COMONFORT
GUERRERO,ATOYAC,DE,ALVAREZ	0.005	COAHUILA,SALTILLO
GUERRERO,ATOYAC,DE,ALVAREZ	0.005	CHIHUAHUA,ALDAMA
GUERRERO,ATOYAC,DE,ALVAREZ	0.005	GUANAJUATO,MOROLEON
GUERRERO,ATOYAC,DE,ALVAREZ	0.005	HIDALGO,ACTOPAN
GUERRERO,ATOYAC,DE,ALVAREZ	0.005	HIDALGO,TIZAYUCA
GUERRERO,ATOYAC,DE,ALVAREZ	0.008	TABASCO,JALAPA
GUERRERO,ATOYAC,DE,ALVAREZ	0.005	CHIAPAS,ESCUINTLA
GUERRERO,ATOYAC,DE,ALVAREZ	0.005	DURANGO,SAN,JUAN,DEL,RIO
GUERRERO,ARCELIA	0.006	GUERRERO,COYUCA,DE,BENITEZ
GUERRERO,ARCELIA	0.013	SONORA,CABORCA
GUERRERO,ARCELIA	0.019	GUERRERO,AJUCHITLAN,DEL,PROGRESO
GUERRERO,ARCELIA	0.006	MICHOACAN,ZITACUARO
GUERRERO,ARCELIA	0.006	TAMAULIPAS,VICTORIA
GUERRERO,ARCELIA	0.026	MICHOACAN,TEPALCATEPEC
GUERRERO,ARCELIA	0.006	HIDALGO,PACHUCA,DE,SOTO
GUERRERO,ARCELIA	0.006	NUEVO,LEON,APODACA
GUERRERO,ARCELIA	0.006	OAXACA,OAXACA,DE,JUAREZ
GUERRERO,ARCELIA	0.006	JALISCO,EL,SALTO
GUERRERO,ARCELIA	0.013	DISTRITO,FEDERAL,XOCHIMILCO
GUERRERO,ARCELIA	0.006	DURANGO,CANATLAN
GUERRERO,ARCELIA	0.006	MEXICO,CHALCO
GUERRERO,ARCELIA	0.006	MEXICO,CHIMALHUACAN
GUERRERO,ARCELIA	0.026	GUERRERO,TLAPA,DE,COMONFORT
GUERRERO,ARCELIA	0.006	CHIAPAS,COMITAN,DE,DOMINGUEZ
GUERRERO,ARCELIA	0.013	COAHUILA,SALTILLO
GUERRERO,ARCELIA	0.006	DISTRITO,FEDERAL,AZCAPOTZALCO
GUERRERO,ARCELIA	0.006	DISTRITO,FEDERAL,ALVARO,OBREGON
GUERRERO,ARCELIA	0.006	GUANAJUATO,CUERAMARO
GUERRERO,ARCELIA	0.013	CHIHUAHUA,ALDAMA
GUERRERO,ARCELIA	0.006	SONORA,GUAYMAS
GUERRERO,ARCELIA	0.006	MICHOACAN,CHINICUILA
GUERRERO,ARCELIA	0.006	CHIHUAHUA,CHINIPAS
GUERRERO,ARCELIA	0.013	GUANAJUATO,MOROLEON
GUERRERO,ARCELIA	0.006	BAJA,CALIFORNIA,SUR,LA,PAZ
GUERRERO,ARCELIA	0.006	HIDALGO,TULANCINGO,DE,BRAVO
GUERRERO,ARCELIA	0.006	MEXICO,LERMA
GUERRERO,ARCELIA	0.006	HIDALGO,TULA,DE,ALLENDE
GUERRERO,ARCELIA	0.006	SAN,LUIS,POTOSI,MATEHUALA
GUERRERO,ARCELIA	0.006	CHIAPAS,SAN,CRISTOBAL,DE,LAS,CASAS
GUERRERO,ARCELIA	0.006	OAXACA,MIAHUATLAN,DE,PORFIRIO,DIAZ
GUERRERO,ARCELIA	0.013	HIDALGO,ACTOPAN
GUERRERO,ARCELIA	0.013	HIDALGO,TIZAYUCA
GUERRERO,ARCELIA	0.006	MICHOACAN,ACUITZIO
GUERRERO,ARCELIA	0.006	MICHOACAN,OCAMPO
GUERRERO,ARCELIA	0.006	MICHOACAN,TARETAN
GUERRERO,ARCELIA	0.006	MEXICO,TENANGO,DEL,AIRE
GUERRERO,ARCELIA	0.006	SONORA,SANTA,ANA
GUERRERO,ARCELIA	0.019	TABASCO,JALAPA
GUERRERO,ARCELIA	0.013	CHIAPAS,ESCUINTLA
GUERRERO,ARCELIA	0.006	MEXICO,ZUMPAHUACAN
GUERRERO,ARCELIA	0.006	VERACRUZ,JOSE,AZUETA
GUERRERO,ARCELIA	0.013	DURANGO,SAN,JUAN,DEL,RIO
GUERRERO,ARCELIA	0.006	MICHOACAN,HUANIQUEO
GUERRERO,ARCELIA	0.006	OAXACA,HEROICA,CIUDAD,DE,TLAXIACO
GUERRERO,ARCELIA	0.006	AGUASCALIENTES,ASIENTOS
GUERRERO,ARCELIA	0.006	GUERRERO,ATLAMAJALCINGO,DEL,MONTE
GUERRERO,ARCELIA	0.006	VERACRUZ,BANDERILLA
GUERRERO,COYUCA,DE,BENITEZ	0.005	MICHOACAN,TEPALCATEPEC
GUERRERO,COYUCA,DE,BENITEZ	0.005	GUERRERO,TLAPA,DE,COMONFORT
SONORA,CABORCA	0.008	GUERRERO,AJUCHITLAN,DEL,PROGRESO
SONORA,CABORCA	0.010	MICHOACAN,TEPALCATEPEC
SONORA,CABORCA	0.005	DISTRITO,FEDERAL,XOCHIMILCO
SONORA,CABORCA	0.010	GUERRERO,TLAPA,DE,COMONFORT
SONORA,CABORCA	0.005	COAHUILA,SALTILLO
SONORA,CABORCA	0.005	CHIHUAHUA,ALDAMA
SONORA,CABORCA	0.005	GUANAJUATO,MOROLEON
SONORA,CABORCA	0.005	HIDALGO,ACTOPAN
SONORA,CABORCA	0.005	HIDALGO,TIZAYUCA
SONORA,CABORCA	0.008	TABASCO,JALAPA
SONORA,CABORCA	0.005	CHIAPAS,ESCUINTLA
SONORA,CABORCA	0.005	DURANGO,SAN,JUAN,DEL,RIO
GUERRERO,AJUCHITLAN,DEL,PROGRESO	0.016	MICHOACAN,TEPALCATEPEC
GUERRERO,AJUCHITLAN,DEL,PROGRESO	0.008	DISTRITO,FEDERAL,XOCHIMILCO
GUERRERO,AJUCHITLAN,DEL,PROGRESO	0.016	GUERRERO,TLAPA,DE,COMONFORT
GUERRERO,AJUCHITLAN,DEL,PROGRESO	0.008	COAHUILA,SALTILLO
GUERRERO,AJUCHITLAN,DEL,PROGRESO	0.008	CHIHUAHUA,ALDAMA
GUERRERO,AJUCHITLAN,DEL,PROGRESO	0.008	GUANAJUATO,MOROLEON
GUERRERO,AJUCHITLAN,DEL,PROGRESO	0.008	HIDALGO,ACTOPAN
GUERRERO,AJUCHITLAN,DEL,PROGRESO	0.008	HIDALGO,TIZAYUCA
GUERRERO,AJUCHITLAN,DEL,PROGRESO	0.012	TABASCO,JALAPA
GUERRERO,AJUCHITLAN,DEL,PROGRESO	0.008	CHIAPAS,ESCUINTLA
GUERRERO,AJUCHITLAN,DEL,PROGRESO	0.008	DURANGO,SAN,JUAN,DEL,RIO
MICHOACAN,ZITACUARO	0.005	MICHOACAN,TEPALCATEPEC
MICHOACAN,ZITACUARO	0.005	GUERRERO,TLAPA,DE,COMONFORT
SINALOA,COSALA	0.006	JALISCO,PUERTO,VALLARTA
SINALOA,COSALA	0.009	OAXACA,MATIAS,ROMERO,AVENDAÑO
SINALOA,COSALA	0.005	GUERRERO,MOCHITLAN
SINALOA,COSALA	0.005	CHIAPAS,FRONTERA,HIDALGO
SINALOA,COSALA	0.005	MICHOACAN,MADERO
BAJA,CALIFORNIA,TECATE	0.013	JALISCO,PUERTO,VALLARTA
BAJA,CALIFORNIA,TECATE	0.008	CHIAPAS,TAPACHULA
BAJA,CALIFORNIA,TECATE	0.005	DURANGO,TAMAZULA
BAJA,CALIFORNIA,TECATE	0.005	CHIHUAHUA,GUACHOCHI
BAJA,CALIFORNIA,TECATE	0.005	MEXICO,IXTAPALUCA
BAJA,CALIFORNIA,TECATE	0.005	VERACRUZ,PANUCO
BAJA,CALIFORNIA,TECATE	0.005	MEXICO,LUVIANOS
BAJA,CALIFORNIA,TECATE	0.005	GUANAJUATO,IRAPUATO
BAJA,CALIFORNIA,TECATE	0.008	MICHOACAN,ZIRACUARETIRO
BAJA,CALIFORNIA,TECATE	0.005	GUANAJUATO,VALLE,DE,SANTIAGO
BAJA,CALIFORNIA,TECATE	0.008	CHIAPAS,BENEMERITO,DE,LAS,AMERICAS
BAJA,CALIFORNIA,TECATE	0.008	ZACATECAS,CHALCHIHUITES
BAJA,CALIFORNIA,TECATE	0.018	OAXACA,MATIAS,ROMERO,AVENDAÑO
BAJA,CALIFORNIA,TECATE	0.010	GUERRERO,MOCHITLAN
BAJA,CALIFORNIA,TECATE	0.010	CHIAPAS,FRONTERA,HIDALGO
BAJA,CALIFORNIA,TECATE	0.005	VERACRUZ,MINATITLAN
BAJA,CALIFORNIA,TECATE	0.010	MICHOACAN,MADERO
BAJA,CALIFORNIA,TECATE	0.005	VERACRUZ,PUEBLO,VIEJO
BAJA,CALIFORNIA,TECATE	0.008	AGUASCALIENTES,PABELLON,DE,ARTEAGA
BAJA,CALIFORNIA,TECATE	0.005	DURANGO,OTAEZ
BAJA,CALIFORNIA,TECATE	0.005	GUERRERO,ATLIXTAC
BAJA,CALIFORNIA,TECATE	0.005	VERACRUZ,CATEMACO
BAJA,CALIFORNIA,TECATE	0.005	VERACRUZ,COATEPEC
BAJA,CALIFORNIA,TECATE	0.008	YUCATAN,MUNA
TAMAULIPAS,VICTORIA	0.005	MICHOACAN,TEPALCATEPEC
TAMAULIPAS,VICTORIA	0.005	GUERRERO,TLAPA,DE,COMONFORT
GUERRERO,AYUTLA,DE,LOS,LIBRES	0.006	JALISCO,PUERTO,VALLARTA
GUERRERO,AYUTLA,DE,LOS,LIBRES	0.009	OAXACA,MATIAS,ROMERO,AVENDAÑO
GUERRERO,AYUTLA,DE,LOS,LIBRES	0.005	GUERRERO,MOCHITLAN
GUERRERO,AYUTLA,DE,LOS,LIBRES	0.005	CHIAPAS,FRONTERA,HIDALGO
GUERRERO,AYUTLA,DE,LOS,LIBRES	0.005	MICHOACAN,MADERO
JALISCO,PUERTO,VALLARTA	0.019	CHIAPAS,TAPACHULA
JALISCO,PUERTO,VALLARTA	0.006	NUEVO,LEON,SAN,NICOLAS,DE,LOS,GARZA
JALISCO,PUERTO,VALLARTA	0.006	SAN,LUIS,POTOSI,SAN,LUIS,POTOSI
JALISCO,PUERTO,VALLARTA	0.006	DISTRITO,FEDERAL,MIGUEL,HIDALGO
JALISCO,PUERTO,VALLARTA	0.006	SONORA,CANANEA
JALISCO,PUERTO,VALLARTA	0.013	DURANGO,TAMAZULA
JALISCO,PUERTO,VALLARTA	0.006	MICHOACAN,LA,HUACANA
JALISCO,PUERTO,VALLARTA	0.006	SONORA,MAGDALENA
JALISCO,PUERTO,VALLARTA	0.013	CHIHUAHUA,GUACHOCHI
JALISCO,PUERTO,VALLARTA	0.013	MEXICO,IXTAPALUCA
JALISCO,PUERTO,VALLARTA	0.006	SONORA,NAVOJOA
JALISCO,PUERTO,VALLARTA	0.013	VERACRUZ,PANUCO
JALISCO,PUERTO,VALLARTA	0.006	DISTRITO,FEDERAL,COYOACAN
JALISCO,PUERTO,VALLARTA	0.006	MICHOACAN,COALCOMAN,DE,VAZQUEZ,PALLARES
JALISCO,PUERTO,VALLARTA	0.006	MEXICO,TEJUPILCO
JALISCO,PUERTO,VALLARTA	0.006	MORELOS,YAUTEPEC
JALISCO,PUERTO,VALLARTA	0.013	MEXICO,LUVIANOS
JALISCO,PUERTO,VALLARTA	0.006	DISTRITO,FEDERAL,CUAJIMALPA,DE,MORELOS
JALISCO,PUERTO,VALLARTA	0.013	GUANAJUATO,IRAPUATO
JALISCO,PUERTO,VALLARTA	0.019	MICHOACAN,ZIRACUARETIRO
JALISCO,PUERTO,VALLARTA	0.006	MICHOACAN,TANHUATO
JALISCO,PUERTO,VALLARTA	0.006	DISTRITO,FEDERAL,BENITO,JUAREZ
JALISCO,PUERTO,VALLARTA	0.006	AGUASCALIENTES,JESUS,MARIA
JALISCO,PUERTO,VALLARTA	0.013	GUANAJUATO,VALLE,DE,SANTIAGO
JALISCO,PUERTO,VALLARTA	0.019	CHIAPAS,BENEMERITO,DE,LAS,AMERICAS
JALISCO,PUERTO,VALLARTA	0.006	MICHOACAN,LA,PIEDAD
JALISCO,PUERTO,VALLARTA	0.019	ZACATECAS,CHALCHIHUITES
JALISCO,PUERTO,VALLARTA	0.045	OAXACA,MATIAS,ROMERO,AVENDAÑO
JALISCO,PUERTO,VALLARTA	0.006	QUERETARO,SAN,JUAN,DEL,RIO
JALISCO,PUERTO,VALLARTA	0.006	COAHUILA,PIEDRAS,NEGRAS
JALISCO,PUERTO,VALLARTA	0.006	JALISCO,JOCOTEPEC
JALISCO,PUERTO,VALLARTA	0.006	JALISCO,TOMATLAN
JALISCO,PUERTO,VALLARTA	0.026	GUERRERO,MOCHITLAN
JALISCO,PUERTO,VALLARTA	0.026	CHIAPAS,FRONTERA,HIDALGO
JALISCO,PUERTO,VALLARTA	0.006	MICHOACAN,PARACHO
JALISCO,PUERTO,VALLARTA	0.013	VERACRUZ,MINATITLAN
JALISCO,PUERTO,VALLARTA	0.006	JALISCO,MAZAMITLA
JALISCO,PUERTO,VALLARTA	0.006	MICHOACAN,TANGANCICUARO
JALISCO,PUERTO,VALLARTA	0.006	MICHOACAN,CHURUMUCO
JALISCO,PUERTO,VALLARTA	0.026	MICHOACAN,MADERO
JALISCO,PUERTO,VALLARTA	0.006	OAXACA,SANTA,MARIA,HUATULCO
JALISCO,PUERTO,VALLARTA	0.013	VERACRUZ,PUEBLO,VIEJO
JALISCO,PUERTO,VALLARTA	0.019	AGUASCALIENTES,PABELLON,DE,ARTEAGA
JALISCO,PUERTO,VALLARTA	0.013	DURANGO,OTAEZ
JALISCO,PUERTO,VALLARTA	0.013	GUERRERO,ATLIXTAC
JALISCO,PUERTO,VALLARTA	0.006	MEXICO,OTUMBA
JALISCO,PUERTO,VALLARTA	0.006	AGUASCALIENTES,SAN,FRANCISCO,DE,LOS,ROMO
JALISCO,PUERTO,VALLARTA	0.006	HIDALGO,EPAZOYUCAN
JALISCO,PUERTO,VALLARTA	0.006	MICHOACAN,JIQUILPAN
JALISCO,PUERTO,VALLARTA	0.013	VERACRUZ,CATEMACO
JALISCO,PUERTO,VALLARTA	0.013	VERACRUZ,COATEPEC
JALISCO,PUERTO,VALLARTA	0.006	HIDALGO,HUASCA,DE,OCAMPO
JALISCO,PUERTO,VALLARTA	0.006	MEXICO,AMATEPEC
JALISCO,PUERTO,VALLARTA	0.006	MEXICO,ATENCO
JALISCO,PUERTO,VALLARTA	0.006	NAYARIT,JALA
JALISCO,PUERTO,VALLARTA	0.019	YUCATAN,MUNA
JALISCO,PUERTO,VALLARTA	0.006	CHIAPAS,OCOSINGO
JALISCO,PUERTO,VALLARTA	0.006	CHIAPAS,OCOZOCOAUTLA,DE,ESPINOSA
JALISCO,PUERTO,VALLARTA	0.006	GUERRERO,OLINALA
JALISCO,PUERTO,VALLARTA	0.006	HIDALGO,TEZONTEPEC,DE,ALDAMA
JALISCO,PUERTO,VALLARTA	0.006	MICHOACAN,INDAPARAPEO
JALISCO,PUERTO,VALLARTA	0.006	MICHOACAN,LOS,REYES
JALISCO,PUERTO,VALLARTA	0.006	NAYARIT,LA,YESCA
CHIAPAS,TAPACHULA	0.008	DURANGO,TAMAZULA
CHIAPAS,TAPACHULA	0.008	CHIHUAHUA,GUACHOCHI
CHIAPAS,TAPACHULA	0.008	MEXICO,IXTAPALUCA
CHIAPAS,TAPACHULA	0.008	VERACRUZ,PANUCO
CHIAPAS,TAPACHULA	0.008	MEXICO,LUVIANOS
CHIAPAS,TAPACHULA	0.008	GUANAJUATO,IRAPUATO
CHIAPAS,TAPACHULA	0.012	MICHOACAN,ZIRACUARETIRO
CHIAPAS,TAPACHULA	0.008	GUANAJUATO,VALLE,DE,SANTIAGO
CHIAPAS,TAPACHULA	0.012	CHIAPAS,BENEMERITO,DE,LAS,AMERICAS
CHIAPAS,TAPACHULA	0.012	ZACATECAS,CHALCHIHUITES
CHIAPAS,TAPACHULA	0.027	OAXACA,MATIAS,ROMERO,AVENDAÑO
CHIAPAS,TAPACHULA	0.016	GUERRERO,MOCHITLAN
CHIAPAS,TAPACHULA	0.016	CHIAPAS,FRONTERA,HIDALGO
CHIAPAS,TAPACHULA	0.008	VERACRUZ,MINATITLAN
CHIAPAS,TAPACHULA	0.016	MICHOACAN,MADERO
CHIAPAS,TAPACHULA	0.008	VERACRUZ,PUEBLO,VIEJO
CHIAPAS,TAPACHULA	0.012	AGUASCALIENTES,PABELLON,DE,ARTEAGA
CHIAPAS,TAPACHULA	0.008	DURANGO,OTAEZ
CHIAPAS,TAPACHULA	0.008	GUERRERO,ATLIXTAC
CHIAPAS,TAPACHULA	0.008	VERACRUZ,CATEMACO
CHIAPAS,TAPACHULA	0.008	VERACRUZ,COATEPEC
CHIAPAS,TAPACHULA	0.012	YUCATAN,MUNA
NUEVO,LEON,SAN,NICOLAS,DE,LOS,GARZA	0.009	OAXACA,MATIAS,ROMERO,AVENDAÑO
NUEVO,LEON,SAN,NICOLAS,DE,LOS,GARZA	0.005	GUERRERO,MOCHITLAN
NUEVO,LEON,SAN,NICOLAS,DE,LOS,GARZA	0.005	CHIAPAS,FRONTERA,HIDALGO
NUEVO,LEON,SAN,NICOLAS,DE,LOS,GARZA	0.005	MICHOACAN,MADERO
SAN,LUIS,POTOSI,SAN,LUIS,POTOSI	0.009	OAXACA,MATIAS,ROMERO,AVENDAÑO
SAN,LUIS,POTOSI,SAN,LUIS,POTOSI	0.005	GUERRERO,MOCHITLAN
SAN,LUIS,POTOSI,SAN,LUIS,POTOSI	0.005	CHIAPAS,FRONTERA,HIDALGO
SAN,LUIS,POTOSI,SAN,LUIS,POTOSI	0.005	MICHOACAN,MADERO
MICHOACAN,TEPALCATEPEC	0.005	HIDALGO,PACHUCA,DE,SOTO
MICHOACAN,TEPALCATEPEC	0.005	NUEVO,LEON,APODACA
MICHOACAN,TEPALCATEPEC	0.005	OAXACA,OAXACA,DE,JUAREZ
MICHOACAN,TEPALCATEPEC	0.005	JALISCO,EL,SALTO
MICHOACAN,TEPALCATEPEC	0.010	DISTRITO,FEDERAL,XOCHIMILCO
MICHOACAN,TEPALCATEPEC	0.005	DURANGO,CANATLAN
MICHOACAN,TEPALCATEPEC	0.005	MEXICO,CHALCO
MICHOACAN,TEPALCATEPEC	0.005	MEXICO,CHIMALHUACAN
MICHOACAN,TEPALCATEPEC	0.021	GUERRERO,TLAPA,DE,COMONFORT
MICHOACAN,TEPALCATEPEC	0.005	CHIAPAS,COMITAN,DE,DOMINGUEZ
MICHOACAN,TEPALCATEPEC	0.010	COAHUILA,SALTILLO
MICHOACAN,TEPALCATEPEC	0.005	DISTRITO,FEDERAL,AZCAPOTZALCO
MICHOACAN,TEPALCATEPEC	0.005	DISTRITO,FEDERAL,ALVARO,OBREGON
MICHOACAN,TEPALCATEPEC	0.005	GUANAJUATO,CUERAMARO
MICHOACAN,TEPALCATEPEC	0.010	CHIHUAHUA,ALDAMA
MICHOACAN,TEPALCATEPEC	0.005	SONORA,GUAYMAS
MICHOACAN,TEPALCATEPEC	0.005	MICHOACAN,CHINICUILA
MICHOACAN,TEPALCATEPEC	0.005	CHIHUAHUA,CHINIPAS
MICHOACAN,TEPALCATEPEC	0.010	GUANAJUATO,MOROLEON
MICHOACAN,TEPALCATEPEC	0.005	BAJA,CALIFORNIA,SUR,LA,PAZ
MICHOACAN,TEPALCATEPEC	0.005	HIDALGO,TULANCINGO,DE,BRAVO
MICHOACAN,TEPALCATEPEC	0.005	MEXICO,LERMA
MICHOACAN,TEPALCATEPEC	0.005	HIDALGO,TULA,DE,ALLENDE
MICHOACAN,TEPALCATEPEC	0.005	SAN,LUIS,POTOSI,MATEHUALA
MICHOACAN,TEPALCATEPEC	0.005	CHIAPAS,SAN,CRISTOBAL,DE,LAS,CASAS
MICHOACAN,TEPALCATEPEC	0.005	OAXACA,MIAHUATLAN,DE,PORFIRIO,DIAZ
MICHOACAN,TEPALCATEPEC	0.010	HIDALGO,ACTOPAN
MICHOACAN,TEPALCATEPEC	0.010	HIDALGO,TIZAYUCA
MICHOACAN,TEPALCATEPEC	0.005	MICHOACAN,ACUITZIO
MICHOACAN,TEPALCATEPEC	0.005	MICHOACAN,OCAMPO
MICHOACAN,TEPALCATEPEC	0.005	MICHOACAN,TARETAN
MICHOACAN,TEPALCATEPEC	0.005	MEXICO,TENANGO,DEL,AIRE
MICHOACAN,TEPALCATEPEC	0.005	SONORA,SANTA,ANA
MICHOACAN,TEPALCATEPEC	0.016	TABASCO,JALAPA
MICHOACAN,TEPALCATEPEC	0.010	CHIAPAS,ESCUINTLA
MICHOACAN,TEPALCATEPEC	0.005	MEXICO,ZUMPAHUACAN
MICHOACAN,TEPALCATEPEC	0.005	VERACRUZ,JOSE,AZUETA
MICHOACAN,TEPALCATEPEC	0.010	DURANGO,SAN,JUAN,DEL,RIO
MICHOACAN,TEPALCATEPEC	0.005	MICHOACAN,HUANIQUEO
MICHOACAN,TEPALCATEPEC	0.005	OAXACA,HEROICA,CIUDAD,DE,TLAXIACO
MICHOACAN,TEPALCATEPEC	0.005	AGUASCALIENTES,ASIENTOS
MICHOACAN,TEPALCATEPEC	0.005	GUERRERO,ATLAMAJALCINGO,DEL,MONTE
MICHOACAN,TEPALCATEPEC	0.005	VERACRUZ,BANDERILLA
DISTRITO,FEDERAL,MIGUEL,HIDALGO	0.009	OAXACA,MATIAS,ROMERO,AVENDAÑO
DISTRITO,FEDERAL,MIGUEL,HIDALGO	0.005	GUERRERO,MOCHITLAN
DISTRITO,FEDERAL,MIGUEL,HIDALGO	0.005	CHIAPAS,FRONTERA,HIDALGO
DISTRITO,FEDERAL,MIGUEL,HIDALGO	0.005	MICHOACAN,MADERO
SONORA,CANANEA	0.009	OAXACA,MATIAS,ROMERO,AVENDAÑO
SONORA,CANANEA	0.005	GUERRERO,MOCHITLAN
SONORA,CANANEA	0.005	CHIAPAS,FRONTERA,HIDALGO
SONORA,CANANEA	0.005	MICHOACAN,MADERO
HIDALGO,PACHUCA,DE,SOTO	0.005	GUERRERO,TLAPA,DE,COMONFORT
NUEVO,LEON,APODACA	0.005	GUERRERO,TLAPA,DE,COMONFORT
DURANGO,TAMAZULA	0.005	CHIHUAHUA,GUACHOCHI
DURANGO,TAMAZULA	0.005	MEXICO,IXTAPALUCA
DURANGO,TAMAZULA	0.005	VERACRUZ,PANUCO
DURANGO,TAMAZULA	0.005	MEXICO,LUVIANOS
DURANGO,TAMAZULA	0.005	GUANAJUATO,IRAPUATO
DURANGO,TAMAZULA	0.008	MICHOACAN,ZIRACUARETIRO
DURANGO,TAMAZULA	0.005	GUANAJUATO,VALLE,DE,SANTIAGO
DURANGO,TAMAZULA	0.008	CHIAPAS,BENEMERITO,DE,LAS,AMERICAS
DURANGO,TAMAZULA	0.008	ZACATECAS,CHALCHIHUITES
DURANGO,TAMAZULA	0.018	OAXACA,MATIAS,ROMERO,AVENDAÑO
DURANGO,TAMAZULA	0.010	GUERRERO,MOCHITLAN
DURANGO,TAMAZULA	0.010	CHIAPAS,FRONTERA,HIDALGO
DURANGO,TAMAZULA	0.005	VERACRUZ,MINATITLAN
DURANGO,TAMAZULA	0.010	MICHOACAN,MADERO
DURANGO,TAMAZULA	0.005	VERACRUZ,PUEBLO,VIEJO
DURANGO,TAMAZULA	0.008	AGUASCALIENTES,PABELLON,DE,ARTEAGA
DURANGO,TAMAZULA	0.005	DURANGO,OTAEZ
DURANGO,TAMAZULA	0.005	GUERRERO,ATLIXTAC
DURANGO,TAMAZULA	0.005	VERACRUZ,CATEMACO
DURANGO,TAMAZULA	0.005	VERACRUZ,COATEPEC
DURANGO,TAMAZULA	0.008	YUCATAN,MUNA
MICHOACAN,LA,HUACANA	0.009	OAXACA,MATIAS,ROMERO,AVENDAÑO
MICHOACAN,LA,HUACANA	0.005	GUERRERO,MOCHITLAN
MICHOACAN,LA,HUACANA	0.005	CHIAPAS,FRONTERA,HIDALGO
MICHOACAN,LA,HUACANA	0.005	MICHOACAN,MADERO
SONORA,MAGDALENA	0.009	OAXACA,MATIAS,ROMERO,AVENDAÑO
SONORA,MAGDALENA	0.005	GUERRERO,MOCHITLAN
SONORA,MAGDALENA	0.005	CHIAPAS,FRONTERA,HIDALGO
SONORA,MAGDALENA	0.005	MICHOACAN,MADERO
CHIHUAHUA,GUACHOCHI	0.005	MEXICO,IXTAPALUCA
CHIHUAHUA,GUACHOCHI	0.005	VERACRUZ,PANUCO
CHIHUAHUA,GUACHOCHI	0.005	MEXICO,LUVIANOS
CHIHUAHUA,GUACHOCHI	0.005	GUANAJUATO,IRAPUATO
CHIHUAHUA,GUACHOCHI	0.008	MICHOACAN,ZIRACUARETIRO
CHIHUAHUA,GUACHOCHI	0.005	GUANAJUATO,VALLE,DE,SANTIAGO
CHIHUAHUA,GUACHOCHI	0.008	CHIAPAS,BENEMERITO,DE,LAS,AMERICAS
CHIHUAHUA,GUACHOCHI	0.008	ZACATECAS,CHALCHIHUITES
CHIHUAHUA,GUACHOCHI	0.018	OAXACA,MATIAS,ROMERO,AVENDAÑO
CHIHUAHUA,GUACHOCHI	0.010	GUERRERO,MOCHITLAN
CHIHUAHUA,GUACHOCHI	0.010	CHIAPAS,FRONTERA,HIDALGO
CHIHUAHUA,GUACHOCHI	0.005	VERACRUZ,MINATITLAN
CHIHUAHUA,GUACHOCHI	0.010	MICHOACAN,MADERO
CHIHUAHUA,GUACHOCHI	0.005	VERACRUZ,PUEBLO,VIEJO
CHIHUAHUA,GUACHOCHI	0.008	AGUASCALIENTES,PABELLON,DE,ARTEAGA
CHIHUAHUA,GUACHOCHI	0.005	DURANGO,OTAEZ
CHIHUAHUA,GUACHOCHI	0.005	GUERRERO,ATLIXTAC
CHIHUAHUA,GUACHOCHI	0.005	VERACRUZ,CATEMACO
CHIHUAHUA,GUACHOCHI	0.005	VERACRUZ,COATEPEC
CHIHUAHUA,GUACHOCHI	0.008	YUCATAN,MUNA
MEXICO,IXTAPALUCA	0.005	VERACRUZ,PANUCO
MEXICO,IXTAPALUCA	0.005	MEXICO,LUVIANOS
MEXICO,IXTAPALUCA	0.005	GUANAJUATO,IRAPUATO
MEXICO,IXTAPALUCA	0.008	MICHOACAN,ZIRACUARETIRO
MEXICO,IXTAPALUCA	0.005	GUANAJUATO,VALLE,DE,SANTIAGO
MEXICO,IXTAPALUCA	0.008	CHIAPAS,BENEMERITO,DE,LAS,AMERICAS
MEXICO,IXTAPALUCA	0.008	ZACATECAS,CHALCHIHUITES
MEXICO,IXTAPALUCA	0.018	OAXACA,MATIAS,ROMERO,AVENDAÑO
MEXICO,IXTAPALUCA	0.010	GUERRERO,MOCHITLAN
MEXICO,IXTAPALUCA	0.010	CHIAPAS,FRONTERA,HIDALGO
MEXICO,IXTAPALUCA	0.005	VERACRUZ,MINATITLAN
MEXICO,IXTAPALUCA	0.010	MICHOACAN,MADERO
MEXICO,IXTAPALUCA	0.005	VERACRUZ,PUEBLO,VIEJO
MEXICO,IXTAPALUCA	0.008	AGUASCALIENTES,PABELLON,DE,ARTEAGA
MEXICO,IXTAPALUCA	0.005	DURANGO,OTAEZ
MEXICO,IXTAPALUCA	0.005	GUERRERO,ATLIXTAC
MEXICO,IXTAPALUCA	0.005	VERACRUZ,CATEMACO
MEXICO,IXTAPALUCA	0.005	VERACRUZ,COATEPEC
MEXICO,IXTAPALUCA	0.008	YUCATAN,MUNA
OAXACA,OAXACA,DE,JUAREZ	0.005	GUERRERO,TLAPA,DE,COMONFORT
SONORA,NAVOJOA	0.009	OAXACA,MATIAS,ROMERO,AVENDAÑO
SONORA,NAVOJOA	0.005	GUERRERO,MOCHITLAN
SONORA,NAVOJOA	0.005	CHIAPAS,FRONTERA,HIDALGO
SONORA,NAVOJOA	0.005	MICHOACAN,MADERO
JALISCO,EL,SALTO	0.005	GUERRERO,TLAPA,DE,COMONFORT
VERACRUZ,PANUCO	0.005	MEXICO,LUVIANOS
VERACRUZ,PANUCO	0.005	GUANAJUATO,IRAPUATO
VERACRUZ,PANUCO	0.008	MICHOACAN,ZIRACUARETIRO
VERACRUZ,PANUCO	0.005	GUANAJUATO,VALLE,DE,SANTIAGO
VERACRUZ,PANUCO	0.008	CHIAPAS,BENEMERITO,DE,LAS,AMERICAS
VERACRUZ,PANUCO	0.008	ZACATECAS,CHALCHIHUITES
VERACRUZ,PANUCO	0.018	OAXACA,MATIAS,ROMERO,AVENDAÑO
VERACRUZ,PANUCO	0.010	GUERRERO,MOCHITLAN
VERACRUZ,PANUCO	0.010	CHIAPAS,FRONTERA,HIDALGO
VERACRUZ,PANUCO	0.005	VERACRUZ,MINATITLAN
VERACRUZ,PANUCO	0.010	MICHOACAN,MADERO
VERACRUZ,PANUCO	0.005	VERACRUZ,PUEBLO,VIEJO
VERACRUZ,PANUCO	0.008	AGUASCALIENTES,PABELLON,DE,ARTEAGA
VERACRUZ,PANUCO	0.005	DURANGO,OTAEZ
VERACRUZ,PANUCO	0.005	GUERRERO,ATLIXTAC
VERACRUZ,PANUCO	0.005	VERACRUZ,CATEMACO
VERACRUZ,PANUCO	0.005	VERACRUZ,COATEPEC
VERACRUZ,PANUCO	0.008	YUCATAN,MUNA
DISTRITO,FEDERAL,COYOACAN	0.009	OAXACA,MATIAS,ROMERO,AVENDAÑO
DISTRITO,FEDERAL,COYOACAN	0.005	GUERRERO,MOCHITLAN
DISTRITO,FEDERAL,COYOACAN	0.005	CHIAPAS,FRONTERA,HIDALGO
DISTRITO,FEDERAL,COYOACAN	0.005	MICHOACAN,MADERO
DISTRITO,FEDERAL,XOCHIMILCO	0.010	GUERRERO,TLAPA,DE,COMONFORT
DISTRITO,FEDERAL,XOCHIMILCO	0.005	COAHUILA,SALTILLO
DISTRITO,FEDERAL,XOCHIMILCO	0.005	CHIHUAHUA,ALDAMA
DISTRITO,FEDERAL,XOCHIMILCO	0.005	GUANAJUATO,MOROLEON
DISTRITO,FEDERAL,XOCHIMILCO	0.005	HIDALGO,ACTOPAN
DISTRITO,FEDERAL,XOCHIMILCO	0.005	HIDALGO,TIZAYUCA
DISTRITO,FEDERAL,XOCHIMILCO	0.008	TABASCO,JALAPA
DISTRITO,FEDERAL,XOCHIMILCO	0.005	CHIAPAS,ESCUINTLA
DISTRITO,FEDERAL,XOCHIMILCO	0.005	DURANGO,SAN,JUAN,DEL,RIO
DURANGO,CANATLAN	0.005	GUERRERO,TLAPA,DE,COMONFORT
MEXICO,CHALCO	0.005	GUERRERO,TLAPA,DE,COMONFORT
MEXICO,CHIMALHUACAN	0.005	GUERRERO,TLAPA,DE,COMONFORT
GUERRERO,TLAPA,DE,COMONFORT	0.005	CHIAPAS,COMITAN,DE,DOMINGUEZ
GUERRERO,TLAPA,DE,COMONFORT	0.010	COAHUILA,SALTILLO
GUERRERO,TLAPA,DE,COMONFORT	0.005	DISTRITO,FEDERAL,AZCAPOTZALCO
GUERRERO,TLAPA,DE,COMONFORT	0.005	DISTRITO,FEDERAL,ALVARO,OBREGON
GUERRERO,TLAPA,DE,COMONFORT	0.005	GUANAJUATO,CUERAMARO
GUERRERO,TLAPA,DE,COMONFORT	0.010	CHIHUAHUA,ALDAMA
GUERRERO,TLAPA,DE,COMONFORT	0.005	SONORA,GUAYMAS
GUERRERO,TLAPA,DE,COMONFORT	0.005	MICHOACAN,CHINICUILA
GUERRERO,TLAPA,DE,COMONFORT	0.005	CHIHUAHUA,CHINIPAS
GUERRERO,TLAPA,DE,COMONFORT	0.010	GUANAJUATO,MOROLEON
GUERRERO,TLAPA,DE,COMONFORT	0.005	BAJA,CALIFORNIA,SUR,LA,PAZ
GUERRERO,TLAPA,DE,COMONFORT	0.005	HIDALGO,TULANCINGO,DE,BRAVO
GUERRERO,TLAPA,DE,COMONFORT	0.005	MEXICO,LERMA
GUERRERO,TLAPA,DE,COMONFORT	0.005	HIDALGO,TULA,DE,ALLENDE
GUERRERO,TLAPA,DE,COMONFORT	0.005	SAN,LUIS,POTOSI,MATEHUALA
GUERRERO,TLAPA,DE,COMONFORT	0.005	CHIAPAS,SAN,CRISTOBAL,DE,LAS,CASAS
GUERRERO,TLAPA,DE,COMONFORT	0.005	OAXACA,MIAHUATLAN,DE,PORFIRIO,DIAZ
GUERRERO,TLAPA,DE,COMONFORT	0.010	HIDALGO,ACTOPAN
GUERRERO,TLAPA,DE,COMONFORT	0.010	HIDALGO,TIZAYUCA
GUERRERO,TLAPA,DE,COMONFORT	0.005	MICHOACAN,ACUITZIO
GUERRERO,TLAPA,DE,COMONFORT	0.005	MICHOACAN,OCAMPO
GUERRERO,TLAPA,DE,COMONFORT	0.005	MICHOACAN,TARETAN
GUERRERO,TLAPA,DE,COMONFORT	0.005	MEXICO,TENANGO,DEL,AIRE
GUERRERO,TLAPA,DE,COMONFORT	0.005	SONORA,SANTA,ANA
GUERRERO,TLAPA,DE,COMONFORT	0.016	TABASCO,JALAPA
GUERRERO,TLAPA,DE,COMONFORT	0.010	CHIAPAS,ESCUINTLA
GUERRERO,TLAPA,DE,COMONFORT	0.005	MEXICO,ZUMPAHUACAN
GUERRERO,TLAPA,DE,COMONFORT	0.005	VERACRUZ,JOSE,AZUETA
GUERRERO,TLAPA,DE,COMONFORT	0.010	DURANGO,SAN,JUAN,DEL,RIO
GUERRERO,TLAPA,DE,COMONFORT	0.005	MICHOACAN,HUANIQUEO
GUERRERO,TLAPA,DE,COMONFORT	0.005	OAXACA,HEROICA,CIUDAD,DE,TLAXIACO
GUERRERO,TLAPA,DE,COMONFORT	0.005	AGUASCALIENTES,ASIENTOS
GUERRERO,TLAPA,DE,COMONFORT	0.005	GUERRERO,ATLAMAJALCINGO,DEL,MONTE
GUERRERO,TLAPA,DE,COMONFORT	0.005	VERACRUZ,BANDERILLA
MICHOACAN,COALCOMAN,DE,VAZQUEZ,PALLARES	0.009	OAXACA,MATIAS,ROMERO,AVENDAÑO
MICHOACAN,COALCOMAN,DE,VAZQUEZ,PALLARES	0.005	GUERRERO,MOCHITLAN
MICHOACAN,COALCOMAN,DE,VAZQUEZ,PALLARES	0.005	CHIAPAS,FRONTERA,HIDALGO
MICHOACAN,COALCOMAN,DE,VAZQUEZ,PALLARES	0.005	MICHOACAN,MADERO
MEXICO,TEJUPILCO	0.009	OAXACA,MATIAS,ROMERO,AVENDAÑO
MEXICO,TEJUPILCO	0.005	GUERRERO,MOCHITLAN
MEXICO,TEJUPILCO	0.005	CHIAPAS,FRONTERA,HIDALGO
MEXICO,TEJUPILCO	0.005	MICHOACAN,MADERO
MORELOS,YAUTEPEC	0.009	OAXACA,MATIAS,ROMERO,AVENDAÑO
MORELOS,YAUTEPEC	0.005	GUERRERO,MOCHITLAN
MORELOS,YAUTEPEC	0.005	CHIAPAS,FRONTERA,HIDALGO
MORELOS,YAUTEPEC	0.005	MICHOACAN,MADERO
COAHUILA,SALTILLO	0.005	CHIHUAHUA,ALDAMA
COAHUILA,SALTILLO	0.005	GUANAJUATO,MOROLEON
COAHUILA,SALTILLO	0.005	HIDALGO,ACTOPAN
COAHUILA,SALTILLO	0.005	HIDALGO,TIZAYUCA
COAHUILA,SALTILLO	0.008	TABASCO,JALAPA
COAHUILA,SALTILLO	0.005	CHIAPAS,ESCUINTLA
COAHUILA,SALTILLO	0.005	DURANGO,SAN,JUAN,DEL,RIO
MEXICO,LUVIANOS	0.005	GUANAJUATO,IRAPUATO
MEXICO,LUVIANOS	0.008	MICHOACAN,ZIRACUARETIRO
MEXICO,LUVIANOS	0.005	GUANAJUATO,VALLE,DE,SANTIAGO
MEXICO,LUVIANOS	0.008	CHIAPAS,BENEMERITO,DE,LAS,AMERICAS
MEXICO,LUVIANOS	0.008	ZACATECAS,CHALCHIHUITES
MEXICO,LUVIANOS	0.018	OAXACA,MATIAS,ROMERO,AVENDAÑO
MEXICO,LUVIANOS	0.010	GUERRERO,MOCHITLAN
MEXICO,LUVIANOS	0.010	CHIAPAS,FRONTERA,HIDALGO
MEXICO,LUVIANOS	0.005	VERACRUZ,MINATITLAN
MEXICO,LUVIANOS	0.010	MICHOACAN,MADERO
MEXICO,LUVIANOS	0.005	VERACRUZ,PUEBLO,VIEJO
MEXICO,LUVIANOS	0.008	AGUASCALIENTES,PABELLON,DE,ARTEAGA
MEXICO,LUVIANOS	0.005	DURANGO,OTAEZ
MEXICO,LUVIANOS	0.005	GUERRERO,ATLIXTAC
MEXICO,LUVIANOS	0.005	VERACRUZ,CATEMACO
MEXICO,LUVIANOS	0.005	VERACRUZ,COATEPEC
MEXICO,LUVIANOS	0.008	YUCATAN,MUNA
DISTRITO,FEDERAL,CUAJIMALPA,DE,MORELOS	0.009	OAXACA,MATIAS,ROMERO,AVENDAÑO
DISTRITO,FEDERAL,CUAJIMALPA,DE,MORELOS	0.005	GUERRERO,MOCHITLAN
DISTRITO,FEDERAL,CUAJIMALPA,DE,MORELOS	0.005	CHIAPAS,FRONTERA,HIDALGO
DISTRITO,FEDERAL,CUAJIMALPA,DE,MORELOS	0.005	MICHOACAN,MADERO
GUANAJUATO,IRAPUATO	0.008	MICHOACAN,ZIRACUARETIRO
GUANAJUATO,IRAPUATO	0.005	GUANAJUATO,VALLE,DE,SANTIAGO
GUANAJUATO,IRAPUATO	0.008	CHIAPAS,BENEMERITO,DE,LAS,AMERICAS
GUANAJUATO,IRAPUATO	0.008	ZACATECAS,CHALCHIHUITES
GUANAJUATO,IRAPUATO	0.018	OAXACA,MATIAS,ROMERO,AVENDAÑO
GUANAJUATO,IRAPUATO	0.010	GUERRERO,MOCHITLAN
GUANAJUATO,IRAPUATO	0.010	CHIAPAS,FRONTERA,HIDALGO
GUANAJUATO,IRAPUATO	0.005	VERACRUZ,MINATITLAN
GUANAJUATO,IRAPUATO	0.010	MICHOACAN,MADERO
GUANAJUATO,IRAPUATO	0.005	VERACRUZ,PUEBLO,VIEJO
GUANAJUATO,IRAPUATO	0.008	AGUASCALIENTES,PABELLON,DE,ARTEAGA
GUANAJUATO,IRAPUATO	0.005	DURANGO,OTAEZ
GUANAJUATO,IRAPUATO	0.005	GUERRERO,ATLIXTAC
GUANAJUATO,IRAPUATO	0.005	VERACRUZ,CATEMACO
GUANAJUATO,IRAPUATO	0.005	VERACRUZ,COATEPEC
GUANAJUATO,IRAPUATO	0.008	YUCATAN,MUNA
MICHOACAN,ZIRACUARETIRO	0.008	GUANAJUATO,VALLE,DE,SANTIAGO
MICHOACAN,ZIRACUARETIRO	0.012	CHIAPAS,BENEMERITO,DE,LAS,AMERICAS
MICHOACAN,ZIRACUARETIRO	0.012	ZACATECAS,CHALCHIHUITES
MICHOACAN,ZIRACUARETIRO	0.027	OAXACA,MATIAS,ROMERO,AVENDAÑO
MICHOACAN,ZIRACUARETIRO	0.016	GUERRERO,MOCHITLAN
MICHOACAN,ZIRACUARETIRO	0.016	CHIAPAS,FRONTERA,HIDALGO
MICHOACAN,ZIRACUARETIRO	0.008	VERACRUZ,MINATITLAN
MICHOACAN,ZIRACUARETIRO	0.016	MICHOACAN,MADERO
MICHOACAN,ZIRACUARETIRO	0.008	VERACRUZ,PUEBLO,VIEJO
MICHOACAN,ZIRACUARETIRO	0.012	AGUASCALIENTES,PABELLON,DE,ARTEAGA
MICHOACAN,ZIRACUARETIRO	0.008	DURANGO,OTAEZ
MICHOACAN,ZIRACUARETIRO	0.008	GUERRERO,ATLIXTAC
MICHOACAN,ZIRACUARETIRO	0.008	VERACRUZ,CATEMACO
MICHOACAN,ZIRACUARETIRO	0.008	VERACRUZ,COATEPEC
MICHOACAN,ZIRACUARETIRO	0.012	YUCATAN,MUNA
MICHOACAN,TANHUATO	0.009	OAXACA,MATIAS,ROMERO,AVENDAÑO
MICHOACAN,TANHUATO	0.005	GUERRERO,MOCHITLAN
MICHOACAN,TANHUATO	0.005	CHIAPAS,FRONTERA,HIDALGO
MICHOACAN,TANHUATO	0.005	MICHOACAN,MADERO
DISTRITO,FEDERAL,BENITO,JUAREZ	0.009	OAXACA,MATIAS,ROMERO,AVENDAÑO
DISTRITO,FEDERAL,BENITO,JUAREZ	0.005	GUERRERO,MOCHITLAN
DISTRITO,FEDERAL,BENITO,JUAREZ	0.005	CHIAPAS,FRONTERA,HIDALGO
DISTRITO,FEDERAL,BENITO,JUAREZ	0.005	MICHOACAN,MADERO
AGUASCALIENTES,JESUS,MARIA	0.009	OAXACA,MATIAS,ROMERO,AVENDAÑO
AGUASCALIENTES,JESUS,MARIA	0.005	GUERRERO,MOCHITLAN
AGUASCALIENTES,JESUS,MARIA	0.005	CHIAPAS,FRONTERA,HIDALGO
AGUASCALIENTES,JESUS,MARIA	0.005	MICHOACAN,MADERO
CHIHUAHUA,ALDAMA	0.005	GUANAJUATO,MOROLEON
CHIHUAHUA,ALDAMA	0.005	HIDALGO,ACTOPAN
CHIHUAHUA,ALDAMA	0.005	HIDALGO,TIZAYUCA
CHIHUAHUA,ALDAMA	0.008	TABASCO,JALAPA
CHIHUAHUA,ALDAMA	0.005	CHIAPAS,ESCUINTLA
CHIHUAHUA,ALDAMA	0.005	DURANGO,SAN,JUAN,DEL,RIO
GUANAJUATO,VALLE,DE,SANTIAGO	0.008	CHIAPAS,BENEMERITO,DE,LAS,AMERICAS
GUANAJUATO,VALLE,DE,SANTIAGO	0.008	ZACATECAS,CHALCHIHUITES
GUANAJUATO,VALLE,DE,SANTIAGO	0.018	OAXACA,MATIAS,ROMERO,AVENDAÑO
GUANAJUATO,VALLE,DE,SANTIAGO	0.010	GUERRERO,MOCHITLAN
GUANAJUATO,VALLE,DE,SANTIAGO	0.010	CHIAPAS,FRONTERA,HIDALGO
GUANAJUATO,VALLE,DE,SANTIAGO	0.005	VERACRUZ,MINATITLAN
GUANAJUATO,VALLE,DE,SANTIAGO	0.010	MICHOACAN,MADERO
GUANAJUATO,VALLE,DE,SANTIAGO	0.005	VERACRUZ,PUEBLO,VIEJO
GUANAJUATO,VALLE,DE,SANTIAGO	0.008	AGUASCALIENTES,PABELLON,DE,ARTEAGA
GUANAJUATO,VALLE,DE,SANTIAGO	0.005	DURANGO,OTAEZ
GUANAJUATO,VALLE,DE,SANTIAGO	0.005	GUERRERO,ATLIXTAC
GUANAJUATO,VALLE,DE,SANTIAGO	0.005	VERACRUZ,CATEMACO
GUANAJUATO,VALLE,DE,SANTIAGO	0.005	VERACRUZ,COATEPEC
GUANAJUATO,VALLE,DE,SANTIAGO	0.008	YUCATAN,MUNA
CHIAPAS,BENEMERITO,DE,LAS,AMERICAS	0.012	ZACATECAS,CHALCHIHUITES
CHIAPAS,BENEMERITO,DE,LAS,AMERICAS	0.027	OAXACA,MATIAS,ROMERO,AVENDAÑO
CHIAPAS,BENEMERITO,DE,LAS,AMERICAS	0.016	GUERRERO,MOCHITLAN
CHIAPAS,BENEMERITO,DE,LAS,AMERICAS	0.016	CHIAPAS,FRONTERA,HIDALGO
CHIAPAS,BENEMERITO,DE,LAS,AMERICAS	0.008	VERACRUZ,MINATITLAN
CHIAPAS,BENEMERITO,DE,LAS,AMERICAS	0.016	MICHOACAN,MADERO
CHIAPAS,BENEMERITO,DE,LAS,AMERICAS	0.008	VERACRUZ,PUEBLO,VIEJO
CHIAPAS,BENEMERITO,DE,LAS,AMERICAS	0.012	AGUASCALIENTES,PABELLON,DE,ARTEAGA
CHIAPAS,BENEMERITO,DE,LAS,AMERICAS	0.008	DURANGO,OTAEZ
CHIAPAS,BENEMERITO,DE,LAS,AMERICAS	0.008	GUERRERO,ATLIXTAC
CHIAPAS,BENEMERITO,DE,LAS,AMERICAS	0.008	VERACRUZ,CATEMACO
CHIAPAS,BENEMERITO,DE,LAS,AMERICAS	0.008	VERACRUZ,COATEPEC
CHIAPAS,BENEMERITO,DE,LAS,AMERICAS	0.012	YUCATAN,MUNA
MICHOACAN,LA,PIEDAD	0.009	OAXACA,MATIAS,ROMERO,AVENDAÑO
MICHOACAN,LA,PIEDAD	0.005	GUERRERO,MOCHITLAN
MICHOACAN,LA,PIEDAD	0.005	CHIAPAS,FRONTERA,HIDALGO
MICHOACAN,LA,PIEDAD	0.005	MICHOACAN,MADERO
ZACATECAS,CHALCHIHUITES	0.027	OAXACA,MATIAS,ROMERO,AVENDAÑO
ZACATECAS,CHALCHIHUITES	0.016	GUERRERO,MOCHITLAN
ZACATECAS,CHALCHIHUITES	0.016	CHIAPAS,FRONTERA,HIDALGO
ZACATECAS,CHALCHIHUITES	0.008	VERACRUZ,MINATITLAN
ZACATECAS,CHALCHIHUITES	0.016	MICHOACAN,MADERO
ZACATECAS,CHALCHIHUITES	0.008	VERACRUZ,PUEBLO,VIEJO
ZACATECAS,CHALCHIHUITES	0.012	AGUASCALIENTES,PABELLON,DE,ARTEAGA
ZACATECAS,CHALCHIHUITES	0.008	DURANGO,OTAEZ
ZACATECAS,CHALCHIHUITES	0.008	GUERRERO,ATLIXTAC
ZACATECAS,CHALCHIHUITES	0.008	VERACRUZ,CATEMACO
ZACATECAS,CHALCHIHUITES	0.008	VERACRUZ,COATEPEC
ZACATECAS,CHALCHIHUITES	0.012	YUCATAN,MUNA
OAXACA,MATIAS,ROMERO,AVENDAÑO	0.009	QUERETARO,SAN,JUAN,DEL,RIO
OAXACA,MATIAS,ROMERO,AVENDAÑO	0.009	COAHUILA,PIEDRAS,NEGRAS
OAXACA,MATIAS,ROMERO,AVENDAÑO	0.009	JALISCO,JOCOTEPEC
OAXACA,MATIAS,ROMERO,AVENDAÑO	0.009	JALISCO,TOMATLAN
OAXACA,MATIAS,ROMERO,AVENDAÑO	0.036	GUERRERO,MOCHITLAN
OAXACA,MATIAS,ROMERO,AVENDAÑO	0.036	CHIAPAS,FRONTERA,HIDALGO
OAXACA,MATIAS,ROMERO,AVENDAÑO	0.009	MICHOACAN,PARACHO
OAXACA,MATIAS,ROMERO,AVENDAÑO	0.018	VERACRUZ,MINATITLAN
OAXACA,MATIAS,ROMERO,AVENDAÑO	0.009	JALISCO,MAZAMITLA
OAXACA,MATIAS,ROMERO,AVENDAÑO	0.009	MICHOACAN,TANGANCICUARO
OAXACA,MATIAS,ROMERO,AVENDAÑO	0.009	MICHOACAN,CHURUMUCO
OAXACA,MATIAS,ROMERO,AVENDAÑO	0.036	MICHOACAN,MADERO
OAXACA,MATIAS,ROMERO,AVENDAÑO	0.009	OAXACA,SANTA,MARIA,HUATULCO
OAXACA,MATIAS,ROMERO,AVENDAÑO	0.018	VERACRUZ,PUEBLO,VIEJO
OAXACA,MATIAS,ROMERO,AVENDAÑO	0.027	AGUASCALIENTES,PABELLON,DE,ARTEAGA
OAXACA,MATIAS,ROMERO,AVENDAÑO	0.018	DURANGO,OTAEZ
OAXACA,MATIAS,ROMERO,AVENDAÑO	0.018	GUERRERO,ATLIXTAC
OAXACA,MATIAS,ROMERO,AVENDAÑO	0.009	MEXICO,OTUMBA
OAXACA,MATIAS,ROMERO,AVENDAÑO	0.009	AGUASCALIENTES,SAN,FRANCISCO,DE,LOS,ROMO
OAXACA,MATIAS,ROMERO,AVENDAÑO	0.009	HIDALGO,EPAZOYUCAN
OAXACA,MATIAS,ROMERO,AVENDAÑO	0.009	MICHOACAN,JIQUILPAN
OAXACA,MATIAS,ROMERO,AVENDAÑO	0.018	VERACRUZ,CATEMACO
OAXACA,MATIAS,ROMERO,AVENDAÑO	0.018	VERACRUZ,COATEPEC
OAXACA,MATIAS,ROMERO,AVENDAÑO	0.009	HIDALGO,HUASCA,DE,OCAMPO
OAXACA,MATIAS,ROMERO,AVENDAÑO	0.009	MEXICO,AMATEPEC
OAXACA,MATIAS,ROMERO,AVENDAÑO	0.009	MEXICO,ATENCO
OAXACA,MATIAS,ROMERO,AVENDAÑO	0.009	NAYARIT,JALA
OAXACA,MATIAS,ROMERO,AVENDAÑO	0.027	YUCATAN,MUNA
OAXACA,MATIAS,ROMERO,AVENDAÑO	0.009	CHIAPAS,OCOSINGO
OAXACA,MATIAS,ROMERO,AVENDAÑO	0.009	CHIAPAS,OCOZOCOAUTLA,DE,ESPINOSA
OAXACA,MATIAS,ROMERO,AVENDAÑO	0.009	GUERRERO,OLINALA
OAXACA,MATIAS,ROMERO,AVENDAÑO	0.009	HIDALGO,TEZONTEPEC,DE,ALDAMA
OAXACA,MATIAS,ROMERO,AVENDAÑO	0.009	MICHOACAN,INDAPARAPEO
OAXACA,MATIAS,ROMERO,AVENDAÑO	0.009	MICHOACAN,LOS,REYES
OAXACA,MATIAS,ROMERO,AVENDAÑO	0.009	NAYARIT,LA,YESCA
QUERETARO,SAN,JUAN,DEL,RIO	0.005	GUERRERO,MOCHITLAN
QUERETARO,SAN,JUAN,DEL,RIO	0.005	CHIAPAS,FRONTERA,HIDALGO
QUERETARO,SAN,JUAN,DEL,RIO	0.005	MICHOACAN,MADERO
COAHUILA,PIEDRAS,NEGRAS	0.005	GUERRERO,MOCHITLAN
COAHUILA,PIEDRAS,NEGRAS	0.005	CHIAPAS,FRONTERA,HIDALGO
COAHUILA,PIEDRAS,NEGRAS	0.005	MICHOACAN,MADERO
JALISCO,JOCOTEPEC	0.005	GUERRERO,MOCHITLAN
JALISCO,JOCOTEPEC	0.005	CHIAPAS,FRONTERA,HIDALGO
JALISCO,JOCOTEPEC	0.005	MICHOACAN,MADERO
JALISCO,TOMATLAN	0.005	GUERRERO,MOCHITLAN
JALISCO,TOMATLAN	0.005	CHIAPAS,FRONTERA,HIDALGO
JALISCO,TOMATLAN	0.005	MICHOACAN,MADERO
GUANAJUATO,MOROLEON	0.005	HIDALGO,ACTOPAN
GUANAJUATO,MOROLEON	0.005	HIDALGO,TIZAYUCA
GUANAJUATO,MOROLEON	0.008	TABASCO,JALAPA
GUANAJUATO,MOROLEON	0.005	CHIAPAS,ESCUINTLA
GUANAJUATO,MOROLEON	0.005	DURANGO,SAN,JUAN,DEL,RIO
GUERRERO,MOCHITLAN	0.021	CHIAPAS,FRONTERA,HIDALGO
GUERRERO,MOCHITLAN	0.005	MICHOACAN,PARACHO
GUERRERO,MOCHITLAN	0.010	VERACRUZ,MINATITLAN
GUERRERO,MOCHITLAN	0.005	JALISCO,MAZAMITLA
GUERRERO,MOCHITLAN	0.005	MICHOACAN,TANGANCICUARO
GUERRERO,MOCHITLAN	0.005	MICHOACAN,CHURUMUCO
GUERRERO,MOCHITLAN	0.021	MICHOACAN,MADERO
GUERRERO,MOCHITLAN	0.005	OAXACA,SANTA,MARIA,HUATULCO
GUERRERO,MOCHITLAN	0.010	VERACRUZ,PUEBLO,VIEJO
GUERRERO,MOCHITLAN	0.016	AGUASCALIENTES,PABELLON,DE,ARTEAGA
GUERRERO,MOCHITLAN	0.010	DURANGO,OTAEZ
GUERRERO,MOCHITLAN	0.010	GUERRERO,ATLIXTAC
GUERRERO,MOCHITLAN	0.005	MEXICO,OTUMBA
GUERRERO,MOCHITLAN	0.005	AGUASCALIENTES,SAN,FRANCISCO,DE,LOS,ROMO
GUERRERO,MOCHITLAN	0.005	HIDALGO,EPAZOYUCAN
GUERRERO,MOCHITLAN	0.005	MICHOACAN,JIQUILPAN
GUERRERO,MOCHITLAN	0.010	VERACRUZ,CATEMACO
GUERRERO,MOCHITLAN	0.010	VERACRUZ,COATEPEC
GUERRERO,MOCHITLAN	0.005	HIDALGO,HUASCA,DE,OCAMPO
GUERRERO,MOCHITLAN	0.005	MEXICO,AMATEPEC
GUERRERO,MOCHITLAN	0.005	MEXICO,ATENCO
GUERRERO,MOCHITLAN	0.005	NAYARIT,JALA
GUERRERO,MOCHITLAN	0.016	YUCATAN,MUNA
GUERRERO,MOCHITLAN	0.005	CHIAPAS,OCOSINGO
GUERRERO,MOCHITLAN	0.005	CHIAPAS,OCOZOCOAUTLA,DE,ESPINOSA
GUERRERO,MOCHITLAN	0.005	GUERRERO,OLINALA
GUERRERO,MOCHITLAN	0.005	HIDALGO,TEZONTEPEC,DE,ALDAMA
GUERRERO,MOCHITLAN	0.005	MICHOACAN,INDAPARAPEO
GUERRERO,MOCHITLAN	0.005	MICHOACAN,LOS,REYES
GUERRERO,MOCHITLAN	0.005	NAYARIT,LA,YESCA
CHIAPAS,FRONTERA,HIDALGO	0.005	MICHOACAN,PARACHO
CHIAPAS,FRONTERA,HIDALGO	0.010	VERACRUZ,MINATITLAN
CHIAPAS,FRONTERA,HIDALGO	0.005	JALISCO,MAZAMITLA
CHIAPAS,FRONTERA,HIDALGO	0.005	MICHOACAN,TANGANCICUARO
CHIAPAS,FRONTERA,HIDALGO	0.005	MICHOACAN,CHURUMUCO
CHIAPAS,FRONTERA,HIDALGO	0.021	MICHOACAN,MADERO
CHIAPAS,FRONTERA,HIDALGO	0.005	OAXACA,SANTA,MARIA,HUATULCO
CHIAPAS,FRONTERA,HIDALGO	0.010	VERACRUZ,PUEBLO,VIEJO
CHIAPAS,FRONTERA,HIDALGO	0.016	AGUASCALIENTES,PABELLON,DE,ARTEAGA
CHIAPAS,FRONTERA,HIDALGO	0.010	DURANGO,OTAEZ
CHIAPAS,FRONTERA,HIDALGO	0.010	GUERRERO,ATLIXTAC
CHIAPAS,FRONTERA,HIDALGO	0.005	MEXICO,OTUMBA
CHIAPAS,FRONTERA,HIDALGO	0.005	AGUASCALIENTES,SAN,FRANCISCO,DE,LOS,ROMO
CHIAPAS,FRONTERA,HIDALGO	0.005	HIDALGO,EPAZOYUCAN
CHIAPAS,FRONTERA,HIDALGO	0.005	MICHOACAN,JIQUILPAN
CHIAPAS,FRONTERA,HIDALGO	0.010	VERACRUZ,CATEMACO
CHIAPAS,FRONTERA,HIDALGO	0.010	VERACRUZ,COATEPEC
CHIAPAS,FRONTERA,HIDALGO	0.005	HIDALGO,HUASCA,DE,OCAMPO
CHIAPAS,FRONTERA,HIDALGO	0.005	MEXICO,AMATEPEC
CHIAPAS,FRONTERA,HIDALGO	0.005	MEXICO,ATENCO
CHIAPAS,FRONTERA,HIDALGO	0.005	NAYARIT,JALA
CHIAPAS,FRONTERA,HIDALGO	0.016	YUCATAN,MUNA
CHIAPAS,FRONTERA,HIDALGO	0.005	CHIAPAS,OCOSINGO
CHIAPAS,FRONTERA,HIDALGO	0.005	CHIAPAS,OCOZOCOAUTLA,DE,ESPINOSA
CHIAPAS,FRONTERA,HIDALGO	0.005	GUERRERO,OLINALA
CHIAPAS,FRONTERA,HIDALGO	0.005	HIDALGO,TEZONTEPEC,DE,ALDAMA
CHIAPAS,FRONTERA,HIDALGO	0.005	MICHOACAN,INDAPARAPEO
CHIAPAS,FRONTERA,HIDALGO	0.005	MICHOACAN,LOS,REYES
CHIAPAS,FRONTERA,HIDALGO	0.005	NAYARIT,LA,YESCA
MICHOACAN,PARACHO	0.005	MICHOACAN,MADERO
VERACRUZ,MINATITLAN	0.010	MICHOACAN,MADERO
VERACRUZ,MINATITLAN	0.005	VERACRUZ,PUEBLO,VIEJO
VERACRUZ,MINATITLAN	0.008	AGUASCALIENTES,PABELLON,DE,ARTEAGA
VERACRUZ,MINATITLAN	0.005	DURANGO,OTAEZ
VERACRUZ,MINATITLAN	0.005	GUERRERO,ATLIXTAC
VERACRUZ,MINATITLAN	0.005	VERACRUZ,CATEMACO
VERACRUZ,MINATITLAN	0.005	VERACRUZ,COATEPEC
VERACRUZ,MINATITLAN	0.008	YUCATAN,MUNA
JALISCO,MAZAMITLA	0.005	MICHOACAN,MADERO
MICHOACAN,TANGANCICUARO	0.005	MICHOACAN,MADERO
MICHOACAN,CHURUMUCO	0.005	MICHOACAN,MADERO
MICHOACAN,MADERO	0.005	OAXACA,SANTA,MARIA,HUATULCO
MICHOACAN,MADERO	0.010	VERACRUZ,PUEBLO,VIEJO
MICHOACAN,MADERO	0.016	AGUASCALIENTES,PABELLON,DE,ARTEAGA
MICHOACAN,MADERO	0.010	DURANGO,OTAEZ
MICHOACAN,MADERO	0.010	GUERRERO,ATLIXTAC
MICHOACAN,MADERO	0.005	MEXICO,OTUMBA
MICHOACAN,MADERO	0.005	AGUASCALIENTES,SAN,FRANCISCO,DE,LOS,ROMO
MICHOACAN,MADERO	0.005	HIDALGO,EPAZOYUCAN
MICHOACAN,MADERO	0.005	MICHOACAN,JIQUILPAN
MICHOACAN,MADERO	0.010	VERACRUZ,CATEMACO
MICHOACAN,MADERO	0.010	VERACRUZ,COATEPEC
MICHOACAN,MADERO	0.005	HIDALGO,HUASCA,DE,OCAMPO
MICHOACAN,MADERO	0.005	MEXICO,AMATEPEC
MICHOACAN,MADERO	0.005	MEXICO,ATENCO
MICHOACAN,MADERO	0.005	NAYARIT,JALA
MICHOACAN,MADERO	0.016	YUCATAN,MUNA
MICHOACAN,MADERO	0.005	CHIAPAS,OCOSINGO
MICHOACAN,MADERO	0.005	CHIAPAS,OCOZOCOAUTLA,DE,ESPINOSA
MICHOACAN,MADERO	0.005	GUERRERO,OLINALA
MICHOACAN,MADERO	0.005	HIDALGO,TEZONTEPEC,DE,ALDAMA
MICHOACAN,MADERO	0.005	MICHOACAN,INDAPARAPEO
MICHOACAN,MADERO	0.005	MICHOACAN,LOS,REYES
MICHOACAN,MADERO	0.005	NAYARIT,LA,YESCA
HIDALGO,ACTOPAN	0.005	HIDALGO,TIZAYUCA
HIDALGO,ACTOPAN	0.008	TABASCO,JALAPA
HIDALGO,ACTOPAN	0.005	CHIAPAS,ESCUINTLA
HIDALGO,ACTOPAN	0.005	DURANGO,SAN,JUAN,DEL,RIO
HIDALGO,TIZAYUCA	0.008	TABASCO,JALAPA
HIDALGO,TIZAYUCA	0.005	CHIAPAS,ESCUINTLA
HIDALGO,TIZAYUCA	0.005	DURANGO,SAN,JUAN,DEL,RIO
VERACRUZ,PUEBLO,VIEJO	0.008	AGUASCALIENTES,PABELLON,DE,ARTEAGA
VERACRUZ,PUEBLO,VIEJO	0.005	DURANGO,OTAEZ
VERACRUZ,PUEBLO,VIEJO	0.005	GUERRERO,ATLIXTAC
VERACRUZ,PUEBLO,VIEJO	0.005	VERACRUZ,CATEMACO
VERACRUZ,PUEBLO,VIEJO	0.005	VERACRUZ,COATEPEC
VERACRUZ,PUEBLO,VIEJO	0.008	YUCATAN,MUNA
AGUASCALIENTES,PABELLON,DE,ARTEAGA	0.008	DURANGO,OTAEZ
AGUASCALIENTES,PABELLON,DE,ARTEAGA	0.008	GUERRERO,ATLIXTAC
AGUASCALIENTES,PABELLON,DE,ARTEAGA	0.008	VERACRUZ,CATEMACO
AGUASCALIENTES,PABELLON,DE,ARTEAGA	0.008	VERACRUZ,COATEPEC
AGUASCALIENTES,PABELLON,DE,ARTEAGA	0.012	YUCATAN,MUNA
DURANGO,OTAEZ	0.005	GUERRERO,ATLIXTAC
DURANGO,OTAEZ	0.005	VERACRUZ,CATEMACO
DURANGO,OTAEZ	0.005	VERACRUZ,COATEPEC
DURANGO,OTAEZ	0.008	YUCATAN,MUNA
GUERRERO,ATLIXTAC	0.005	VERACRUZ,CATEMACO
GUERRERO,ATLIXTAC	0.005	VERACRUZ,COATEPEC
GUERRERO,ATLIXTAC	0.008	YUCATAN,MUNA
TABASCO,JALAPA	0.008	CHIAPAS,ESCUINTLA
TABASCO,JALAPA	0.008	DURANGO,SAN,JUAN,DEL,RIO
VERACRUZ,CATEMACO	0.005	VERACRUZ,COATEPEC
VERACRUZ,CATEMACO	0.008	YUCATAN,MUNA
VERACRUZ,COATEPEC	0.008	YUCATAN,MUNA
CHIAPAS,ESCUINTLA	0.005	DURANGO,SAN,JUAN,DEL,RIO
