# Supplementary material for: Analysis of México’s Narco-War Network (2007–2011)
Source: PLoS One. 2015 May 18;10(5):e0126503. doi: 10.1371/journal.pone.0126503 (PMC4436224; doi:10.1371/journal.pone.0126503)
Supplement: S1 Compressed file — Each file contains all the correlations above certain threshold (indicated in the name of the file), during a particular month (also indicated in the name of the file). The file names have the value of θ followed by the number of the i th month, starting from January of 2007 until Sept. 2011. (ZIP) [file pone.0126503.s004.zip › Correlations_by_month/0.005__9.sif]

CHIHUAHUA,JUAREZ	0.031	SINALOA,CULIACAN
CHIHUAHUA,JUAREZ	0.012	COAHUILA,TORREON
CHIHUAHUA,JUAREZ	0.019	SINALOA,MAZATLAN
CHIHUAHUA,JUAREZ	0.031	NUEVO,LEON,MONTERREY
CHIHUAHUA,JUAREZ	0.006	DURANGO,LERDO
CHIHUAHUA,JUAREZ	0.012	TAMAULIPAS,NUEVO,LAREDO
CHIHUAHUA,JUAREZ	0.006	JALISCO,GUADALAJARA
CHIHUAHUA,JUAREZ	0.006	GUERRERO,PETATLAN
CHIHUAHUA,JUAREZ	0.006	BAJA,CALIFORNIA,MEXICALI
CHIHUAHUA,JUAREZ	0.006	SONORA,CAJEME
CHIHUAHUA,JUAREZ	0.012	CHIHUAHUA,NUEVO,CASAS,GRANDES
CHIHUAHUA,JUAREZ	0.006	CHIHUAHUA,CAMARGO
CHIHUAHUA,JUAREZ	0.025	AGUASCALIENTES,AGUASCALIENTES
CHIHUAHUA,JUAREZ	0.012	GUERRERO,TAXCO,DE,ALARCON
CHIHUAHUA,JUAREZ	0.006	QUINTANA,ROO,BENITO,JUAREZ
CHIHUAHUA,JUAREZ	0.006	SINALOA,EL,FUERTE
CHIHUAHUA,JUAREZ	0.006	GUERRERO,ZIHUATANEJO,DE,AZUETA
CHIHUAHUA,JUAREZ	0.019	DISTRITO,FEDERAL,VENUSTIANO,CARRANZA
CHIHUAHUA,JUAREZ	0.012	BAJA,CALIFORNIA,ENSENADA
CHIHUAHUA,JUAREZ	0.037	GUERRERO,ATOYAC,DE,ALVAREZ
CHIHUAHUA,JUAREZ	0.025	GUERRERO,ARCELIA
CHIHUAHUA,JUAREZ	0.006	GUERRERO,COYUCA,DE,BENITEZ
CHIHUAHUA,JUAREZ	0.012	SONORA,CABORCA
CHIHUAHUA,JUAREZ	0.006	GUERRERO,AJUCHITLAN,DEL,PROGRESO
CHIHUAHUA,JUAREZ	0.006	MICHOACAN,ZITACUARO
CHIHUAHUA,JUAREZ	0.006	TAMAULIPAS,VICTORIA
CHIHUAHUA,JUAREZ	0.025	MICHOACAN,TEPALCATEPEC
CHIHUAHUA,JUAREZ	0.006	DISTRITO,FEDERAL,MIGUEL,HIDALGO
CHIHUAHUA,JUAREZ	0.012	HIDALGO,PACHUCA,DE,SOTO
CHIHUAHUA,JUAREZ	0.006	NUEVO,LEON,APODACA
CHIHUAHUA,JUAREZ	0.006	MICHOACAN,TANCITARO
CHIHUAHUA,JUAREZ	0.012	JALISCO,TONALA
CHIHUAHUA,JUAREZ	0.006	DURANGO,CANATLAN
CHIHUAHUA,JUAREZ	0.006	MEXICO,CHALCO
CHIHUAHUA,JUAREZ	0.006	GUANAJUATO,PENJAMO
CHIHUAHUA,JUAREZ	0.019	GUERRERO,TLAPA,DE,COMONFORT
CHIHUAHUA,JUAREZ	0.012	DISTRITO,FEDERAL,TLAHUAC
CHIHUAHUA,JUAREZ	0.006	CHIAPAS,COMITAN,DE,DOMINGUEZ
CHIHUAHUA,JUAREZ	0.012	COAHUILA,SALTILLO
CHIHUAHUA,JUAREZ	0.006	DISTRITO,FEDERAL,AZCAPOTZALCO
CHIHUAHUA,JUAREZ	0.006	GUANAJUATO,CUERAMARO
CHIHUAHUA,JUAREZ	0.012	CHIHUAHUA,ALDAMA
CHIHUAHUA,JUAREZ	0.006	SONORA,GUAYMAS
CHIHUAHUA,JUAREZ	0.006	CHIHUAHUA,CHINIPAS
CHIHUAHUA,JUAREZ	0.012	GUANAJUATO,MOROLEON
CHIHUAHUA,JUAREZ	0.006	BAJA,CALIFORNIA,SUR,LA,PAZ
CHIHUAHUA,JUAREZ	0.006	HIDALGO,TULANCINGO,DE,BRAVO
CHIHUAHUA,JUAREZ	0.006	MEXICO,LERMA
CHIHUAHUA,JUAREZ	0.006	MICHOACAN,SALVADOR,ESCALANTE
CHIHUAHUA,JUAREZ	0.006	SAN,LUIS,POTOSI,MATEHUALA
CHIHUAHUA,JUAREZ	0.006	CHIAPAS,SAN,CRISTOBAL,DE,LAS,CASAS
CHIHUAHUA,JUAREZ	0.012	HIDALGO,ACTOPAN
CHIHUAHUA,JUAREZ	0.012	HIDALGO,TIZAYUCA
CHIHUAHUA,JUAREZ	0.006	MICHOACAN,ACUITZIO
CHIHUAHUA,JUAREZ	0.006	MICHOACAN,OCAMPO
CHIHUAHUA,JUAREZ	0.006	MICHOACAN,TARETAN
CHIHUAHUA,JUAREZ	0.006	MEXICO,TENANGO,DEL,AIRE
CHIHUAHUA,JUAREZ	0.006	SONORA,SANTA,ANA
CHIHUAHUA,JUAREZ	0.019	TABASCO,JALAPA
CHIHUAHUA,JUAREZ	0.012	CHIAPAS,ESCUINTLA
CHIHUAHUA,JUAREZ	0.006	MEXICO,ZUMPAHUACAN
CHIHUAHUA,JUAREZ	0.006	VERACRUZ,JOSE,AZUETA
CHIHUAHUA,JUAREZ	0.012	DURANGO,SAN,JUAN,DEL,RIO
CHIHUAHUA,JUAREZ	0.006	MICHOACAN,HUANIQUEO
CHIHUAHUA,JUAREZ	0.006	OAXACA,HEROICA,CIUDAD,DE,TLAXIACO
CHIHUAHUA,JUAREZ	0.006	AGUASCALIENTES,ASIENTOS
CHIHUAHUA,JUAREZ	0.006	GUERRERO,ATLAMAJALCINGO,DEL,MONTE
CHIHUAHUA,JUAREZ	0.006	VERACRUZ,BANDERILLA
SINALOA,CULIACAN	0.016	COAHUILA,TORREON
SINALOA,CULIACAN	0.023	SINALOA,MAZATLAN
SINALOA,CULIACAN	0.039	NUEVO,LEON,MONTERREY
SINALOA,CULIACAN	0.008	DURANGO,LERDO
SINALOA,CULIACAN	0.016	TAMAULIPAS,NUEVO,LAREDO
SINALOA,CULIACAN	0.008	JALISCO,GUADALAJARA
SINALOA,CULIACAN	0.008	GUERRERO,PETATLAN
SINALOA,CULIACAN	0.008	BAJA,CALIFORNIA,MEXICALI
SINALOA,CULIACAN	0.008	SONORA,CAJEME
SINALOA,CULIACAN	0.016	CHIHUAHUA,NUEVO,CASAS,GRANDES
SINALOA,CULIACAN	0.008	CHIHUAHUA,CAMARGO
SINALOA,CULIACAN	0.031	AGUASCALIENTES,AGUASCALIENTES
SINALOA,CULIACAN	0.016	GUERRERO,TAXCO,DE,ALARCON
SINALOA,CULIACAN	0.008	QUINTANA,ROO,BENITO,JUAREZ
SINALOA,CULIACAN	0.008	SINALOA,EL,FUERTE
SINALOA,CULIACAN	0.008	GUERRERO,ZIHUATANEJO,DE,AZUETA
SINALOA,CULIACAN	0.023	DISTRITO,FEDERAL,VENUSTIANO,CARRANZA
SINALOA,CULIACAN	0.016	BAJA,CALIFORNIA,ENSENADA
SINALOA,CULIACAN	0.047	GUERRERO,ATOYAC,DE,ALVAREZ
SINALOA,CULIACAN	0.031	GUERRERO,ARCELIA
SINALOA,CULIACAN	0.008	GUERRERO,COYUCA,DE,BENITEZ
SINALOA,CULIACAN	0.016	SONORA,CABORCA
SINALOA,CULIACAN	0.008	GUERRERO,AJUCHITLAN,DEL,PROGRESO
SINALOA,CULIACAN	0.008	MICHOACAN,ZITACUARO
SINALOA,CULIACAN	0.008	TAMAULIPAS,VICTORIA
SINALOA,CULIACAN	0.031	MICHOACAN,TEPALCATEPEC
SINALOA,CULIACAN	0.008	DISTRITO,FEDERAL,MIGUEL,HIDALGO
SINALOA,CULIACAN	0.016	HIDALGO,PACHUCA,DE,SOTO
SINALOA,CULIACAN	0.008	NUEVO,LEON,APODACA
SINALOA,CULIACAN	0.008	MICHOACAN,TANCITARO
SINALOA,CULIACAN	0.016	JALISCO,TONALA
SINALOA,CULIACAN	0.008	DURANGO,CANATLAN
SINALOA,CULIACAN	0.008	MEXICO,CHALCO
SINALOA,CULIACAN	0.008	GUANAJUATO,PENJAMO
SINALOA,CULIACAN	0.023	GUERRERO,TLAPA,DE,COMONFORT
SINALOA,CULIACAN	0.016	DISTRITO,FEDERAL,TLAHUAC
SINALOA,CULIACAN	0.008	CHIAPAS,COMITAN,DE,DOMINGUEZ
SINALOA,CULIACAN	0.016	COAHUILA,SALTILLO
SINALOA,CULIACAN	0.008	DISTRITO,FEDERAL,AZCAPOTZALCO
SINALOA,CULIACAN	0.008	GUANAJUATO,CUERAMARO
SINALOA,CULIACAN	0.016	CHIHUAHUA,ALDAMA
SINALOA,CULIACAN	0.008	SONORA,GUAYMAS
SINALOA,CULIACAN	0.008	CHIHUAHUA,CHINIPAS
SINALOA,CULIACAN	0.016	GUANAJUATO,MOROLEON
SINALOA,CULIACAN	0.008	BAJA,CALIFORNIA,SUR,LA,PAZ
SINALOA,CULIACAN	0.008	HIDALGO,TULANCINGO,DE,BRAVO
SINALOA,CULIACAN	0.008	MEXICO,LERMA
SINALOA,CULIACAN	0.008	MICHOACAN,SALVADOR,ESCALANTE
SINALOA,CULIACAN	0.008	SAN,LUIS,POTOSI,MATEHUALA
SINALOA,CULIACAN	0.008	CHIAPAS,SAN,CRISTOBAL,DE,LAS,CASAS
SINALOA,CULIACAN	0.016	HIDALGO,ACTOPAN
SINALOA,CULIACAN	0.016	HIDALGO,TIZAYUCA
SINALOA,CULIACAN	0.008	MICHOACAN,ACUITZIO
SINALOA,CULIACAN	0.008	MICHOACAN,OCAMPO
SINALOA,CULIACAN	0.008	MICHOACAN,TARETAN
SINALOA,CULIACAN	0.008	MEXICO,TENANGO,DEL,AIRE
SINALOA,CULIACAN	0.008	SONORA,SANTA,ANA
SINALOA,CULIACAN	0.023	TABASCO,JALAPA
SINALOA,CULIACAN	0.016	CHIAPAS,ESCUINTLA
SINALOA,CULIACAN	0.008	MEXICO,ZUMPAHUACAN
SINALOA,CULIACAN	0.008	VERACRUZ,JOSE,AZUETA
SINALOA,CULIACAN	0.016	DURANGO,SAN,JUAN,DEL,RIO
SINALOA,CULIACAN	0.008	MICHOACAN,HUANIQUEO
SINALOA,CULIACAN	0.008	OAXACA,HEROICA,CIUDAD,DE,TLAXIACO
SINALOA,CULIACAN	0.008	AGUASCALIENTES,ASIENTOS
SINALOA,CULIACAN	0.008	GUERRERO,ATLAMAJALCINGO,DEL,MONTE
SINALOA,CULIACAN	0.008	VERACRUZ,BANDERILLA
BAJA,CALIFORNIA,TIJUANA	0.025	CHIHUAHUA,CHIHUAHUA
BAJA,CALIFORNIA,TIJUANA	0.012	GUERRERO,ACAPULCO,DE,JUAREZ
BAJA,CALIFORNIA,TIJUANA	0.006	DURANGO,GOMEZ,PALACIO
BAJA,CALIFORNIA,TIJUANA	0.025	DURANGO,DURANGO
BAJA,CALIFORNIA,TIJUANA	0.006	SINALOA,NAVOLATO
BAJA,CALIFORNIA,TIJUANA	0.019	MICHOACAN,MORELIA
BAJA,CALIFORNIA,TIJUANA	0.012	TAMAULIPAS,REYNOSA
BAJA,CALIFORNIA,TIJUANA	0.012	SINALOA,GUASAVE
BAJA,CALIFORNIA,TIJUANA	0.006	SINALOA,SALVADOR,ALVARADO
BAJA,CALIFORNIA,TIJUANA	0.012	GUERRERO,CHILPANCINGO,DE,LOS,BRAVO
BAJA,CALIFORNIA,TIJUANA	0.006	MICHOACAN,APATZINGAN
BAJA,CALIFORNIA,TIJUANA	0.006	GUERRERO,PUNGARABATO
BAJA,CALIFORNIA,TIJUANA	0.006	DURANGO,SANTIAGO,PAPASQUIARO
BAJA,CALIFORNIA,TIJUANA	0.006	GUERRERO,COYUCA,DE,CATALAN
BAJA,CALIFORNIA,TIJUANA	0.012	GUERRERO,TECPAN,DE,GALEANA
BAJA,CALIFORNIA,TIJUANA	0.006	SONORA,HERMOSILLO
BAJA,CALIFORNIA,TIJUANA	0.006	CHIHUAHUA,ASCENSION
BAJA,CALIFORNIA,TIJUANA	0.044	SINALOA,MOCORITO
BAJA,CALIFORNIA,TIJUANA	0.012	SINALOA,BADIRAGUATO
BAJA,CALIFORNIA,TIJUANA	0.006	DISTRITO,FEDERAL,GUSTAVO,A.,MADERO
BAJA,CALIFORNIA,TIJUANA	0.006	TAMAULIPAS,TAMPICO
BAJA,CALIFORNIA,TIJUANA	0.006	GUANAJUATO,CELAYA
BAJA,CALIFORNIA,TIJUANA	0.025	MEXICO,NAUCALPAN,DE,JUAREZ
BAJA,CALIFORNIA,TIJUANA	0.012	MEXICO,TULTITLAN
BAJA,CALIFORNIA,TIJUANA	0.006	VERACRUZ,VERACRUZ
BAJA,CALIFORNIA,TIJUANA	0.006	GUANAJUATO,LEON
BAJA,CALIFORNIA,TIJUANA	0.012	DISTRITO,FEDERAL,CUAUHTEMOC
BAJA,CALIFORNIA,TIJUANA	0.012	MEXICO,TLALNEPANTLA,DE,BAZ
BAJA,CALIFORNIA,TIJUANA	0.006	CHIHUAHUA,OJINAGA
BAJA,CALIFORNIA,TIJUANA	0.006	GUERRERO,ZIRANDARO
BAJA,CALIFORNIA,TIJUANA	0.006	SINALOA,ELOTA
BAJA,CALIFORNIA,TIJUANA	0.006	GUERRERO,AYUTLA,DE,LOS,LIBRES
BAJA,CALIFORNIA,TIJUANA	0.012	MICHOACAN,HUETAMO
BAJA,CALIFORNIA,TIJUANA	0.019	SINALOA,CHOIX
BAJA,CALIFORNIA,TIJUANA	0.006	MORELOS,TEMIXCO
BAJA,CALIFORNIA,TIJUANA	0.006	CHIAPAS,TAPACHULA
BAJA,CALIFORNIA,TIJUANA	0.006	SAN,LUIS,POTOSI,SAN,LUIS,POTOSI
BAJA,CALIFORNIA,TIJUANA	0.006	DURANGO,EL,ORO
BAJA,CALIFORNIA,TIJUANA	0.019	DURANGO,TAMAZULA
BAJA,CALIFORNIA,TIJUANA	0.006	MEXICO,HUIXQUILUCAN
BAJA,CALIFORNIA,TIJUANA	0.006	NUEVO,LEON,SANTA,CATARINA
BAJA,CALIFORNIA,TIJUANA	0.012	GUERRERO,OMETEPEC
BAJA,CALIFORNIA,TIJUANA	0.006	MEXICO,OCOYOACAC
BAJA,CALIFORNIA,TIJUANA	0.006	OAXACA,OAXACA,DE,JUAREZ
BAJA,CALIFORNIA,TIJUANA	0.006	SINALOA,ESCUINAPA
BAJA,CALIFORNIA,TIJUANA	0.006	TABASCO,HUIMANGUILLO
BAJA,CALIFORNIA,TIJUANA	0.006	MICHOACAN,SAN,LUCAS
BAJA,CALIFORNIA,TIJUANA	0.006	NUEVO,LEON,CADEREYTA,JIMENEZ
BAJA,CALIFORNIA,TIJUANA	0.019	MICHOACAN,AGUILILLA
BAJA,CALIFORNIA,TIJUANA	0.006	MEXICO,CHIMALHUACAN
BAJA,CALIFORNIA,TIJUANA	0.006	DURANGO,NOMBRE,DE,DIOS
BAJA,CALIFORNIA,TIJUANA	0.019	GUERRERO,ZAPOTITLAN,TABLAS
BAJA,CALIFORNIA,TIJUANA	0.006	MICHOACAN,COALCOMAN,DE,VAZQUEZ,PALLARES
BAJA,CALIFORNIA,TIJUANA	0.006	DISTRITO,FEDERAL,IZTACALCO
BAJA,CALIFORNIA,TIJUANA	0.012	MEXICO,TEXCOCO
BAJA,CALIFORNIA,TIJUANA	0.006	NUEVO,LEON,GENERAL,ESCOBEDO
BAJA,CALIFORNIA,TIJUANA	0.006	OAXACA,JUCHITAN,DE,ZARAGOZA
BAJA,CALIFORNIA,TIJUANA	0.006	GUANAJUATO,ACAMBARO
BAJA,CALIFORNIA,TIJUANA	0.006	MEXICO,ATIZAPAN,DE,ZARAGOZA
BAJA,CALIFORNIA,TIJUANA	0.006	MORELOS,PUENTE,DE,IXTLA
BAJA,CALIFORNIA,TIJUANA	0.006	MORELOS,XOCHITEPEC
BAJA,CALIFORNIA,TIJUANA	0.012	GUANAJUATO,IRAPUATO
BAJA,CALIFORNIA,TIJUANA	0.006	MICHOACAN,COAHUAYANA
BAJA,CALIFORNIA,TIJUANA	0.006	DISTRITO,FEDERAL,ALVARO,OBREGON
BAJA,CALIFORNIA,TIJUANA	0.006	HIDALGO,MINERAL,DE,LA,REFORMA
BAJA,CALIFORNIA,TIJUANA	0.012	DISTRITO,FEDERAL,BENITO,JUAREZ
BAJA,CALIFORNIA,TIJUANA	0.006	MICHOACAN,VISTA,HERMOSA
BAJA,CALIFORNIA,TIJUANA	0.006	MICHOACAN,TURICATO
BAJA,CALIFORNIA,TIJUANA	0.019	OAXACA,SALINA,CRUZ
BAJA,CALIFORNIA,TIJUANA	0.006	MICHOACAN,CHINICUILA
BAJA,CALIFORNIA,TIJUANA	0.006	NAYARIT,SAN,BLAS
BAJA,CALIFORNIA,TIJUANA	0.019	GUANAJUATO,VILLAGRAN
BAJA,CALIFORNIA,TIJUANA	0.006	MICHOACAN,TARIMBARO
BAJA,CALIFORNIA,TIJUANA	0.006	MEXICO,CHICOLOAPAN
BAJA,CALIFORNIA,TIJUANA	0.006	MICHOACAN,PURUANDIRO
BAJA,CALIFORNIA,TIJUANA	0.006	GUERRERO,TETIPAC
BAJA,CALIFORNIA,TIJUANA	0.012	MORELOS,MIACATLAN
BAJA,CALIFORNIA,TIJUANA	0.006	HIDALGO,TULA,DE,ALLENDE
BAJA,CALIFORNIA,TIJUANA	0.006	TABASCO,PARAISO
BAJA,CALIFORNIA,TIJUANA	0.006	GUANAJUATO,GUANAJUATO
BAJA,CALIFORNIA,TIJUANA	0.006	OAXACA,MIAHUATLAN,DE,PORFIRIO,DIAZ
BAJA,CALIFORNIA,TIJUANA	0.006	OAXACA,VILLA,DE,TUTUTEPEC,DE,MELCHOR,OCAMPO
BAJA,CALIFORNIA,TIJUANA	0.006	OAXACA,SAN,PEDRO,POCHUTLA
BAJA,CALIFORNIA,TIJUANA	0.037	TAMAULIPAS,JAUMAVE
BAJA,CALIFORNIA,TIJUANA	0.012	TABASCO,CENTLA
BAJA,CALIFORNIA,TIJUANA	0.006	JALISCO,SAN,JUANITO,DE,ESCOBEDO
BAJA,CALIFORNIA,TIJUANA	0.012	SONORA,QUIRIEGO
BAJA,CALIFORNIA,TIJUANA	0.006	VERACRUZ,YANGA
BAJA,CALIFORNIA,TIJUANA	0.006	GUERRERO,PEDRO,ASCENCIO,ALQUISIRAS
BAJA,CALIFORNIA,TIJUANA	0.012	HIDALGO,SAN,BARTOLO,TUTOTEPEC
BAJA,CALIFORNIA,TIJUANA	0.012	OAXACA,SAN,JUAN,JUQUILA,MIXES
BAJA,CALIFORNIA,TIJUANA	0.006	VERACRUZ,TUXPAN
BAJA,CALIFORNIA,TIJUANA	0.006	CHIAPAS,LAS,ROSAS
BAJA,CALIFORNIA,TIJUANA	0.006	GUERRERO,TLALIXTAQUILLA,DE,MALDONADO
CHIHUAHUA,CHIHUAHUA	0.012	GUERRERO,ACAPULCO,DE,JUAREZ
CHIHUAHUA,CHIHUAHUA	0.006	DURANGO,GOMEZ,PALACIO
CHIHUAHUA,CHIHUAHUA	0.025	DURANGO,DURANGO
CHIHUAHUA,CHIHUAHUA	0.006	SINALOA,NAVOLATO
CHIHUAHUA,CHIHUAHUA	0.019	MICHOACAN,MORELIA
CHIHUAHUA,CHIHUAHUA	0.012	TAMAULIPAS,REYNOSA
CHIHUAHUA,CHIHUAHUA	0.012	SINALOA,GUASAVE
CHIHUAHUA,CHIHUAHUA	0.006	SINALOA,SALVADOR,ALVARADO
CHIHUAHUA,CHIHUAHUA	0.012	GUERRERO,CHILPANCINGO,DE,LOS,BRAVO
CHIHUAHUA,CHIHUAHUA	0.006	MICHOACAN,APATZINGAN
CHIHUAHUA,CHIHUAHUA	0.006	GUERRERO,PUNGARABATO
CHIHUAHUA,CHIHUAHUA	0.006	DURANGO,SANTIAGO,PAPASQUIARO
CHIHUAHUA,CHIHUAHUA	0.006	GUERRERO,COYUCA,DE,CATALAN
CHIHUAHUA,CHIHUAHUA	0.012	GUERRERO,TECPAN,DE,GALEANA
CHIHUAHUA,CHIHUAHUA	0.006	SONORA,HERMOSILLO
CHIHUAHUA,CHIHUAHUA	0.006	CHIHUAHUA,ASCENSION
CHIHUAHUA,CHIHUAHUA	0.044	SINALOA,MOCORITO
CHIHUAHUA,CHIHUAHUA	0.012	SINALOA,BADIRAGUATO
CHIHUAHUA,CHIHUAHUA	0.006	DISTRITO,FEDERAL,GUSTAVO,A.,MADERO
CHIHUAHUA,CHIHUAHUA	0.006	TAMAULIPAS,TAMPICO
CHIHUAHUA,CHIHUAHUA	0.006	GUANAJUATO,CELAYA
CHIHUAHUA,CHIHUAHUA	0.025	MEXICO,NAUCALPAN,DE,JUAREZ
CHIHUAHUA,CHIHUAHUA	0.012	MEXICO,TULTITLAN
CHIHUAHUA,CHIHUAHUA	0.006	VERACRUZ,VERACRUZ
CHIHUAHUA,CHIHUAHUA	0.006	GUANAJUATO,LEON
CHIHUAHUA,CHIHUAHUA	0.012	DISTRITO,FEDERAL,CUAUHTEMOC
CHIHUAHUA,CHIHUAHUA	0.012	MEXICO,TLALNEPANTLA,DE,BAZ
CHIHUAHUA,CHIHUAHUA	0.006	CHIHUAHUA,OJINAGA
CHIHUAHUA,CHIHUAHUA	0.006	GUERRERO,ZIRANDARO
CHIHUAHUA,CHIHUAHUA	0.006	SINALOA,ELOTA
CHIHUAHUA,CHIHUAHUA	0.006	GUERRERO,AYUTLA,DE,LOS,LIBRES
CHIHUAHUA,CHIHUAHUA	0.012	MICHOACAN,HUETAMO
CHIHUAHUA,CHIHUAHUA	0.019	SINALOA,CHOIX
CHIHUAHUA,CHIHUAHUA	0.006	MORELOS,TEMIXCO
CHIHUAHUA,CHIHUAHUA	0.006	CHIAPAS,TAPACHULA
CHIHUAHUA,CHIHUAHUA	0.006	SAN,LUIS,POTOSI,SAN,LUIS,POTOSI
CHIHUAHUA,CHIHUAHUA	0.006	DURANGO,EL,ORO
CHIHUAHUA,CHIHUAHUA	0.019	DURANGO,TAMAZULA
CHIHUAHUA,CHIHUAHUA	0.006	MEXICO,HUIXQUILUCAN
CHIHUAHUA,CHIHUAHUA	0.006	NUEVO,LEON,SANTA,CATARINA
CHIHUAHUA,CHIHUAHUA	0.012	GUERRERO,OMETEPEC
CHIHUAHUA,CHIHUAHUA	0.006	MEXICO,OCOYOACAC
CHIHUAHUA,CHIHUAHUA	0.006	OAXACA,OAXACA,DE,JUAREZ
CHIHUAHUA,CHIHUAHUA	0.006	SINALOA,ESCUINAPA
CHIHUAHUA,CHIHUAHUA	0.006	TABASCO,HUIMANGUILLO
CHIHUAHUA,CHIHUAHUA	0.006	MICHOACAN,SAN,LUCAS
CHIHUAHUA,CHIHUAHUA	0.006	NUEVO,LEON,CADEREYTA,JIMENEZ
CHIHUAHUA,CHIHUAHUA	0.019	MICHOACAN,AGUILILLA
CHIHUAHUA,CHIHUAHUA	0.006	MEXICO,CHIMALHUACAN
CHIHUAHUA,CHIHUAHUA	0.006	DURANGO,NOMBRE,DE,DIOS
CHIHUAHUA,CHIHUAHUA	0.019	GUERRERO,ZAPOTITLAN,TABLAS
CHIHUAHUA,CHIHUAHUA	0.006	MICHOACAN,COALCOMAN,DE,VAZQUEZ,PALLARES
CHIHUAHUA,CHIHUAHUA	0.006	DISTRITO,FEDERAL,IZTACALCO
CHIHUAHUA,CHIHUAHUA	0.012	MEXICO,TEXCOCO
CHIHUAHUA,CHIHUAHUA	0.006	NUEVO,LEON,GENERAL,ESCOBEDO
CHIHUAHUA,CHIHUAHUA	0.006	OAXACA,JUCHITAN,DE,ZARAGOZA
CHIHUAHUA,CHIHUAHUA	0.006	GUANAJUATO,ACAMBARO
CHIHUAHUA,CHIHUAHUA	0.006	MEXICO,ATIZAPAN,DE,ZARAGOZA
CHIHUAHUA,CHIHUAHUA	0.006	MORELOS,PUENTE,DE,IXTLA
CHIHUAHUA,CHIHUAHUA	0.006	MORELOS,XOCHITEPEC
CHIHUAHUA,CHIHUAHUA	0.012	GUANAJUATO,IRAPUATO
CHIHUAHUA,CHIHUAHUA	0.006	MICHOACAN,COAHUAYANA
CHIHUAHUA,CHIHUAHUA	0.006	DISTRITO,FEDERAL,ALVARO,OBREGON
CHIHUAHUA,CHIHUAHUA	0.006	HIDALGO,MINERAL,DE,LA,REFORMA
CHIHUAHUA,CHIHUAHUA	0.012	DISTRITO,FEDERAL,BENITO,JUAREZ
CHIHUAHUA,CHIHUAHUA	0.006	MICHOACAN,VISTA,HERMOSA
CHIHUAHUA,CHIHUAHUA	0.006	MICHOACAN,TURICATO
CHIHUAHUA,CHIHUAHUA	0.019	OAXACA,SALINA,CRUZ
CHIHUAHUA,CHIHUAHUA	0.006	MICHOACAN,CHINICUILA
CHIHUAHUA,CHIHUAHUA	0.006	NAYARIT,SAN,BLAS
CHIHUAHUA,CHIHUAHUA	0.019	GUANAJUATO,VILLAGRAN
CHIHUAHUA,CHIHUAHUA	0.006	MICHOACAN,TARIMBARO
CHIHUAHUA,CHIHUAHUA	0.006	MEXICO,CHICOLOAPAN
CHIHUAHUA,CHIHUAHUA	0.006	MICHOACAN,PURUANDIRO
CHIHUAHUA,CHIHUAHUA	0.006	GUERRERO,TETIPAC
CHIHUAHUA,CHIHUAHUA	0.012	MORELOS,MIACATLAN
CHIHUAHUA,CHIHUAHUA	0.006	HIDALGO,TULA,DE,ALLENDE
CHIHUAHUA,CHIHUAHUA	0.006	TABASCO,PARAISO
CHIHUAHUA,CHIHUAHUA	0.006	GUANAJUATO,GUANAJUATO
CHIHUAHUA,CHIHUAHUA	0.006	OAXACA,MIAHUATLAN,DE,PORFIRIO,DIAZ
CHIHUAHUA,CHIHUAHUA	0.006	OAXACA,VILLA,DE,TUTUTEPEC,DE,MELCHOR,OCAMPO
CHIHUAHUA,CHIHUAHUA	0.006	OAXACA,SAN,PEDRO,POCHUTLA
CHIHUAHUA,CHIHUAHUA	0.037	TAMAULIPAS,JAUMAVE
CHIHUAHUA,CHIHUAHUA	0.012	TABASCO,CENTLA
CHIHUAHUA,CHIHUAHUA	0.006	JALISCO,SAN,JUANITO,DE,ESCOBEDO
CHIHUAHUA,CHIHUAHUA	0.012	SONORA,QUIRIEGO
CHIHUAHUA,CHIHUAHUA	0.006	VERACRUZ,YANGA
CHIHUAHUA,CHIHUAHUA	0.006	GUERRERO,PEDRO,ASCENCIO,ALQUISIRAS
CHIHUAHUA,CHIHUAHUA	0.012	HIDALGO,SAN,BARTOLO,TUTOTEPEC
CHIHUAHUA,CHIHUAHUA	0.012	OAXACA,SAN,JUAN,JUQUILA,MIXES
CHIHUAHUA,CHIHUAHUA	0.006	VERACRUZ,TUXPAN
CHIHUAHUA,CHIHUAHUA	0.006	CHIAPAS,LAS,ROSAS
CHIHUAHUA,CHIHUAHUA	0.006	GUERRERO,TLALIXTAQUILLA,DE,MALDONADO
GUERRERO,ACAPULCO,DE,JUAREZ	0.012	DURANGO,DURANGO
GUERRERO,ACAPULCO,DE,JUAREZ	0.009	MICHOACAN,MORELIA
GUERRERO,ACAPULCO,DE,JUAREZ	0.006	TAMAULIPAS,REYNOSA
GUERRERO,ACAPULCO,DE,JUAREZ	0.006	SINALOA,GUASAVE
GUERRERO,ACAPULCO,DE,JUAREZ	0.006	GUERRERO,CHILPANCINGO,DE,LOS,BRAVO
GUERRERO,ACAPULCO,DE,JUAREZ	0.006	GUERRERO,TECPAN,DE,GALEANA
GUERRERO,ACAPULCO,DE,JUAREZ	0.022	SINALOA,MOCORITO
GUERRERO,ACAPULCO,DE,JUAREZ	0.006	SINALOA,BADIRAGUATO
GUERRERO,ACAPULCO,DE,JUAREZ	0.012	MEXICO,NAUCALPAN,DE,JUAREZ
GUERRERO,ACAPULCO,DE,JUAREZ	0.006	MEXICO,TULTITLAN
GUERRERO,ACAPULCO,DE,JUAREZ	0.006	DISTRITO,FEDERAL,CUAUHTEMOC
GUERRERO,ACAPULCO,DE,JUAREZ	0.006	MEXICO,TLALNEPANTLA,DE,BAZ
GUERRERO,ACAPULCO,DE,JUAREZ	0.006	MICHOACAN,HUETAMO
GUERRERO,ACAPULCO,DE,JUAREZ	0.009	SINALOA,CHOIX
GUERRERO,ACAPULCO,DE,JUAREZ	0.009	DURANGO,TAMAZULA
GUERRERO,ACAPULCO,DE,JUAREZ	0.006	GUERRERO,OMETEPEC
GUERRERO,ACAPULCO,DE,JUAREZ	0.009	MICHOACAN,AGUILILLA
GUERRERO,ACAPULCO,DE,JUAREZ	0.009	GUERRERO,ZAPOTITLAN,TABLAS
GUERRERO,ACAPULCO,DE,JUAREZ	0.006	MEXICO,TEXCOCO
GUERRERO,ACAPULCO,DE,JUAREZ	0.006	GUANAJUATO,IRAPUATO
GUERRERO,ACAPULCO,DE,JUAREZ	0.006	DISTRITO,FEDERAL,BENITO,JUAREZ
GUERRERO,ACAPULCO,DE,JUAREZ	0.009	OAXACA,SALINA,CRUZ
GUERRERO,ACAPULCO,DE,JUAREZ	0.009	GUANAJUATO,VILLAGRAN
GUERRERO,ACAPULCO,DE,JUAREZ	0.006	MORELOS,MIACATLAN
GUERRERO,ACAPULCO,DE,JUAREZ	0.019	TAMAULIPAS,JAUMAVE
GUERRERO,ACAPULCO,DE,JUAREZ	0.006	TABASCO,CENTLA
GUERRERO,ACAPULCO,DE,JUAREZ	0.006	SONORA,QUIRIEGO
GUERRERO,ACAPULCO,DE,JUAREZ	0.006	HIDALGO,SAN,BARTOLO,TUTOTEPEC
GUERRERO,ACAPULCO,DE,JUAREZ	0.006	OAXACA,SAN,JUAN,JUQUILA,MIXES
DURANGO,GOMEZ,PALACIO	0.006	DURANGO,DURANGO
DURANGO,GOMEZ,PALACIO	0.011	SINALOA,MOCORITO
DURANGO,GOMEZ,PALACIO	0.006	MEXICO,NAUCALPAN,DE,JUAREZ
DURANGO,GOMEZ,PALACIO	0.009	TAMAULIPAS,JAUMAVE
COAHUILA,TORREON	0.009	SINALOA,MAZATLAN
COAHUILA,TORREON	0.016	NUEVO,LEON,MONTERREY
COAHUILA,TORREON	0.006	TAMAULIPAS,NUEVO,LAREDO
COAHUILA,TORREON	0.006	CHIHUAHUA,NUEVO,CASAS,GRANDES
COAHUILA,TORREON	0.012	AGUASCALIENTES,AGUASCALIENTES
COAHUILA,TORREON	0.006	GUERRERO,TAXCO,DE,ALARCON
COAHUILA,TORREON	0.009	DISTRITO,FEDERAL,VENUSTIANO,CARRANZA
COAHUILA,TORREON	0.006	BAJA,CALIFORNIA,ENSENADA
COAHUILA,TORREON	0.019	GUERRERO,ATOYAC,DE,ALVAREZ
COAHUILA,TORREON	0.012	GUERRERO,ARCELIA
COAHUILA,TORREON	0.006	SONORA,CABORCA
COAHUILA,TORREON	0.012	MICHOACAN,TEPALCATEPEC
COAHUILA,TORREON	0.006	HIDALGO,PACHUCA,DE,SOTO
COAHUILA,TORREON	0.006	JALISCO,TONALA
COAHUILA,TORREON	0.009	GUERRERO,TLAPA,DE,COMONFORT
COAHUILA,TORREON	0.006	DISTRITO,FEDERAL,TLAHUAC
COAHUILA,TORREON	0.006	COAHUILA,SALTILLO
COAHUILA,TORREON	0.006	CHIHUAHUA,ALDAMA
COAHUILA,TORREON	0.006	GUANAJUATO,MOROLEON
COAHUILA,TORREON	0.006	HIDALGO,ACTOPAN
COAHUILA,TORREON	0.006	HIDALGO,TIZAYUCA
COAHUILA,TORREON	0.009	TABASCO,JALAPA
COAHUILA,TORREON	0.006	CHIAPAS,ESCUINTLA
COAHUILA,TORREON	0.006	DURANGO,SAN,JUAN,DEL,RIO
SINALOA,MAZATLAN	0.023	NUEVO,LEON,MONTERREY
SINALOA,MAZATLAN	0.009	TAMAULIPAS,NUEVO,LAREDO
SINALOA,MAZATLAN	0.009	CHIHUAHUA,NUEVO,CASAS,GRANDES
SINALOA,MAZATLAN	0.019	AGUASCALIENTES,AGUASCALIENTES
SINALOA,MAZATLAN	0.009	GUERRERO,TAXCO,DE,ALARCON
SINALOA,MAZATLAN	0.014	DISTRITO,FEDERAL,VENUSTIANO,CARRANZA
SINALOA,MAZATLAN	0.009	BAJA,CALIFORNIA,ENSENADA
SINALOA,MAZATLAN	0.028	GUERRERO,ATOYAC,DE,ALVAREZ
SINALOA,MAZATLAN	0.019	GUERRERO,ARCELIA
SINALOA,MAZATLAN	0.009	SONORA,CABORCA
SINALOA,MAZATLAN	0.019	MICHOACAN,TEPALCATEPEC
SINALOA,MAZATLAN	0.009	HIDALGO,PACHUCA,DE,SOTO
SINALOA,MAZATLAN	0.009	JALISCO,TONALA
SINALOA,MAZATLAN	0.014	GUERRERO,TLAPA,DE,COMONFORT
SINALOA,MAZATLAN	0.009	DISTRITO,FEDERAL,TLAHUAC
SINALOA,MAZATLAN	0.009	COAHUILA,SALTILLO
SINALOA,MAZATLAN	0.009	CHIHUAHUA,ALDAMA
SINALOA,MAZATLAN	0.009	GUANAJUATO,MOROLEON
SINALOA,MAZATLAN	0.009	HIDALGO,ACTOPAN
SINALOA,MAZATLAN	0.009	HIDALGO,TIZAYUCA
SINALOA,MAZATLAN	0.014	TABASCO,JALAPA
SINALOA,MAZATLAN	0.009	CHIAPAS,ESCUINTLA
SINALOA,MAZATLAN	0.009	DURANGO,SAN,JUAN,DEL,RIO
DURANGO,DURANGO	0.006	SINALOA,NAVOLATO
DURANGO,DURANGO	0.019	MICHOACAN,MORELIA
DURANGO,DURANGO	0.012	TAMAULIPAS,REYNOSA
DURANGO,DURANGO	0.012	SINALOA,GUASAVE
DURANGO,DURANGO	0.006	SINALOA,SALVADOR,ALVARADO
DURANGO,DURANGO	0.012	GUERRERO,CHILPANCINGO,DE,LOS,BRAVO
DURANGO,DURANGO	0.006	MICHOACAN,APATZINGAN
DURANGO,DURANGO	0.006	GUERRERO,PUNGARABATO
DURANGO,DURANGO	0.006	DURANGO,SANTIAGO,PAPASQUIARO
DURANGO,DURANGO	0.006	GUERRERO,COYUCA,DE,CATALAN
DURANGO,DURANGO	0.012	GUERRERO,TECPAN,DE,GALEANA
DURANGO,DURANGO	0.006	SONORA,HERMOSILLO
DURANGO,DURANGO	0.006	CHIHUAHUA,ASCENSION
DURANGO,DURANGO	0.044	SINALOA,MOCORITO
DURANGO,DURANGO	0.012	SINALOA,BADIRAGUATO
DURANGO,DURANGO	0.006	DISTRITO,FEDERAL,GUSTAVO,A.,MADERO
DURANGO,DURANGO	0.006	TAMAULIPAS,TAMPICO
DURANGO,DURANGO	0.006	GUANAJUATO,CELAYA
DURANGO,DURANGO	0.025	MEXICO,NAUCALPAN,DE,JUAREZ
DURANGO,DURANGO	0.012	MEXICO,TULTITLAN
DURANGO,DURANGO	0.006	VERACRUZ,VERACRUZ
DURANGO,DURANGO	0.006	GUANAJUATO,LEON
DURANGO,DURANGO	0.012	DISTRITO,FEDERAL,CUAUHTEMOC
DURANGO,DURANGO	0.012	MEXICO,TLALNEPANTLA,DE,BAZ
DURANGO,DURANGO	0.006	CHIHUAHUA,OJINAGA
DURANGO,DURANGO	0.006	GUERRERO,ZIRANDARO
DURANGO,DURANGO	0.006	SINALOA,ELOTA
DURANGO,DURANGO	0.006	GUERRERO,AYUTLA,DE,LOS,LIBRES
DURANGO,DURANGO	0.012	MICHOACAN,HUETAMO
DURANGO,DURANGO	0.019	SINALOA,CHOIX
DURANGO,DURANGO	0.006	MORELOS,TEMIXCO
DURANGO,DURANGO	0.006	CHIAPAS,TAPACHULA
DURANGO,DURANGO	0.006	SAN,LUIS,POTOSI,SAN,LUIS,POTOSI
DURANGO,DURANGO	0.006	DURANGO,EL,ORO
DURANGO,DURANGO	0.019	DURANGO,TAMAZULA
DURANGO,DURANGO	0.006	MEXICO,HUIXQUILUCAN
DURANGO,DURANGO	0.006	NUEVO,LEON,SANTA,CATARINA
DURANGO,DURANGO	0.012	GUERRERO,OMETEPEC
DURANGO,DURANGO	0.006	MEXICO,OCOYOACAC
DURANGO,DURANGO	0.006	OAXACA,OAXACA,DE,JUAREZ
DURANGO,DURANGO	0.006	SINALOA,ESCUINAPA
DURANGO,DURANGO	0.006	TABASCO,HUIMANGUILLO
DURANGO,DURANGO	0.006	MICHOACAN,SAN,LUCAS
DURANGO,DURANGO	0.006	NUEVO,LEON,CADEREYTA,JIMENEZ
DURANGO,DURANGO	0.019	MICHOACAN,AGUILILLA
DURANGO,DURANGO	0.006	MEXICO,CHIMALHUACAN
DURANGO,DURANGO	0.006	DURANGO,NOMBRE,DE,DIOS
DURANGO,DURANGO	0.019	GUERRERO,ZAPOTITLAN,TABLAS
DURANGO,DURANGO	0.006	MICHOACAN,COALCOMAN,DE,VAZQUEZ,PALLARES
DURANGO,DURANGO	0.006	DISTRITO,FEDERAL,IZTACALCO
DURANGO,DURANGO	0.012	MEXICO,TEXCOCO
DURANGO,DURANGO	0.006	NUEVO,LEON,GENERAL,ESCOBEDO
DURANGO,DURANGO	0.006	OAXACA,JUCHITAN,DE,ZARAGOZA
DURANGO,DURANGO	0.006	GUANAJUATO,ACAMBARO
DURANGO,DURANGO	0.006	MEXICO,ATIZAPAN,DE,ZARAGOZA
DURANGO,DURANGO	0.006	MORELOS,PUENTE,DE,IXTLA
DURANGO,DURANGO	0.006	MORELOS,XOCHITEPEC
DURANGO,DURANGO	0.012	GUANAJUATO,IRAPUATO
DURANGO,DURANGO	0.006	MICHOACAN,COAHUAYANA
DURANGO,DURANGO	0.006	DISTRITO,FEDERAL,ALVARO,OBREGON
DURANGO,DURANGO	0.006	HIDALGO,MINERAL,DE,LA,REFORMA
DURANGO,DURANGO	0.012	DISTRITO,FEDERAL,BENITO,JUAREZ
DURANGO,DURANGO	0.006	MICHOACAN,VISTA,HERMOSA
DURANGO,DURANGO	0.006	MICHOACAN,TURICATO
DURANGO,DURANGO	0.019	OAXACA,SALINA,CRUZ
DURANGO,DURANGO	0.006	MICHOACAN,CHINICUILA
DURANGO,DURANGO	0.006	NAYARIT,SAN,BLAS
DURANGO,DURANGO	0.019	GUANAJUATO,VILLAGRAN
DURANGO,DURANGO	0.006	MICHOACAN,TARIMBARO
DURANGO,DURANGO	0.006	MEXICO,CHICOLOAPAN
DURANGO,DURANGO	0.006	MICHOACAN,PURUANDIRO
DURANGO,DURANGO	0.006	GUERRERO,TETIPAC
DURANGO,DURANGO	0.012	MORELOS,MIACATLAN
DURANGO,DURANGO	0.006	HIDALGO,TULA,DE,ALLENDE
DURANGO,DURANGO	0.006	TABASCO,PARAISO
DURANGO,DURANGO	0.006	GUANAJUATO,GUANAJUATO
DURANGO,DURANGO	0.006	OAXACA,MIAHUATLAN,DE,PORFIRIO,DIAZ
DURANGO,DURANGO	0.006	OAXACA,VILLA,DE,TUTUTEPEC,DE,MELCHOR,OCAMPO
DURANGO,DURANGO	0.006	OAXACA,SAN,PEDRO,POCHUTLA
DURANGO,DURANGO	0.037	TAMAULIPAS,JAUMAVE
DURANGO,DURANGO	0.012	TABASCO,CENTLA
DURANGO,DURANGO	0.006	JALISCO,SAN,JUANITO,DE,ESCOBEDO
DURANGO,DURANGO	0.012	SONORA,QUIRIEGO
DURANGO,DURANGO	0.006	VERACRUZ,YANGA
DURANGO,DURANGO	0.006	GUERRERO,PEDRO,ASCENCIO,ALQUISIRAS
DURANGO,DURANGO	0.012	HIDALGO,SAN,BARTOLO,TUTOTEPEC
DURANGO,DURANGO	0.012	OAXACA,SAN,JUAN,JUQUILA,MIXES
DURANGO,DURANGO	0.006	VERACRUZ,TUXPAN
DURANGO,DURANGO	0.006	CHIAPAS,LAS,ROSAS
DURANGO,DURANGO	0.006	GUERRERO,TLALIXTAQUILLA,DE,MALDONADO
SINALOA,NAVOLATO	0.011	SINALOA,MOCORITO
SINALOA,NAVOLATO	0.006	MEXICO,NAUCALPAN,DE,JUAREZ
SINALOA,NAVOLATO	0.009	TAMAULIPAS,JAUMAVE
NUEVO,LEON,MONTERREY	0.008	DURANGO,LERDO
NUEVO,LEON,MONTERREY	0.016	TAMAULIPAS,NUEVO,LAREDO
NUEVO,LEON,MONTERREY	0.008	JALISCO,GUADALAJARA
NUEVO,LEON,MONTERREY	0.008	GUERRERO,PETATLAN
NUEVO,LEON,MONTERREY	0.008	BAJA,CALIFORNIA,MEXICALI
NUEVO,LEON,MONTERREY	0.008	SONORA,CAJEME
NUEVO,LEON,MONTERREY	0.016	CHIHUAHUA,NUEVO,CASAS,GRANDES
NUEVO,LEON,MONTERREY	0.008	CHIHUAHUA,CAMARGO
NUEVO,LEON,MONTERREY	0.031	AGUASCALIENTES,AGUASCALIENTES
NUEVO,LEON,MONTERREY	0.016	GUERRERO,TAXCO,DE,ALARCON
NUEVO,LEON,MONTERREY	0.008	QUINTANA,ROO,BENITO,JUAREZ
NUEVO,LEON,MONTERREY	0.008	SINALOA,EL,FUERTE
NUEVO,LEON,MONTERREY	0.008	GUERRERO,ZIHUATANEJO,DE,AZUETA
NUEVO,LEON,MONTERREY	0.023	DISTRITO,FEDERAL,VENUSTIANO,CARRANZA
NUEVO,LEON,MONTERREY	0.016	BAJA,CALIFORNIA,ENSENADA
NUEVO,LEON,MONTERREY	0.047	GUERRERO,ATOYAC,DE,ALVAREZ
NUEVO,LEON,MONTERREY	0.031	GUERRERO,ARCELIA
NUEVO,LEON,MONTERREY	0.008	GUERRERO,COYUCA,DE,BENITEZ
NUEVO,LEON,MONTERREY	0.016	SONORA,CABORCA
NUEVO,LEON,MONTERREY	0.008	GUERRERO,AJUCHITLAN,DEL,PROGRESO
NUEVO,LEON,MONTERREY	0.008	MICHOACAN,ZITACUARO
NUEVO,LEON,MONTERREY	0.008	TAMAULIPAS,VICTORIA
NUEVO,LEON,MONTERREY	0.031	MICHOACAN,TEPALCATEPEC
NUEVO,LEON,MONTERREY	0.008	DISTRITO,FEDERAL,MIGUEL,HIDALGO
NUEVO,LEON,MONTERREY	0.016	HIDALGO,PACHUCA,DE,SOTO
NUEVO,LEON,MONTERREY	0.008	NUEVO,LEON,APODACA
NUEVO,LEON,MONTERREY	0.008	MICHOACAN,TANCITARO
NUEVO,LEON,MONTERREY	0.016	JALISCO,TONALA
NUEVO,LEON,MONTERREY	0.008	DURANGO,CANATLAN
NUEVO,LEON,MONTERREY	0.008	MEXICO,CHALCO
NUEVO,LEON,MONTERREY	0.008	GUANAJUATO,PENJAMO
NUEVO,LEON,MONTERREY	0.023	GUERRERO,TLAPA,DE,COMONFORT
NUEVO,LEON,MONTERREY	0.016	DISTRITO,FEDERAL,TLAHUAC
NUEVO,LEON,MONTERREY	0.008	CHIAPAS,COMITAN,DE,DOMINGUEZ
NUEVO,LEON,MONTERREY	0.016	COAHUILA,SALTILLO
NUEVO,LEON,MONTERREY	0.008	DISTRITO,FEDERAL,AZCAPOTZALCO
NUEVO,LEON,MONTERREY	0.008	GUANAJUATO,CUERAMARO
NUEVO,LEON,MONTERREY	0.016	CHIHUAHUA,ALDAMA
NUEVO,LEON,MONTERREY	0.008	SONORA,GUAYMAS
NUEVO,LEON,MONTERREY	0.008	CHIHUAHUA,CHINIPAS
NUEVO,LEON,MONTERREY	0.016	GUANAJUATO,MOROLEON
NUEVO,LEON,MONTERREY	0.008	BAJA,CALIFORNIA,SUR,LA,PAZ
NUEVO,LEON,MONTERREY	0.008	HIDALGO,TULANCINGO,DE,BRAVO
NUEVO,LEON,MONTERREY	0.008	MEXICO,LERMA
NUEVO,LEON,MONTERREY	0.008	MICHOACAN,SALVADOR,ESCALANTE
NUEVO,LEON,MONTERREY	0.008	SAN,LUIS,POTOSI,MATEHUALA
NUEVO,LEON,MONTERREY	0.008	CHIAPAS,SAN,CRISTOBAL,DE,LAS,CASAS
NUEVO,LEON,MONTERREY	0.016	HIDALGO,ACTOPAN
NUEVO,LEON,MONTERREY	0.016	HIDALGO,TIZAYUCA
NUEVO,LEON,MONTERREY	0.008	MICHOACAN,ACUITZIO
NUEVO,LEON,MONTERREY	0.008	MICHOACAN,OCAMPO
NUEVO,LEON,MONTERREY	0.008	MICHOACAN,TARETAN
NUEVO,LEON,MONTERREY	0.008	MEXICO,TENANGO,DEL,AIRE
NUEVO,LEON,MONTERREY	0.008	SONORA,SANTA,ANA
NUEVO,LEON,MONTERREY	0.023	TABASCO,JALAPA
NUEVO,LEON,MONTERREY	0.016	CHIAPAS,ESCUINTLA
NUEVO,LEON,MONTERREY	0.008	MEXICO,ZUMPAHUACAN
NUEVO,LEON,MONTERREY	0.008	VERACRUZ,JOSE,AZUETA
NUEVO,LEON,MONTERREY	0.016	DURANGO,SAN,JUAN,DEL,RIO
NUEVO,LEON,MONTERREY	0.008	MICHOACAN,HUANIQUEO
NUEVO,LEON,MONTERREY	0.008	OAXACA,HEROICA,CIUDAD,DE,TLAXIACO
NUEVO,LEON,MONTERREY	0.008	AGUASCALIENTES,ASIENTOS
NUEVO,LEON,MONTERREY	0.008	GUERRERO,ATLAMAJALCINGO,DEL,MONTE
NUEVO,LEON,MONTERREY	0.008	VERACRUZ,BANDERILLA
MICHOACAN,MORELIA	0.009	TAMAULIPAS,REYNOSA
MICHOACAN,MORELIA	0.009	SINALOA,GUASAVE
MICHOACAN,MORELIA	0.009	GUERRERO,CHILPANCINGO,DE,LOS,BRAVO
MICHOACAN,MORELIA	0.009	GUERRERO,TECPAN,DE,GALEANA
MICHOACAN,MORELIA	0.033	SINALOA,MOCORITO
MICHOACAN,MORELIA	0.009	SINALOA,BADIRAGUATO
MICHOACAN,MORELIA	0.019	MEXICO,NAUCALPAN,DE,JUAREZ
MICHOACAN,MORELIA	0.009	MEXICO,TULTITLAN
MICHOACAN,MORELIA	0.009	DISTRITO,FEDERAL,CUAUHTEMOC
MICHOACAN,MORELIA	0.009	MEXICO,TLALNEPANTLA,DE,BAZ
MICHOACAN,MORELIA	0.009	MICHOACAN,HUETAMO
MICHOACAN,MORELIA	0.014	SINALOA,CHOIX
MICHOACAN,MORELIA	0.014	DURANGO,TAMAZULA
MICHOACAN,MORELIA	0.009	GUERRERO,OMETEPEC
MICHOACAN,MORELIA	0.014	MICHOACAN,AGUILILLA
MICHOACAN,MORELIA	0.014	GUERRERO,ZAPOTITLAN,TABLAS
MICHOACAN,MORELIA	0.009	MEXICO,TEXCOCO
MICHOACAN,MORELIA	0.009	GUANAJUATO,IRAPUATO
MICHOACAN,MORELIA	0.009	DISTRITO,FEDERAL,BENITO,JUAREZ
MICHOACAN,MORELIA	0.014	OAXACA,SALINA,CRUZ
MICHOACAN,MORELIA	0.014	GUANAJUATO,VILLAGRAN
MICHOACAN,MORELIA	0.009	MORELOS,MIACATLAN
MICHOACAN,MORELIA	0.028	TAMAULIPAS,JAUMAVE
MICHOACAN,MORELIA	0.009	TABASCO,CENTLA
MICHOACAN,MORELIA	0.009	SONORA,QUIRIEGO
MICHOACAN,MORELIA	0.009	HIDALGO,SAN,BARTOLO,TUTOTEPEC
MICHOACAN,MORELIA	0.009	OAXACA,SAN,JUAN,JUQUILA,MIXES
TAMAULIPAS,REYNOSA	0.006	SINALOA,GUASAVE
TAMAULIPAS,REYNOSA	0.006	GUERRERO,CHILPANCINGO,DE,LOS,BRAVO
TAMAULIPAS,REYNOSA	0.006	GUERRERO,TECPAN,DE,GALEANA
TAMAULIPAS,REYNOSA	0.022	SINALOA,MOCORITO
TAMAULIPAS,REYNOSA	0.006	SINALOA,BADIRAGUATO
TAMAULIPAS,REYNOSA	0.012	MEXICO,NAUCALPAN,DE,JUAREZ
TAMAULIPAS,REYNOSA	0.006	MEXICO,TULTITLAN
TAMAULIPAS,REYNOSA	0.006	DISTRITO,FEDERAL,CUAUHTEMOC
TAMAULIPAS,REYNOSA	0.006	MEXICO,TLALNEPANTLA,DE,BAZ
TAMAULIPAS,REYNOSA	0.006	MICHOACAN,HUETAMO
TAMAULIPAS,REYNOSA	0.009	SINALOA,CHOIX
TAMAULIPAS,REYNOSA	0.009	DURANGO,TAMAZULA
TAMAULIPAS,REYNOSA	0.006	GUERRERO,OMETEPEC
TAMAULIPAS,REYNOSA	0.009	MICHOACAN,AGUILILLA
TAMAULIPAS,REYNOSA	0.009	GUERRERO,ZAPOTITLAN,TABLAS
TAMAULIPAS,REYNOSA	0.006	MEXICO,TEXCOCO
TAMAULIPAS,REYNOSA	0.006	GUANAJUATO,IRAPUATO
TAMAULIPAS,REYNOSA	0.006	DISTRITO,FEDERAL,BENITO,JUAREZ
TAMAULIPAS,REYNOSA	0.009	OAXACA,SALINA,CRUZ
TAMAULIPAS,REYNOSA	0.009	GUANAJUATO,VILLAGRAN
TAMAULIPAS,REYNOSA	0.006	MORELOS,MIACATLAN
TAMAULIPAS,REYNOSA	0.019	TAMAULIPAS,JAUMAVE
TAMAULIPAS,REYNOSA	0.006	TABASCO,CENTLA
TAMAULIPAS,REYNOSA	0.006	SONORA,QUIRIEGO
TAMAULIPAS,REYNOSA	0.006	HIDALGO,SAN,BARTOLO,TUTOTEPEC
TAMAULIPAS,REYNOSA	0.006	OAXACA,SAN,JUAN,JUQUILA,MIXES
SINALOA,GUASAVE	0.006	GUERRERO,CHILPANCINGO,DE,LOS,BRAVO
SINALOA,GUASAVE	0.006	GUERRERO,TECPAN,DE,GALEANA
SINALOA,GUASAVE	0.022	SINALOA,MOCORITO
SINALOA,GUASAVE	0.006	SINALOA,BADIRAGUATO
SINALOA,GUASAVE	0.012	MEXICO,NAUCALPAN,DE,JUAREZ
SINALOA,GUASAVE	0.006	MEXICO,TULTITLAN
SINALOA,GUASAVE	0.006	DISTRITO,FEDERAL,CUAUHTEMOC
SINALOA,GUASAVE	0.006	MEXICO,TLALNEPANTLA,DE,BAZ
SINALOA,GUASAVE	0.006	MICHOACAN,HUETAMO
SINALOA,GUASAVE	0.009	SINALOA,CHOIX
SINALOA,GUASAVE	0.009	DURANGO,TAMAZULA
SINALOA,GUASAVE	0.006	GUERRERO,OMETEPEC
SINALOA,GUASAVE	0.009	MICHOACAN,AGUILILLA
SINALOA,GUASAVE	0.009	GUERRERO,ZAPOTITLAN,TABLAS
SINALOA,GUASAVE	0.006	MEXICO,TEXCOCO
SINALOA,GUASAVE	0.006	GUANAJUATO,IRAPUATO
SINALOA,GUASAVE	0.006	DISTRITO,FEDERAL,BENITO,JUAREZ
SINALOA,GUASAVE	0.009	OAXACA,SALINA,CRUZ
SINALOA,GUASAVE	0.009	GUANAJUATO,VILLAGRAN
SINALOA,GUASAVE	0.006	MORELOS,MIACATLAN
SINALOA,GUASAVE	0.019	TAMAULIPAS,JAUMAVE
SINALOA,GUASAVE	0.006	TABASCO,CENTLA
SINALOA,GUASAVE	0.006	SONORA,QUIRIEGO
SINALOA,GUASAVE	0.006	HIDALGO,SAN,BARTOLO,TUTOTEPEC
SINALOA,GUASAVE	0.006	OAXACA,SAN,JUAN,JUQUILA,MIXES
DURANGO,LERDO	0.006	AGUASCALIENTES,AGUASCALIENTES
DURANGO,LERDO	0.009	GUERRERO,ATOYAC,DE,ALVAREZ
DURANGO,LERDO	0.006	GUERRERO,ARCELIA
DURANGO,LERDO	0.006	MICHOACAN,TEPALCATEPEC
SINALOA,SALVADOR,ALVARADO	0.011	SINALOA,MOCORITO
SINALOA,SALVADOR,ALVARADO	0.006	MEXICO,NAUCALPAN,DE,JUAREZ
SINALOA,SALVADOR,ALVARADO	0.009	TAMAULIPAS,JAUMAVE
GUERRERO,CHILPANCINGO,DE,LOS,BRAVO	0.006	GUERRERO,TECPAN,DE,GALEANA
GUERRERO,CHILPANCINGO,DE,LOS,BRAVO	0.022	SINALOA,MOCORITO
GUERRERO,CHILPANCINGO,DE,LOS,BRAVO	0.006	SINALOA,BADIRAGUATO
GUERRERO,CHILPANCINGO,DE,LOS,BRAVO	0.012	MEXICO,NAUCALPAN,DE,JUAREZ
GUERRERO,CHILPANCINGO,DE,LOS,BRAVO	0.006	MEXICO,TULTITLAN
GUERRERO,CHILPANCINGO,DE,LOS,BRAVO	0.006	DISTRITO,FEDERAL,CUAUHTEMOC
GUERRERO,CHILPANCINGO,DE,LOS,BRAVO	0.006	MEXICO,TLALNEPANTLA,DE,BAZ
GUERRERO,CHILPANCINGO,DE,LOS,BRAVO	0.006	MICHOACAN,HUETAMO
GUERRERO,CHILPANCINGO,DE,LOS,BRAVO	0.009	SINALOA,CHOIX
GUERRERO,CHILPANCINGO,DE,LOS,BRAVO	0.009	DURANGO,TAMAZULA
GUERRERO,CHILPANCINGO,DE,LOS,BRAVO	0.006	GUERRERO,OMETEPEC
GUERRERO,CHILPANCINGO,DE,LOS,BRAVO	0.009	MICHOACAN,AGUILILLA
GUERRERO,CHILPANCINGO,DE,LOS,BRAVO	0.009	GUERRERO,ZAPOTITLAN,TABLAS
GUERRERO,CHILPANCINGO,DE,LOS,BRAVO	0.006	MEXICO,TEXCOCO
GUERRERO,CHILPANCINGO,DE,LOS,BRAVO	0.006	GUANAJUATO,IRAPUATO
GUERRERO,CHILPANCINGO,DE,LOS,BRAVO	0.006	DISTRITO,FEDERAL,BENITO,JUAREZ
GUERRERO,CHILPANCINGO,DE,LOS,BRAVO	0.009	OAXACA,SALINA,CRUZ
GUERRERO,CHILPANCINGO,DE,LOS,BRAVO	0.009	GUANAJUATO,VILLAGRAN
GUERRERO,CHILPANCINGO,DE,LOS,BRAVO	0.006	MORELOS,MIACATLAN
GUERRERO,CHILPANCINGO,DE,LOS,BRAVO	0.019	TAMAULIPAS,JAUMAVE
GUERRERO,CHILPANCINGO,DE,LOS,BRAVO	0.006	TABASCO,CENTLA
GUERRERO,CHILPANCINGO,DE,LOS,BRAVO	0.006	SONORA,QUIRIEGO
GUERRERO,CHILPANCINGO,DE,LOS,BRAVO	0.006	HIDALGO,SAN,BARTOLO,TUTOTEPEC
GUERRERO,CHILPANCINGO,DE,LOS,BRAVO	0.006	OAXACA,SAN,JUAN,JUQUILA,MIXES
TAMAULIPAS,NUEVO,LAREDO	0.006	CHIHUAHUA,NUEVO,CASAS,GRANDES
TAMAULIPAS,NUEVO,LAREDO	0.012	AGUASCALIENTES,AGUASCALIENTES
TAMAULIPAS,NUEVO,LAREDO	0.006	GUERRERO,TAXCO,DE,ALARCON
TAMAULIPAS,NUEVO,LAREDO	0.009	DISTRITO,FEDERAL,VENUSTIANO,CARRANZA
TAMAULIPAS,NUEVO,LAREDO	0.006	BAJA,CALIFORNIA,ENSENADA
TAMAULIPAS,NUEVO,LAREDO	0.019	GUERRERO,ATOYAC,DE,ALVAREZ
TAMAULIPAS,NUEVO,LAREDO	0.012	GUERRERO,ARCELIA
TAMAULIPAS,NUEVO,LAREDO	0.006	SONORA,CABORCA
TAMAULIPAS,NUEVO,LAREDO	0.012	MICHOACAN,TEPALCATEPEC
TAMAULIPAS,NUEVO,LAREDO	0.006	HIDALGO,PACHUCA,DE,SOTO
TAMAULIPAS,NUEVO,LAREDO	0.006	JALISCO,TONALA
TAMAULIPAS,NUEVO,LAREDO	0.009	GUERRERO,TLAPA,DE,COMONFORT
TAMAULIPAS,NUEVO,LAREDO	0.006	DISTRITO,FEDERAL,TLAHUAC
TAMAULIPAS,NUEVO,LAREDO	0.006	COAHUILA,SALTILLO
TAMAULIPAS,NUEVO,LAREDO	0.006	CHIHUAHUA,ALDAMA
TAMAULIPAS,NUEVO,LAREDO	0.006	GUANAJUATO,MOROLEON
TAMAULIPAS,NUEVO,LAREDO	0.006	HIDALGO,ACTOPAN
TAMAULIPAS,NUEVO,LAREDO	0.006	HIDALGO,TIZAYUCA
TAMAULIPAS,NUEVO,LAREDO	0.009	TABASCO,JALAPA
TAMAULIPAS,NUEVO,LAREDO	0.006	CHIAPAS,ESCUINTLA
TAMAULIPAS,NUEVO,LAREDO	0.006	DURANGO,SAN,JUAN,DEL,RIO
MICHOACAN,APATZINGAN	0.011	SINALOA,MOCORITO
MICHOACAN,APATZINGAN	0.006	MEXICO,NAUCALPAN,DE,JUAREZ
MICHOACAN,APATZINGAN	0.009	TAMAULIPAS,JAUMAVE
JALISCO,GUADALAJARA	0.006	AGUASCALIENTES,AGUASCALIENTES
JALISCO,GUADALAJARA	0.009	GUERRERO,ATOYAC,DE,ALVAREZ
JALISCO,GUADALAJARA	0.006	GUERRERO,ARCELIA
JALISCO,GUADALAJARA	0.006	MICHOACAN,TEPALCATEPEC
GUERRERO,PETATLAN	0.006	AGUASCALIENTES,AGUASCALIENTES
GUERRERO,PETATLAN	0.009	GUERRERO,ATOYAC,DE,ALVAREZ
GUERRERO,PETATLAN	0.006	GUERRERO,ARCELIA
GUERRERO,PETATLAN	0.006	MICHOACAN,TEPALCATEPEC
GUERRERO,PUNGARABATO	0.011	SINALOA,MOCORITO
GUERRERO,PUNGARABATO	0.006	MEXICO,NAUCALPAN,DE,JUAREZ
GUERRERO,PUNGARABATO	0.009	TAMAULIPAS,JAUMAVE
DURANGO,SANTIAGO,PAPASQUIARO	0.011	SINALOA,MOCORITO
DURANGO,SANTIAGO,PAPASQUIARO	0.006	MEXICO,NAUCALPAN,DE,JUAREZ
DURANGO,SANTIAGO,PAPASQUIARO	0.009	TAMAULIPAS,JAUMAVE
BAJA,CALIFORNIA,MEXICALI	0.006	AGUASCALIENTES,AGUASCALIENTES
BAJA,CALIFORNIA,MEXICALI	0.009	GUERRERO,ATOYAC,DE,ALVAREZ
BAJA,CALIFORNIA,MEXICALI	0.006	GUERRERO,ARCELIA
BAJA,CALIFORNIA,MEXICALI	0.006	MICHOACAN,TEPALCATEPEC
SONORA,CAJEME	0.006	AGUASCALIENTES,AGUASCALIENTES
SONORA,CAJEME	0.009	GUERRERO,ATOYAC,DE,ALVAREZ
SONORA,CAJEME	0.006	GUERRERO,ARCELIA
SONORA,CAJEME	0.006	MICHOACAN,TEPALCATEPEC
CHIHUAHUA,NUEVO,CASAS,GRANDES	0.012	AGUASCALIENTES,AGUASCALIENTES
CHIHUAHUA,NUEVO,CASAS,GRANDES	0.006	GUERRERO,TAXCO,DE,ALARCON
CHIHUAHUA,NUEVO,CASAS,GRANDES	0.009	DISTRITO,FEDERAL,VENUSTIANO,CARRANZA
CHIHUAHUA,NUEVO,CASAS,GRANDES	0.006	BAJA,CALIFORNIA,ENSENADA
CHIHUAHUA,NUEVO,CASAS,GRANDES	0.019	GUERRERO,ATOYAC,DE,ALVAREZ
CHIHUAHUA,NUEVO,CASAS,GRANDES	0.012	GUERRERO,ARCELIA
CHIHUAHUA,NUEVO,CASAS,GRANDES	0.006	SONORA,CABORCA
CHIHUAHUA,NUEVO,CASAS,GRANDES	0.012	MICHOACAN,TEPALCATEPEC
CHIHUAHUA,NUEVO,CASAS,GRANDES	0.006	HIDALGO,PACHUCA,DE,SOTO
CHIHUAHUA,NUEVO,CASAS,GRANDES	0.006	JALISCO,TONALA
CHIHUAHUA,NUEVO,CASAS,GRANDES	0.009	GUERRERO,TLAPA,DE,COMONFORT
CHIHUAHUA,NUEVO,CASAS,GRANDES	0.006	DISTRITO,FEDERAL,TLAHUAC
CHIHUAHUA,NUEVO,CASAS,GRANDES	0.006	COAHUILA,SALTILLO
CHIHUAHUA,NUEVO,CASAS,GRANDES	0.006	CHIHUAHUA,ALDAMA
CHIHUAHUA,NUEVO,CASAS,GRANDES	0.006	GUANAJUATO,MOROLEON
CHIHUAHUA,NUEVO,CASAS,GRANDES	0.006	HIDALGO,ACTOPAN
CHIHUAHUA,NUEVO,CASAS,GRANDES	0.006	HIDALGO,TIZAYUCA
CHIHUAHUA,NUEVO,CASAS,GRANDES	0.009	TABASCO,JALAPA
CHIHUAHUA,NUEVO,CASAS,GRANDES	0.006	CHIAPAS,ESCUINTLA
CHIHUAHUA,NUEVO,CASAS,GRANDES	0.006	DURANGO,SAN,JUAN,DEL,RIO
CHIHUAHUA,CAMARGO	0.006	AGUASCALIENTES,AGUASCALIENTES
CHIHUAHUA,CAMARGO	0.009	GUERRERO,ATOYAC,DE,ALVAREZ
CHIHUAHUA,CAMARGO	0.006	GUERRERO,ARCELIA
CHIHUAHUA,CAMARGO	0.006	MICHOACAN,TEPALCATEPEC
GUERRERO,COYUCA,DE,CATALAN	0.011	SINALOA,MOCORITO
GUERRERO,COYUCA,DE,CATALAN	0.006	MEXICO,NAUCALPAN,DE,JUAREZ
GUERRERO,COYUCA,DE,CATALAN	0.009	TAMAULIPAS,JAUMAVE
GUERRERO,TECPAN,DE,GALEANA	0.022	SINALOA,MOCORITO
GUERRERO,TECPAN,DE,GALEANA	0.006	SINALOA,BADIRAGUATO
GUERRERO,TECPAN,DE,GALEANA	0.012	MEXICO,NAUCALPAN,DE,JUAREZ
GUERRERO,TECPAN,DE,GALEANA	0.006	MEXICO,TULTITLAN
GUERRERO,TECPAN,DE,GALEANA	0.006	DISTRITO,FEDERAL,CUAUHTEMOC
GUERRERO,TECPAN,DE,GALEANA	0.006	MEXICO,TLALNEPANTLA,DE,BAZ
GUERRERO,TECPAN,DE,GALEANA	0.006	MICHOACAN,HUETAMO
GUERRERO,TECPAN,DE,GALEANA	0.009	SINALOA,CHOIX
GUERRERO,TECPAN,DE,GALEANA	0.009	DURANGO,TAMAZULA
GUERRERO,TECPAN,DE,GALEANA	0.006	GUERRERO,OMETEPEC
GUERRERO,TECPAN,DE,GALEANA	0.009	MICHOACAN,AGUILILLA
GUERRERO,TECPAN,DE,GALEANA	0.009	GUERRERO,ZAPOTITLAN,TABLAS
GUERRERO,TECPAN,DE,GALEANA	0.006	MEXICO,TEXCOCO
GUERRERO,TECPAN,DE,GALEANA	0.006	GUANAJUATO,IRAPUATO
GUERRERO,TECPAN,DE,GALEANA	0.006	DISTRITO,FEDERAL,BENITO,JUAREZ
GUERRERO,TECPAN,DE,GALEANA	0.009	OAXACA,SALINA,CRUZ
GUERRERO,TECPAN,DE,GALEANA	0.009	GUANAJUATO,VILLAGRAN
GUERRERO,TECPAN,DE,GALEANA	0.006	MORELOS,MIACATLAN
GUERRERO,TECPAN,DE,GALEANA	0.019	TAMAULIPAS,JAUMAVE
GUERRERO,TECPAN,DE,GALEANA	0.006	TABASCO,CENTLA
GUERRERO,TECPAN,DE,GALEANA	0.006	SONORA,QUIRIEGO
GUERRERO,TECPAN,DE,GALEANA	0.006	HIDALGO,SAN,BARTOLO,TUTOTEPEC
GUERRERO,TECPAN,DE,GALEANA	0.006	OAXACA,SAN,JUAN,JUQUILA,MIXES
SONORA,HERMOSILLO	0.011	SINALOA,MOCORITO
SONORA,HERMOSILLO	0.006	MEXICO,NAUCALPAN,DE,JUAREZ
SONORA,HERMOSILLO	0.009	TAMAULIPAS,JAUMAVE
AGUASCALIENTES,AGUASCALIENTES	0.012	GUERRERO,TAXCO,DE,ALARCON
AGUASCALIENTES,AGUASCALIENTES	0.006	QUINTANA,ROO,BENITO,JUAREZ
AGUASCALIENTES,AGUASCALIENTES	0.006	SINALOA,EL,FUERTE
AGUASCALIENTES,AGUASCALIENTES	0.006	GUERRERO,ZIHUATANEJO,DE,AZUETA
AGUASCALIENTES,AGUASCALIENTES	0.019	DISTRITO,FEDERAL,VENUSTIANO,CARRANZA
AGUASCALIENTES,AGUASCALIENTES	0.012	BAJA,CALIFORNIA,ENSENADA
AGUASCALIENTES,AGUASCALIENTES	0.037	GUERRERO,ATOYAC,DE,ALVAREZ
AGUASCALIENTES,AGUASCALIENTES	0.025	GUERRERO,ARCELIA
AGUASCALIENTES,AGUASCALIENTES	0.006	GUERRERO,COYUCA,DE,BENITEZ
AGUASCALIENTES,AGUASCALIENTES	0.012	SONORA,CABORCA
AGUASCALIENTES,AGUASCALIENTES	0.006	GUERRERO,AJUCHITLAN,DEL,PROGRESO
AGUASCALIENTES,AGUASCALIENTES	0.006	MICHOACAN,ZITACUARO
AGUASCALIENTES,AGUASCALIENTES	0.006	TAMAULIPAS,VICTORIA
AGUASCALIENTES,AGUASCALIENTES	0.025	MICHOACAN,TEPALCATEPEC
AGUASCALIENTES,AGUASCALIENTES	0.006	DISTRITO,FEDERAL,MIGUEL,HIDALGO
AGUASCALIENTES,AGUASCALIENTES	0.012	HIDALGO,PACHUCA,DE,SOTO
AGUASCALIENTES,AGUASCALIENTES	0.006	NUEVO,LEON,APODACA
AGUASCALIENTES,AGUASCALIENTES	0.006	MICHOACAN,TANCITARO
AGUASCALIENTES,AGUASCALIENTES	0.012	JALISCO,TONALA
AGUASCALIENTES,AGUASCALIENTES	0.006	DURANGO,CANATLAN
AGUASCALIENTES,AGUASCALIENTES	0.006	MEXICO,CHALCO
AGUASCALIENTES,AGUASCALIENTES	0.006	GUANAJUATO,PENJAMO
AGUASCALIENTES,AGUASCALIENTES	0.019	GUERRERO,TLAPA,DE,COMONFORT
AGUASCALIENTES,AGUASCALIENTES	0.012	DISTRITO,FEDERAL,TLAHUAC
AGUASCALIENTES,AGUASCALIENTES	0.006	CHIAPAS,COMITAN,DE,DOMINGUEZ
AGUASCALIENTES,AGUASCALIENTES	0.012	COAHUILA,SALTILLO
AGUASCALIENTES,AGUASCALIENTES	0.006	DISTRITO,FEDERAL,AZCAPOTZALCO
AGUASCALIENTES,AGUASCALIENTES	0.006	GUANAJUATO,CUERAMARO
AGUASCALIENTES,AGUASCALIENTES	0.012	CHIHUAHUA,ALDAMA
AGUASCALIENTES,AGUASCALIENTES	0.006	SONORA,GUAYMAS
AGUASCALIENTES,AGUASCALIENTES	0.006	CHIHUAHUA,CHINIPAS
AGUASCALIENTES,AGUASCALIENTES	0.012	GUANAJUATO,MOROLEON
AGUASCALIENTES,AGUASCALIENTES	0.006	BAJA,CALIFORNIA,SUR,LA,PAZ
AGUASCALIENTES,AGUASCALIENTES	0.006	HIDALGO,TULANCINGO,DE,BRAVO
AGUASCALIENTES,AGUASCALIENTES	0.006	MEXICO,LERMA
AGUASCALIENTES,AGUASCALIENTES	0.006	MICHOACAN,SALVADOR,ESCALANTE
AGUASCALIENTES,AGUASCALIENTES	0.006	SAN,LUIS,POTOSI,MATEHUALA
AGUASCALIENTES,AGUASCALIENTES	0.006	CHIAPAS,SAN,CRISTOBAL,DE,LAS,CASAS
AGUASCALIENTES,AGUASCALIENTES	0.012	HIDALGO,ACTOPAN
AGUASCALIENTES,AGUASCALIENTES	0.012	HIDALGO,TIZAYUCA
AGUASCALIENTES,AGUASCALIENTES	0.006	MICHOACAN,ACUITZIO
AGUASCALIENTES,AGUASCALIENTES	0.006	MICHOACAN,OCAMPO
AGUASCALIENTES,AGUASCALIENTES	0.006	MICHOACAN,TARETAN
AGUASCALIENTES,AGUASCALIENTES	0.006	MEXICO,TENANGO,DEL,AIRE
AGUASCALIENTES,AGUASCALIENTES	0.006	SONORA,SANTA,ANA
AGUASCALIENTES,AGUASCALIENTES	0.019	TABASCO,JALAPA
AGUASCALIENTES,AGUASCALIENTES	0.012	CHIAPAS,ESCUINTLA
AGUASCALIENTES,AGUASCALIENTES	0.006	MEXICO,ZUMPAHUACAN
AGUASCALIENTES,AGUASCALIENTES	0.006	VERACRUZ,JOSE,AZUETA
AGUASCALIENTES,AGUASCALIENTES	0.012	DURANGO,SAN,JUAN,DEL,RIO
AGUASCALIENTES,AGUASCALIENTES	0.006	MICHOACAN,HUANIQUEO
AGUASCALIENTES,AGUASCALIENTES	0.006	OAXACA,HEROICA,CIUDAD,DE,TLAXIACO
AGUASCALIENTES,AGUASCALIENTES	0.006	AGUASCALIENTES,ASIENTOS
AGUASCALIENTES,AGUASCALIENTES	0.006	GUERRERO,ATLAMAJALCINGO,DEL,MONTE
AGUASCALIENTES,AGUASCALIENTES	0.006	VERACRUZ,BANDERILLA
CHIHUAHUA,ASCENSION	0.011	SINALOA,MOCORITO
CHIHUAHUA,ASCENSION	0.006	MEXICO,NAUCALPAN,DE,JUAREZ
CHIHUAHUA,ASCENSION	0.009	TAMAULIPAS,JAUMAVE
SINALOA,MOCORITO	0.022	SINALOA,BADIRAGUATO
SINALOA,MOCORITO	0.011	DISTRITO,FEDERAL,GUSTAVO,A.,MADERO
SINALOA,MOCORITO	0.011	TAMAULIPAS,TAMPICO
SINALOA,MOCORITO	0.011	GUANAJUATO,CELAYA
SINALOA,MOCORITO	0.044	MEXICO,NAUCALPAN,DE,JUAREZ
SINALOA,MOCORITO	0.022	MEXICO,TULTITLAN
SINALOA,MOCORITO	0.011	VERACRUZ,VERACRUZ
SINALOA,MOCORITO	0.011	GUANAJUATO,LEON
SINALOA,MOCORITO	0.022	DISTRITO,FEDERAL,CUAUHTEMOC
SINALOA,MOCORITO	0.022	MEXICO,TLALNEPANTLA,DE,BAZ
SINALOA,MOCORITO	0.011	CHIHUAHUA,OJINAGA
SINALOA,MOCORITO	0.011	GUERRERO,ZIRANDARO
SINALOA,MOCORITO	0.011	SINALOA,ELOTA
SINALOA,MOCORITO	0.011	GUERRERO,AYUTLA,DE,LOS,LIBRES
SINALOA,MOCORITO	0.022	MICHOACAN,HUETAMO
SINALOA,MOCORITO	0.033	SINALOA,CHOIX
SINALOA,MOCORITO	0.011	MORELOS,TEMIXCO
SINALOA,MOCORITO	0.011	CHIAPAS,TAPACHULA
SINALOA,MOCORITO	0.011	SAN,LUIS,POTOSI,SAN,LUIS,POTOSI
SINALOA,MOCORITO	0.011	DURANGO,EL,ORO
SINALOA,MOCORITO	0.033	DURANGO,TAMAZULA
SINALOA,MOCORITO	0.011	MEXICO,HUIXQUILUCAN
SINALOA,MOCORITO	0.011	NUEVO,LEON,SANTA,CATARINA
SINALOA,MOCORITO	0.022	GUERRERO,OMETEPEC
SINALOA,MOCORITO	0.011	MEXICO,OCOYOACAC
SINALOA,MOCORITO	0.011	OAXACA,OAXACA,DE,JUAREZ
SINALOA,MOCORITO	0.011	SINALOA,ESCUINAPA
SINALOA,MOCORITO	0.011	TABASCO,HUIMANGUILLO
SINALOA,MOCORITO	0.011	MICHOACAN,SAN,LUCAS
SINALOA,MOCORITO	0.011	NUEVO,LEON,CADEREYTA,JIMENEZ
SINALOA,MOCORITO	0.033	MICHOACAN,AGUILILLA
SINALOA,MOCORITO	0.011	MEXICO,CHIMALHUACAN
SINALOA,MOCORITO	0.011	DURANGO,NOMBRE,DE,DIOS
SINALOA,MOCORITO	0.033	GUERRERO,ZAPOTITLAN,TABLAS
SINALOA,MOCORITO	0.011	MICHOACAN,COALCOMAN,DE,VAZQUEZ,PALLARES
SINALOA,MOCORITO	0.011	DISTRITO,FEDERAL,IZTACALCO
SINALOA,MOCORITO	0.022	MEXICO,TEXCOCO
SINALOA,MOCORITO	0.011	NUEVO,LEON,GENERAL,ESCOBEDO
SINALOA,MOCORITO	0.011	OAXACA,JUCHITAN,DE,ZARAGOZA
SINALOA,MOCORITO	0.011	GUANAJUATO,ACAMBARO
SINALOA,MOCORITO	0.011	MEXICO,ATIZAPAN,DE,ZARAGOZA
SINALOA,MOCORITO	0.011	MORELOS,PUENTE,DE,IXTLA
SINALOA,MOCORITO	0.011	MORELOS,XOCHITEPEC
SINALOA,MOCORITO	0.022	GUANAJUATO,IRAPUATO
SINALOA,MOCORITO	0.011	MICHOACAN,COAHUAYANA
SINALOA,MOCORITO	0.011	DISTRITO,FEDERAL,ALVARO,OBREGON
SINALOA,MOCORITO	0.011	HIDALGO,MINERAL,DE,LA,REFORMA
SINALOA,MOCORITO	0.022	DISTRITO,FEDERAL,BENITO,JUAREZ
SINALOA,MOCORITO	0.011	MICHOACAN,VISTA,HERMOSA
SINALOA,MOCORITO	0.011	MICHOACAN,TURICATO
SINALOA,MOCORITO	0.033	OAXACA,SALINA,CRUZ
SINALOA,MOCORITO	0.011	MICHOACAN,CHINICUILA
SINALOA,MOCORITO	0.011	NAYARIT,SAN,BLAS
SINALOA,MOCORITO	0.033	GUANAJUATO,VILLAGRAN
SINALOA,MOCORITO	0.011	MICHOACAN,TARIMBARO
SINALOA,MOCORITO	0.011	MEXICO,CHICOLOAPAN
SINALOA,MOCORITO	0.011	MICHOACAN,PURUANDIRO
SINALOA,MOCORITO	0.011	GUERRERO,TETIPAC
SINALOA,MOCORITO	0.022	MORELOS,MIACATLAN
SINALOA,MOCORITO	0.011	HIDALGO,TULA,DE,ALLENDE
SINALOA,MOCORITO	0.011	TABASCO,PARAISO
SINALOA,MOCORITO	0.011	GUANAJUATO,GUANAJUATO
SINALOA,MOCORITO	0.011	OAXACA,MIAHUATLAN,DE,PORFIRIO,DIAZ
SINALOA,MOCORITO	0.011	OAXACA,VILLA,DE,TUTUTEPEC,DE,MELCHOR,OCAMPO
SINALOA,MOCORITO	0.011	OAXACA,SAN,PEDRO,POCHUTLA
SINALOA,MOCORITO	0.065	TAMAULIPAS,JAUMAVE
SINALOA,MOCORITO	0.022	TABASCO,CENTLA
SINALOA,MOCORITO	0.011	JALISCO,SAN,JUANITO,DE,ESCOBEDO
SINALOA,MOCORITO	0.022	SONORA,QUIRIEGO
SINALOA,MOCORITO	0.011	VERACRUZ,YANGA
SINALOA,MOCORITO	0.011	GUERRERO,PEDRO,ASCENCIO,ALQUISIRAS
SINALOA,MOCORITO	0.022	HIDALGO,SAN,BARTOLO,TUTOTEPEC
SINALOA,MOCORITO	0.022	OAXACA,SAN,JUAN,JUQUILA,MIXES
SINALOA,MOCORITO	0.011	VERACRUZ,TUXPAN
SINALOA,MOCORITO	0.011	CHIAPAS,LAS,ROSAS
SINALOA,MOCORITO	0.011	GUERRERO,TLALIXTAQUILLA,DE,MALDONADO
GUERRERO,TAXCO,DE,ALARCON	0.009	DISTRITO,FEDERAL,VENUSTIANO,CARRANZA
GUERRERO,TAXCO,DE,ALARCON	0.006	BAJA,CALIFORNIA,ENSENADA
GUERRERO,TAXCO,DE,ALARCON	0.019	GUERRERO,ATOYAC,DE,ALVAREZ
GUERRERO,TAXCO,DE,ALARCON	0.012	GUERRERO,ARCELIA
GUERRERO,TAXCO,DE,ALARCON	0.006	SONORA,CABORCA
GUERRERO,TAXCO,DE,ALARCON	0.012	MICHOACAN,TEPALCATEPEC
GUERRERO,TAXCO,DE,ALARCON	0.006	HIDALGO,PACHUCA,DE,SOTO
GUERRERO,TAXCO,DE,ALARCON	0.006	JALISCO,TONALA
GUERRERO,TAXCO,DE,ALARCON	0.009	GUERRERO,TLAPA,DE,COMONFORT
GUERRERO,TAXCO,DE,ALARCON	0.006	DISTRITO,FEDERAL,TLAHUAC
GUERRERO,TAXCO,DE,ALARCON	0.006	COAHUILA,SALTILLO
GUERRERO,TAXCO,DE,ALARCON	0.006	CHIHUAHUA,ALDAMA
GUERRERO,TAXCO,DE,ALARCON	0.006	GUANAJUATO,MOROLEON
GUERRERO,TAXCO,DE,ALARCON	0.006	HIDALGO,ACTOPAN
GUERRERO,TAXCO,DE,ALARCON	0.006	HIDALGO,TIZAYUCA
GUERRERO,TAXCO,DE,ALARCON	0.009	TABASCO,JALAPA
GUERRERO,TAXCO,DE,ALARCON	0.006	CHIAPAS,ESCUINTLA
GUERRERO,TAXCO,DE,ALARCON	0.006	DURANGO,SAN,JUAN,DEL,RIO
SINALOA,BADIRAGUATO	0.012	MEXICO,NAUCALPAN,DE,JUAREZ
SINALOA,BADIRAGUATO	0.006	MEXICO,TULTITLAN
SINALOA,BADIRAGUATO	0.006	DISTRITO,FEDERAL,CUAUHTEMOC
SINALOA,BADIRAGUATO	0.006	MEXICO,TLALNEPANTLA,DE,BAZ
SINALOA,BADIRAGUATO	0.006	MICHOACAN,HUETAMO
SINALOA,BADIRAGUATO	0.009	SINALOA,CHOIX
SINALOA,BADIRAGUATO	0.009	DURANGO,TAMAZULA
SINALOA,BADIRAGUATO	0.006	GUERRERO,OMETEPEC
SINALOA,BADIRAGUATO	0.009	MICHOACAN,AGUILILLA
SINALOA,BADIRAGUATO	0.009	GUERRERO,ZAPOTITLAN,TABLAS
SINALOA,BADIRAGUATO	0.006	MEXICO,TEXCOCO
SINALOA,BADIRAGUATO	0.006	GUANAJUATO,IRAPUATO
SINALOA,BADIRAGUATO	0.006	DISTRITO,FEDERAL,BENITO,JUAREZ
SINALOA,BADIRAGUATO	0.009	OAXACA,SALINA,CRUZ
SINALOA,BADIRAGUATO	0.009	GUANAJUATO,VILLAGRAN
SINALOA,BADIRAGUATO	0.006	MORELOS,MIACATLAN
SINALOA,BADIRAGUATO	0.019	TAMAULIPAS,JAUMAVE
SINALOA,BADIRAGUATO	0.006	TABASCO,CENTLA
SINALOA,BADIRAGUATO	0.006	SONORA,QUIRIEGO
SINALOA,BADIRAGUATO	0.006	HIDALGO,SAN,BARTOLO,TUTOTEPEC
SINALOA,BADIRAGUATO	0.006	OAXACA,SAN,JUAN,JUQUILA,MIXES
QUINTANA,ROO,BENITO,JUAREZ	0.009	GUERRERO,ATOYAC,DE,ALVAREZ
QUINTANA,ROO,BENITO,JUAREZ	0.006	GUERRERO,ARCELIA
QUINTANA,ROO,BENITO,JUAREZ	0.006	MICHOACAN,TEPALCATEPEC
DISTRITO,FEDERAL,GUSTAVO,A.,MADERO	0.006	MEXICO,NAUCALPAN,DE,JUAREZ
DISTRITO,FEDERAL,GUSTAVO,A.,MADERO	0.009	TAMAULIPAS,JAUMAVE
SINALOA,EL,FUERTE	0.009	GUERRERO,ATOYAC,DE,ALVAREZ
SINALOA,EL,FUERTE	0.006	GUERRERO,ARCELIA
SINALOA,EL,FUERTE	0.006	MICHOACAN,TEPALCATEPEC
TAMAULIPAS,TAMPICO	0.006	MEXICO,NAUCALPAN,DE,JUAREZ
TAMAULIPAS,TAMPICO	0.009	TAMAULIPAS,JAUMAVE
GUERRERO,ZIHUATANEJO,DE,AZUETA	0.009	GUERRERO,ATOYAC,DE,ALVAREZ
GUERRERO,ZIHUATANEJO,DE,AZUETA	0.006	GUERRERO,ARCELIA
GUERRERO,ZIHUATANEJO,DE,AZUETA	0.006	MICHOACAN,TEPALCATEPEC
GUANAJUATO,CELAYA	0.006	MEXICO,NAUCALPAN,DE,JUAREZ
GUANAJUATO,CELAYA	0.009	TAMAULIPAS,JAUMAVE
MEXICO,NAUCALPAN,DE,JUAREZ	0.012	MEXICO,TULTITLAN
MEXICO,NAUCALPAN,DE,JUAREZ	0.006	VERACRUZ,VERACRUZ
MEXICO,NAUCALPAN,DE,JUAREZ	0.006	GUANAJUATO,LEON
MEXICO,NAUCALPAN,DE,JUAREZ	0.012	DISTRITO,FEDERAL,CUAUHTEMOC
MEXICO,NAUCALPAN,DE,JUAREZ	0.012	MEXICO,TLALNEPANTLA,DE,BAZ
MEXICO,NAUCALPAN,DE,JUAREZ	0.006	CHIHUAHUA,OJINAGA
MEXICO,NAUCALPAN,DE,JUAREZ	0.006	GUERRERO,ZIRANDARO
MEXICO,NAUCALPAN,DE,JUAREZ	0.006	SINALOA,ELOTA
MEXICO,NAUCALPAN,DE,JUAREZ	0.006	GUERRERO,AYUTLA,DE,LOS,LIBRES
MEXICO,NAUCALPAN,DE,JUAREZ	0.012	MICHOACAN,HUETAMO
MEXICO,NAUCALPAN,DE,JUAREZ	0.019	SINALOA,CHOIX
MEXICO,NAUCALPAN,DE,JUAREZ	0.006	MORELOS,TEMIXCO
MEXICO,NAUCALPAN,DE,JUAREZ	0.006	CHIAPAS,TAPACHULA
MEXICO,NAUCALPAN,DE,JUAREZ	0.006	SAN,LUIS,POTOSI,SAN,LUIS,POTOSI
MEXICO,NAUCALPAN,DE,JUAREZ	0.006	DURANGO,EL,ORO
MEXICO,NAUCALPAN,DE,JUAREZ	0.019	DURANGO,TAMAZULA
MEXICO,NAUCALPAN,DE,JUAREZ	0.006	MEXICO,HUIXQUILUCAN
MEXICO,NAUCALPAN,DE,JUAREZ	0.006	NUEVO,LEON,SANTA,CATARINA
MEXICO,NAUCALPAN,DE,JUAREZ	0.012	GUERRERO,OMETEPEC
MEXICO,NAUCALPAN,DE,JUAREZ	0.006	MEXICO,OCOYOACAC
MEXICO,NAUCALPAN,DE,JUAREZ	0.006	OAXACA,OAXACA,DE,JUAREZ
MEXICO,NAUCALPAN,DE,JUAREZ	0.006	SINALOA,ESCUINAPA
MEXICO,NAUCALPAN,DE,JUAREZ	0.006	TABASCO,HUIMANGUILLO
MEXICO,NAUCALPAN,DE,JUAREZ	0.006	MICHOACAN,SAN,LUCAS
MEXICO,NAUCALPAN,DE,JUAREZ	0.006	NUEVO,LEON,CADEREYTA,JIMENEZ
MEXICO,NAUCALPAN,DE,JUAREZ	0.019	MICHOACAN,AGUILILLA
MEXICO,NAUCALPAN,DE,JUAREZ	0.006	MEXICO,CHIMALHUACAN
MEXICO,NAUCALPAN,DE,JUAREZ	0.006	DURANGO,NOMBRE,DE,DIOS
MEXICO,NAUCALPAN,DE,JUAREZ	0.019	GUERRERO,ZAPOTITLAN,TABLAS
MEXICO,NAUCALPAN,DE,JUAREZ	0.006	MICHOACAN,COALCOMAN,DE,VAZQUEZ,PALLARES
MEXICO,NAUCALPAN,DE,JUAREZ	0.006	DISTRITO,FEDERAL,IZTACALCO
MEXICO,NAUCALPAN,DE,JUAREZ	0.012	MEXICO,TEXCOCO
MEXICO,NAUCALPAN,DE,JUAREZ	0.006	NUEVO,LEON,GENERAL,ESCOBEDO
MEXICO,NAUCALPAN,DE,JUAREZ	0.006	OAXACA,JUCHITAN,DE,ZARAGOZA
MEXICO,NAUCALPAN,DE,JUAREZ	0.006	GUANAJUATO,ACAMBARO
MEXICO,NAUCALPAN,DE,JUAREZ	0.006	MEXICO,ATIZAPAN,DE,ZARAGOZA
MEXICO,NAUCALPAN,DE,JUAREZ	0.006	MORELOS,PUENTE,DE,IXTLA
MEXICO,NAUCALPAN,DE,JUAREZ	0.006	MORELOS,XOCHITEPEC
MEXICO,NAUCALPAN,DE,JUAREZ	0.012	GUANAJUATO,IRAPUATO
MEXICO,NAUCALPAN,DE,JUAREZ	0.006	MICHOACAN,COAHUAYANA
MEXICO,NAUCALPAN,DE,JUAREZ	0.006	DISTRITO,FEDERAL,ALVARO,OBREGON
MEXICO,NAUCALPAN,DE,JUAREZ	0.006	HIDALGO,MINERAL,DE,LA,REFORMA
MEXICO,NAUCALPAN,DE,JUAREZ	0.012	DISTRITO,FEDERAL,BENITO,JUAREZ
MEXICO,NAUCALPAN,DE,JUAREZ	0.006	MICHOACAN,VISTA,HERMOSA
MEXICO,NAUCALPAN,DE,JUAREZ	0.006	MICHOACAN,TURICATO
MEXICO,NAUCALPAN,DE,JUAREZ	0.019	OAXACA,SALINA,CRUZ
MEXICO,NAUCALPAN,DE,JUAREZ	0.006	MICHOACAN,CHINICUILA
MEXICO,NAUCALPAN,DE,JUAREZ	0.006	NAYARIT,SAN,BLAS
MEXICO,NAUCALPAN,DE,JUAREZ	0.019	GUANAJUATO,VILLAGRAN
MEXICO,NAUCALPAN,DE,JUAREZ	0.006	MICHOACAN,TARIMBARO
MEXICO,NAUCALPAN,DE,JUAREZ	0.006	MEXICO,CHICOLOAPAN
MEXICO,NAUCALPAN,DE,JUAREZ	0.006	MICHOACAN,PURUANDIRO
MEXICO,NAUCALPAN,DE,JUAREZ	0.006	GUERRERO,TETIPAC
MEXICO,NAUCALPAN,DE,JUAREZ	0.012	MORELOS,MIACATLAN
MEXICO,NAUCALPAN,DE,JUAREZ	0.006	HIDALGO,TULA,DE,ALLENDE
MEXICO,NAUCALPAN,DE,JUAREZ	0.006	TABASCO,PARAISO
MEXICO,NAUCALPAN,DE,JUAREZ	0.006	GUANAJUATO,GUANAJUATO
MEXICO,NAUCALPAN,DE,JUAREZ	0.006	OAXACA,MIAHUATLAN,DE,PORFIRIO,DIAZ
MEXICO,NAUCALPAN,DE,JUAREZ	0.006	OAXACA,VILLA,DE,TUTUTEPEC,DE,MELCHOR,OCAMPO
MEXICO,NAUCALPAN,DE,JUAREZ	0.006	OAXACA,SAN,PEDRO,POCHUTLA
MEXICO,NAUCALPAN,DE,JUAREZ	0.037	TAMAULIPAS,JAUMAVE
MEXICO,NAUCALPAN,DE,JUAREZ	0.012	TABASCO,CENTLA
MEXICO,NAUCALPAN,DE,JUAREZ	0.006	JALISCO,SAN,JUANITO,DE,ESCOBEDO
MEXICO,NAUCALPAN,DE,JUAREZ	0.012	SONORA,QUIRIEGO
MEXICO,NAUCALPAN,DE,JUAREZ	0.006	VERACRUZ,YANGA
MEXICO,NAUCALPAN,DE,JUAREZ	0.006	GUERRERO,PEDRO,ASCENCIO,ALQUISIRAS
MEXICO,NAUCALPAN,DE,JUAREZ	0.012	HIDALGO,SAN,BARTOLO,TUTOTEPEC
MEXICO,NAUCALPAN,DE,JUAREZ	0.012	OAXACA,SAN,JUAN,JUQUILA,MIXES
MEXICO,NAUCALPAN,DE,JUAREZ	0.006	VERACRUZ,TUXPAN
MEXICO,NAUCALPAN,DE,JUAREZ	0.006	CHIAPAS,LAS,ROSAS
MEXICO,NAUCALPAN,DE,JUAREZ	0.006	GUERRERO,TLALIXTAQUILLA,DE,MALDONADO
MEXICO,TULTITLAN	0.006	DISTRITO,FEDERAL,CUAUHTEMOC
MEXICO,TULTITLAN	0.006	MEXICO,TLALNEPANTLA,DE,BAZ
MEXICO,TULTITLAN	0.006	MICHOACAN,HUETAMO
MEXICO,TULTITLAN	0.009	SINALOA,CHOIX
MEXICO,TULTITLAN	0.009	DURANGO,TAMAZULA
MEXICO,TULTITLAN	0.006	GUERRERO,OMETEPEC
MEXICO,TULTITLAN	0.009	MICHOACAN,AGUILILLA
MEXICO,TULTITLAN	0.009	GUERRERO,ZAPOTITLAN,TABLAS
MEXICO,TULTITLAN	0.006	MEXICO,TEXCOCO
MEXICO,TULTITLAN	0.006	GUANAJUATO,IRAPUATO
MEXICO,TULTITLAN	0.006	DISTRITO,FEDERAL,BENITO,JUAREZ
MEXICO,TULTITLAN	0.009	OAXACA,SALINA,CRUZ
MEXICO,TULTITLAN	0.009	GUANAJUATO,VILLAGRAN
MEXICO,TULTITLAN	0.006	MORELOS,MIACATLAN
MEXICO,TULTITLAN	0.019	TAMAULIPAS,JAUMAVE
MEXICO,TULTITLAN	0.006	TABASCO,CENTLA
MEXICO,TULTITLAN	0.006	SONORA,QUIRIEGO
MEXICO,TULTITLAN	0.006	HIDALGO,SAN,BARTOLO,TUTOTEPEC
MEXICO,TULTITLAN	0.006	OAXACA,SAN,JUAN,JUQUILA,MIXES
VERACRUZ,VERACRUZ	0.009	TAMAULIPAS,JAUMAVE
DISTRITO,FEDERAL,VENUSTIANO,CARRANZA	0.009	BAJA,CALIFORNIA,ENSENADA
DISTRITO,FEDERAL,VENUSTIANO,CARRANZA	0.028	GUERRERO,ATOYAC,DE,ALVAREZ
DISTRITO,FEDERAL,VENUSTIANO,CARRANZA	0.019	GUERRERO,ARCELIA
DISTRITO,FEDERAL,VENUSTIANO,CARRANZA	0.009	SONORA,CABORCA
DISTRITO,FEDERAL,VENUSTIANO,CARRANZA	0.019	MICHOACAN,TEPALCATEPEC
DISTRITO,FEDERAL,VENUSTIANO,CARRANZA	0.009	HIDALGO,PACHUCA,DE,SOTO
DISTRITO,FEDERAL,VENUSTIANO,CARRANZA	0.009	JALISCO,TONALA
DISTRITO,FEDERAL,VENUSTIANO,CARRANZA	0.014	GUERRERO,TLAPA,DE,COMONFORT
DISTRITO,FEDERAL,VENUSTIANO,CARRANZA	0.009	DISTRITO,FEDERAL,TLAHUAC
DISTRITO,FEDERAL,VENUSTIANO,CARRANZA	0.009	COAHUILA,SALTILLO
DISTRITO,FEDERAL,VENUSTIANO,CARRANZA	0.009	CHIHUAHUA,ALDAMA
DISTRITO,FEDERAL,VENUSTIANO,CARRANZA	0.009	GUANAJUATO,MOROLEON
DISTRITO,FEDERAL,VENUSTIANO,CARRANZA	0.009	HIDALGO,ACTOPAN
DISTRITO,FEDERAL,VENUSTIANO,CARRANZA	0.009	HIDALGO,TIZAYUCA
DISTRITO,FEDERAL,VENUSTIANO,CARRANZA	0.014	TABASCO,JALAPA
DISTRITO,FEDERAL,VENUSTIANO,CARRANZA	0.009	CHIAPAS,ESCUINTLA
DISTRITO,FEDERAL,VENUSTIANO,CARRANZA	0.009	DURANGO,SAN,JUAN,DEL,RIO
GUANAJUATO,LEON	0.009	TAMAULIPAS,JAUMAVE
BAJA,CALIFORNIA,ENSENADA	0.019	GUERRERO,ATOYAC,DE,ALVAREZ
BAJA,CALIFORNIA,ENSENADA	0.012	GUERRERO,ARCELIA
BAJA,CALIFORNIA,ENSENADA	0.006	SONORA,CABORCA
BAJA,CALIFORNIA,ENSENADA	0.012	MICHOACAN,TEPALCATEPEC
BAJA,CALIFORNIA,ENSENADA	0.006	HIDALGO,PACHUCA,DE,SOTO
BAJA,CALIFORNIA,ENSENADA	0.006	JALISCO,TONALA
BAJA,CALIFORNIA,ENSENADA	0.009	GUERRERO,TLAPA,DE,COMONFORT
BAJA,CALIFORNIA,ENSENADA	0.006	DISTRITO,FEDERAL,TLAHUAC
BAJA,CALIFORNIA,ENSENADA	0.006	COAHUILA,SALTILLO
BAJA,CALIFORNIA,ENSENADA	0.006	CHIHUAHUA,ALDAMA
BAJA,CALIFORNIA,ENSENADA	0.006	GUANAJUATO,MOROLEON
BAJA,CALIFORNIA,ENSENADA	0.006	HIDALGO,ACTOPAN
BAJA,CALIFORNIA,ENSENADA	0.006	HIDALGO,TIZAYUCA
BAJA,CALIFORNIA,ENSENADA	0.009	TABASCO,JALAPA
BAJA,CALIFORNIA,ENSENADA	0.006	CHIAPAS,ESCUINTLA
BAJA,CALIFORNIA,ENSENADA	0.006	DURANGO,SAN,JUAN,DEL,RIO
DISTRITO,FEDERAL,CUAUHTEMOC	0.006	MEXICO,TLALNEPANTLA,DE,BAZ
DISTRITO,FEDERAL,CUAUHTEMOC	0.006	MICHOACAN,HUETAMO
DISTRITO,FEDERAL,CUAUHTEMOC	0.009	SINALOA,CHOIX
DISTRITO,FEDERAL,CUAUHTEMOC	0.009	DURANGO,TAMAZULA
DISTRITO,FEDERAL,CUAUHTEMOC	0.006	GUERRERO,OMETEPEC
DISTRITO,FEDERAL,CUAUHTEMOC	0.009	MICHOACAN,AGUILILLA
DISTRITO,FEDERAL,CUAUHTEMOC	0.009	GUERRERO,ZAPOTITLAN,TABLAS
DISTRITO,FEDERAL,CUAUHTEMOC	0.006	MEXICO,TEXCOCO
DISTRITO,FEDERAL,CUAUHTEMOC	0.006	GUANAJUATO,IRAPUATO
DISTRITO,FEDERAL,CUAUHTEMOC	0.006	DISTRITO,FEDERAL,BENITO,JUAREZ
DISTRITO,FEDERAL,CUAUHTEMOC	0.009	OAXACA,SALINA,CRUZ
DISTRITO,FEDERAL,CUAUHTEMOC	0.009	GUANAJUATO,VILLAGRAN
DISTRITO,FEDERAL,CUAUHTEMOC	0.006	MORELOS,MIACATLAN
DISTRITO,FEDERAL,CUAUHTEMOC	0.019	TAMAULIPAS,JAUMAVE
DISTRITO,FEDERAL,CUAUHTEMOC	0.006	TABASCO,CENTLA
DISTRITO,FEDERAL,CUAUHTEMOC	0.006	SONORA,QUIRIEGO
DISTRITO,FEDERAL,CUAUHTEMOC	0.006	HIDALGO,SAN,BARTOLO,TUTOTEPEC
DISTRITO,FEDERAL,CUAUHTEMOC	0.006	OAXACA,SAN,JUAN,JUQUILA,MIXES
GUERRERO,ATOYAC,DE,ALVAREZ	0.037	GUERRERO,ARCELIA
GUERRERO,ATOYAC,DE,ALVAREZ	0.009	GUERRERO,COYUCA,DE,BENITEZ
GUERRERO,ATOYAC,DE,ALVAREZ	0.019	SONORA,CABORCA
GUERRERO,ATOYAC,DE,ALVAREZ	0.009	GUERRERO,AJUCHITLAN,DEL,PROGRESO
GUERRERO,ATOYAC,DE,ALVAREZ	0.009	MICHOACAN,ZITACUARO
GUERRERO,ATOYAC,DE,ALVAREZ	0.009	TAMAULIPAS,VICTORIA
GUERRERO,ATOYAC,DE,ALVAREZ	0.037	MICHOACAN,TEPALCATEPEC
GUERRERO,ATOYAC,DE,ALVAREZ	0.009	DISTRITO,FEDERAL,MIGUEL,HIDALGO
GUERRERO,ATOYAC,DE,ALVAREZ	0.019	HIDALGO,PACHUCA,DE,SOTO
GUERRERO,ATOYAC,DE,ALVAREZ	0.009	NUEVO,LEON,APODACA
GUERRERO,ATOYAC,DE,ALVAREZ	0.009	MICHOACAN,TANCITARO
GUERRERO,ATOYAC,DE,ALVAREZ	0.019	JALISCO,TONALA
GUERRERO,ATOYAC,DE,ALVAREZ	0.009	DURANGO,CANATLAN
GUERRERO,ATOYAC,DE,ALVAREZ	0.009	MEXICO,CHALCO
GUERRERO,ATOYAC,DE,ALVAREZ	0.009	GUANAJUATO,PENJAMO
GUERRERO,ATOYAC,DE,ALVAREZ	0.028	GUERRERO,TLAPA,DE,COMONFORT
GUERRERO,ATOYAC,DE,ALVAREZ	0.019	DISTRITO,FEDERAL,TLAHUAC
GUERRERO,ATOYAC,DE,ALVAREZ	0.009	CHIAPAS,COMITAN,DE,DOMINGUEZ
GUERRERO,ATOYAC,DE,ALVAREZ	0.019	COAHUILA,SALTILLO
GUERRERO,ATOYAC,DE,ALVAREZ	0.009	DISTRITO,FEDERAL,AZCAPOTZALCO
GUERRERO,ATOYAC,DE,ALVAREZ	0.009	GUANAJUATO,CUERAMARO
GUERRERO,ATOYAC,DE,ALVAREZ	0.019	CHIHUAHUA,ALDAMA
GUERRERO,ATOYAC,DE,ALVAREZ	0.009	SONORA,GUAYMAS
GUERRERO,ATOYAC,DE,ALVAREZ	0.009	CHIHUAHUA,CHINIPAS
GUERRERO,ATOYAC,DE,ALVAREZ	0.019	GUANAJUATO,MOROLEON
GUERRERO,ATOYAC,DE,ALVAREZ	0.009	BAJA,CALIFORNIA,SUR,LA,PAZ
GUERRERO,ATOYAC,DE,ALVAREZ	0.009	HIDALGO,TULANCINGO,DE,BRAVO
GUERRERO,ATOYAC,DE,ALVAREZ	0.009	MEXICO,LERMA
GUERRERO,ATOYAC,DE,ALVAREZ	0.009	MICHOACAN,SALVADOR,ESCALANTE
GUERRERO,ATOYAC,DE,ALVAREZ	0.009	SAN,LUIS,POTOSI,MATEHUALA
GUERRERO,ATOYAC,DE,ALVAREZ	0.009	CHIAPAS,SAN,CRISTOBAL,DE,LAS,CASAS
GUERRERO,ATOYAC,DE,ALVAREZ	0.019	HIDALGO,ACTOPAN
GUERRERO,ATOYAC,DE,ALVAREZ	0.019	HIDALGO,TIZAYUCA
GUERRERO,ATOYAC,DE,ALVAREZ	0.009	MICHOACAN,ACUITZIO
GUERRERO,ATOYAC,DE,ALVAREZ	0.009	MICHOACAN,OCAMPO
GUERRERO,ATOYAC,DE,ALVAREZ	0.009	MICHOACAN,TARETAN
GUERRERO,ATOYAC,DE,ALVAREZ	0.009	MEXICO,TENANGO,DEL,AIRE
GUERRERO,ATOYAC,DE,ALVAREZ	0.009	SONORA,SANTA,ANA
GUERRERO,ATOYAC,DE,ALVAREZ	0.028	TABASCO,JALAPA
GUERRERO,ATOYAC,DE,ALVAREZ	0.019	CHIAPAS,ESCUINTLA
GUERRERO,ATOYAC,DE,ALVAREZ	0.009	MEXICO,ZUMPAHUACAN
GUERRERO,ATOYAC,DE,ALVAREZ	0.009	VERACRUZ,JOSE,AZUETA
GUERRERO,ATOYAC,DE,ALVAREZ	0.019	DURANGO,SAN,JUAN,DEL,RIO
GUERRERO,ATOYAC,DE,ALVAREZ	0.009	MICHOACAN,HUANIQUEO
GUERRERO,ATOYAC,DE,ALVAREZ	0.009	OAXACA,HEROICA,CIUDAD,DE,TLAXIACO
GUERRERO,ATOYAC,DE,ALVAREZ	0.009	AGUASCALIENTES,ASIENTOS
GUERRERO,ATOYAC,DE,ALVAREZ	0.009	GUERRERO,ATLAMAJALCINGO,DEL,MONTE
GUERRERO,ATOYAC,DE,ALVAREZ	0.009	VERACRUZ,BANDERILLA
GUERRERO,ARCELIA	0.006	GUERRERO,COYUCA,DE,BENITEZ
GUERRERO,ARCELIA	0.012	SONORA,CABORCA
GUERRERO,ARCELIA	0.006	GUERRERO,AJUCHITLAN,DEL,PROGRESO
GUERRERO,ARCELIA	0.006	MICHOACAN,ZITACUARO
GUERRERO,ARCELIA	0.006	TAMAULIPAS,VICTORIA
GUERRERO,ARCELIA	0.025	MICHOACAN,TEPALCATEPEC
GUERRERO,ARCELIA	0.006	DISTRITO,FEDERAL,MIGUEL,HIDALGO
GUERRERO,ARCELIA	0.012	HIDALGO,PACHUCA,DE,SOTO
GUERRERO,ARCELIA	0.006	NUEVO,LEON,APODACA
GUERRERO,ARCELIA	0.006	MICHOACAN,TANCITARO
GUERRERO,ARCELIA	0.012	JALISCO,TONALA
GUERRERO,ARCELIA	0.006	DURANGO,CANATLAN
GUERRERO,ARCELIA	0.006	MEXICO,CHALCO
GUERRERO,ARCELIA	0.006	GUANAJUATO,PENJAMO
GUERRERO,ARCELIA	0.019	GUERRERO,TLAPA,DE,COMONFORT
GUERRERO,ARCELIA	0.012	DISTRITO,FEDERAL,TLAHUAC
GUERRERO,ARCELIA	0.006	CHIAPAS,COMITAN,DE,DOMINGUEZ
GUERRERO,ARCELIA	0.012	COAHUILA,SALTILLO
GUERRERO,ARCELIA	0.006	DISTRITO,FEDERAL,AZCAPOTZALCO
GUERRERO,ARCELIA	0.006	GUANAJUATO,CUERAMARO
GUERRERO,ARCELIA	0.012	CHIHUAHUA,ALDAMA
GUERRERO,ARCELIA	0.006	SONORA,GUAYMAS
GUERRERO,ARCELIA	0.006	CHIHUAHUA,CHINIPAS
GUERRERO,ARCELIA	0.012	GUANAJUATO,MOROLEON
GUERRERO,ARCELIA	0.006	BAJA,CALIFORNIA,SUR,LA,PAZ
GUERRERO,ARCELIA	0.006	HIDALGO,TULANCINGO,DE,BRAVO
GUERRERO,ARCELIA	0.006	MEXICO,LERMA
GUERRERO,ARCELIA	0.006	MICHOACAN,SALVADOR,ESCALANTE
GUERRERO,ARCELIA	0.006	SAN,LUIS,POTOSI,MATEHUALA
GUERRERO,ARCELIA	0.006	CHIAPAS,SAN,CRISTOBAL,DE,LAS,CASAS
GUERRERO,ARCELIA	0.012	HIDALGO,ACTOPAN
GUERRERO,ARCELIA	0.012	HIDALGO,TIZAYUCA
GUERRERO,ARCELIA	0.006	MICHOACAN,ACUITZIO
GUERRERO,ARCELIA	0.006	MICHOACAN,OCAMPO
GUERRERO,ARCELIA	0.006	MICHOACAN,TARETAN
GUERRERO,ARCELIA	0.006	MEXICO,TENANGO,DEL,AIRE
GUERRERO,ARCELIA	0.006	SONORA,SANTA,ANA
GUERRERO,ARCELIA	0.019	TABASCO,JALAPA
GUERRERO,ARCELIA	0.012	CHIAPAS,ESCUINTLA
GUERRERO,ARCELIA	0.006	MEXICO,ZUMPAHUACAN
GUERRERO,ARCELIA	0.006	VERACRUZ,JOSE,AZUETA
GUERRERO,ARCELIA	0.012	DURANGO,SAN,JUAN,DEL,RIO
GUERRERO,ARCELIA	0.006	MICHOACAN,HUANIQUEO
GUERRERO,ARCELIA	0.006	OAXACA,HEROICA,CIUDAD,DE,TLAXIACO
GUERRERO,ARCELIA	0.006	AGUASCALIENTES,ASIENTOS
GUERRERO,ARCELIA	0.006	GUERRERO,ATLAMAJALCINGO,DEL,MONTE
GUERRERO,ARCELIA	0.006	VERACRUZ,BANDERILLA
GUERRERO,COYUCA,DE,BENITEZ	0.006	MICHOACAN,TEPALCATEPEC
MEXICO,TLALNEPANTLA,DE,BAZ	0.006	MICHOACAN,HUETAMO
MEXICO,TLALNEPANTLA,DE,BAZ	0.009	SINALOA,CHOIX
MEXICO,TLALNEPANTLA,DE,BAZ	0.009	DURANGO,TAMAZULA
MEXICO,TLALNEPANTLA,DE,BAZ	0.006	GUERRERO,OMETEPEC
MEXICO,TLALNEPANTLA,DE,BAZ	0.009	MICHOACAN,AGUILILLA
MEXICO,TLALNEPANTLA,DE,BAZ	0.009	GUERRERO,ZAPOTITLAN,TABLAS
MEXICO,TLALNEPANTLA,DE,BAZ	0.006	MEXICO,TEXCOCO
MEXICO,TLALNEPANTLA,DE,BAZ	0.006	GUANAJUATO,IRAPUATO
MEXICO,TLALNEPANTLA,DE,BAZ	0.006	DISTRITO,FEDERAL,BENITO,JUAREZ
MEXICO,TLALNEPANTLA,DE,BAZ	0.009	OAXACA,SALINA,CRUZ
MEXICO,TLALNEPANTLA,DE,BAZ	0.009	GUANAJUATO,VILLAGRAN
MEXICO,TLALNEPANTLA,DE,BAZ	0.006	MORELOS,MIACATLAN
MEXICO,TLALNEPANTLA,DE,BAZ	0.019	TAMAULIPAS,JAUMAVE
MEXICO,TLALNEPANTLA,DE,BAZ	0.006	TABASCO,CENTLA
MEXICO,TLALNEPANTLA,DE,BAZ	0.006	SONORA,QUIRIEGO
MEXICO,TLALNEPANTLA,DE,BAZ	0.006	HIDALGO,SAN,BARTOLO,TUTOTEPEC
MEXICO,TLALNEPANTLA,DE,BAZ	0.006	OAXACA,SAN,JUAN,JUQUILA,MIXES
SONORA,CABORCA	0.012	MICHOACAN,TEPALCATEPEC
SONORA,CABORCA	0.006	HIDALGO,PACHUCA,DE,SOTO
SONORA,CABORCA	0.006	JALISCO,TONALA
SONORA,CABORCA	0.009	GUERRERO,TLAPA,DE,COMONFORT
SONORA,CABORCA	0.006	DISTRITO,FEDERAL,TLAHUAC
SONORA,CABORCA	0.006	COAHUILA,SALTILLO
SONORA,CABORCA	0.006	CHIHUAHUA,ALDAMA
SONORA,CABORCA	0.006	GUANAJUATO,MOROLEON
SONORA,CABORCA	0.006	HIDALGO,ACTOPAN
SONORA,CABORCA	0.006	HIDALGO,TIZAYUCA
SONORA,CABORCA	0.009	TABASCO,JALAPA
SONORA,CABORCA	0.006	CHIAPAS,ESCUINTLA
SONORA,CABORCA	0.006	DURANGO,SAN,JUAN,DEL,RIO
CHIHUAHUA,OJINAGA	0.009	TAMAULIPAS,JAUMAVE
GUERRERO,ZIRANDARO	0.009	TAMAULIPAS,JAUMAVE
GUERRERO,AJUCHITLAN,DEL,PROGRESO	0.006	MICHOACAN,TEPALCATEPEC
SINALOA,ELOTA	0.009	TAMAULIPAS,JAUMAVE
MICHOACAN,ZITACUARO	0.006	MICHOACAN,TEPALCATEPEC
TAMAULIPAS,VICTORIA	0.006	MICHOACAN,TEPALCATEPEC
GUERRERO,AYUTLA,DE,LOS,LIBRES	0.009	TAMAULIPAS,JAUMAVE
MICHOACAN,HUETAMO	0.009	SINALOA,CHOIX
MICHOACAN,HUETAMO	0.009	DURANGO,TAMAZULA
MICHOACAN,HUETAMO	0.006	GUERRERO,OMETEPEC
MICHOACAN,HUETAMO	0.009	MICHOACAN,AGUILILLA
MICHOACAN,HUETAMO	0.009	GUERRERO,ZAPOTITLAN,TABLAS
MICHOACAN,HUETAMO	0.006	MEXICO,TEXCOCO
MICHOACAN,HUETAMO	0.006	GUANAJUATO,IRAPUATO
MICHOACAN,HUETAMO	0.006	DISTRITO,FEDERAL,BENITO,JUAREZ
MICHOACAN,HUETAMO	0.009	OAXACA,SALINA,CRUZ
MICHOACAN,HUETAMO	0.009	GUANAJUATO,VILLAGRAN
MICHOACAN,HUETAMO	0.006	MORELOS,MIACATLAN
MICHOACAN,HUETAMO	0.019	TAMAULIPAS,JAUMAVE
MICHOACAN,HUETAMO	0.006	TABASCO,CENTLA
MICHOACAN,HUETAMO	0.006	SONORA,QUIRIEGO
MICHOACAN,HUETAMO	0.006	HIDALGO,SAN,BARTOLO,TUTOTEPEC
MICHOACAN,HUETAMO	0.006	OAXACA,SAN,JUAN,JUQUILA,MIXES
SINALOA,CHOIX	0.014	DURANGO,TAMAZULA
SINALOA,CHOIX	0.009	GUERRERO,OMETEPEC
SINALOA,CHOIX	0.014	MICHOACAN,AGUILILLA
SINALOA,CHOIX	0.014	GUERRERO,ZAPOTITLAN,TABLAS
SINALOA,CHOIX	0.009	MEXICO,TEXCOCO
SINALOA,CHOIX	0.009	GUANAJUATO,IRAPUATO
SINALOA,CHOIX	0.009	DISTRITO,FEDERAL,BENITO,JUAREZ
SINALOA,CHOIX	0.014	OAXACA,SALINA,CRUZ
SINALOA,CHOIX	0.014	GUANAJUATO,VILLAGRAN
SINALOA,CHOIX	0.009	MORELOS,MIACATLAN
SINALOA,CHOIX	0.028	TAMAULIPAS,JAUMAVE
SINALOA,CHOIX	0.009	TABASCO,CENTLA
SINALOA,CHOIX	0.009	SONORA,QUIRIEGO
SINALOA,CHOIX	0.009	HIDALGO,SAN,BARTOLO,TUTOTEPEC
SINALOA,CHOIX	0.009	OAXACA,SAN,JUAN,JUQUILA,MIXES
MORELOS,TEMIXCO	0.009	TAMAULIPAS,JAUMAVE
CHIAPAS,TAPACHULA	0.009	TAMAULIPAS,JAUMAVE
SAN,LUIS,POTOSI,SAN,LUIS,POTOSI	0.009	TAMAULIPAS,JAUMAVE
MICHOACAN,TEPALCATEPEC	0.006	DISTRITO,FEDERAL,MIGUEL,HIDALGO
MICHOACAN,TEPALCATEPEC	0.012	HIDALGO,PACHUCA,DE,SOTO
MICHOACAN,TEPALCATEPEC	0.006	NUEVO,LEON,APODACA
MICHOACAN,TEPALCATEPEC	0.006	MICHOACAN,TANCITARO
MICHOACAN,TEPALCATEPEC	0.012	JALISCO,TONALA
MICHOACAN,TEPALCATEPEC	0.006	DURANGO,CANATLAN
MICHOACAN,TEPALCATEPEC	0.006	MEXICO,CHALCO
MICHOACAN,TEPALCATEPEC	0.006	GUANAJUATO,PENJAMO
MICHOACAN,TEPALCATEPEC	0.019	GUERRERO,TLAPA,DE,COMONFORT
MICHOACAN,TEPALCATEPEC	0.012	DISTRITO,FEDERAL,TLAHUAC
MICHOACAN,TEPALCATEPEC	0.006	CHIAPAS,COMITAN,DE,DOMINGUEZ
MICHOACAN,TEPALCATEPEC	0.012	COAHUILA,SALTILLO
MICHOACAN,TEPALCATEPEC	0.006	DISTRITO,FEDERAL,AZCAPOTZALCO
MICHOACAN,TEPALCATEPEC	0.006	GUANAJUATO,CUERAMARO
MICHOACAN,TEPALCATEPEC	0.012	CHIHUAHUA,ALDAMA
MICHOACAN,TEPALCATEPEC	0.006	SONORA,GUAYMAS
MICHOACAN,TEPALCATEPEC	0.006	CHIHUAHUA,CHINIPAS
MICHOACAN,TEPALCATEPEC	0.012	GUANAJUATO,MOROLEON
MICHOACAN,TEPALCATEPEC	0.006	BAJA,CALIFORNIA,SUR,LA,PAZ
MICHOACAN,TEPALCATEPEC	0.006	HIDALGO,TULANCINGO,DE,BRAVO
MICHOACAN,TEPALCATEPEC	0.006	MEXICO,LERMA
MICHOACAN,TEPALCATEPEC	0.006	MICHOACAN,SALVADOR,ESCALANTE
MICHOACAN,TEPALCATEPEC	0.006	SAN,LUIS,POTOSI,MATEHUALA
MICHOACAN,TEPALCATEPEC	0.006	CHIAPAS,SAN,CRISTOBAL,DE,LAS,CASAS
MICHOACAN,TEPALCATEPEC	0.012	HIDALGO,ACTOPAN
MICHOACAN,TEPALCATEPEC	0.012	HIDALGO,TIZAYUCA
MICHOACAN,TEPALCATEPEC	0.006	MICHOACAN,ACUITZIO
MICHOACAN,TEPALCATEPEC	0.006	MICHOACAN,OCAMPO
MICHOACAN,TEPALCATEPEC	0.006	MICHOACAN,TARETAN
MICHOACAN,TEPALCATEPEC	0.006	MEXICO,TENANGO,DEL,AIRE
MICHOACAN,TEPALCATEPEC	0.006	SONORA,SANTA,ANA
MICHOACAN,TEPALCATEPEC	0.019	TABASCO,JALAPA
MICHOACAN,TEPALCATEPEC	0.012	CHIAPAS,ESCUINTLA
MICHOACAN,TEPALCATEPEC	0.006	MEXICO,ZUMPAHUACAN
MICHOACAN,TEPALCATEPEC	0.006	VERACRUZ,JOSE,AZUETA
MICHOACAN,TEPALCATEPEC	0.012	DURANGO,SAN,JUAN,DEL,RIO
MICHOACAN,TEPALCATEPEC	0.006	MICHOACAN,HUANIQUEO
MICHOACAN,TEPALCATEPEC	0.006	OAXACA,HEROICA,CIUDAD,DE,TLAXIACO
MICHOACAN,TEPALCATEPEC	0.006	AGUASCALIENTES,ASIENTOS
MICHOACAN,TEPALCATEPEC	0.006	GUERRERO,ATLAMAJALCINGO,DEL,MONTE
MICHOACAN,TEPALCATEPEC	0.006	VERACRUZ,BANDERILLA
HIDALGO,PACHUCA,DE,SOTO	0.006	JALISCO,TONALA
HIDALGO,PACHUCA,DE,SOTO	0.009	GUERRERO,TLAPA,DE,COMONFORT
HIDALGO,PACHUCA,DE,SOTO	0.006	DISTRITO,FEDERAL,TLAHUAC
HIDALGO,PACHUCA,DE,SOTO	0.006	COAHUILA,SALTILLO
HIDALGO,PACHUCA,DE,SOTO	0.006	CHIHUAHUA,ALDAMA
HIDALGO,PACHUCA,DE,SOTO	0.006	GUANAJUATO,MOROLEON
HIDALGO,PACHUCA,DE,SOTO	0.006	HIDALGO,ACTOPAN
HIDALGO,PACHUCA,DE,SOTO	0.006	HIDALGO,TIZAYUCA
HIDALGO,PACHUCA,DE,SOTO	0.009	TABASCO,JALAPA
HIDALGO,PACHUCA,DE,SOTO	0.006	CHIAPAS,ESCUINTLA
HIDALGO,PACHUCA,DE,SOTO	0.006	DURANGO,SAN,JUAN,DEL,RIO
DURANGO,EL,ORO	0.009	TAMAULIPAS,JAUMAVE
DURANGO,TAMAZULA	0.009	GUERRERO,OMETEPEC
DURANGO,TAMAZULA	0.014	MICHOACAN,AGUILILLA
DURANGO,TAMAZULA	0.014	GUERRERO,ZAPOTITLAN,TABLAS
DURANGO,TAMAZULA	0.009	MEXICO,TEXCOCO
DURANGO,TAMAZULA	0.009	GUANAJUATO,IRAPUATO
DURANGO,TAMAZULA	0.009	DISTRITO,FEDERAL,BENITO,JUAREZ
DURANGO,TAMAZULA	0.014	OAXACA,SALINA,CRUZ
DURANGO,TAMAZULA	0.014	GUANAJUATO,VILLAGRAN
DURANGO,TAMAZULA	0.009	MORELOS,MIACATLAN
DURANGO,TAMAZULA	0.028	TAMAULIPAS,JAUMAVE
DURANGO,TAMAZULA	0.009	TABASCO,CENTLA
DURANGO,TAMAZULA	0.009	SONORA,QUIRIEGO
DURANGO,TAMAZULA	0.009	HIDALGO,SAN,BARTOLO,TUTOTEPEC
DURANGO,TAMAZULA	0.009	OAXACA,SAN,JUAN,JUQUILA,MIXES
MEXICO,HUIXQUILUCAN	0.009	TAMAULIPAS,JAUMAVE
NUEVO,LEON,SANTA,CATARINA	0.009	TAMAULIPAS,JAUMAVE
GUERRERO,OMETEPEC	0.009	MICHOACAN,AGUILILLA
GUERRERO,OMETEPEC	0.009	GUERRERO,ZAPOTITLAN,TABLAS
GUERRERO,OMETEPEC	0.006	MEXICO,TEXCOCO
GUERRERO,OMETEPEC	0.006	GUANAJUATO,IRAPUATO
GUERRERO,OMETEPEC	0.006	DISTRITO,FEDERAL,BENITO,JUAREZ
GUERRERO,OMETEPEC	0.009	OAXACA,SALINA,CRUZ
GUERRERO,OMETEPEC	0.009	GUANAJUATO,VILLAGRAN
GUERRERO,OMETEPEC	0.006	MORELOS,MIACATLAN
GUERRERO,OMETEPEC	0.019	TAMAULIPAS,JAUMAVE
GUERRERO,OMETEPEC	0.006	TABASCO,CENTLA
GUERRERO,OMETEPEC	0.006	SONORA,QUIRIEGO
GUERRERO,OMETEPEC	0.006	HIDALGO,SAN,BARTOLO,TUTOTEPEC
GUERRERO,OMETEPEC	0.006	OAXACA,SAN,JUAN,JUQUILA,MIXES
MEXICO,OCOYOACAC	0.009	TAMAULIPAS,JAUMAVE
OAXACA,OAXACA,DE,JUAREZ	0.009	TAMAULIPAS,JAUMAVE
SINALOA,ESCUINAPA	0.009	TAMAULIPAS,JAUMAVE
TABASCO,HUIMANGUILLO	0.009	TAMAULIPAS,JAUMAVE
JALISCO,TONALA	0.009	GUERRERO,TLAPA,DE,COMONFORT
JALISCO,TONALA	0.006	DISTRITO,FEDERAL,TLAHUAC
JALISCO,TONALA	0.006	COAHUILA,SALTILLO
JALISCO,TONALA	0.006	CHIHUAHUA,ALDAMA
JALISCO,TONALA	0.006	GUANAJUATO,MOROLEON
JALISCO,TONALA	0.006	HIDALGO,ACTOPAN
JALISCO,TONALA	0.006	HIDALGO,TIZAYUCA
JALISCO,TONALA	0.009	TABASCO,JALAPA
JALISCO,TONALA	0.006	CHIAPAS,ESCUINTLA
JALISCO,TONALA	0.006	DURANGO,SAN,JUAN,DEL,RIO
MICHOACAN,SAN,LUCAS	0.009	TAMAULIPAS,JAUMAVE
NUEVO,LEON,CADEREYTA,JIMENEZ	0.009	TAMAULIPAS,JAUMAVE
MICHOACAN,AGUILILLA	0.014	GUERRERO,ZAPOTITLAN,TABLAS
MICHOACAN,AGUILILLA	0.009	MEXICO,TEXCOCO
MICHOACAN,AGUILILLA	0.009	GUANAJUATO,IRAPUATO
MICHOACAN,AGUILILLA	0.009	DISTRITO,FEDERAL,BENITO,JUAREZ
MICHOACAN,AGUILILLA	0.014	OAXACA,SALINA,CRUZ
MICHOACAN,AGUILILLA	0.014	GUANAJUATO,VILLAGRAN
MICHOACAN,AGUILILLA	0.009	MORELOS,MIACATLAN
MICHOACAN,AGUILILLA	0.028	TAMAULIPAS,JAUMAVE
MICHOACAN,AGUILILLA	0.009	TABASCO,CENTLA
MICHOACAN,AGUILILLA	0.009	SONORA,QUIRIEGO
MICHOACAN,AGUILILLA	0.009	HIDALGO,SAN,BARTOLO,TUTOTEPEC
MICHOACAN,AGUILILLA	0.009	OAXACA,SAN,JUAN,JUQUILA,MIXES
MEXICO,CHIMALHUACAN	0.009	TAMAULIPAS,JAUMAVE
DURANGO,NOMBRE,DE,DIOS	0.009	TAMAULIPAS,JAUMAVE
GUERRERO,TLAPA,DE,COMONFORT	0.009	DISTRITO,FEDERAL,TLAHUAC
GUERRERO,TLAPA,DE,COMONFORT	0.009	COAHUILA,SALTILLO
GUERRERO,TLAPA,DE,COMONFORT	0.009	CHIHUAHUA,ALDAMA
GUERRERO,TLAPA,DE,COMONFORT	0.009	GUANAJUATO,MOROLEON
GUERRERO,TLAPA,DE,COMONFORT	0.009	HIDALGO,ACTOPAN
GUERRERO,TLAPA,DE,COMONFORT	0.009	HIDALGO,TIZAYUCA
GUERRERO,TLAPA,DE,COMONFORT	0.014	TABASCO,JALAPA
GUERRERO,TLAPA,DE,COMONFORT	0.009	CHIAPAS,ESCUINTLA
GUERRERO,TLAPA,DE,COMONFORT	0.009	DURANGO,SAN,JUAN,DEL,RIO
GUERRERO,ZAPOTITLAN,TABLAS	0.009	MEXICO,TEXCOCO
GUERRERO,ZAPOTITLAN,TABLAS	0.009	GUANAJUATO,IRAPUATO
GUERRERO,ZAPOTITLAN,TABLAS	0.009	DISTRITO,FEDERAL,BENITO,JUAREZ
GUERRERO,ZAPOTITLAN,TABLAS	0.014	OAXACA,SALINA,CRUZ
GUERRERO,ZAPOTITLAN,TABLAS	0.014	GUANAJUATO,VILLAGRAN
GUERRERO,ZAPOTITLAN,TABLAS	0.009	MORELOS,MIACATLAN
GUERRERO,ZAPOTITLAN,TABLAS	0.028	TAMAULIPAS,JAUMAVE
GUERRERO,ZAPOTITLAN,TABLAS	0.009	TABASCO,CENTLA
GUERRERO,ZAPOTITLAN,TABLAS	0.009	SONORA,QUIRIEGO
GUERRERO,ZAPOTITLAN,TABLAS	0.009	HIDALGO,SAN,BARTOLO,TUTOTEPEC
GUERRERO,ZAPOTITLAN,TABLAS	0.009	OAXACA,SAN,JUAN,JUQUILA,MIXES
MICHOACAN,COALCOMAN,DE,VAZQUEZ,PALLARES	0.009	TAMAULIPAS,JAUMAVE
DISTRITO,FEDERAL,IZTACALCO	0.009	TAMAULIPAS,JAUMAVE
DISTRITO,FEDERAL,TLAHUAC	0.006	COAHUILA,SALTILLO
DISTRITO,FEDERAL,TLAHUAC	0.006	CHIHUAHUA,ALDAMA
DISTRITO,FEDERAL,TLAHUAC	0.006	GUANAJUATO,MOROLEON
DISTRITO,FEDERAL,TLAHUAC	0.006	HIDALGO,ACTOPAN
DISTRITO,FEDERAL,TLAHUAC	0.006	HIDALGO,TIZAYUCA
DISTRITO,FEDERAL,TLAHUAC	0.009	TABASCO,JALAPA
DISTRITO,FEDERAL,TLAHUAC	0.006	CHIAPAS,ESCUINTLA
DISTRITO,FEDERAL,TLAHUAC	0.006	DURANGO,SAN,JUAN,DEL,RIO
MEXICO,TEXCOCO	0.006	GUANAJUATO,IRAPUATO
MEXICO,TEXCOCO	0.006	DISTRITO,FEDERAL,BENITO,JUAREZ
MEXICO,TEXCOCO	0.009	OAXACA,SALINA,CRUZ
MEXICO,TEXCOCO	0.009	GUANAJUATO,VILLAGRAN
MEXICO,TEXCOCO	0.006	MORELOS,MIACATLAN
MEXICO,TEXCOCO	0.019	TAMAULIPAS,JAUMAVE
MEXICO,TEXCOCO	0.006	TABASCO,CENTLA
MEXICO,TEXCOCO	0.006	SONORA,QUIRIEGO
MEXICO,TEXCOCO	0.006	HIDALGO,SAN,BARTOLO,TUTOTEPEC
MEXICO,TEXCOCO	0.006	OAXACA,SAN,JUAN,JUQUILA,MIXES
NUEVO,LEON,GENERAL,ESCOBEDO	0.009	TAMAULIPAS,JAUMAVE
OAXACA,JUCHITAN,DE,ZARAGOZA	0.009	TAMAULIPAS,JAUMAVE
COAHUILA,SALTILLO	0.006	CHIHUAHUA,ALDAMA
COAHUILA,SALTILLO	0.006	GUANAJUATO,MOROLEON
COAHUILA,SALTILLO	0.006	HIDALGO,ACTOPAN
COAHUILA,SALTILLO	0.006	HIDALGO,TIZAYUCA
COAHUILA,SALTILLO	0.009	TABASCO,JALAPA
COAHUILA,SALTILLO	0.006	CHIAPAS,ESCUINTLA
COAHUILA,SALTILLO	0.006	DURANGO,SAN,JUAN,DEL,RIO
GUANAJUATO,ACAMBARO	0.009	TAMAULIPAS,JAUMAVE
MEXICO,ATIZAPAN,DE,ZARAGOZA	0.009	TAMAULIPAS,JAUMAVE
MORELOS,PUENTE,DE,IXTLA	0.009	TAMAULIPAS,JAUMAVE
MORELOS,XOCHITEPEC	0.009	TAMAULIPAS,JAUMAVE
GUANAJUATO,IRAPUATO	0.006	DISTRITO,FEDERAL,BENITO,JUAREZ
GUANAJUATO,IRAPUATO	0.009	OAXACA,SALINA,CRUZ
GUANAJUATO,IRAPUATO	0.009	GUANAJUATO,VILLAGRAN
GUANAJUATO,IRAPUATO	0.006	MORELOS,MIACATLAN
GUANAJUATO,IRAPUATO	0.019	TAMAULIPAS,JAUMAVE
GUANAJUATO,IRAPUATO	0.006	TABASCO,CENTLA
GUANAJUATO,IRAPUATO	0.006	SONORA,QUIRIEGO
GUANAJUATO,IRAPUATO	0.006	HIDALGO,SAN,BARTOLO,TUTOTEPEC
GUANAJUATO,IRAPUATO	0.006	OAXACA,SAN,JUAN,JUQUILA,MIXES
MICHOACAN,COAHUAYANA	0.009	TAMAULIPAS,JAUMAVE
DISTRITO,FEDERAL,ALVARO,OBREGON	0.009	TAMAULIPAS,JAUMAVE
HIDALGO,MINERAL,DE,LA,REFORMA	0.009	TAMAULIPAS,JAUMAVE
DISTRITO,FEDERAL,BENITO,JUAREZ	0.009	OAXACA,SALINA,CRUZ
DISTRITO,FEDERAL,BENITO,JUAREZ	0.009	GUANAJUATO,VILLAGRAN
DISTRITO,FEDERAL,BENITO,JUAREZ	0.006	MORELOS,MIACATLAN
DISTRITO,FEDERAL,BENITO,JUAREZ	0.019	TAMAULIPAS,JAUMAVE
DISTRITO,FEDERAL,BENITO,JUAREZ	0.006	TABASCO,CENTLA
DISTRITO,FEDERAL,BENITO,JUAREZ	0.006	SONORA,QUIRIEGO
DISTRITO,FEDERAL,BENITO,JUAREZ	0.006	HIDALGO,SAN,BARTOLO,TUTOTEPEC
DISTRITO,FEDERAL,BENITO,JUAREZ	0.006	OAXACA,SAN,JUAN,JUQUILA,MIXES
MICHOACAN,VISTA,HERMOSA	0.009	TAMAULIPAS,JAUMAVE
CHIHUAHUA,ALDAMA	0.006	GUANAJUATO,MOROLEON
CHIHUAHUA,ALDAMA	0.006	HIDALGO,ACTOPAN
CHIHUAHUA,ALDAMA	0.006	HIDALGO,TIZAYUCA
CHIHUAHUA,ALDAMA	0.009	TABASCO,JALAPA
CHIHUAHUA,ALDAMA	0.006	CHIAPAS,ESCUINTLA
CHIHUAHUA,ALDAMA	0.006	DURANGO,SAN,JUAN,DEL,RIO
MICHOACAN,TURICATO	0.009	TAMAULIPAS,JAUMAVE
OAXACA,SALINA,CRUZ	0.014	GUANAJUATO,VILLAGRAN
OAXACA,SALINA,CRUZ	0.009	MORELOS,MIACATLAN
OAXACA,SALINA,CRUZ	0.028	TAMAULIPAS,JAUMAVE
OAXACA,SALINA,CRUZ	0.009	TABASCO,CENTLA
OAXACA,SALINA,CRUZ	0.009	SONORA,QUIRIEGO
OAXACA,SALINA,CRUZ	0.009	HIDALGO,SAN,BARTOLO,TUTOTEPEC
OAXACA,SALINA,CRUZ	0.009	OAXACA,SAN,JUAN,JUQUILA,MIXES
MICHOACAN,CHINICUILA	0.009	TAMAULIPAS,JAUMAVE
NAYARIT,SAN,BLAS	0.009	TAMAULIPAS,JAUMAVE
GUANAJUATO,MOROLEON	0.006	HIDALGO,ACTOPAN
GUANAJUATO,MOROLEON	0.006	HIDALGO,TIZAYUCA
GUANAJUATO,MOROLEON	0.009	TABASCO,JALAPA
GUANAJUATO,MOROLEON	0.006	CHIAPAS,ESCUINTLA
GUANAJUATO,MOROLEON	0.006	DURANGO,SAN,JUAN,DEL,RIO
GUANAJUATO,VILLAGRAN	0.009	MORELOS,MIACATLAN
GUANAJUATO,VILLAGRAN	0.028	TAMAULIPAS,JAUMAVE
GUANAJUATO,VILLAGRAN	0.009	TABASCO,CENTLA
GUANAJUATO,VILLAGRAN	0.009	SONORA,QUIRIEGO
GUANAJUATO,VILLAGRAN	0.009	HIDALGO,SAN,BARTOLO,TUTOTEPEC
GUANAJUATO,VILLAGRAN	0.009	OAXACA,SAN,JUAN,JUQUILA,MIXES
MICHOACAN,TARIMBARO	0.009	TAMAULIPAS,JAUMAVE
MEXICO,CHICOLOAPAN	0.009	TAMAULIPAS,JAUMAVE
MICHOACAN,PURUANDIRO	0.009	TAMAULIPAS,JAUMAVE
GUERRERO,TETIPAC	0.009	TAMAULIPAS,JAUMAVE
MORELOS,MIACATLAN	0.019	TAMAULIPAS,JAUMAVE
MORELOS,MIACATLAN	0.006	TABASCO,CENTLA
MORELOS,MIACATLAN	0.006	SONORA,QUIRIEGO
MORELOS,MIACATLAN	0.006	HIDALGO,SAN,BARTOLO,TUTOTEPEC
MORELOS,MIACATLAN	0.006	OAXACA,SAN,JUAN,JUQUILA,MIXES
HIDALGO,TULA,DE,ALLENDE	0.009	TAMAULIPAS,JAUMAVE
TABASCO,PARAISO	0.009	TAMAULIPAS,JAUMAVE
GUANAJUATO,GUANAJUATO	0.009	TAMAULIPAS,JAUMAVE
OAXACA,MIAHUATLAN,DE,PORFIRIO,DIAZ	0.009	TAMAULIPAS,JAUMAVE
OAXACA,VILLA,DE,TUTUTEPEC,DE,MELCHOR,OCAMPO	0.009	TAMAULIPAS,JAUMAVE
HIDALGO,ACTOPAN	0.006	HIDALGO,TIZAYUCA
HIDALGO,ACTOPAN	0.009	TABASCO,JALAPA
HIDALGO,ACTOPAN	0.006	CHIAPAS,ESCUINTLA
HIDALGO,ACTOPAN	0.006	DURANGO,SAN,JUAN,DEL,RIO
HIDALGO,TIZAYUCA	0.009	TABASCO,JALAPA
HIDALGO,TIZAYUCA	0.006	CHIAPAS,ESCUINTLA
HIDALGO,TIZAYUCA	0.006	DURANGO,SAN,JUAN,DEL,RIO
OAXACA,SAN,PEDRO,POCHUTLA	0.009	TAMAULIPAS,JAUMAVE
TAMAULIPAS,JAUMAVE	0.019	TABASCO,CENTLA
TAMAULIPAS,JAUMAVE	0.009	JALISCO,SAN,JUANITO,DE,ESCOBEDO
TAMAULIPAS,JAUMAVE	0.019	SONORA,QUIRIEGO
TAMAULIPAS,JAUMAVE	0.009	VERACRUZ,YANGA
TAMAULIPAS,JAUMAVE	0.009	GUERRERO,PEDRO,ASCENCIO,ALQUISIRAS
TAMAULIPAS,JAUMAVE	0.019	HIDALGO,SAN,BARTOLO,TUTOTEPEC
TAMAULIPAS,JAUMAVE	0.019	OAXACA,SAN,JUAN,JUQUILA,MIXES
TAMAULIPAS,JAUMAVE	0.009	VERACRUZ,TUXPAN
TAMAULIPAS,JAUMAVE	0.009	CHIAPAS,LAS,ROSAS
TAMAULIPAS,JAUMAVE	0.009	GUERRERO,TLALIXTAQUILLA,DE,MALDONADO
TABASCO,CENTLA	0.006	SONORA,QUIRIEGO
TABASCO,CENTLA	0.006	HIDALGO,SAN,BARTOLO,TUTOTEPEC
TABASCO,CENTLA	0.006	OAXACA,SAN,JUAN,JUQUILA,MIXES
TABASCO,JALAPA	0.009	CHIAPAS,ESCUINTLA
TABASCO,JALAPA	0.009	DURANGO,SAN,JUAN,DEL,RIO
CHIAPAS,ESCUINTLA	0.006	DURANGO,SAN,JUAN,DEL,RIO
SONORA,QUIRIEGO	0.006	HIDALGO,SAN,BARTOLO,TUTOTEPEC
SONORA,QUIRIEGO	0.006	OAXACA,SAN,JUAN,JUQUILA,MIXES
HIDALGO,SAN,BARTOLO,TUTOTEPEC	0.006	OAXACA,SAN,JUAN,JUQUILA,MIXES
