# Supplementary material for: Analysis of México’s Narco-War Network (2007–2011)
Source: PLoS One. 2015 May 18;10(5):e0126503. doi: 10.1371/journal.pone.0126503 (PMC4436224; doi:10.1371/journal.pone.0126503)
Supplement: S1 Compressed file — Each file contains all the correlations above certain threshold (indicated in the name of the file), during a particular month (also indicated in the name of the file). The file names have the value of θ followed by the number of the i th month, starting from January of 2007 until Sept. 2011. (ZIP) [file pone.0126503.s004.zip › Correlations_by_month/0.010__0.sif]

SINALOA,CULIACAN	0.090	BAJA,CALIFORNIA,TIJUANA
SINALOA,CULIACAN	0.011	CHIHUAHUA,CHIHUAHUA
SINALOA,CULIACAN	0.045	DURANGO,GOMEZ,PALACIO
SINALOA,CULIACAN	0.011	SINALOA,NAVOLATO
SINALOA,CULIACAN	0.056	NUEVO,LEON,MONTERREY
SINALOA,CULIACAN	0.034	TAMAULIPAS,REYNOSA
SINALOA,CULIACAN	0.034	MEXICO,ECATEPEC,DE,MORELOS
SINALOA,CULIACAN	0.068	MICHOACAN,URUAPAN
SINALOA,CULIACAN	0.023	MEXICO,NEZAHUALCOYOTL
SINALOA,CULIACAN	0.011	JALISCO,ZAPOPAN
SINALOA,CULIACAN	0.045	TAMAULIPAS,NUEVO,LAREDO
SINALOA,CULIACAN	0.011	MICHOACAN,APATZINGAN
SINALOA,CULIACAN	0.023	JALISCO,GUADALAJARA
SINALOA,CULIACAN	0.011	TAMAULIPAS,MATAMOROS
SINALOA,CULIACAN	0.011	MICHOACAN,LAZARO,CARDENAS
SINALOA,CULIACAN	0.023	GUERRERO,COYUCA,DE,CATALAN
SINALOA,CULIACAN	0.011	GUERRERO,TECPAN,DE,GALEANA
SINALOA,CULIACAN	0.011	SONORA,HERMOSILLO
SINALOA,CULIACAN	0.023	CHIHUAHUA,CUAUHTEMOC
SINALOA,CULIACAN	0.023	DISTRITO,FEDERAL,GUSTAVO,A.,MADERO
SINALOA,CULIACAN	0.011	MEXICO,TULTITLAN
SINALOA,CULIACAN	0.034	CHIHUAHUA,MADERA
SINALOA,CULIACAN	0.011	DISTRITO,FEDERAL,VENUSTIANO,CARRANZA
SINALOA,CULIACAN	0.034	DISTRITO,FEDERAL,CUAUHTEMOC
SINALOA,CULIACAN	0.011	SINALOA,ELOTA
SINALOA,CULIACAN	0.023	SONORA,CANANEA
SINALOA,CULIACAN	0.011	DURANGO,TAMAZULA
SINALOA,CULIACAN	0.023	NUEVO,LEON,SANTA,CATARINA
SINALOA,CULIACAN	0.011	MEXICO,OCOYOACAC
SINALOA,CULIACAN	0.011	NUEVO,LEON,SAN,PEDRO,GARZA,GARCIA
SINALOA,CULIACAN	0.023	SONORA,AGUA,PRIETA
SINALOA,CULIACAN	0.011	NUEVO,LEON,CADEREYTA,JIMENEZ
SINALOA,CULIACAN	0.011	DISTRITO,FEDERAL,COYOACAN
SINALOA,CULIACAN	0.034	GUANAJUATO,PENJAMO
SINALOA,CULIACAN	0.011	DISTRITO,FEDERAL,IZTACALCO
SINALOA,CULIACAN	0.011	MORELOS,YAUTEPEC
SINALOA,CULIACAN	0.011	DISTRITO,FEDERAL,TLAHUAC
SINALOA,CULIACAN	0.011	DISTRITO,FEDERAL,AZCAPOTZALCO
SINALOA,CULIACAN	0.011	GUANAJUATO,ACAMBARO
SINALOA,CULIACAN	0.011	CHIAPAS,PALENQUE
SINALOA,CULIACAN	0.011	GUANAJUATO,CUERAMARO
SINALOA,CULIACAN	0.101	OAXACA,SAN,PEDRO,MIXTEPEC,-DTO.,22,-
SINALOA,CULIACAN	0.023	CHIHUAHUA,GRAN,MORELOS
SINALOA,CULIACAN	0.011	MICHOACAN,PARACUARO
SINALOA,CULIACAN	0.011	PUEBLA,PUEBLA
SINALOA,CULIACAN	0.011	GUANAJUATO,URIANGATO
SINALOA,CULIACAN	0.011	MICHOACAN,ARIO
SINALOA,CULIACAN	0.023	NUEVO,LEON,GENERAL,TERAN
SINALOA,CULIACAN	0.011	OAXACA,SAN,AGUSTIN,LOXICHA
SINALOA,CULIACAN	0.023	OAXACA,SANTIAGO,JUXTLAHUACA
SINALOA,CULIACAN	0.011	PUEBLA,SAN,ANDRES,CHOLULA
SINALOA,CULIACAN	0.034	MICHOACAN,SANTA,ANA,MAYA
SINALOA,CULIACAN	0.011	MICHOACAN,JUAREZ
SINALOA,CULIACAN	0.011	MEXICO,ATENCO
SINALOA,CULIACAN	0.011	MEXICO,IXTLAHUACA
SINALOA,CULIACAN	0.011	MICHOACAN,TANGAMANDAPIO
SINALOA,CULIACAN	0.011	OAXACA,SANTO,DOMINGO,DE,MORELOS
SINALOA,CULIACAN	0.023	HIDALGO,PROGRESO,DE,OBREGON
SINALOA,CULIACAN	0.011	JALISCO,TAMAZULA,DE,GORDIANO
SINALOA,CULIACAN	0.011	MICHOACAN,CHARAPAN
SINALOA,CULIACAN	0.011	MICHOACAN,NUMARAN
BAJA,CALIFORNIA,TIJUANA	0.015	CHIHUAHUA,CHIHUAHUA
BAJA,CALIFORNIA,TIJUANA	0.060	DURANGO,GOMEZ,PALACIO
BAJA,CALIFORNIA,TIJUANA	0.015	SINALOA,NAVOLATO
BAJA,CALIFORNIA,TIJUANA	0.075	NUEVO,LEON,MONTERREY
BAJA,CALIFORNIA,TIJUANA	0.045	TAMAULIPAS,REYNOSA
BAJA,CALIFORNIA,TIJUANA	0.045	MEXICO,ECATEPEC,DE,MORELOS
BAJA,CALIFORNIA,TIJUANA	0.090	MICHOACAN,URUAPAN
BAJA,CALIFORNIA,TIJUANA	0.030	MEXICO,NEZAHUALCOYOTL
BAJA,CALIFORNIA,TIJUANA	0.015	JALISCO,ZAPOPAN
BAJA,CALIFORNIA,TIJUANA	0.060	TAMAULIPAS,NUEVO,LAREDO
BAJA,CALIFORNIA,TIJUANA	0.015	MICHOACAN,APATZINGAN
BAJA,CALIFORNIA,TIJUANA	0.030	JALISCO,GUADALAJARA
BAJA,CALIFORNIA,TIJUANA	0.015	TAMAULIPAS,MATAMOROS
BAJA,CALIFORNIA,TIJUANA	0.015	MICHOACAN,LAZARO,CARDENAS
BAJA,CALIFORNIA,TIJUANA	0.030	GUERRERO,COYUCA,DE,CATALAN
BAJA,CALIFORNIA,TIJUANA	0.015	GUERRERO,TECPAN,DE,GALEANA
BAJA,CALIFORNIA,TIJUANA	0.015	SONORA,HERMOSILLO
BAJA,CALIFORNIA,TIJUANA	0.030	CHIHUAHUA,CUAUHTEMOC
BAJA,CALIFORNIA,TIJUANA	0.030	DISTRITO,FEDERAL,GUSTAVO,A.,MADERO
BAJA,CALIFORNIA,TIJUANA	0.015	MEXICO,TULTITLAN
BAJA,CALIFORNIA,TIJUANA	0.045	CHIHUAHUA,MADERA
BAJA,CALIFORNIA,TIJUANA	0.015	DISTRITO,FEDERAL,VENUSTIANO,CARRANZA
BAJA,CALIFORNIA,TIJUANA	0.045	DISTRITO,FEDERAL,CUAUHTEMOC
BAJA,CALIFORNIA,TIJUANA	0.015	SINALOA,ELOTA
BAJA,CALIFORNIA,TIJUANA	0.030	SONORA,CANANEA
BAJA,CALIFORNIA,TIJUANA	0.015	DURANGO,TAMAZULA
BAJA,CALIFORNIA,TIJUANA	0.030	NUEVO,LEON,SANTA,CATARINA
BAJA,CALIFORNIA,TIJUANA	0.015	MEXICO,OCOYOACAC
BAJA,CALIFORNIA,TIJUANA	0.015	NUEVO,LEON,SAN,PEDRO,GARZA,GARCIA
BAJA,CALIFORNIA,TIJUANA	0.030	SONORA,AGUA,PRIETA
BAJA,CALIFORNIA,TIJUANA	0.015	NUEVO,LEON,CADEREYTA,JIMENEZ
BAJA,CALIFORNIA,TIJUANA	0.015	DISTRITO,FEDERAL,COYOACAN
BAJA,CALIFORNIA,TIJUANA	0.045	GUANAJUATO,PENJAMO
BAJA,CALIFORNIA,TIJUANA	0.015	DISTRITO,FEDERAL,IZTACALCO
BAJA,CALIFORNIA,TIJUANA	0.015	MORELOS,YAUTEPEC
BAJA,CALIFORNIA,TIJUANA	0.015	DISTRITO,FEDERAL,TLAHUAC
BAJA,CALIFORNIA,TIJUANA	0.015	DISTRITO,FEDERAL,AZCAPOTZALCO
BAJA,CALIFORNIA,TIJUANA	0.015	GUANAJUATO,ACAMBARO
BAJA,CALIFORNIA,TIJUANA	0.015	CHIAPAS,PALENQUE
BAJA,CALIFORNIA,TIJUANA	0.015	GUANAJUATO,CUERAMARO
BAJA,CALIFORNIA,TIJUANA	0.135	OAXACA,SAN,PEDRO,MIXTEPEC,-DTO.,22,-
BAJA,CALIFORNIA,TIJUANA	0.030	CHIHUAHUA,GRAN,MORELOS
BAJA,CALIFORNIA,TIJUANA	0.015	MICHOACAN,PARACUARO
BAJA,CALIFORNIA,TIJUANA	0.015	PUEBLA,PUEBLA
BAJA,CALIFORNIA,TIJUANA	0.015	GUANAJUATO,URIANGATO
BAJA,CALIFORNIA,TIJUANA	0.015	MICHOACAN,ARIO
BAJA,CALIFORNIA,TIJUANA	0.030	NUEVO,LEON,GENERAL,TERAN
BAJA,CALIFORNIA,TIJUANA	0.015	OAXACA,SAN,AGUSTIN,LOXICHA
BAJA,CALIFORNIA,TIJUANA	0.030	OAXACA,SANTIAGO,JUXTLAHUACA
BAJA,CALIFORNIA,TIJUANA	0.015	PUEBLA,SAN,ANDRES,CHOLULA
BAJA,CALIFORNIA,TIJUANA	0.045	MICHOACAN,SANTA,ANA,MAYA
BAJA,CALIFORNIA,TIJUANA	0.015	MICHOACAN,JUAREZ
BAJA,CALIFORNIA,TIJUANA	0.015	MEXICO,ATENCO
BAJA,CALIFORNIA,TIJUANA	0.015	MEXICO,IXTLAHUACA
BAJA,CALIFORNIA,TIJUANA	0.015	MICHOACAN,TANGAMANDAPIO
BAJA,CALIFORNIA,TIJUANA	0.015	OAXACA,SANTO,DOMINGO,DE,MORELOS
BAJA,CALIFORNIA,TIJUANA	0.030	HIDALGO,PROGRESO,DE,OBREGON
BAJA,CALIFORNIA,TIJUANA	0.015	JALISCO,TAMAZULA,DE,GORDIANO
BAJA,CALIFORNIA,TIJUANA	0.015	MICHOACAN,CHARAPAN
BAJA,CALIFORNIA,TIJUANA	0.015	MICHOACAN,NUMARAN
CHIHUAHUA,CHIHUAHUA	0.011	MICHOACAN,URUAPAN
CHIHUAHUA,CHIHUAHUA	0.017	OAXACA,SAN,PEDRO,MIXTEPEC,-DTO.,22,-
GUERRERO,ACAPULCO,DE,JUAREZ	0.011	SONORA,NOGALES
GUERRERO,ACAPULCO,DE,JUAREZ	0.017	NUEVO,LEON,GUADALUPE
GUERRERO,ACAPULCO,DE,JUAREZ	0.011	GUERRERO,SAN,MIGUEL,TOTOLAPAN
GUERRERO,ACAPULCO,DE,JUAREZ	0.028	MICHOACAN,HUETAMO
GUERRERO,ACAPULCO,DE,JUAREZ	0.039	MICHOACAN,AQUILA
GUERRERO,ACAPULCO,DE,JUAREZ	0.011	MICHOACAN,COALCOMAN,DE,VAZQUEZ,PALLARES
GUERRERO,ACAPULCO,DE,JUAREZ	0.017	SONORA,ALTAR
DURANGO,GOMEZ,PALACIO	0.038	NUEVO,LEON,MONTERREY
DURANGO,GOMEZ,PALACIO	0.023	TAMAULIPAS,REYNOSA
DURANGO,GOMEZ,PALACIO	0.023	MEXICO,ECATEPEC,DE,MORELOS
DURANGO,GOMEZ,PALACIO	0.045	MICHOACAN,URUAPAN
DURANGO,GOMEZ,PALACIO	0.015	MEXICO,NEZAHUALCOYOTL
DURANGO,GOMEZ,PALACIO	0.030	TAMAULIPAS,NUEVO,LAREDO
DURANGO,GOMEZ,PALACIO	0.015	JALISCO,GUADALAJARA
DURANGO,GOMEZ,PALACIO	0.015	GUERRERO,COYUCA,DE,CATALAN
DURANGO,GOMEZ,PALACIO	0.015	CHIHUAHUA,CUAUHTEMOC
DURANGO,GOMEZ,PALACIO	0.015	DISTRITO,FEDERAL,GUSTAVO,A.,MADERO
DURANGO,GOMEZ,PALACIO	0.023	CHIHUAHUA,MADERA
DURANGO,GOMEZ,PALACIO	0.023	DISTRITO,FEDERAL,CUAUHTEMOC
DURANGO,GOMEZ,PALACIO	0.015	SONORA,CANANEA
DURANGO,GOMEZ,PALACIO	0.015	NUEVO,LEON,SANTA,CATARINA
DURANGO,GOMEZ,PALACIO	0.015	SONORA,AGUA,PRIETA
DURANGO,GOMEZ,PALACIO	0.023	GUANAJUATO,PENJAMO
DURANGO,GOMEZ,PALACIO	0.068	OAXACA,SAN,PEDRO,MIXTEPEC,-DTO.,22,-
DURANGO,GOMEZ,PALACIO	0.015	CHIHUAHUA,GRAN,MORELOS
DURANGO,GOMEZ,PALACIO	0.015	NUEVO,LEON,GENERAL,TERAN
DURANGO,GOMEZ,PALACIO	0.015	OAXACA,SANTIAGO,JUXTLAHUACA
DURANGO,GOMEZ,PALACIO	0.023	MICHOACAN,SANTA,ANA,MAYA
DURANGO,GOMEZ,PALACIO	0.015	HIDALGO,PROGRESO,DE,OBREGON
SONORA,NOGALES	0.011	NUEVO,LEON,GUADALUPE
SONORA,NOGALES	0.019	MICHOACAN,HUETAMO
SONORA,NOGALES	0.026	MICHOACAN,AQUILA
SONORA,NOGALES	0.011	SONORA,ALTAR
SINALOA,NAVOLATO	0.011	MICHOACAN,URUAPAN
SINALOA,NAVOLATO	0.017	OAXACA,SAN,PEDRO,MIXTEPEC,-DTO.,22,-
NUEVO,LEON,MONTERREY	0.028	TAMAULIPAS,REYNOSA
NUEVO,LEON,MONTERREY	0.028	MEXICO,ECATEPEC,DE,MORELOS
NUEVO,LEON,MONTERREY	0.056	MICHOACAN,URUAPAN
NUEVO,LEON,MONTERREY	0.019	MEXICO,NEZAHUALCOYOTL
NUEVO,LEON,MONTERREY	0.038	TAMAULIPAS,NUEVO,LAREDO
NUEVO,LEON,MONTERREY	0.019	JALISCO,GUADALAJARA
NUEVO,LEON,MONTERREY	0.019	GUERRERO,COYUCA,DE,CATALAN
NUEVO,LEON,MONTERREY	0.019	CHIHUAHUA,CUAUHTEMOC
NUEVO,LEON,MONTERREY	0.019	DISTRITO,FEDERAL,GUSTAVO,A.,MADERO
NUEVO,LEON,MONTERREY	0.028	CHIHUAHUA,MADERA
NUEVO,LEON,MONTERREY	0.028	DISTRITO,FEDERAL,CUAUHTEMOC
NUEVO,LEON,MONTERREY	0.019	SONORA,CANANEA
NUEVO,LEON,MONTERREY	0.019	NUEVO,LEON,SANTA,CATARINA
NUEVO,LEON,MONTERREY	0.019	SONORA,AGUA,PRIETA
NUEVO,LEON,MONTERREY	0.028	GUANAJUATO,PENJAMO
NUEVO,LEON,MONTERREY	0.085	OAXACA,SAN,PEDRO,MIXTEPEC,-DTO.,22,-
NUEVO,LEON,MONTERREY	0.019	CHIHUAHUA,GRAN,MORELOS
NUEVO,LEON,MONTERREY	0.019	NUEVO,LEON,GENERAL,TERAN
NUEVO,LEON,MONTERREY	0.019	OAXACA,SANTIAGO,JUXTLAHUACA
NUEVO,LEON,MONTERREY	0.028	MICHOACAN,SANTA,ANA,MAYA
NUEVO,LEON,MONTERREY	0.019	HIDALGO,PROGRESO,DE,OBREGON
TAMAULIPAS,REYNOSA	0.017	MEXICO,ECATEPEC,DE,MORELOS
TAMAULIPAS,REYNOSA	0.034	MICHOACAN,URUAPAN
TAMAULIPAS,REYNOSA	0.011	MEXICO,NEZAHUALCOYOTL
TAMAULIPAS,REYNOSA	0.023	TAMAULIPAS,NUEVO,LAREDO
TAMAULIPAS,REYNOSA	0.011	JALISCO,GUADALAJARA
TAMAULIPAS,REYNOSA	0.011	GUERRERO,COYUCA,DE,CATALAN
TAMAULIPAS,REYNOSA	0.011	CHIHUAHUA,CUAUHTEMOC
TAMAULIPAS,REYNOSA	0.011	DISTRITO,FEDERAL,GUSTAVO,A.,MADERO
TAMAULIPAS,REYNOSA	0.017	CHIHUAHUA,MADERA
TAMAULIPAS,REYNOSA	0.017	DISTRITO,FEDERAL,CUAUHTEMOC
TAMAULIPAS,REYNOSA	0.011	SONORA,CANANEA
TAMAULIPAS,REYNOSA	0.011	NUEVO,LEON,SANTA,CATARINA
TAMAULIPAS,REYNOSA	0.011	SONORA,AGUA,PRIETA
TAMAULIPAS,REYNOSA	0.017	GUANAJUATO,PENJAMO
TAMAULIPAS,REYNOSA	0.051	OAXACA,SAN,PEDRO,MIXTEPEC,-DTO.,22,-
TAMAULIPAS,REYNOSA	0.011	CHIHUAHUA,GRAN,MORELOS
TAMAULIPAS,REYNOSA	0.011	NUEVO,LEON,GENERAL,TERAN
TAMAULIPAS,REYNOSA	0.011	OAXACA,SANTIAGO,JUXTLAHUACA
TAMAULIPAS,REYNOSA	0.017	MICHOACAN,SANTA,ANA,MAYA
TAMAULIPAS,REYNOSA	0.011	HIDALGO,PROGRESO,DE,OBREGON
MEXICO,ECATEPEC,DE,MORELOS	0.034	MICHOACAN,URUAPAN
MEXICO,ECATEPEC,DE,MORELOS	0.011	MEXICO,NEZAHUALCOYOTL
MEXICO,ECATEPEC,DE,MORELOS	0.023	TAMAULIPAS,NUEVO,LAREDO
MEXICO,ECATEPEC,DE,MORELOS	0.011	JALISCO,GUADALAJARA
MEXICO,ECATEPEC,DE,MORELOS	0.011	GUERRERO,COYUCA,DE,CATALAN
MEXICO,ECATEPEC,DE,MORELOS	0.011	CHIHUAHUA,CUAUHTEMOC
MEXICO,ECATEPEC,DE,MORELOS	0.011	DISTRITO,FEDERAL,GUSTAVO,A.,MADERO
MEXICO,ECATEPEC,DE,MORELOS	0.017	CHIHUAHUA,MADERA
MEXICO,ECATEPEC,DE,MORELOS	0.017	DISTRITO,FEDERAL,CUAUHTEMOC
MEXICO,ECATEPEC,DE,MORELOS	0.011	SONORA,CANANEA
MEXICO,ECATEPEC,DE,MORELOS	0.011	NUEVO,LEON,SANTA,CATARINA
MEXICO,ECATEPEC,DE,MORELOS	0.011	SONORA,AGUA,PRIETA
MEXICO,ECATEPEC,DE,MORELOS	0.017	GUANAJUATO,PENJAMO
MEXICO,ECATEPEC,DE,MORELOS	0.051	OAXACA,SAN,PEDRO,MIXTEPEC,-DTO.,22,-
MEXICO,ECATEPEC,DE,MORELOS	0.011	CHIHUAHUA,GRAN,MORELOS
MEXICO,ECATEPEC,DE,MORELOS	0.011	NUEVO,LEON,GENERAL,TERAN
MEXICO,ECATEPEC,DE,MORELOS	0.011	OAXACA,SANTIAGO,JUXTLAHUACA
MEXICO,ECATEPEC,DE,MORELOS	0.017	MICHOACAN,SANTA,ANA,MAYA
MEXICO,ECATEPEC,DE,MORELOS	0.011	HIDALGO,PROGRESO,DE,OBREGON
MICHOACAN,URUAPAN	0.023	MEXICO,NEZAHUALCOYOTL
MICHOACAN,URUAPAN	0.011	JALISCO,ZAPOPAN
MICHOACAN,URUAPAN	0.045	TAMAULIPAS,NUEVO,LAREDO
MICHOACAN,URUAPAN	0.011	MICHOACAN,APATZINGAN
MICHOACAN,URUAPAN	0.023	JALISCO,GUADALAJARA
MICHOACAN,URUAPAN	0.011	TAMAULIPAS,MATAMOROS
MICHOACAN,URUAPAN	0.011	MICHOACAN,LAZARO,CARDENAS
MICHOACAN,URUAPAN	0.023	GUERRERO,COYUCA,DE,CATALAN
MICHOACAN,URUAPAN	0.011	GUERRERO,TECPAN,DE,GALEANA
MICHOACAN,URUAPAN	0.011	SONORA,HERMOSILLO
MICHOACAN,URUAPAN	0.023	CHIHUAHUA,CUAUHTEMOC
MICHOACAN,URUAPAN	0.023	DISTRITO,FEDERAL,GUSTAVO,A.,MADERO
MICHOACAN,URUAPAN	0.011	MEXICO,TULTITLAN
MICHOACAN,URUAPAN	0.034	CHIHUAHUA,MADERA
MICHOACAN,URUAPAN	0.011	DISTRITO,FEDERAL,VENUSTIANO,CARRANZA
MICHOACAN,URUAPAN	0.034	DISTRITO,FEDERAL,CUAUHTEMOC
MICHOACAN,URUAPAN	0.011	SINALOA,ELOTA
MICHOACAN,URUAPAN	0.023	SONORA,CANANEA
MICHOACAN,URUAPAN	0.011	DURANGO,TAMAZULA
MICHOACAN,URUAPAN	0.023	NUEVO,LEON,SANTA,CATARINA
MICHOACAN,URUAPAN	0.011	MEXICO,OCOYOACAC
MICHOACAN,URUAPAN	0.011	NUEVO,LEON,SAN,PEDRO,GARZA,GARCIA
MICHOACAN,URUAPAN	0.023	SONORA,AGUA,PRIETA
MICHOACAN,URUAPAN	0.011	NUEVO,LEON,CADEREYTA,JIMENEZ
MICHOACAN,URUAPAN	0.011	DISTRITO,FEDERAL,COYOACAN
MICHOACAN,URUAPAN	0.034	GUANAJUATO,PENJAMO
MICHOACAN,URUAPAN	0.011	DISTRITO,FEDERAL,IZTACALCO
MICHOACAN,URUAPAN	0.011	MORELOS,YAUTEPEC
MICHOACAN,URUAPAN	0.011	DISTRITO,FEDERAL,TLAHUAC
MICHOACAN,URUAPAN	0.011	DISTRITO,FEDERAL,AZCAPOTZALCO
MICHOACAN,URUAPAN	0.011	GUANAJUATO,ACAMBARO
MICHOACAN,URUAPAN	0.011	CHIAPAS,PALENQUE
MICHOACAN,URUAPAN	0.011	GUANAJUATO,CUERAMARO
MICHOACAN,URUAPAN	0.101	OAXACA,SAN,PEDRO,MIXTEPEC,-DTO.,22,-
MICHOACAN,URUAPAN	0.023	CHIHUAHUA,GRAN,MORELOS
MICHOACAN,URUAPAN	0.011	MICHOACAN,PARACUARO
MICHOACAN,URUAPAN	0.011	PUEBLA,PUEBLA
MICHOACAN,URUAPAN	0.011	GUANAJUATO,URIANGATO
MICHOACAN,URUAPAN	0.011	MICHOACAN,ARIO
MICHOACAN,URUAPAN	0.023	NUEVO,LEON,GENERAL,TERAN
MICHOACAN,URUAPAN	0.011	OAXACA,SAN,AGUSTIN,LOXICHA
MICHOACAN,URUAPAN	0.023	OAXACA,SANTIAGO,JUXTLAHUACA
MICHOACAN,URUAPAN	0.011	PUEBLA,SAN,ANDRES,CHOLULA
MICHOACAN,URUAPAN	0.034	MICHOACAN,SANTA,ANA,MAYA
MICHOACAN,URUAPAN	0.011	MICHOACAN,JUAREZ
MICHOACAN,URUAPAN	0.011	MEXICO,ATENCO
MICHOACAN,URUAPAN	0.011	MEXICO,IXTLAHUACA
MICHOACAN,URUAPAN	0.011	MICHOACAN,TANGAMANDAPIO
MICHOACAN,URUAPAN	0.011	OAXACA,SANTO,DOMINGO,DE,MORELOS
MICHOACAN,URUAPAN	0.023	HIDALGO,PROGRESO,DE,OBREGON
MICHOACAN,URUAPAN	0.011	JALISCO,TAMAZULA,DE,GORDIANO
MICHOACAN,URUAPAN	0.011	MICHOACAN,CHARAPAN
MICHOACAN,URUAPAN	0.011	MICHOACAN,NUMARAN
MEXICO,NEZAHUALCOYOTL	0.015	TAMAULIPAS,NUEVO,LAREDO
MEXICO,NEZAHUALCOYOTL	0.011	CHIHUAHUA,MADERA
MEXICO,NEZAHUALCOYOTL	0.011	DISTRITO,FEDERAL,CUAUHTEMOC
MEXICO,NEZAHUALCOYOTL	0.011	GUANAJUATO,PENJAMO
MEXICO,NEZAHUALCOYOTL	0.034	OAXACA,SAN,PEDRO,MIXTEPEC,-DTO.,22,-
MEXICO,NEZAHUALCOYOTL	0.011	MICHOACAN,SANTA,ANA,MAYA
JALISCO,ZAPOPAN	0.017	OAXACA,SAN,PEDRO,MIXTEPEC,-DTO.,22,-
TAMAULIPAS,NUEVO,LAREDO	0.015	JALISCO,GUADALAJARA
TAMAULIPAS,NUEVO,LAREDO	0.015	GUERRERO,COYUCA,DE,CATALAN
TAMAULIPAS,NUEVO,LAREDO	0.015	CHIHUAHUA,CUAUHTEMOC
TAMAULIPAS,NUEVO,LAREDO	0.015	DISTRITO,FEDERAL,GUSTAVO,A.,MADERO
TAMAULIPAS,NUEVO,LAREDO	0.023	CHIHUAHUA,MADERA
TAMAULIPAS,NUEVO,LAREDO	0.023	DISTRITO,FEDERAL,CUAUHTEMOC
TAMAULIPAS,NUEVO,LAREDO	0.015	SONORA,CANANEA
TAMAULIPAS,NUEVO,LAREDO	0.015	NUEVO,LEON,SANTA,CATARINA
TAMAULIPAS,NUEVO,LAREDO	0.015	SONORA,AGUA,PRIETA
TAMAULIPAS,NUEVO,LAREDO	0.023	GUANAJUATO,PENJAMO
TAMAULIPAS,NUEVO,LAREDO	0.068	OAXACA,SAN,PEDRO,MIXTEPEC,-DTO.,22,-
TAMAULIPAS,NUEVO,LAREDO	0.015	CHIHUAHUA,GRAN,MORELOS
TAMAULIPAS,NUEVO,LAREDO	0.015	NUEVO,LEON,GENERAL,TERAN
TAMAULIPAS,NUEVO,LAREDO	0.015	OAXACA,SANTIAGO,JUXTLAHUACA
TAMAULIPAS,NUEVO,LAREDO	0.023	MICHOACAN,SANTA,ANA,MAYA
TAMAULIPAS,NUEVO,LAREDO	0.015	HIDALGO,PROGRESO,DE,OBREGON
MICHOACAN,APATZINGAN	0.017	OAXACA,SAN,PEDRO,MIXTEPEC,-DTO.,22,-
JALISCO,GUADALAJARA	0.011	CHIHUAHUA,MADERA
JALISCO,GUADALAJARA	0.011	DISTRITO,FEDERAL,CUAUHTEMOC
JALISCO,GUADALAJARA	0.011	GUANAJUATO,PENJAMO
JALISCO,GUADALAJARA	0.034	OAXACA,SAN,PEDRO,MIXTEPEC,-DTO.,22,-
JALISCO,GUADALAJARA	0.011	MICHOACAN,SANTA,ANA,MAYA
DISTRITO,FEDERAL,IZTAPALAPA	0.013	MICHOACAN,AQUILA
TAMAULIPAS,MATAMOROS	0.017	OAXACA,SAN,PEDRO,MIXTEPEC,-DTO.,22,-
MICHOACAN,LAZARO,CARDENAS	0.017	OAXACA,SAN,PEDRO,MIXTEPEC,-DTO.,22,-
GUERRERO,COYUCA,DE,CATALAN	0.011	CHIHUAHUA,MADERA
GUERRERO,COYUCA,DE,CATALAN	0.011	DISTRITO,FEDERAL,CUAUHTEMOC
GUERRERO,COYUCA,DE,CATALAN	0.011	GUANAJUATO,PENJAMO
GUERRERO,COYUCA,DE,CATALAN	0.034	OAXACA,SAN,PEDRO,MIXTEPEC,-DTO.,22,-
GUERRERO,COYUCA,DE,CATALAN	0.011	MICHOACAN,SANTA,ANA,MAYA
GUERRERO,TECPAN,DE,GALEANA	0.017	OAXACA,SAN,PEDRO,MIXTEPEC,-DTO.,22,-
SONORA,HERMOSILLO	0.017	OAXACA,SAN,PEDRO,MIXTEPEC,-DTO.,22,-
CHIHUAHUA,CUAUHTEMOC	0.011	CHIHUAHUA,MADERA
CHIHUAHUA,CUAUHTEMOC	0.011	DISTRITO,FEDERAL,CUAUHTEMOC
CHIHUAHUA,CUAUHTEMOC	0.011	GUANAJUATO,PENJAMO
CHIHUAHUA,CUAUHTEMOC	0.034	OAXACA,SAN,PEDRO,MIXTEPEC,-DTO.,22,-
CHIHUAHUA,CUAUHTEMOC	0.011	MICHOACAN,SANTA,ANA,MAYA
DISTRITO,FEDERAL,GUSTAVO,A.,MADERO	0.011	CHIHUAHUA,MADERA
DISTRITO,FEDERAL,GUSTAVO,A.,MADERO	0.011	DISTRITO,FEDERAL,CUAUHTEMOC
DISTRITO,FEDERAL,GUSTAVO,A.,MADERO	0.011	GUANAJUATO,PENJAMO
DISTRITO,FEDERAL,GUSTAVO,A.,MADERO	0.034	OAXACA,SAN,PEDRO,MIXTEPEC,-DTO.,22,-
DISTRITO,FEDERAL,GUSTAVO,A.,MADERO	0.011	MICHOACAN,SANTA,ANA,MAYA
NUEVO,LEON,GUADALUPE	0.011	GUERRERO,SAN,MIGUEL,TOTOLAPAN
NUEVO,LEON,GUADALUPE	0.028	MICHOACAN,HUETAMO
NUEVO,LEON,GUADALUPE	0.039	MICHOACAN,AQUILA
NUEVO,LEON,GUADALUPE	0.011	MICHOACAN,COALCOMAN,DE,VAZQUEZ,PALLARES
NUEVO,LEON,GUADALUPE	0.017	SONORA,ALTAR
JALISCO,TLAJOMULCO,DE,ZUÑIGA	0.013	MICHOACAN,AQUILA
GUERRERO,SAN,MIGUEL,TOTOLAPAN	0.019	MICHOACAN,HUETAMO
GUERRERO,SAN,MIGUEL,TOTOLAPAN	0.026	MICHOACAN,AQUILA
GUERRERO,SAN,MIGUEL,TOTOLAPAN	0.011	SONORA,ALTAR
MEXICO,TULTITLAN	0.017	OAXACA,SAN,PEDRO,MIXTEPEC,-DTO.,22,-
CHIHUAHUA,MADERA	0.017	DISTRITO,FEDERAL,CUAUHTEMOC
CHIHUAHUA,MADERA	0.011	SONORA,CANANEA
CHIHUAHUA,MADERA	0.011	NUEVO,LEON,SANTA,CATARINA
CHIHUAHUA,MADERA	0.011	SONORA,AGUA,PRIETA
CHIHUAHUA,MADERA	0.017	GUANAJUATO,PENJAMO
CHIHUAHUA,MADERA	0.051	OAXACA,SAN,PEDRO,MIXTEPEC,-DTO.,22,-
CHIHUAHUA,MADERA	0.011	CHIHUAHUA,GRAN,MORELOS
CHIHUAHUA,MADERA	0.011	NUEVO,LEON,GENERAL,TERAN
CHIHUAHUA,MADERA	0.011	OAXACA,SANTIAGO,JUXTLAHUACA
CHIHUAHUA,MADERA	0.017	MICHOACAN,SANTA,ANA,MAYA
CHIHUAHUA,MADERA	0.011	HIDALGO,PROGRESO,DE,OBREGON
VERACRUZ,VERACRUZ	0.013	MICHOACAN,AQUILA
DISTRITO,FEDERAL,VENUSTIANO,CARRANZA	0.017	OAXACA,SAN,PEDRO,MIXTEPEC,-DTO.,22,-
DISTRITO,FEDERAL,CUAUHTEMOC	0.011	SONORA,CANANEA
DISTRITO,FEDERAL,CUAUHTEMOC	0.011	NUEVO,LEON,SANTA,CATARINA
DISTRITO,FEDERAL,CUAUHTEMOC	0.011	SONORA,AGUA,PRIETA
DISTRITO,FEDERAL,CUAUHTEMOC	0.017	GUANAJUATO,PENJAMO
DISTRITO,FEDERAL,CUAUHTEMOC	0.051	OAXACA,SAN,PEDRO,MIXTEPEC,-DTO.,22,-
DISTRITO,FEDERAL,CUAUHTEMOC	0.011	CHIHUAHUA,GRAN,MORELOS
DISTRITO,FEDERAL,CUAUHTEMOC	0.011	NUEVO,LEON,GENERAL,TERAN
DISTRITO,FEDERAL,CUAUHTEMOC	0.011	OAXACA,SANTIAGO,JUXTLAHUACA
DISTRITO,FEDERAL,CUAUHTEMOC	0.017	MICHOACAN,SANTA,ANA,MAYA
DISTRITO,FEDERAL,CUAUHTEMOC	0.011	HIDALGO,PROGRESO,DE,OBREGON
GUERRERO,AJUCHITLAN,DEL,PROGRESO	0.013	MICHOACAN,AQUILA
SINALOA,ELOTA	0.017	OAXACA,SAN,PEDRO,MIXTEPEC,-DTO.,22,-
MICHOACAN,HUETAMO	0.066	MICHOACAN,AQUILA
MICHOACAN,HUETAMO	0.019	MICHOACAN,COALCOMAN,DE,VAZQUEZ,PALLARES
MICHOACAN,HUETAMO	0.028	SONORA,ALTAR
SONORA,CANANEA	0.011	GUANAJUATO,PENJAMO
SONORA,CANANEA	0.034	OAXACA,SAN,PEDRO,MIXTEPEC,-DTO.,22,-
SONORA,CANANEA	0.011	MICHOACAN,SANTA,ANA,MAYA
DURANGO,TAMAZULA	0.017	OAXACA,SAN,PEDRO,MIXTEPEC,-DTO.,22,-
NUEVO,LEON,SANTA,CATARINA	0.011	GUANAJUATO,PENJAMO
NUEVO,LEON,SANTA,CATARINA	0.034	OAXACA,SAN,PEDRO,MIXTEPEC,-DTO.,22,-
NUEVO,LEON,SANTA,CATARINA	0.011	MICHOACAN,SANTA,ANA,MAYA
MEXICO,OCOYOACAC	0.017	OAXACA,SAN,PEDRO,MIXTEPEC,-DTO.,22,-
TABASCO,HUIMANGUILLO	0.013	MICHOACAN,AQUILA
NUEVO,LEON,SAN,PEDRO,GARZA,GARCIA	0.017	OAXACA,SAN,PEDRO,MIXTEPEC,-DTO.,22,-
SONORA,AGUA,PRIETA	0.011	GUANAJUATO,PENJAMO
SONORA,AGUA,PRIETA	0.034	OAXACA,SAN,PEDRO,MIXTEPEC,-DTO.,22,-
SONORA,AGUA,PRIETA	0.011	MICHOACAN,SANTA,ANA,MAYA
NUEVO,LEON,CADEREYTA,JIMENEZ	0.017	OAXACA,SAN,PEDRO,MIXTEPEC,-DTO.,22,-
GUERRERO,COAHUAYUTLA,DE,JOSE,MARIA,IZAZAGA	0.013	MICHOACAN,AQUILA
MICHOACAN,AQUILA	0.026	MICHOACAN,COALCOMAN,DE,VAZQUEZ,PALLARES
MICHOACAN,AQUILA	0.039	SONORA,ALTAR
MICHOACAN,AQUILA	0.013	YUCATAN,MERIDA
MICHOACAN,AQUILA	0.013	MICHOACAN,LA,PIEDAD
MICHOACAN,AQUILA	0.013	MICHOACAN,ARTEAGA
MICHOACAN,AQUILA	0.013	MICHOACAN,JACONA
MICHOACAN,AQUILA	0.013	GUERRERO,AHUACUOTZINGO
MICHOACAN,AQUILA	0.013	NUEVO,LEON,LINARES
DISTRITO,FEDERAL,COYOACAN	0.017	OAXACA,SAN,PEDRO,MIXTEPEC,-DTO.,22,-
GUANAJUATO,PENJAMO	0.051	OAXACA,SAN,PEDRO,MIXTEPEC,-DTO.,22,-
GUANAJUATO,PENJAMO	0.011	CHIHUAHUA,GRAN,MORELOS
GUANAJUATO,PENJAMO	0.011	NUEVO,LEON,GENERAL,TERAN
GUANAJUATO,PENJAMO	0.011	OAXACA,SANTIAGO,JUXTLAHUACA
GUANAJUATO,PENJAMO	0.017	MICHOACAN,SANTA,ANA,MAYA
GUANAJUATO,PENJAMO	0.011	HIDALGO,PROGRESO,DE,OBREGON
MICHOACAN,COALCOMAN,DE,VAZQUEZ,PALLARES	0.011	SONORA,ALTAR
DISTRITO,FEDERAL,IZTACALCO	0.017	OAXACA,SAN,PEDRO,MIXTEPEC,-DTO.,22,-
MORELOS,YAUTEPEC	0.017	OAXACA,SAN,PEDRO,MIXTEPEC,-DTO.,22,-
DISTRITO,FEDERAL,TLAHUAC	0.017	OAXACA,SAN,PEDRO,MIXTEPEC,-DTO.,22,-
DISTRITO,FEDERAL,AZCAPOTZALCO	0.017	OAXACA,SAN,PEDRO,MIXTEPEC,-DTO.,22,-
GUANAJUATO,ACAMBARO	0.017	OAXACA,SAN,PEDRO,MIXTEPEC,-DTO.,22,-
CHIAPAS,PALENQUE	0.017	OAXACA,SAN,PEDRO,MIXTEPEC,-DTO.,22,-
GUANAJUATO,CUERAMARO	0.017	OAXACA,SAN,PEDRO,MIXTEPEC,-DTO.,22,-
OAXACA,SAN,PEDRO,MIXTEPEC,-DTO.,22,-	0.034	CHIHUAHUA,GRAN,MORELOS
OAXACA,SAN,PEDRO,MIXTEPEC,-DTO.,22,-	0.017	MICHOACAN,PARACUARO
OAXACA,SAN,PEDRO,MIXTEPEC,-DTO.,22,-	0.017	PUEBLA,PUEBLA
OAXACA,SAN,PEDRO,MIXTEPEC,-DTO.,22,-	0.017	GUANAJUATO,URIANGATO
OAXACA,SAN,PEDRO,MIXTEPEC,-DTO.,22,-	0.017	MICHOACAN,ARIO
OAXACA,SAN,PEDRO,MIXTEPEC,-DTO.,22,-	0.034	NUEVO,LEON,GENERAL,TERAN
OAXACA,SAN,PEDRO,MIXTEPEC,-DTO.,22,-	0.017	OAXACA,SAN,AGUSTIN,LOXICHA
OAXACA,SAN,PEDRO,MIXTEPEC,-DTO.,22,-	0.034	OAXACA,SANTIAGO,JUXTLAHUACA
OAXACA,SAN,PEDRO,MIXTEPEC,-DTO.,22,-	0.017	PUEBLA,SAN,ANDRES,CHOLULA
OAXACA,SAN,PEDRO,MIXTEPEC,-DTO.,22,-	0.051	MICHOACAN,SANTA,ANA,MAYA
OAXACA,SAN,PEDRO,MIXTEPEC,-DTO.,22,-	0.017	MICHOACAN,JUAREZ
OAXACA,SAN,PEDRO,MIXTEPEC,-DTO.,22,-	0.017	MEXICO,ATENCO
OAXACA,SAN,PEDRO,MIXTEPEC,-DTO.,22,-	0.017	MEXICO,IXTLAHUACA
OAXACA,SAN,PEDRO,MIXTEPEC,-DTO.,22,-	0.017	MICHOACAN,TANGAMANDAPIO
OAXACA,SAN,PEDRO,MIXTEPEC,-DTO.,22,-	0.017	OAXACA,SANTO,DOMINGO,DE,MORELOS
OAXACA,SAN,PEDRO,MIXTEPEC,-DTO.,22,-	0.034	HIDALGO,PROGRESO,DE,OBREGON
OAXACA,SAN,PEDRO,MIXTEPEC,-DTO.,22,-	0.017	JALISCO,TAMAZULA,DE,GORDIANO
OAXACA,SAN,PEDRO,MIXTEPEC,-DTO.,22,-	0.017	MICHOACAN,CHARAPAN
OAXACA,SAN,PEDRO,MIXTEPEC,-DTO.,22,-	0.017	MICHOACAN,NUMARAN
CHIHUAHUA,GRAN,MORELOS	0.011	MICHOACAN,SANTA,ANA,MAYA
NUEVO,LEON,GENERAL,TERAN	0.011	MICHOACAN,SANTA,ANA,MAYA
OAXACA,SANTIAGO,JUXTLAHUACA	0.011	MICHOACAN,SANTA,ANA,MAYA
MICHOACAN,SANTA,ANA,MAYA	0.011	HIDALGO,PROGRESO,DE,OBREGON
