# Supplementary material for: Analysis of México’s Narco-War Network (2007–2011)
Source: PLoS One. 2015 May 18;10(5):e0126503. doi: 10.1371/journal.pone.0126503 (PMC4436224; doi:10.1371/journal.pone.0126503)
Supplement: S1 Compressed file — Each file contains all the correlations above certain threshold (indicated in the name of the file), during a particular month (also indicated in the name of the file). The file names have the value of θ followed by the number of the i th month, starting from January of 2007 until Sept. 2011. (ZIP) [file pone.0126503.s004.zip › Correlations_by_month/0.010__10.sif]

CHIHUAHUA,JUAREZ	0.012	SINALOA,NAVOLATO
CHIHUAHUA,JUAREZ	0.012	MICHOACAN,MORELIA
CHIHUAHUA,JUAREZ	0.012	GUERRERO,CHILPANCINGO,DE,LOS,BRAVO
CHIHUAHUA,JUAREZ	0.025	SINALOA,MOCORITO
CHIHUAHUA,JUAREZ	0.019	TAMAULIPAS,JAUMAVE
SINALOA,CULIACAN	0.022	BAJA,CALIFORNIA,TIJUANA
SINALOA,CULIACAN	0.022	GUERRERO,ACAPULCO,DE,JUAREZ
SINALOA,CULIACAN	0.022	COAHUILA,TORREON
SINALOA,CULIACAN	0.022	SINALOA,MAZATLAN
SINALOA,CULIACAN	0.011	SONORA,NOGALES
SINALOA,CULIACAN	0.011	NUEVO,LEON,MONTERREY
SINALOA,CULIACAN	0.044	TAMAULIPAS,REYNOSA
SINALOA,CULIACAN	0.011	DURANGO,LERDO
SINALOA,CULIACAN	0.011	MORELOS,CUERNAVACA
SINALOA,CULIACAN	0.011	SINALOA,SALVADOR,ALVARADO
SINALOA,CULIACAN	0.011	JALISCO,ZAPOPAN
SINALOA,CULIACAN	0.011	TAMAULIPAS,NUEVO,LAREDO
SINALOA,CULIACAN	0.011	JALISCO,GUADALAJARA
SINALOA,CULIACAN	0.011	GUERRERO,PUNGARABATO
SINALOA,CULIACAN	0.011	DURANGO,SANTIAGO,PAPASQUIARO
SINALOA,CULIACAN	0.022	DISTRITO,FEDERAL,IZTAPALAPA
SINALOA,CULIACAN	0.022	TAMAULIPAS,MATAMOROS
SINALOA,CULIACAN	0.022	BAJA,CALIFORNIA,MEXICALI
SINALOA,CULIACAN	0.011	MICHOACAN,LAZARO,CARDENAS
SINALOA,CULIACAN	0.011	CHIHUAHUA,CAMARGO
SINALOA,CULIACAN	0.033	SONORA,HERMOSILLO
SINALOA,CULIACAN	0.011	AGUASCALIENTES,AGUASCALIENTES
SINALOA,CULIACAN	0.033	CHIHUAHUA,CUAUHTEMOC
SINALOA,CULIACAN	0.011	GUERRERO,IGUALA,DE,LA,INDEPENDENCIA
SINALOA,CULIACAN	0.011	SINALOA,EL,FUERTE
SINALOA,CULIACAN	0.011	TAMAULIPAS,TAMPICO
SINALOA,CULIACAN	0.022	CHIHUAHUA,MADERA
SINALOA,CULIACAN	0.033	GUERRERO,ATOYAC,DE,ALVAREZ
SINALOA,CULIACAN	0.022	SONORA,CABORCA
SINALOA,CULIACAN	0.011	DISTRITO,FEDERAL,TLALPAN
SINALOA,CULIACAN	0.011	BAJA,CALIFORNIA,TECATE
SINALOA,CULIACAN	0.011	DURANGO,SAN,DIMAS
SINALOA,CULIACAN	0.022	NUEVO,LEON,SAN,NICOLAS,DE,LOS,GARZA
SINALOA,CULIACAN	0.044	SAN,LUIS,POTOSI,SAN,LUIS,POTOSI
SINALOA,CULIACAN	0.022	DISTRITO,FEDERAL,MIGUEL,HIDALGO
SINALOA,CULIACAN	0.022	HIDALGO,PACHUCA,DE,SOTO
SINALOA,CULIACAN	0.011	OAXACA,SAN,JUAN,BAUTISTA,TUXTEPEC
SINALOA,CULIACAN	0.011	DURANGO,TAMAZULA
SINALOA,CULIACAN	0.011	NUEVO,LEON,SAN,PEDRO,GARZA,GARCIA
SINALOA,CULIACAN	0.011	SONORA,AGUA,PRIETA
SINALOA,CULIACAN	0.033	DURANGO,CANATLAN
SINALOA,CULIACAN	0.011	MEXICO,CHALCO
SINALOA,CULIACAN	0.011	GUANAJUATO,SAN,FRANCISCO,DEL,RINCON
SINALOA,CULIACAN	0.011	MORELOS,JOJUTLA
SINALOA,CULIACAN	0.011	SONORA,ALAMOS
SINALOA,CULIACAN	0.011	DISTRITO,FEDERAL,IZTACALCO
SINALOA,CULIACAN	0.011	MEXICO,TEJUPILCO
SINALOA,CULIACAN	0.011	DISTRITO,FEDERAL,TLAHUAC
SINALOA,CULIACAN	0.011	NUEVO,LEON,GENERAL,ESCOBEDO
SINALOA,CULIACAN	0.022	CHIAPAS,COMITAN,DE,DOMINGUEZ
SINALOA,CULIACAN	0.011	GUANAJUATO,ACAMBARO
SINALOA,CULIACAN	0.011	CHIAPAS,FRONTERA,COMALAPA
SINALOA,CULIACAN	0.011	GUANAJUATO,SALVATIERRA
SINALOA,CULIACAN	0.011	JALISCO,IXTLAHUACAN,DE,LOS,MEMBRILLOS
SINALOA,CULIACAN	0.011	GUERRERO,CUTZAMALA,DE,PINZON
SINALOA,CULIACAN	0.011	QUINTANA,ROO,SOLIDARIDAD
SINALOA,CULIACAN	0.022	MICHOACAN,TACAMBARO
SINALOA,CULIACAN	0.011	MICHOACAN,ARTEAGA
SINALOA,CULIACAN	0.011	JALISCO,SAN,SEBASTIAN,DEL,OESTE
SINALOA,CULIACAN	0.011	MEXICO,ALMOLOYA,DE,JUAREZ
SINALOA,CULIACAN	0.011	MICHOACAN,ARIO
SINALOA,CULIACAN	0.011	MEXICO,CUAUTITLAN
SINALOA,CULIACAN	0.022	VERACRUZ,PAPANTLA
SINALOA,CULIACAN	0.011	VERACRUZ,PLAYA,VICENTE
SINALOA,CULIACAN	0.011	CHIAPAS,TONALA
SINALOA,CULIACAN	0.011	HIDALGO,TULANCINGO,DE,BRAVO
SINALOA,CULIACAN	0.011	MEXICO,DONATO,GUERRA
SINALOA,CULIACAN	0.022	PUEBLA,SAN,ANDRES,CHOLULA
SINALOA,CULIACAN	0.011	GUERRERO,COPALA
SINALOA,CULIACAN	0.011	JALISCO,ZAPOTLANEJO
SINALOA,CULIACAN	0.011	MICHOACAN,CONTEPEC
SINALOA,CULIACAN	0.022	MICHOACAN,TZITZIO
SINALOA,CULIACAN	0.011	HIDALGO,EPAZOYUCAN
SINALOA,CULIACAN	0.011	MORELOS,TLALNEPANTLA
SINALOA,CULIACAN	0.011	NAYARIT,COMPOSTELA
SINALOA,CULIACAN	0.011	GUERRERO,FLORENCIO,VILLARREAL
SINALOA,CULIACAN	0.011	MEXICO,TEZOYUCA
SINALOA,CULIACAN	0.011	CHIAPAS,OCOSINGO
SINALOA,CULIACAN	0.011	JALISCO,TEOCALTICHE
SINALOA,CULIACAN	0.022	MICHOACAN,JOSE,SIXTO,VERDUZCO
SINALOA,CULIACAN	0.011	OAXACA,COSOLAPA
SINALOA,CULIACAN	0.022	OAXACA,SANTA,MARIA,XADANI
SINALOA,CULIACAN	0.011	MEXICO,TIANGUISTENCO
SINALOA,CULIACAN	0.011	MICHOACAN,COPANDARO
BAJA,CALIFORNIA,TIJUANA	0.012	TAMAULIPAS,REYNOSA
BAJA,CALIFORNIA,TIJUANA	0.012	SAN,LUIS,POTOSI,SAN,LUIS,POTOSI
CHIHUAHUA,CHIHUAHUA	0.014	DURANGO,DURANGO
CHIHUAHUA,CHIHUAHUA	0.019	SINALOA,NAVOLATO
CHIHUAHUA,CHIHUAHUA	0.019	MICHOACAN,MORELIA
CHIHUAHUA,CHIHUAHUA	0.019	GUERRERO,CHILPANCINGO,DE,LOS,BRAVO
CHIHUAHUA,CHIHUAHUA	0.014	GUERRERO,COYUCA,DE,CATALAN
CHIHUAHUA,CHIHUAHUA	0.037	SINALOA,MOCORITO
CHIHUAHUA,CHIHUAHUA	0.014	MEXICO,NAUCALPAN,DE,JUAREZ
CHIHUAHUA,CHIHUAHUA	0.014	MEXICO,TLALNEPANTLA,DE,BAZ
CHIHUAHUA,CHIHUAHUA	0.014	GUERRERO,AJUCHITLAN,DEL,PROGRESO
CHIHUAHUA,CHIHUAHUA	0.014	SINALOA,CHOIX
CHIHUAHUA,CHIHUAHUA	0.014	MICHOACAN,AGUILILLA
CHIHUAHUA,CHIHUAHUA	0.014	GUERRERO,ZAPOTITLAN,TABLAS
CHIHUAHUA,CHIHUAHUA	0.014	DISTRITO,FEDERAL,ALVARO,OBREGON
CHIHUAHUA,CHIHUAHUA	0.014	OAXACA,SALINA,CRUZ
CHIHUAHUA,CHIHUAHUA	0.014	GUANAJUATO,VILLAGRAN
CHIHUAHUA,CHIHUAHUA	0.028	TAMAULIPAS,JAUMAVE
GUERRERO,ACAPULCO,DE,JUAREZ	0.012	TAMAULIPAS,REYNOSA
GUERRERO,ACAPULCO,DE,JUAREZ	0.012	SAN,LUIS,POTOSI,SAN,LUIS,POTOSI
COAHUILA,TORREON	0.012	TAMAULIPAS,REYNOSA
COAHUILA,TORREON	0.012	SAN,LUIS,POTOSI,SAN,LUIS,POTOSI
SINALOA,MAZATLAN	0.012	TAMAULIPAS,REYNOSA
SINALOA,MAZATLAN	0.012	SAN,LUIS,POTOSI,SAN,LUIS,POTOSI
DURANGO,DURANGO	0.019	SINALOA,NAVOLATO
DURANGO,DURANGO	0.019	MICHOACAN,MORELIA
DURANGO,DURANGO	0.019	GUERRERO,CHILPANCINGO,DE,LOS,BRAVO
DURANGO,DURANGO	0.014	GUERRERO,COYUCA,DE,CATALAN
DURANGO,DURANGO	0.037	SINALOA,MOCORITO
DURANGO,DURANGO	0.014	MEXICO,NAUCALPAN,DE,JUAREZ
DURANGO,DURANGO	0.014	MEXICO,TLALNEPANTLA,DE,BAZ
DURANGO,DURANGO	0.014	GUERRERO,AJUCHITLAN,DEL,PROGRESO
DURANGO,DURANGO	0.014	SINALOA,CHOIX
DURANGO,DURANGO	0.014	MICHOACAN,AGUILILLA
DURANGO,DURANGO	0.014	GUERRERO,ZAPOTITLAN,TABLAS
DURANGO,DURANGO	0.014	DISTRITO,FEDERAL,ALVARO,OBREGON
DURANGO,DURANGO	0.014	OAXACA,SALINA,CRUZ
DURANGO,DURANGO	0.014	GUANAJUATO,VILLAGRAN
DURANGO,DURANGO	0.028	TAMAULIPAS,JAUMAVE
SINALOA,NAVOLATO	0.025	MICHOACAN,MORELIA
SINALOA,NAVOLATO	0.012	MICHOACAN,URUAPAN
SINALOA,NAVOLATO	0.025	GUERRERO,CHILPANCINGO,DE,LOS,BRAVO
SINALOA,NAVOLATO	0.012	MICHOACAN,APATZINGAN
SINALOA,NAVOLATO	0.012	DURANGO,PUEBLO,NUEVO
SINALOA,NAVOLATO	0.019	GUERRERO,COYUCA,DE,CATALAN
SINALOA,NAVOLATO	0.050	SINALOA,MOCORITO
SINALOA,NAVOLATO	0.012	SINALOA,BADIRAGUATO
SINALOA,NAVOLATO	0.012	GUANAJUATO,CELAYA
SINALOA,NAVOLATO	0.019	MEXICO,NAUCALPAN,DE,JUAREZ
SINALOA,NAVOLATO	0.012	MEXICO,TULTITLAN
SINALOA,NAVOLATO	0.012	DISTRITO,FEDERAL,CUAUHTEMOC
SINALOA,NAVOLATO	0.019	MEXICO,TLALNEPANTLA,DE,BAZ
SINALOA,NAVOLATO	0.019	GUERRERO,AJUCHITLAN,DEL,PROGRESO
SINALOA,NAVOLATO	0.019	SINALOA,CHOIX
SINALOA,NAVOLATO	0.012	GUERRERO,OMETEPEC
SINALOA,NAVOLATO	0.012	OAXACA,OAXACA,DE,JUAREZ
SINALOA,NAVOLATO	0.019	MICHOACAN,AGUILILLA
SINALOA,NAVOLATO	0.012	DISTRITO,FEDERAL,XOCHIMILCO
SINALOA,NAVOLATO	0.019	GUERRERO,ZAPOTITLAN,TABLAS
SINALOA,NAVOLATO	0.012	MEXICO,TEXCOCO
SINALOA,NAVOLATO	0.019	DISTRITO,FEDERAL,ALVARO,OBREGON
SINALOA,NAVOLATO	0.012	DISTRITO,FEDERAL,BENITO,JUAREZ
SINALOA,NAVOLATO	0.019	OAXACA,SALINA,CRUZ
SINALOA,NAVOLATO	0.012	MICHOACAN,CHINICUILA
SINALOA,NAVOLATO	0.019	GUANAJUATO,VILLAGRAN
SINALOA,NAVOLATO	0.012	MORELOS,MIACATLAN
SINALOA,NAVOLATO	0.012	HIDALGO,TULA,DE,ALLENDE
SINALOA,NAVOLATO	0.012	OAXACA,MIAHUATLAN,DE,PORFIRIO,DIAZ
SINALOA,NAVOLATO	0.037	TAMAULIPAS,JAUMAVE
SINALOA,NAVOLATO	0.012	TABASCO,CENTLA
SINALOA,NAVOLATO	0.012	SONORA,QUIRIEGO
SINALOA,NAVOLATO	0.012	HIDALGO,SAN,BARTOLO,TUTOTEPEC
SINALOA,NAVOLATO	0.012	OAXACA,SAN,JUAN,JUQUILA,MIXES
MICHOACAN,MORELIA	0.012	MICHOACAN,URUAPAN
MICHOACAN,MORELIA	0.025	GUERRERO,CHILPANCINGO,DE,LOS,BRAVO
MICHOACAN,MORELIA	0.012	MICHOACAN,APATZINGAN
MICHOACAN,MORELIA	0.012	DURANGO,PUEBLO,NUEVO
MICHOACAN,MORELIA	0.019	GUERRERO,COYUCA,DE,CATALAN
MICHOACAN,MORELIA	0.050	SINALOA,MOCORITO
MICHOACAN,MORELIA	0.012	SINALOA,BADIRAGUATO
MICHOACAN,MORELIA	0.012	GUANAJUATO,CELAYA
MICHOACAN,MORELIA	0.019	MEXICO,NAUCALPAN,DE,JUAREZ
MICHOACAN,MORELIA	0.012	MEXICO,TULTITLAN
MICHOACAN,MORELIA	0.012	DISTRITO,FEDERAL,CUAUHTEMOC
MICHOACAN,MORELIA	0.019	MEXICO,TLALNEPANTLA,DE,BAZ
MICHOACAN,MORELIA	0.019	GUERRERO,AJUCHITLAN,DEL,PROGRESO
MICHOACAN,MORELIA	0.019	SINALOA,CHOIX
MICHOACAN,MORELIA	0.012	GUERRERO,OMETEPEC
MICHOACAN,MORELIA	0.012	OAXACA,OAXACA,DE,JUAREZ
MICHOACAN,MORELIA	0.019	MICHOACAN,AGUILILLA
MICHOACAN,MORELIA	0.012	DISTRITO,FEDERAL,XOCHIMILCO
MICHOACAN,MORELIA	0.019	GUERRERO,ZAPOTITLAN,TABLAS
MICHOACAN,MORELIA	0.012	MEXICO,TEXCOCO
MICHOACAN,MORELIA	0.019	DISTRITO,FEDERAL,ALVARO,OBREGON
MICHOACAN,MORELIA	0.012	DISTRITO,FEDERAL,BENITO,JUAREZ
MICHOACAN,MORELIA	0.019	OAXACA,SALINA,CRUZ
MICHOACAN,MORELIA	0.012	MICHOACAN,CHINICUILA
MICHOACAN,MORELIA	0.019	GUANAJUATO,VILLAGRAN
MICHOACAN,MORELIA	0.012	MORELOS,MIACATLAN
MICHOACAN,MORELIA	0.012	HIDALGO,TULA,DE,ALLENDE
MICHOACAN,MORELIA	0.012	OAXACA,MIAHUATLAN,DE,PORFIRIO,DIAZ
MICHOACAN,MORELIA	0.037	TAMAULIPAS,JAUMAVE
MICHOACAN,MORELIA	0.012	TABASCO,CENTLA
MICHOACAN,MORELIA	0.012	SONORA,QUIRIEGO
MICHOACAN,MORELIA	0.012	HIDALGO,SAN,BARTOLO,TUTOTEPEC
MICHOACAN,MORELIA	0.012	OAXACA,SAN,JUAN,JUQUILA,MIXES
TAMAULIPAS,REYNOSA	0.012	DISTRITO,FEDERAL,IZTAPALAPA
TAMAULIPAS,REYNOSA	0.012	TAMAULIPAS,MATAMOROS
TAMAULIPAS,REYNOSA	0.012	BAJA,CALIFORNIA,MEXICALI
TAMAULIPAS,REYNOSA	0.019	SONORA,HERMOSILLO
TAMAULIPAS,REYNOSA	0.019	CHIHUAHUA,CUAUHTEMOC
TAMAULIPAS,REYNOSA	0.012	CHIHUAHUA,MADERA
TAMAULIPAS,REYNOSA	0.019	GUERRERO,ATOYAC,DE,ALVAREZ
TAMAULIPAS,REYNOSA	0.012	SONORA,CABORCA
TAMAULIPAS,REYNOSA	0.012	NUEVO,LEON,SAN,NICOLAS,DE,LOS,GARZA
TAMAULIPAS,REYNOSA	0.025	SAN,LUIS,POTOSI,SAN,LUIS,POTOSI
TAMAULIPAS,REYNOSA	0.012	DISTRITO,FEDERAL,MIGUEL,HIDALGO
TAMAULIPAS,REYNOSA	0.012	HIDALGO,PACHUCA,DE,SOTO
TAMAULIPAS,REYNOSA	0.019	DURANGO,CANATLAN
TAMAULIPAS,REYNOSA	0.012	CHIAPAS,COMITAN,DE,DOMINGUEZ
TAMAULIPAS,REYNOSA	0.012	MICHOACAN,TACAMBARO
TAMAULIPAS,REYNOSA	0.012	VERACRUZ,PAPANTLA
TAMAULIPAS,REYNOSA	0.012	PUEBLA,SAN,ANDRES,CHOLULA
TAMAULIPAS,REYNOSA	0.012	MICHOACAN,TZITZIO
TAMAULIPAS,REYNOSA	0.012	MICHOACAN,JOSE,SIXTO,VERDUZCO
TAMAULIPAS,REYNOSA	0.012	OAXACA,SANTA,MARIA,XADANI
SINALOA,GUASAVE	0.012	SINALOA,MOCORITO
MICHOACAN,URUAPAN	0.012	GUERRERO,CHILPANCINGO,DE,LOS,BRAVO
MICHOACAN,URUAPAN	0.025	SINALOA,MOCORITO
MICHOACAN,URUAPAN	0.019	TAMAULIPAS,JAUMAVE
SINALOA,SINALOA	0.012	SINALOA,MOCORITO
GUERRERO,CHILPANCINGO,DE,LOS,BRAVO	0.012	MICHOACAN,APATZINGAN
GUERRERO,CHILPANCINGO,DE,LOS,BRAVO	0.012	DURANGO,PUEBLO,NUEVO
GUERRERO,CHILPANCINGO,DE,LOS,BRAVO	0.019	GUERRERO,COYUCA,DE,CATALAN
GUERRERO,CHILPANCINGO,DE,LOS,BRAVO	0.050	SINALOA,MOCORITO
GUERRERO,CHILPANCINGO,DE,LOS,BRAVO	0.012	SINALOA,BADIRAGUATO
GUERRERO,CHILPANCINGO,DE,LOS,BRAVO	0.012	GUANAJUATO,CELAYA
GUERRERO,CHILPANCINGO,DE,LOS,BRAVO	0.019	MEXICO,NAUCALPAN,DE,JUAREZ
GUERRERO,CHILPANCINGO,DE,LOS,BRAVO	0.012	MEXICO,TULTITLAN
GUERRERO,CHILPANCINGO,DE,LOS,BRAVO	0.012	DISTRITO,FEDERAL,CUAUHTEMOC
GUERRERO,CHILPANCINGO,DE,LOS,BRAVO	0.019	MEXICO,TLALNEPANTLA,DE,BAZ
GUERRERO,CHILPANCINGO,DE,LOS,BRAVO	0.019	GUERRERO,AJUCHITLAN,DEL,PROGRESO
GUERRERO,CHILPANCINGO,DE,LOS,BRAVO	0.019	SINALOA,CHOIX
GUERRERO,CHILPANCINGO,DE,LOS,BRAVO	0.012	GUERRERO,OMETEPEC
GUERRERO,CHILPANCINGO,DE,LOS,BRAVO	0.012	OAXACA,OAXACA,DE,JUAREZ
GUERRERO,CHILPANCINGO,DE,LOS,BRAVO	0.019	MICHOACAN,AGUILILLA
GUERRERO,CHILPANCINGO,DE,LOS,BRAVO	0.012	DISTRITO,FEDERAL,XOCHIMILCO
GUERRERO,CHILPANCINGO,DE,LOS,BRAVO	0.019	GUERRERO,ZAPOTITLAN,TABLAS
GUERRERO,CHILPANCINGO,DE,LOS,BRAVO	0.012	MEXICO,TEXCOCO
GUERRERO,CHILPANCINGO,DE,LOS,BRAVO	0.019	DISTRITO,FEDERAL,ALVARO,OBREGON
GUERRERO,CHILPANCINGO,DE,LOS,BRAVO	0.012	DISTRITO,FEDERAL,BENITO,JUAREZ
GUERRERO,CHILPANCINGO,DE,LOS,BRAVO	0.019	OAXACA,SALINA,CRUZ
GUERRERO,CHILPANCINGO,DE,LOS,BRAVO	0.012	MICHOACAN,CHINICUILA
GUERRERO,CHILPANCINGO,DE,LOS,BRAVO	0.019	GUANAJUATO,VILLAGRAN
GUERRERO,CHILPANCINGO,DE,LOS,BRAVO	0.012	MORELOS,MIACATLAN
GUERRERO,CHILPANCINGO,DE,LOS,BRAVO	0.012	HIDALGO,TULA,DE,ALLENDE
GUERRERO,CHILPANCINGO,DE,LOS,BRAVO	0.012	OAXACA,MIAHUATLAN,DE,PORFIRIO,DIAZ
GUERRERO,CHILPANCINGO,DE,LOS,BRAVO	0.037	TAMAULIPAS,JAUMAVE
GUERRERO,CHILPANCINGO,DE,LOS,BRAVO	0.012	TABASCO,CENTLA
GUERRERO,CHILPANCINGO,DE,LOS,BRAVO	0.012	SONORA,QUIRIEGO
GUERRERO,CHILPANCINGO,DE,LOS,BRAVO	0.012	HIDALGO,SAN,BARTOLO,TUTOTEPEC
GUERRERO,CHILPANCINGO,DE,LOS,BRAVO	0.012	OAXACA,SAN,JUAN,JUQUILA,MIXES
MEXICO,NEZAHUALCOYOTL	0.012	SINALOA,MOCORITO
MICHOACAN,APATZINGAN	0.025	SINALOA,MOCORITO
MICHOACAN,APATZINGAN	0.019	TAMAULIPAS,JAUMAVE
DURANGO,PUEBLO,NUEVO	0.025	SINALOA,MOCORITO
DURANGO,PUEBLO,NUEVO	0.019	TAMAULIPAS,JAUMAVE
DISTRITO,FEDERAL,IZTAPALAPA	0.012	SAN,LUIS,POTOSI,SAN,LUIS,POTOSI
TAMAULIPAS,MATAMOROS	0.012	SAN,LUIS,POTOSI,SAN,LUIS,POTOSI
BAJA,CALIFORNIA,MEXICALI	0.012	SAN,LUIS,POTOSI,SAN,LUIS,POTOSI
CHIHUAHUA,NUEVO,CASAS,GRANDES	0.012	SINALOA,MOCORITO
GUERRERO,COYUCA,DE,CATALAN	0.037	SINALOA,MOCORITO
GUERRERO,COYUCA,DE,CATALAN	0.014	MEXICO,NAUCALPAN,DE,JUAREZ
GUERRERO,COYUCA,DE,CATALAN	0.014	MEXICO,TLALNEPANTLA,DE,BAZ
GUERRERO,COYUCA,DE,CATALAN	0.014	GUERRERO,AJUCHITLAN,DEL,PROGRESO
GUERRERO,COYUCA,DE,CATALAN	0.014	SINALOA,CHOIX
GUERRERO,COYUCA,DE,CATALAN	0.014	MICHOACAN,AGUILILLA
GUERRERO,COYUCA,DE,CATALAN	0.014	GUERRERO,ZAPOTITLAN,TABLAS
GUERRERO,COYUCA,DE,CATALAN	0.014	DISTRITO,FEDERAL,ALVARO,OBREGON
GUERRERO,COYUCA,DE,CATALAN	0.014	OAXACA,SALINA,CRUZ
GUERRERO,COYUCA,DE,CATALAN	0.014	GUANAJUATO,VILLAGRAN
GUERRERO,COYUCA,DE,CATALAN	0.028	TAMAULIPAS,JAUMAVE
GUERRERO,TECPAN,DE,GALEANA	0.012	SINALOA,MOCORITO
SONORA,HERMOSILLO	0.014	CHIHUAHUA,CUAUHTEMOC
SONORA,HERMOSILLO	0.014	GUERRERO,ATOYAC,DE,ALVAREZ
SONORA,HERMOSILLO	0.019	SAN,LUIS,POTOSI,SAN,LUIS,POTOSI
SONORA,HERMOSILLO	0.014	DURANGO,CANATLAN
CHIHUAHUA,ASCENSION	0.012	SINALOA,MOCORITO
SINALOA,MOCORITO	0.025	SINALOA,BADIRAGUATO
SINALOA,MOCORITO	0.012	NUEVO,LEON,GUADALUPE
SINALOA,MOCORITO	0.012	GUERRERO,ZIHUATANEJO,DE,AZUETA
SINALOA,MOCORITO	0.025	GUANAJUATO,CELAYA
SINALOA,MOCORITO	0.012	SINALOA,SAN,IGNACIO
SINALOA,MOCORITO	0.037	MEXICO,NAUCALPAN,DE,JUAREZ
SINALOA,MOCORITO	0.025	MEXICO,TULTITLAN
SINALOA,MOCORITO	0.012	JALISCO,TLAQUEPAQUE
SINALOA,MOCORITO	0.025	DISTRITO,FEDERAL,CUAUHTEMOC
SINALOA,MOCORITO	0.012	GUERRERO,ARCELIA
SINALOA,MOCORITO	0.037	MEXICO,TLALNEPANTLA,DE,BAZ
SINALOA,MOCORITO	0.012	CHIHUAHUA,OJINAGA
SINALOA,MOCORITO	0.012	GUERRERO,ZIRANDARO
SINALOA,MOCORITO	0.037	GUERRERO,AJUCHITLAN,DEL,PROGRESO
SINALOA,MOCORITO	0.012	SINALOA,ELOTA
SINALOA,MOCORITO	0.012	MICHOACAN,HUETAMO
SINALOA,MOCORITO	0.037	SINALOA,CHOIX
SINALOA,MOCORITO	0.012	MORELOS,TEMIXCO
SINALOA,MOCORITO	0.012	DURANGO,EL,ORO
SINALOA,MOCORITO	0.012	NUEVO,LEON,SANTA,CATARINA
SINALOA,MOCORITO	0.025	GUERRERO,OMETEPEC
SINALOA,MOCORITO	0.012	MEXICO,OCOYOACAC
SINALOA,MOCORITO	0.025	OAXACA,OAXACA,DE,JUAREZ
SINALOA,MOCORITO	0.012	SINALOA,ESCUINAPA
SINALOA,MOCORITO	0.012	TABASCO,HUIMANGUILLO
SINALOA,MOCORITO	0.012	NUEVO,LEON,CADEREYTA,JIMENEZ
SINALOA,MOCORITO	0.012	CHIAPAS,SUCHIATE
SINALOA,MOCORITO	0.037	MICHOACAN,AGUILILLA
SINALOA,MOCORITO	0.025	DISTRITO,FEDERAL,XOCHIMILCO
SINALOA,MOCORITO	0.012	MEXICO,CHIMALHUACAN
SINALOA,MOCORITO	0.012	DURANGO,NOMBRE,DE,DIOS
SINALOA,MOCORITO	0.012	GUERRERO,TLAPA,DE,COMONFORT
SINALOA,MOCORITO	0.037	GUERRERO,ZAPOTITLAN,TABLAS
SINALOA,MOCORITO	0.012	MICHOACAN,COALCOMAN,DE,VAZQUEZ,PALLARES
SINALOA,MOCORITO	0.025	MEXICO,TEXCOCO
SINALOA,MOCORITO	0.012	OAXACA,JUCHITAN,DE,ZARAGOZA
SINALOA,MOCORITO	0.012	MEXICO,ATIZAPAN,DE,ZARAGOZA
SINALOA,MOCORITO	0.012	MORELOS,PUENTE,DE,IXTLA
SINALOA,MOCORITO	0.012	GUANAJUATO,IRAPUATO
SINALOA,MOCORITO	0.012	MICHOACAN,COAHUAYANA
SINALOA,MOCORITO	0.037	DISTRITO,FEDERAL,ALVARO,OBREGON
SINALOA,MOCORITO	0.012	HIDALGO,MINERAL,DE,LA,REFORMA
SINALOA,MOCORITO	0.025	DISTRITO,FEDERAL,BENITO,JUAREZ
SINALOA,MOCORITO	0.012	MICHOACAN,VISTA,HERMOSA
SINALOA,MOCORITO	0.012	MICHOACAN,TURICATO
SINALOA,MOCORITO	0.037	OAXACA,SALINA,CRUZ
SINALOA,MOCORITO	0.025	MICHOACAN,CHINICUILA
SINALOA,MOCORITO	0.012	NAYARIT,SAN,BLAS
SINALOA,MOCORITO	0.037	GUANAJUATO,VILLAGRAN
SINALOA,MOCORITO	0.012	MICHOACAN,TARIMBARO
SINALOA,MOCORITO	0.012	MEXICO,CHICOLOAPAN
SINALOA,MOCORITO	0.012	MICHOACAN,PURUANDIRO
SINALOA,MOCORITO	0.012	GUERRERO,TETIPAC
SINALOA,MOCORITO	0.025	MORELOS,MIACATLAN
SINALOA,MOCORITO	0.025	HIDALGO,TULA,DE,ALLENDE
SINALOA,MOCORITO	0.012	TABASCO,PARAISO
SINALOA,MOCORITO	0.012	GUANAJUATO,GUANAJUATO
SINALOA,MOCORITO	0.025	OAXACA,MIAHUATLAN,DE,PORFIRIO,DIAZ
SINALOA,MOCORITO	0.012	OAXACA,VILLA,DE,TUTUTEPEC,DE,MELCHOR,OCAMPO
SINALOA,MOCORITO	0.075	TAMAULIPAS,JAUMAVE
SINALOA,MOCORITO	0.025	TABASCO,CENTLA
SINALOA,MOCORITO	0.012	JALISCO,SAN,JUANITO,DE,ESCOBEDO
SINALOA,MOCORITO	0.025	SONORA,QUIRIEGO
SINALOA,MOCORITO	0.012	VERACRUZ,YANGA
SINALOA,MOCORITO	0.012	GUERRERO,PEDRO,ASCENCIO,ALQUISIRAS
SINALOA,MOCORITO	0.025	HIDALGO,SAN,BARTOLO,TUTOTEPEC
SINALOA,MOCORITO	0.025	OAXACA,SAN,JUAN,JUQUILA,MIXES
SINALOA,MOCORITO	0.012	VERACRUZ,TUXPAN
SINALOA,MOCORITO	0.012	CHIAPAS,LAS,ROSAS
SINALOA,MOCORITO	0.012	GUERRERO,TLALIXTAQUILLA,DE,MALDONADO
SINALOA,BADIRAGUATO	0.019	TAMAULIPAS,JAUMAVE
CHIHUAHUA,CUAUHTEMOC	0.014	GUERRERO,ATOYAC,DE,ALVAREZ
CHIHUAHUA,CUAUHTEMOC	0.019	SAN,LUIS,POTOSI,SAN,LUIS,POTOSI
CHIHUAHUA,CUAUHTEMOC	0.014	DURANGO,CANATLAN
GUANAJUATO,CELAYA	0.019	TAMAULIPAS,JAUMAVE
MEXICO,NAUCALPAN,DE,JUAREZ	0.014	MEXICO,TLALNEPANTLA,DE,BAZ
MEXICO,NAUCALPAN,DE,JUAREZ	0.014	GUERRERO,AJUCHITLAN,DEL,PROGRESO
MEXICO,NAUCALPAN,DE,JUAREZ	0.014	SINALOA,CHOIX
MEXICO,NAUCALPAN,DE,JUAREZ	0.014	MICHOACAN,AGUILILLA
MEXICO,NAUCALPAN,DE,JUAREZ	0.014	GUERRERO,ZAPOTITLAN,TABLAS
MEXICO,NAUCALPAN,DE,JUAREZ	0.014	DISTRITO,FEDERAL,ALVARO,OBREGON
MEXICO,NAUCALPAN,DE,JUAREZ	0.014	OAXACA,SALINA,CRUZ
MEXICO,NAUCALPAN,DE,JUAREZ	0.014	GUANAJUATO,VILLAGRAN
MEXICO,NAUCALPAN,DE,JUAREZ	0.028	TAMAULIPAS,JAUMAVE
MEXICO,TULTITLAN	0.019	TAMAULIPAS,JAUMAVE
CHIHUAHUA,MADERA	0.012	SAN,LUIS,POTOSI,SAN,LUIS,POTOSI
DISTRITO,FEDERAL,CUAUHTEMOC	0.019	TAMAULIPAS,JAUMAVE
GUERRERO,ATOYAC,DE,ALVAREZ	0.019	SAN,LUIS,POTOSI,SAN,LUIS,POTOSI
GUERRERO,ATOYAC,DE,ALVAREZ	0.014	DURANGO,CANATLAN
MEXICO,TLALNEPANTLA,DE,BAZ	0.014	GUERRERO,AJUCHITLAN,DEL,PROGRESO
MEXICO,TLALNEPANTLA,DE,BAZ	0.014	SINALOA,CHOIX
MEXICO,TLALNEPANTLA,DE,BAZ	0.014	MICHOACAN,AGUILILLA
MEXICO,TLALNEPANTLA,DE,BAZ	0.014	GUERRERO,ZAPOTITLAN,TABLAS
MEXICO,TLALNEPANTLA,DE,BAZ	0.014	DISTRITO,FEDERAL,ALVARO,OBREGON
MEXICO,TLALNEPANTLA,DE,BAZ	0.014	OAXACA,SALINA,CRUZ
MEXICO,TLALNEPANTLA,DE,BAZ	0.014	GUANAJUATO,VILLAGRAN
MEXICO,TLALNEPANTLA,DE,BAZ	0.028	TAMAULIPAS,JAUMAVE
SONORA,CABORCA	0.012	SAN,LUIS,POTOSI,SAN,LUIS,POTOSI
GUERRERO,AJUCHITLAN,DEL,PROGRESO	0.014	SINALOA,CHOIX
GUERRERO,AJUCHITLAN,DEL,PROGRESO	0.014	MICHOACAN,AGUILILLA
GUERRERO,AJUCHITLAN,DEL,PROGRESO	0.014	GUERRERO,ZAPOTITLAN,TABLAS
GUERRERO,AJUCHITLAN,DEL,PROGRESO	0.014	DISTRITO,FEDERAL,ALVARO,OBREGON
GUERRERO,AJUCHITLAN,DEL,PROGRESO	0.014	OAXACA,SALINA,CRUZ
GUERRERO,AJUCHITLAN,DEL,PROGRESO	0.014	GUANAJUATO,VILLAGRAN
GUERRERO,AJUCHITLAN,DEL,PROGRESO	0.028	TAMAULIPAS,JAUMAVE
SINALOA,CHOIX	0.014	MICHOACAN,AGUILILLA
SINALOA,CHOIX	0.014	GUERRERO,ZAPOTITLAN,TABLAS
SINALOA,CHOIX	0.014	DISTRITO,FEDERAL,ALVARO,OBREGON
SINALOA,CHOIX	0.014	OAXACA,SALINA,CRUZ
SINALOA,CHOIX	0.014	GUANAJUATO,VILLAGRAN
SINALOA,CHOIX	0.028	TAMAULIPAS,JAUMAVE
NUEVO,LEON,SAN,NICOLAS,DE,LOS,GARZA	0.012	SAN,LUIS,POTOSI,SAN,LUIS,POTOSI
SAN,LUIS,POTOSI,SAN,LUIS,POTOSI	0.012	DISTRITO,FEDERAL,MIGUEL,HIDALGO
SAN,LUIS,POTOSI,SAN,LUIS,POTOSI	0.012	HIDALGO,PACHUCA,DE,SOTO
SAN,LUIS,POTOSI,SAN,LUIS,POTOSI	0.019	DURANGO,CANATLAN
SAN,LUIS,POTOSI,SAN,LUIS,POTOSI	0.012	CHIAPAS,COMITAN,DE,DOMINGUEZ
SAN,LUIS,POTOSI,SAN,LUIS,POTOSI	0.012	MICHOACAN,TACAMBARO
SAN,LUIS,POTOSI,SAN,LUIS,POTOSI	0.012	VERACRUZ,PAPANTLA
SAN,LUIS,POTOSI,SAN,LUIS,POTOSI	0.012	PUEBLA,SAN,ANDRES,CHOLULA
SAN,LUIS,POTOSI,SAN,LUIS,POTOSI	0.012	MICHOACAN,TZITZIO
SAN,LUIS,POTOSI,SAN,LUIS,POTOSI	0.012	MICHOACAN,JOSE,SIXTO,VERDUZCO
SAN,LUIS,POTOSI,SAN,LUIS,POTOSI	0.012	OAXACA,SANTA,MARIA,XADANI
GUERRERO,OMETEPEC	0.019	TAMAULIPAS,JAUMAVE
OAXACA,OAXACA,DE,JUAREZ	0.019	TAMAULIPAS,JAUMAVE
MICHOACAN,AGUILILLA	0.014	GUERRERO,ZAPOTITLAN,TABLAS
MICHOACAN,AGUILILLA	0.014	DISTRITO,FEDERAL,ALVARO,OBREGON
MICHOACAN,AGUILILLA	0.014	OAXACA,SALINA,CRUZ
MICHOACAN,AGUILILLA	0.014	GUANAJUATO,VILLAGRAN
MICHOACAN,AGUILILLA	0.028	TAMAULIPAS,JAUMAVE
DISTRITO,FEDERAL,XOCHIMILCO	0.019	TAMAULIPAS,JAUMAVE
GUERRERO,ZAPOTITLAN,TABLAS	0.014	DISTRITO,FEDERAL,ALVARO,OBREGON
GUERRERO,ZAPOTITLAN,TABLAS	0.014	OAXACA,SALINA,CRUZ
GUERRERO,ZAPOTITLAN,TABLAS	0.014	GUANAJUATO,VILLAGRAN
GUERRERO,ZAPOTITLAN,TABLAS	0.028	TAMAULIPAS,JAUMAVE
MEXICO,TEXCOCO	0.019	TAMAULIPAS,JAUMAVE
DISTRITO,FEDERAL,ALVARO,OBREGON	0.014	OAXACA,SALINA,CRUZ
DISTRITO,FEDERAL,ALVARO,OBREGON	0.014	GUANAJUATO,VILLAGRAN
DISTRITO,FEDERAL,ALVARO,OBREGON	0.028	TAMAULIPAS,JAUMAVE
DISTRITO,FEDERAL,BENITO,JUAREZ	0.019	TAMAULIPAS,JAUMAVE
OAXACA,SALINA,CRUZ	0.014	GUANAJUATO,VILLAGRAN
OAXACA,SALINA,CRUZ	0.028	TAMAULIPAS,JAUMAVE
MICHOACAN,CHINICUILA	0.019	TAMAULIPAS,JAUMAVE
GUANAJUATO,VILLAGRAN	0.028	TAMAULIPAS,JAUMAVE
MORELOS,MIACATLAN	0.019	TAMAULIPAS,JAUMAVE
HIDALGO,TULA,DE,ALLENDE	0.019	TAMAULIPAS,JAUMAVE
OAXACA,MIAHUATLAN,DE,PORFIRIO,DIAZ	0.019	TAMAULIPAS,JAUMAVE
TAMAULIPAS,JAUMAVE	0.019	TABASCO,CENTLA
TAMAULIPAS,JAUMAVE	0.019	SONORA,QUIRIEGO
TAMAULIPAS,JAUMAVE	0.019	HIDALGO,SAN,BARTOLO,TUTOTEPEC
TAMAULIPAS,JAUMAVE	0.019	OAXACA,SAN,JUAN,JUQUILA,MIXES
