# Supplementary material for: Analysis of México’s Narco-War Network (2007–2011)
Source: PLoS One. 2015 May 18;10(5):e0126503. doi: 10.1371/journal.pone.0126503 (PMC4436224; doi:10.1371/journal.pone.0126503)
Supplement: S1 Compressed file — Each file contains all the correlations above certain threshold (indicated in the name of the file), during a particular month (also indicated in the name of the file). The file names have the value of θ followed by the number of the i th month, starting from January of 2007 until Sept. 2011. (ZIP) [file pone.0126503.s004.zip › Correlations_by_month/0.010__11.sif]

CHIHUAHUA,JUAREZ	0.013	CHIHUAHUA,CHIHUAHUA
CHIHUAHUA,JUAREZ	0.022	MICHOACAN,MORELIA
CHIHUAHUA,JUAREZ	0.017	MICHOACAN,URUAPAN
CHIHUAHUA,JUAREZ	0.013	TAMAULIPAS,NUEVO,LAREDO
CHIHUAHUA,JUAREZ	0.013	SINALOA,BADIRAGUATO
CHIHUAHUA,JUAREZ	0.017	SINALOA,SAN,IGNACIO
CHIHUAHUA,JUAREZ	0.022	CHIHUAHUA,JIMENEZ
CHIHUAHUA,JUAREZ	0.022	DISTRITO,FEDERAL,VENUSTIANO,CARRANZA
CHIHUAHUA,JUAREZ	0.013	SINALOA,CHOIX
CHIHUAHUA,JUAREZ	0.013	CHIAPAS,TAPACHULA
CHIHUAHUA,JUAREZ	0.026	ZACATECAS,ZACATECAS
CHIHUAHUA,JUAREZ	0.031	ZACATECAS,JEREZ
CHIHUAHUA,JUAREZ	0.013	BAJA,CALIFORNIA,SUR,LOS,CABOS
CHIHUAHUA,JUAREZ	0.022	HIDALGO,IXMIQUILPAN
CHIHUAHUA,JUAREZ	0.013	HIDALGO,SINGUILUCAN
SINALOA,CULIACAN	0.056	SINALOA,MAZATLAN
SINALOA,CULIACAN	0.019	SONORA,NOGALES
SINALOA,CULIACAN	0.019	DURANGO,DURANGO
SINALOA,CULIACAN	0.093	NUEVO,LEON,MONTERREY
SINALOA,CULIACAN	0.056	TAMAULIPAS,REYNOSA
SINALOA,CULIACAN	0.019	DURANGO,LERDO
SINALOA,CULIACAN	0.019	MORELOS,CUERNAVACA
SINALOA,CULIACAN	0.037	SINALOA,SALVADOR,ALVARADO
SINALOA,CULIACAN	0.019	JALISCO,ZAPOPAN
SINALOA,CULIACAN	0.037	GUERRERO,PUNGARABATO
SINALOA,CULIACAN	0.037	DURANGO,SANTIAGO,PAPASQUIARO
SINALOA,CULIACAN	0.019	DISTRITO,FEDERAL,IZTAPALAPA
SINALOA,CULIACAN	0.037	MICHOACAN,LAZARO,CARDENAS
SINALOA,CULIACAN	0.019	CHIHUAHUA,CAMARGO
SINALOA,CULIACAN	0.074	SONORA,HERMOSILLO
SINALOA,CULIACAN	0.019	AGUASCALIENTES,AGUASCALIENTES
SINALOA,CULIACAN	0.037	CHIHUAHUA,CUAUHTEMOC
SINALOA,CULIACAN	0.037	TAMAULIPAS,TAMPICO
SINALOA,CULIACAN	0.037	CHIHUAHUA,MADERA
SINALOA,CULIACAN	0.019	VERACRUZ,VERACRUZ
SINALOA,CULIACAN	0.019	GUANAJUATO,LEON
SINALOA,CULIACAN	0.037	SONORA,CABORCA
SINALOA,CULIACAN	0.019	DISTRITO,FEDERAL,TLALPAN
SINALOA,CULIACAN	0.019	SINALOA,COSALA
SINALOA,CULIACAN	0.019	DURANGO,SAN,DIMAS
SINALOA,CULIACAN	0.019	GUERRERO,AYUTLA,DE,LOS,LIBRES
SINALOA,CULIACAN	0.019	MICHOACAN,HUETAMO
SINALOA,CULIACAN	0.019	NUEVO,LEON,SAN,NICOLAS,DE,LOS,GARZA
SINALOA,CULIACAN	0.093	SAN,LUIS,POTOSI,SAN,LUIS,POTOSI
SINALOA,CULIACAN	0.019	OAXACA,SAN,JUAN,BAUTISTA,TUXTEPEC
SINALOA,CULIACAN	0.074	DURANGO,TAMAZULA
SINALOA,CULIACAN	0.019	NUEVO,LEON,SAN,PEDRO,GARZA,GARCIA
SINALOA,CULIACAN	0.019	MICHOACAN,SAN,LUCAS
SINALOA,CULIACAN	0.019	JALISCO,EL,SALTO
SINALOA,CULIACAN	0.056	DURANGO,CANATLAN
SINALOA,CULIACAN	0.019	MEXICO,CHALCO
SINALOA,CULIACAN	0.019	MEXICO,CHIMALHUACAN
SINALOA,CULIACAN	0.019	GUANAJUATO,SAN,FRANCISCO,DEL,RINCON
SINALOA,CULIACAN	0.019	MORELOS,JOJUTLA
SINALOA,CULIACAN	0.019	SONORA,ALAMOS
SINALOA,CULIACAN	0.037	DISTRITO,FEDERAL,IZTACALCO
SINALOA,CULIACAN	0.019	DISTRITO,FEDERAL,TLAHUAC
SINALOA,CULIACAN	0.037	CHIAPAS,COMITAN,DE,DOMINGUEZ
SINALOA,CULIACAN	0.019	DISTRITO,FEDERAL,AZCAPOTZALCO
SINALOA,CULIACAN	0.037	GUANAJUATO,ACAMBARO
SINALOA,CULIACAN	0.019	MORELOS,XOCHITEPEC
SINALOA,CULIACAN	0.019	GUANAJUATO,IRAPUATO
SINALOA,CULIACAN	0.019	CHIAPAS,FRONTERA,COMALAPA
SINALOA,CULIACAN	0.019	GUANAJUATO,SALVATIERRA
SINALOA,CULIACAN	0.019	JALISCO,IXTLAHUACAN,DE,LOS,MEMBRILLOS
SINALOA,CULIACAN	0.019	GUERRERO,CUTZAMALA,DE,PINZON
SINALOA,CULIACAN	0.019	QUINTANA,ROO,SOLIDARIDAD
SINALOA,CULIACAN	0.037	MICHOACAN,TACAMBARO
SINALOA,CULIACAN	0.019	JALISCO,SAN,SEBASTIAN,DEL,OESTE
SINALOA,CULIACAN	0.019	MEXICO,ALMOLOYA,DE,JUAREZ
SINALOA,CULIACAN	0.019	MICHOACAN,ARIO
SINALOA,CULIACAN	0.019	MEXICO,CUAUTITLAN
SINALOA,CULIACAN	0.037	VERACRUZ,PAPANTLA
SINALOA,CULIACAN	0.019	VERACRUZ,PLAYA,VICENTE
SINALOA,CULIACAN	0.019	CHIAPAS,TONALA
SINALOA,CULIACAN	0.019	HIDALGO,TULANCINGO,DE,BRAVO
SINALOA,CULIACAN	0.019	MEXICO,DONATO,GUERRA
SINALOA,CULIACAN	0.037	PUEBLA,SAN,ANDRES,CHOLULA
SINALOA,CULIACAN	0.019	OAXACA,SAN,PEDRO,POCHUTLA
SINALOA,CULIACAN	0.019	GUERRERO,COPALA
SINALOA,CULIACAN	0.019	JALISCO,ZAPOTLANEJO
SINALOA,CULIACAN	0.019	MICHOACAN,CONTEPEC
SINALOA,CULIACAN	0.037	MICHOACAN,TZITZIO
SINALOA,CULIACAN	0.019	HIDALGO,EPAZOYUCAN
SINALOA,CULIACAN	0.019	MORELOS,TLALNEPANTLA
SINALOA,CULIACAN	0.019	NAYARIT,COMPOSTELA
SINALOA,CULIACAN	0.019	GUERRERO,FLORENCIO,VILLARREAL
SINALOA,CULIACAN	0.019	MEXICO,TEZOYUCA
SINALOA,CULIACAN	0.019	CHIAPAS,OCOSINGO
SINALOA,CULIACAN	0.019	JALISCO,TEOCALTICHE
SINALOA,CULIACAN	0.037	MICHOACAN,JOSE,SIXTO,VERDUZCO
SINALOA,CULIACAN	0.019	OAXACA,COSOLAPA
SINALOA,CULIACAN	0.037	OAXACA,SANTA,MARIA,XADANI
SINALOA,CULIACAN	0.019	MEXICO,TIANGUISTENCO
SINALOA,CULIACAN	0.019	MICHOACAN,COPANDARO
BAJA,CALIFORNIA,TIJUANA	0.011	MICHOACAN,MORELIA
BAJA,CALIFORNIA,TIJUANA	0.011	CHIHUAHUA,JIMENEZ
BAJA,CALIFORNIA,TIJUANA	0.011	DISTRITO,FEDERAL,VENUSTIANO,CARRANZA
BAJA,CALIFORNIA,TIJUANA	0.013	ZACATECAS,ZACATECAS
BAJA,CALIFORNIA,TIJUANA	0.015	ZACATECAS,JEREZ
BAJA,CALIFORNIA,TIJUANA	0.011	HIDALGO,IXMIQUILPAN
CHIHUAHUA,CHIHUAHUA	0.016	MICHOACAN,MORELIA
CHIHUAHUA,CHIHUAHUA	0.013	MICHOACAN,URUAPAN
CHIHUAHUA,CHIHUAHUA	0.013	SINALOA,SAN,IGNACIO
CHIHUAHUA,CHIHUAHUA	0.016	CHIHUAHUA,JIMENEZ
CHIHUAHUA,CHIHUAHUA	0.016	DISTRITO,FEDERAL,VENUSTIANO,CARRANZA
CHIHUAHUA,CHIHUAHUA	0.020	ZACATECAS,ZACATECAS
CHIHUAHUA,CHIHUAHUA	0.023	ZACATECAS,JEREZ
CHIHUAHUA,CHIHUAHUA	0.016	HIDALGO,IXMIQUILPAN
COAHUILA,TORREON	0.011	MICHOACAN,MORELIA
COAHUILA,TORREON	0.011	CHIHUAHUA,JIMENEZ
COAHUILA,TORREON	0.011	DISTRITO,FEDERAL,VENUSTIANO,CARRANZA
COAHUILA,TORREON	0.013	ZACATECAS,ZACATECAS
COAHUILA,TORREON	0.015	ZACATECAS,JEREZ
COAHUILA,TORREON	0.011	HIDALGO,IXMIQUILPAN
SINALOA,MAZATLAN	0.016	NUEVO,LEON,MONTERREY
SINALOA,MAZATLAN	0.013	SONORA,HERMOSILLO
SINALOA,MAZATLAN	0.016	SAN,LUIS,POTOSI,SAN,LUIS,POTOSI
SINALOA,MAZATLAN	0.013	DURANGO,TAMAZULA
SINALOA,NAVOLATO	0.011	MICHOACAN,MORELIA
SINALOA,NAVOLATO	0.011	CHIHUAHUA,JIMENEZ
SINALOA,NAVOLATO	0.011	DISTRITO,FEDERAL,VENUSTIANO,CARRANZA
SINALOA,NAVOLATO	0.013	ZACATECAS,ZACATECAS
SINALOA,NAVOLATO	0.015	ZACATECAS,JEREZ
SINALOA,NAVOLATO	0.011	HIDALGO,IXMIQUILPAN
NUEVO,LEON,MONTERREY	0.016	TAMAULIPAS,REYNOSA
NUEVO,LEON,MONTERREY	0.011	SINALOA,SALVADOR,ALVARADO
NUEVO,LEON,MONTERREY	0.011	GUERRERO,PUNGARABATO
NUEVO,LEON,MONTERREY	0.011	DURANGO,SANTIAGO,PAPASQUIARO
NUEVO,LEON,MONTERREY	0.011	MICHOACAN,LAZARO,CARDENAS
NUEVO,LEON,MONTERREY	0.022	SONORA,HERMOSILLO
NUEVO,LEON,MONTERREY	0.011	CHIHUAHUA,CUAUHTEMOC
NUEVO,LEON,MONTERREY	0.011	TAMAULIPAS,TAMPICO
NUEVO,LEON,MONTERREY	0.011	CHIHUAHUA,MADERA
NUEVO,LEON,MONTERREY	0.011	SONORA,CABORCA
NUEVO,LEON,MONTERREY	0.027	SAN,LUIS,POTOSI,SAN,LUIS,POTOSI
NUEVO,LEON,MONTERREY	0.022	DURANGO,TAMAZULA
NUEVO,LEON,MONTERREY	0.016	DURANGO,CANATLAN
NUEVO,LEON,MONTERREY	0.011	DISTRITO,FEDERAL,IZTACALCO
NUEVO,LEON,MONTERREY	0.011	CHIAPAS,COMITAN,DE,DOMINGUEZ
NUEVO,LEON,MONTERREY	0.011	GUANAJUATO,ACAMBARO
NUEVO,LEON,MONTERREY	0.011	MICHOACAN,TACAMBARO
NUEVO,LEON,MONTERREY	0.011	VERACRUZ,PAPANTLA
NUEVO,LEON,MONTERREY	0.011	PUEBLA,SAN,ANDRES,CHOLULA
NUEVO,LEON,MONTERREY	0.011	MICHOACAN,TZITZIO
NUEVO,LEON,MONTERREY	0.011	MICHOACAN,JOSE,SIXTO,VERDUZCO
NUEVO,LEON,MONTERREY	0.011	OAXACA,SANTA,MARIA,XADANI
MICHOACAN,MORELIA	0.022	MICHOACAN,URUAPAN
MICHOACAN,MORELIA	0.011	GUERRERO,CHILPANCINGO,DE,LOS,BRAVO
MICHOACAN,MORELIA	0.016	TAMAULIPAS,NUEVO,LAREDO
MICHOACAN,MORELIA	0.016	SINALOA,BADIRAGUATO
MICHOACAN,MORELIA	0.011	GUERRERO,IGUALA,DE,LA,INDEPENDENCIA
MICHOACAN,MORELIA	0.022	SINALOA,SAN,IGNACIO
MICHOACAN,MORELIA	0.027	CHIHUAHUA,JIMENEZ
MICHOACAN,MORELIA	0.027	DISTRITO,FEDERAL,VENUSTIANO,CARRANZA
MICHOACAN,MORELIA	0.016	SINALOA,CHOIX
MICHOACAN,MORELIA	0.016	CHIAPAS,TAPACHULA
MICHOACAN,MORELIA	0.011	HIDALGO,PACHUCA,DE,SOTO
MICHOACAN,MORELIA	0.011	QUINTANA,ROO,OTHON,P.,BLANCO
MICHOACAN,MORELIA	0.011	DURANGO,GUADALUPE,VICTORIA
MICHOACAN,MORELIA	0.033	ZACATECAS,ZACATECAS
MICHOACAN,MORELIA	0.038	ZACATECAS,JEREZ
MICHOACAN,MORELIA	0.016	BAJA,CALIFORNIA,SUR,LOS,CABOS
MICHOACAN,MORELIA	0.027	HIDALGO,IXMIQUILPAN
MICHOACAN,MORELIA	0.016	HIDALGO,SINGUILUCAN
TAMAULIPAS,REYNOSA	0.013	SONORA,HERMOSILLO
TAMAULIPAS,REYNOSA	0.016	SAN,LUIS,POTOSI,SAN,LUIS,POTOSI
TAMAULIPAS,REYNOSA	0.013	DURANGO,TAMAZULA
MICHOACAN,URUAPAN	0.013	TAMAULIPAS,NUEVO,LAREDO
MICHOACAN,URUAPAN	0.013	SINALOA,BADIRAGUATO
MICHOACAN,URUAPAN	0.017	SINALOA,SAN,IGNACIO
MICHOACAN,URUAPAN	0.022	CHIHUAHUA,JIMENEZ
MICHOACAN,URUAPAN	0.022	DISTRITO,FEDERAL,VENUSTIANO,CARRANZA
MICHOACAN,URUAPAN	0.013	SINALOA,CHOIX
MICHOACAN,URUAPAN	0.013	CHIAPAS,TAPACHULA
MICHOACAN,URUAPAN	0.026	ZACATECAS,ZACATECAS
MICHOACAN,URUAPAN	0.031	ZACATECAS,JEREZ
MICHOACAN,URUAPAN	0.013	BAJA,CALIFORNIA,SUR,LOS,CABOS
MICHOACAN,URUAPAN	0.022	HIDALGO,IXMIQUILPAN
MICHOACAN,URUAPAN	0.013	HIDALGO,SINGUILUCAN
SINALOA,SALVADOR,ALVARADO	0.011	SAN,LUIS,POTOSI,SAN,LUIS,POTOSI
GUERRERO,CHILPANCINGO,DE,LOS,BRAVO	0.011	CHIHUAHUA,JIMENEZ
GUERRERO,CHILPANCINGO,DE,LOS,BRAVO	0.011	DISTRITO,FEDERAL,VENUSTIANO,CARRANZA
GUERRERO,CHILPANCINGO,DE,LOS,BRAVO	0.013	ZACATECAS,ZACATECAS
GUERRERO,CHILPANCINGO,DE,LOS,BRAVO	0.015	ZACATECAS,JEREZ
GUERRERO,CHILPANCINGO,DE,LOS,BRAVO	0.011	HIDALGO,IXMIQUILPAN
TAMAULIPAS,NUEVO,LAREDO	0.013	SINALOA,SAN,IGNACIO
TAMAULIPAS,NUEVO,LAREDO	0.016	CHIHUAHUA,JIMENEZ
TAMAULIPAS,NUEVO,LAREDO	0.016	DISTRITO,FEDERAL,VENUSTIANO,CARRANZA
TAMAULIPAS,NUEVO,LAREDO	0.020	ZACATECAS,ZACATECAS
TAMAULIPAS,NUEVO,LAREDO	0.023	ZACATECAS,JEREZ
TAMAULIPAS,NUEVO,LAREDO	0.016	HIDALGO,IXMIQUILPAN
GUERRERO,PUNGARABATO	0.011	SAN,LUIS,POTOSI,SAN,LUIS,POTOSI
DURANGO,SANTIAGO,PAPASQUIARO	0.011	SAN,LUIS,POTOSI,SAN,LUIS,POTOSI
MICHOACAN,LAZARO,CARDENAS	0.011	SAN,LUIS,POTOSI,SAN,LUIS,POTOSI
SONORA,HERMOSILLO	0.022	SAN,LUIS,POTOSI,SAN,LUIS,POTOSI
SONORA,HERMOSILLO	0.017	DURANGO,TAMAZULA
SONORA,HERMOSILLO	0.013	DURANGO,CANATLAN
SINALOA,BADIRAGUATO	0.013	SINALOA,SAN,IGNACIO
SINALOA,BADIRAGUATO	0.016	CHIHUAHUA,JIMENEZ
SINALOA,BADIRAGUATO	0.016	DISTRITO,FEDERAL,VENUSTIANO,CARRANZA
SINALOA,BADIRAGUATO	0.020	ZACATECAS,ZACATECAS
SINALOA,BADIRAGUATO	0.023	ZACATECAS,JEREZ
SINALOA,BADIRAGUATO	0.016	HIDALGO,IXMIQUILPAN
CHIHUAHUA,CUAUHTEMOC	0.011	SAN,LUIS,POTOSI,SAN,LUIS,POTOSI
GUERRERO,IGUALA,DE,LA,INDEPENDENCIA	0.011	CHIHUAHUA,JIMENEZ
GUERRERO,IGUALA,DE,LA,INDEPENDENCIA	0.011	DISTRITO,FEDERAL,VENUSTIANO,CARRANZA
GUERRERO,IGUALA,DE,LA,INDEPENDENCIA	0.013	ZACATECAS,ZACATECAS
GUERRERO,IGUALA,DE,LA,INDEPENDENCIA	0.015	ZACATECAS,JEREZ
GUERRERO,IGUALA,DE,LA,INDEPENDENCIA	0.011	HIDALGO,IXMIQUILPAN
TAMAULIPAS,TAMPICO	0.011	SAN,LUIS,POTOSI,SAN,LUIS,POTOSI
SINALOA,SAN,IGNACIO	0.022	CHIHUAHUA,JIMENEZ
SINALOA,SAN,IGNACIO	0.022	DISTRITO,FEDERAL,VENUSTIANO,CARRANZA
SINALOA,SAN,IGNACIO	0.013	SINALOA,CHOIX
SINALOA,SAN,IGNACIO	0.013	CHIAPAS,TAPACHULA
SINALOA,SAN,IGNACIO	0.026	ZACATECAS,ZACATECAS
SINALOA,SAN,IGNACIO	0.031	ZACATECAS,JEREZ
SINALOA,SAN,IGNACIO	0.013	BAJA,CALIFORNIA,SUR,LOS,CABOS
SINALOA,SAN,IGNACIO	0.022	HIDALGO,IXMIQUILPAN
SINALOA,SAN,IGNACIO	0.013	HIDALGO,SINGUILUCAN
CHIHUAHUA,JIMENEZ	0.027	DISTRITO,FEDERAL,VENUSTIANO,CARRANZA
CHIHUAHUA,JIMENEZ	0.016	SINALOA,CHOIX
CHIHUAHUA,JIMENEZ	0.016	CHIAPAS,TAPACHULA
CHIHUAHUA,JIMENEZ	0.011	HIDALGO,PACHUCA,DE,SOTO
CHIHUAHUA,JIMENEZ	0.011	QUINTANA,ROO,OTHON,P.,BLANCO
CHIHUAHUA,JIMENEZ	0.011	DURANGO,GUADALUPE,VICTORIA
CHIHUAHUA,JIMENEZ	0.033	ZACATECAS,ZACATECAS
CHIHUAHUA,JIMENEZ	0.038	ZACATECAS,JEREZ
CHIHUAHUA,JIMENEZ	0.016	BAJA,CALIFORNIA,SUR,LOS,CABOS
CHIHUAHUA,JIMENEZ	0.027	HIDALGO,IXMIQUILPAN
CHIHUAHUA,JIMENEZ	0.016	HIDALGO,SINGUILUCAN
CHIHUAHUA,MADERA	0.011	SAN,LUIS,POTOSI,SAN,LUIS,POTOSI
DISTRITO,FEDERAL,VENUSTIANO,CARRANZA	0.016	SINALOA,CHOIX
DISTRITO,FEDERAL,VENUSTIANO,CARRANZA	0.016	CHIAPAS,TAPACHULA
DISTRITO,FEDERAL,VENUSTIANO,CARRANZA	0.011	HIDALGO,PACHUCA,DE,SOTO
DISTRITO,FEDERAL,VENUSTIANO,CARRANZA	0.011	QUINTANA,ROO,OTHON,P.,BLANCO
DISTRITO,FEDERAL,VENUSTIANO,CARRANZA	0.011	DURANGO,GUADALUPE,VICTORIA
DISTRITO,FEDERAL,VENUSTIANO,CARRANZA	0.033	ZACATECAS,ZACATECAS
DISTRITO,FEDERAL,VENUSTIANO,CARRANZA	0.038	ZACATECAS,JEREZ
DISTRITO,FEDERAL,VENUSTIANO,CARRANZA	0.016	BAJA,CALIFORNIA,SUR,LOS,CABOS
DISTRITO,FEDERAL,VENUSTIANO,CARRANZA	0.027	HIDALGO,IXMIQUILPAN
DISTRITO,FEDERAL,VENUSTIANO,CARRANZA	0.016	HIDALGO,SINGUILUCAN
SONORA,CABORCA	0.011	SAN,LUIS,POTOSI,SAN,LUIS,POTOSI
SINALOA,CHOIX	0.020	ZACATECAS,ZACATECAS
SINALOA,CHOIX	0.023	ZACATECAS,JEREZ
SINALOA,CHOIX	0.016	HIDALGO,IXMIQUILPAN
CHIAPAS,TAPACHULA	0.020	ZACATECAS,ZACATECAS
CHIAPAS,TAPACHULA	0.023	ZACATECAS,JEREZ
CHIAPAS,TAPACHULA	0.016	HIDALGO,IXMIQUILPAN
SAN,LUIS,POTOSI,SAN,LUIS,POTOSI	0.022	DURANGO,TAMAZULA
SAN,LUIS,POTOSI,SAN,LUIS,POTOSI	0.016	DURANGO,CANATLAN
SAN,LUIS,POTOSI,SAN,LUIS,POTOSI	0.011	DISTRITO,FEDERAL,IZTACALCO
SAN,LUIS,POTOSI,SAN,LUIS,POTOSI	0.011	CHIAPAS,COMITAN,DE,DOMINGUEZ
SAN,LUIS,POTOSI,SAN,LUIS,POTOSI	0.011	GUANAJUATO,ACAMBARO
SAN,LUIS,POTOSI,SAN,LUIS,POTOSI	0.011	MICHOACAN,TACAMBARO
SAN,LUIS,POTOSI,SAN,LUIS,POTOSI	0.011	VERACRUZ,PAPANTLA
SAN,LUIS,POTOSI,SAN,LUIS,POTOSI	0.011	PUEBLA,SAN,ANDRES,CHOLULA
SAN,LUIS,POTOSI,SAN,LUIS,POTOSI	0.011	MICHOACAN,TZITZIO
SAN,LUIS,POTOSI,SAN,LUIS,POTOSI	0.011	MICHOACAN,JOSE,SIXTO,VERDUZCO
SAN,LUIS,POTOSI,SAN,LUIS,POTOSI	0.011	OAXACA,SANTA,MARIA,XADANI
HIDALGO,PACHUCA,DE,SOTO	0.013	ZACATECAS,ZACATECAS
HIDALGO,PACHUCA,DE,SOTO	0.015	ZACATECAS,JEREZ
HIDALGO,PACHUCA,DE,SOTO	0.011	HIDALGO,IXMIQUILPAN
DURANGO,TAMAZULA	0.013	DURANGO,CANATLAN
QUINTANA,ROO,OTHON,P.,BLANCO	0.013	ZACATECAS,ZACATECAS
QUINTANA,ROO,OTHON,P.,BLANCO	0.015	ZACATECAS,JEREZ
QUINTANA,ROO,OTHON,P.,BLANCO	0.011	HIDALGO,IXMIQUILPAN
DURANGO,GUADALUPE,VICTORIA	0.013	ZACATECAS,ZACATECAS
DURANGO,GUADALUPE,VICTORIA	0.015	ZACATECAS,JEREZ
DURANGO,GUADALUPE,VICTORIA	0.011	HIDALGO,IXMIQUILPAN
ZACATECAS,ZACATECAS	0.046	ZACATECAS,JEREZ
ZACATECAS,ZACATECAS	0.020	BAJA,CALIFORNIA,SUR,LOS,CABOS
ZACATECAS,ZACATECAS	0.033	HIDALGO,IXMIQUILPAN
ZACATECAS,ZACATECAS	0.020	HIDALGO,SINGUILUCAN
ZACATECAS,JEREZ	0.023	BAJA,CALIFORNIA,SUR,LOS,CABOS
ZACATECAS,JEREZ	0.038	HIDALGO,IXMIQUILPAN
ZACATECAS,JEREZ	0.023	HIDALGO,SINGUILUCAN
BAJA,CALIFORNIA,SUR,LOS,CABOS	0.016	HIDALGO,IXMIQUILPAN
HIDALGO,IXMIQUILPAN	0.016	HIDALGO,SINGUILUCAN
