# Supplementary material for: Analysis of México’s Narco-War Network (2007–2011)
Source: PLoS One. 2015 May 18;10(5):e0126503. doi: 10.1371/journal.pone.0126503 (PMC4436224; doi:10.1371/journal.pone.0126503)
Supplement: S1 Compressed file — Each file contains all the correlations above certain threshold (indicated in the name of the file), during a particular month (also indicated in the name of the file). The file names have the value of θ followed by the number of the i th month, starting from January of 2007 until Sept. 2011. (ZIP) [file pone.0126503.s004.zip › Correlations_by_month/0.010__12.sif]

CHIHUAHUA,JUAREZ	0.020	SINALOA,CULIACAN
CHIHUAHUA,JUAREZ	0.107	BAJA,CALIFORNIA,TIJUANA
CHIHUAHUA,JUAREZ	0.049	CHIHUAHUA,CHIHUAHUA
CHIHUAHUA,JUAREZ	0.039	SINALOA,MAZATLAN
CHIHUAHUA,JUAREZ	0.039	DURANGO,DURANGO
CHIHUAHUA,JUAREZ	0.039	TAMAULIPAS,REYNOSA
CHIHUAHUA,JUAREZ	0.020	JALISCO,ZAPOPAN
CHIHUAHUA,JUAREZ	0.059	SONORA,CAJEME
CHIHUAHUA,JUAREZ	0.059	BAJA,CALIFORNIA,PLAYAS,DE,ROSARITO
CHIHUAHUA,JUAREZ	0.020	QUINTANA,ROO,BENITO,JUAREZ
CHIHUAHUA,JUAREZ	0.020	GUERRERO,ZIHUATANEJO,DE,AZUETA
CHIHUAHUA,JUAREZ	0.020	DISTRITO,FEDERAL,VENUSTIANO,CARRANZA
CHIHUAHUA,JUAREZ	0.020	GUANAJUATO,LEON
CHIHUAHUA,JUAREZ	0.020	GUERRERO,COYUCA,DE,BENITEZ
CHIHUAHUA,JUAREZ	0.020	MEXICO,TLALNEPANTLA,DE,BAZ
CHIHUAHUA,JUAREZ	0.020	SINALOA,ELOTA
CHIHUAHUA,JUAREZ	0.029	GUERRERO,AYUTLA,DE,LOS,LIBRES
CHIHUAHUA,JUAREZ	0.020	CHIHUAHUA,BOCOYNA
CHIHUAHUA,JUAREZ	0.020	OAXACA,SAN,JUAN,BAUTISTA,TUXTEPEC
CHIHUAHUA,JUAREZ	0.020	DURANGO,TAMAZULA
CHIHUAHUA,JUAREZ	0.020	MEXICO,OCOYOACAC
CHIHUAHUA,JUAREZ	0.020	DURANGO,CANATLAN
CHIHUAHUA,JUAREZ	0.029	GUERRERO,TLAPA,DE,COMONFORT
CHIHUAHUA,JUAREZ	0.020	DISTRITO,FEDERAL,AZCAPOTZALCO
CHIHUAHUA,JUAREZ	0.020	NUEVO,LEON,GENERAL,BRAVO
CHIHUAHUA,JUAREZ	0.020	OAXACA,ACATLAN,DE,PEREZ,FIGUEROA
CHIHUAHUA,JUAREZ	0.029	TAMAULIPAS,RIO,BRAVO
CHIHUAHUA,JUAREZ	0.020	MICHOACAN,ARIO
CHIHUAHUA,JUAREZ	0.020	OAXACA,SANTO,DOMINGO,TEHUANTEPEC
CHIHUAHUA,JUAREZ	0.029	CHIAPAS,FRONTERA,HIDALGO
CHIHUAHUA,JUAREZ	0.020	HIDALGO,TULANCINGO,DE,BRAVO
CHIHUAHUA,JUAREZ	0.049	MICHOACAN,CHARO
CHIHUAHUA,JUAREZ	0.020	DURANGO,TOPIA
CHIHUAHUA,JUAREZ	0.029	MICHOACAN,ACUITZIO
CHIHUAHUA,JUAREZ	0.039	OAXACA,SANTA,CRUZ,XOXOCOTLAN
SINALOA,CULIACAN	0.024	BAJA,CALIFORNIA,TIJUANA
SINALOA,CULIACAN	0.011	CHIHUAHUA,CHIHUAHUA
SINALOA,CULIACAN	0.013	SONORA,CAJEME
SINALOA,CULIACAN	0.013	BAJA,CALIFORNIA,PLAYAS,DE,ROSARITO
SINALOA,CULIACAN	0.011	MICHOACAN,CHARO
BAJA,CALIFORNIA,TIJUANA	0.060	CHIHUAHUA,CHIHUAHUA
BAJA,CALIFORNIA,TIJUANA	0.048	SINALOA,MAZATLAN
BAJA,CALIFORNIA,TIJUANA	0.048	DURANGO,DURANGO
BAJA,CALIFORNIA,TIJUANA	0.012	NUEVO,LEON,MONTERREY
BAJA,CALIFORNIA,TIJUANA	0.048	TAMAULIPAS,REYNOSA
BAJA,CALIFORNIA,TIJUANA	0.012	SINALOA,GUASAVE
BAJA,CALIFORNIA,TIJUANA	0.012	SINALOA,SINALOA
BAJA,CALIFORNIA,TIJUANA	0.012	DURANGO,LERDO
BAJA,CALIFORNIA,TIJUANA	0.012	SINALOA,SALVADOR,ALVARADO
BAJA,CALIFORNIA,TIJUANA	0.024	JALISCO,ZAPOPAN
BAJA,CALIFORNIA,TIJUANA	0.012	GUERRERO,PETATLAN
BAJA,CALIFORNIA,TIJUANA	0.012	DISTRITO,FEDERAL,IZTAPALAPA
BAJA,CALIFORNIA,TIJUANA	0.072	SONORA,CAJEME
BAJA,CALIFORNIA,TIJUANA	0.012	CHIHUAHUA,NUEVO,CASAS,GRANDES
BAJA,CALIFORNIA,TIJUANA	0.012	CHIHUAHUA,GUADALUPE,Y,CALVO
BAJA,CALIFORNIA,TIJUANA	0.012	AGUASCALIENTES,AGUASCALIENTES
BAJA,CALIFORNIA,TIJUANA	0.012	SINALOA,MOCORITO
BAJA,CALIFORNIA,TIJUANA	0.072	BAJA,CALIFORNIA,PLAYAS,DE,ROSARITO
BAJA,CALIFORNIA,TIJUANA	0.024	QUINTANA,ROO,BENITO,JUAREZ
BAJA,CALIFORNIA,TIJUANA	0.012	TAMAULIPAS,TAMPICO
BAJA,CALIFORNIA,TIJUANA	0.024	GUERRERO,ZIHUATANEJO,DE,AZUETA
BAJA,CALIFORNIA,TIJUANA	0.024	DISTRITO,FEDERAL,VENUSTIANO,CARRANZA
BAJA,CALIFORNIA,TIJUANA	0.024	GUANAJUATO,LEON
BAJA,CALIFORNIA,TIJUANA	0.012	DISTRITO,FEDERAL,CUAUHTEMOC
BAJA,CALIFORNIA,TIJUANA	0.012	GUERRERO,LA,UNION,DE,ISIDORO,MONTES,DE,OCA
BAJA,CALIFORNIA,TIJUANA	0.024	GUERRERO,COYUCA,DE,BENITEZ
BAJA,CALIFORNIA,TIJUANA	0.024	MEXICO,TLALNEPANTLA,DE,BAZ
BAJA,CALIFORNIA,TIJUANA	0.024	SINALOA,ELOTA
BAJA,CALIFORNIA,TIJUANA	0.012	SINALOA,COSALA
BAJA,CALIFORNIA,TIJUANA	0.036	GUERRERO,AYUTLA,DE,LOS,LIBRES
BAJA,CALIFORNIA,TIJUANA	0.012	MEXICO,CUAUTITLAN,IZCALLI
BAJA,CALIFORNIA,TIJUANA	0.024	CHIHUAHUA,BOCOYNA
BAJA,CALIFORNIA,TIJUANA	0.012	GUERRERO,TELOLOAPAN
BAJA,CALIFORNIA,TIJUANA	0.012	NUEVO,LEON,SAN,NICOLAS,DE,LOS,GARZA
BAJA,CALIFORNIA,TIJUANA	0.012	NUEVO,LEON,SANTIAGO
BAJA,CALIFORNIA,TIJUANA	0.024	OAXACA,SAN,JUAN,BAUTISTA,TUXTEPEC
BAJA,CALIFORNIA,TIJUANA	0.012	NUEVO,LEON,APODACA
BAJA,CALIFORNIA,TIJUANA	0.024	DURANGO,TAMAZULA
BAJA,CALIFORNIA,TIJUANA	0.012	MICHOACAN,LA,HUACANA
BAJA,CALIFORNIA,TIJUANA	0.012	MEXICO,IXTAPALUCA
BAJA,CALIFORNIA,TIJUANA	0.024	MEXICO,OCOYOACAC
BAJA,CALIFORNIA,TIJUANA	0.012	TABASCO,HUIMANGUILLO
BAJA,CALIFORNIA,TIJUANA	0.012	JALISCO,TONALA
BAJA,CALIFORNIA,TIJUANA	0.012	MEXICO,TOLUCA
BAJA,CALIFORNIA,TIJUANA	0.024	DURANGO,CANATLAN
BAJA,CALIFORNIA,TIJUANA	0.012	MEXICO,CHALCO
BAJA,CALIFORNIA,TIJUANA	0.012	MEXICO,CHIMALHUACAN
BAJA,CALIFORNIA,TIJUANA	0.012	CHIHUAHUA,MORIS
BAJA,CALIFORNIA,TIJUANA	0.036	GUERRERO,TLAPA,DE,COMONFORT
BAJA,CALIFORNIA,TIJUANA	0.012	MEXICO,TEJUPILCO
BAJA,CALIFORNIA,TIJUANA	0.012	DISTRITO,FEDERAL,TLAHUAC
BAJA,CALIFORNIA,TIJUANA	0.012	OAXACA,JUCHITAN,DE,ZARAGOZA
BAJA,CALIFORNIA,TIJUANA	0.024	DISTRITO,FEDERAL,AZCAPOTZALCO
BAJA,CALIFORNIA,TIJUANA	0.024	NUEVO,LEON,GENERAL,BRAVO
BAJA,CALIFORNIA,TIJUANA	0.012	CHIAPAS,TUXTLA,GUTIERREZ
BAJA,CALIFORNIA,TIJUANA	0.012	MICHOACAN,ZIRACUARETIRO
BAJA,CALIFORNIA,TIJUANA	0.012	JALISCO,LA,BARCA
BAJA,CALIFORNIA,TIJUANA	0.012	JALISCO,ZAPOTLAN,EL,GRANDE
BAJA,CALIFORNIA,TIJUANA	0.024	OAXACA,ACATLAN,DE,PEREZ,FIGUEROA
BAJA,CALIFORNIA,TIJUANA	0.036	TAMAULIPAS,RIO,BRAVO
BAJA,CALIFORNIA,TIJUANA	0.012	MEXICO,ZINACANTEPEC
BAJA,CALIFORNIA,TIJUANA	0.012	MICHOACAN,PARACUARO
BAJA,CALIFORNIA,TIJUANA	0.024	MICHOACAN,ARIO
BAJA,CALIFORNIA,TIJUANA	0.012	CHIHUAHUA,CHINIPAS
BAJA,CALIFORNIA,TIJUANA	0.012	MICHOACAN,IXTLAN
BAJA,CALIFORNIA,TIJUANA	0.024	OAXACA,SANTO,DOMINGO,TEHUANTEPEC
BAJA,CALIFORNIA,TIJUANA	0.012	MEXICO,CHICOLOAPAN
BAJA,CALIFORNIA,TIJUANA	0.036	CHIAPAS,FRONTERA,HIDALGO
BAJA,CALIFORNIA,TIJUANA	0.012	CHIAPAS,REFORMA
BAJA,CALIFORNIA,TIJUANA	0.024	HIDALGO,TULANCINGO,DE,BRAVO
BAJA,CALIFORNIA,TIJUANA	0.012	MEXICO,LERMA
BAJA,CALIFORNIA,TIJUANA	0.012	MICHOACAN,PARACHO
BAJA,CALIFORNIA,TIJUANA	0.012	MICHOACAN,PERIBAN
BAJA,CALIFORNIA,TIJUANA	0.012	MEXICO,DONATO,GUERRA
BAJA,CALIFORNIA,TIJUANA	0.012	MEXICO,TEMASCALTEPEC
BAJA,CALIFORNIA,TIJUANA	0.060	MICHOACAN,CHARO
BAJA,CALIFORNIA,TIJUANA	0.012	MICHOACAN,TANGANCICUARO
BAJA,CALIFORNIA,TIJUANA	0.024	DURANGO,TOPIA
BAJA,CALIFORNIA,TIJUANA	0.012	MICHOACAN,MADERO
BAJA,CALIFORNIA,TIJUANA	0.012	HIDALGO,ACTOPAN
BAJA,CALIFORNIA,TIJUANA	0.036	MICHOACAN,ACUITZIO
BAJA,CALIFORNIA,TIJUANA	0.048	OAXACA,SANTA,CRUZ,XOXOCOTLAN
BAJA,CALIFORNIA,TIJUANA	0.012	DISTRITO,FEDERAL,LA,MAGDALENA,CONTRERAS
BAJA,CALIFORNIA,TIJUANA	0.012	GUERRERO,BUENAVISTA,DE,CUELLAR
BAJA,CALIFORNIA,TIJUANA	0.012	MICHOACAN,ZACAPU
BAJA,CALIFORNIA,TIJUANA	0.012	MORELOS,TEPALCINGO
BAJA,CALIFORNIA,TIJUANA	0.012	TABASCO,JALAPA
BAJA,CALIFORNIA,TIJUANA	0.012	MICHOACAN,NAHUATZEN
BAJA,CALIFORNIA,TIJUANA	0.012	OAXACA,ASUNCION,IXTALTEPEC
BAJA,CALIFORNIA,TIJUANA	0.012	JALISCO,AYOTLAN
BAJA,CALIFORNIA,TIJUANA	0.012	OAXACA,CIUDAD,IXTEPEC
BAJA,CALIFORNIA,TIJUANA	0.012	OAXACA,SANTIAGO,LAOLLAGA
CHIHUAHUA,CHIHUAHUA	0.022	SINALOA,MAZATLAN
CHIHUAHUA,CHIHUAHUA	0.022	DURANGO,DURANGO
CHIHUAHUA,CHIHUAHUA	0.022	TAMAULIPAS,REYNOSA
CHIHUAHUA,CHIHUAHUA	0.011	JALISCO,ZAPOPAN
CHIHUAHUA,CHIHUAHUA	0.033	SONORA,CAJEME
CHIHUAHUA,CHIHUAHUA	0.033	BAJA,CALIFORNIA,PLAYAS,DE,ROSARITO
CHIHUAHUA,CHIHUAHUA	0.011	QUINTANA,ROO,BENITO,JUAREZ
CHIHUAHUA,CHIHUAHUA	0.011	GUERRERO,ZIHUATANEJO,DE,AZUETA
CHIHUAHUA,CHIHUAHUA	0.011	DISTRITO,FEDERAL,VENUSTIANO,CARRANZA
CHIHUAHUA,CHIHUAHUA	0.011	GUANAJUATO,LEON
CHIHUAHUA,CHIHUAHUA	0.011	GUERRERO,COYUCA,DE,BENITEZ
CHIHUAHUA,CHIHUAHUA	0.011	MEXICO,TLALNEPANTLA,DE,BAZ
CHIHUAHUA,CHIHUAHUA	0.011	SINALOA,ELOTA
CHIHUAHUA,CHIHUAHUA	0.016	GUERRERO,AYUTLA,DE,LOS,LIBRES
CHIHUAHUA,CHIHUAHUA	0.011	CHIHUAHUA,BOCOYNA
CHIHUAHUA,CHIHUAHUA	0.011	OAXACA,SAN,JUAN,BAUTISTA,TUXTEPEC
CHIHUAHUA,CHIHUAHUA	0.011	DURANGO,TAMAZULA
CHIHUAHUA,CHIHUAHUA	0.011	MEXICO,OCOYOACAC
CHIHUAHUA,CHIHUAHUA	0.011	DURANGO,CANATLAN
CHIHUAHUA,CHIHUAHUA	0.016	GUERRERO,TLAPA,DE,COMONFORT
CHIHUAHUA,CHIHUAHUA	0.011	DISTRITO,FEDERAL,AZCAPOTZALCO
CHIHUAHUA,CHIHUAHUA	0.011	NUEVO,LEON,GENERAL,BRAVO
CHIHUAHUA,CHIHUAHUA	0.011	OAXACA,ACATLAN,DE,PEREZ,FIGUEROA
CHIHUAHUA,CHIHUAHUA	0.016	TAMAULIPAS,RIO,BRAVO
CHIHUAHUA,CHIHUAHUA	0.011	MICHOACAN,ARIO
CHIHUAHUA,CHIHUAHUA	0.011	OAXACA,SANTO,DOMINGO,TEHUANTEPEC
CHIHUAHUA,CHIHUAHUA	0.016	CHIAPAS,FRONTERA,HIDALGO
CHIHUAHUA,CHIHUAHUA	0.011	HIDALGO,TULANCINGO,DE,BRAVO
CHIHUAHUA,CHIHUAHUA	0.027	MICHOACAN,CHARO
CHIHUAHUA,CHIHUAHUA	0.011	DURANGO,TOPIA
CHIHUAHUA,CHIHUAHUA	0.016	MICHOACAN,ACUITZIO
CHIHUAHUA,CHIHUAHUA	0.022	OAXACA,SANTA,CRUZ,XOXOCOTLAN
GUERRERO,ACAPULCO,DE,JUAREZ	0.011	TAMAULIPAS,NUEVO,LAREDO
GUERRERO,ACAPULCO,DE,JUAREZ	0.011	CHIHUAHUA,JIMENEZ
GUERRERO,ACAPULCO,DE,JUAREZ	0.013	ZACATECAS,ZACATECAS
GUERRERO,ACAPULCO,DE,JUAREZ	0.015	ZACATECAS,JEREZ
GUERRERO,ACAPULCO,DE,JUAREZ	0.011	HIDALGO,IXMIQUILPAN
SINALOA,MAZATLAN	0.017	DURANGO,DURANGO
SINALOA,MAZATLAN	0.017	TAMAULIPAS,REYNOSA
SINALOA,MAZATLAN	0.026	SONORA,CAJEME
SINALOA,MAZATLAN	0.026	BAJA,CALIFORNIA,PLAYAS,DE,ROSARITO
SINALOA,MAZATLAN	0.013	GUERRERO,AYUTLA,DE,LOS,LIBRES
SINALOA,MAZATLAN	0.013	GUERRERO,TLAPA,DE,COMONFORT
SINALOA,MAZATLAN	0.013	TAMAULIPAS,RIO,BRAVO
SINALOA,MAZATLAN	0.013	CHIAPAS,FRONTERA,HIDALGO
SINALOA,MAZATLAN	0.022	MICHOACAN,CHARO
SINALOA,MAZATLAN	0.013	MICHOACAN,ACUITZIO
SINALOA,MAZATLAN	0.017	OAXACA,SANTA,CRUZ,XOXOCOTLAN
DURANGO,DURANGO	0.017	TAMAULIPAS,REYNOSA
DURANGO,DURANGO	0.026	SONORA,CAJEME
DURANGO,DURANGO	0.026	BAJA,CALIFORNIA,PLAYAS,DE,ROSARITO
DURANGO,DURANGO	0.013	GUERRERO,AYUTLA,DE,LOS,LIBRES
DURANGO,DURANGO	0.013	GUERRERO,TLAPA,DE,COMONFORT
DURANGO,DURANGO	0.013	TAMAULIPAS,RIO,BRAVO
DURANGO,DURANGO	0.013	CHIAPAS,FRONTERA,HIDALGO
DURANGO,DURANGO	0.022	MICHOACAN,CHARO
DURANGO,DURANGO	0.013	MICHOACAN,ACUITZIO
DURANGO,DURANGO	0.017	OAXACA,SANTA,CRUZ,XOXOCOTLAN
MICHOACAN,MORELIA	0.011	TAMAULIPAS,NUEVO,LAREDO
MICHOACAN,MORELIA	0.011	CHIHUAHUA,JIMENEZ
MICHOACAN,MORELIA	0.013	ZACATECAS,ZACATECAS
MICHOACAN,MORELIA	0.015	ZACATECAS,JEREZ
MICHOACAN,MORELIA	0.011	HIDALGO,IXMIQUILPAN
TAMAULIPAS,REYNOSA	0.026	SONORA,CAJEME
TAMAULIPAS,REYNOSA	0.026	BAJA,CALIFORNIA,PLAYAS,DE,ROSARITO
TAMAULIPAS,REYNOSA	0.013	GUERRERO,AYUTLA,DE,LOS,LIBRES
TAMAULIPAS,REYNOSA	0.013	GUERRERO,TLAPA,DE,COMONFORT
TAMAULIPAS,REYNOSA	0.013	TAMAULIPAS,RIO,BRAVO
TAMAULIPAS,REYNOSA	0.013	CHIAPAS,FRONTERA,HIDALGO
TAMAULIPAS,REYNOSA	0.022	MICHOACAN,CHARO
TAMAULIPAS,REYNOSA	0.013	MICHOACAN,ACUITZIO
TAMAULIPAS,REYNOSA	0.017	OAXACA,SANTA,CRUZ,XOXOCOTLAN
MEXICO,ECATEPEC,DE,MORELOS	0.011	TAMAULIPAS,NUEVO,LAREDO
MEXICO,ECATEPEC,DE,MORELOS	0.011	CHIHUAHUA,JIMENEZ
MEXICO,ECATEPEC,DE,MORELOS	0.013	ZACATECAS,ZACATECAS
MEXICO,ECATEPEC,DE,MORELOS	0.015	ZACATECAS,JEREZ
MEXICO,ECATEPEC,DE,MORELOS	0.011	HIDALGO,IXMIQUILPAN
MICHOACAN,URUAPAN	0.011	TAMAULIPAS,NUEVO,LAREDO
MICHOACAN,URUAPAN	0.011	CHIHUAHUA,JIMENEZ
MICHOACAN,URUAPAN	0.013	ZACATECAS,ZACATECAS
MICHOACAN,URUAPAN	0.015	ZACATECAS,JEREZ
MICHOACAN,URUAPAN	0.011	HIDALGO,IXMIQUILPAN
JALISCO,ZAPOPAN	0.013	SONORA,CAJEME
JALISCO,ZAPOPAN	0.013	BAJA,CALIFORNIA,PLAYAS,DE,ROSARITO
JALISCO,ZAPOPAN	0.011	MICHOACAN,CHARO
TAMAULIPAS,NUEVO,LAREDO	0.016	TAMAULIPAS,MATAMOROS
TAMAULIPAS,NUEVO,LAREDO	0.011	GUERRERO,TECPAN,DE,GALEANA
TAMAULIPAS,NUEVO,LAREDO	0.011	SINALOA,BADIRAGUATO
TAMAULIPAS,NUEVO,LAREDO	0.016	GUERRERO,IGUALA,DE,LA,INDEPENDENCIA
TAMAULIPAS,NUEVO,LAREDO	0.011	SINALOA,SAN,IGNACIO
TAMAULIPAS,NUEVO,LAREDO	0.027	CHIHUAHUA,JIMENEZ
TAMAULIPAS,NUEVO,LAREDO	0.022	GUERRERO,ATOYAC,DE,ALVAREZ
TAMAULIPAS,NUEVO,LAREDO	0.022	CHIAPAS,TAPACHULA
TAMAULIPAS,NUEVO,LAREDO	0.011	DISTRITO,FEDERAL,MIGUEL,HIDALGO
TAMAULIPAS,NUEVO,LAREDO	0.022	HIDALGO,PACHUCA,DE,SOTO
TAMAULIPAS,NUEVO,LAREDO	0.011	NUEVO,LEON,GENERAL,ESCOBEDO
TAMAULIPAS,NUEVO,LAREDO	0.011	DURANGO,GUADALUPE,VICTORIA
TAMAULIPAS,NUEVO,LAREDO	0.033	ZACATECAS,ZACATECAS
TAMAULIPAS,NUEVO,LAREDO	0.038	ZACATECAS,JEREZ
TAMAULIPAS,NUEVO,LAREDO	0.016	BAJA,CALIFORNIA,SUR,LOS,CABOS
TAMAULIPAS,NUEVO,LAREDO	0.027	HIDALGO,IXMIQUILPAN
TAMAULIPAS,NUEVO,LAREDO	0.016	HIDALGO,SINGUILUCAN
TAMAULIPAS,MATAMOROS	0.016	CHIHUAHUA,JIMENEZ
TAMAULIPAS,MATAMOROS	0.013	GUERRERO,ATOYAC,DE,ALVAREZ
TAMAULIPAS,MATAMOROS	0.013	CHIAPAS,TAPACHULA
TAMAULIPAS,MATAMOROS	0.013	HIDALGO,PACHUCA,DE,SOTO
TAMAULIPAS,MATAMOROS	0.020	ZACATECAS,ZACATECAS
TAMAULIPAS,MATAMOROS	0.023	ZACATECAS,JEREZ
TAMAULIPAS,MATAMOROS	0.016	HIDALGO,IXMIQUILPAN
SONORA,CAJEME	0.039	BAJA,CALIFORNIA,PLAYAS,DE,ROSARITO
SONORA,CAJEME	0.013	QUINTANA,ROO,BENITO,JUAREZ
SONORA,CAJEME	0.013	GUERRERO,ZIHUATANEJO,DE,AZUETA
SONORA,CAJEME	0.013	DISTRITO,FEDERAL,VENUSTIANO,CARRANZA
SONORA,CAJEME	0.013	GUANAJUATO,LEON
SONORA,CAJEME	0.013	GUERRERO,COYUCA,DE,BENITEZ
SONORA,CAJEME	0.013	MEXICO,TLALNEPANTLA,DE,BAZ
SONORA,CAJEME	0.013	SINALOA,ELOTA
SONORA,CAJEME	0.020	GUERRERO,AYUTLA,DE,LOS,LIBRES
SONORA,CAJEME	0.013	CHIHUAHUA,BOCOYNA
SONORA,CAJEME	0.013	OAXACA,SAN,JUAN,BAUTISTA,TUXTEPEC
SONORA,CAJEME	0.013	DURANGO,TAMAZULA
SONORA,CAJEME	0.013	MEXICO,OCOYOACAC
SONORA,CAJEME	0.013	DURANGO,CANATLAN
SONORA,CAJEME	0.020	GUERRERO,TLAPA,DE,COMONFORT
SONORA,CAJEME	0.013	DISTRITO,FEDERAL,AZCAPOTZALCO
SONORA,CAJEME	0.013	NUEVO,LEON,GENERAL,BRAVO
SONORA,CAJEME	0.013	OAXACA,ACATLAN,DE,PEREZ,FIGUEROA
SONORA,CAJEME	0.020	TAMAULIPAS,RIO,BRAVO
SONORA,CAJEME	0.013	MICHOACAN,ARIO
SONORA,CAJEME	0.013	OAXACA,SANTO,DOMINGO,TEHUANTEPEC
SONORA,CAJEME	0.020	CHIAPAS,FRONTERA,HIDALGO
SONORA,CAJEME	0.013	HIDALGO,TULANCINGO,DE,BRAVO
SONORA,CAJEME	0.033	MICHOACAN,CHARO
SONORA,CAJEME	0.013	DURANGO,TOPIA
SONORA,CAJEME	0.020	MICHOACAN,ACUITZIO
SONORA,CAJEME	0.026	OAXACA,SANTA,CRUZ,XOXOCOTLAN
GUERRERO,TECPAN,DE,GALEANA	0.011	CHIHUAHUA,JIMENEZ
GUERRERO,TECPAN,DE,GALEANA	0.013	ZACATECAS,ZACATECAS
GUERRERO,TECPAN,DE,GALEANA	0.015	ZACATECAS,JEREZ
GUERRERO,TECPAN,DE,GALEANA	0.011	HIDALGO,IXMIQUILPAN
SINALOA,BADIRAGUATO	0.011	CHIHUAHUA,JIMENEZ
SINALOA,BADIRAGUATO	0.013	ZACATECAS,ZACATECAS
SINALOA,BADIRAGUATO	0.015	ZACATECAS,JEREZ
SINALOA,BADIRAGUATO	0.011	HIDALGO,IXMIQUILPAN
BAJA,CALIFORNIA,PLAYAS,DE,ROSARITO	0.013	QUINTANA,ROO,BENITO,JUAREZ
BAJA,CALIFORNIA,PLAYAS,DE,ROSARITO	0.013	GUERRERO,ZIHUATANEJO,DE,AZUETA
BAJA,CALIFORNIA,PLAYAS,DE,ROSARITO	0.013	DISTRITO,FEDERAL,VENUSTIANO,CARRANZA
BAJA,CALIFORNIA,PLAYAS,DE,ROSARITO	0.013	GUANAJUATO,LEON
BAJA,CALIFORNIA,PLAYAS,DE,ROSARITO	0.013	GUERRERO,COYUCA,DE,BENITEZ
BAJA,CALIFORNIA,PLAYAS,DE,ROSARITO	0.013	MEXICO,TLALNEPANTLA,DE,BAZ
BAJA,CALIFORNIA,PLAYAS,DE,ROSARITO	0.013	SINALOA,ELOTA
BAJA,CALIFORNIA,PLAYAS,DE,ROSARITO	0.020	GUERRERO,AYUTLA,DE,LOS,LIBRES
BAJA,CALIFORNIA,PLAYAS,DE,ROSARITO	0.013	CHIHUAHUA,BOCOYNA
BAJA,CALIFORNIA,PLAYAS,DE,ROSARITO	0.013	OAXACA,SAN,JUAN,BAUTISTA,TUXTEPEC
BAJA,CALIFORNIA,PLAYAS,DE,ROSARITO	0.013	DURANGO,TAMAZULA
BAJA,CALIFORNIA,PLAYAS,DE,ROSARITO	0.013	MEXICO,OCOYOACAC
BAJA,CALIFORNIA,PLAYAS,DE,ROSARITO	0.013	DURANGO,CANATLAN
BAJA,CALIFORNIA,PLAYAS,DE,ROSARITO	0.020	GUERRERO,TLAPA,DE,COMONFORT
BAJA,CALIFORNIA,PLAYAS,DE,ROSARITO	0.013	DISTRITO,FEDERAL,AZCAPOTZALCO
BAJA,CALIFORNIA,PLAYAS,DE,ROSARITO	0.013	NUEVO,LEON,GENERAL,BRAVO
BAJA,CALIFORNIA,PLAYAS,DE,ROSARITO	0.013	OAXACA,ACATLAN,DE,PEREZ,FIGUEROA
BAJA,CALIFORNIA,PLAYAS,DE,ROSARITO	0.020	TAMAULIPAS,RIO,BRAVO
BAJA,CALIFORNIA,PLAYAS,DE,ROSARITO	0.013	MICHOACAN,ARIO
BAJA,CALIFORNIA,PLAYAS,DE,ROSARITO	0.013	OAXACA,SANTO,DOMINGO,TEHUANTEPEC
BAJA,CALIFORNIA,PLAYAS,DE,ROSARITO	0.020	CHIAPAS,FRONTERA,HIDALGO
BAJA,CALIFORNIA,PLAYAS,DE,ROSARITO	0.013	HIDALGO,TULANCINGO,DE,BRAVO
BAJA,CALIFORNIA,PLAYAS,DE,ROSARITO	0.033	MICHOACAN,CHARO
BAJA,CALIFORNIA,PLAYAS,DE,ROSARITO	0.013	DURANGO,TOPIA
BAJA,CALIFORNIA,PLAYAS,DE,ROSARITO	0.020	MICHOACAN,ACUITZIO
BAJA,CALIFORNIA,PLAYAS,DE,ROSARITO	0.026	OAXACA,SANTA,CRUZ,XOXOCOTLAN
QUINTANA,ROO,BENITO,JUAREZ	0.011	MICHOACAN,CHARO
GUERRERO,IGUALA,DE,LA,INDEPENDENCIA	0.016	CHIHUAHUA,JIMENEZ
GUERRERO,IGUALA,DE,LA,INDEPENDENCIA	0.013	GUERRERO,ATOYAC,DE,ALVAREZ
GUERRERO,IGUALA,DE,LA,INDEPENDENCIA	0.013	CHIAPAS,TAPACHULA
GUERRERO,IGUALA,DE,LA,INDEPENDENCIA	0.013	HIDALGO,PACHUCA,DE,SOTO
GUERRERO,IGUALA,DE,LA,INDEPENDENCIA	0.020	ZACATECAS,ZACATECAS
GUERRERO,IGUALA,DE,LA,INDEPENDENCIA	0.023	ZACATECAS,JEREZ
GUERRERO,IGUALA,DE,LA,INDEPENDENCIA	0.016	HIDALGO,IXMIQUILPAN
GUERRERO,ZIHUATANEJO,DE,AZUETA	0.011	MICHOACAN,CHARO
SINALOA,SAN,IGNACIO	0.011	CHIHUAHUA,JIMENEZ
SINALOA,SAN,IGNACIO	0.013	ZACATECAS,ZACATECAS
SINALOA,SAN,IGNACIO	0.015	ZACATECAS,JEREZ
SINALOA,SAN,IGNACIO	0.011	HIDALGO,IXMIQUILPAN
CHIHUAHUA,JIMENEZ	0.022	GUERRERO,ATOYAC,DE,ALVAREZ
CHIHUAHUA,JIMENEZ	0.022	CHIAPAS,TAPACHULA
CHIHUAHUA,JIMENEZ	0.011	DISTRITO,FEDERAL,MIGUEL,HIDALGO
CHIHUAHUA,JIMENEZ	0.022	HIDALGO,PACHUCA,DE,SOTO
CHIHUAHUA,JIMENEZ	0.011	NUEVO,LEON,GENERAL,ESCOBEDO
CHIHUAHUA,JIMENEZ	0.011	DURANGO,GUADALUPE,VICTORIA
CHIHUAHUA,JIMENEZ	0.033	ZACATECAS,ZACATECAS
CHIHUAHUA,JIMENEZ	0.038	ZACATECAS,JEREZ
CHIHUAHUA,JIMENEZ	0.016	BAJA,CALIFORNIA,SUR,LOS,CABOS
CHIHUAHUA,JIMENEZ	0.027	HIDALGO,IXMIQUILPAN
CHIHUAHUA,JIMENEZ	0.016	HIDALGO,SINGUILUCAN
DISTRITO,FEDERAL,VENUSTIANO,CARRANZA	0.011	MICHOACAN,CHARO
GUANAJUATO,LEON	0.011	MICHOACAN,CHARO
GUERRERO,ATOYAC,DE,ALVAREZ	0.017	CHIAPAS,TAPACHULA
GUERRERO,ATOYAC,DE,ALVAREZ	0.017	HIDALGO,PACHUCA,DE,SOTO
GUERRERO,ATOYAC,DE,ALVAREZ	0.026	ZACATECAS,ZACATECAS
GUERRERO,ATOYAC,DE,ALVAREZ	0.030	ZACATECAS,JEREZ
GUERRERO,ATOYAC,DE,ALVAREZ	0.013	BAJA,CALIFORNIA,SUR,LOS,CABOS
GUERRERO,ATOYAC,DE,ALVAREZ	0.022	HIDALGO,IXMIQUILPAN
GUERRERO,ATOYAC,DE,ALVAREZ	0.013	HIDALGO,SINGUILUCAN
GUERRERO,COYUCA,DE,BENITEZ	0.011	MICHOACAN,CHARO
MEXICO,TLALNEPANTLA,DE,BAZ	0.011	MICHOACAN,CHARO
SINALOA,ELOTA	0.011	MICHOACAN,CHARO
GUERRERO,AYUTLA,DE,LOS,LIBRES	0.016	MICHOACAN,CHARO
GUERRERO,AYUTLA,DE,LOS,LIBRES	0.013	OAXACA,SANTA,CRUZ,XOXOCOTLAN
CHIAPAS,TAPACHULA	0.017	HIDALGO,PACHUCA,DE,SOTO
CHIAPAS,TAPACHULA	0.026	ZACATECAS,ZACATECAS
CHIAPAS,TAPACHULA	0.030	ZACATECAS,JEREZ
CHIAPAS,TAPACHULA	0.013	BAJA,CALIFORNIA,SUR,LOS,CABOS
CHIAPAS,TAPACHULA	0.022	HIDALGO,IXMIQUILPAN
CHIAPAS,TAPACHULA	0.013	HIDALGO,SINGUILUCAN
CHIHUAHUA,BOCOYNA	0.011	MICHOACAN,CHARO
DISTRITO,FEDERAL,MIGUEL,HIDALGO	0.013	ZACATECAS,ZACATECAS
DISTRITO,FEDERAL,MIGUEL,HIDALGO	0.015	ZACATECAS,JEREZ
DISTRITO,FEDERAL,MIGUEL,HIDALGO	0.011	HIDALGO,IXMIQUILPAN
HIDALGO,PACHUCA,DE,SOTO	0.026	ZACATECAS,ZACATECAS
HIDALGO,PACHUCA,DE,SOTO	0.030	ZACATECAS,JEREZ
HIDALGO,PACHUCA,DE,SOTO	0.013	BAJA,CALIFORNIA,SUR,LOS,CABOS
HIDALGO,PACHUCA,DE,SOTO	0.022	HIDALGO,IXMIQUILPAN
HIDALGO,PACHUCA,DE,SOTO	0.013	HIDALGO,SINGUILUCAN
OAXACA,SAN,JUAN,BAUTISTA,TUXTEPEC	0.011	MICHOACAN,CHARO
DURANGO,TAMAZULA	0.011	MICHOACAN,CHARO
MEXICO,OCOYOACAC	0.011	MICHOACAN,CHARO
DURANGO,CANATLAN	0.011	MICHOACAN,CHARO
GUERRERO,TLAPA,DE,COMONFORT	0.016	MICHOACAN,CHARO
GUERRERO,TLAPA,DE,COMONFORT	0.013	OAXACA,SANTA,CRUZ,XOXOCOTLAN
NUEVO,LEON,GENERAL,ESCOBEDO	0.013	ZACATECAS,ZACATECAS
NUEVO,LEON,GENERAL,ESCOBEDO	0.015	ZACATECAS,JEREZ
NUEVO,LEON,GENERAL,ESCOBEDO	0.011	HIDALGO,IXMIQUILPAN
DISTRITO,FEDERAL,AZCAPOTZALCO	0.011	MICHOACAN,CHARO
NUEVO,LEON,GENERAL,BRAVO	0.011	MICHOACAN,CHARO
OAXACA,ACATLAN,DE,PEREZ,FIGUEROA	0.011	MICHOACAN,CHARO
TAMAULIPAS,RIO,BRAVO	0.016	MICHOACAN,CHARO
TAMAULIPAS,RIO,BRAVO	0.013	OAXACA,SANTA,CRUZ,XOXOCOTLAN
DURANGO,GUADALUPE,VICTORIA	0.013	ZACATECAS,ZACATECAS
DURANGO,GUADALUPE,VICTORIA	0.015	ZACATECAS,JEREZ
DURANGO,GUADALUPE,VICTORIA	0.011	HIDALGO,IXMIQUILPAN
ZACATECAS,ZACATECAS	0.046	ZACATECAS,JEREZ
ZACATECAS,ZACATECAS	0.020	BAJA,CALIFORNIA,SUR,LOS,CABOS
ZACATECAS,ZACATECAS	0.033	HIDALGO,IXMIQUILPAN
ZACATECAS,ZACATECAS	0.020	HIDALGO,SINGUILUCAN
MICHOACAN,ARIO	0.011	MICHOACAN,CHARO
OAXACA,SANTO,DOMINGO,TEHUANTEPEC	0.011	MICHOACAN,CHARO
ZACATECAS,JEREZ	0.023	BAJA,CALIFORNIA,SUR,LOS,CABOS
ZACATECAS,JEREZ	0.038	HIDALGO,IXMIQUILPAN
ZACATECAS,JEREZ	0.023	HIDALGO,SINGUILUCAN
CHIAPAS,FRONTERA,HIDALGO	0.016	MICHOACAN,CHARO
CHIAPAS,FRONTERA,HIDALGO	0.013	OAXACA,SANTA,CRUZ,XOXOCOTLAN
HIDALGO,TULANCINGO,DE,BRAVO	0.011	MICHOACAN,CHARO
BAJA,CALIFORNIA,SUR,LOS,CABOS	0.016	HIDALGO,IXMIQUILPAN
HIDALGO,IXMIQUILPAN	0.016	HIDALGO,SINGUILUCAN
MICHOACAN,CHARO	0.011	DURANGO,TOPIA
MICHOACAN,CHARO	0.016	MICHOACAN,ACUITZIO
MICHOACAN,CHARO	0.022	OAXACA,SANTA,CRUZ,XOXOCOTLAN
MICHOACAN,ACUITZIO	0.013	OAXACA,SANTA,CRUZ,XOXOCOTLAN
