# Supplementary material for: Analysis of México’s Narco-War Network (2007–2011)
Source: PLoS One. 2015 May 18;10(5):e0126503. doi: 10.1371/journal.pone.0126503 (PMC4436224; doi:10.1371/journal.pone.0126503)
Supplement: S1 Compressed file — Each file contains all the correlations above certain threshold (indicated in the name of the file), during a particular month (also indicated in the name of the file). The file names have the value of θ followed by the number of the i th month, starting from January of 2007 until Sept. 2011. (ZIP) [file pone.0126503.s004.zip › Correlations_by_month/0.010__13.sif]

CHIHUAHUA,JUAREZ	0.025	DURANGO,GOMEZ,PALACIO
CHIHUAHUA,JUAREZ	0.042	COAHUILA,TORREON
CHIHUAHUA,JUAREZ	0.093	DURANGO,DURANGO
CHIHUAHUA,JUAREZ	0.051	SINALOA,NAVOLATO
CHIHUAHUA,JUAREZ	0.051	NUEVO,LEON,MONTERREY
CHIHUAHUA,JUAREZ	0.017	MICHOACAN,MORELIA
CHIHUAHUA,JUAREZ	0.025	CHIHUAHUA,HIDALGO,DEL,PARRAL
CHIHUAHUA,JUAREZ	0.051	SINALOA,SALVADOR,ALVARADO
CHIHUAHUA,JUAREZ	0.034	MEXICO,NEZAHUALCOYOTL
CHIHUAHUA,JUAREZ	0.025	DURANGO,SANTIAGO,PAPASQUIARO
CHIHUAHUA,JUAREZ	0.017	TAMAULIPAS,MIGUEL,ALEMAN
CHIHUAHUA,JUAREZ	0.084	CHIHUAHUA,ASCENSION
CHIHUAHUA,JUAREZ	0.017	CHIHUAHUA,CUAUHTEMOC
CHIHUAHUA,JUAREZ	0.017	GUERRERO,IGUALA,DE,LA,INDEPENDENCIA
CHIHUAHUA,JUAREZ	0.017	MEXICO,NAUCALPAN,DE,JUAREZ
CHIHUAHUA,JUAREZ	0.017	SINALOA,ANGOSTURA
CHIHUAHUA,JUAREZ	0.017	DISTRITO,FEDERAL,CUAUHTEMOC
CHIHUAHUA,JUAREZ	0.025	DURANGO,VICENTE,GUERRERO
CHIHUAHUA,JUAREZ	0.017	CHIHUAHUA,OJINAGA
CHIHUAHUA,JUAREZ	0.025	CHIHUAHUA,GUERRERO
CHIHUAHUA,JUAREZ	0.017	NUEVO,LEON,SANTA,CATARINA
CHIHUAHUA,JUAREZ	0.025	OAXACA,OAXACA,DE,JUAREZ
CHIHUAHUA,JUAREZ	0.017	SONORA,NAVOJOA
CHIHUAHUA,JUAREZ	0.042	CHIHUAHUA,BALLEZA
CHIHUAHUA,JUAREZ	0.017	GUANAJUATO,PENJAMO
CHIHUAHUA,JUAREZ	0.017	NUEVO,LEON,GENERAL,ESCOBEDO
CHIHUAHUA,JUAREZ	0.017	CHIHUAHUA,CASAS,GRANDES
CHIHUAHUA,JUAREZ	0.034	YUCATAN,MERIDA
CHIHUAHUA,JUAREZ	0.017	DISTRITO,FEDERAL,CUAJIMALPA,DE,MORELOS
CHIHUAHUA,JUAREZ	0.017	SAN,LUIS,POTOSI,RIOVERDE
CHIHUAHUA,JUAREZ	0.017	MICHOACAN,PARACUARO
CHIHUAHUA,JUAREZ	0.017	NUEVO,LEON,MONTEMORELOS
CHIHUAHUA,JUAREZ	0.017	MEXICO,ZACAZONAPAN
SINALOA,CULIACAN	0.068	BAJA,CALIFORNIA,TIJUANA
SINALOA,CULIACAN	0.031	CHIHUAHUA,CHIHUAHUA
SINALOA,CULIACAN	0.031	SINALOA,MAZATLAN
SINALOA,CULIACAN	0.012	SONORA,NOGALES
SINALOA,CULIACAN	0.025	SINALOA,GUASAVE
SINALOA,CULIACAN	0.012	TAMAULIPAS,MATAMOROS
SINALOA,CULIACAN	0.012	BAJA,CALIFORNIA,MEXICALI
SINALOA,CULIACAN	0.037	SONORA,CAJEME
SINALOA,CULIACAN	0.031	BAJA,CALIFORNIA,PLAYAS,DE,ROSARITO
SINALOA,CULIACAN	0.012	QUINTANA,ROO,BENITO,JUAREZ
SINALOA,CULIACAN	0.018	DISTRITO,FEDERAL,GUSTAVO,A.,MADERO
SINALOA,CULIACAN	0.012	GUERRERO,ZIHUATANEJO,DE,AZUETA
SINALOA,CULIACAN	0.012	SINALOA,SAN,IGNACIO
SINALOA,CULIACAN	0.037	DISTRITO,FEDERAL,VENUSTIANO,CARRANZA
SINALOA,CULIACAN	0.012	GUANAJUATO,LEON
SINALOA,CULIACAN	0.012	GUERRERO,COYUCA,DE,BENITEZ
SINALOA,CULIACAN	0.012	GUERRERO,AYUTLA,DE,LOS,LIBRES
SINALOA,CULIACAN	0.012	OAXACA,SAN,JUAN,BAUTISTA,TUXTEPEC
SINALOA,CULIACAN	0.012	DURANGO,TAMAZULA
SINALOA,CULIACAN	0.012	MEXICO,OCOYOACAC
SINALOA,CULIACAN	0.012	DURANGO,CANATLAN
SINALOA,CULIACAN	0.012	CHIHUAHUA,MORIS
SINALOA,CULIACAN	0.018	GUERRERO,TLAPA,DE,COMONFORT
SINALOA,CULIACAN	0.012	MEXICO,TEJUPILCO
SINALOA,CULIACAN	0.012	NUEVO,LEON,GENERAL,BRAVO
SINALOA,CULIACAN	0.012	OAXACA,ACATLAN,DE,PEREZ,FIGUEROA
SINALOA,CULIACAN	0.012	TAMAULIPAS,RIO,BRAVO
SINALOA,CULIACAN	0.012	MICHOACAN,ARIO
SINALOA,CULIACAN	0.018	CHIAPAS,FRONTERA,HIDALGO
SINALOA,CULIACAN	0.012	HIDALGO,TULANCINGO,DE,BRAVO
SINALOA,CULIACAN	0.031	MICHOACAN,CHARO
SINALOA,CULIACAN	0.018	DURANGO,TOPIA
SINALOA,CULIACAN	0.018	MICHOACAN,ACUITZIO
SINALOA,CULIACAN	0.025	OAXACA,SANTA,CRUZ,XOXOCOTLAN
BAJA,CALIFORNIA,TIJUANA	0.042	CHIHUAHUA,CHIHUAHUA
BAJA,CALIFORNIA,TIJUANA	0.042	SINALOA,MAZATLAN
BAJA,CALIFORNIA,TIJUANA	0.017	SONORA,NOGALES
BAJA,CALIFORNIA,TIJUANA	0.034	SINALOA,GUASAVE
BAJA,CALIFORNIA,TIJUANA	0.017	TAMAULIPAS,MATAMOROS
BAJA,CALIFORNIA,TIJUANA	0.017	BAJA,CALIFORNIA,MEXICALI
BAJA,CALIFORNIA,TIJUANA	0.051	SONORA,CAJEME
BAJA,CALIFORNIA,TIJUANA	0.042	BAJA,CALIFORNIA,PLAYAS,DE,ROSARITO
BAJA,CALIFORNIA,TIJUANA	0.017	QUINTANA,ROO,BENITO,JUAREZ
BAJA,CALIFORNIA,TIJUANA	0.025	DISTRITO,FEDERAL,GUSTAVO,A.,MADERO
BAJA,CALIFORNIA,TIJUANA	0.017	GUERRERO,ZIHUATANEJO,DE,AZUETA
BAJA,CALIFORNIA,TIJUANA	0.017	SINALOA,SAN,IGNACIO
BAJA,CALIFORNIA,TIJUANA	0.051	DISTRITO,FEDERAL,VENUSTIANO,CARRANZA
BAJA,CALIFORNIA,TIJUANA	0.017	GUANAJUATO,LEON
BAJA,CALIFORNIA,TIJUANA	0.017	GUERRERO,COYUCA,DE,BENITEZ
BAJA,CALIFORNIA,TIJUANA	0.017	GUERRERO,AYUTLA,DE,LOS,LIBRES
BAJA,CALIFORNIA,TIJUANA	0.017	OAXACA,SAN,JUAN,BAUTISTA,TUXTEPEC
BAJA,CALIFORNIA,TIJUANA	0.017	DURANGO,TAMAZULA
BAJA,CALIFORNIA,TIJUANA	0.017	MEXICO,OCOYOACAC
BAJA,CALIFORNIA,TIJUANA	0.017	DURANGO,CANATLAN
BAJA,CALIFORNIA,TIJUANA	0.017	CHIHUAHUA,MORIS
BAJA,CALIFORNIA,TIJUANA	0.025	GUERRERO,TLAPA,DE,COMONFORT
BAJA,CALIFORNIA,TIJUANA	0.017	MEXICO,TEJUPILCO
BAJA,CALIFORNIA,TIJUANA	0.017	NUEVO,LEON,GENERAL,BRAVO
BAJA,CALIFORNIA,TIJUANA	0.017	OAXACA,ACATLAN,DE,PEREZ,FIGUEROA
BAJA,CALIFORNIA,TIJUANA	0.017	TAMAULIPAS,RIO,BRAVO
BAJA,CALIFORNIA,TIJUANA	0.017	MICHOACAN,ARIO
BAJA,CALIFORNIA,TIJUANA	0.025	CHIAPAS,FRONTERA,HIDALGO
BAJA,CALIFORNIA,TIJUANA	0.017	HIDALGO,TULANCINGO,DE,BRAVO
BAJA,CALIFORNIA,TIJUANA	0.042	MICHOACAN,CHARO
BAJA,CALIFORNIA,TIJUANA	0.025	DURANGO,TOPIA
BAJA,CALIFORNIA,TIJUANA	0.025	MICHOACAN,ACUITZIO
BAJA,CALIFORNIA,TIJUANA	0.034	OAXACA,SANTA,CRUZ,XOXOCOTLAN
CHIHUAHUA,CHIHUAHUA	0.019	SINALOA,MAZATLAN
CHIHUAHUA,CHIHUAHUA	0.015	SINALOA,GUASAVE
CHIHUAHUA,CHIHUAHUA	0.023	SONORA,CAJEME
CHIHUAHUA,CHIHUAHUA	0.019	BAJA,CALIFORNIA,PLAYAS,DE,ROSARITO
CHIHUAHUA,CHIHUAHUA	0.012	DISTRITO,FEDERAL,GUSTAVO,A.,MADERO
CHIHUAHUA,CHIHUAHUA	0.023	DISTRITO,FEDERAL,VENUSTIANO,CARRANZA
CHIHUAHUA,CHIHUAHUA	0.012	GUERRERO,TLAPA,DE,COMONFORT
CHIHUAHUA,CHIHUAHUA	0.012	CHIAPAS,FRONTERA,HIDALGO
CHIHUAHUA,CHIHUAHUA	0.019	MICHOACAN,CHARO
CHIHUAHUA,CHIHUAHUA	0.012	DURANGO,TOPIA
CHIHUAHUA,CHIHUAHUA	0.012	MICHOACAN,ACUITZIO
CHIHUAHUA,CHIHUAHUA	0.015	OAXACA,SANTA,CRUZ,XOXOCOTLAN
DURANGO,GOMEZ,PALACIO	0.012	COAHUILA,TORREON
DURANGO,GOMEZ,PALACIO	0.025	DURANGO,DURANGO
DURANGO,GOMEZ,PALACIO	0.014	SINALOA,NAVOLATO
DURANGO,GOMEZ,PALACIO	0.014	NUEVO,LEON,MONTERREY
DURANGO,GOMEZ,PALACIO	0.014	SINALOA,SALVADOR,ALVARADO
DURANGO,GOMEZ,PALACIO	0.023	CHIHUAHUA,ASCENSION
DURANGO,GOMEZ,PALACIO	0.012	CHIHUAHUA,BALLEZA
COAHUILA,TORREON	0.042	DURANGO,DURANGO
COAHUILA,TORREON	0.023	SINALOA,NAVOLATO
COAHUILA,TORREON	0.023	NUEVO,LEON,MONTERREY
COAHUILA,TORREON	0.012	CHIHUAHUA,HIDALGO,DEL,PARRAL
COAHUILA,TORREON	0.023	SINALOA,SALVADOR,ALVARADO
COAHUILA,TORREON	0.015	MEXICO,NEZAHUALCOYOTL
COAHUILA,TORREON	0.012	DURANGO,SANTIAGO,PAPASQUIARO
COAHUILA,TORREON	0.038	CHIHUAHUA,ASCENSION
COAHUILA,TORREON	0.012	DURANGO,VICENTE,GUERRERO
COAHUILA,TORREON	0.012	CHIHUAHUA,GUERRERO
COAHUILA,TORREON	0.012	OAXACA,OAXACA,DE,JUAREZ
COAHUILA,TORREON	0.019	CHIHUAHUA,BALLEZA
COAHUILA,TORREON	0.015	YUCATAN,MERIDA
SINALOA,MAZATLAN	0.015	SINALOA,GUASAVE
SINALOA,MAZATLAN	0.023	SONORA,CAJEME
SINALOA,MAZATLAN	0.019	BAJA,CALIFORNIA,PLAYAS,DE,ROSARITO
SINALOA,MAZATLAN	0.012	DISTRITO,FEDERAL,GUSTAVO,A.,MADERO
SINALOA,MAZATLAN	0.023	DISTRITO,FEDERAL,VENUSTIANO,CARRANZA
SINALOA,MAZATLAN	0.012	GUERRERO,TLAPA,DE,COMONFORT
SINALOA,MAZATLAN	0.012	CHIAPAS,FRONTERA,HIDALGO
SINALOA,MAZATLAN	0.019	MICHOACAN,CHARO
SINALOA,MAZATLAN	0.012	DURANGO,TOPIA
SINALOA,MAZATLAN	0.012	MICHOACAN,ACUITZIO
SINALOA,MAZATLAN	0.015	OAXACA,SANTA,CRUZ,XOXOCOTLAN
DURANGO,DURANGO	0.051	SINALOA,NAVOLATO
DURANGO,DURANGO	0.051	NUEVO,LEON,MONTERREY
DURANGO,DURANGO	0.017	MICHOACAN,MORELIA
DURANGO,DURANGO	0.025	CHIHUAHUA,HIDALGO,DEL,PARRAL
DURANGO,DURANGO	0.051	SINALOA,SALVADOR,ALVARADO
DURANGO,DURANGO	0.034	MEXICO,NEZAHUALCOYOTL
DURANGO,DURANGO	0.025	DURANGO,SANTIAGO,PAPASQUIARO
DURANGO,DURANGO	0.017	TAMAULIPAS,MIGUEL,ALEMAN
DURANGO,DURANGO	0.084	CHIHUAHUA,ASCENSION
DURANGO,DURANGO	0.017	CHIHUAHUA,CUAUHTEMOC
DURANGO,DURANGO	0.017	GUERRERO,IGUALA,DE,LA,INDEPENDENCIA
DURANGO,DURANGO	0.017	MEXICO,NAUCALPAN,DE,JUAREZ
DURANGO,DURANGO	0.017	SINALOA,ANGOSTURA
DURANGO,DURANGO	0.017	DISTRITO,FEDERAL,CUAUHTEMOC
DURANGO,DURANGO	0.025	DURANGO,VICENTE,GUERRERO
DURANGO,DURANGO	0.017	CHIHUAHUA,OJINAGA
DURANGO,DURANGO	0.025	CHIHUAHUA,GUERRERO
DURANGO,DURANGO	0.017	NUEVO,LEON,SANTA,CATARINA
DURANGO,DURANGO	0.025	OAXACA,OAXACA,DE,JUAREZ
DURANGO,DURANGO	0.017	SONORA,NAVOJOA
DURANGO,DURANGO	0.042	CHIHUAHUA,BALLEZA
DURANGO,DURANGO	0.017	GUANAJUATO,PENJAMO
DURANGO,DURANGO	0.017	NUEVO,LEON,GENERAL,ESCOBEDO
DURANGO,DURANGO	0.017	CHIHUAHUA,CASAS,GRANDES
DURANGO,DURANGO	0.034	YUCATAN,MERIDA
DURANGO,DURANGO	0.017	DISTRITO,FEDERAL,CUAJIMALPA,DE,MORELOS
DURANGO,DURANGO	0.017	SAN,LUIS,POTOSI,RIOVERDE
DURANGO,DURANGO	0.017	MICHOACAN,PARACUARO
DURANGO,DURANGO	0.017	NUEVO,LEON,MONTEMORELOS
DURANGO,DURANGO	0.017	MEXICO,ZACAZONAPAN
SINALOA,NAVOLATO	0.028	NUEVO,LEON,MONTERREY
SINALOA,NAVOLATO	0.014	CHIHUAHUA,HIDALGO,DEL,PARRAL
SINALOA,NAVOLATO	0.028	SINALOA,SALVADOR,ALVARADO
SINALOA,NAVOLATO	0.018	MEXICO,NEZAHUALCOYOTL
SINALOA,NAVOLATO	0.014	DURANGO,SANTIAGO,PAPASQUIARO
SINALOA,NAVOLATO	0.046	CHIHUAHUA,ASCENSION
SINALOA,NAVOLATO	0.014	DURANGO,VICENTE,GUERRERO
SINALOA,NAVOLATO	0.014	CHIHUAHUA,GUERRERO
SINALOA,NAVOLATO	0.014	OAXACA,OAXACA,DE,JUAREZ
SINALOA,NAVOLATO	0.023	CHIHUAHUA,BALLEZA
SINALOA,NAVOLATO	0.018	YUCATAN,MERIDA
NUEVO,LEON,MONTERREY	0.014	CHIHUAHUA,HIDALGO,DEL,PARRAL
NUEVO,LEON,MONTERREY	0.028	SINALOA,SALVADOR,ALVARADO
NUEVO,LEON,MONTERREY	0.018	MEXICO,NEZAHUALCOYOTL
NUEVO,LEON,MONTERREY	0.014	DURANGO,SANTIAGO,PAPASQUIARO
NUEVO,LEON,MONTERREY	0.046	CHIHUAHUA,ASCENSION
NUEVO,LEON,MONTERREY	0.014	DURANGO,VICENTE,GUERRERO
NUEVO,LEON,MONTERREY	0.014	CHIHUAHUA,GUERRERO
NUEVO,LEON,MONTERREY	0.014	OAXACA,OAXACA,DE,JUAREZ
NUEVO,LEON,MONTERREY	0.023	CHIHUAHUA,BALLEZA
NUEVO,LEON,MONTERREY	0.018	YUCATAN,MERIDA
MICHOACAN,MORELIA	0.015	CHIHUAHUA,ASCENSION
SINALOA,GUASAVE	0.018	SONORA,CAJEME
SINALOA,GUASAVE	0.015	BAJA,CALIFORNIA,PLAYAS,DE,ROSARITO
SINALOA,GUASAVE	0.018	DISTRITO,FEDERAL,VENUSTIANO,CARRANZA
SINALOA,GUASAVE	0.015	MICHOACAN,CHARO
SINALOA,GUASAVE	0.012	OAXACA,SANTA,CRUZ,XOXOCOTLAN
CHIHUAHUA,HIDALGO,DEL,PARRAL	0.014	SINALOA,SALVADOR,ALVARADO
CHIHUAHUA,HIDALGO,DEL,PARRAL	0.023	CHIHUAHUA,ASCENSION
CHIHUAHUA,HIDALGO,DEL,PARRAL	0.012	CHIHUAHUA,BALLEZA
SINALOA,SALVADOR,ALVARADO	0.018	MEXICO,NEZAHUALCOYOTL
SINALOA,SALVADOR,ALVARADO	0.014	DURANGO,SANTIAGO,PAPASQUIARO
SINALOA,SALVADOR,ALVARADO	0.046	CHIHUAHUA,ASCENSION
SINALOA,SALVADOR,ALVARADO	0.014	DURANGO,VICENTE,GUERRERO
SINALOA,SALVADOR,ALVARADO	0.014	CHIHUAHUA,GUERRERO
SINALOA,SALVADOR,ALVARADO	0.014	OAXACA,OAXACA,DE,JUAREZ
SINALOA,SALVADOR,ALVARADO	0.023	CHIHUAHUA,BALLEZA
SINALOA,SALVADOR,ALVARADO	0.018	YUCATAN,MERIDA
MEXICO,NEZAHUALCOYOTL	0.031	CHIHUAHUA,ASCENSION
MEXICO,NEZAHUALCOYOTL	0.015	CHIHUAHUA,BALLEZA
MEXICO,NEZAHUALCOYOTL	0.012	YUCATAN,MERIDA
DURANGO,SANTIAGO,PAPASQUIARO	0.023	CHIHUAHUA,ASCENSION
DURANGO,SANTIAGO,PAPASQUIARO	0.012	CHIHUAHUA,BALLEZA
SONORA,CAJEME	0.023	BAJA,CALIFORNIA,PLAYAS,DE,ROSARITO
SONORA,CAJEME	0.014	DISTRITO,FEDERAL,GUSTAVO,A.,MADERO
SONORA,CAJEME	0.028	DISTRITO,FEDERAL,VENUSTIANO,CARRANZA
SONORA,CAJEME	0.014	GUERRERO,TLAPA,DE,COMONFORT
SONORA,CAJEME	0.014	CHIAPAS,FRONTERA,HIDALGO
SONORA,CAJEME	0.023	MICHOACAN,CHARO
SONORA,CAJEME	0.014	DURANGO,TOPIA
SONORA,CAJEME	0.014	MICHOACAN,ACUITZIO
SONORA,CAJEME	0.018	OAXACA,SANTA,CRUZ,XOXOCOTLAN
TAMAULIPAS,MIGUEL,ALEMAN	0.015	CHIHUAHUA,ASCENSION
CHIHUAHUA,ASCENSION	0.015	CHIHUAHUA,CUAUHTEMOC
CHIHUAHUA,ASCENSION	0.015	GUERRERO,IGUALA,DE,LA,INDEPENDENCIA
CHIHUAHUA,ASCENSION	0.015	MEXICO,NAUCALPAN,DE,JUAREZ
CHIHUAHUA,ASCENSION	0.015	SINALOA,ANGOSTURA
CHIHUAHUA,ASCENSION	0.015	DISTRITO,FEDERAL,CUAUHTEMOC
CHIHUAHUA,ASCENSION	0.023	DURANGO,VICENTE,GUERRERO
CHIHUAHUA,ASCENSION	0.015	CHIHUAHUA,OJINAGA
CHIHUAHUA,ASCENSION	0.023	CHIHUAHUA,GUERRERO
CHIHUAHUA,ASCENSION	0.015	NUEVO,LEON,SANTA,CATARINA
CHIHUAHUA,ASCENSION	0.023	OAXACA,OAXACA,DE,JUAREZ
CHIHUAHUA,ASCENSION	0.015	SONORA,NAVOJOA
CHIHUAHUA,ASCENSION	0.038	CHIHUAHUA,BALLEZA
CHIHUAHUA,ASCENSION	0.015	GUANAJUATO,PENJAMO
CHIHUAHUA,ASCENSION	0.015	NUEVO,LEON,GENERAL,ESCOBEDO
CHIHUAHUA,ASCENSION	0.015	CHIHUAHUA,CASAS,GRANDES
CHIHUAHUA,ASCENSION	0.031	YUCATAN,MERIDA
CHIHUAHUA,ASCENSION	0.015	DISTRITO,FEDERAL,CUAJIMALPA,DE,MORELOS
CHIHUAHUA,ASCENSION	0.015	SAN,LUIS,POTOSI,RIOVERDE
CHIHUAHUA,ASCENSION	0.015	MICHOACAN,PARACUARO
CHIHUAHUA,ASCENSION	0.015	NUEVO,LEON,MONTEMORELOS
CHIHUAHUA,ASCENSION	0.015	MEXICO,ZACAZONAPAN
BAJA,CALIFORNIA,PLAYAS,DE,ROSARITO	0.012	DISTRITO,FEDERAL,GUSTAVO,A.,MADERO
BAJA,CALIFORNIA,PLAYAS,DE,ROSARITO	0.023	DISTRITO,FEDERAL,VENUSTIANO,CARRANZA
BAJA,CALIFORNIA,PLAYAS,DE,ROSARITO	0.012	GUERRERO,TLAPA,DE,COMONFORT
BAJA,CALIFORNIA,PLAYAS,DE,ROSARITO	0.012	CHIAPAS,FRONTERA,HIDALGO
BAJA,CALIFORNIA,PLAYAS,DE,ROSARITO	0.019	MICHOACAN,CHARO
BAJA,CALIFORNIA,PLAYAS,DE,ROSARITO	0.012	DURANGO,TOPIA
BAJA,CALIFORNIA,PLAYAS,DE,ROSARITO	0.012	MICHOACAN,ACUITZIO
BAJA,CALIFORNIA,PLAYAS,DE,ROSARITO	0.015	OAXACA,SANTA,CRUZ,XOXOCOTLAN
DISTRITO,FEDERAL,GUSTAVO,A.,MADERO	0.014	DISTRITO,FEDERAL,VENUSTIANO,CARRANZA
DISTRITO,FEDERAL,GUSTAVO,A.,MADERO	0.012	MICHOACAN,CHARO
DISTRITO,FEDERAL,VENUSTIANO,CARRANZA	0.014	GUERRERO,TLAPA,DE,COMONFORT
DISTRITO,FEDERAL,VENUSTIANO,CARRANZA	0.014	CHIAPAS,FRONTERA,HIDALGO
DISTRITO,FEDERAL,VENUSTIANO,CARRANZA	0.023	MICHOACAN,CHARO
DISTRITO,FEDERAL,VENUSTIANO,CARRANZA	0.014	DURANGO,TOPIA
DISTRITO,FEDERAL,VENUSTIANO,CARRANZA	0.014	MICHOACAN,ACUITZIO
DISTRITO,FEDERAL,VENUSTIANO,CARRANZA	0.018	OAXACA,SANTA,CRUZ,XOXOCOTLAN
DURANGO,VICENTE,GUERRERO	0.012	CHIHUAHUA,BALLEZA
CHIHUAHUA,GUERRERO	0.012	CHIHUAHUA,BALLEZA
OAXACA,OAXACA,DE,JUAREZ	0.012	CHIHUAHUA,BALLEZA
CHIHUAHUA,BALLEZA	0.015	YUCATAN,MERIDA
GUERRERO,TLAPA,DE,COMONFORT	0.012	MICHOACAN,CHARO
CHIAPAS,FRONTERA,HIDALGO	0.012	MICHOACAN,CHARO
MICHOACAN,CHARO	0.012	DURANGO,TOPIA
MICHOACAN,CHARO	0.012	MICHOACAN,ACUITZIO
MICHOACAN,CHARO	0.015	OAXACA,SANTA,CRUZ,XOXOCOTLAN
