# Supplementary material for: Analysis of México’s Narco-War Network (2007–2011)
Source: PLoS One. 2015 May 18;10(5):e0126503. doi: 10.1371/journal.pone.0126503 (PMC4436224; doi:10.1371/journal.pone.0126503)
Supplement: S1 Compressed file — Each file contains all the correlations above certain threshold (indicated in the name of the file), during a particular month (also indicated in the name of the file). The file names have the value of θ followed by the number of the i th month, starting from January of 2007 until Sept. 2011. (ZIP) [file pone.0126503.s004.zip › Correlations_by_month/0.010__14.sif]

CHIHUAHUA,JUAREZ	0.203	SINALOA,CULIACAN
CHIHUAHUA,JUAREZ	0.023	BAJA,CALIFORNIA,TIJUANA
CHIHUAHUA,JUAREZ	0.023	CHIHUAHUA,CHIHUAHUA
CHIHUAHUA,JUAREZ	0.053	SINALOA,MAZATLAN
CHIHUAHUA,JUAREZ	0.038	SONORA,NOGALES
CHIHUAHUA,JUAREZ	0.015	SINALOA,GUASAVE
CHIHUAHUA,JUAREZ	0.023	MEXICO,ECATEPEC,DE,MORELOS
CHIHUAHUA,JUAREZ	0.015	SINALOA,SINALOA
CHIHUAHUA,JUAREZ	0.053	JALISCO,GUADALAJARA
CHIHUAHUA,JUAREZ	0.015	GUERRERO,PETATLAN
CHIHUAHUA,JUAREZ	0.030	BAJA,CALIFORNIA,MEXICALI
CHIHUAHUA,JUAREZ	0.030	CHIHUAHUA,NUEVO,CASAS,GRANDES
CHIHUAHUA,JUAREZ	0.015	CHIHUAHUA,CAMARGO
CHIHUAHUA,JUAREZ	0.068	SINALOA,BADIRAGUATO
CHIHUAHUA,JUAREZ	0.023	DISTRITO,FEDERAL,GUSTAVO,A.,MADERO
CHIHUAHUA,JUAREZ	0.038	GUERRERO,ZIRANDARO
CHIHUAHUA,JUAREZ	0.023	MICHOACAN,ZITACUARO
CHIHUAHUA,JUAREZ	0.023	HIDALGO,PACHUCA,DE,SOTO
CHIHUAHUA,JUAREZ	0.023	MEXICO,IXTAPALUCA
CHIHUAHUA,JUAREZ	0.015	NUEVO,LEON,SAN,PEDRO,GARZA,GARCIA
CHIHUAHUA,JUAREZ	0.015	DISTRITO,FEDERAL,XOCHIMILCO
CHIHUAHUA,JUAREZ	0.015	CHIHUAHUA,JANOS
CHIHUAHUA,JUAREZ	0.023	GUANAJUATO,ACAMBARO
CHIHUAHUA,JUAREZ	0.023	MEXICO,LUVIANOS
CHIHUAHUA,JUAREZ	0.015	HIDALGO,MINERAL,DE,LA,REFORMA
CHIHUAHUA,JUAREZ	0.015	OAXACA,SAN,PEDRO,MIXTEPEC,-DTO.,22,-
CHIHUAHUA,JUAREZ	0.045	DURANGO,GUANACEVI
CHIHUAHUA,JUAREZ	0.015	CHIHUAHUA,BUENAVENTURA
CHIHUAHUA,JUAREZ	0.015	MICHOACAN,ARTEAGA
CHIHUAHUA,JUAREZ	0.023	GUANAJUATO,JERECUARO
CHIHUAHUA,JUAREZ	0.015	SONORA,IMURIS
CHIHUAHUA,JUAREZ	0.015	OAXACA,SAN,FRANCISCO,IXHUATAN
CHIHUAHUA,JUAREZ	0.023	GUANAJUATO,OCAMPO
CHIHUAHUA,JUAREZ	0.023	OAXACA,SAN,BARTOLO,COYOTEPEC
SINALOA,CULIACAN	0.041	BAJA,CALIFORNIA,TIJUANA
SINALOA,CULIACAN	0.041	CHIHUAHUA,CHIHUAHUA
SINALOA,CULIACAN	0.095	SINALOA,MAZATLAN
SINALOA,CULIACAN	0.068	SONORA,NOGALES
SINALOA,CULIACAN	0.014	SINALOA,AHOME
SINALOA,CULIACAN	0.014	NAYARIT,TEPIC
SINALOA,CULIACAN	0.027	SINALOA,GUASAVE
SINALOA,CULIACAN	0.041	MEXICO,ECATEPEC,DE,MORELOS
SINALOA,CULIACAN	0.014	MICHOACAN,URUAPAN
SINALOA,CULIACAN	0.027	SINALOA,SINALOA
SINALOA,CULIACAN	0.014	DURANGO,LERDO
SINALOA,CULIACAN	0.095	JALISCO,GUADALAJARA
SINALOA,CULIACAN	0.027	GUERRERO,PETATLAN
SINALOA,CULIACAN	0.014	TAMAULIPAS,MATAMOROS
SINALOA,CULIACAN	0.054	BAJA,CALIFORNIA,MEXICALI
SINALOA,CULIACAN	0.054	CHIHUAHUA,NUEVO,CASAS,GRANDES
SINALOA,CULIACAN	0.014	MICHOACAN,LAZARO,CARDENAS
SINALOA,CULIACAN	0.027	CHIHUAHUA,CAMARGO
SINALOA,CULIACAN	0.014	GUERRERO,TECPAN,DE,GALEANA
SINALOA,CULIACAN	0.014	SINALOA,MOCORITO
SINALOA,CULIACAN	0.122	SINALOA,BADIRAGUATO
SINALOA,CULIACAN	0.014	QUINTANA,ROO,BENITO,JUAREZ
SINALOA,CULIACAN	0.041	DISTRITO,FEDERAL,GUSTAVO,A.,MADERO
SINALOA,CULIACAN	0.014	GUANAJUATO,CELAYA
SINALOA,CULIACAN	0.014	GUERRERO,ATOYAC,DE,ALVAREZ
SINALOA,CULIACAN	0.014	GUERRERO,COYUCA,DE,BENITEZ
SINALOA,CULIACAN	0.068	GUERRERO,ZIRANDARO
SINALOA,CULIACAN	0.041	MICHOACAN,ZITACUARO
SINALOA,CULIACAN	0.014	SINALOA,COSALA
SINALOA,CULIACAN	0.014	JALISCO,PUERTO,VALLARTA
SINALOA,CULIACAN	0.014	MEXICO,TECAMAC
SINALOA,CULIACAN	0.014	GUERRERO,TELOLOAPAN
SINALOA,CULIACAN	0.014	NUEVO,LEON,SAN,NICOLAS,DE,LOS,GARZA
SINALOA,CULIACAN	0.014	MICHOACAN,TEPALCATEPEC
SINALOA,CULIACAN	0.014	TABASCO,CENTRO
SINALOA,CULIACAN	0.041	HIDALGO,PACHUCA,DE,SOTO
SINALOA,CULIACAN	0.014	OAXACA,SAN,JUAN,BAUTISTA,TUXTEPEC
SINALOA,CULIACAN	0.014	GUERRERO,OMETEPEC
SINALOA,CULIACAN	0.041	MEXICO,IXTAPALUCA
SINALOA,CULIACAN	0.027	NUEVO,LEON,SAN,PEDRO,GARZA,GARCIA
SINALOA,CULIACAN	0.014	MICHOACAN,AQUILA
SINALOA,CULIACAN	0.027	DISTRITO,FEDERAL,XOCHIMILCO
SINALOA,CULIACAN	0.027	CHIHUAHUA,JANOS
SINALOA,CULIACAN	0.014	MEXICO,TEPOTZOTLAN
SINALOA,CULIACAN	0.014	NAYARIT,BAHIA,DE,BANDERAS
SINALOA,CULIACAN	0.014	CHIAPAS,COMITAN,DE,DOMINGUEZ
SINALOA,CULIACAN	0.041	GUANAJUATO,ACAMBARO
SINALOA,CULIACAN	0.041	MEXICO,LUVIANOS
SINALOA,CULIACAN	0.027	HIDALGO,MINERAL,DE,LA,REFORMA
SINALOA,CULIACAN	0.014	JALISCO,OCOTLAN
SINALOA,CULIACAN	0.014	CHIHUAHUA,OCAMPO
SINALOA,CULIACAN	0.027	OAXACA,SAN,PEDRO,MIXTEPEC,-DTO.,22,-
SINALOA,CULIACAN	0.081	DURANGO,GUANACEVI
SINALOA,CULIACAN	0.027	CHIHUAHUA,BUENAVENTURA
SINALOA,CULIACAN	0.014	MICHOACAN,TACAMBARO
SINALOA,CULIACAN	0.027	MICHOACAN,ARTEAGA
SINALOA,CULIACAN	0.041	GUANAJUATO,JERECUARO
SINALOA,CULIACAN	0.027	SONORA,IMURIS
SINALOA,CULIACAN	0.014	MEXICO,ACOLMAN
SINALOA,CULIACAN	0.014	VERACRUZ,COSOLEACAQUE
SINALOA,CULIACAN	0.014	MEXICO,COYOTEPEC
SINALOA,CULIACAN	0.014	MEXICO,NOPALTEPEC
SINALOA,CULIACAN	0.014	VERACRUZ,TEMPOAL
SINALOA,CULIACAN	0.014	SAN,LUIS,POTOSI,MATEHUALA
SINALOA,CULIACAN	0.014	GUANAJUATO,GUANAJUATO
SINALOA,CULIACAN	0.027	OAXACA,SAN,FRANCISCO,IXHUATAN
SINALOA,CULIACAN	0.014	OAXACA,SAN,PEDRO,POCHUTLA
SINALOA,CULIACAN	0.014	VERACRUZ,ALVARADO
SINALOA,CULIACAN	0.014	MICHOACAN,LAGUNILLAS
SINALOA,CULIACAN	0.041	GUANAJUATO,OCAMPO
SINALOA,CULIACAN	0.041	OAXACA,SAN,BARTOLO,COYOTEPEC
SINALOA,CULIACAN	0.014	CHIAPAS,MOTOZINTLA
SINALOA,CULIACAN	0.014	MEXICO,ACAMBAY
SINALOA,CULIACAN	0.014	MEXICO,XALATLACO
SINALOA,CULIACAN	0.014	SONORA,CUCURPE
SINALOA,CULIACAN	0.014	TAMAULIPAS,OCAMPO
SINALOA,CULIACAN	0.014	VERACRUZ,LA,PERLA
SINALOA,CULIACAN	0.014	ZACATECAS,LORETO
BAJA,CALIFORNIA,TIJUANA	0.011	SINALOA,MAZATLAN
BAJA,CALIFORNIA,TIJUANA	0.011	JALISCO,GUADALAJARA
BAJA,CALIFORNIA,TIJUANA	0.014	SINALOA,BADIRAGUATO
CHIHUAHUA,CHIHUAHUA	0.011	SINALOA,MAZATLAN
CHIHUAHUA,CHIHUAHUA	0.011	JALISCO,GUADALAJARA
CHIHUAHUA,CHIHUAHUA	0.014	SINALOA,BADIRAGUATO
GUERRERO,ACAPULCO,DE,JUAREZ	0.011	COAHUILA,TORREON
GUERRERO,ACAPULCO,DE,JUAREZ	0.046	DURANGO,DURANGO
GUERRERO,ACAPULCO,DE,JUAREZ	0.011	NUEVO,LEON,MONTERREY
GUERRERO,ACAPULCO,DE,JUAREZ	0.014	MICHOACAN,MORELIA
GUERRERO,ACAPULCO,DE,JUAREZ	0.025	SINALOA,SALVADOR,ALVARADO
GUERRERO,ACAPULCO,DE,JUAREZ	0.018	MEXICO,NEZAHUALCOYOTL
GUERRERO,ACAPULCO,DE,JUAREZ	0.011	DURANGO,SANTIAGO,PAPASQUIARO
GUERRERO,ACAPULCO,DE,JUAREZ	0.011	DISTRITO,FEDERAL,CUAUHTEMOC
GUERRERO,ACAPULCO,DE,JUAREZ	0.011	CHIHUAHUA,GUERRERO
GUERRERO,ACAPULCO,DE,JUAREZ	0.011	CHIHUAHUA,BALLEZA
GUERRERO,ACAPULCO,DE,JUAREZ	0.014	YUCATAN,MERIDA
GUERRERO,ACAPULCO,DE,JUAREZ	0.011	MICHOACAN,PARACUARO
COAHUILA,TORREON	0.020	DURANGO,DURANGO
COAHUILA,TORREON	0.011	SINALOA,SALVADOR,ALVARADO
SINALOA,MAZATLAN	0.018	SONORA,NOGALES
SINALOA,MAZATLAN	0.011	MEXICO,ECATEPEC,DE,MORELOS
SINALOA,MAZATLAN	0.025	JALISCO,GUADALAJARA
SINALOA,MAZATLAN	0.014	BAJA,CALIFORNIA,MEXICALI
SINALOA,MAZATLAN	0.014	CHIHUAHUA,NUEVO,CASAS,GRANDES
SINALOA,MAZATLAN	0.032	SINALOA,BADIRAGUATO
SINALOA,MAZATLAN	0.011	DISTRITO,FEDERAL,GUSTAVO,A.,MADERO
SINALOA,MAZATLAN	0.018	GUERRERO,ZIRANDARO
SINALOA,MAZATLAN	0.011	MICHOACAN,ZITACUARO
SINALOA,MAZATLAN	0.011	HIDALGO,PACHUCA,DE,SOTO
SINALOA,MAZATLAN	0.011	MEXICO,IXTAPALUCA
SINALOA,MAZATLAN	0.011	GUANAJUATO,ACAMBARO
SINALOA,MAZATLAN	0.011	MEXICO,LUVIANOS
SINALOA,MAZATLAN	0.021	DURANGO,GUANACEVI
SINALOA,MAZATLAN	0.011	GUANAJUATO,JERECUARO
SINALOA,MAZATLAN	0.011	GUANAJUATO,OCAMPO
SINALOA,MAZATLAN	0.011	OAXACA,SAN,BARTOLO,COYOTEPEC
SONORA,NOGALES	0.018	JALISCO,GUADALAJARA
SONORA,NOGALES	0.010	BAJA,CALIFORNIA,MEXICALI
SONORA,NOGALES	0.010	CHIHUAHUA,NUEVO,CASAS,GRANDES
SONORA,NOGALES	0.023	SINALOA,BADIRAGUATO
SONORA,NOGALES	0.013	GUERRERO,ZIRANDARO
SONORA,NOGALES	0.015	DURANGO,GUANACEVI
DURANGO,DURANGO	0.013	SINALOA,NAVOLATO
DURANGO,DURANGO	0.020	NUEVO,LEON,MONTERREY
DURANGO,DURANGO	0.026	MICHOACAN,MORELIA
DURANGO,DURANGO	0.046	SINALOA,SALVADOR,ALVARADO
DURANGO,DURANGO	0.033	MEXICO,NEZAHUALCOYOTL
DURANGO,DURANGO	0.013	JALISCO,ZAPOPAN
DURANGO,DURANGO	0.020	DURANGO,SANTIAGO,PAPASQUIARO
DURANGO,DURANGO	0.013	DISTRITO,FEDERAL,IZTAPALAPA
DURANGO,DURANGO	0.013	TAMAULIPAS,MIGUEL,ALEMAN
DURANGO,DURANGO	0.013	GUERRERO,IGUALA,DE,LA,INDEPENDENCIA
DURANGO,DURANGO	0.013	MEXICO,NAUCALPAN,DE,JUAREZ
DURANGO,DURANGO	0.013	SINALOA,ANGOSTURA
DURANGO,DURANGO	0.020	DISTRITO,FEDERAL,CUAUHTEMOC
DURANGO,DURANGO	0.013	DURANGO,VICENTE,GUERRERO
DURANGO,DURANGO	0.020	CHIHUAHUA,GUERRERO
DURANGO,DURANGO	0.013	NUEVO,LEON,SANTA,CATARINA
DURANGO,DURANGO	0.013	SONORA,NAVOJOA
DURANGO,DURANGO	0.020	CHIHUAHUA,BALLEZA
DURANGO,DURANGO	0.013	GUANAJUATO,PENJAMO
DURANGO,DURANGO	0.013	NUEVO,LEON,GENERAL,ESCOBEDO
DURANGO,DURANGO	0.013	CHIHUAHUA,CASAS,GRANDES
DURANGO,DURANGO	0.026	YUCATAN,MERIDA
DURANGO,DURANGO	0.013	DISTRITO,FEDERAL,CUAJIMALPA,DE,MORELOS
DURANGO,DURANGO	0.013	SAN,LUIS,POTOSI,RIOVERDE
DURANGO,DURANGO	0.020	MICHOACAN,PARACUARO
DURANGO,DURANGO	0.013	NUEVO,LEON,MONTEMORELOS
DURANGO,DURANGO	0.013	MEXICO,ZACAZONAPAN
NUEVO,LEON,MONTERREY	0.011	SINALOA,SALVADOR,ALVARADO
MICHOACAN,MORELIA	0.014	SINALOA,SALVADOR,ALVARADO
MICHOACAN,MORELIA	0.010	MEXICO,NEZAHUALCOYOTL
MEXICO,ECATEPEC,DE,MORELOS	0.011	JALISCO,GUADALAJARA
MEXICO,ECATEPEC,DE,MORELOS	0.014	SINALOA,BADIRAGUATO
SINALOA,SALVADOR,ALVARADO	0.018	MEXICO,NEZAHUALCOYOTL
SINALOA,SALVADOR,ALVARADO	0.011	DURANGO,SANTIAGO,PAPASQUIARO
SINALOA,SALVADOR,ALVARADO	0.011	DISTRITO,FEDERAL,CUAUHTEMOC
SINALOA,SALVADOR,ALVARADO	0.011	CHIHUAHUA,GUERRERO
SINALOA,SALVADOR,ALVARADO	0.011	CHIHUAHUA,BALLEZA
SINALOA,SALVADOR,ALVARADO	0.014	YUCATAN,MERIDA
SINALOA,SALVADOR,ALVARADO	0.011	MICHOACAN,PARACUARO
MEXICO,NEZAHUALCOYOTL	0.010	YUCATAN,MERIDA
JALISCO,GUADALAJARA	0.014	BAJA,CALIFORNIA,MEXICALI
JALISCO,GUADALAJARA	0.014	CHIHUAHUA,NUEVO,CASAS,GRANDES
JALISCO,GUADALAJARA	0.032	SINALOA,BADIRAGUATO
JALISCO,GUADALAJARA	0.011	DISTRITO,FEDERAL,GUSTAVO,A.,MADERO
JALISCO,GUADALAJARA	0.018	GUERRERO,ZIRANDARO
JALISCO,GUADALAJARA	0.011	MICHOACAN,ZITACUARO
JALISCO,GUADALAJARA	0.011	HIDALGO,PACHUCA,DE,SOTO
JALISCO,GUADALAJARA	0.011	MEXICO,IXTAPALUCA
JALISCO,GUADALAJARA	0.011	GUANAJUATO,ACAMBARO
JALISCO,GUADALAJARA	0.011	MEXICO,LUVIANOS
JALISCO,GUADALAJARA	0.021	DURANGO,GUANACEVI
JALISCO,GUADALAJARA	0.011	GUANAJUATO,JERECUARO
JALISCO,GUADALAJARA	0.011	GUANAJUATO,OCAMPO
JALISCO,GUADALAJARA	0.011	OAXACA,SAN,BARTOLO,COYOTEPEC
BAJA,CALIFORNIA,MEXICALI	0.018	SINALOA,BADIRAGUATO
BAJA,CALIFORNIA,MEXICALI	0.010	GUERRERO,ZIRANDARO
BAJA,CALIFORNIA,MEXICALI	0.012	DURANGO,GUANACEVI
CHIHUAHUA,NUEVO,CASAS,GRANDES	0.018	SINALOA,BADIRAGUATO
CHIHUAHUA,NUEVO,CASAS,GRANDES	0.010	GUERRERO,ZIRANDARO
CHIHUAHUA,NUEVO,CASAS,GRANDES	0.012	DURANGO,GUANACEVI
SINALOA,BADIRAGUATO	0.014	DISTRITO,FEDERAL,GUSTAVO,A.,MADERO
SINALOA,BADIRAGUATO	0.023	GUERRERO,ZIRANDARO
SINALOA,BADIRAGUATO	0.014	MICHOACAN,ZITACUARO
SINALOA,BADIRAGUATO	0.014	HIDALGO,PACHUCA,DE,SOTO
SINALOA,BADIRAGUATO	0.014	MEXICO,IXTAPALUCA
SINALOA,BADIRAGUATO	0.014	GUANAJUATO,ACAMBARO
SINALOA,BADIRAGUATO	0.014	MEXICO,LUVIANOS
SINALOA,BADIRAGUATO	0.027	DURANGO,GUANACEVI
SINALOA,BADIRAGUATO	0.014	GUANAJUATO,JERECUARO
SINALOA,BADIRAGUATO	0.014	GUANAJUATO,OCAMPO
SINALOA,BADIRAGUATO	0.014	OAXACA,SAN,BARTOLO,COYOTEPEC
GUERRERO,ZIRANDARO	0.015	DURANGO,GUANACEVI
