# Supplementary material for: Analysis of México’s Narco-War Network (2007–2011)
Source: PLoS One. 2015 May 18;10(5):e0126503. doi: 10.1371/journal.pone.0126503 (PMC4436224; doi:10.1371/journal.pone.0126503)
Supplement: S1 Compressed file — Each file contains all the correlations above certain threshold (indicated in the name of the file), during a particular month (also indicated in the name of the file). The file names have the value of θ followed by the number of the i th month, starting from January of 2007 until Sept. 2011. (ZIP) [file pone.0126503.s004.zip › Correlations_by_month/0.010__16.sif]

CHIHUAHUA,JUAREZ	0.264	SINALOA,CULIACAN
CHIHUAHUA,JUAREZ	0.016	CHIHUAHUA,CHIHUAHUA
CHIHUAHUA,JUAREZ	0.016	DURANGO,GOMEZ,PALACIO
CHIHUAHUA,JUAREZ	0.032	COAHUILA,TORREON
CHIHUAHUA,JUAREZ	0.024	SINALOA,MAZATLAN
CHIHUAHUA,JUAREZ	0.032	SONORA,NOGALES
CHIHUAHUA,JUAREZ	0.016	DURANGO,DURANGO
CHIHUAHUA,JUAREZ	0.040	SINALOA,NAVOLATO
CHIHUAHUA,JUAREZ	0.024	NUEVO,LEON,MONTERREY
CHIHUAHUA,JUAREZ	0.024	SINALOA,AHOME
CHIHUAHUA,JUAREZ	0.016	TAMAULIPAS,REYNOSA
CHIHUAHUA,JUAREZ	0.048	SINALOA,GUASAVE
CHIHUAHUA,JUAREZ	0.032	SINALOA,SALVADOR,ALVARADO
CHIHUAHUA,JUAREZ	0.032	CHIHUAHUA,GUADALUPE
CHIHUAHUA,JUAREZ	0.096	GUERRERO,PETATLAN
CHIHUAHUA,JUAREZ	0.040	DISTRITO,FEDERAL,IZTAPALAPA
CHIHUAHUA,JUAREZ	0.016	SONORA,CAJEME
CHIHUAHUA,JUAREZ	0.016	CHIHUAHUA,NUEVO,CASAS,GRANDES
CHIHUAHUA,JUAREZ	0.064	CHIHUAHUA,ASCENSION
CHIHUAHUA,JUAREZ	0.032	CHIHUAHUA,CUAUHTEMOC
CHIHUAHUA,JUAREZ	0.032	BAJA,CALIFORNIA,PLAYAS,DE,ROSARITO
CHIHUAHUA,JUAREZ	0.016	DISTRITO,FEDERAL,GUSTAVO,A.,MADERO
CHIHUAHUA,JUAREZ	0.048	GUERRERO,IGUALA,DE,LA,INDEPENDENCIA
CHIHUAHUA,JUAREZ	0.016	GUERRERO,ZIHUATANEJO,DE,AZUETA
CHIHUAHUA,JUAREZ	0.016	GUANAJUATO,CELAYA
CHIHUAHUA,JUAREZ	0.064	DURANGO,VICENTE,GUERRERO
CHIHUAHUA,JUAREZ	0.032	CHIHUAHUA,OJINAGA
CHIHUAHUA,JUAREZ	0.024	GUERRERO,ZIRANDARO
CHIHUAHUA,JUAREZ	0.016	SINALOA,ELOTA
CHIHUAHUA,JUAREZ	0.016	DISTRITO,FEDERAL,TLALPAN
CHIHUAHUA,JUAREZ	0.016	TAMAULIPAS,VICTORIA
CHIHUAHUA,JUAREZ	0.024	MICHOACAN,HUETAMO
CHIHUAHUA,JUAREZ	0.040	SINALOA,CHOIX
CHIHUAHUA,JUAREZ	0.096	CHIHUAHUA,AHUMADA
CHIHUAHUA,JUAREZ	0.024	GUERRERO,TELOLOAPAN
CHIHUAHUA,JUAREZ	0.016	DISTRITO,FEDERAL,MIGUEL,HIDALGO
CHIHUAHUA,JUAREZ	0.016	NUEVO,LEON,APODACA
CHIHUAHUA,JUAREZ	0.016	MEXICO,HUIXQUILUCAN
CHIHUAHUA,JUAREZ	0.016	VERACRUZ,ACAJETE
CHIHUAHUA,JUAREZ	0.016	MEXICO,CHIMALHUACAN
CHIHUAHUA,JUAREZ	0.016	CHIHUAHUA,JANOS
CHIHUAHUA,JUAREZ	0.064	DURANGO,NOMBRE,DE,DIOS
CHIHUAHUA,JUAREZ	0.024	SONORA,ALAMOS
CHIHUAHUA,JUAREZ	0.024	MORELOS,PUENTE,DE,IXTLA
CHIHUAHUA,JUAREZ	0.024	AGUASCALIENTES,JESUS,MARIA
CHIHUAHUA,JUAREZ	0.016	CHIHUAHUA,OCAMPO
CHIHUAHUA,JUAREZ	0.024	MICHOACAN,MARAVATIO
CHIHUAHUA,JUAREZ	0.024	MORELOS,AYALA
CHIHUAHUA,JUAREZ	0.016	SONORA,GUAYMAS
CHIHUAHUA,JUAREZ	0.016	CHIHUAHUA,SANTA,BARBARA
CHIHUAHUA,JUAREZ	0.016	JALISCO,MASCOTA
CHIHUAHUA,JUAREZ	0.056	ZACATECAS,TRINIDAD,GARCIA,DE,LA,CADENA
CHIHUAHUA,JUAREZ	0.016	CHIHUAHUA,GOMEZ,FARIAS
CHIHUAHUA,JUAREZ	0.040	CHIHUAHUA,MAGUARICHI
CHIHUAHUA,JUAREZ	0.016	MEXICO,OCUILAN
CHIHUAHUA,JUAREZ	0.016	CHIHUAHUA,CORONADO
CHIHUAHUA,JUAREZ	0.016	MEXICO,TEMASCALAPA
CHIHUAHUA,JUAREZ	0.024	ZACATECAS,VILLA,DE,COS
SINALOA,CULIACAN	0.012	COAHUILA,TORREON
SINALOA,CULIACAN	0.012	SONORA,NOGALES
SINALOA,CULIACAN	0.015	SINALOA,NAVOLATO
SINALOA,CULIACAN	0.018	SINALOA,GUASAVE
SINALOA,CULIACAN	0.012	SINALOA,SALVADOR,ALVARADO
SINALOA,CULIACAN	0.012	CHIHUAHUA,GUADALUPE
SINALOA,CULIACAN	0.035	GUERRERO,PETATLAN
SINALOA,CULIACAN	0.015	DISTRITO,FEDERAL,IZTAPALAPA
SINALOA,CULIACAN	0.023	CHIHUAHUA,ASCENSION
SINALOA,CULIACAN	0.012	CHIHUAHUA,CUAUHTEMOC
SINALOA,CULIACAN	0.012	BAJA,CALIFORNIA,PLAYAS,DE,ROSARITO
SINALOA,CULIACAN	0.018	GUERRERO,IGUALA,DE,LA,INDEPENDENCIA
SINALOA,CULIACAN	0.023	DURANGO,VICENTE,GUERRERO
SINALOA,CULIACAN	0.012	CHIHUAHUA,OJINAGA
SINALOA,CULIACAN	0.015	SINALOA,CHOIX
SINALOA,CULIACAN	0.035	CHIHUAHUA,AHUMADA
SINALOA,CULIACAN	0.023	DURANGO,NOMBRE,DE,DIOS
SINALOA,CULIACAN	0.020	ZACATECAS,TRINIDAD,GARCIA,DE,LA,CADENA
SINALOA,CULIACAN	0.015	CHIHUAHUA,MAGUARICHI
BAJA,CALIFORNIA,TIJUANA	0.014	CHIHUAHUA,HIDALGO,DEL,PARRAL
BAJA,CALIFORNIA,TIJUANA	0.012	SINALOA,MOCORITO
BAJA,CALIFORNIA,TIJUANA	0.014	CHIAPAS,PUEBLO,NUEVO,SOLISTAHUACAN
BAJA,CALIFORNIA,TIJUANA	0.014	NUEVO,LEON,LAMPAZOS,DE,NARANJO
GUERRERO,PETATLAN	0.013	CHIHUAHUA,AHUMADA
