# Supplementary material for: Analysis of México’s Narco-War Network (2007–2011)
Source: PLoS One. 2015 May 18;10(5):e0126503. doi: 10.1371/journal.pone.0126503 (PMC4436224; doi:10.1371/journal.pone.0126503)
Supplement: S1 Compressed file — Each file contains all the correlations above certain threshold (indicated in the name of the file), during a particular month (also indicated in the name of the file). The file names have the value of θ followed by the number of the i th month, starting from January of 2007 until Sept. 2011. (ZIP) [file pone.0126503.s004.zip › Correlations_by_month/0.010__17.sif]

CHIHUAHUA,JUAREZ	0.018	BAJA,CALIFORNIA,TIJUANA
CHIHUAHUA,JUAREZ	0.065	CHIHUAHUA,CHIHUAHUA
CHIHUAHUA,JUAREZ	0.038	COAHUILA,TORREON
CHIHUAHUA,JUAREZ	0.024	DURANGO,LERDO
CHIHUAHUA,JUAREZ	0.018	SINALOA,SAN,IGNACIO
CHIHUAHUA,JUAREZ	0.018	SINALOA,COSALA
CHIHUAHUA,JUAREZ	0.015	BAJA,CALIFORNIA,TECATE
CHIHUAHUA,JUAREZ	0.015	MORELOS,XOCHITEPEC
CHIHUAHUA,JUAREZ	0.018	CHIHUAHUA,BUENAVENTURA
CHIHUAHUA,JUAREZ	0.012	GUANAJUATO,SAN,FELIPE
BAJA,CALIFORNIA,TIJUANA	0.065	CHIHUAHUA,CHIHUAHUA
BAJA,CALIFORNIA,TIJUANA	0.038	COAHUILA,TORREON
BAJA,CALIFORNIA,TIJUANA	0.024	DURANGO,LERDO
BAJA,CALIFORNIA,TIJUANA	0.018	SINALOA,SAN,IGNACIO
BAJA,CALIFORNIA,TIJUANA	0.018	SINALOA,COSALA
BAJA,CALIFORNIA,TIJUANA	0.015	BAJA,CALIFORNIA,TECATE
BAJA,CALIFORNIA,TIJUANA	0.015	MORELOS,XOCHITEPEC
BAJA,CALIFORNIA,TIJUANA	0.018	CHIHUAHUA,BUENAVENTURA
BAJA,CALIFORNIA,TIJUANA	0.012	GUANAJUATO,SAN,FELIPE
CHIHUAHUA,CHIHUAHUA	0.022	DURANGO,GOMEZ,PALACIO
CHIHUAHUA,CHIHUAHUA	0.141	COAHUILA,TORREON
CHIHUAHUA,CHIHUAHUA	0.022	SONORA,NOGALES
CHIHUAHUA,CHIHUAHUA	0.011	TAMAULIPAS,REYNOSA
CHIHUAHUA,CHIHUAHUA	0.022	CHIHUAHUA,HIDALGO,DEL,PARRAL
CHIHUAHUA,CHIHUAHUA	0.022	MICHOACAN,URUAPAN
CHIHUAHUA,CHIHUAHUA	0.087	DURANGO,LERDO
CHIHUAHUA,CHIHUAHUA	0.022	SINALOA,SALVADOR,ALVARADO
CHIHUAHUA,CHIHUAHUA	0.022	MEXICO,NEZAHUALCOYOTL
CHIHUAHUA,CHIHUAHUA	0.011	JALISCO,ZAPOPAN
CHIHUAHUA,CHIHUAHUA	0.022	MICHOACAN,APATZINGAN
CHIHUAHUA,CHIHUAHUA	0.033	JALISCO,GUADALAJARA
CHIHUAHUA,CHIHUAHUA	0.022	TAMAULIPAS,MATAMOROS
CHIHUAHUA,CHIHUAHUA	0.033	BAJA,CALIFORNIA,MEXICALI
CHIHUAHUA,CHIHUAHUA	0.022	SONORA,CAJEME
CHIHUAHUA,CHIHUAHUA	0.022	CHIHUAHUA,NUEVO,CASAS,GRANDES
CHIHUAHUA,CHIHUAHUA	0.033	MICHOACAN,LAZARO,CARDENAS
CHIHUAHUA,CHIHUAHUA	0.022	GUERRERO,COYUCA,DE,CATALAN
CHIHUAHUA,CHIHUAHUA	0.022	GUERRERO,TECPAN,DE,GALEANA
CHIHUAHUA,CHIHUAHUA	0.022	SINALOA,BADIRAGUATO
CHIHUAHUA,CHIHUAHUA	0.011	GUERRERO,ZIHUATANEJO,DE,AZUETA
CHIHUAHUA,CHIHUAHUA	0.065	SINALOA,SAN,IGNACIO
CHIHUAHUA,CHIHUAHUA	0.033	MEXICO,NAUCALPAN,DE,JUAREZ
CHIHUAHUA,CHIHUAHUA	0.033	CHIHUAHUA,MADERA
CHIHUAHUA,CHIHUAHUA	0.011	DISTRITO,FEDERAL,VENUSTIANO,CARRANZA
CHIHUAHUA,CHIHUAHUA	0.022	MEXICO,TLALNEPANTLA,DE,BAZ
CHIHUAHUA,CHIHUAHUA	0.011	SINALOA,ELOTA
CHIHUAHUA,CHIHUAHUA	0.065	SINALOA,COSALA
CHIHUAHUA,CHIHUAHUA	0.054	BAJA,CALIFORNIA,TECATE
CHIHUAHUA,CHIHUAHUA	0.011	GUERRERO,AYUTLA,DE,LOS,LIBRES
CHIHUAHUA,CHIHUAHUA	0.022	MEXICO,TECAMAC
CHIHUAHUA,CHIHUAHUA	0.011	CHIHUAHUA,BOCOYNA
CHIHUAHUA,CHIHUAHUA	0.022	NUEVO,LEON,SANTIAGO
CHIHUAHUA,CHIHUAHUA	0.011	SONORA,MAGDALENA
CHIHUAHUA,CHIHUAHUA	0.011	CHIHUAHUA,GUACHOCHI
CHIHUAHUA,CHIHUAHUA	0.022	DURANGO,POANAS
CHIHUAHUA,CHIHUAHUA	0.011	GUERRERO,APAXTLA
CHIHUAHUA,CHIHUAHUA	0.033	SONORA,AGUA,PRIETA
CHIHUAHUA,CHIHUAHUA	0.011	CHIAPAS,SUCHIATE
CHIHUAHUA,CHIHUAHUA	0.011	CHIHUAHUA,URUACHI
CHIHUAHUA,CHIHUAHUA	0.033	CHIHUAHUA,MORIS
CHIHUAHUA,CHIHUAHUA	0.011	GUANAJUATO,SAN,FRANCISCO,DEL,RINCON
CHIHUAHUA,CHIHUAHUA	0.011	GUERRERO,GENERAL,HELIODORO,CASTILLO
CHIHUAHUA,CHIHUAHUA	0.011	JALISCO,TEQUILA
CHIHUAHUA,CHIHUAHUA	0.033	ZACATECAS,FRESNILLO
CHIHUAHUA,CHIHUAHUA	0.011	COAHUILA,SALTILLO
CHIHUAHUA,CHIHUAHUA	0.011	GUERRERO,CUAJINICUILAPA
CHIHUAHUA,CHIHUAHUA	0.011	GUERRERO,EDUARDO,NERI
CHIHUAHUA,CHIHUAHUA	0.054	MORELOS,XOCHITEPEC
CHIHUAHUA,CHIHUAHUA	0.022	CHIAPAS,PALENQUE
CHIHUAHUA,CHIHUAHUA	0.011	CHIAPAS,TUXTLA,GUTIERREZ
CHIHUAHUA,CHIHUAHUA	0.022	GUANAJUATO,IRAPUATO
CHIHUAHUA,CHIHUAHUA	0.022	MICHOACAN,ZIRACUARETIRO
CHIHUAHUA,CHIHUAHUA	0.011	OAXACA,LOMA,BONITA
CHIHUAHUA,CHIHUAHUA	0.022	GUERRERO,LEONARDO,BRAVO
CHIHUAHUA,CHIHUAHUA	0.011	GUANAJUATO,APASEO,EL,GRANDE
CHIHUAHUA,CHIHUAHUA	0.011	GUERRERO,CUTZAMALA,DE,PINZON
CHIHUAHUA,CHIHUAHUA	0.011	QUINTANA,ROO,SOLIDARIDAD
CHIHUAHUA,CHIHUAHUA	0.011	CHIAPAS,BENEMERITO,DE,LAS,AMERICAS
CHIHUAHUA,CHIHUAHUA	0.065	CHIHUAHUA,BUENAVENTURA
CHIHUAHUA,CHIHUAHUA	0.022	VERACRUZ,XALAPA
CHIHUAHUA,CHIHUAHUA	0.022	JALISCO,JOCOTEPEC
CHIHUAHUA,CHIHUAHUA	0.011	MICHOACAN,COTIJA
CHIHUAHUA,CHIHUAHUA	0.022	SONORA,IMURIS
CHIHUAHUA,CHIHUAHUA	0.011	MICHOACAN,IXTLAN
CHIHUAHUA,CHIHUAHUA	0.011	VERACRUZ,COSOLEACAQUE
CHIHUAHUA,CHIHUAHUA	0.022	TABASCO,PARAISO
CHIHUAHUA,CHIHUAHUA	0.022	PUEBLA,TEHUACAN
CHIHUAHUA,CHIHUAHUA	0.011	AGUASCALIENTES,RINCON,DE,ROMOS
CHIHUAHUA,CHIHUAHUA	0.033	SAN,LUIS,POTOSI,EL,NARANJO
CHIHUAHUA,CHIHUAHUA	0.011	GUANAJUATO,ABASOLO
CHIHUAHUA,CHIHUAHUA	0.043	GUANAJUATO,SAN,FELIPE
CHIHUAHUA,CHIHUAHUA	0.011	OAXACA,MARISCALA,DE,JUAREZ
CHIHUAHUA,CHIHUAHUA	0.011	VERACRUZ,CUICHAPA
CHIHUAHUA,CHIHUAHUA	0.022	CHIAPAS,VILLAFLORES
CHIHUAHUA,CHIHUAHUA	0.011	JALISCO,JAMAY
CHIHUAHUA,CHIHUAHUA	0.022	JALISCO,JUANACATLAN
CHIHUAHUA,CHIHUAHUA	0.011	VERACRUZ,JALACINGO
CHIHUAHUA,CHIHUAHUA	0.011	JALISCO,HUEJUQUILLA,EL,ALTO
CHIHUAHUA,CHIHUAHUA	0.011	JALISCO,JESUS,MARIA
CHIHUAHUA,CHIHUAHUA	0.011	SONORA,BACERAC
CHIHUAHUA,CHIHUAHUA	0.011	VERACRUZ,JALTIPAN
DURANGO,GOMEZ,PALACIO	0.013	COAHUILA,TORREON
COAHUILA,TORREON	0.013	SONORA,NOGALES
COAHUILA,TORREON	0.013	CHIHUAHUA,HIDALGO,DEL,PARRAL
COAHUILA,TORREON	0.013	MICHOACAN,URUAPAN
COAHUILA,TORREON	0.051	DURANGO,LERDO
COAHUILA,TORREON	0.013	SINALOA,SALVADOR,ALVARADO
COAHUILA,TORREON	0.013	MEXICO,NEZAHUALCOYOTL
COAHUILA,TORREON	0.013	MICHOACAN,APATZINGAN
COAHUILA,TORREON	0.019	JALISCO,GUADALAJARA
COAHUILA,TORREON	0.013	TAMAULIPAS,MATAMOROS
COAHUILA,TORREON	0.019	BAJA,CALIFORNIA,MEXICALI
COAHUILA,TORREON	0.013	SONORA,CAJEME
COAHUILA,TORREON	0.013	CHIHUAHUA,NUEVO,CASAS,GRANDES
COAHUILA,TORREON	0.019	MICHOACAN,LAZARO,CARDENAS
COAHUILA,TORREON	0.013	GUERRERO,COYUCA,DE,CATALAN
COAHUILA,TORREON	0.013	GUERRERO,TECPAN,DE,GALEANA
COAHUILA,TORREON	0.013	SINALOA,BADIRAGUATO
COAHUILA,TORREON	0.038	SINALOA,SAN,IGNACIO
COAHUILA,TORREON	0.019	MEXICO,NAUCALPAN,DE,JUAREZ
COAHUILA,TORREON	0.019	CHIHUAHUA,MADERA
COAHUILA,TORREON	0.013	MEXICO,TLALNEPANTLA,DE,BAZ
COAHUILA,TORREON	0.038	SINALOA,COSALA
COAHUILA,TORREON	0.032	BAJA,CALIFORNIA,TECATE
COAHUILA,TORREON	0.013	MEXICO,TECAMAC
COAHUILA,TORREON	0.013	NUEVO,LEON,SANTIAGO
COAHUILA,TORREON	0.013	DURANGO,POANAS
COAHUILA,TORREON	0.019	SONORA,AGUA,PRIETA
COAHUILA,TORREON	0.019	CHIHUAHUA,MORIS
COAHUILA,TORREON	0.019	ZACATECAS,FRESNILLO
COAHUILA,TORREON	0.032	MORELOS,XOCHITEPEC
COAHUILA,TORREON	0.013	CHIAPAS,PALENQUE
COAHUILA,TORREON	0.013	GUANAJUATO,IRAPUATO
COAHUILA,TORREON	0.013	MICHOACAN,ZIRACUARETIRO
COAHUILA,TORREON	0.013	GUERRERO,LEONARDO,BRAVO
COAHUILA,TORREON	0.038	CHIHUAHUA,BUENAVENTURA
COAHUILA,TORREON	0.013	VERACRUZ,XALAPA
COAHUILA,TORREON	0.013	JALISCO,JOCOTEPEC
COAHUILA,TORREON	0.013	SONORA,IMURIS
COAHUILA,TORREON	0.013	TABASCO,PARAISO
COAHUILA,TORREON	0.013	PUEBLA,TEHUACAN
COAHUILA,TORREON	0.019	SAN,LUIS,POTOSI,EL,NARANJO
COAHUILA,TORREON	0.026	GUANAJUATO,SAN,FELIPE
COAHUILA,TORREON	0.013	CHIAPAS,VILLAFLORES
COAHUILA,TORREON	0.013	JALISCO,JUANACATLAN
DURANGO,DURANGO	0.030	GUERRERO,PETATLAN
DURANGO,DURANGO	0.012	DISTRITO,FEDERAL,IZTAPALAPA
DURANGO,DURANGO	0.012	CHIHUAHUA,ASCENSION
DURANGO,DURANGO	0.020	DURANGO,VICENTE,GUERRERO
DURANGO,DURANGO	0.030	CHIHUAHUA,AHUMADA
DURANGO,DURANGO	0.015	DURANGO,NOMBRE,DE,DIOS
DURANGO,DURANGO	0.017	ZACATECAS,TRINIDAD,GARCIA,DE,LA,CADENA
DURANGO,DURANGO	0.012	CHIHUAHUA,MAGUARICHI
SINALOA,NAVOLATO	0.024	GUERRERO,PETATLAN
SINALOA,NAVOLATO	0.016	DURANGO,VICENTE,GUERRERO
SINALOA,NAVOLATO	0.024	CHIHUAHUA,AHUMADA
SINALOA,NAVOLATO	0.012	DURANGO,NOMBRE,DE,DIOS
SINALOA,NAVOLATO	0.014	ZACATECAS,TRINIDAD,GARCIA,DE,LA,CADENA
NUEVO,LEON,MONTERREY	0.024	GUERRERO,PETATLAN
NUEVO,LEON,MONTERREY	0.016	DURANGO,VICENTE,GUERRERO
NUEVO,LEON,MONTERREY	0.024	CHIHUAHUA,AHUMADA
NUEVO,LEON,MONTERREY	0.012	DURANGO,NOMBRE,DE,DIOS
NUEVO,LEON,MONTERREY	0.014	ZACATECAS,TRINIDAD,GARCIA,DE,LA,CADENA
MICHOACAN,MORELIA	0.012	GUERRERO,PETATLAN
MICHOACAN,MORELIA	0.012	CHIHUAHUA,AHUMADA
SINALOA,AHOME	0.012	GUERRERO,PETATLAN
SINALOA,AHOME	0.012	CHIHUAHUA,AHUMADA
MEXICO,ECATEPEC,DE,MORELOS	0.012	GUERRERO,PETATLAN
MEXICO,ECATEPEC,DE,MORELOS	0.012	CHIHUAHUA,AHUMADA
DURANGO,LERDO	0.012	JALISCO,GUADALAJARA
DURANGO,LERDO	0.012	BAJA,CALIFORNIA,MEXICALI
DURANGO,LERDO	0.012	MICHOACAN,LAZARO,CARDENAS
DURANGO,LERDO	0.024	SINALOA,SAN,IGNACIO
DURANGO,LERDO	0.012	MEXICO,NAUCALPAN,DE,JUAREZ
DURANGO,LERDO	0.012	CHIHUAHUA,MADERA
DURANGO,LERDO	0.024	SINALOA,COSALA
DURANGO,LERDO	0.020	BAJA,CALIFORNIA,TECATE
DURANGO,LERDO	0.012	SONORA,AGUA,PRIETA
DURANGO,LERDO	0.012	CHIHUAHUA,MORIS
DURANGO,LERDO	0.012	ZACATECAS,FRESNILLO
DURANGO,LERDO	0.020	MORELOS,XOCHITEPEC
DURANGO,LERDO	0.024	CHIHUAHUA,BUENAVENTURA
DURANGO,LERDO	0.012	SAN,LUIS,POTOSI,EL,NARANJO
DURANGO,LERDO	0.016	GUANAJUATO,SAN,FELIPE
CHIHUAHUA,GUADALUPE	0.024	GUERRERO,PETATLAN
CHIHUAHUA,GUADALUPE	0.016	DURANGO,VICENTE,GUERRERO
CHIHUAHUA,GUADALUPE	0.024	CHIHUAHUA,AHUMADA
CHIHUAHUA,GUADALUPE	0.012	DURANGO,NOMBRE,DE,DIOS
CHIHUAHUA,GUADALUPE	0.014	ZACATECAS,TRINIDAD,GARCIA,DE,LA,CADENA
GUERRERO,PETATLAN	0.030	DISTRITO,FEDERAL,IZTAPALAPA
GUERRERO,PETATLAN	0.030	CHIHUAHUA,ASCENSION
GUERRERO,PETATLAN	0.018	CHIHUAHUA,CUAUHTEMOC
GUERRERO,PETATLAN	0.024	BAJA,CALIFORNIA,PLAYAS,DE,ROSARITO
GUERRERO,PETATLAN	0.012	DISTRITO,FEDERAL,GUSTAVO,A.,MADERO
GUERRERO,PETATLAN	0.012	GUERRERO,IGUALA,DE,LA,INDEPENDENCIA
GUERRERO,PETATLAN	0.047	DURANGO,VICENTE,GUERRERO
GUERRERO,PETATLAN	0.024	CHIHUAHUA,OJINAGA
GUERRERO,PETATLAN	0.018	DISTRITO,FEDERAL,TLALPAN
GUERRERO,PETATLAN	0.012	TAMAULIPAS,VICTORIA
GUERRERO,PETATLAN	0.018	MICHOACAN,HUETAMO
GUERRERO,PETATLAN	0.024	SINALOA,CHOIX
GUERRERO,PETATLAN	0.071	CHIHUAHUA,AHUMADA
GUERRERO,PETATLAN	0.018	GUERRERO,TELOLOAPAN
GUERRERO,PETATLAN	0.012	NUEVO,LEON,APODACA
GUERRERO,PETATLAN	0.012	VERACRUZ,ACAJETE
GUERRERO,PETATLAN	0.012	MEXICO,CHIMALHUACAN
GUERRERO,PETATLAN	0.012	DURANGO,MEZQUITAL
GUERRERO,PETATLAN	0.035	DURANGO,NOMBRE,DE,DIOS
GUERRERO,PETATLAN	0.018	SONORA,ALAMOS
GUERRERO,PETATLAN	0.018	MORELOS,PUENTE,DE,IXTLA
GUERRERO,PETATLAN	0.018	AGUASCALIENTES,JESUS,MARIA
GUERRERO,PETATLAN	0.012	CHIHUAHUA,OCAMPO
GUERRERO,PETATLAN	0.018	MICHOACAN,MARAVATIO
GUERRERO,PETATLAN	0.012	MORELOS,AYALA
GUERRERO,PETATLAN	0.012	SONORA,GUAYMAS
GUERRERO,PETATLAN	0.012	CHIHUAHUA,SANTA,BARBARA
GUERRERO,PETATLAN	0.012	JALISCO,MASCOTA
GUERRERO,PETATLAN	0.041	ZACATECAS,TRINIDAD,GARCIA,DE,LA,CADENA
GUERRERO,PETATLAN	0.012	CHIHUAHUA,GOMEZ,FARIAS
GUERRERO,PETATLAN	0.030	CHIHUAHUA,MAGUARICHI
GUERRERO,PETATLAN	0.012	MEXICO,OCUILAN
GUERRERO,PETATLAN	0.012	CHIHUAHUA,CORONADO
GUERRERO,PETATLAN	0.012	MEXICO,TEMASCALAPA
GUERRERO,PETATLAN	0.018	ZACATECAS,VILLA,DE,COS
DISTRITO,FEDERAL,IZTAPALAPA	0.012	CHIHUAHUA,ASCENSION
DISTRITO,FEDERAL,IZTAPALAPA	0.020	DURANGO,VICENTE,GUERRERO
DISTRITO,FEDERAL,IZTAPALAPA	0.030	CHIHUAHUA,AHUMADA
DISTRITO,FEDERAL,IZTAPALAPA	0.015	DURANGO,NOMBRE,DE,DIOS
DISTRITO,FEDERAL,IZTAPALAPA	0.017	ZACATECAS,TRINIDAD,GARCIA,DE,LA,CADENA
DISTRITO,FEDERAL,IZTAPALAPA	0.012	CHIHUAHUA,MAGUARICHI
CHIHUAHUA,ASCENSION	0.020	DURANGO,VICENTE,GUERRERO
CHIHUAHUA,ASCENSION	0.030	CHIHUAHUA,AHUMADA
CHIHUAHUA,ASCENSION	0.015	DURANGO,NOMBRE,DE,DIOS
CHIHUAHUA,ASCENSION	0.017	ZACATECAS,TRINIDAD,GARCIA,DE,LA,CADENA
CHIHUAHUA,ASCENSION	0.012	CHIHUAHUA,MAGUARICHI
CHIHUAHUA,CUAUHTEMOC	0.012	DURANGO,VICENTE,GUERRERO
CHIHUAHUA,CUAUHTEMOC	0.018	CHIHUAHUA,AHUMADA
CHIHUAHUA,CUAUHTEMOC	0.010	ZACATECAS,TRINIDAD,GARCIA,DE,LA,CADENA
BAJA,CALIFORNIA,PLAYAS,DE,ROSARITO	0.016	DURANGO,VICENTE,GUERRERO
BAJA,CALIFORNIA,PLAYAS,DE,ROSARITO	0.024	CHIHUAHUA,AHUMADA
BAJA,CALIFORNIA,PLAYAS,DE,ROSARITO	0.012	DURANGO,NOMBRE,DE,DIOS
BAJA,CALIFORNIA,PLAYAS,DE,ROSARITO	0.014	ZACATECAS,TRINIDAD,GARCIA,DE,LA,CADENA
DISTRITO,FEDERAL,GUSTAVO,A.,MADERO	0.012	CHIHUAHUA,AHUMADA
GUERRERO,IGUALA,DE,LA,INDEPENDENCIA	0.012	CHIHUAHUA,AHUMADA
SINALOA,SAN,IGNACIO	0.018	SINALOA,COSALA
SINALOA,SAN,IGNACIO	0.015	BAJA,CALIFORNIA,TECATE
SINALOA,SAN,IGNACIO	0.015	MORELOS,XOCHITEPEC
SINALOA,SAN,IGNACIO	0.018	CHIHUAHUA,BUENAVENTURA
SINALOA,SAN,IGNACIO	0.012	GUANAJUATO,SAN,FELIPE
DURANGO,VICENTE,GUERRERO	0.016	CHIHUAHUA,OJINAGA
DURANGO,VICENTE,GUERRERO	0.012	DISTRITO,FEDERAL,TLALPAN
DURANGO,VICENTE,GUERRERO	0.012	MICHOACAN,HUETAMO
DURANGO,VICENTE,GUERRERO	0.016	SINALOA,CHOIX
DURANGO,VICENTE,GUERRERO	0.047	CHIHUAHUA,AHUMADA
DURANGO,VICENTE,GUERRERO	0.012	GUERRERO,TELOLOAPAN
DURANGO,VICENTE,GUERRERO	0.024	DURANGO,NOMBRE,DE,DIOS
DURANGO,VICENTE,GUERRERO	0.012	SONORA,ALAMOS
DURANGO,VICENTE,GUERRERO	0.012	MORELOS,PUENTE,DE,IXTLA
DURANGO,VICENTE,GUERRERO	0.012	AGUASCALIENTES,JESUS,MARIA
DURANGO,VICENTE,GUERRERO	0.012	MICHOACAN,MARAVATIO
DURANGO,VICENTE,GUERRERO	0.028	ZACATECAS,TRINIDAD,GARCIA,DE,LA,CADENA
DURANGO,VICENTE,GUERRERO	0.020	CHIHUAHUA,MAGUARICHI
DURANGO,VICENTE,GUERRERO	0.012	ZACATECAS,VILLA,DE,COS
CHIHUAHUA,OJINAGA	0.024	CHIHUAHUA,AHUMADA
CHIHUAHUA,OJINAGA	0.012	DURANGO,NOMBRE,DE,DIOS
CHIHUAHUA,OJINAGA	0.014	ZACATECAS,TRINIDAD,GARCIA,DE,LA,CADENA
DISTRITO,FEDERAL,TLALPAN	0.018	CHIHUAHUA,AHUMADA
DISTRITO,FEDERAL,TLALPAN	0.010	ZACATECAS,TRINIDAD,GARCIA,DE,LA,CADENA
SINALOA,COSALA	0.015	BAJA,CALIFORNIA,TECATE
SINALOA,COSALA	0.015	MORELOS,XOCHITEPEC
SINALOA,COSALA	0.018	CHIHUAHUA,BUENAVENTURA
SINALOA,COSALA	0.012	GUANAJUATO,SAN,FELIPE
BAJA,CALIFORNIA,TECATE	0.012	MORELOS,XOCHITEPEC
BAJA,CALIFORNIA,TECATE	0.015	CHIHUAHUA,BUENAVENTURA
TAMAULIPAS,VICTORIA	0.012	CHIHUAHUA,AHUMADA
MICHOACAN,HUETAMO	0.018	CHIHUAHUA,AHUMADA
MICHOACAN,HUETAMO	0.010	ZACATECAS,TRINIDAD,GARCIA,DE,LA,CADENA
SINALOA,CHOIX	0.024	CHIHUAHUA,AHUMADA
SINALOA,CHOIX	0.012	DURANGO,NOMBRE,DE,DIOS
SINALOA,CHOIX	0.014	ZACATECAS,TRINIDAD,GARCIA,DE,LA,CADENA
CHIHUAHUA,AHUMADA	0.018	GUERRERO,TELOLOAPAN
CHIHUAHUA,AHUMADA	0.012	NUEVO,LEON,APODACA
CHIHUAHUA,AHUMADA	0.012	VERACRUZ,ACAJETE
CHIHUAHUA,AHUMADA	0.012	MEXICO,CHIMALHUACAN
CHIHUAHUA,AHUMADA	0.012	DURANGO,MEZQUITAL
CHIHUAHUA,AHUMADA	0.035	DURANGO,NOMBRE,DE,DIOS
CHIHUAHUA,AHUMADA	0.018	SONORA,ALAMOS
CHIHUAHUA,AHUMADA	0.018	MORELOS,PUENTE,DE,IXTLA
CHIHUAHUA,AHUMADA	0.018	AGUASCALIENTES,JESUS,MARIA
CHIHUAHUA,AHUMADA	0.012	CHIHUAHUA,OCAMPO
CHIHUAHUA,AHUMADA	0.018	MICHOACAN,MARAVATIO
CHIHUAHUA,AHUMADA	0.012	MORELOS,AYALA
CHIHUAHUA,AHUMADA	0.012	SONORA,GUAYMAS
CHIHUAHUA,AHUMADA	0.012	CHIHUAHUA,SANTA,BARBARA
CHIHUAHUA,AHUMADA	0.012	JALISCO,MASCOTA
CHIHUAHUA,AHUMADA	0.041	ZACATECAS,TRINIDAD,GARCIA,DE,LA,CADENA
CHIHUAHUA,AHUMADA	0.012	CHIHUAHUA,GOMEZ,FARIAS
CHIHUAHUA,AHUMADA	0.030	CHIHUAHUA,MAGUARICHI
CHIHUAHUA,AHUMADA	0.012	MEXICO,OCUILAN
CHIHUAHUA,AHUMADA	0.012	CHIHUAHUA,CORONADO
CHIHUAHUA,AHUMADA	0.012	MEXICO,TEMASCALAPA
CHIHUAHUA,AHUMADA	0.018	ZACATECAS,VILLA,DE,COS
GUERRERO,TELOLOAPAN	0.010	ZACATECAS,TRINIDAD,GARCIA,DE,LA,CADENA
DURANGO,NOMBRE,DE,DIOS	0.021	ZACATECAS,TRINIDAD,GARCIA,DE,LA,CADENA
DURANGO,NOMBRE,DE,DIOS	0.015	CHIHUAHUA,MAGUARICHI
SONORA,ALAMOS	0.010	ZACATECAS,TRINIDAD,GARCIA,DE,LA,CADENA
MORELOS,PUENTE,DE,IXTLA	0.010	ZACATECAS,TRINIDAD,GARCIA,DE,LA,CADENA
MORELOS,XOCHITEPEC	0.015	CHIHUAHUA,BUENAVENTURA
AGUASCALIENTES,JESUS,MARIA	0.010	ZACATECAS,TRINIDAD,GARCIA,DE,LA,CADENA
MICHOACAN,MARAVATIO	0.010	ZACATECAS,TRINIDAD,GARCIA,DE,LA,CADENA
CHIHUAHUA,BUENAVENTURA	0.012	GUANAJUATO,SAN,FELIPE
ZACATECAS,TRINIDAD,GARCIA,DE,LA,CADENA	0.017	CHIHUAHUA,MAGUARICHI
ZACATECAS,TRINIDAD,GARCIA,DE,LA,CADENA	0.010	ZACATECAS,VILLA,DE,COS
