# Supplementary material for: Analysis of México’s Narco-War Network (2007–2011)
Source: PLoS One. 2015 May 18;10(5):e0126503. doi: 10.1371/journal.pone.0126503 (PMC4436224; doi:10.1371/journal.pone.0126503)
Supplement: S1 Compressed file — Each file contains all the correlations above certain threshold (indicated in the name of the file), during a particular month (also indicated in the name of the file). The file names have the value of θ followed by the number of the i th month, starting from January of 2007 until Sept. 2011. (ZIP) [file pone.0126503.s004.zip › Correlations_by_month/0.010__18.sif]

CHIHUAHUA,JUAREZ	0.063	SINALOA,CULIACAN
CHIHUAHUA,JUAREZ	0.015	BAJA,CALIFORNIA,TIJUANA
CHIHUAHUA,JUAREZ	0.015	SINALOA,MAZATLAN
CHIHUAHUA,JUAREZ	0.019	MICHOACAN,MORELIA
CHIHUAHUA,JUAREZ	0.013	SINALOA,GUASAVE
CHIHUAHUA,JUAREZ	0.019	SINALOA,SALVADOR,ALVARADO
CHIHUAHUA,JUAREZ	0.013	AGUASCALIENTES,AGUASCALIENTES
CHIHUAHUA,JUAREZ	0.013	GUERRERO,QUECHULTENANGO
CHIHUAHUA,JUAREZ	0.010	SONORA,ALAMOS
CHIHUAHUA,JUAREZ	0.013	JALISCO,ZAPOTLAN,EL,GRANDE
CHIHUAHUA,JUAREZ	0.010	MEXICO,TEPETLAOXTOC
SINALOA,CULIACAN	0.088	BAJA,CALIFORNIA,TIJUANA
SINALOA,CULIACAN	0.013	GUERRERO,ACAPULCO,DE,JUAREZ
SINALOA,CULIACAN	0.088	SINALOA,MAZATLAN
SINALOA,CULIACAN	0.025	SONORA,NOGALES
SINALOA,CULIACAN	0.038	DURANGO,DURANGO
SINALOA,CULIACAN	0.113	MICHOACAN,MORELIA
SINALOA,CULIACAN	0.075	SINALOA,GUASAVE
SINALOA,CULIACAN	0.038	CHIHUAHUA,HIDALGO,DEL,PARRAL
SINALOA,CULIACAN	0.025	MEXICO,ECATEPEC,DE,MORELOS
SINALOA,CULIACAN	0.013	MICHOACAN,URUAPAN
SINALOA,CULIACAN	0.025	SINALOA,SINALOA
SINALOA,CULIACAN	0.025	DURANGO,LERDO
SINALOA,CULIACAN	0.013	MORELOS,CUERNAVACA
SINALOA,CULIACAN	0.113	SINALOA,SALVADOR,ALVARADO
SINALOA,CULIACAN	0.038	MEXICO,NEZAHUALCOYOTL
SINALOA,CULIACAN	0.025	JALISCO,ZAPOPAN
SINALOA,CULIACAN	0.013	TAMAULIPAS,NUEVO,LAREDO
SINALOA,CULIACAN	0.025	GUERRERO,PETATLAN
SINALOA,CULIACAN	0.038	DISTRITO,FEDERAL,IZTAPALAPA
SINALOA,CULIACAN	0.013	CHIHUAHUA,DELICIAS
SINALOA,CULIACAN	0.038	CHIHUAHUA,CAMARGO
SINALOA,CULIACAN	0.050	CHIHUAHUA,GUADALUPE,Y,CALVO
SINALOA,CULIACAN	0.075	AGUASCALIENTES,AGUASCALIENTES
SINALOA,CULIACAN	0.050	SINALOA,MOCORITO
SINALOA,CULIACAN	0.013	QUINTANA,ROO,BENITO,JUAREZ
SINALOA,CULIACAN	0.025	DISTRITO,FEDERAL,CUAUHTEMOC
SINALOA,CULIACAN	0.013	GUERRERO,COYUCA,DE,BENITEZ
SINALOA,CULIACAN	0.025	SONORA,CABORCA
SINALOA,CULIACAN	0.013	GUERRERO,ZIRANDARO
SINALOA,CULIACAN	0.013	GUERRERO,AJUCHITLAN,DEL,PROGRESO
SINALOA,CULIACAN	0.013	DISTRITO,FEDERAL,TLALPAN
SINALOA,CULIACAN	0.013	MEXICO,COACALCO,DE,BERRIOZABAL
SINALOA,CULIACAN	0.075	GUERRERO,QUECHULTENANGO
SINALOA,CULIACAN	0.025	JALISCO,PUERTO,VALLARTA
SINALOA,CULIACAN	0.013	CHIHUAHUA,AHUMADA
SINALOA,CULIACAN	0.013	CHIHUAHUA,GUERRERO
SINALOA,CULIACAN	0.025	DISTRITO,FEDERAL,MIGUEL,HIDALGO
SINALOA,CULIACAN	0.050	SONORA,CANANEA
SINALOA,CULIACAN	0.013	JALISCO,TECALITLAN
SINALOA,CULIACAN	0.013	MICHOACAN,ZAMORA
SINALOA,CULIACAN	0.050	COLIMA,MANZANILLO
SINALOA,CULIACAN	0.013	GUERRERO,OMETEPEC
SINALOA,CULIACAN	0.013	MEXICO,IXTAPALUCA
SINALOA,CULIACAN	0.038	OAXACA,OAXACA,DE,JUAREZ
SINALOA,CULIACAN	0.013	SINALOA,ESCUINAPA
SINALOA,CULIACAN	0.013	CHIAPAS,SUCHIATE
SINALOA,CULIACAN	0.013	MEXICO,TOLUCA
SINALOA,CULIACAN	0.038	CHIHUAHUA,ROSALES
SINALOA,CULIACAN	0.013	DISTRITO,FEDERAL,COYOACAN
SINALOA,CULIACAN	0.038	MEXICO,CHIMALHUACAN
SINALOA,CULIACAN	0.038	MICHOACAN,PATZCUARO
SINALOA,CULIACAN	0.013	CHIHUAHUA,NAMIQUIPA
SINALOA,CULIACAN	0.013	GUERRERO,TLAPA,DE,COMONFORT
SINALOA,CULIACAN	0.063	SONORA,ALAMOS
SINALOA,CULIACAN	0.013	CHIHUAHUA,CUSIHUIRIACHI
SINALOA,CULIACAN	0.038	MEXICO,TEJUPILCO
SINALOA,CULIACAN	0.025	CAMPECHE,CARMEN
SINALOA,CULIACAN	0.013	SONORA,SAN,LUIS,RIO,COLORADO
SINALOA,CULIACAN	0.025	CHIAPAS,COMITAN,DE,DOMINGUEZ
SINALOA,CULIACAN	0.013	COAHUILA,SALTILLO
SINALOA,CULIACAN	0.038	MEXICO,LUVIANOS
SINALOA,CULIACAN	0.013	NUEVO,LEON,GENERAL,BRAVO
SINALOA,CULIACAN	0.013	DISTRITO,FEDERAL,CUAJIMALPA,DE,MORELOS
SINALOA,CULIACAN	0.013	MICHOACAN,COAHUAYANA
SINALOA,CULIACAN	0.013	CHIAPAS,FRONTERA,COMALAPA
SINALOA,CULIACAN	0.075	JALISCO,ZAPOTLAN,EL,GRANDE
SINALOA,CULIACAN	0.013	DISTRITO,FEDERAL,BENITO,JUAREZ
SINALOA,CULIACAN	0.013	MICHOACAN,LA,PIEDAD
SINALOA,CULIACAN	0.013	MORELOS,EMILIANO,ZAPATA
SINALOA,CULIACAN	0.038	CHIHUAHUA,BACHINIVA
SINALOA,CULIACAN	0.013	MEXICO,ZINACANTEPEC
SINALOA,CULIACAN	0.013	MICHOACAN,BUENAVISTA
SINALOA,CULIACAN	0.013	MICHOACAN,TACAMBARO
SINALOA,CULIACAN	0.013	VERACRUZ,COATZACOALCOS
SINALOA,CULIACAN	0.013	GUERRERO,GENERAL,CANUTO,A.,NERI
SINALOA,CULIACAN	0.013	JALISCO,SAN,SEBASTIAN,DEL,OESTE
SINALOA,CULIACAN	0.013	CHIHUAHUA,CHINIPAS
SINALOA,CULIACAN	0.013	GUANAJUATO,TARIMORO
SINALOA,CULIACAN	0.013	MEXICO,CUAUTITLAN
SINALOA,CULIACAN	0.013	VERACRUZ,OTATITLAN
SINALOA,CULIACAN	0.025	VERACRUZ,PLAYA,VICENTE
SINALOA,CULIACAN	0.013	SONORA,TUBUTAMA
SINALOA,CULIACAN	0.025	GUANAJUATO,SILAO
SINALOA,CULIACAN	0.025	MICHOACAN,PERIBAN
SINALOA,CULIACAN	0.013	QUINTANA,ROO,COZUMEL
SINALOA,CULIACAN	0.013	CHIAPAS,PUEBLO,NUEVO,SOLISTAHUACAN
SINALOA,CULIACAN	0.013	GUERRERO,TECOANAPA
SINALOA,CULIACAN	0.013	CHIAPAS,SAN,CRISTOBAL,DE,LAS,CASAS
SINALOA,CULIACAN	0.063	MEXICO,TEPETLAOXTOC
SINALOA,CULIACAN	0.013	GUERRERO,TIXTLA,DE,GUERRERO
SINALOA,CULIACAN	0.013	HIDALGO,TIZAYUCA
SINALOA,CULIACAN	0.013	OAXACA,SANTA,CRUZ,XOXOCOTLAN
SINALOA,CULIACAN	0.013	SONORA,NACO
SINALOA,CULIACAN	0.013	GUERRERO,COCULA
SINALOA,CULIACAN	0.013	MICHOACAN,PAJACUARAN
SINALOA,CULIACAN	0.013	MICHOACAN,TZITZIO
SINALOA,CULIACAN	0.038	CAMPECHE,CAMPECHE
SINALOA,CULIACAN	0.038	CHIHUAHUA,IGNACIO,ZARAGOZA
SINALOA,CULIACAN	0.050	MICHOACAN,ANGAMACUTIRO
SINALOA,CULIACAN	0.013	GUERRERO,METLATONOC
SINALOA,CULIACAN	0.013	JALISCO,CUAUTITLAN,DE,GARCIA,BARRAGAN
SINALOA,CULIACAN	0.038	OAXACA,SAN,JUAN,BAUTISTA,LO,DE,SOTO
SINALOA,CULIACAN	0.013	CHIAPAS,CHIAPA,DE,CORZO
SINALOA,CULIACAN	0.013	JALISCO,EL,GRULLO
SINALOA,CULIACAN	0.013	JALISCO,VILLA,PURIFICACION
SINALOA,CULIACAN	0.013	OAXACA,COSOLAPA
SINALOA,CULIACAN	0.013	PUEBLA,JALPAN
SINALOA,CULIACAN	0.013	SAN,LUIS,POTOSI,MEXQUITIC,DE,CARMONA
SINALOA,CULIACAN	0.013	SAN,LUIS,POTOSI,TAMUIN
SINALOA,CULIACAN	0.013	TABASCO,EMILIANO,ZAPATA
SINALOA,CULIACAN	0.013	VERACRUZ,AMATLAN,DE,LOS,REYES
SINALOA,CULIACAN	0.013	VERACRUZ,COSCOMATEPEC
SINALOA,CULIACAN	0.013	DURANGO,NAZAS
SINALOA,CULIACAN	0.013	HIDALGO,NOPALA,DE,VILLAGRAN
SINALOA,CULIACAN	0.013	OAXACA,SAN,ANTONIO,DE,LA,CAL
SINALOA,CULIACAN	0.013	TLAXCALA,SAN,PABLO,DEL,MONTE
BAJA,CALIFORNIA,TIJUANA	0.020	SINALOA,MAZATLAN
BAJA,CALIFORNIA,TIJUANA	0.026	MICHOACAN,MORELIA
BAJA,CALIFORNIA,TIJUANA	0.018	SINALOA,GUASAVE
BAJA,CALIFORNIA,TIJUANA	0.026	SINALOA,SALVADOR,ALVARADO
BAJA,CALIFORNIA,TIJUANA	0.012	CHIHUAHUA,GUADALUPE,Y,CALVO
BAJA,CALIFORNIA,TIJUANA	0.018	AGUASCALIENTES,AGUASCALIENTES
BAJA,CALIFORNIA,TIJUANA	0.012	SINALOA,MOCORITO
BAJA,CALIFORNIA,TIJUANA	0.018	GUERRERO,QUECHULTENANGO
BAJA,CALIFORNIA,TIJUANA	0.012	SONORA,CANANEA
BAJA,CALIFORNIA,TIJUANA	0.012	COLIMA,MANZANILLO
BAJA,CALIFORNIA,TIJUANA	0.015	SONORA,ALAMOS
BAJA,CALIFORNIA,TIJUANA	0.018	JALISCO,ZAPOTLAN,EL,GRANDE
BAJA,CALIFORNIA,TIJUANA	0.015	MEXICO,TEPETLAOXTOC
BAJA,CALIFORNIA,TIJUANA	0.012	MICHOACAN,ANGAMACUTIRO
CHIHUAHUA,CHIHUAHUA	0.025	COAHUILA,TORREON
CHIHUAHUA,CHIHUAHUA	0.012	CHIHUAHUA,NUEVO,CASAS,GRANDES
CHIHUAHUA,CHIHUAHUA	0.012	SINALOA,SAN,IGNACIO
CHIHUAHUA,CHIHUAHUA	0.010	SINALOA,COSALA
CHIHUAHUA,CHIHUAHUA	0.010	CHIHUAHUA,BUENAVENTURA
DURANGO,GOMEZ,PALACIO	0.019	COAHUILA,TORREON
COAHUILA,TORREON	0.044	CHIHUAHUA,NUEVO,CASAS,GRANDES
COAHUILA,TORREON	0.013	GUERRERO,COYUCA,DE,CATALAN
COAHUILA,TORREON	0.019	GUERRERO,TECPAN,DE,GALEANA
COAHUILA,TORREON	0.019	CHIHUAHUA,ASCENSION
COAHUILA,TORREON	0.013	SINALOA,BADIRAGUATO
COAHUILA,TORREON	0.013	GUERRERO,IGUALA,DE,LA,INDEPENDENCIA
COAHUILA,TORREON	0.019	GUERRERO,ZIHUATANEJO,DE,AZUETA
COAHUILA,TORREON	0.013	GUANAJUATO,CELAYA
COAHUILA,TORREON	0.044	SINALOA,SAN,IGNACIO
COAHUILA,TORREON	0.019	MEXICO,NAUCALPAN,DE,JUAREZ
COAHUILA,TORREON	0.019	SINALOA,ELOTA
COAHUILA,TORREON	0.038	SINALOA,COSALA
COAHUILA,TORREON	0.031	BAJA,CALIFORNIA,TECATE
COAHUILA,TORREON	0.019	DURANGO,POANAS
COAHUILA,TORREON	0.019	CHIHUAHUA,MORIS
COAHUILA,TORREON	0.013	DURANGO,NOMBRE,DE,DIOS
COAHUILA,TORREON	0.019	ZACATECAS,FRESNILLO
COAHUILA,TORREON	0.031	MORELOS,XOCHITEPEC
COAHUILA,TORREON	0.013	CHIAPAS,PALENQUE
COAHUILA,TORREON	0.013	GUANAJUATO,IRAPUATO
COAHUILA,TORREON	0.013	MICHOACAN,ZIRACUARETIRO
COAHUILA,TORREON	0.038	CHIHUAHUA,BUENAVENTURA
COAHUILA,TORREON	0.013	VERACRUZ,XALAPA
COAHUILA,TORREON	0.013	JALISCO,JOCOTEPEC
COAHUILA,TORREON	0.013	SONORA,IMURIS
COAHUILA,TORREON	0.013	TABASCO,PARAISO
COAHUILA,TORREON	0.013	PUEBLA,TEHUACAN
COAHUILA,TORREON	0.019	SAN,LUIS,POTOSI,EL,NARANJO
COAHUILA,TORREON	0.025	GUANAJUATO,SAN,FELIPE
COAHUILA,TORREON	0.013	CHIAPAS,VILLAFLORES
COAHUILA,TORREON	0.013	JALISCO,JUANACATLAN
SINALOA,MAZATLAN	0.026	MICHOACAN,MORELIA
SINALOA,MAZATLAN	0.018	SINALOA,GUASAVE
SINALOA,MAZATLAN	0.026	SINALOA,SALVADOR,ALVARADO
SINALOA,MAZATLAN	0.012	CHIHUAHUA,GUADALUPE,Y,CALVO
SINALOA,MAZATLAN	0.018	AGUASCALIENTES,AGUASCALIENTES
SINALOA,MAZATLAN	0.012	SINALOA,MOCORITO
SINALOA,MAZATLAN	0.018	GUERRERO,QUECHULTENANGO
SINALOA,MAZATLAN	0.012	SONORA,CANANEA
SINALOA,MAZATLAN	0.012	COLIMA,MANZANILLO
SINALOA,MAZATLAN	0.015	SONORA,ALAMOS
SINALOA,MAZATLAN	0.018	JALISCO,ZAPOTLAN,EL,GRANDE
SINALOA,MAZATLAN	0.015	MEXICO,TEPETLAOXTOC
SINALOA,MAZATLAN	0.012	MICHOACAN,ANGAMACUTIRO
DURANGO,DURANGO	0.011	MICHOACAN,MORELIA
DURANGO,DURANGO	0.011	SINALOA,SALVADOR,ALVARADO
MICHOACAN,MORELIA	0.023	SINALOA,GUASAVE
MICHOACAN,MORELIA	0.011	CHIHUAHUA,HIDALGO,DEL,PARRAL
MICHOACAN,MORELIA	0.034	SINALOA,SALVADOR,ALVARADO
MICHOACAN,MORELIA	0.011	MEXICO,NEZAHUALCOYOTL
MICHOACAN,MORELIA	0.011	DISTRITO,FEDERAL,IZTAPALAPA
MICHOACAN,MORELIA	0.011	CHIHUAHUA,CAMARGO
MICHOACAN,MORELIA	0.015	CHIHUAHUA,GUADALUPE,Y,CALVO
MICHOACAN,MORELIA	0.023	AGUASCALIENTES,AGUASCALIENTES
MICHOACAN,MORELIA	0.015	SINALOA,MOCORITO
MICHOACAN,MORELIA	0.023	GUERRERO,QUECHULTENANGO
MICHOACAN,MORELIA	0.015	SONORA,CANANEA
MICHOACAN,MORELIA	0.015	COLIMA,MANZANILLO
MICHOACAN,MORELIA	0.011	OAXACA,OAXACA,DE,JUAREZ
MICHOACAN,MORELIA	0.011	CHIHUAHUA,ROSALES
MICHOACAN,MORELIA	0.011	MEXICO,CHIMALHUACAN
MICHOACAN,MORELIA	0.011	MICHOACAN,PATZCUARO
MICHOACAN,MORELIA	0.019	SONORA,ALAMOS
MICHOACAN,MORELIA	0.011	MEXICO,TEJUPILCO
MICHOACAN,MORELIA	0.011	MEXICO,LUVIANOS
MICHOACAN,MORELIA	0.023	JALISCO,ZAPOTLAN,EL,GRANDE
MICHOACAN,MORELIA	0.011	CHIHUAHUA,BACHINIVA
MICHOACAN,MORELIA	0.019	MEXICO,TEPETLAOXTOC
MICHOACAN,MORELIA	0.011	CAMPECHE,CAMPECHE
MICHOACAN,MORELIA	0.011	CHIHUAHUA,IGNACIO,ZARAGOZA
MICHOACAN,MORELIA	0.015	MICHOACAN,ANGAMACUTIRO
MICHOACAN,MORELIA	0.011	OAXACA,SAN,JUAN,BAUTISTA,LO,DE,SOTO
SINALOA,GUASAVE	0.023	SINALOA,SALVADOR,ALVARADO
SINALOA,GUASAVE	0.010	CHIHUAHUA,GUADALUPE,Y,CALVO
SINALOA,GUASAVE	0.015	AGUASCALIENTES,AGUASCALIENTES
SINALOA,GUASAVE	0.010	SINALOA,MOCORITO
SINALOA,GUASAVE	0.015	GUERRERO,QUECHULTENANGO
SINALOA,GUASAVE	0.010	SONORA,CANANEA
SINALOA,GUASAVE	0.010	COLIMA,MANZANILLO
SINALOA,GUASAVE	0.013	SONORA,ALAMOS
SINALOA,GUASAVE	0.015	JALISCO,ZAPOTLAN,EL,GRANDE
SINALOA,GUASAVE	0.013	MEXICO,TEPETLAOXTOC
SINALOA,GUASAVE	0.010	MICHOACAN,ANGAMACUTIRO
CHIHUAHUA,HIDALGO,DEL,PARRAL	0.011	SINALOA,SALVADOR,ALVARADO
SINALOA,SALVADOR,ALVARADO	0.011	MEXICO,NEZAHUALCOYOTL
SINALOA,SALVADOR,ALVARADO	0.011	DISTRITO,FEDERAL,IZTAPALAPA
SINALOA,SALVADOR,ALVARADO	0.011	CHIHUAHUA,CAMARGO
SINALOA,SALVADOR,ALVARADO	0.015	CHIHUAHUA,GUADALUPE,Y,CALVO
SINALOA,SALVADOR,ALVARADO	0.023	AGUASCALIENTES,AGUASCALIENTES
SINALOA,SALVADOR,ALVARADO	0.015	SINALOA,MOCORITO
SINALOA,SALVADOR,ALVARADO	0.023	GUERRERO,QUECHULTENANGO
SINALOA,SALVADOR,ALVARADO	0.015	SONORA,CANANEA
SINALOA,SALVADOR,ALVARADO	0.015	COLIMA,MANZANILLO
SINALOA,SALVADOR,ALVARADO	0.011	OAXACA,OAXACA,DE,JUAREZ
SINALOA,SALVADOR,ALVARADO	0.011	CHIHUAHUA,ROSALES
SINALOA,SALVADOR,ALVARADO	0.011	MEXICO,CHIMALHUACAN
SINALOA,SALVADOR,ALVARADO	0.011	MICHOACAN,PATZCUARO
SINALOA,SALVADOR,ALVARADO	0.019	SONORA,ALAMOS
SINALOA,SALVADOR,ALVARADO	0.011	MEXICO,TEJUPILCO
SINALOA,SALVADOR,ALVARADO	0.011	MEXICO,LUVIANOS
SINALOA,SALVADOR,ALVARADO	0.023	JALISCO,ZAPOTLAN,EL,GRANDE
SINALOA,SALVADOR,ALVARADO	0.011	CHIHUAHUA,BACHINIVA
SINALOA,SALVADOR,ALVARADO	0.019	MEXICO,TEPETLAOXTOC
SINALOA,SALVADOR,ALVARADO	0.011	CAMPECHE,CAMPECHE
SINALOA,SALVADOR,ALVARADO	0.011	CHIHUAHUA,IGNACIO,ZARAGOZA
SINALOA,SALVADOR,ALVARADO	0.015	MICHOACAN,ANGAMACUTIRO
SINALOA,SALVADOR,ALVARADO	0.011	OAXACA,SAN,JUAN,BAUTISTA,LO,DE,SOTO
CHIHUAHUA,NUEVO,CASAS,GRANDES	0.020	SINALOA,SAN,IGNACIO
CHIHUAHUA,NUEVO,CASAS,GRANDES	0.018	SINALOA,COSALA
CHIHUAHUA,NUEVO,CASAS,GRANDES	0.015	BAJA,CALIFORNIA,TECATE
CHIHUAHUA,NUEVO,CASAS,GRANDES	0.015	MORELOS,XOCHITEPEC
CHIHUAHUA,NUEVO,CASAS,GRANDES	0.018	CHIHUAHUA,BUENAVENTURA
CHIHUAHUA,NUEVO,CASAS,GRANDES	0.012	GUANAJUATO,SAN,FELIPE
CHIHUAHUA,GUADALUPE,Y,CALVO	0.010	AGUASCALIENTES,AGUASCALIENTES
CHIHUAHUA,GUADALUPE,Y,CALVO	0.010	GUERRERO,QUECHULTENANGO
CHIHUAHUA,GUADALUPE,Y,CALVO	0.010	JALISCO,ZAPOTLAN,EL,GRANDE
AGUASCALIENTES,AGUASCALIENTES	0.010	SINALOA,MOCORITO
AGUASCALIENTES,AGUASCALIENTES	0.015	GUERRERO,QUECHULTENANGO
AGUASCALIENTES,AGUASCALIENTES	0.010	SONORA,CANANEA
AGUASCALIENTES,AGUASCALIENTES	0.010	COLIMA,MANZANILLO
AGUASCALIENTES,AGUASCALIENTES	0.013	SONORA,ALAMOS
AGUASCALIENTES,AGUASCALIENTES	0.015	JALISCO,ZAPOTLAN,EL,GRANDE
AGUASCALIENTES,AGUASCALIENTES	0.013	MEXICO,TEPETLAOXTOC
AGUASCALIENTES,AGUASCALIENTES	0.010	MICHOACAN,ANGAMACUTIRO
SINALOA,MOCORITO	0.010	GUERRERO,QUECHULTENANGO
SINALOA,MOCORITO	0.010	JALISCO,ZAPOTLAN,EL,GRANDE
SINALOA,SAN,IGNACIO	0.018	SINALOA,COSALA
SINALOA,SAN,IGNACIO	0.015	BAJA,CALIFORNIA,TECATE
SINALOA,SAN,IGNACIO	0.015	MORELOS,XOCHITEPEC
SINALOA,SAN,IGNACIO	0.018	CHIHUAHUA,BUENAVENTURA
SINALOA,SAN,IGNACIO	0.012	GUANAJUATO,SAN,FELIPE
SINALOA,COSALA	0.013	BAJA,CALIFORNIA,TECATE
SINALOA,COSALA	0.013	MORELOS,XOCHITEPEC
SINALOA,COSALA	0.015	CHIHUAHUA,BUENAVENTURA
SINALOA,COSALA	0.010	GUANAJUATO,SAN,FELIPE
BAJA,CALIFORNIA,TECATE	0.010	MORELOS,XOCHITEPEC
BAJA,CALIFORNIA,TECATE	0.013	CHIHUAHUA,BUENAVENTURA
GUERRERO,QUECHULTENANGO	0.010	SONORA,CANANEA
GUERRERO,QUECHULTENANGO	0.010	COLIMA,MANZANILLO
GUERRERO,QUECHULTENANGO	0.013	SONORA,ALAMOS
GUERRERO,QUECHULTENANGO	0.015	JALISCO,ZAPOTLAN,EL,GRANDE
GUERRERO,QUECHULTENANGO	0.013	MEXICO,TEPETLAOXTOC
GUERRERO,QUECHULTENANGO	0.010	MICHOACAN,ANGAMACUTIRO
SONORA,CANANEA	0.010	JALISCO,ZAPOTLAN,EL,GRANDE
COLIMA,MANZANILLO	0.010	JALISCO,ZAPOTLAN,EL,GRANDE
SONORA,ALAMOS	0.013	JALISCO,ZAPOTLAN,EL,GRANDE
SONORA,ALAMOS	0.010	MEXICO,TEPETLAOXTOC
MORELOS,XOCHITEPEC	0.013	CHIHUAHUA,BUENAVENTURA
JALISCO,ZAPOTLAN,EL,GRANDE	0.013	MEXICO,TEPETLAOXTOC
JALISCO,ZAPOTLAN,EL,GRANDE	0.010	MICHOACAN,ANGAMACUTIRO
CHIHUAHUA,BUENAVENTURA	0.010	GUANAJUATO,SAN,FELIPE
