# Supplementary material for: Analysis of México’s Narco-War Network (2007–2011)
Source: PLoS One. 2015 May 18;10(5):e0126503. doi: 10.1371/journal.pone.0126503 (PMC4436224; doi:10.1371/journal.pone.0126503)
Supplement: S1 Compressed file — Each file contains all the correlations above certain threshold (indicated in the name of the file), during a particular month (also indicated in the name of the file). The file names have the value of θ followed by the number of the i th month, starting from January of 2007 until Sept. 2011. (ZIP) [file pone.0126503.s004.zip › Correlations_by_month/0.010__19.sif]

CHIHUAHUA,JUAREZ	0.021	GUERRERO,ACAPULCO,DE,JUAREZ
CHIHUAHUA,JUAREZ	0.056	SINALOA,MAZATLAN
CHIHUAHUA,JUAREZ	0.042	SONORA,NOGALES
CHIHUAHUA,JUAREZ	0.014	SINALOA,AHOME
CHIHUAHUA,JUAREZ	0.021	SINALOA,SINALOA
CHIHUAHUA,JUAREZ	0.021	CHIHUAHUA,GUADALUPE
CHIHUAHUA,JUAREZ	0.028	GUERRERO,PETATLAN
CHIHUAHUA,JUAREZ	0.021	DURANGO,PUEBLO,NUEVO
CHIHUAHUA,JUAREZ	0.014	DURANGO,SANTIAGO,PAPASQUIARO
CHIHUAHUA,JUAREZ	0.056	CHIHUAHUA,NUEVO,CASAS,GRANDES
CHIHUAHUA,JUAREZ	0.035	MICHOACAN,LAZARO,CARDENAS
CHIHUAHUA,JUAREZ	0.014	GUERRERO,COYUCA,DE,CATALAN
CHIHUAHUA,JUAREZ	0.035	GUERRERO,TECPAN,DE,GALEANA
CHIHUAHUA,JUAREZ	0.014	NUEVO,LEON,JUAREZ
CHIHUAHUA,JUAREZ	0.035	SINALOA,BADIRAGUATO
CHIHUAHUA,JUAREZ	0.014	CHIHUAHUA,CUAUHTEMOC
CHIHUAHUA,JUAREZ	0.014	DISTRITO,FEDERAL,GUSTAVO,A.,MADERO
CHIHUAHUA,JUAREZ	0.014	GUANAJUATO,CELAYA
CHIHUAHUA,JUAREZ	0.014	CHIHUAHUA,JIMENEZ
CHIHUAHUA,JUAREZ	0.014	JALISCO,TLAJOMULCO,DE,ZUÑIGA
CHIHUAHUA,JUAREZ	0.014	MEXICO,TULTITLAN
CHIHUAHUA,JUAREZ	0.014	CHIHUAHUA,MADERA
CHIHUAHUA,JUAREZ	0.014	DISTRITO,FEDERAL,CUAUHTEMOC
CHIHUAHUA,JUAREZ	0.014	GUERRERO,LA,UNION,DE,ISIDORO,MONTES,DE,OCA
CHIHUAHUA,JUAREZ	0.035	DURANGO,VICENTE,GUERRERO
CHIHUAHUA,JUAREZ	0.021	SINALOA,ROSARIO
CHIHUAHUA,JUAREZ	0.014	SINALOA,COSALA
CHIHUAHUA,JUAREZ	0.021	BAJA,CALIFORNIA,TECATE
CHIHUAHUA,JUAREZ	0.014	TAMAULIPAS,VICTORIA
CHIHUAHUA,JUAREZ	0.014	MEXICO,CUAUTITLAN,IZCALLI
CHIHUAHUA,JUAREZ	0.092	CHIHUAHUA,BOCOYNA
CHIHUAHUA,JUAREZ	0.021	SAN,LUIS,POTOSI,SAN,LUIS,POTOSI
CHIHUAHUA,JUAREZ	0.014	MICHOACAN,TEPALCATEPEC
CHIHUAHUA,JUAREZ	0.035	SONORA,CANANEA
CHIHUAHUA,JUAREZ	0.021	TABASCO,CENTRO
CHIHUAHUA,JUAREZ	0.028	DURANGO,EL,ORO
CHIHUAHUA,JUAREZ	0.014	MICHOACAN,ZAMORA
CHIHUAHUA,JUAREZ	0.028	MEXICO,OCOYOACAC
CHIHUAHUA,JUAREZ	0.014	CHIHUAHUA,URUACHI
CHIHUAHUA,JUAREZ	0.014	DISTRITO,FEDERAL,COYOACAN
CHIHUAHUA,JUAREZ	0.035	GUANAJUATO,SAN,FRANCISCO,DEL,RINCON
CHIHUAHUA,JUAREZ	0.014	GUERRERO,SAN,MARCOS
CHIHUAHUA,JUAREZ	0.028	MEXICO,TULTEPEC
CHIHUAHUA,JUAREZ	0.085	YUCATAN,MERIDA
CHIHUAHUA,JUAREZ	0.021	MICHOACAN,ZIRACUARETIRO
CHIHUAHUA,JUAREZ	0.014	JALISCO,LAGOS,DE,MORENO
CHIHUAHUA,JUAREZ	0.028	MICHOACAN,VISTA,HERMOSA
CHIHUAHUA,JUAREZ	0.021	QUINTANA,ROO,OTHON,P.,BLANCO
CHIHUAHUA,JUAREZ	0.014	QUINTANA,ROO,SOLIDARIDAD
CHIHUAHUA,JUAREZ	0.014	AGUASCALIENTES,JESUS,MARIA
CHIHUAHUA,JUAREZ	0.071	CHIHUAHUA,ALDAMA
CHIHUAHUA,JUAREZ	0.021	DURANGO,GUADALUPE,VICTORIA
CHIHUAHUA,JUAREZ	0.028	CHIHUAHUA,VALLE,DE,ZARAGOZA
CHIHUAHUA,JUAREZ	0.028	QUERETARO,QUERETARO
CHIHUAHUA,JUAREZ	0.014	JALISCO,TALPA,DE,ALLENDE
CHIHUAHUA,JUAREZ	0.014	OAXACA,PUTLA,VILLA,DE,GUERRERO
CHIHUAHUA,JUAREZ	0.035	VERACRUZ,PAPANTLA
CHIHUAHUA,JUAREZ	0.014	MICHOACAN,TUMBISCATIO
CHIHUAHUA,JUAREZ	0.014	MORELOS,TEPOZTLAN
CHIHUAHUA,JUAREZ	0.021	GUERRERO,MARQUELIA
CHIHUAHUA,JUAREZ	0.021	VERACRUZ,AGUA,DULCE
CHIHUAHUA,JUAREZ	0.014	AGUASCALIENTES,RINCON,DE,ROMOS
CHIHUAHUA,JUAREZ	0.014	PUEBLA,HUAUCHINANGO
CHIHUAHUA,JUAREZ	0.014	MICHOACAN,CONTEPEC
CHIHUAHUA,JUAREZ	0.028	JALISCO,SAN,JULIAN
CHIHUAHUA,JUAREZ	0.014	SONORA,BAVIACORA
SINALOA,CULIACAN	0.011	BAJA,CALIFORNIA,TIJUANA
SINALOA,CULIACAN	0.076	CHIHUAHUA,CHIHUAHUA
SINALOA,CULIACAN	0.016	DURANGO,DURANGO
SINALOA,CULIACAN	0.027	MICHOACAN,MORELIA
SINALOA,CULIACAN	0.043	SINALOA,GUASAVE
SINALOA,CULIACAN	0.011	CHIHUAHUA,HIDALGO,DEL,PARRAL
SINALOA,CULIACAN	0.038	DURANGO,LERDO
SINALOA,CULIACAN	0.087	SINALOA,SALVADOR,ALVARADO
SINALOA,CULIACAN	0.016	MEXICO,NEZAHUALCOYOTL
SINALOA,CULIACAN	0.011	JALISCO,ZAPOPAN
SINALOA,CULIACAN	0.011	DISTRITO,FEDERAL,IZTAPALAPA
SINALOA,CULIACAN	0.011	CHIHUAHUA,CAMARGO
SINALOA,CULIACAN	0.016	CHIHUAHUA,GUADALUPE,Y,CALVO
SINALOA,CULIACAN	0.011	SINALOA,MOCORITO
SINALOA,CULIACAN	0.011	MEXICO,TLALNEPANTLA,DE,BAZ
SINALOA,CULIACAN	0.011	SONORA,CABORCA
SINALOA,CULIACAN	0.011	CHIHUAHUA,OJINAGA
SINALOA,CULIACAN	0.016	GUERRERO,ZIRANDARO
SINALOA,CULIACAN	0.027	GUERRERO,QUECHULTENANGO
SINALOA,CULIACAN	0.022	DISTRITO,FEDERAL,MIGUEL,HIDALGO
SINALOA,CULIACAN	0.011	NUEVO,LEON,SANTIAGO
SINALOA,CULIACAN	0.022	COLIMA,MANZANILLO
SINALOA,CULIACAN	0.016	OAXACA,OAXACA,DE,JUAREZ
SINALOA,CULIACAN	0.011	SONORA,AGUA,PRIETA
SINALOA,CULIACAN	0.011	CHIAPAS,SUCHIATE
SINALOA,CULIACAN	0.016	CHIHUAHUA,ROSALES
SINALOA,CULIACAN	0.016	MEXICO,CHIMALHUACAN
SINALOA,CULIACAN	0.011	MICHOACAN,PATZCUARO
SINALOA,CULIACAN	0.027	SONORA,ALAMOS
SINALOA,CULIACAN	0.016	MEXICO,TEJUPILCO
SINALOA,CULIACAN	0.011	CAMPECHE,CARMEN
SINALOA,CULIACAN	0.011	COAHUILA,SALTILLO
SINALOA,CULIACAN	0.016	MEXICO,LUVIANOS
SINALOA,CULIACAN	0.033	JALISCO,ZAPOTLAN,EL,GRANDE
SINALOA,CULIACAN	0.016	CHIHUAHUA,BACHINIVA
SINALOA,CULIACAN	0.011	VERACRUZ,PLAYA,VICENTE
SINALOA,CULIACAN	0.011	GUANAJUATO,SILAO
SINALOA,CULIACAN	0.011	MICHOACAN,PERIBAN
SINALOA,CULIACAN	0.027	MEXICO,TEPETLAOXTOC
SINALOA,CULIACAN	0.016	CAMPECHE,CAMPECHE
SINALOA,CULIACAN	0.016	CHIHUAHUA,IGNACIO,ZARAGOZA
SINALOA,CULIACAN	0.022	MICHOACAN,ANGAMACUTIRO
SINALOA,CULIACAN	0.016	OAXACA,SAN,JUAN,BAUTISTA,LO,DE,SOTO
CHIHUAHUA,CHIHUAHUA	0.011	SINALOA,GUASAVE
CHIHUAHUA,CHIHUAHUA	0.010	DURANGO,LERDO
CHIHUAHUA,CHIHUAHUA	0.023	SINALOA,SALVADOR,ALVARADO
SINALOA,MAZATLAN	0.011	CHIHUAHUA,BOCOYNA
SINALOA,GUASAVE	0.013	SINALOA,SALVADOR,ALVARADO
DURANGO,LERDO	0.011	SINALOA,SALVADOR,ALVARADO
CHIHUAHUA,NUEVO,CASAS,GRANDES	0.011	CHIHUAHUA,BOCOYNA
CHIHUAHUA,BOCOYNA	0.016	YUCATAN,MERIDA
CHIHUAHUA,BOCOYNA	0.013	CHIHUAHUA,ALDAMA
YUCATAN,MERIDA	0.012	CHIHUAHUA,ALDAMA
