# Supplementary material for: Analysis of México’s Narco-War Network (2007–2011)
Source: PLoS One. 2015 May 18;10(5):e0126503. doi: 10.1371/journal.pone.0126503 (PMC4436224; doi:10.1371/journal.pone.0126503)
Supplement: S1 Compressed file — Each file contains all the correlations above certain threshold (indicated in the name of the file), during a particular month (also indicated in the name of the file). The file names have the value of θ followed by the number of the i th month, starting from January of 2007 until Sept. 2011. (ZIP) [file pone.0126503.s004.zip › Correlations_by_month/0.010__2.sif]

CHIHUAHUA,JUAREZ	0.063	SINALOA,CULIACAN
CHIHUAHUA,JUAREZ	0.026	BAJA,CALIFORNIA,TIJUANA
CHIHUAHUA,JUAREZ	0.021	SONORA,NOGALES
CHIHUAHUA,JUAREZ	0.016	SINALOA,NAVOLATO
CHIHUAHUA,JUAREZ	0.026	NUEVO,LEON,MONTERREY
CHIHUAHUA,JUAREZ	0.010	MICHOACAN,MORELIA
CHIHUAHUA,JUAREZ	0.016	SINALOA,GUASAVE
CHIHUAHUA,JUAREZ	0.031	MICHOACAN,URUAPAN
CHIHUAHUA,JUAREZ	0.010	MORELOS,CUERNAVACA
CHIHUAHUA,JUAREZ	0.010	SINALOA,SALVADOR,ALVARADO
CHIHUAHUA,JUAREZ	0.010	GUERRERO,CHILPANCINGO,DE,LOS,BRAVO
CHIHUAHUA,JUAREZ	0.010	JALISCO,GUADALAJARA
CHIHUAHUA,JUAREZ	0.016	CHIHUAHUA,GUADALUPE
CHIHUAHUA,JUAREZ	0.010	DURANGO,SANTIAGO,PAPASQUIARO
CHIHUAHUA,JUAREZ	0.021	DISTRITO,FEDERAL,IZTAPALAPA
CHIHUAHUA,JUAREZ	0.010	BAJA,CALIFORNIA,MEXICALI
CHIHUAHUA,JUAREZ	0.016	SONORA,CAJEME
CHIHUAHUA,JUAREZ	0.037	MICHOACAN,LAZARO,CARDENAS
CHIHUAHUA,JUAREZ	0.016	GUERRERO,TECPAN,DE,GALEANA
CHIHUAHUA,JUAREZ	0.021	SONORA,HERMOSILLO
CHIHUAHUA,JUAREZ	0.010	SINALOA,MOCORITO
CHIHUAHUA,JUAREZ	0.016	SINALOA,BADIRAGUATO
CHIHUAHUA,JUAREZ	0.010	CHIHUAHUA,CUAUHTEMOC
CHIHUAHUA,JUAREZ	0.021	QUINTANA,ROO,BENITO,JUAREZ
CHIHUAHUA,JUAREZ	0.042	VERACRUZ,VERACRUZ
CHIHUAHUA,JUAREZ	0.026	DISTRITO,FEDERAL,CUAUHTEMOC
CHIHUAHUA,JUAREZ	0.010	GUERRERO,COYUCA,DE,BENITEZ
CHIHUAHUA,JUAREZ	0.016	GUERRERO,AJUCHITLAN,DEL,PROGRESO
CHIHUAHUA,JUAREZ	0.010	MICHOACAN,HUETAMO
CHIHUAHUA,JUAREZ	0.016	CHIAPAS,TAPACHULA
CHIHUAHUA,JUAREZ	0.026	NUEVO,LEON,SAN,NICOLAS,DE,LOS,GARZA
CHIHUAHUA,JUAREZ	0.016	MICHOACAN,TEPALCATEPEC
CHIHUAHUA,JUAREZ	0.010	SONORA,CANANEA
CHIHUAHUA,JUAREZ	0.021	NUEVO,LEON,SANTA,CATARINA
CHIHUAHUA,JUAREZ	0.021	NUEVO,LEON,SAN,PEDRO,GARZA,GARCIA
CHIHUAHUA,JUAREZ	0.021	VERACRUZ,ACAJETE
CHIHUAHUA,JUAREZ	0.010	MICHOACAN,AGUILILLA
CHIHUAHUA,JUAREZ	0.010	DISTRITO,FEDERAL,CUAJIMALPA,DE,MORELOS
CHIHUAHUA,JUAREZ	0.010	DURANGO,OCAMPO
CHIHUAHUA,JUAREZ	0.010	GUANAJUATO,CUERAMARO
CHIHUAHUA,JUAREZ	0.016	MICHOACAN,COTIJA
CHIHUAHUA,JUAREZ	0.010	MICHOACAN,TUMBISCATIO
CHIHUAHUA,JUAREZ	0.010	VERACRUZ,SAN,ANDRES,TUXTLA
CHIHUAHUA,JUAREZ	0.010	MORELOS,COATLAN,DEL,RIO
CHIHUAHUA,JUAREZ	0.010	JALISCO,SAN,JUANITO,DE,ESCOBEDO
CHIHUAHUA,JUAREZ	0.010	MICHOACAN,SENGUIO
CHIHUAHUA,JUAREZ	0.016	MICHOACAN,TZINTZUNTZAN
SINALOA,CULIACAN	0.063	BAJA,CALIFORNIA,TIJUANA
SINALOA,CULIACAN	0.013	CHIHUAHUA,CHIHUAHUA
SINALOA,CULIACAN	0.050	SONORA,NOGALES
SINALOA,CULIACAN	0.013	DURANGO,DURANGO
SINALOA,CULIACAN	0.038	SINALOA,NAVOLATO
SINALOA,CULIACAN	0.063	NUEVO,LEON,MONTERREY
SINALOA,CULIACAN	0.025	MICHOACAN,MORELIA
SINALOA,CULIACAN	0.013	SINALOA,AHOME
SINALOA,CULIACAN	0.038	SINALOA,GUASAVE
SINALOA,CULIACAN	0.075	MICHOACAN,URUAPAN
SINALOA,CULIACAN	0.025	MORELOS,CUERNAVACA
SINALOA,CULIACAN	0.025	SINALOA,SALVADOR,ALVARADO
SINALOA,CULIACAN	0.025	GUERRERO,CHILPANCINGO,DE,LOS,BRAVO
SINALOA,CULIACAN	0.025	JALISCO,GUADALAJARA
SINALOA,CULIACAN	0.038	CHIHUAHUA,GUADALUPE
SINALOA,CULIACAN	0.013	GUERRERO,PETATLAN
SINALOA,CULIACAN	0.025	DURANGO,SANTIAGO,PAPASQUIARO
SINALOA,CULIACAN	0.050	DISTRITO,FEDERAL,IZTAPALAPA
SINALOA,CULIACAN	0.025	BAJA,CALIFORNIA,MEXICALI
SINALOA,CULIACAN	0.038	SONORA,CAJEME
SINALOA,CULIACAN	0.088	MICHOACAN,LAZARO,CARDENAS
SINALOA,CULIACAN	0.038	GUERRERO,TECPAN,DE,GALEANA
SINALOA,CULIACAN	0.050	SONORA,HERMOSILLO
SINALOA,CULIACAN	0.025	SINALOA,MOCORITO
SINALOA,CULIACAN	0.038	SINALOA,BADIRAGUATO
SINALOA,CULIACAN	0.025	CHIHUAHUA,CUAUHTEMOC
SINALOA,CULIACAN	0.050	QUINTANA,ROO,BENITO,JUAREZ
SINALOA,CULIACAN	0.013	NUEVO,LEON,GUADALUPE
SINALOA,CULIACAN	0.013	GUANAJUATO,CELAYA
SINALOA,CULIACAN	0.100	VERACRUZ,VERACRUZ
SINALOA,CULIACAN	0.013	GUANAJUATO,LEON
SINALOA,CULIACAN	0.063	DISTRITO,FEDERAL,CUAUHTEMOC
SINALOA,CULIACAN	0.025	GUERRERO,COYUCA,DE,BENITEZ
SINALOA,CULIACAN	0.038	GUERRERO,AJUCHITLAN,DEL,PROGRESO
SINALOA,CULIACAN	0.025	MICHOACAN,HUETAMO
SINALOA,CULIACAN	0.013	MORELOS,TEMIXCO
SINALOA,CULIACAN	0.038	CHIAPAS,TAPACHULA
SINALOA,CULIACAN	0.063	NUEVO,LEON,SAN,NICOLAS,DE,LOS,GARZA
SINALOA,CULIACAN	0.038	MICHOACAN,TEPALCATEPEC
SINALOA,CULIACAN	0.013	DISTRITO,FEDERAL,MIGUEL,HIDALGO
SINALOA,CULIACAN	0.025	SONORA,CANANEA
SINALOA,CULIACAN	0.013	NUEVO,LEON,APODACA
SINALOA,CULIACAN	0.013	DURANGO,TAMAZULA
SINALOA,CULIACAN	0.013	SONORA,MAGDALENA
SINALOA,CULIACAN	0.013	CHIHUAHUA,GUACHOCHI
SINALOA,CULIACAN	0.050	NUEVO,LEON,SANTA,CATARINA
SINALOA,CULIACAN	0.050	NUEVO,LEON,SAN,PEDRO,GARZA,GARCIA
SINALOA,CULIACAN	0.050	VERACRUZ,ACAJETE
SINALOA,CULIACAN	0.013	SONORA,NAVOJOA
SINALOA,CULIACAN	0.025	MICHOACAN,AGUILILLA
SINALOA,CULIACAN	0.013	DISTRITO,FEDERAL,COYOACAN
SINALOA,CULIACAN	0.013	MEXICO,CHIMALHUACAN
SINALOA,CULIACAN	0.013	GUANAJUATO,PENJAMO
SINALOA,CULIACAN	0.013	COLIMA,VILLA,DE,ALVAREZ
SINALOA,CULIACAN	0.013	OAXACA,JUCHITAN,DE,ZARAGOZA
SINALOA,CULIACAN	0.013	SONORA,ALTAR
SINALOA,CULIACAN	0.013	MICHOACAN,MUGICA
SINALOA,CULIACAN	0.013	MORELOS,HUITZILAC
SINALOA,CULIACAN	0.013	CHIAPAS,PALENQUE
SINALOA,CULIACAN	0.025	DISTRITO,FEDERAL,CUAJIMALPA,DE,MORELOS
SINALOA,CULIACAN	0.025	DURANGO,OCAMPO
SINALOA,CULIACAN	0.013	GUERRERO,LEONARDO,BRAVO
SINALOA,CULIACAN	0.013	TABASCO,CUNDUACAN
SINALOA,CULIACAN	0.025	GUANAJUATO,CUERAMARO
SINALOA,CULIACAN	0.013	MICHOACAN,HIDALGO
SINALOA,CULIACAN	0.013	CHIHUAHUA,OCAMPO
SINALOA,CULIACAN	0.013	CHIHUAHUA,MORELOS
SINALOA,CULIACAN	0.013	MICHOACAN,PARACUARO
SINALOA,CULIACAN	0.038	MICHOACAN,COTIJA
SINALOA,CULIACAN	0.013	CHIAPAS,TONALA
SINALOA,CULIACAN	0.013	MEXICO,CHICOLOAPAN
SINALOA,CULIACAN	0.013	MICHOACAN,PARACHO
SINALOA,CULIACAN	0.013	MICHOACAN,PERIBAN
SINALOA,CULIACAN	0.025	MICHOACAN,TUMBISCATIO
SINALOA,CULIACAN	0.013	NUEVO,LEON,GARCIA
SINALOA,CULIACAN	0.013	TABASCO,BALANCAN
SINALOA,CULIACAN	0.025	VERACRUZ,SAN,ANDRES,TUXTLA
SINALOA,CULIACAN	0.013	DISTRITO,FEDERAL,MILPA,ALTA
SINALOA,CULIACAN	0.025	MORELOS,COATLAN,DEL,RIO
SINALOA,CULIACAN	0.025	JALISCO,SAN,JUANITO,DE,ESCOBEDO
SINALOA,CULIACAN	0.025	MICHOACAN,SENGUIO
SINALOA,CULIACAN	0.038	MICHOACAN,TZINTZUNTZAN
SINALOA,CULIACAN	0.013	BAJA,CALIFORNIA,SUR,MULEGE
SINALOA,CULIACAN	0.013	GUANAJUATO,MANUEL,DOBLADO
SINALOA,CULIACAN	0.013	MICHOACAN,TINGÜINDIN
SINALOA,CULIACAN	0.013	SAN,LUIS,POTOSI,CIUDAD,FERNANDEZ
BAJA,CALIFORNIA,TIJUANA	0.021	SONORA,NOGALES
BAJA,CALIFORNIA,TIJUANA	0.016	SINALOA,NAVOLATO
BAJA,CALIFORNIA,TIJUANA	0.026	NUEVO,LEON,MONTERREY
BAJA,CALIFORNIA,TIJUANA	0.010	MICHOACAN,MORELIA
BAJA,CALIFORNIA,TIJUANA	0.016	SINALOA,GUASAVE
BAJA,CALIFORNIA,TIJUANA	0.031	MICHOACAN,URUAPAN
BAJA,CALIFORNIA,TIJUANA	0.010	MORELOS,CUERNAVACA
BAJA,CALIFORNIA,TIJUANA	0.010	SINALOA,SALVADOR,ALVARADO
BAJA,CALIFORNIA,TIJUANA	0.010	GUERRERO,CHILPANCINGO,DE,LOS,BRAVO
BAJA,CALIFORNIA,TIJUANA	0.010	JALISCO,GUADALAJARA
BAJA,CALIFORNIA,TIJUANA	0.016	CHIHUAHUA,GUADALUPE
BAJA,CALIFORNIA,TIJUANA	0.010	DURANGO,SANTIAGO,PAPASQUIARO
BAJA,CALIFORNIA,TIJUANA	0.021	DISTRITO,FEDERAL,IZTAPALAPA
BAJA,CALIFORNIA,TIJUANA	0.010	BAJA,CALIFORNIA,MEXICALI
BAJA,CALIFORNIA,TIJUANA	0.016	SONORA,CAJEME
BAJA,CALIFORNIA,TIJUANA	0.037	MICHOACAN,LAZARO,CARDENAS
BAJA,CALIFORNIA,TIJUANA	0.016	GUERRERO,TECPAN,DE,GALEANA
BAJA,CALIFORNIA,TIJUANA	0.021	SONORA,HERMOSILLO
BAJA,CALIFORNIA,TIJUANA	0.010	SINALOA,MOCORITO
BAJA,CALIFORNIA,TIJUANA	0.016	SINALOA,BADIRAGUATO
BAJA,CALIFORNIA,TIJUANA	0.010	CHIHUAHUA,CUAUHTEMOC
BAJA,CALIFORNIA,TIJUANA	0.021	QUINTANA,ROO,BENITO,JUAREZ
BAJA,CALIFORNIA,TIJUANA	0.042	VERACRUZ,VERACRUZ
BAJA,CALIFORNIA,TIJUANA	0.026	DISTRITO,FEDERAL,CUAUHTEMOC
BAJA,CALIFORNIA,TIJUANA	0.010	GUERRERO,COYUCA,DE,BENITEZ
BAJA,CALIFORNIA,TIJUANA	0.016	GUERRERO,AJUCHITLAN,DEL,PROGRESO
BAJA,CALIFORNIA,TIJUANA	0.010	MICHOACAN,HUETAMO
BAJA,CALIFORNIA,TIJUANA	0.016	CHIAPAS,TAPACHULA
BAJA,CALIFORNIA,TIJUANA	0.026	NUEVO,LEON,SAN,NICOLAS,DE,LOS,GARZA
BAJA,CALIFORNIA,TIJUANA	0.016	MICHOACAN,TEPALCATEPEC
BAJA,CALIFORNIA,TIJUANA	0.010	SONORA,CANANEA
BAJA,CALIFORNIA,TIJUANA	0.021	NUEVO,LEON,SANTA,CATARINA
BAJA,CALIFORNIA,TIJUANA	0.021	NUEVO,LEON,SAN,PEDRO,GARZA,GARCIA
BAJA,CALIFORNIA,TIJUANA	0.021	VERACRUZ,ACAJETE
BAJA,CALIFORNIA,TIJUANA	0.010	MICHOACAN,AGUILILLA
BAJA,CALIFORNIA,TIJUANA	0.010	DISTRITO,FEDERAL,CUAJIMALPA,DE,MORELOS
BAJA,CALIFORNIA,TIJUANA	0.010	DURANGO,OCAMPO
BAJA,CALIFORNIA,TIJUANA	0.010	GUANAJUATO,CUERAMARO
BAJA,CALIFORNIA,TIJUANA	0.016	MICHOACAN,COTIJA
BAJA,CALIFORNIA,TIJUANA	0.010	MICHOACAN,TUMBISCATIO
BAJA,CALIFORNIA,TIJUANA	0.010	VERACRUZ,SAN,ANDRES,TUXTLA
BAJA,CALIFORNIA,TIJUANA	0.010	MORELOS,COATLAN,DEL,RIO
BAJA,CALIFORNIA,TIJUANA	0.010	JALISCO,SAN,JUANITO,DE,ESCOBEDO
BAJA,CALIFORNIA,TIJUANA	0.010	MICHOACAN,SENGUIO
BAJA,CALIFORNIA,TIJUANA	0.016	MICHOACAN,TZINTZUNTZAN
GUERRERO,ACAPULCO,DE,JUAREZ	0.013	MEXICO,ECATEPEC,DE,MORELOS
GUERRERO,ACAPULCO,DE,JUAREZ	0.013	TAMAULIPAS,NUEVO,LAREDO
GUERRERO,ACAPULCO,DE,JUAREZ	0.013	MICHOACAN,APATZINGAN
GUERRERO,ACAPULCO,DE,JUAREZ	0.057	AGUASCALIENTES,AGUASCALIENTES
GUERRERO,ACAPULCO,DE,JUAREZ	0.019	JALISCO,TLAJOMULCO,DE,ZUÑIGA
GUERRERO,ACAPULCO,DE,JUAREZ	0.019	CHIHUAHUA,MADERA
GUERRERO,ACAPULCO,DE,JUAREZ	0.019	GUERRERO,ATOYAC,DE,ALVAREZ
GUERRERO,ACAPULCO,DE,JUAREZ	0.013	SONORA,CABORCA
GUERRERO,ACAPULCO,DE,JUAREZ	0.013	CAMPECHE,CARMEN
GUERRERO,ACAPULCO,DE,JUAREZ	0.013	AGUASCALIENTES,JESUS,MARIA
GUERRERO,ACAPULCO,DE,JUAREZ	0.019	MICHOACAN,TURICATO
GUERRERO,ACAPULCO,DE,JUAREZ	0.013	GUANAJUATO,COMONFORT
GUERRERO,ACAPULCO,DE,JUAREZ	0.025	CHIHUAHUA,DOCTOR,BELISARIO,DOMINGUEZ
GUERRERO,ACAPULCO,DE,JUAREZ	0.013	JALISCO,ZAPOTITLAN,DE,VADILLO
GUERRERO,ACAPULCO,DE,JUAREZ	0.013	SONORA,TRINCHERAS
SONORA,NOGALES	0.013	SINALOA,NAVOLATO
SONORA,NOGALES	0.021	NUEVO,LEON,MONTERREY
SONORA,NOGALES	0.013	SINALOA,GUASAVE
SONORA,NOGALES	0.025	MICHOACAN,URUAPAN
SONORA,NOGALES	0.013	CHIHUAHUA,GUADALUPE
SONORA,NOGALES	0.017	DISTRITO,FEDERAL,IZTAPALAPA
SONORA,NOGALES	0.013	SONORA,CAJEME
SONORA,NOGALES	0.029	MICHOACAN,LAZARO,CARDENAS
SONORA,NOGALES	0.013	GUERRERO,TECPAN,DE,GALEANA
SONORA,NOGALES	0.017	SONORA,HERMOSILLO
SONORA,NOGALES	0.013	SINALOA,BADIRAGUATO
SONORA,NOGALES	0.017	QUINTANA,ROO,BENITO,JUAREZ
SONORA,NOGALES	0.033	VERACRUZ,VERACRUZ
SONORA,NOGALES	0.021	DISTRITO,FEDERAL,CUAUHTEMOC
SONORA,NOGALES	0.013	GUERRERO,AJUCHITLAN,DEL,PROGRESO
SONORA,NOGALES	0.013	CHIAPAS,TAPACHULA
SONORA,NOGALES	0.021	NUEVO,LEON,SAN,NICOLAS,DE,LOS,GARZA
SONORA,NOGALES	0.013	MICHOACAN,TEPALCATEPEC
SONORA,NOGALES	0.017	NUEVO,LEON,SANTA,CATARINA
SONORA,NOGALES	0.017	NUEVO,LEON,SAN,PEDRO,GARZA,GARCIA
SONORA,NOGALES	0.017	VERACRUZ,ACAJETE
SONORA,NOGALES	0.013	MICHOACAN,COTIJA
SONORA,NOGALES	0.013	MICHOACAN,TZINTZUNTZAN
SINALOA,NAVOLATO	0.016	NUEVO,LEON,MONTERREY
SINALOA,NAVOLATO	0.019	MICHOACAN,URUAPAN
SINALOA,NAVOLATO	0.013	DISTRITO,FEDERAL,IZTAPALAPA
SINALOA,NAVOLATO	0.022	MICHOACAN,LAZARO,CARDENAS
SINALOA,NAVOLATO	0.013	SONORA,HERMOSILLO
SINALOA,NAVOLATO	0.013	QUINTANA,ROO,BENITO,JUAREZ
SINALOA,NAVOLATO	0.025	VERACRUZ,VERACRUZ
SINALOA,NAVOLATO	0.016	DISTRITO,FEDERAL,CUAUHTEMOC
SINALOA,NAVOLATO	0.016	NUEVO,LEON,SAN,NICOLAS,DE,LOS,GARZA
SINALOA,NAVOLATO	0.013	NUEVO,LEON,SANTA,CATARINA
SINALOA,NAVOLATO	0.013	NUEVO,LEON,SAN,PEDRO,GARZA,GARCIA
SINALOA,NAVOLATO	0.013	VERACRUZ,ACAJETE
NUEVO,LEON,MONTERREY	0.010	MICHOACAN,MORELIA
NUEVO,LEON,MONTERREY	0.016	SINALOA,GUASAVE
NUEVO,LEON,MONTERREY	0.031	MICHOACAN,URUAPAN
NUEVO,LEON,MONTERREY	0.010	MORELOS,CUERNAVACA
NUEVO,LEON,MONTERREY	0.010	SINALOA,SALVADOR,ALVARADO
NUEVO,LEON,MONTERREY	0.010	GUERRERO,CHILPANCINGO,DE,LOS,BRAVO
NUEVO,LEON,MONTERREY	0.010	JALISCO,GUADALAJARA
NUEVO,LEON,MONTERREY	0.016	CHIHUAHUA,GUADALUPE
NUEVO,LEON,MONTERREY	0.010	DURANGO,SANTIAGO,PAPASQUIARO
NUEVO,LEON,MONTERREY	0.021	DISTRITO,FEDERAL,IZTAPALAPA
NUEVO,LEON,MONTERREY	0.010	BAJA,CALIFORNIA,MEXICALI
NUEVO,LEON,MONTERREY	0.016	SONORA,CAJEME
NUEVO,LEON,MONTERREY	0.037	MICHOACAN,LAZARO,CARDENAS
NUEVO,LEON,MONTERREY	0.016	GUERRERO,TECPAN,DE,GALEANA
NUEVO,LEON,MONTERREY	0.021	SONORA,HERMOSILLO
NUEVO,LEON,MONTERREY	0.010	SINALOA,MOCORITO
NUEVO,LEON,MONTERREY	0.016	SINALOA,BADIRAGUATO
NUEVO,LEON,MONTERREY	0.010	CHIHUAHUA,CUAUHTEMOC
NUEVO,LEON,MONTERREY	0.021	QUINTANA,ROO,BENITO,JUAREZ
NUEVO,LEON,MONTERREY	0.042	VERACRUZ,VERACRUZ
NUEVO,LEON,MONTERREY	0.026	DISTRITO,FEDERAL,CUAUHTEMOC
NUEVO,LEON,MONTERREY	0.010	GUERRERO,COYUCA,DE,BENITEZ
NUEVO,LEON,MONTERREY	0.016	GUERRERO,AJUCHITLAN,DEL,PROGRESO
NUEVO,LEON,MONTERREY	0.010	MICHOACAN,HUETAMO
NUEVO,LEON,MONTERREY	0.016	CHIAPAS,TAPACHULA
NUEVO,LEON,MONTERREY	0.026	NUEVO,LEON,SAN,NICOLAS,DE,LOS,GARZA
NUEVO,LEON,MONTERREY	0.016	MICHOACAN,TEPALCATEPEC
NUEVO,LEON,MONTERREY	0.010	SONORA,CANANEA
NUEVO,LEON,MONTERREY	0.021	NUEVO,LEON,SANTA,CATARINA
NUEVO,LEON,MONTERREY	0.021	NUEVO,LEON,SAN,PEDRO,GARZA,GARCIA
NUEVO,LEON,MONTERREY	0.021	VERACRUZ,ACAJETE
NUEVO,LEON,MONTERREY	0.010	MICHOACAN,AGUILILLA
NUEVO,LEON,MONTERREY	0.010	DISTRITO,FEDERAL,CUAJIMALPA,DE,MORELOS
NUEVO,LEON,MONTERREY	0.010	DURANGO,OCAMPO
NUEVO,LEON,MONTERREY	0.010	GUANAJUATO,CUERAMARO
NUEVO,LEON,MONTERREY	0.016	MICHOACAN,COTIJA
NUEVO,LEON,MONTERREY	0.010	MICHOACAN,TUMBISCATIO
NUEVO,LEON,MONTERREY	0.010	VERACRUZ,SAN,ANDRES,TUXTLA
NUEVO,LEON,MONTERREY	0.010	MORELOS,COATLAN,DEL,RIO
NUEVO,LEON,MONTERREY	0.010	JALISCO,SAN,JUANITO,DE,ESCOBEDO
NUEVO,LEON,MONTERREY	0.010	MICHOACAN,SENGUIO
NUEVO,LEON,MONTERREY	0.016	MICHOACAN,TZINTZUNTZAN
MICHOACAN,MORELIA	0.013	MICHOACAN,URUAPAN
MICHOACAN,MORELIA	0.015	MICHOACAN,LAZARO,CARDENAS
MICHOACAN,MORELIA	0.017	VERACRUZ,VERACRUZ
MICHOACAN,MORELIA	0.010	DISTRITO,FEDERAL,CUAUHTEMOC
MICHOACAN,MORELIA	0.010	NUEVO,LEON,SAN,NICOLAS,DE,LOS,GARZA
SINALOA,GUASAVE	0.019	MICHOACAN,URUAPAN
SINALOA,GUASAVE	0.013	DISTRITO,FEDERAL,IZTAPALAPA
SINALOA,GUASAVE	0.022	MICHOACAN,LAZARO,CARDENAS
SINALOA,GUASAVE	0.013	SONORA,HERMOSILLO
SINALOA,GUASAVE	0.013	QUINTANA,ROO,BENITO,JUAREZ
SINALOA,GUASAVE	0.025	VERACRUZ,VERACRUZ
SINALOA,GUASAVE	0.016	DISTRITO,FEDERAL,CUAUHTEMOC
SINALOA,GUASAVE	0.016	NUEVO,LEON,SAN,NICOLAS,DE,LOS,GARZA
SINALOA,GUASAVE	0.013	NUEVO,LEON,SANTA,CATARINA
SINALOA,GUASAVE	0.013	NUEVO,LEON,SAN,PEDRO,GARZA,GARCIA
SINALOA,GUASAVE	0.013	VERACRUZ,ACAJETE
MEXICO,ECATEPEC,DE,MORELOS	0.019	AGUASCALIENTES,AGUASCALIENTES
MICHOACAN,URUAPAN	0.013	MORELOS,CUERNAVACA
MICHOACAN,URUAPAN	0.013	SINALOA,SALVADOR,ALVARADO
MICHOACAN,URUAPAN	0.013	GUERRERO,CHILPANCINGO,DE,LOS,BRAVO
MICHOACAN,URUAPAN	0.013	JALISCO,GUADALAJARA
MICHOACAN,URUAPAN	0.019	CHIHUAHUA,GUADALUPE
MICHOACAN,URUAPAN	0.013	DURANGO,SANTIAGO,PAPASQUIARO
MICHOACAN,URUAPAN	0.025	DISTRITO,FEDERAL,IZTAPALAPA
MICHOACAN,URUAPAN	0.013	BAJA,CALIFORNIA,MEXICALI
MICHOACAN,URUAPAN	0.019	SONORA,CAJEME
MICHOACAN,URUAPAN	0.044	MICHOACAN,LAZARO,CARDENAS
MICHOACAN,URUAPAN	0.019	GUERRERO,TECPAN,DE,GALEANA
MICHOACAN,URUAPAN	0.025	SONORA,HERMOSILLO
MICHOACAN,URUAPAN	0.013	SINALOA,MOCORITO
MICHOACAN,URUAPAN	0.019	SINALOA,BADIRAGUATO
MICHOACAN,URUAPAN	0.013	CHIHUAHUA,CUAUHTEMOC
MICHOACAN,URUAPAN	0.025	QUINTANA,ROO,BENITO,JUAREZ
MICHOACAN,URUAPAN	0.050	VERACRUZ,VERACRUZ
MICHOACAN,URUAPAN	0.031	DISTRITO,FEDERAL,CUAUHTEMOC
MICHOACAN,URUAPAN	0.013	GUERRERO,COYUCA,DE,BENITEZ
MICHOACAN,URUAPAN	0.019	GUERRERO,AJUCHITLAN,DEL,PROGRESO
MICHOACAN,URUAPAN	0.013	MICHOACAN,HUETAMO
MICHOACAN,URUAPAN	0.019	CHIAPAS,TAPACHULA
MICHOACAN,URUAPAN	0.031	NUEVO,LEON,SAN,NICOLAS,DE,LOS,GARZA
MICHOACAN,URUAPAN	0.019	MICHOACAN,TEPALCATEPEC
MICHOACAN,URUAPAN	0.013	SONORA,CANANEA
MICHOACAN,URUAPAN	0.025	NUEVO,LEON,SANTA,CATARINA
MICHOACAN,URUAPAN	0.025	NUEVO,LEON,SAN,PEDRO,GARZA,GARCIA
MICHOACAN,URUAPAN	0.025	VERACRUZ,ACAJETE
MICHOACAN,URUAPAN	0.013	MICHOACAN,AGUILILLA
MICHOACAN,URUAPAN	0.013	DISTRITO,FEDERAL,CUAJIMALPA,DE,MORELOS
MICHOACAN,URUAPAN	0.013	DURANGO,OCAMPO
MICHOACAN,URUAPAN	0.013	GUANAJUATO,CUERAMARO
MICHOACAN,URUAPAN	0.019	MICHOACAN,COTIJA
MICHOACAN,URUAPAN	0.013	MICHOACAN,TUMBISCATIO
MICHOACAN,URUAPAN	0.013	VERACRUZ,SAN,ANDRES,TUXTLA
MICHOACAN,URUAPAN	0.013	MORELOS,COATLAN,DEL,RIO
MICHOACAN,URUAPAN	0.013	JALISCO,SAN,JUANITO,DE,ESCOBEDO
MICHOACAN,URUAPAN	0.013	MICHOACAN,SENGUIO
MICHOACAN,URUAPAN	0.019	MICHOACAN,TZINTZUNTZAN
MORELOS,CUERNAVACA	0.015	MICHOACAN,LAZARO,CARDENAS
MORELOS,CUERNAVACA	0.017	VERACRUZ,VERACRUZ
MORELOS,CUERNAVACA	0.010	DISTRITO,FEDERAL,CUAUHTEMOC
MORELOS,CUERNAVACA	0.010	NUEVO,LEON,SAN,NICOLAS,DE,LOS,GARZA
SINALOA,SALVADOR,ALVARADO	0.015	MICHOACAN,LAZARO,CARDENAS
SINALOA,SALVADOR,ALVARADO	0.017	VERACRUZ,VERACRUZ
SINALOA,SALVADOR,ALVARADO	0.010	DISTRITO,FEDERAL,CUAUHTEMOC
SINALOA,SALVADOR,ALVARADO	0.010	NUEVO,LEON,SAN,NICOLAS,DE,LOS,GARZA
GUERRERO,CHILPANCINGO,DE,LOS,BRAVO	0.015	MICHOACAN,LAZARO,CARDENAS
GUERRERO,CHILPANCINGO,DE,LOS,BRAVO	0.017	VERACRUZ,VERACRUZ
GUERRERO,CHILPANCINGO,DE,LOS,BRAVO	0.010	DISTRITO,FEDERAL,CUAUHTEMOC
GUERRERO,CHILPANCINGO,DE,LOS,BRAVO	0.010	NUEVO,LEON,SAN,NICOLAS,DE,LOS,GARZA
TAMAULIPAS,NUEVO,LAREDO	0.019	AGUASCALIENTES,AGUASCALIENTES
MICHOACAN,APATZINGAN	0.019	AGUASCALIENTES,AGUASCALIENTES
JALISCO,GUADALAJARA	0.015	MICHOACAN,LAZARO,CARDENAS
JALISCO,GUADALAJARA	0.017	VERACRUZ,VERACRUZ
JALISCO,GUADALAJARA	0.010	DISTRITO,FEDERAL,CUAUHTEMOC
JALISCO,GUADALAJARA	0.010	NUEVO,LEON,SAN,NICOLAS,DE,LOS,GARZA
CHIHUAHUA,GUADALUPE	0.013	DISTRITO,FEDERAL,IZTAPALAPA
CHIHUAHUA,GUADALUPE	0.022	MICHOACAN,LAZARO,CARDENAS
CHIHUAHUA,GUADALUPE	0.013	SONORA,HERMOSILLO
CHIHUAHUA,GUADALUPE	0.013	QUINTANA,ROO,BENITO,JUAREZ
CHIHUAHUA,GUADALUPE	0.025	VERACRUZ,VERACRUZ
CHIHUAHUA,GUADALUPE	0.016	DISTRITO,FEDERAL,CUAUHTEMOC
CHIHUAHUA,GUADALUPE	0.016	NUEVO,LEON,SAN,NICOLAS,DE,LOS,GARZA
CHIHUAHUA,GUADALUPE	0.013	NUEVO,LEON,SANTA,CATARINA
CHIHUAHUA,GUADALUPE	0.013	NUEVO,LEON,SAN,PEDRO,GARZA,GARCIA
CHIHUAHUA,GUADALUPE	0.013	VERACRUZ,ACAJETE
DURANGO,SANTIAGO,PAPASQUIARO	0.015	MICHOACAN,LAZARO,CARDENAS
DURANGO,SANTIAGO,PAPASQUIARO	0.017	VERACRUZ,VERACRUZ
DURANGO,SANTIAGO,PAPASQUIARO	0.010	DISTRITO,FEDERAL,CUAUHTEMOC
DURANGO,SANTIAGO,PAPASQUIARO	0.010	NUEVO,LEON,SAN,NICOLAS,DE,LOS,GARZA
DISTRITO,FEDERAL,IZTAPALAPA	0.013	SONORA,CAJEME
DISTRITO,FEDERAL,IZTAPALAPA	0.029	MICHOACAN,LAZARO,CARDENAS
DISTRITO,FEDERAL,IZTAPALAPA	0.013	GUERRERO,TECPAN,DE,GALEANA
DISTRITO,FEDERAL,IZTAPALAPA	0.017	SONORA,HERMOSILLO
DISTRITO,FEDERAL,IZTAPALAPA	0.013	SINALOA,BADIRAGUATO
DISTRITO,FEDERAL,IZTAPALAPA	0.017	QUINTANA,ROO,BENITO,JUAREZ
DISTRITO,FEDERAL,IZTAPALAPA	0.033	VERACRUZ,VERACRUZ
DISTRITO,FEDERAL,IZTAPALAPA	0.021	DISTRITO,FEDERAL,CUAUHTEMOC
DISTRITO,FEDERAL,IZTAPALAPA	0.013	GUERRERO,AJUCHITLAN,DEL,PROGRESO
DISTRITO,FEDERAL,IZTAPALAPA	0.013	CHIAPAS,TAPACHULA
DISTRITO,FEDERAL,IZTAPALAPA	0.021	NUEVO,LEON,SAN,NICOLAS,DE,LOS,GARZA
DISTRITO,FEDERAL,IZTAPALAPA	0.013	MICHOACAN,TEPALCATEPEC
DISTRITO,FEDERAL,IZTAPALAPA	0.017	NUEVO,LEON,SANTA,CATARINA
DISTRITO,FEDERAL,IZTAPALAPA	0.017	NUEVO,LEON,SAN,PEDRO,GARZA,GARCIA
DISTRITO,FEDERAL,IZTAPALAPA	0.017	VERACRUZ,ACAJETE
DISTRITO,FEDERAL,IZTAPALAPA	0.013	MICHOACAN,COTIJA
DISTRITO,FEDERAL,IZTAPALAPA	0.013	MICHOACAN,TZINTZUNTZAN
BAJA,CALIFORNIA,MEXICALI	0.015	MICHOACAN,LAZARO,CARDENAS
BAJA,CALIFORNIA,MEXICALI	0.017	VERACRUZ,VERACRUZ
BAJA,CALIFORNIA,MEXICALI	0.010	DISTRITO,FEDERAL,CUAUHTEMOC
BAJA,CALIFORNIA,MEXICALI	0.010	NUEVO,LEON,SAN,NICOLAS,DE,LOS,GARZA
SONORA,CAJEME	0.022	MICHOACAN,LAZARO,CARDENAS
SONORA,CAJEME	0.013	SONORA,HERMOSILLO
SONORA,CAJEME	0.013	QUINTANA,ROO,BENITO,JUAREZ
SONORA,CAJEME	0.025	VERACRUZ,VERACRUZ
SONORA,CAJEME	0.016	DISTRITO,FEDERAL,CUAUHTEMOC
SONORA,CAJEME	0.016	NUEVO,LEON,SAN,NICOLAS,DE,LOS,GARZA
SONORA,CAJEME	0.013	NUEVO,LEON,SANTA,CATARINA
SONORA,CAJEME	0.013	NUEVO,LEON,SAN,PEDRO,GARZA,GARCIA
SONORA,CAJEME	0.013	VERACRUZ,ACAJETE
MICHOACAN,LAZARO,CARDENAS	0.022	GUERRERO,TECPAN,DE,GALEANA
MICHOACAN,LAZARO,CARDENAS	0.029	SONORA,HERMOSILLO
MICHOACAN,LAZARO,CARDENAS	0.015	SINALOA,MOCORITO
MICHOACAN,LAZARO,CARDENAS	0.022	SINALOA,BADIRAGUATO
MICHOACAN,LAZARO,CARDENAS	0.015	CHIHUAHUA,CUAUHTEMOC
MICHOACAN,LAZARO,CARDENAS	0.029	QUINTANA,ROO,BENITO,JUAREZ
MICHOACAN,LAZARO,CARDENAS	0.059	VERACRUZ,VERACRUZ
MICHOACAN,LAZARO,CARDENAS	0.037	DISTRITO,FEDERAL,CUAUHTEMOC
MICHOACAN,LAZARO,CARDENAS	0.015	GUERRERO,COYUCA,DE,BENITEZ
MICHOACAN,LAZARO,CARDENAS	0.022	GUERRERO,AJUCHITLAN,DEL,PROGRESO
MICHOACAN,LAZARO,CARDENAS	0.015	MICHOACAN,HUETAMO
MICHOACAN,LAZARO,CARDENAS	0.022	CHIAPAS,TAPACHULA
MICHOACAN,LAZARO,CARDENAS	0.037	NUEVO,LEON,SAN,NICOLAS,DE,LOS,GARZA
MICHOACAN,LAZARO,CARDENAS	0.022	MICHOACAN,TEPALCATEPEC
MICHOACAN,LAZARO,CARDENAS	0.015	SONORA,CANANEA
MICHOACAN,LAZARO,CARDENAS	0.029	NUEVO,LEON,SANTA,CATARINA
MICHOACAN,LAZARO,CARDENAS	0.029	NUEVO,LEON,SAN,PEDRO,GARZA,GARCIA
MICHOACAN,LAZARO,CARDENAS	0.029	VERACRUZ,ACAJETE
MICHOACAN,LAZARO,CARDENAS	0.015	MICHOACAN,AGUILILLA
MICHOACAN,LAZARO,CARDENAS	0.015	DISTRITO,FEDERAL,CUAJIMALPA,DE,MORELOS
MICHOACAN,LAZARO,CARDENAS	0.015	DURANGO,OCAMPO
MICHOACAN,LAZARO,CARDENAS	0.015	GUANAJUATO,CUERAMARO
MICHOACAN,LAZARO,CARDENAS	0.022	MICHOACAN,COTIJA
MICHOACAN,LAZARO,CARDENAS	0.015	MICHOACAN,TUMBISCATIO
MICHOACAN,LAZARO,CARDENAS	0.015	VERACRUZ,SAN,ANDRES,TUXTLA
MICHOACAN,LAZARO,CARDENAS	0.015	MORELOS,COATLAN,DEL,RIO
MICHOACAN,LAZARO,CARDENAS	0.015	JALISCO,SAN,JUANITO,DE,ESCOBEDO
MICHOACAN,LAZARO,CARDENAS	0.015	MICHOACAN,SENGUIO
MICHOACAN,LAZARO,CARDENAS	0.022	MICHOACAN,TZINTZUNTZAN
GUERRERO,TECPAN,DE,GALEANA	0.013	SONORA,HERMOSILLO
GUERRERO,TECPAN,DE,GALEANA	0.013	QUINTANA,ROO,BENITO,JUAREZ
GUERRERO,TECPAN,DE,GALEANA	0.025	VERACRUZ,VERACRUZ
GUERRERO,TECPAN,DE,GALEANA	0.016	DISTRITO,FEDERAL,CUAUHTEMOC
GUERRERO,TECPAN,DE,GALEANA	0.016	NUEVO,LEON,SAN,NICOLAS,DE,LOS,GARZA
GUERRERO,TECPAN,DE,GALEANA	0.013	NUEVO,LEON,SANTA,CATARINA
GUERRERO,TECPAN,DE,GALEANA	0.013	NUEVO,LEON,SAN,PEDRO,GARZA,GARCIA
GUERRERO,TECPAN,DE,GALEANA	0.013	VERACRUZ,ACAJETE
SONORA,HERMOSILLO	0.013	SINALOA,BADIRAGUATO
SONORA,HERMOSILLO	0.017	QUINTANA,ROO,BENITO,JUAREZ
SONORA,HERMOSILLO	0.033	VERACRUZ,VERACRUZ
SONORA,HERMOSILLO	0.021	DISTRITO,FEDERAL,CUAUHTEMOC
SONORA,HERMOSILLO	0.013	GUERRERO,AJUCHITLAN,DEL,PROGRESO
SONORA,HERMOSILLO	0.013	CHIAPAS,TAPACHULA
SONORA,HERMOSILLO	0.021	NUEVO,LEON,SAN,NICOLAS,DE,LOS,GARZA
SONORA,HERMOSILLO	0.013	MICHOACAN,TEPALCATEPEC
SONORA,HERMOSILLO	0.017	NUEVO,LEON,SANTA,CATARINA
SONORA,HERMOSILLO	0.017	NUEVO,LEON,SAN,PEDRO,GARZA,GARCIA
SONORA,HERMOSILLO	0.017	VERACRUZ,ACAJETE
SONORA,HERMOSILLO	0.013	MICHOACAN,COTIJA
SONORA,HERMOSILLO	0.013	MICHOACAN,TZINTZUNTZAN
AGUASCALIENTES,AGUASCALIENTES	0.028	JALISCO,TLAJOMULCO,DE,ZUÑIGA
AGUASCALIENTES,AGUASCALIENTES	0.028	CHIHUAHUA,MADERA
AGUASCALIENTES,AGUASCALIENTES	0.028	GUERRERO,ATOYAC,DE,ALVAREZ
AGUASCALIENTES,AGUASCALIENTES	0.019	SONORA,CABORCA
AGUASCALIENTES,AGUASCALIENTES	0.019	CAMPECHE,CARMEN
AGUASCALIENTES,AGUASCALIENTES	0.019	AGUASCALIENTES,JESUS,MARIA
AGUASCALIENTES,AGUASCALIENTES	0.028	MICHOACAN,TURICATO
AGUASCALIENTES,AGUASCALIENTES	0.019	GUANAJUATO,COMONFORT
AGUASCALIENTES,AGUASCALIENTES	0.038	CHIHUAHUA,DOCTOR,BELISARIO,DOMINGUEZ
AGUASCALIENTES,AGUASCALIENTES	0.019	JALISCO,ZAPOTITLAN,DE,VADILLO
AGUASCALIENTES,AGUASCALIENTES	0.019	SONORA,TRINCHERAS
SINALOA,MOCORITO	0.017	VERACRUZ,VERACRUZ
SINALOA,MOCORITO	0.010	DISTRITO,FEDERAL,CUAUHTEMOC
SINALOA,MOCORITO	0.010	NUEVO,LEON,SAN,NICOLAS,DE,LOS,GARZA
SINALOA,BADIRAGUATO	0.013	QUINTANA,ROO,BENITO,JUAREZ
SINALOA,BADIRAGUATO	0.025	VERACRUZ,VERACRUZ
SINALOA,BADIRAGUATO	0.016	DISTRITO,FEDERAL,CUAUHTEMOC
SINALOA,BADIRAGUATO	0.016	NUEVO,LEON,SAN,NICOLAS,DE,LOS,GARZA
SINALOA,BADIRAGUATO	0.013	NUEVO,LEON,SANTA,CATARINA
SINALOA,BADIRAGUATO	0.013	NUEVO,LEON,SAN,PEDRO,GARZA,GARCIA
SINALOA,BADIRAGUATO	0.013	VERACRUZ,ACAJETE
CHIHUAHUA,CUAUHTEMOC	0.017	VERACRUZ,VERACRUZ
CHIHUAHUA,CUAUHTEMOC	0.010	DISTRITO,FEDERAL,CUAUHTEMOC
CHIHUAHUA,CUAUHTEMOC	0.010	NUEVO,LEON,SAN,NICOLAS,DE,LOS,GARZA
QUINTANA,ROO,BENITO,JUAREZ	0.033	VERACRUZ,VERACRUZ
QUINTANA,ROO,BENITO,JUAREZ	0.021	DISTRITO,FEDERAL,CUAUHTEMOC
QUINTANA,ROO,BENITO,JUAREZ	0.013	GUERRERO,AJUCHITLAN,DEL,PROGRESO
QUINTANA,ROO,BENITO,JUAREZ	0.013	CHIAPAS,TAPACHULA
QUINTANA,ROO,BENITO,JUAREZ	0.021	NUEVO,LEON,SAN,NICOLAS,DE,LOS,GARZA
QUINTANA,ROO,BENITO,JUAREZ	0.013	MICHOACAN,TEPALCATEPEC
QUINTANA,ROO,BENITO,JUAREZ	0.017	NUEVO,LEON,SANTA,CATARINA
QUINTANA,ROO,BENITO,JUAREZ	0.017	NUEVO,LEON,SAN,PEDRO,GARZA,GARCIA
QUINTANA,ROO,BENITO,JUAREZ	0.017	VERACRUZ,ACAJETE
QUINTANA,ROO,BENITO,JUAREZ	0.013	MICHOACAN,COTIJA
QUINTANA,ROO,BENITO,JUAREZ	0.013	MICHOACAN,TZINTZUNTZAN
JALISCO,TLAJOMULCO,DE,ZUÑIGA	0.013	CHIHUAHUA,DOCTOR,BELISARIO,DOMINGUEZ
CHIHUAHUA,MADERA	0.013	CHIHUAHUA,DOCTOR,BELISARIO,DOMINGUEZ
VERACRUZ,VERACRUZ	0.042	DISTRITO,FEDERAL,CUAUHTEMOC
VERACRUZ,VERACRUZ	0.017	GUERRERO,COYUCA,DE,BENITEZ
VERACRUZ,VERACRUZ	0.025	GUERRERO,AJUCHITLAN,DEL,PROGRESO
VERACRUZ,VERACRUZ	0.017	MICHOACAN,HUETAMO
VERACRUZ,VERACRUZ	0.025	CHIAPAS,TAPACHULA
VERACRUZ,VERACRUZ	0.042	NUEVO,LEON,SAN,NICOLAS,DE,LOS,GARZA
VERACRUZ,VERACRUZ	0.025	MICHOACAN,TEPALCATEPEC
VERACRUZ,VERACRUZ	0.017	SONORA,CANANEA
VERACRUZ,VERACRUZ	0.033	NUEVO,LEON,SANTA,CATARINA
VERACRUZ,VERACRUZ	0.033	NUEVO,LEON,SAN,PEDRO,GARZA,GARCIA
VERACRUZ,VERACRUZ	0.033	VERACRUZ,ACAJETE
VERACRUZ,VERACRUZ	0.017	MICHOACAN,AGUILILLA
VERACRUZ,VERACRUZ	0.017	DISTRITO,FEDERAL,CUAJIMALPA,DE,MORELOS
VERACRUZ,VERACRUZ	0.017	DURANGO,OCAMPO
VERACRUZ,VERACRUZ	0.017	GUANAJUATO,CUERAMARO
VERACRUZ,VERACRUZ	0.025	MICHOACAN,COTIJA
VERACRUZ,VERACRUZ	0.017	MICHOACAN,TUMBISCATIO
VERACRUZ,VERACRUZ	0.017	VERACRUZ,SAN,ANDRES,TUXTLA
VERACRUZ,VERACRUZ	0.017	MORELOS,COATLAN,DEL,RIO
VERACRUZ,VERACRUZ	0.017	JALISCO,SAN,JUANITO,DE,ESCOBEDO
VERACRUZ,VERACRUZ	0.017	MICHOACAN,SENGUIO
VERACRUZ,VERACRUZ	0.025	MICHOACAN,TZINTZUNTZAN
DISTRITO,FEDERAL,CUAUHTEMOC	0.010	GUERRERO,COYUCA,DE,BENITEZ
DISTRITO,FEDERAL,CUAUHTEMOC	0.016	GUERRERO,AJUCHITLAN,DEL,PROGRESO
DISTRITO,FEDERAL,CUAUHTEMOC	0.010	MICHOACAN,HUETAMO
DISTRITO,FEDERAL,CUAUHTEMOC	0.016	CHIAPAS,TAPACHULA
DISTRITO,FEDERAL,CUAUHTEMOC	0.026	NUEVO,LEON,SAN,NICOLAS,DE,LOS,GARZA
DISTRITO,FEDERAL,CUAUHTEMOC	0.016	MICHOACAN,TEPALCATEPEC
DISTRITO,FEDERAL,CUAUHTEMOC	0.010	SONORA,CANANEA
DISTRITO,FEDERAL,CUAUHTEMOC	0.021	NUEVO,LEON,SANTA,CATARINA
DISTRITO,FEDERAL,CUAUHTEMOC	0.021	NUEVO,LEON,SAN,PEDRO,GARZA,GARCIA
DISTRITO,FEDERAL,CUAUHTEMOC	0.021	VERACRUZ,ACAJETE
DISTRITO,FEDERAL,CUAUHTEMOC	0.010	MICHOACAN,AGUILILLA
DISTRITO,FEDERAL,CUAUHTEMOC	0.010	DISTRITO,FEDERAL,CUAJIMALPA,DE,MORELOS
DISTRITO,FEDERAL,CUAUHTEMOC	0.010	DURANGO,OCAMPO
DISTRITO,FEDERAL,CUAUHTEMOC	0.010	GUANAJUATO,CUERAMARO
DISTRITO,FEDERAL,CUAUHTEMOC	0.016	MICHOACAN,COTIJA
DISTRITO,FEDERAL,CUAUHTEMOC	0.010	MICHOACAN,TUMBISCATIO
DISTRITO,FEDERAL,CUAUHTEMOC	0.010	VERACRUZ,SAN,ANDRES,TUXTLA
DISTRITO,FEDERAL,CUAUHTEMOC	0.010	MORELOS,COATLAN,DEL,RIO
DISTRITO,FEDERAL,CUAUHTEMOC	0.010	JALISCO,SAN,JUANITO,DE,ESCOBEDO
DISTRITO,FEDERAL,CUAUHTEMOC	0.010	MICHOACAN,SENGUIO
DISTRITO,FEDERAL,CUAUHTEMOC	0.016	MICHOACAN,TZINTZUNTZAN
GUERRERO,ATOYAC,DE,ALVAREZ	0.013	CHIHUAHUA,DOCTOR,BELISARIO,DOMINGUEZ
GUERRERO,COYUCA,DE,BENITEZ	0.010	NUEVO,LEON,SAN,NICOLAS,DE,LOS,GARZA
GUERRERO,AJUCHITLAN,DEL,PROGRESO	0.016	NUEVO,LEON,SAN,NICOLAS,DE,LOS,GARZA
GUERRERO,AJUCHITLAN,DEL,PROGRESO	0.013	NUEVO,LEON,SANTA,CATARINA
GUERRERO,AJUCHITLAN,DEL,PROGRESO	0.013	NUEVO,LEON,SAN,PEDRO,GARZA,GARCIA
GUERRERO,AJUCHITLAN,DEL,PROGRESO	0.013	VERACRUZ,ACAJETE
MICHOACAN,HUETAMO	0.010	NUEVO,LEON,SAN,NICOLAS,DE,LOS,GARZA
CHIAPAS,TAPACHULA	0.016	NUEVO,LEON,SAN,NICOLAS,DE,LOS,GARZA
CHIAPAS,TAPACHULA	0.013	NUEVO,LEON,SANTA,CATARINA
CHIAPAS,TAPACHULA	0.013	NUEVO,LEON,SAN,PEDRO,GARZA,GARCIA
CHIAPAS,TAPACHULA	0.013	VERACRUZ,ACAJETE
NUEVO,LEON,SAN,NICOLAS,DE,LOS,GARZA	0.016	MICHOACAN,TEPALCATEPEC
NUEVO,LEON,SAN,NICOLAS,DE,LOS,GARZA	0.010	SONORA,CANANEA
NUEVO,LEON,SAN,NICOLAS,DE,LOS,GARZA	0.021	NUEVO,LEON,SANTA,CATARINA
NUEVO,LEON,SAN,NICOLAS,DE,LOS,GARZA	0.021	NUEVO,LEON,SAN,PEDRO,GARZA,GARCIA
NUEVO,LEON,SAN,NICOLAS,DE,LOS,GARZA	0.021	VERACRUZ,ACAJETE
NUEVO,LEON,SAN,NICOLAS,DE,LOS,GARZA	0.010	MICHOACAN,AGUILILLA
NUEVO,LEON,SAN,NICOLAS,DE,LOS,GARZA	0.010	DISTRITO,FEDERAL,CUAJIMALPA,DE,MORELOS
NUEVO,LEON,SAN,NICOLAS,DE,LOS,GARZA	0.010	DURANGO,OCAMPO
NUEVO,LEON,SAN,NICOLAS,DE,LOS,GARZA	0.010	GUANAJUATO,CUERAMARO
NUEVO,LEON,SAN,NICOLAS,DE,LOS,GARZA	0.016	MICHOACAN,COTIJA
NUEVO,LEON,SAN,NICOLAS,DE,LOS,GARZA	0.010	MICHOACAN,TUMBISCATIO
NUEVO,LEON,SAN,NICOLAS,DE,LOS,GARZA	0.010	VERACRUZ,SAN,ANDRES,TUXTLA
NUEVO,LEON,SAN,NICOLAS,DE,LOS,GARZA	0.010	MORELOS,COATLAN,DEL,RIO
NUEVO,LEON,SAN,NICOLAS,DE,LOS,GARZA	0.010	JALISCO,SAN,JUANITO,DE,ESCOBEDO
NUEVO,LEON,SAN,NICOLAS,DE,LOS,GARZA	0.010	MICHOACAN,SENGUIO
NUEVO,LEON,SAN,NICOLAS,DE,LOS,GARZA	0.016	MICHOACAN,TZINTZUNTZAN
MICHOACAN,TEPALCATEPEC	0.013	NUEVO,LEON,SANTA,CATARINA
MICHOACAN,TEPALCATEPEC	0.013	NUEVO,LEON,SAN,PEDRO,GARZA,GARCIA
MICHOACAN,TEPALCATEPEC	0.013	VERACRUZ,ACAJETE
NUEVO,LEON,SANTA,CATARINA	0.017	NUEVO,LEON,SAN,PEDRO,GARZA,GARCIA
NUEVO,LEON,SANTA,CATARINA	0.017	VERACRUZ,ACAJETE
NUEVO,LEON,SANTA,CATARINA	0.013	MICHOACAN,COTIJA
NUEVO,LEON,SANTA,CATARINA	0.013	MICHOACAN,TZINTZUNTZAN
NUEVO,LEON,SAN,PEDRO,GARZA,GARCIA	0.017	VERACRUZ,ACAJETE
NUEVO,LEON,SAN,PEDRO,GARZA,GARCIA	0.013	MICHOACAN,COTIJA
NUEVO,LEON,SAN,PEDRO,GARZA,GARCIA	0.013	MICHOACAN,TZINTZUNTZAN
VERACRUZ,ACAJETE	0.013	MICHOACAN,COTIJA
VERACRUZ,ACAJETE	0.013	MICHOACAN,TZINTZUNTZAN
MICHOACAN,TURICATO	0.013	CHIHUAHUA,DOCTOR,BELISARIO,DOMINGUEZ
