# Supplementary material for: Analysis of México’s Narco-War Network (2007–2011)
Source: PLoS One. 2015 May 18;10(5):e0126503. doi: 10.1371/journal.pone.0126503 (PMC4436224; doi:10.1371/journal.pone.0126503)
Supplement: S1 Compressed file — Each file contains all the correlations above certain threshold (indicated in the name of the file), during a particular month (also indicated in the name of the file). The file names have the value of θ followed by the number of the i th month, starting from January of 2007 until Sept. 2011. (ZIP) [file pone.0126503.s004.zip › Correlations_by_month/0.010__20.sif]

CHIHUAHUA,JUAREZ	0.066	SINALOA,CULIACAN
CHIHUAHUA,JUAREZ	0.053	GUERRERO,ACAPULCO,DE,JUAREZ
CHIHUAHUA,JUAREZ	0.040	SONORA,NOGALES
CHIHUAHUA,JUAREZ	0.013	TAMAULIPAS,REYNOSA
CHIHUAHUA,JUAREZ	0.033	CHIHUAHUA,HIDALGO,DEL,PARRAL
CHIHUAHUA,JUAREZ	0.013	SINALOA,SINALOA
CHIHUAHUA,JUAREZ	0.013	DURANGO,LERDO
CHIHUAHUA,JUAREZ	0.013	TAMAULIPAS,NUEVO,LAREDO
CHIHUAHUA,JUAREZ	0.020	JALISCO,GUADALAJARA
CHIHUAHUA,JUAREZ	0.020	CHIHUAHUA,GUADALUPE
CHIHUAHUA,JUAREZ	0.020	DURANGO,PUEBLO,NUEVO
CHIHUAHUA,JUAREZ	0.053	CHIHUAHUA,NUEVO,CASAS,GRANDES
CHIHUAHUA,JUAREZ	0.053	MICHOACAN,LAZARO,CARDENAS
CHIHUAHUA,JUAREZ	0.013	GUERRERO,TECPAN,DE,GALEANA
CHIHUAHUA,JUAREZ	0.020	AGUASCALIENTES,AGUASCALIENTES
CHIHUAHUA,JUAREZ	0.013	NUEVO,LEON,JUAREZ
CHIHUAHUA,JUAREZ	0.013	SINALOA,BADIRAGUATO
CHIHUAHUA,JUAREZ	0.013	CHIHUAHUA,CUAUHTEMOC
CHIHUAHUA,JUAREZ	0.013	GUANAJUATO,CELAYA
CHIHUAHUA,JUAREZ	0.013	JALISCO,TLAJOMULCO,DE,ZUÑIGA
CHIHUAHUA,JUAREZ	0.027	CHIHUAHUA,MADERA
CHIHUAHUA,JUAREZ	0.027	DISTRITO,FEDERAL,CUAUHTEMOC
CHIHUAHUA,JUAREZ	0.013	GUERRERO,LA,UNION,DE,ISIDORO,MONTES,DE,OCA
CHIHUAHUA,JUAREZ	0.033	DURANGO,VICENTE,GUERRERO
CHIHUAHUA,JUAREZ	0.020	SINALOA,ROSARIO
CHIHUAHUA,JUAREZ	0.013	SINALOA,COSALA
CHIHUAHUA,JUAREZ	0.013	BAJA,CALIFORNIA,TECATE
CHIHUAHUA,JUAREZ	0.013	TAMAULIPAS,VICTORIA
CHIHUAHUA,JUAREZ	0.013	MEXICO,CUAUTITLAN,IZCALLI
CHIHUAHUA,JUAREZ	0.086	CHIHUAHUA,BOCOYNA
CHIHUAHUA,JUAREZ	0.020	SAN,LUIS,POTOSI,SAN,LUIS,POTOSI
CHIHUAHUA,JUAREZ	0.013	MICHOACAN,TEPALCATEPEC
CHIHUAHUA,JUAREZ	0.060	SONORA,CANANEA
CHIHUAHUA,JUAREZ	0.020	TABASCO,CENTRO
CHIHUAHUA,JUAREZ	0.020	DURANGO,EL,ORO
CHIHUAHUA,JUAREZ	0.020	MICHOACAN,ZAMORA
CHIHUAHUA,JUAREZ	0.013	CHIHUAHUA,URUACHI
CHIHUAHUA,JUAREZ	0.020	DISTRITO,FEDERAL,COYOACAN
CHIHUAHUA,JUAREZ	0.033	GUANAJUATO,SAN,FRANCISCO,DEL,RINCON
CHIHUAHUA,JUAREZ	0.013	GUERRERO,SAN,MARCOS
CHIHUAHUA,JUAREZ	0.027	MEXICO,TULTEPEC
CHIHUAHUA,JUAREZ	0.013	CHIAPAS,COMITAN,DE,DOMINGUEZ
CHIHUAHUA,JUAREZ	0.080	YUCATAN,MERIDA
CHIHUAHUA,JUAREZ	0.013	MICHOACAN,ZIRACUARETIRO
CHIHUAHUA,JUAREZ	0.013	JALISCO,LAGOS,DE,MORENO
CHIHUAHUA,JUAREZ	0.027	MICHOACAN,VISTA,HERMOSA
CHIHUAHUA,JUAREZ	0.013	QUINTANA,ROO,SOLIDARIDAD
CHIHUAHUA,JUAREZ	0.066	CHIHUAHUA,ALDAMA
CHIHUAHUA,JUAREZ	0.020	DURANGO,GUADALUPE,VICTORIA
CHIHUAHUA,JUAREZ	0.027	CHIHUAHUA,VALLE,DE,ZARAGOZA
CHIHUAHUA,JUAREZ	0.027	QUERETARO,QUERETARO
CHIHUAHUA,JUAREZ	0.013	JALISCO,TALPA,DE,ALLENDE
CHIHUAHUA,JUAREZ	0.013	OAXACA,PUTLA,VILLA,DE,GUERRERO
CHIHUAHUA,JUAREZ	0.033	VERACRUZ,PAPANTLA
CHIHUAHUA,JUAREZ	0.013	MICHOACAN,TUMBISCATIO
CHIHUAHUA,JUAREZ	0.020	GUERRERO,MARQUELIA
CHIHUAHUA,JUAREZ	0.020	VERACRUZ,AGUA,DULCE
CHIHUAHUA,JUAREZ	0.013	AGUASCALIENTES,RINCON,DE,ROMOS
CHIHUAHUA,JUAREZ	0.013	PUEBLA,HUAUCHINANGO
CHIHUAHUA,JUAREZ	0.013	MICHOACAN,CONTEPEC
CHIHUAHUA,JUAREZ	0.027	JALISCO,SAN,JULIAN
CHIHUAHUA,JUAREZ	0.013	SONORA,BAVIACORA
BAJA,CALIFORNIA,TIJUANA	0.033	CHIHUAHUA,CHIHUAHUA
BAJA,CALIFORNIA,TIJUANA	0.011	SINALOA,NAVOLATO
BAJA,CALIFORNIA,TIJUANA	0.024	MEXICO,OCOYOACAC
CHIHUAHUA,CHIHUAHUA	0.013	SINALOA,NAVOLATO
CHIHUAHUA,CHIHUAHUA	0.010	SINALOA,MOCORITO
CHIHUAHUA,CHIHUAHUA	0.010	BAJA,CALIFORNIA,ENSENADA
CHIHUAHUA,CHIHUAHUA	0.012	MICHOACAN,TANCITARO
CHIHUAHUA,CHIHUAHUA	0.030	MEXICO,OCOYOACAC
