# Supplementary material for: Analysis of México’s Narco-War Network (2007–2011)
Source: PLoS One. 2015 May 18;10(5):e0126503. doi: 10.1371/journal.pone.0126503 (PMC4436224; doi:10.1371/journal.pone.0126503)
Supplement: S1 Compressed file — Each file contains all the correlations above certain threshold (indicated in the name of the file), during a particular month (also indicated in the name of the file). The file names have the value of θ followed by the number of the i th month, starting from January of 2007 until Sept. 2011. (ZIP) [file pone.0126503.s004.zip › Correlations_by_month/0.010__25.sif]

CHIHUAHUA,JUAREZ	0.038	SINALOA,CULIACAN
CHIHUAHUA,JUAREZ	0.051	GUERRERO,ACAPULCO,DE,JUAREZ
CHIHUAHUA,JUAREZ	0.159	DURANGO,GOMEZ,PALACIO
CHIHUAHUA,JUAREZ	0.102	COAHUILA,TORREON
CHIHUAHUA,JUAREZ	0.064	DURANGO,DURANGO
CHIHUAHUA,JUAREZ	0.038	SINALOA,NAVOLATO
CHIHUAHUA,JUAREZ	0.051	MICHOACAN,MORELIA
CHIHUAHUA,JUAREZ	0.070	TAMAULIPAS,REYNOSA
CHIHUAHUA,JUAREZ	0.044	CHIHUAHUA,HIDALGO,DEL,PARRAL
CHIHUAHUA,JUAREZ	0.025	GUERRERO,PUNGARABATO
CHIHUAHUA,JUAREZ	0.032	DURANGO,SANTIAGO,PAPASQUIARO
CHIHUAHUA,JUAREZ	0.025	DISTRITO,FEDERAL,IZTAPALAPA
CHIHUAHUA,JUAREZ	0.032	BAJA,CALIFORNIA,MEXICALI
CHIHUAHUA,JUAREZ	0.032	CHIHUAHUA,DELICIAS
CHIHUAHUA,JUAREZ	0.013	GUERRERO,TECPAN,DE,GALEANA
CHIHUAHUA,JUAREZ	0.019	QUINTANA,ROO,BENITO,JUAREZ
CHIHUAHUA,JUAREZ	0.025	DISTRITO,FEDERAL,GUSTAVO,A.,MADERO
CHIHUAHUA,JUAREZ	0.019	GUERRERO,IGUALA,DE,LA,INDEPENDENCIA
CHIHUAHUA,JUAREZ	0.013	SINALOA,EL,FUERTE
CHIHUAHUA,JUAREZ	0.038	GUERRERO,ZIHUATANEJO,DE,AZUETA
CHIHUAHUA,JUAREZ	0.013	JALISCO,TLAJOMULCO,DE,ZUÑIGA
CHIHUAHUA,JUAREZ	0.013	GUERRERO,ATOYAC,DE,ALVAREZ
CHIHUAHUA,JUAREZ	0.013	GUERRERO,LA,UNION,DE,ISIDORO,MONTES,DE,OCA
CHIHUAHUA,JUAREZ	0.032	GUERRERO,ARCELIA
CHIHUAHUA,JUAREZ	0.013	GUERRERO,COYUCA,DE,BENITEZ
CHIHUAHUA,JUAREZ	0.019	GUERRERO,AJUCHITLAN,DEL,PROGRESO
CHIHUAHUA,JUAREZ	0.165	CHIHUAHUA,AHUMADA
CHIHUAHUA,JUAREZ	0.019	MICHOACAN,TEPALCATEPEC
CHIHUAHUA,JUAREZ	0.013	SONORA,CANANEA
CHIHUAHUA,JUAREZ	0.013	DURANGO,TAMAZULA
CHIHUAHUA,JUAREZ	0.025	SONORA,MAGDALENA
CHIHUAHUA,JUAREZ	0.019	COLIMA,MANZANILLO
CHIHUAHUA,JUAREZ	0.057	DURANGO,POANAS
CHIHUAHUA,JUAREZ	0.013	GUERRERO,APAXTLA
CHIHUAHUA,JUAREZ	0.013	DISTRITO,FEDERAL,XOCHIMILCO
CHIHUAHUA,JUAREZ	0.013	DURANGO,CANATLAN
CHIHUAHUA,JUAREZ	0.019	CHIHUAHUA,NAMIQUIPA
CHIHUAHUA,JUAREZ	0.013	MORELOS,YAUTEPEC
CHIHUAHUA,JUAREZ	0.032	ZACATECAS,FRESNILLO
CHIHUAHUA,JUAREZ	0.013	SONORA,ALTAR
CHIHUAHUA,JUAREZ	0.019	CHIAPAS,PALENQUE
CHIHUAHUA,JUAREZ	0.013	OAXACA,LOMA,BONITA
CHIHUAHUA,JUAREZ	0.013	DURANGO,OCAMPO
CHIHUAHUA,JUAREZ	0.121	COAHUILA,ARTEAGA
CHIHUAHUA,JUAREZ	0.013	DISTRITO,FEDERAL,ALVARO,OBREGON
CHIHUAHUA,JUAREZ	0.076	TABASCO,MACUSPANA
CHIHUAHUA,JUAREZ	0.013	GUANAJUATO,CUERAMARO
CHIHUAHUA,JUAREZ	0.019	CHIHUAHUA,SATEVO
CHIHUAHUA,JUAREZ	0.019	JALISCO,JOCOTEPEC
CHIHUAHUA,JUAREZ	0.013	JALISCO,SAN,SEBASTIAN,DEL,OESTE
CHIHUAHUA,JUAREZ	0.013	DURANGO,MAPIMI
CHIHUAHUA,JUAREZ	0.013	GUANAJUATO,VILLAGRAN
CHIHUAHUA,JUAREZ	0.013	CHIAPAS,REFORMA
CHIHUAHUA,JUAREZ	0.013	MEXICO,NOPALTEPEC
CHIHUAHUA,JUAREZ	0.013	MICHOACAN,HUIRAMBA
CHIHUAHUA,JUAREZ	0.013	CHIAPAS,SAN,CRISTOBAL,DE,LAS,CASAS
CHIHUAHUA,JUAREZ	0.013	GUANAJUATO,TARANDACUAO
CHIHUAHUA,JUAREZ	0.044	JALISCO,HOSTOTIPAQUILLO
CHIHUAHUA,JUAREZ	0.013	CHIAPAS,OSTUACAN
SINALOA,CULIACAN	0.016	DURANGO,GOMEZ,PALACIO
SINALOA,CULIACAN	0.011	COAHUILA,TORREON
SINALOA,CULIACAN	0.017	CHIHUAHUA,AHUMADA
SINALOA,CULIACAN	0.012	COAHUILA,ARTEAGA
BAJA,CALIFORNIA,TIJUANA	0.085	CHIHUAHUA,CHIHUAHUA
BAJA,CALIFORNIA,TIJUANA	0.014	SONORA,NOGALES
BAJA,CALIFORNIA,TIJUANA	0.014	MICHOACAN,URUAPAN
BAJA,CALIFORNIA,TIJUANA	0.019	MEXICO,NEZAHUALCOYOTL
BAJA,CALIFORNIA,TIJUANA	0.014	JALISCO,ZAPOPAN
BAJA,CALIFORNIA,TIJUANA	0.014	DURANGO,PUEBLO,NUEVO
BAJA,CALIFORNIA,TIJUANA	0.014	CHIHUAHUA,MEOQUI
BAJA,CALIFORNIA,TIJUANA	0.038	GUANAJUATO,CELAYA
BAJA,CALIFORNIA,TIJUANA	0.024	SINALOA,SAN,IGNACIO
BAJA,CALIFORNIA,TIJUANA	0.019	GUERRERO,SAN,MIGUEL,TOTOLAPAN
BAJA,CALIFORNIA,TIJUANA	0.014	MEXICO,TULTITLAN
BAJA,CALIFORNIA,TIJUANA	0.019	JALISCO,TLAQUEPAQUE
BAJA,CALIFORNIA,TIJUANA	0.014	DISTRITO,FEDERAL,TLALPAN
BAJA,CALIFORNIA,TIJUANA	0.014	BAJA,CALIFORNIA,TECATE
BAJA,CALIFORNIA,TIJUANA	0.024	GUERRERO,SAN,MARCOS
BAJA,CALIFORNIA,TIJUANA	0.024	JALISCO,TEQUILA
BAJA,CALIFORNIA,TIJUANA	0.019	NUEVO,LEON,DOCTOR,COSS
BAJA,CALIFORNIA,TIJUANA	0.024	CHIHUAHUA,SANTA,ISABEL
BAJA,CALIFORNIA,TIJUANA	0.014	GUANAJUATO,TARIMORO
BAJA,CALIFORNIA,TIJUANA	0.014	JALISCO,LA,HUERTA
CHIHUAHUA,CHIHUAHUA	0.016	GUANAJUATO,CELAYA
GUERRERO,ACAPULCO,DE,JUAREZ	0.022	DURANGO,GOMEZ,PALACIO
GUERRERO,ACAPULCO,DE,JUAREZ	0.014	COAHUILA,TORREON
GUERRERO,ACAPULCO,DE,JUAREZ	0.023	CHIHUAHUA,AHUMADA
GUERRERO,ACAPULCO,DE,JUAREZ	0.017	COAHUILA,ARTEAGA
GUERRERO,ACAPULCO,DE,JUAREZ	0.011	TABASCO,MACUSPANA
DURANGO,GOMEZ,PALACIO	0.044	COAHUILA,TORREON
DURANGO,GOMEZ,PALACIO	0.027	DURANGO,DURANGO
DURANGO,GOMEZ,PALACIO	0.016	SINALOA,NAVOLATO
DURANGO,GOMEZ,PALACIO	0.022	MICHOACAN,MORELIA
DURANGO,GOMEZ,PALACIO	0.030	TAMAULIPAS,REYNOSA
DURANGO,GOMEZ,PALACIO	0.019	CHIHUAHUA,HIDALGO,DEL,PARRAL
DURANGO,GOMEZ,PALACIO	0.011	GUERRERO,PUNGARABATO
DURANGO,GOMEZ,PALACIO	0.014	DURANGO,SANTIAGO,PAPASQUIARO
DURANGO,GOMEZ,PALACIO	0.011	DISTRITO,FEDERAL,IZTAPALAPA
DURANGO,GOMEZ,PALACIO	0.014	BAJA,CALIFORNIA,MEXICALI
DURANGO,GOMEZ,PALACIO	0.014	CHIHUAHUA,DELICIAS
DURANGO,GOMEZ,PALACIO	0.011	DISTRITO,FEDERAL,GUSTAVO,A.,MADERO
DURANGO,GOMEZ,PALACIO	0.016	GUERRERO,ZIHUATANEJO,DE,AZUETA
DURANGO,GOMEZ,PALACIO	0.014	GUERRERO,ARCELIA
DURANGO,GOMEZ,PALACIO	0.071	CHIHUAHUA,AHUMADA
DURANGO,GOMEZ,PALACIO	0.011	SONORA,MAGDALENA
DURANGO,GOMEZ,PALACIO	0.025	DURANGO,POANAS
DURANGO,GOMEZ,PALACIO	0.014	ZACATECAS,FRESNILLO
DURANGO,GOMEZ,PALACIO	0.052	COAHUILA,ARTEAGA
DURANGO,GOMEZ,PALACIO	0.033	TABASCO,MACUSPANA
DURANGO,GOMEZ,PALACIO	0.019	JALISCO,HOSTOTIPAQUILLO
COAHUILA,TORREON	0.018	DURANGO,DURANGO
COAHUILA,TORREON	0.011	SINALOA,NAVOLATO
COAHUILA,TORREON	0.014	MICHOACAN,MORELIA
COAHUILA,TORREON	0.019	TAMAULIPAS,REYNOSA
COAHUILA,TORREON	0.012	CHIHUAHUA,HIDALGO,DEL,PARRAL
COAHUILA,TORREON	0.011	GUERRERO,ZIHUATANEJO,DE,AZUETA
COAHUILA,TORREON	0.046	CHIHUAHUA,AHUMADA
COAHUILA,TORREON	0.016	DURANGO,POANAS
COAHUILA,TORREON	0.033	COAHUILA,ARTEAGA
COAHUILA,TORREON	0.021	TABASCO,MACUSPANA
COAHUILA,TORREON	0.012	JALISCO,HOSTOTIPAQUILLO
DURANGO,DURANGO	0.012	TAMAULIPAS,REYNOSA
DURANGO,DURANGO	0.028	CHIHUAHUA,AHUMADA
DURANGO,DURANGO	0.021	COAHUILA,ARTEAGA
DURANGO,DURANGO	0.013	TABASCO,MACUSPANA
SINALOA,NAVOLATO	0.017	CHIHUAHUA,AHUMADA
SINALOA,NAVOLATO	0.012	COAHUILA,ARTEAGA
MICHOACAN,MORELIA	0.023	CHIHUAHUA,AHUMADA
MICHOACAN,MORELIA	0.017	COAHUILA,ARTEAGA
MICHOACAN,MORELIA	0.011	TABASCO,MACUSPANA
TAMAULIPAS,REYNOSA	0.031	CHIHUAHUA,AHUMADA
TAMAULIPAS,REYNOSA	0.011	DURANGO,POANAS
TAMAULIPAS,REYNOSA	0.023	COAHUILA,ARTEAGA
TAMAULIPAS,REYNOSA	0.014	TABASCO,MACUSPANA
CHIHUAHUA,HIDALGO,DEL,PARRAL	0.020	CHIHUAHUA,AHUMADA
CHIHUAHUA,HIDALGO,DEL,PARRAL	0.015	COAHUILA,ARTEAGA
GUERRERO,PUNGARABATO	0.011	CHIHUAHUA,AHUMADA
DURANGO,SANTIAGO,PAPASQUIARO	0.014	CHIHUAHUA,AHUMADA
DURANGO,SANTIAGO,PAPASQUIARO	0.010	COAHUILA,ARTEAGA
DISTRITO,FEDERAL,IZTAPALAPA	0.011	CHIHUAHUA,AHUMADA
BAJA,CALIFORNIA,MEXICALI	0.014	CHIHUAHUA,AHUMADA
BAJA,CALIFORNIA,MEXICALI	0.010	COAHUILA,ARTEAGA
CHIHUAHUA,DELICIAS	0.014	CHIHUAHUA,AHUMADA
CHIHUAHUA,DELICIAS	0.010	COAHUILA,ARTEAGA
DISTRITO,FEDERAL,GUSTAVO,A.,MADERO	0.011	CHIHUAHUA,AHUMADA
GUERRERO,ZIHUATANEJO,DE,AZUETA	0.017	CHIHUAHUA,AHUMADA
GUERRERO,ZIHUATANEJO,DE,AZUETA	0.012	COAHUILA,ARTEAGA
GUERRERO,ARCELIA	0.014	CHIHUAHUA,AHUMADA
GUERRERO,ARCELIA	0.010	COAHUILA,ARTEAGA
CHIHUAHUA,AHUMADA	0.011	SONORA,MAGDALENA
CHIHUAHUA,AHUMADA	0.026	DURANGO,POANAS
CHIHUAHUA,AHUMADA	0.014	ZACATECAS,FRESNILLO
CHIHUAHUA,AHUMADA	0.054	COAHUILA,ARTEAGA
CHIHUAHUA,AHUMADA	0.034	TABASCO,MACUSPANA
CHIHUAHUA,AHUMADA	0.020	JALISCO,HOSTOTIPAQUILLO
DURANGO,POANAS	0.019	COAHUILA,ARTEAGA
DURANGO,POANAS	0.012	TABASCO,MACUSPANA
ZACATECAS,FRESNILLO	0.010	COAHUILA,ARTEAGA
COAHUILA,ARTEAGA	0.025	TABASCO,MACUSPANA
COAHUILA,ARTEAGA	0.015	JALISCO,HOSTOTIPAQUILLO
