# Supplementary material for: Analysis of México’s Narco-War Network (2007–2011)
Source: PLoS One. 2015 May 18;10(5):e0126503. doi: 10.1371/journal.pone.0126503 (PMC4436224; doi:10.1371/journal.pone.0126503)
Supplement: S1 Compressed file — Each file contains all the correlations above certain threshold (indicated in the name of the file), during a particular month (also indicated in the name of the file). The file names have the value of θ followed by the number of the i th month, starting from January of 2007 until Sept. 2011. (ZIP) [file pone.0126503.s004.zip › Correlations_by_month/0.010__26.sif]

CHIHUAHUA,JUAREZ	0.012	GUERRERO,ACAPULCO,DE,JUAREZ
CHIHUAHUA,JUAREZ	0.024	DURANGO,GOMEZ,PALACIO
CHIHUAHUA,JUAREZ	0.018	COAHUILA,TORREON
CHIHUAHUA,JUAREZ	0.018	NUEVO,LEON,MONTERREY
CHIHUAHUA,JUAREZ	0.059	TAMAULIPAS,REYNOSA
CHIHUAHUA,JUAREZ	0.035	CHIHUAHUA,HIDALGO,DEL,PARRAL
CHIHUAHUA,JUAREZ	0.012	MORELOS,CUERNAVACA
CHIHUAHUA,JUAREZ	0.035	CHIHUAHUA,GUADALUPE
CHIHUAHUA,JUAREZ	0.035	GUERRERO,PUNGARABATO
CHIHUAHUA,JUAREZ	0.012	DURANGO,SANTIAGO,PAPASQUIARO
CHIHUAHUA,JUAREZ	0.012	TAMAULIPAS,MATAMOROS
CHIHUAHUA,JUAREZ	0.012	BAJA,CALIFORNIA,MEXICALI
CHIHUAHUA,JUAREZ	0.018	QUINTANA,ROO,BENITO,JUAREZ
CHIHUAHUA,JUAREZ	0.018	DISTRITO,FEDERAL,GUSTAVO,A.,MADERO
CHIHUAHUA,JUAREZ	0.018	GUERRERO,IGUALA,DE,LA,INDEPENDENCIA
CHIHUAHUA,JUAREZ	0.024	GUERRERO,ZIHUATANEJO,DE,AZUETA
CHIHUAHUA,JUAREZ	0.012	CHIHUAHUA,PRAXEDIS,G.,GUERRERO
CHIHUAHUA,JUAREZ	0.018	GUERRERO,ATOYAC,DE,ALVAREZ
CHIHUAHUA,JUAREZ	0.030	GUERRERO,ARCELIA
CHIHUAHUA,JUAREZ	0.012	GUERRERO,AJUCHITLAN,DEL,PROGRESO
CHIHUAHUA,JUAREZ	0.012	SINALOA,COSALA
CHIHUAHUA,JUAREZ	0.012	SONORA,GENERAL,PLUTARCO,ELIAS,CALLES
CHIHUAHUA,JUAREZ	0.153	CHIHUAHUA,AHUMADA
CHIHUAHUA,JUAREZ	0.012	CHIHUAHUA,GUERRERO
CHIHUAHUA,JUAREZ	0.012	MEXICO,CUAUTITLAN,IZCALLI
CHIHUAHUA,JUAREZ	0.018	MICHOACAN,TEPALCATEPEC
CHIHUAHUA,JUAREZ	0.012	SONORA,CANANEA
CHIHUAHUA,JUAREZ	0.024	SONORA,MAGDALENA
CHIHUAHUA,JUAREZ	0.012	MEXICO,VALLE,DE,CHALCO,SOLIDARIDAD
CHIHUAHUA,JUAREZ	0.053	DURANGO,POANAS
CHIHUAHUA,JUAREZ	0.012	DISTRITO,FEDERAL,XOCHIMILCO
CHIHUAHUA,JUAREZ	0.030	CHIHUAHUA,NAMIQUIPA
CHIHUAHUA,JUAREZ	0.012	SONORA,ALAMOS
CHIHUAHUA,JUAREZ	0.012	MEXICO,TEPOTZOTLAN
CHIHUAHUA,JUAREZ	0.012	MORELOS,YAUTEPEC
CHIHUAHUA,JUAREZ	0.012	SONORA,ALTAR
CHIHUAHUA,JUAREZ	0.018	CHIAPAS,PALENQUE
CHIHUAHUA,JUAREZ	0.012	OAXACA,LOMA,BONITA
CHIHUAHUA,JUAREZ	0.018	DURANGO,OCAMPO
CHIHUAHUA,JUAREZ	0.112	COAHUILA,ARTEAGA
CHIHUAHUA,JUAREZ	0.012	DISTRITO,FEDERAL,ALVARO,OBREGON
CHIHUAHUA,JUAREZ	0.071	TABASCO,MACUSPANA
CHIHUAHUA,JUAREZ	0.018	CHIHUAHUA,SATEVO
CHIHUAHUA,JUAREZ	0.018	JALISCO,JOCOTEPEC
CHIHUAHUA,JUAREZ	0.012	DURANGO,MAPIMI
CHIHUAHUA,JUAREZ	0.018	GUANAJUATO,VILLAGRAN
CHIHUAHUA,JUAREZ	0.018	CHIAPAS,REFORMA
CHIHUAHUA,JUAREZ	0.012	MEXICO,NOPALTEPEC
CHIHUAHUA,JUAREZ	0.012	MICHOACAN,HUIRAMBA
CHIHUAHUA,JUAREZ	0.012	CHIAPAS,SAN,CRISTOBAL,DE,LAS,CASAS
CHIHUAHUA,JUAREZ	0.012	GUANAJUATO,TARANDACUAO
CHIHUAHUA,JUAREZ	0.041	JALISCO,HOSTOTIPAQUILLO
CHIHUAHUA,JUAREZ	0.012	CHIAPAS,OSTUACAN
SINALOA,CULIACAN	0.012	CHIHUAHUA,CHIHUAHUA
TAMAULIPAS,REYNOSA	0.011	CHIHUAHUA,AHUMADA
CHIHUAHUA,AHUMADA	0.020	COAHUILA,ARTEAGA
CHIHUAHUA,AHUMADA	0.013	TABASCO,MACUSPANA
