# Supplementary material for: Analysis of México’s Narco-War Network (2007–2011)
Source: PLoS One. 2015 May 18;10(5):e0126503. doi: 10.1371/journal.pone.0126503 (PMC4436224; doi:10.1371/journal.pone.0126503)
Supplement: S1 Compressed file — Each file contains all the correlations above certain threshold (indicated in the name of the file), during a particular month (also indicated in the name of the file). The file names have the value of θ followed by the number of the i th month, starting from January of 2007 until Sept. 2011. (ZIP) [file pone.0126503.s004.zip › Correlations_by_month/0.010__27.sif]

CHIHUAHUA,JUAREZ	0.044	BAJA,CALIFORNIA,TIJUANA
CHIHUAHUA,JUAREZ	0.059	NAYARIT,TEPIC
CHIHUAHUA,JUAREZ	0.029	SINALOA,GUASAVE
CHIHUAHUA,JUAREZ	0.022	MEXICO,ECATEPEC,DE,MORELOS
CHIHUAHUA,JUAREZ	0.015	MICHOACAN,URUAPAN
CHIHUAHUA,JUAREZ	0.029	SINALOA,SINALOA
CHIHUAHUA,JUAREZ	0.015	DURANGO,LERDO
CHIHUAHUA,JUAREZ	0.015	TAMAULIPAS,NUEVO,LAREDO
CHIHUAHUA,JUAREZ	0.015	JALISCO,GUADALAJARA
CHIHUAHUA,JUAREZ	0.022	CHIHUAHUA,GUADALUPE
CHIHUAHUA,JUAREZ	0.051	GUERRERO,PETATLAN
CHIHUAHUA,JUAREZ	0.029	MICHOACAN,LAZARO,CARDENAS
CHIHUAHUA,JUAREZ	0.044	CHIHUAHUA,GUADALUPE,Y,CALVO
CHIHUAHUA,JUAREZ	0.022	SINALOA,BADIRAGUATO
CHIHUAHUA,JUAREZ	0.022	GUERRERO,IGUALA,DE,LA,INDEPENDENCIA
CHIHUAHUA,JUAREZ	0.015	TAMAULIPAS,MIER
CHIHUAHUA,JUAREZ	0.022	NUEVO,LEON,GUADALUPE
CHIHUAHUA,JUAREZ	0.125	GUERRERO,SAN,MIGUEL,TOTOLAPAN
CHIHUAHUA,JUAREZ	0.029	GUANAJUATO,LEON
CHIHUAHUA,JUAREZ	0.015	GUERRERO,ATOYAC,DE,ALVAREZ
CHIHUAHUA,JUAREZ	0.015	GUERRERO,ZIRANDARO
CHIHUAHUA,JUAREZ	0.022	MICHOACAN,ZITACUARO
CHIHUAHUA,JUAREZ	0.022	SONORA,GENERAL,PLUTARCO,ELIAS,CALLES
CHIHUAHUA,JUAREZ	0.015	GUERRERO,AYUTLA,DE,LOS,LIBRES
CHIHUAHUA,JUAREZ	0.015	CHIHUAHUA,GUERRERO
CHIHUAHUA,JUAREZ	0.029	MEXICO,TECAMAC
CHIHUAHUA,JUAREZ	0.022	GUERRERO,TELOLOAPAN
CHIHUAHUA,JUAREZ	0.015	DISTRITO,FEDERAL,MIGUEL,HIDALGO
CHIHUAHUA,JUAREZ	0.022	MICHOACAN,LA,HUACANA
CHIHUAHUA,JUAREZ	0.015	NUEVO,LEON,SAN,PEDRO,GARZA,GARCIA
CHIHUAHUA,JUAREZ	0.022	SONORA,AGUA,PRIETA
CHIHUAHUA,JUAREZ	0.029	MICHOACAN,SAN,LUCAS
CHIHUAHUA,JUAREZ	0.029	MICHOACAN,AGUILILLA
CHIHUAHUA,JUAREZ	0.022	DISTRITO,FEDERAL,XOCHIMILCO
CHIHUAHUA,JUAREZ	0.015	MICHOACAN,PATZCUARO
CHIHUAHUA,JUAREZ	0.029	SONORA,PUERTO,PEÑASCO
CHIHUAHUA,JUAREZ	0.037	CHIHUAHUA,AQUILES,SERDAN
CHIHUAHUA,JUAREZ	0.015	GUERRERO,TLAPA,DE,COMONFORT
CHIHUAHUA,JUAREZ	0.015	DISTRITO,FEDERAL,IZTACALCO
CHIHUAHUA,JUAREZ	0.015	MEXICO,TEXCOCO
CHIHUAHUA,JUAREZ	0.029	SONORA,ALTAR
CHIHUAHUA,JUAREZ	0.037	CHIAPAS,TUXTLA,GUTIERREZ
CHIHUAHUA,JUAREZ	0.044	CHIHUAHUA,BACHINIVA
CHIHUAHUA,JUAREZ	0.029	MEXICO,ZINACANTEPEC
CHIHUAHUA,JUAREZ	0.015	MICHOACAN,BUENAVISTA
CHIHUAHUA,JUAREZ	0.015	ZACATECAS,CHALCHIHUITES
CHIHUAHUA,JUAREZ	0.015	COAHUILA,PIEDRAS,NEGRAS
CHIHUAHUA,JUAREZ	0.037	MICHOACAN,CHINICUILA
CHIHUAHUA,JUAREZ	0.015	MICHOACAN,COTIJA
CHIHUAHUA,JUAREZ	0.022	GUERRERO,TLALCHAPA
CHIHUAHUA,JUAREZ	0.022	DURANGO,NUEVO,IDEAL
CHIHUAHUA,JUAREZ	0.015	MICHOACAN,HUIRAMBA
CHIHUAHUA,JUAREZ	0.015	CHIAPAS,LA,TRINITARIA
CHIHUAHUA,JUAREZ	0.015	MEXICO,JUCHITEPEC
CHIHUAHUA,JUAREZ	0.022	NUEVO,LEON,VALLECILLO
CHIHUAHUA,JUAREZ	0.022	PUEBLA,IZUCAR,DE,MATAMOROS
CHIHUAHUA,JUAREZ	0.015	NAYARIT,DEL,NAYAR
CHIHUAHUA,JUAREZ	0.015	OAXACA,SAN,ANTONINO,CASTILLO,VELASCO
CHIHUAHUA,JUAREZ	0.015	VERACRUZ,VEGA,DE,ALATORRE
SINALOA,CULIACAN	0.141	CHIHUAHUA,CHIHUAHUA
SINALOA,CULIACAN	0.025	GUERRERO,ACAPULCO,DE,JUAREZ
SINALOA,CULIACAN	0.050	DURANGO,GOMEZ,PALACIO
SINALOA,CULIACAN	0.033	COAHUILA,TORREON
SINALOA,CULIACAN	0.033	DURANGO,DURANGO
SINALOA,CULIACAN	0.021	SINALOA,NAVOLATO
SINALOA,CULIACAN	0.025	MICHOACAN,MORELIA
SINALOA,CULIACAN	0.012	MEXICO,NEZAHUALCOYOTL
SINALOA,CULIACAN	0.054	DURANGO,PUEBLO,NUEVO
SINALOA,CULIACAN	0.021	CHIHUAHUA,DELICIAS
SINALOA,CULIACAN	0.029	CHIHUAHUA,CAMARGO
SINALOA,CULIACAN	0.025	SINALOA,MOCORITO
SINALOA,CULIACAN	0.017	GUERRERO,TAXCO,DE,ALARCON
SINALOA,CULIACAN	0.012	TAMAULIPAS,TAMPICO
SINALOA,CULIACAN	0.012	GUANAJUATO,CELAYA
SINALOA,CULIACAN	0.012	GUERRERO,COYUCA,DE,BENITEZ
SINALOA,CULIACAN	0.012	MICHOACAN,HUETAMO
SINALOA,CULIACAN	0.012	COLIMA,COLIMA
SINALOA,CULIACAN	0.012	CHIHUAHUA,MATAMOROS
SINALOA,CULIACAN	0.017	DURANGO,EL,ORO
SINALOA,CULIACAN	0.025	CHIHUAHUA,GUACHOCHI
SINALOA,CULIACAN	0.012	MEXICO,NICOLAS,ROMERO
SINALOA,CULIACAN	0.012	DURANGO,CANATLAN
SINALOA,CULIACAN	0.017	GUANAJUATO,SAN,FRANCISCO,DEL,RINCON
SINALOA,CULIACAN	0.012	DISTRITO,FEDERAL,TLAHUAC
SINALOA,CULIACAN	0.012	GUANAJUATO,IRAPUATO
SINALOA,CULIACAN	0.021	GUANAJUATO,VALLE,DE,SANTIAGO
SINALOA,CULIACAN	0.017	DURANGO,GUANACEVI
SINALOA,CULIACAN	0.012	MEXICO,CUAUTITLAN
SINALOA,CULIACAN	0.021	JALISCO,IXTLAHUACAN,DEL,RIO
SINALOA,CULIACAN	0.017	MEXICO,MELCHOR,OCAMPO
SINALOA,CULIACAN	0.012	NUEVO,LEON,CIENEGA,DE,FLORES
SINALOA,CULIACAN	0.012	OAXACA,SAN,RAYMUNDO,JALPAN
BAJA,CALIFORNIA,TIJUANA	0.019	GUERRERO,SAN,MIGUEL,TOTOLAPAN
CHIHUAHUA,CHIHUAHUA	0.038	GUERRERO,ACAPULCO,DE,JUAREZ
CHIHUAHUA,CHIHUAHUA	0.077	DURANGO,GOMEZ,PALACIO
CHIHUAHUA,CHIHUAHUA	0.051	COAHUILA,TORREON
CHIHUAHUA,CHIHUAHUA	0.051	DURANGO,DURANGO
CHIHUAHUA,CHIHUAHUA	0.032	SINALOA,NAVOLATO
CHIHUAHUA,CHIHUAHUA	0.038	MICHOACAN,MORELIA
CHIHUAHUA,CHIHUAHUA	0.019	MEXICO,NEZAHUALCOYOTL
CHIHUAHUA,CHIHUAHUA	0.083	DURANGO,PUEBLO,NUEVO
CHIHUAHUA,CHIHUAHUA	0.032	CHIHUAHUA,DELICIAS
CHIHUAHUA,CHIHUAHUA	0.045	CHIHUAHUA,CAMARGO
CHIHUAHUA,CHIHUAHUA	0.013	GUERRERO,TECPAN,DE,GALEANA
CHIHUAHUA,CHIHUAHUA	0.038	SINALOA,MOCORITO
CHIHUAHUA,CHIHUAHUA	0.026	GUERRERO,TAXCO,DE,ALARCON
CHIHUAHUA,CHIHUAHUA	0.019	TAMAULIPAS,TAMPICO
CHIHUAHUA,CHIHUAHUA	0.019	GUANAJUATO,CELAYA
CHIHUAHUA,CHIHUAHUA	0.019	GUERRERO,COYUCA,DE,BENITEZ
CHIHUAHUA,CHIHUAHUA	0.019	MICHOACAN,HUETAMO
CHIHUAHUA,CHIHUAHUA	0.019	COLIMA,COLIMA
CHIHUAHUA,CHIHUAHUA	0.019	CHIHUAHUA,MATAMOROS
CHIHUAHUA,CHIHUAHUA	0.026	DURANGO,EL,ORO
CHIHUAHUA,CHIHUAHUA	0.038	CHIHUAHUA,GUACHOCHI
CHIHUAHUA,CHIHUAHUA	0.013	MICHOACAN,ZAMORA
CHIHUAHUA,CHIHUAHUA	0.013	CHIHUAHUA,SAUCILLO
CHIHUAHUA,CHIHUAHUA	0.019	MEXICO,NICOLAS,ROMERO
CHIHUAHUA,CHIHUAHUA	0.019	DURANGO,CANATLAN
CHIHUAHUA,CHIHUAHUA	0.013	GUERRERO,CHILAPA,DE,ALVAREZ
CHIHUAHUA,CHIHUAHUA	0.026	GUANAJUATO,SAN,FRANCISCO,DEL,RINCON
CHIHUAHUA,CHIHUAHUA	0.019	DISTRITO,FEDERAL,TLAHUAC
CHIHUAHUA,CHIHUAHUA	0.013	SONORA,SAN,LUIS,RIO,COLORADO
CHIHUAHUA,CHIHUAHUA	0.019	GUANAJUATO,IRAPUATO
CHIHUAHUA,CHIHUAHUA	0.013	JALISCO,OCOTLAN
CHIHUAHUA,CHIHUAHUA	0.032	GUANAJUATO,VALLE,DE,SANTIAGO
CHIHUAHUA,CHIHUAHUA	0.026	DURANGO,GUANACEVI
CHIHUAHUA,CHIHUAHUA	0.013	MEXICO,TEQUIXQUIAC
CHIHUAHUA,CHIHUAHUA	0.013	JALISCO,SAN,SEBASTIAN,DEL,OESTE
CHIHUAHUA,CHIHUAHUA	0.019	MEXICO,CUAUTITLAN
CHIHUAHUA,CHIHUAHUA	0.032	JALISCO,IXTLAHUACAN,DEL,RIO
CHIHUAHUA,CHIHUAHUA	0.026	MEXICO,MELCHOR,OCAMPO
CHIHUAHUA,CHIHUAHUA	0.013	MEXICO,TONATICO
CHIHUAHUA,CHIHUAHUA	0.013	JALISCO,AUTLAN,DE,NAVARRO
CHIHUAHUA,CHIHUAHUA	0.013	MEXICO,TLATLAYA
CHIHUAHUA,CHIHUAHUA	0.013	GUERRERO,IXCATEOPAN,DE,CUAUHTEMOC
CHIHUAHUA,CHIHUAHUA	0.019	NUEVO,LEON,CIENEGA,DE,FLORES
CHIHUAHUA,CHIHUAHUA	0.019	OAXACA,SAN,RAYMUNDO,JALPAN
CHIHUAHUA,CHIHUAHUA	0.013	MICHOACAN,ZINAPECUARO
CHIHUAHUA,CHIHUAHUA	0.013	HIDALGO,HUICHAPAN
GUERRERO,ACAPULCO,DE,JUAREZ	0.014	DURANGO,GOMEZ,PALACIO
GUERRERO,ACAPULCO,DE,JUAREZ	0.015	DURANGO,PUEBLO,NUEVO
DURANGO,GOMEZ,PALACIO	0.018	COAHUILA,TORREON
DURANGO,GOMEZ,PALACIO	0.018	DURANGO,DURANGO
DURANGO,GOMEZ,PALACIO	0.011	SINALOA,NAVOLATO
DURANGO,GOMEZ,PALACIO	0.014	MICHOACAN,MORELIA
DURANGO,GOMEZ,PALACIO	0.029	DURANGO,PUEBLO,NUEVO
DURANGO,GOMEZ,PALACIO	0.011	CHIHUAHUA,DELICIAS
DURANGO,GOMEZ,PALACIO	0.016	CHIHUAHUA,CAMARGO
DURANGO,GOMEZ,PALACIO	0.014	SINALOA,MOCORITO
DURANGO,GOMEZ,PALACIO	0.014	CHIHUAHUA,GUACHOCHI
DURANGO,GOMEZ,PALACIO	0.011	GUANAJUATO,VALLE,DE,SANTIAGO
DURANGO,GOMEZ,PALACIO	0.011	JALISCO,IXTLAHUACAN,DEL,RIO
COAHUILA,TORREON	0.012	DURANGO,DURANGO
COAHUILA,TORREON	0.020	DURANGO,PUEBLO,NUEVO
COAHUILA,TORREON	0.011	CHIHUAHUA,CAMARGO
DURANGO,DURANGO	0.020	DURANGO,PUEBLO,NUEVO
DURANGO,DURANGO	0.011	CHIHUAHUA,CAMARGO
SINALOA,NAVOLATO	0.012	DURANGO,PUEBLO,NUEVO
MICHOACAN,MORELIA	0.015	DURANGO,PUEBLO,NUEVO
NAYARIT,TEPIC	0.011	GUERRERO,PETATLAN
NAYARIT,TEPIC	0.026	GUERRERO,SAN,MIGUEL,TOTOLAPAN
SINALOA,GUASAVE	0.013	GUERRERO,SAN,MIGUEL,TOTOLAPAN
SINALOA,SINALOA	0.013	GUERRERO,SAN,MIGUEL,TOTOLAPAN
GUERRERO,PETATLAN	0.022	GUERRERO,SAN,MIGUEL,TOTOLAPAN
DURANGO,PUEBLO,NUEVO	0.012	CHIHUAHUA,DELICIAS
DURANGO,PUEBLO,NUEVO	0.017	CHIHUAHUA,CAMARGO
DURANGO,PUEBLO,NUEVO	0.015	SINALOA,MOCORITO
DURANGO,PUEBLO,NUEVO	0.015	CHIHUAHUA,GUACHOCHI
DURANGO,PUEBLO,NUEVO	0.012	GUANAJUATO,VALLE,DE,SANTIAGO
DURANGO,PUEBLO,NUEVO	0.012	JALISCO,IXTLAHUACAN,DEL,RIO
MICHOACAN,LAZARO,CARDENAS	0.013	GUERRERO,SAN,MIGUEL,TOTOLAPAN
CHIHUAHUA,GUADALUPE,Y,CALVO	0.019	GUERRERO,SAN,MIGUEL,TOTOLAPAN
GUERRERO,SAN,MIGUEL,TOTOLAPAN	0.013	GUANAJUATO,LEON
GUERRERO,SAN,MIGUEL,TOTOLAPAN	0.013	MEXICO,TECAMAC
GUERRERO,SAN,MIGUEL,TOTOLAPAN	0.013	MICHOACAN,SAN,LUCAS
GUERRERO,SAN,MIGUEL,TOTOLAPAN	0.013	MICHOACAN,AGUILILLA
GUERRERO,SAN,MIGUEL,TOTOLAPAN	0.013	SONORA,PUERTO,PEÑASCO
GUERRERO,SAN,MIGUEL,TOTOLAPAN	0.016	CHIHUAHUA,AQUILES,SERDAN
GUERRERO,SAN,MIGUEL,TOTOLAPAN	0.013	SONORA,ALTAR
GUERRERO,SAN,MIGUEL,TOTOLAPAN	0.016	CHIAPAS,TUXTLA,GUTIERREZ
GUERRERO,SAN,MIGUEL,TOTOLAPAN	0.019	CHIHUAHUA,BACHINIVA
GUERRERO,SAN,MIGUEL,TOTOLAPAN	0.013	MEXICO,ZINACANTEPEC
GUERRERO,SAN,MIGUEL,TOTOLAPAN	0.016	MICHOACAN,CHINICUILA
