# Supplementary material for: Analysis of México’s Narco-War Network (2007–2011)
Source: PLoS One. 2015 May 18;10(5):e0126503. doi: 10.1371/journal.pone.0126503 (PMC4436224; doi:10.1371/journal.pone.0126503)
Supplement: S1 Compressed file — Each file contains all the correlations above certain threshold (indicated in the name of the file), during a particular month (also indicated in the name of the file). The file names have the value of θ followed by the number of the i th month, starting from January of 2007 until Sept. 2011. (ZIP) [file pone.0126503.s004.zip › Correlations_by_month/0.010__28.sif]

CHIHUAHUA,JUAREZ	0.060	SINALOA,CULIACAN
CHIHUAHUA,JUAREZ	0.021	BAJA,CALIFORNIA,TIJUANA
CHIHUAHUA,JUAREZ	0.096	CHIHUAHUA,CHIHUAHUA
CHIHUAHUA,JUAREZ	0.011	MICHOACAN,MORELIA
CHIHUAHUA,JUAREZ	0.011	CHIHUAHUA,HIDALGO,DEL,PARRAL
CHIHUAHUA,JUAREZ	0.011	MEXICO,NEZAHUALCOYOTL
CHIHUAHUA,JUAREZ	0.011	CHIHUAHUA,GUADALUPE
CHIHUAHUA,JUAREZ	0.011	SONORA,CAJEME
CHIHUAHUA,JUAREZ	0.025	AGUASCALIENTES,AGUASCALIENTES
CHIHUAHUA,JUAREZ	0.014	GUERRERO,IGUALA,DE,LA,INDEPENDENCIA
CHIHUAHUA,JUAREZ	0.014	MEXICO,TULTITLAN
CHIHUAHUA,JUAREZ	0.011	CHIHUAHUA,PRAXEDIS,G.,GUERRERO
CHIHUAHUA,JUAREZ	0.021	SINALOA,COSALA
CHIHUAHUA,JUAREZ	0.011	MICHOACAN,HUETAMO
CHIHUAHUA,JUAREZ	0.011	SONORA,CANANEA
CHIHUAHUA,JUAREZ	0.018	MICHOACAN,ZAMORA
CHIHUAHUA,JUAREZ	0.011	TABASCO,HUIMANGUILLO
CHIHUAHUA,JUAREZ	0.014	MEXICO,CHALCO
CHIHUAHUA,JUAREZ	0.018	COAHUILA,MATAMOROS
CHIHUAHUA,JUAREZ	0.011	JALISCO,TEQUILA
CHIHUAHUA,JUAREZ	0.011	GUANAJUATO,SALAMANCA
CHIHUAHUA,JUAREZ	0.028	TABASCO,CUNDUACAN
CHIHUAHUA,JUAREZ	0.018	GUERRERO,PILCAYA
CHIHUAHUA,JUAREZ	0.021	NAYARIT,SAN,BLAS
CHIHUAHUA,JUAREZ	0.011	MICHOACAN,HUIRAMBA
CHIHUAHUA,JUAREZ	0.014	MEXICO,DONATO,GUERRA
CHIHUAHUA,JUAREZ	0.011	ZACATECAS,VILLA,GONZALEZ,ORTEGA
CHIHUAHUA,JUAREZ	0.011	COAHUILA,NAVA
SINALOA,CULIACAN	0.033	BAJA,CALIFORNIA,TIJUANA
SINALOA,CULIACAN	0.148	CHIHUAHUA,CHIHUAHUA
SINALOA,CULIACAN	0.011	SONORA,NOGALES
SINALOA,CULIACAN	0.011	SINALOA,NAVOLATO
SINALOA,CULIACAN	0.016	MICHOACAN,MORELIA
SINALOA,CULIACAN	0.016	CHIHUAHUA,HIDALGO,DEL,PARRAL
SINALOA,CULIACAN	0.016	MEXICO,NEZAHUALCOYOTL
SINALOA,CULIACAN	0.016	CHIHUAHUA,GUADALUPE
SINALOA,CULIACAN	0.011	DURANGO,PUEBLO,NUEVO
SINALOA,CULIACAN	0.016	SONORA,CAJEME
SINALOA,CULIACAN	0.011	GUERRERO,COYUCA,DE,CATALAN
SINALOA,CULIACAN	0.011	GUERRERO,TECPAN,DE,GALEANA
SINALOA,CULIACAN	0.011	SONORA,HERMOSILLO
SINALOA,CULIACAN	0.038	AGUASCALIENTES,AGUASCALIENTES
SINALOA,CULIACAN	0.022	GUERRERO,IGUALA,DE,LA,INDEPENDENCIA
SINALOA,CULIACAN	0.022	MEXICO,TULTITLAN
SINALOA,CULIACAN	0.016	CHIHUAHUA,PRAXEDIS,G.,GUERRERO
SINALOA,CULIACAN	0.011	GUERRERO,LA,UNION,DE,ISIDORO,MONTES,DE,OCA
SINALOA,CULIACAN	0.011	CHIHUAHUA,OJINAGA
SINALOA,CULIACAN	0.033	SINALOA,COSALA
SINALOA,CULIACAN	0.011	JALISCO,PUERTO,VALLARTA
SINALOA,CULIACAN	0.016	MICHOACAN,HUETAMO
SINALOA,CULIACAN	0.016	SONORA,CANANEA
SINALOA,CULIACAN	0.011	TABASCO,CENTRO
SINALOA,CULIACAN	0.011	CHIHUAHUA,MATAMOROS
SINALOA,CULIACAN	0.011	DURANGO,EL,ORO
SINALOA,CULIACAN	0.011	MICHOACAN,TANCITARO
SINALOA,CULIACAN	0.011	MEXICO,HUIXQUILUCAN
SINALOA,CULIACAN	0.027	MICHOACAN,ZAMORA
SINALOA,CULIACAN	0.016	TABASCO,HUIMANGUILLO
SINALOA,CULIACAN	0.011	DURANGO,CUENCAME
SINALOA,CULIACAN	0.011	NUEVO,LEON,CADEREYTA,JIMENEZ
SINALOA,CULIACAN	0.011	CHIAPAS,SUCHIATE
SINALOA,CULIACAN	0.022	MEXICO,CHALCO
SINALOA,CULIACAN	0.011	GUERRERO,TLAPEHUALA
SINALOA,CULIACAN	0.027	COAHUILA,MATAMOROS
SINALOA,CULIACAN	0.011	GUANAJUATO,PENJAMO
SINALOA,CULIACAN	0.016	JALISCO,TEQUILA
SINALOA,CULIACAN	0.011	DISTRITO,FEDERAL,TLAHUAC
SINALOA,CULIACAN	0.011	GUANAJUATO,ACAMBARO
SINALOA,CULIACAN	0.016	GUANAJUATO,SALAMANCA
SINALOA,CULIACAN	0.011	GUERRERO,EDUARDO,NERI
SINALOA,CULIACAN	0.011	MORELOS,TLALTIZAPAN
SINALOA,CULIACAN	0.044	TABASCO,CUNDUACAN
SINALOA,CULIACAN	0.011	CHIHUAHUA,BATOPILAS
SINALOA,CULIACAN	0.011	MICHOACAN,VISTA,HERMOSA
SINALOA,CULIACAN	0.011	MICHOACAN,MARAVATIO
SINALOA,CULIACAN	0.011	MEXICO,ZUMPANGO
SINALOA,CULIACAN	0.027	GUERRERO,PILCAYA
SINALOA,CULIACAN	0.011	MICHOACAN,ECUANDUREO
SINALOA,CULIACAN	0.033	NAYARIT,SAN,BLAS
SINALOA,CULIACAN	0.016	MICHOACAN,HUIRAMBA
SINALOA,CULIACAN	0.011	OAXACA,ZIMATLAN,DE,ALVAREZ
SINALOA,CULIACAN	0.011	JALISCO,PIHUAMO
SINALOA,CULIACAN	0.022	MEXICO,DONATO,GUERRA
SINALOA,CULIACAN	0.011	VERACRUZ,TIHUATLAN
SINALOA,CULIACAN	0.011	MEXICO,VILLA,GUERRERO
SINALOA,CULIACAN	0.011	MICHOACAN,TARETAN
SINALOA,CULIACAN	0.016	ZACATECAS,VILLA,GONZALEZ,ORTEGA
SINALOA,CULIACAN	0.016	COAHUILA,NAVA
SINALOA,CULIACAN	0.011	JALISCO,TOTOTLAN
SINALOA,CULIACAN	0.011	OAXACA,SANTIAGO,SUCHILQUITONGO
SINALOA,CULIACAN	0.011	ZACATECAS,NOCHISTLAN,DE,MEJIA
BAJA,CALIFORNIA,TIJUANA	0.052	CHIHUAHUA,CHIHUAHUA
BAJA,CALIFORNIA,TIJUANA	0.014	AGUASCALIENTES,AGUASCALIENTES
BAJA,CALIFORNIA,TIJUANA	0.012	SINALOA,COSALA
BAJA,CALIFORNIA,TIJUANA	0.015	TABASCO,CUNDUACAN
BAJA,CALIFORNIA,TIJUANA	0.012	NAYARIT,SAN,BLAS
CHIHUAHUA,CHIHUAHUA	0.017	SONORA,NOGALES
CHIHUAHUA,CHIHUAHUA	0.017	SINALOA,NAVOLATO
CHIHUAHUA,CHIHUAHUA	0.026	MICHOACAN,MORELIA
CHIHUAHUA,CHIHUAHUA	0.026	CHIHUAHUA,HIDALGO,DEL,PARRAL
CHIHUAHUA,CHIHUAHUA	0.026	MEXICO,NEZAHUALCOYOTL
CHIHUAHUA,CHIHUAHUA	0.026	CHIHUAHUA,GUADALUPE
CHIHUAHUA,CHIHUAHUA	0.017	DURANGO,PUEBLO,NUEVO
CHIHUAHUA,CHIHUAHUA	0.026	SONORA,CAJEME
CHIHUAHUA,CHIHUAHUA	0.017	GUERRERO,COYUCA,DE,CATALAN
CHIHUAHUA,CHIHUAHUA	0.017	GUERRERO,TECPAN,DE,GALEANA
CHIHUAHUA,CHIHUAHUA	0.017	SONORA,HERMOSILLO
CHIHUAHUA,CHIHUAHUA	0.061	AGUASCALIENTES,AGUASCALIENTES
CHIHUAHUA,CHIHUAHUA	0.035	GUERRERO,IGUALA,DE,LA,INDEPENDENCIA
CHIHUAHUA,CHIHUAHUA	0.035	MEXICO,TULTITLAN
CHIHUAHUA,CHIHUAHUA	0.026	CHIHUAHUA,PRAXEDIS,G.,GUERRERO
CHIHUAHUA,CHIHUAHUA	0.017	GUERRERO,LA,UNION,DE,ISIDORO,MONTES,DE,OCA
CHIHUAHUA,CHIHUAHUA	0.017	CHIHUAHUA,OJINAGA
CHIHUAHUA,CHIHUAHUA	0.052	SINALOA,COSALA
CHIHUAHUA,CHIHUAHUA	0.017	JALISCO,PUERTO,VALLARTA
CHIHUAHUA,CHIHUAHUA	0.026	MICHOACAN,HUETAMO
CHIHUAHUA,CHIHUAHUA	0.026	SONORA,CANANEA
CHIHUAHUA,CHIHUAHUA	0.017	TABASCO,CENTRO
CHIHUAHUA,CHIHUAHUA	0.017	CHIHUAHUA,MATAMOROS
CHIHUAHUA,CHIHUAHUA	0.017	DURANGO,EL,ORO
CHIHUAHUA,CHIHUAHUA	0.017	MICHOACAN,TANCITARO
CHIHUAHUA,CHIHUAHUA	0.017	MEXICO,HUIXQUILUCAN
CHIHUAHUA,CHIHUAHUA	0.043	MICHOACAN,ZAMORA
CHIHUAHUA,CHIHUAHUA	0.026	TABASCO,HUIMANGUILLO
CHIHUAHUA,CHIHUAHUA	0.017	DURANGO,CUENCAME
CHIHUAHUA,CHIHUAHUA	0.017	NUEVO,LEON,CADEREYTA,JIMENEZ
CHIHUAHUA,CHIHUAHUA	0.017	CHIAPAS,SUCHIATE
CHIHUAHUA,CHIHUAHUA	0.035	MEXICO,CHALCO
CHIHUAHUA,CHIHUAHUA	0.017	GUERRERO,TLAPEHUALA
CHIHUAHUA,CHIHUAHUA	0.043	COAHUILA,MATAMOROS
CHIHUAHUA,CHIHUAHUA	0.017	GUANAJUATO,PENJAMO
CHIHUAHUA,CHIHUAHUA	0.026	JALISCO,TEQUILA
CHIHUAHUA,CHIHUAHUA	0.017	DISTRITO,FEDERAL,TLAHUAC
CHIHUAHUA,CHIHUAHUA	0.017	GUANAJUATO,ACAMBARO
CHIHUAHUA,CHIHUAHUA	0.026	GUANAJUATO,SALAMANCA
CHIHUAHUA,CHIHUAHUA	0.017	GUERRERO,EDUARDO,NERI
CHIHUAHUA,CHIHUAHUA	0.017	MORELOS,TLALTIZAPAN
CHIHUAHUA,CHIHUAHUA	0.069	TABASCO,CUNDUACAN
CHIHUAHUA,CHIHUAHUA	0.017	CHIHUAHUA,BATOPILAS
CHIHUAHUA,CHIHUAHUA	0.017	MICHOACAN,VISTA,HERMOSA
CHIHUAHUA,CHIHUAHUA	0.017	MICHOACAN,MARAVATIO
CHIHUAHUA,CHIHUAHUA	0.017	MEXICO,ZUMPANGO
CHIHUAHUA,CHIHUAHUA	0.043	GUERRERO,PILCAYA
CHIHUAHUA,CHIHUAHUA	0.017	MICHOACAN,ECUANDUREO
CHIHUAHUA,CHIHUAHUA	0.052	NAYARIT,SAN,BLAS
CHIHUAHUA,CHIHUAHUA	0.026	MICHOACAN,HUIRAMBA
CHIHUAHUA,CHIHUAHUA	0.017	OAXACA,ZIMATLAN,DE,ALVAREZ
CHIHUAHUA,CHIHUAHUA	0.017	JALISCO,PIHUAMO
CHIHUAHUA,CHIHUAHUA	0.035	MEXICO,DONATO,GUERRA
CHIHUAHUA,CHIHUAHUA	0.017	VERACRUZ,TIHUATLAN
CHIHUAHUA,CHIHUAHUA	0.017	MEXICO,VILLA,GUERRERO
CHIHUAHUA,CHIHUAHUA	0.017	MICHOACAN,TARETAN
CHIHUAHUA,CHIHUAHUA	0.026	ZACATECAS,VILLA,GONZALEZ,ORTEGA
CHIHUAHUA,CHIHUAHUA	0.026	COAHUILA,NAVA
CHIHUAHUA,CHIHUAHUA	0.017	JALISCO,TOTOTLAN
CHIHUAHUA,CHIHUAHUA	0.017	OAXACA,SANTIAGO,SUCHILQUITONGO
CHIHUAHUA,CHIHUAHUA	0.017	ZACATECAS,NOCHISTLAN,DE,MEJIA
GUERRERO,ACAPULCO,DE,JUAREZ	0.010	NAYARIT,TEPIC
GUERRERO,ACAPULCO,DE,JUAREZ	0.014	MICHOACAN,URUAPAN
GUERRERO,ACAPULCO,DE,JUAREZ	0.012	CHIHUAHUA,GUADALUPE,Y,CALVO
GUERRERO,ACAPULCO,DE,JUAREZ	0.024	GUERRERO,SAN,MIGUEL,TOTOLAPAN
DURANGO,GOMEZ,PALACIO	0.012	GUERRERO,SAN,MIGUEL,TOTOLAPAN
DURANGO,DURANGO	0.013	NAYARIT,TEPIC
DURANGO,DURANGO	0.011	SINALOA,GUASAVE
DURANGO,DURANGO	0.018	MICHOACAN,URUAPAN
DURANGO,DURANGO	0.014	CHIHUAHUA,GUADALUPE,Y,CALVO
DURANGO,DURANGO	0.031	GUERRERO,SAN,MIGUEL,TOTOLAPAN
NAYARIT,TEPIC	0.018	SINALOA,GUASAVE
NAYARIT,TEPIC	0.028	MICHOACAN,URUAPAN
NAYARIT,TEPIC	0.013	GUERRERO,PETATLAN
NAYARIT,TEPIC	0.010	BAJA,CALIFORNIA,MEXICALI
NAYARIT,TEPIC	0.015	MICHOACAN,LAZARO,CARDENAS
NAYARIT,TEPIC	0.023	CHIHUAHUA,GUADALUPE,Y,CALVO
NAYARIT,TEPIC	0.049	GUERRERO,SAN,MIGUEL,TOTOLAPAN
NAYARIT,TEPIC	0.013	MEXICO,TECAMAC
NAYARIT,TEPIC	0.010	MICHOACAN,SAN,LUCAS
NAYARIT,TEPIC	0.013	CHIHUAHUA,AQUILES,SERDAN
NAYARIT,TEPIC	0.010	SONORA,ALTAR
NAYARIT,TEPIC	0.015	CHIHUAHUA,BACHINIVA
NAYARIT,TEPIC	0.013	MICHOACAN,CHINICUILA
SINALOA,GUASAVE	0.025	MICHOACAN,URUAPAN
SINALOA,GUASAVE	0.011	GUERRERO,PETATLAN
SINALOA,GUASAVE	0.014	MICHOACAN,LAZARO,CARDENAS
SINALOA,GUASAVE	0.020	CHIHUAHUA,GUADALUPE,Y,CALVO
SINALOA,GUASAVE	0.043	GUERRERO,SAN,MIGUEL,TOTOLAPAN
SINALOA,GUASAVE	0.011	MEXICO,TECAMAC
SINALOA,GUASAVE	0.011	CHIHUAHUA,AQUILES,SERDAN
SINALOA,GUASAVE	0.014	CHIHUAHUA,BACHINIVA
SINALOA,GUASAVE	0.011	MICHOACAN,CHINICUILA
MICHOACAN,URUAPAN	0.011	TAMAULIPAS,NUEVO,LAREDO
MICHOACAN,URUAPAN	0.018	GUERRERO,PETATLAN
MICHOACAN,URUAPAN	0.011	DURANGO,SANTIAGO,PAPASQUIARO
MICHOACAN,URUAPAN	0.011	DISTRITO,FEDERAL,IZTAPALAPA
MICHOACAN,URUAPAN	0.014	BAJA,CALIFORNIA,MEXICALI
MICHOACAN,URUAPAN	0.021	MICHOACAN,LAZARO,CARDENAS
MICHOACAN,URUAPAN	0.032	CHIHUAHUA,GUADALUPE,Y,CALVO
MICHOACAN,URUAPAN	0.011	NUEVO,LEON,GUADALUPE
MICHOACAN,URUAPAN	0.067	GUERRERO,SAN,MIGUEL,TOTOLAPAN
MICHOACAN,URUAPAN	0.011	GUANAJUATO,LEON
MICHOACAN,URUAPAN	0.011	MICHOACAN,ZITACUARO
MICHOACAN,URUAPAN	0.011	CHIHUAHUA,URIQUE
MICHOACAN,URUAPAN	0.011	CHIHUAHUA,GUERRERO
MICHOACAN,URUAPAN	0.018	MEXICO,TECAMAC
MICHOACAN,URUAPAN	0.011	GUERRERO,TELOLOAPAN
MICHOACAN,URUAPAN	0.011	SONORA,AGUA,PRIETA
MICHOACAN,URUAPAN	0.014	MICHOACAN,SAN,LUCAS
MICHOACAN,URUAPAN	0.011	MEXICO,TOLUCA
MICHOACAN,URUAPAN	0.011	SONORA,PUERTO,PEÑASCO
MICHOACAN,URUAPAN	0.018	CHIHUAHUA,AQUILES,SERDAN
MICHOACAN,URUAPAN	0.011	ZACATECAS,FRESNILLO
MICHOACAN,URUAPAN	0.014	SONORA,ALTAR
MICHOACAN,URUAPAN	0.011	CHIAPAS,TUXTLA,GUTIERREZ
MICHOACAN,URUAPAN	0.021	CHIHUAHUA,BACHINIVA
MICHOACAN,URUAPAN	0.011	MEXICO,ZINACANTEPEC
MICHOACAN,URUAPAN	0.018	MICHOACAN,CHINICUILA
MICHOACAN,URUAPAN	0.011	DURANGO,NUEVO,IDEAL
MICHOACAN,URUAPAN	0.011	NUEVO,LEON,VALLECILLO
MICHOACAN,URUAPAN	0.011	PUEBLA,IZUCAR,DE,MATAMOROS
TAMAULIPAS,NUEVO,LAREDO	0.018	GUERRERO,SAN,MIGUEL,TOTOLAPAN
GUERRERO,PETATLAN	0.014	CHIHUAHUA,GUADALUPE,Y,CALVO
GUERRERO,PETATLAN	0.031	GUERRERO,SAN,MIGUEL,TOTOLAPAN
DURANGO,SANTIAGO,PAPASQUIARO	0.018	GUERRERO,SAN,MIGUEL,TOTOLAPAN
DISTRITO,FEDERAL,IZTAPALAPA	0.018	GUERRERO,SAN,MIGUEL,TOTOLAPAN
BAJA,CALIFORNIA,MEXICALI	0.012	CHIHUAHUA,GUADALUPE,Y,CALVO
BAJA,CALIFORNIA,MEXICALI	0.024	GUERRERO,SAN,MIGUEL,TOTOLAPAN
MICHOACAN,LAZARO,CARDENAS	0.017	CHIHUAHUA,GUADALUPE,Y,CALVO
MICHOACAN,LAZARO,CARDENAS	0.037	GUERRERO,SAN,MIGUEL,TOTOLAPAN
MICHOACAN,LAZARO,CARDENAS	0.012	CHIHUAHUA,BACHINIVA
CHIHUAHUA,GUADALUPE,Y,CALVO	0.055	GUERRERO,SAN,MIGUEL,TOTOLAPAN
CHIHUAHUA,GUADALUPE,Y,CALVO	0.014	MEXICO,TECAMAC
CHIHUAHUA,GUADALUPE,Y,CALVO	0.012	MICHOACAN,SAN,LUCAS
CHIHUAHUA,GUADALUPE,Y,CALVO	0.014	CHIHUAHUA,AQUILES,SERDAN
CHIHUAHUA,GUADALUPE,Y,CALVO	0.012	SONORA,ALTAR
CHIHUAHUA,GUADALUPE,Y,CALVO	0.017	CHIHUAHUA,BACHINIVA
CHIHUAHUA,GUADALUPE,Y,CALVO	0.014	MICHOACAN,CHINICUILA
AGUASCALIENTES,AGUASCALIENTES	0.014	SINALOA,COSALA
AGUASCALIENTES,AGUASCALIENTES	0.011	MICHOACAN,ZAMORA
AGUASCALIENTES,AGUASCALIENTES	0.011	COAHUILA,MATAMOROS
AGUASCALIENTES,AGUASCALIENTES	0.018	TABASCO,CUNDUACAN
AGUASCALIENTES,AGUASCALIENTES	0.011	GUERRERO,PILCAYA
AGUASCALIENTES,AGUASCALIENTES	0.014	NAYARIT,SAN,BLAS
BAJA,CALIFORNIA,PLAYAS,DE,ROSARITO	0.012	GUERRERO,SAN,MIGUEL,TOTOLAPAN
GUERRERO,IGUALA,DE,LA,INDEPENDENCIA	0.010	TABASCO,CUNDUACAN
TAMAULIPAS,MIER	0.012	GUERRERO,SAN,MIGUEL,TOTOLAPAN
NUEVO,LEON,GUADALUPE	0.018	GUERRERO,SAN,MIGUEL,TOTOLAPAN
SINALOA,SAN,IGNACIO	0.012	GUERRERO,SAN,MIGUEL,TOTOLAPAN
MEXICO,NAUCALPAN,DE,JUAREZ	0.012	GUERRERO,SAN,MIGUEL,TOTOLAPAN
GUERRERO,SAN,MIGUEL,TOTOLAPAN	0.012	DISTRITO,FEDERAL,VENUSTIANO,CARRANZA
GUERRERO,SAN,MIGUEL,TOTOLAPAN	0.018	GUANAJUATO,LEON
GUERRERO,SAN,MIGUEL,TOTOLAPAN	0.012	GUERRERO,ZIRANDARO
GUERRERO,SAN,MIGUEL,TOTOLAPAN	0.018	MICHOACAN,ZITACUARO
GUERRERO,SAN,MIGUEL,TOTOLAPAN	0.018	CHIHUAHUA,URIQUE
GUERRERO,SAN,MIGUEL,TOTOLAPAN	0.012	GUERRERO,QUECHULTENANGO
GUERRERO,SAN,MIGUEL,TOTOLAPAN	0.018	CHIHUAHUA,GUERRERO
GUERRERO,SAN,MIGUEL,TOTOLAPAN	0.031	MEXICO,TECAMAC
GUERRERO,SAN,MIGUEL,TOTOLAPAN	0.012	MORELOS,TEMIXCO
GUERRERO,SAN,MIGUEL,TOTOLAPAN	0.018	GUERRERO,TELOLOAPAN
GUERRERO,SAN,MIGUEL,TOTOLAPAN	0.012	DISTRITO,FEDERAL,MIGUEL,HIDALGO
GUERRERO,SAN,MIGUEL,TOTOLAPAN	0.012	GUERRERO,APAXTLA
GUERRERO,SAN,MIGUEL,TOTOLAPAN	0.012	NUEVO,LEON,SAN,PEDRO,GARZA,GARCIA
GUERRERO,SAN,MIGUEL,TOTOLAPAN	0.018	SONORA,AGUA,PRIETA
GUERRERO,SAN,MIGUEL,TOTOLAPAN	0.024	MICHOACAN,SAN,LUCAS
GUERRERO,SAN,MIGUEL,TOTOLAPAN	0.018	MEXICO,TOLUCA
GUERRERO,SAN,MIGUEL,TOTOLAPAN	0.012	DISTRITO,FEDERAL,XOCHIMILCO
GUERRERO,SAN,MIGUEL,TOTOLAPAN	0.018	SONORA,PUERTO,PEÑASCO
GUERRERO,SAN,MIGUEL,TOTOLAPAN	0.031	CHIHUAHUA,AQUILES,SERDAN
GUERRERO,SAN,MIGUEL,TOTOLAPAN	0.012	GUERRERO,TLAPA,DE,COMONFORT
GUERRERO,SAN,MIGUEL,TOTOLAPAN	0.018	ZACATECAS,FRESNILLO
GUERRERO,SAN,MIGUEL,TOTOLAPAN	0.024	SONORA,ALTAR
GUERRERO,SAN,MIGUEL,TOTOLAPAN	0.018	CHIAPAS,TUXTLA,GUTIERREZ
GUERRERO,SAN,MIGUEL,TOTOLAPAN	0.037	CHIHUAHUA,BACHINIVA
GUERRERO,SAN,MIGUEL,TOTOLAPAN	0.018	MEXICO,ZINACANTEPEC
GUERRERO,SAN,MIGUEL,TOTOLAPAN	0.012	ZACATECAS,CHALCHIHUITES
GUERRERO,SAN,MIGUEL,TOTOLAPAN	0.012	COAHUILA,PIEDRAS,NEGRAS
GUERRERO,SAN,MIGUEL,TOTOLAPAN	0.031	MICHOACAN,CHINICUILA
GUERRERO,SAN,MIGUEL,TOTOLAPAN	0.012	MICHOACAN,COTIJA
GUERRERO,SAN,MIGUEL,TOTOLAPAN	0.018	DURANGO,NUEVO,IDEAL
GUERRERO,SAN,MIGUEL,TOTOLAPAN	0.012	CHIAPAS,LA,TRINITARIA
GUERRERO,SAN,MIGUEL,TOTOLAPAN	0.012	MEXICO,JUCHITEPEC
GUERRERO,SAN,MIGUEL,TOTOLAPAN	0.018	NUEVO,LEON,VALLECILLO
GUERRERO,SAN,MIGUEL,TOTOLAPAN	0.018	PUEBLA,IZUCAR,DE,MATAMOROS
GUERRERO,SAN,MIGUEL,TOTOLAPAN	0.012	NAYARIT,DEL,NAYAR
GUERRERO,SAN,MIGUEL,TOTOLAPAN	0.012	OAXACA,SAN,ANTONINO,CASTILLO,VELASCO
GUERRERO,SAN,MIGUEL,TOTOLAPAN	0.012	VERACRUZ,VEGA,DE,ALATORRE
MEXICO,TULTITLAN	0.010	TABASCO,CUNDUACAN
SINALOA,COSALA	0.015	TABASCO,CUNDUACAN
SINALOA,COSALA	0.012	NAYARIT,SAN,BLAS
MICHOACAN,ZAMORA	0.013	TABASCO,CUNDUACAN
MEXICO,CHALCO	0.010	TABASCO,CUNDUACAN
COAHUILA,MATAMOROS	0.013	TABASCO,CUNDUACAN
TABASCO,CUNDUACAN	0.013	GUERRERO,PILCAYA
TABASCO,CUNDUACAN	0.015	NAYARIT,SAN,BLAS
TABASCO,CUNDUACAN	0.010	MEXICO,DONATO,GUERRA
