# Supplementary material for: Analysis of México’s Narco-War Network (2007–2011)
Source: PLoS One. 2015 May 18;10(5):e0126503. doi: 10.1371/journal.pone.0126503 (PMC4436224; doi:10.1371/journal.pone.0126503)
Supplement: S1 Compressed file — Each file contains all the correlations above certain threshold (indicated in the name of the file), during a particular month (also indicated in the name of the file). The file names have the value of θ followed by the number of the i th month, starting from January of 2007 until Sept. 2011. (ZIP) [file pone.0126503.s004.zip › Correlations_by_month/0.010__29.sif]

CHIHUAHUA,JUAREZ	0.012	SINALOA,CULIACAN
CHIHUAHUA,JUAREZ	0.225	GUERRERO,ACAPULCO,DE,JUAREZ
CHIHUAHUA,JUAREZ	0.044	DURANGO,GOMEZ,PALACIO
CHIHUAHUA,JUAREZ	0.025	COAHUILA,TORREON
CHIHUAHUA,JUAREZ	0.012	SONORA,NOGALES
CHIHUAHUA,JUAREZ	0.187	DURANGO,DURANGO
CHIHUAHUA,JUAREZ	0.025	SINALOA,GUASAVE
CHIHUAHUA,JUAREZ	0.069	MICHOACAN,URUAPAN
CHIHUAHUA,JUAREZ	0.050	DURANGO,LERDO
CHIHUAHUA,JUAREZ	0.031	SINALOA,SALVADOR,ALVARADO
CHIHUAHUA,JUAREZ	0.012	GUERRERO,CHILPANCINGO,DE,LOS,BRAVO
CHIHUAHUA,JUAREZ	0.012	MEXICO,NEZAHUALCOYOTL
CHIHUAHUA,JUAREZ	0.012	TAMAULIPAS,NUEVO,LAREDO
CHIHUAHUA,JUAREZ	0.025	MICHOACAN,APATZINGAN
CHIHUAHUA,JUAREZ	0.012	JALISCO,GUADALAJARA
CHIHUAHUA,JUAREZ	0.031	CHIHUAHUA,GUADALUPE
CHIHUAHUA,JUAREZ	0.012	DURANGO,PUEBLO,NUEVO
CHIHUAHUA,JUAREZ	0.019	DISTRITO,FEDERAL,IZTAPALAPA
CHIHUAHUA,JUAREZ	0.012	TAMAULIPAS,MATAMOROS
CHIHUAHUA,JUAREZ	0.012	CHIHUAHUA,NUEVO,CASAS,GRANDES
CHIHUAHUA,JUAREZ	0.025	CHIHUAHUA,CAMARGO
CHIHUAHUA,JUAREZ	0.050	CHIHUAHUA,GUADALUPE,Y,CALVO
CHIHUAHUA,JUAREZ	0.050	GUERRERO,TAXCO,DE,ALARCON
CHIHUAHUA,JUAREZ	0.019	CHIHUAHUA,CUAUHTEMOC
CHIHUAHUA,JUAREZ	0.019	QUINTANA,ROO,BENITO,JUAREZ
CHIHUAHUA,JUAREZ	0.019	SINALOA,EL,FUERTE
CHIHUAHUA,JUAREZ	0.019	CHIHUAHUA,MADERA
CHIHUAHUA,JUAREZ	0.044	VERACRUZ,VERACRUZ
CHIHUAHUA,JUAREZ	0.019	GUANAJUATO,LEON
CHIHUAHUA,JUAREZ	0.012	BAJA,CALIFORNIA,ENSENADA
CHIHUAHUA,JUAREZ	0.044	GUERRERO,LA,UNION,DE,ISIDORO,MONTES,DE,OCA
CHIHUAHUA,JUAREZ	0.025	GUERRERO,ARCELIA
CHIHUAHUA,JUAREZ	0.143	SONORA,CABORCA
CHIHUAHUA,JUAREZ	0.012	GUERRERO,AJUCHITLAN,DEL,PROGRESO
CHIHUAHUA,JUAREZ	0.019	SINALOA,ROSARIO
CHIHUAHUA,JUAREZ	0.012	SINALOA,ELOTA
CHIHUAHUA,JUAREZ	0.012	TAMAULIPAS,VICTORIA
CHIHUAHUA,JUAREZ	0.012	MICHOACAN,HUETAMO
CHIHUAHUA,JUAREZ	0.019	CHIHUAHUA,GUERRERO
CHIHUAHUA,JUAREZ	0.012	MEXICO,IXTAPALUCA
CHIHUAHUA,JUAREZ	0.044	VERACRUZ,ACAJETE
CHIHUAHUA,JUAREZ	0.012	MEXICO,TOLUCA
CHIHUAHUA,JUAREZ	0.019	MEXICO,CHIMALHUACAN
CHIHUAHUA,JUAREZ	0.019	SONORA,YECORA
CHIHUAHUA,JUAREZ	0.019	GUERRERO,CHILAPA,DE,ALVAREZ
CHIHUAHUA,JUAREZ	0.025	CHIHUAHUA,AQUILES,SERDAN
CHIHUAHUA,JUAREZ	0.025	DURANGO,MEZQUITAL
CHIHUAHUA,JUAREZ	0.019	GUERRERO,GENERAL,HELIODORO,CASTILLO
CHIHUAHUA,JUAREZ	0.019	MEXICO,TEJUPILCO
CHIHUAHUA,JUAREZ	0.125	GUANAJUATO,APASEO,EL,ALTO
CHIHUAHUA,JUAREZ	0.025	SONORA,ALTAR
CHIHUAHUA,JUAREZ	0.012	MICHOACAN,MUGICA
CHIHUAHUA,JUAREZ	0.019	MORELOS,PUENTE,DE,IXTLA
CHIHUAHUA,JUAREZ	0.025	DURANGO,OCAMPO
CHIHUAHUA,JUAREZ	0.075	GUANAJUATO,APASEO,EL,GRANDE
CHIHUAHUA,JUAREZ	0.019	GUERRERO,CUTZAMALA,DE,PINZON
CHIHUAHUA,JUAREZ	0.012	MICHOACAN,HIDALGO
CHIHUAHUA,JUAREZ	0.012	AGUASCALIENTES,JESUS,MARIA
CHIHUAHUA,JUAREZ	0.012	CHIHUAHUA,BUENAVENTURA
CHIHUAHUA,JUAREZ	0.012	VERACRUZ,COATZACOALCOS
CHIHUAHUA,JUAREZ	0.012	CHIHUAHUA,CARICHI
CHIHUAHUA,JUAREZ	0.012	PUEBLA,PUEBLA
CHIHUAHUA,JUAREZ	0.019	CHIHUAHUA,SANTA,ISABEL
CHIHUAHUA,JUAREZ	0.012	SONORA,ROSARIO
CHIHUAHUA,JUAREZ	0.012	GUANAJUATO,MOROLEON
CHIHUAHUA,JUAREZ	0.012	MEXICO,AXAPUSCO
CHIHUAHUA,JUAREZ	0.019	VERACRUZ,PLAYA,VICENTE
CHIHUAHUA,JUAREZ	0.012	GUERRERO,TLACOACHISTLAHUACA
CHIHUAHUA,JUAREZ	0.019	DURANGO,NUEVO,IDEAL
CHIHUAHUA,JUAREZ	0.031	DURANGO,SAN,BERNARDO
CHIHUAHUA,JUAREZ	0.012	MEXICO,TLALMANALCO
CHIHUAHUA,JUAREZ	0.025	SONORA,BENITO,JUAREZ
CHIHUAHUA,JUAREZ	0.012	VERACRUZ,CATEMACO
CHIHUAHUA,JUAREZ	0.012	VERACRUZ,NANCHITAL,DE,LAZARO,CARDENAS,DEL,RIO
CHIHUAHUA,JUAREZ	0.012	DURANGO,GENERAL,SIMON,BOLIVAR
CHIHUAHUA,JUAREZ	0.012	MEXICO,COCOTITLAN
GUERRERO,ACAPULCO,DE,JUAREZ	0.014	DURANGO,GOMEZ,PALACIO
GUERRERO,ACAPULCO,DE,JUAREZ	0.060	DURANGO,DURANGO
GUERRERO,ACAPULCO,DE,JUAREZ	0.022	MICHOACAN,URUAPAN
GUERRERO,ACAPULCO,DE,JUAREZ	0.016	DURANGO,LERDO
GUERRERO,ACAPULCO,DE,JUAREZ	0.016	CHIHUAHUA,GUADALUPE,Y,CALVO
GUERRERO,ACAPULCO,DE,JUAREZ	0.016	GUERRERO,TAXCO,DE,ALARCON
GUERRERO,ACAPULCO,DE,JUAREZ	0.014	VERACRUZ,VERACRUZ
GUERRERO,ACAPULCO,DE,JUAREZ	0.014	GUERRERO,LA,UNION,DE,ISIDORO,MONTES,DE,OCA
GUERRERO,ACAPULCO,DE,JUAREZ	0.046	SONORA,CABORCA
GUERRERO,ACAPULCO,DE,JUAREZ	0.014	VERACRUZ,ACAJETE
GUERRERO,ACAPULCO,DE,JUAREZ	0.040	GUANAJUATO,APASEO,EL,ALTO
GUERRERO,ACAPULCO,DE,JUAREZ	0.024	GUANAJUATO,APASEO,EL,GRANDE
DURANGO,GOMEZ,PALACIO	0.012	DURANGO,DURANGO
DURANGO,DURANGO	0.018	MICHOACAN,URUAPAN
DURANGO,DURANGO	0.013	DURANGO,LERDO
DURANGO,DURANGO	0.013	CHIHUAHUA,GUADALUPE,Y,CALVO
DURANGO,DURANGO	0.013	GUERRERO,TAXCO,DE,ALARCON
DURANGO,DURANGO	0.012	VERACRUZ,VERACRUZ
DURANGO,DURANGO	0.012	GUERRERO,LA,UNION,DE,ISIDORO,MONTES,DE,OCA
DURANGO,DURANGO	0.038	SONORA,CABORCA
DURANGO,DURANGO	0.012	VERACRUZ,ACAJETE
DURANGO,DURANGO	0.033	GUANAJUATO,APASEO,EL,ALTO
DURANGO,DURANGO	0.020	GUANAJUATO,APASEO,EL,GRANDE
MICHOACAN,URUAPAN	0.014	SONORA,CABORCA
MICHOACAN,URUAPAN	0.012	GUANAJUATO,APASEO,EL,ALTO
DURANGO,LERDO	0.010	SONORA,CABORCA
CHIHUAHUA,GUADALUPE,Y,CALVO	0.010	SONORA,CABORCA
GUERRERO,TAXCO,DE,ALARCON	0.010	SONORA,CABORCA
SONORA,CABORCA	0.025	GUANAJUATO,APASEO,EL,ALTO
SONORA,CABORCA	0.015	GUANAJUATO,APASEO,EL,GRANDE
GUANAJUATO,APASEO,EL,ALTO	0.013	GUANAJUATO,APASEO,EL,GRANDE
