# Supplementary material for: Analysis of México’s Narco-War Network (2007–2011)
Source: PLoS One. 2015 May 18;10(5):e0126503. doi: 10.1371/journal.pone.0126503 (PMC4436224; doi:10.1371/journal.pone.0126503)
Supplement: S1 Compressed file — Each file contains all the correlations above certain threshold (indicated in the name of the file), during a particular month (also indicated in the name of the file). The file names have the value of θ followed by the number of the i th month, starting from January of 2007 until Sept. 2011. (ZIP) [file pone.0126503.s004.zip › Correlations_by_month/0.010__3.sif]

CHIHUAHUA,JUAREZ	0.022	SINALOA,CULIACAN
CHIHUAHUA,JUAREZ	0.022	CHIHUAHUA,CHIHUAHUA
CHIHUAHUA,JUAREZ	0.055	DURANGO,GOMEZ,PALACIO
CHIHUAHUA,JUAREZ	0.033	SINALOA,NAVOLATO
CHIHUAHUA,JUAREZ	0.066	NUEVO,LEON,MONTERREY
CHIHUAHUA,JUAREZ	0.011	MICHOACAN,MORELIA
CHIHUAHUA,JUAREZ	0.011	SINALOA,AHOME
CHIHUAHUA,JUAREZ	0.011	MICHOACAN,URUAPAN
CHIHUAHUA,JUAREZ	0.022	SINALOA,SALVADOR,ALVARADO
CHIHUAHUA,JUAREZ	0.022	JALISCO,GUADALAJARA
CHIHUAHUA,JUAREZ	0.033	CHIHUAHUA,GUADALUPE
CHIHUAHUA,JUAREZ	0.022	DURANGO,SANTIAGO,PAPASQUIARO
CHIHUAHUA,JUAREZ	0.011	DISTRITO,FEDERAL,IZTAPALAPA
CHIHUAHUA,JUAREZ	0.011	BAJA,CALIFORNIA,MEXICALI
CHIHUAHUA,JUAREZ	0.011	SONORA,CAJEME
CHIHUAHUA,JUAREZ	0.077	MICHOACAN,LAZARO,CARDENAS
CHIHUAHUA,JUAREZ	0.044	SONORA,HERMOSILLO
CHIHUAHUA,JUAREZ	0.022	SINALOA,BADIRAGUATO
CHIHUAHUA,JUAREZ	0.022	CHIHUAHUA,CUAUHTEMOC
CHIHUAHUA,JUAREZ	0.044	QUINTANA,ROO,BENITO,JUAREZ
CHIHUAHUA,JUAREZ	0.011	GUANAJUATO,CELAYA
CHIHUAHUA,JUAREZ	0.011	MEXICO,TULTITLAN
CHIHUAHUA,JUAREZ	0.011	GUANAJUATO,LEON
CHIHUAHUA,JUAREZ	0.055	DISTRITO,FEDERAL,CUAUHTEMOC
CHIHUAHUA,JUAREZ	0.022	GUERRERO,COYUCA,DE,BENITEZ
CHIHUAHUA,JUAREZ	0.011	SONORA,CABORCA
CHIHUAHUA,JUAREZ	0.033	GUERRERO,AJUCHITLAN,DEL,PROGRESO
CHIHUAHUA,JUAREZ	0.022	MICHOACAN,HUETAMO
CHIHUAHUA,JUAREZ	0.011	MORELOS,TEMIXCO
CHIHUAHUA,JUAREZ	0.033	NUEVO,LEON,SAN,NICOLAS,DE,LOS,GARZA
CHIHUAHUA,JUAREZ	0.011	MICHOACAN,TEPALCATEPEC
CHIHUAHUA,JUAREZ	0.011	NUEVO,LEON,APODACA
CHIHUAHUA,JUAREZ	0.011	DURANGO,TAMAZULA
CHIHUAHUA,JUAREZ	0.011	SONORA,MAGDALENA
CHIHUAHUA,JUAREZ	0.011	CHIHUAHUA,GUACHOCHI
CHIHUAHUA,JUAREZ	0.044	NUEVO,LEON,SANTA,CATARINA
CHIHUAHUA,JUAREZ	0.044	NUEVO,LEON,SAN,PEDRO,GARZA,GARCIA
CHIHUAHUA,JUAREZ	0.044	VERACRUZ,ACAJETE
CHIHUAHUA,JUAREZ	0.011	SONORA,NAVOJOA
CHIHUAHUA,JUAREZ	0.011	DISTRITO,FEDERAL,COYOACAN
CHIHUAHUA,JUAREZ	0.011	MEXICO,CHIMALHUACAN
CHIHUAHUA,JUAREZ	0.011	GUANAJUATO,PENJAMO
CHIHUAHUA,JUAREZ	0.011	COLIMA,VILLA,DE,ALVAREZ
CHIHUAHUA,JUAREZ	0.011	OAXACA,JUCHITAN,DE,ZARAGOZA
CHIHUAHUA,JUAREZ	0.011	SONORA,ALTAR
CHIHUAHUA,JUAREZ	0.011	MICHOACAN,MUGICA
CHIHUAHUA,JUAREZ	0.011	MORELOS,HUITZILAC
CHIHUAHUA,JUAREZ	0.022	DISTRITO,FEDERAL,CUAJIMALPA,DE,MORELOS
CHIHUAHUA,JUAREZ	0.022	DURANGO,OCAMPO
CHIHUAHUA,JUAREZ	0.011	GUERRERO,LEONARDO,BRAVO
CHIHUAHUA,JUAREZ	0.011	TABASCO,CUNDUACAN
CHIHUAHUA,JUAREZ	0.011	MICHOACAN,HIDALGO
CHIHUAHUA,JUAREZ	0.011	CHIHUAHUA,MORELOS
CHIHUAHUA,JUAREZ	0.011	MICHOACAN,PARACUARO
CHIHUAHUA,JUAREZ	0.033	MICHOACAN,COTIJA
CHIHUAHUA,JUAREZ	0.011	CHIAPAS,TONALA
CHIHUAHUA,JUAREZ	0.011	MICHOACAN,PARACHO
CHIHUAHUA,JUAREZ	0.011	MICHOACAN,PERIBAN
CHIHUAHUA,JUAREZ	0.022	MICHOACAN,TUMBISCATIO
CHIHUAHUA,JUAREZ	0.011	NUEVO,LEON,GARCIA
CHIHUAHUA,JUAREZ	0.011	TABASCO,BALANCAN
CHIHUAHUA,JUAREZ	0.022	VERACRUZ,SAN,ANDRES,TUXTLA
CHIHUAHUA,JUAREZ	0.011	DISTRITO,FEDERAL,MILPA,ALTA
CHIHUAHUA,JUAREZ	0.022	MORELOS,COATLAN,DEL,RIO
CHIHUAHUA,JUAREZ	0.022	JALISCO,SAN,JUANITO,DE,ESCOBEDO
CHIHUAHUA,JUAREZ	0.022	MICHOACAN,SENGUIO
CHIHUAHUA,JUAREZ	0.033	MICHOACAN,TZINTZUNTZAN
CHIHUAHUA,JUAREZ	0.011	BAJA,CALIFORNIA,SUR,MULEGE
CHIHUAHUA,JUAREZ	0.011	GUANAJUATO,MANUEL,DOBLADO
CHIHUAHUA,JUAREZ	0.011	MICHOACAN,TINGÜINDIN
CHIHUAHUA,JUAREZ	0.011	SAN,LUIS,POTOSI,CIUDAD,FERNANDEZ
SINALOA,CULIACAN	0.010	DURANGO,GOMEZ,PALACIO
SINALOA,CULIACAN	0.012	NUEVO,LEON,MONTERREY
SINALOA,CULIACAN	0.014	MICHOACAN,LAZARO,CARDENAS
SINALOA,CULIACAN	0.010	DISTRITO,FEDERAL,CUAUHTEMOC
BAJA,CALIFORNIA,TIJUANA	0.084	GUERRERO,ACAPULCO,DE,JUAREZ
BAJA,CALIFORNIA,TIJUANA	0.012	SINALOA,MAZATLAN
BAJA,CALIFORNIA,TIJUANA	0.060	DURANGO,DURANGO
BAJA,CALIFORNIA,TIJUANA	0.024	SINALOA,GUASAVE
BAJA,CALIFORNIA,TIJUANA	0.012	MEXICO,ECATEPEC,DE,MORELOS
BAJA,CALIFORNIA,TIJUANA	0.012	DURANGO,LERDO
BAJA,CALIFORNIA,TIJUANA	0.012	MORELOS,CUERNAVACA
BAJA,CALIFORNIA,TIJUANA	0.012	TAMAULIPAS,NUEVO,LAREDO
BAJA,CALIFORNIA,TIJUANA	0.048	MICHOACAN,APATZINGAN
BAJA,CALIFORNIA,TIJUANA	0.036	GUERRERO,PETATLAN
BAJA,CALIFORNIA,TIJUANA	0.060	GUERRERO,PUNGARABATO
BAJA,CALIFORNIA,TIJUANA	0.012	DURANGO,PUEBLO,NUEVO
BAJA,CALIFORNIA,TIJUANA	0.012	TAMAULIPAS,MATAMOROS
BAJA,CALIFORNIA,TIJUANA	0.024	GUERRERO,COYUCA,DE,CATALAN
BAJA,CALIFORNIA,TIJUANA	0.048	AGUASCALIENTES,AGUASCALIENTES
BAJA,CALIFORNIA,TIJUANA	0.036	CHIHUAHUA,ASCENSION
BAJA,CALIFORNIA,TIJUANA	0.012	SINALOA,MOCORITO
BAJA,CALIFORNIA,TIJUANA	0.036	GUERRERO,TAXCO,DE,ALARCON
BAJA,CALIFORNIA,TIJUANA	0.024	DISTRITO,FEDERAL,GUSTAVO,A.,MADERO
BAJA,CALIFORNIA,TIJUANA	0.024	GUERRERO,IGUALA,DE,LA,INDEPENDENCIA
BAJA,CALIFORNIA,TIJUANA	0.036	MEXICO,NAUCALPAN,DE,JUAREZ
BAJA,CALIFORNIA,TIJUANA	0.012	TAMAULIPAS,VALLE,HERMOSO
BAJA,CALIFORNIA,TIJUANA	0.036	SINALOA,ELOTA
BAJA,CALIFORNIA,TIJUANA	0.036	SINALOA,COSALA
BAJA,CALIFORNIA,TIJUANA	0.024	DISTRITO,FEDERAL,MIGUEL,HIDALGO
BAJA,CALIFORNIA,TIJUANA	0.012	SONORA,CANANEA
BAJA,CALIFORNIA,TIJUANA	0.036	TABASCO,CENTRO
BAJA,CALIFORNIA,TIJUANA	0.012	MICHOACAN,LA,HUACANA
BAJA,CALIFORNIA,TIJUANA	0.012	MICHOACAN,ZAMORA
BAJA,CALIFORNIA,TIJUANA	0.012	GUERRERO,OMETEPEC
BAJA,CALIFORNIA,TIJUANA	0.024	MEXICO,IXTAPALUCA
BAJA,CALIFORNIA,TIJUANA	0.012	MEXICO,OCOYOACAC
BAJA,CALIFORNIA,TIJUANA	0.012	OAXACA,OAXACA,DE,JUAREZ
BAJA,CALIFORNIA,TIJUANA	0.012	TABASCO,HUIMANGUILLO
BAJA,CALIFORNIA,TIJUANA	0.012	JALISCO,TONALA
BAJA,CALIFORNIA,TIJUANA	0.012	CHIAPAS,SUCHIATE
BAJA,CALIFORNIA,TIJUANA	0.036	GUERRERO,COAHUAYUTLA,DE,JOSE,MARIA,IZAZAGA
BAJA,CALIFORNIA,TIJUANA	0.012	MICHOACAN,AGUILILLA
BAJA,CALIFORNIA,TIJUANA	0.012	MICHOACAN,AQUILA
BAJA,CALIFORNIA,TIJUANA	0.012	DURANGO,CANATLAN
BAJA,CALIFORNIA,TIJUANA	0.024	CAMPECHE,CARMEN
BAJA,CALIFORNIA,TIJUANA	0.012	DISTRITO,FEDERAL,TLAHUAC
BAJA,CALIFORNIA,TIJUANA	0.012	NUEVO,LEON,GENERAL,ESCOBEDO
BAJA,CALIFORNIA,TIJUANA	0.012	CHIAPAS,PALENQUE
BAJA,CALIFORNIA,TIJUANA	0.024	MICHOACAN,ZIRACUARETIRO
BAJA,CALIFORNIA,TIJUANA	0.048	CHIAPAS,FRONTERA,COMALAPA
BAJA,CALIFORNIA,TIJUANA	0.012	DISTRITO,FEDERAL,BENITO,JUAREZ
BAJA,CALIFORNIA,TIJUANA	0.012	GUANAJUATO,CUERAMARO
BAJA,CALIFORNIA,TIJUANA	0.060	QUINTANA,ROO,SOLIDARIDAD
BAJA,CALIFORNIA,TIJUANA	0.012	AGUASCALIENTES,JESUS,MARIA
BAJA,CALIFORNIA,TIJUANA	0.024	CHIHUAHUA,OCAMPO
BAJA,CALIFORNIA,TIJUANA	0.012	MICHOACAN,TURICATO
BAJA,CALIFORNIA,TIJUANA	0.036	MICHOACAN,ECUANDUREO
BAJA,CALIFORNIA,TIJUANA	0.024	VERACRUZ,COATZACOALCOS
BAJA,CALIFORNIA,TIJUANA	0.036	VERACRUZ,XALAPA
BAJA,CALIFORNIA,TIJUANA	0.012	PUEBLA,PUEBLA
BAJA,CALIFORNIA,TIJUANA	0.012	CHIAPAS,FRONTERA,HIDALGO
BAJA,CALIFORNIA,TIJUANA	0.024	CHIAPAS,REFORMA
BAJA,CALIFORNIA,TIJUANA	0.012	MICHOACAN,SAHUAYO
BAJA,CALIFORNIA,TIJUANA	0.012	MORELOS,MIACATLAN
BAJA,CALIFORNIA,TIJUANA	0.012	CHIAPAS,SAN,CRISTOBAL,DE,LAS,CASAS
BAJA,CALIFORNIA,TIJUANA	0.012	GUANAJUATO,TARANDACUAO
BAJA,CALIFORNIA,TIJUANA	0.012	CHIAPAS,MAPASTEPEC
BAJA,CALIFORNIA,TIJUANA	0.012	MICHOACAN,OCAMPO
BAJA,CALIFORNIA,TIJUANA	0.012	TABASCO,NACAJUCA
BAJA,CALIFORNIA,TIJUANA	0.024	MICHOACAN,JIQUILPAN
BAJA,CALIFORNIA,TIJUANA	0.012	TABASCO,COMALCALCO
BAJA,CALIFORNIA,TIJUANA	0.024	NUEVO,LEON,MARIN
BAJA,CALIFORNIA,TIJUANA	0.024	QUERETARO,CORREGIDORA
BAJA,CALIFORNIA,TIJUANA	0.012	OAXACA,SAN,JACINTO,AMILPAS
CHIHUAHUA,CHIHUAHUA	0.010	DURANGO,GOMEZ,PALACIO
CHIHUAHUA,CHIHUAHUA	0.012	NUEVO,LEON,MONTERREY
CHIHUAHUA,CHIHUAHUA	0.014	MICHOACAN,LAZARO,CARDENAS
CHIHUAHUA,CHIHUAHUA	0.010	DISTRITO,FEDERAL,CUAUHTEMOC
GUERRERO,ACAPULCO,DE,JUAREZ	0.035	DURANGO,DURANGO
GUERRERO,ACAPULCO,DE,JUAREZ	0.014	SINALOA,GUASAVE
GUERRERO,ACAPULCO,DE,JUAREZ	0.028	MICHOACAN,APATZINGAN
GUERRERO,ACAPULCO,DE,JUAREZ	0.021	GUERRERO,PETATLAN
GUERRERO,ACAPULCO,DE,JUAREZ	0.035	GUERRERO,PUNGARABATO
GUERRERO,ACAPULCO,DE,JUAREZ	0.014	GUERRERO,COYUCA,DE,CATALAN
GUERRERO,ACAPULCO,DE,JUAREZ	0.028	AGUASCALIENTES,AGUASCALIENTES
GUERRERO,ACAPULCO,DE,JUAREZ	0.021	CHIHUAHUA,ASCENSION
GUERRERO,ACAPULCO,DE,JUAREZ	0.021	GUERRERO,TAXCO,DE,ALARCON
GUERRERO,ACAPULCO,DE,JUAREZ	0.014	DISTRITO,FEDERAL,GUSTAVO,A.,MADERO
GUERRERO,ACAPULCO,DE,JUAREZ	0.014	GUERRERO,IGUALA,DE,LA,INDEPENDENCIA
GUERRERO,ACAPULCO,DE,JUAREZ	0.021	MEXICO,NAUCALPAN,DE,JUAREZ
GUERRERO,ACAPULCO,DE,JUAREZ	0.021	SINALOA,ELOTA
GUERRERO,ACAPULCO,DE,JUAREZ	0.021	SINALOA,COSALA
GUERRERO,ACAPULCO,DE,JUAREZ	0.014	DISTRITO,FEDERAL,MIGUEL,HIDALGO
GUERRERO,ACAPULCO,DE,JUAREZ	0.021	TABASCO,CENTRO
GUERRERO,ACAPULCO,DE,JUAREZ	0.014	MEXICO,IXTAPALUCA
GUERRERO,ACAPULCO,DE,JUAREZ	0.021	GUERRERO,COAHUAYUTLA,DE,JOSE,MARIA,IZAZAGA
GUERRERO,ACAPULCO,DE,JUAREZ	0.014	CAMPECHE,CARMEN
GUERRERO,ACAPULCO,DE,JUAREZ	0.014	MICHOACAN,ZIRACUARETIRO
GUERRERO,ACAPULCO,DE,JUAREZ	0.028	CHIAPAS,FRONTERA,COMALAPA
GUERRERO,ACAPULCO,DE,JUAREZ	0.035	QUINTANA,ROO,SOLIDARIDAD
GUERRERO,ACAPULCO,DE,JUAREZ	0.014	CHIHUAHUA,OCAMPO
GUERRERO,ACAPULCO,DE,JUAREZ	0.021	MICHOACAN,ECUANDUREO
GUERRERO,ACAPULCO,DE,JUAREZ	0.014	VERACRUZ,COATZACOALCOS
GUERRERO,ACAPULCO,DE,JUAREZ	0.021	VERACRUZ,XALAPA
GUERRERO,ACAPULCO,DE,JUAREZ	0.014	CHIAPAS,REFORMA
GUERRERO,ACAPULCO,DE,JUAREZ	0.014	MICHOACAN,JIQUILPAN
GUERRERO,ACAPULCO,DE,JUAREZ	0.014	NUEVO,LEON,MARIN
GUERRERO,ACAPULCO,DE,JUAREZ	0.014	QUERETARO,CORREGIDORA
DURANGO,GOMEZ,PALACIO	0.015	SINALOA,NAVOLATO
DURANGO,GOMEZ,PALACIO	0.030	NUEVO,LEON,MONTERREY
DURANGO,GOMEZ,PALACIO	0.010	SINALOA,SALVADOR,ALVARADO
DURANGO,GOMEZ,PALACIO	0.010	JALISCO,GUADALAJARA
DURANGO,GOMEZ,PALACIO	0.015	CHIHUAHUA,GUADALUPE
DURANGO,GOMEZ,PALACIO	0.010	DURANGO,SANTIAGO,PAPASQUIARO
DURANGO,GOMEZ,PALACIO	0.035	MICHOACAN,LAZARO,CARDENAS
DURANGO,GOMEZ,PALACIO	0.020	SONORA,HERMOSILLO
DURANGO,GOMEZ,PALACIO	0.010	SINALOA,BADIRAGUATO
DURANGO,GOMEZ,PALACIO	0.010	CHIHUAHUA,CUAUHTEMOC
DURANGO,GOMEZ,PALACIO	0.020	QUINTANA,ROO,BENITO,JUAREZ
DURANGO,GOMEZ,PALACIO	0.025	DISTRITO,FEDERAL,CUAUHTEMOC
DURANGO,GOMEZ,PALACIO	0.010	GUERRERO,COYUCA,DE,BENITEZ
DURANGO,GOMEZ,PALACIO	0.015	GUERRERO,AJUCHITLAN,DEL,PROGRESO
DURANGO,GOMEZ,PALACIO	0.010	MICHOACAN,HUETAMO
DURANGO,GOMEZ,PALACIO	0.015	NUEVO,LEON,SAN,NICOLAS,DE,LOS,GARZA
DURANGO,GOMEZ,PALACIO	0.020	NUEVO,LEON,SANTA,CATARINA
DURANGO,GOMEZ,PALACIO	0.020	NUEVO,LEON,SAN,PEDRO,GARZA,GARCIA
DURANGO,GOMEZ,PALACIO	0.020	VERACRUZ,ACAJETE
DURANGO,GOMEZ,PALACIO	0.010	DISTRITO,FEDERAL,CUAJIMALPA,DE,MORELOS
DURANGO,GOMEZ,PALACIO	0.010	DURANGO,OCAMPO
DURANGO,GOMEZ,PALACIO	0.015	MICHOACAN,COTIJA
DURANGO,GOMEZ,PALACIO	0.010	MICHOACAN,TUMBISCATIO
DURANGO,GOMEZ,PALACIO	0.010	VERACRUZ,SAN,ANDRES,TUXTLA
DURANGO,GOMEZ,PALACIO	0.010	MORELOS,COATLAN,DEL,RIO
DURANGO,GOMEZ,PALACIO	0.010	JALISCO,SAN,JUANITO,DE,ESCOBEDO
DURANGO,GOMEZ,PALACIO	0.010	MICHOACAN,SENGUIO
DURANGO,GOMEZ,PALACIO	0.015	MICHOACAN,TZINTZUNTZAN
DURANGO,DURANGO	0.010	SINALOA,GUASAVE
DURANGO,DURANGO	0.020	MICHOACAN,APATZINGAN
DURANGO,DURANGO	0.015	GUERRERO,PETATLAN
DURANGO,DURANGO	0.025	GUERRERO,PUNGARABATO
DURANGO,DURANGO	0.010	GUERRERO,COYUCA,DE,CATALAN
DURANGO,DURANGO	0.020	AGUASCALIENTES,AGUASCALIENTES
DURANGO,DURANGO	0.015	CHIHUAHUA,ASCENSION
DURANGO,DURANGO	0.015	GUERRERO,TAXCO,DE,ALARCON
DURANGO,DURANGO	0.010	DISTRITO,FEDERAL,GUSTAVO,A.,MADERO
DURANGO,DURANGO	0.010	GUERRERO,IGUALA,DE,LA,INDEPENDENCIA
DURANGO,DURANGO	0.015	MEXICO,NAUCALPAN,DE,JUAREZ
DURANGO,DURANGO	0.015	SINALOA,ELOTA
DURANGO,DURANGO	0.015	SINALOA,COSALA
DURANGO,DURANGO	0.010	DISTRITO,FEDERAL,MIGUEL,HIDALGO
DURANGO,DURANGO	0.015	TABASCO,CENTRO
DURANGO,DURANGO	0.010	MEXICO,IXTAPALUCA
DURANGO,DURANGO	0.015	GUERRERO,COAHUAYUTLA,DE,JOSE,MARIA,IZAZAGA
DURANGO,DURANGO	0.010	CAMPECHE,CARMEN
DURANGO,DURANGO	0.010	MICHOACAN,ZIRACUARETIRO
DURANGO,DURANGO	0.020	CHIAPAS,FRONTERA,COMALAPA
DURANGO,DURANGO	0.025	QUINTANA,ROO,SOLIDARIDAD
DURANGO,DURANGO	0.010	CHIHUAHUA,OCAMPO
DURANGO,DURANGO	0.015	MICHOACAN,ECUANDUREO
DURANGO,DURANGO	0.010	VERACRUZ,COATZACOALCOS
DURANGO,DURANGO	0.015	VERACRUZ,XALAPA
DURANGO,DURANGO	0.010	CHIAPAS,REFORMA
DURANGO,DURANGO	0.010	MICHOACAN,JIQUILPAN
DURANGO,DURANGO	0.010	NUEVO,LEON,MARIN
DURANGO,DURANGO	0.010	QUERETARO,CORREGIDORA
SINALOA,NAVOLATO	0.018	NUEVO,LEON,MONTERREY
SINALOA,NAVOLATO	0.021	MICHOACAN,LAZARO,CARDENAS
SINALOA,NAVOLATO	0.012	SONORA,HERMOSILLO
SINALOA,NAVOLATO	0.012	QUINTANA,ROO,BENITO,JUAREZ
SINALOA,NAVOLATO	0.015	DISTRITO,FEDERAL,CUAUHTEMOC
SINALOA,NAVOLATO	0.012	NUEVO,LEON,SANTA,CATARINA
SINALOA,NAVOLATO	0.012	NUEVO,LEON,SAN,PEDRO,GARZA,GARCIA
SINALOA,NAVOLATO	0.012	VERACRUZ,ACAJETE
NUEVO,LEON,MONTERREY	0.012	SINALOA,SALVADOR,ALVARADO
NUEVO,LEON,MONTERREY	0.012	JALISCO,GUADALAJARA
NUEVO,LEON,MONTERREY	0.018	CHIHUAHUA,GUADALUPE
NUEVO,LEON,MONTERREY	0.012	DURANGO,SANTIAGO,PAPASQUIARO
NUEVO,LEON,MONTERREY	0.042	MICHOACAN,LAZARO,CARDENAS
NUEVO,LEON,MONTERREY	0.024	SONORA,HERMOSILLO
NUEVO,LEON,MONTERREY	0.012	SINALOA,BADIRAGUATO
NUEVO,LEON,MONTERREY	0.012	CHIHUAHUA,CUAUHTEMOC
NUEVO,LEON,MONTERREY	0.024	QUINTANA,ROO,BENITO,JUAREZ
NUEVO,LEON,MONTERREY	0.030	DISTRITO,FEDERAL,CUAUHTEMOC
NUEVO,LEON,MONTERREY	0.012	GUERRERO,COYUCA,DE,BENITEZ
NUEVO,LEON,MONTERREY	0.018	GUERRERO,AJUCHITLAN,DEL,PROGRESO
NUEVO,LEON,MONTERREY	0.012	MICHOACAN,HUETAMO
NUEVO,LEON,MONTERREY	0.018	NUEVO,LEON,SAN,NICOLAS,DE,LOS,GARZA
NUEVO,LEON,MONTERREY	0.024	NUEVO,LEON,SANTA,CATARINA
NUEVO,LEON,MONTERREY	0.024	NUEVO,LEON,SAN,PEDRO,GARZA,GARCIA
NUEVO,LEON,MONTERREY	0.024	VERACRUZ,ACAJETE
NUEVO,LEON,MONTERREY	0.012	DISTRITO,FEDERAL,CUAJIMALPA,DE,MORELOS
NUEVO,LEON,MONTERREY	0.012	DURANGO,OCAMPO
NUEVO,LEON,MONTERREY	0.018	MICHOACAN,COTIJA
NUEVO,LEON,MONTERREY	0.012	MICHOACAN,TUMBISCATIO
NUEVO,LEON,MONTERREY	0.012	VERACRUZ,SAN,ANDRES,TUXTLA
NUEVO,LEON,MONTERREY	0.012	MORELOS,COATLAN,DEL,RIO
NUEVO,LEON,MONTERREY	0.012	JALISCO,SAN,JUANITO,DE,ESCOBEDO
NUEVO,LEON,MONTERREY	0.012	MICHOACAN,SENGUIO
NUEVO,LEON,MONTERREY	0.018	MICHOACAN,TZINTZUNTZAN
SINALOA,GUASAVE	0.010	GUERRERO,PUNGARABATO
SINALOA,GUASAVE	0.010	QUINTANA,ROO,SOLIDARIDAD
SINALOA,SALVADOR,ALVARADO	0.014	MICHOACAN,LAZARO,CARDENAS
SINALOA,SALVADOR,ALVARADO	0.010	DISTRITO,FEDERAL,CUAUHTEMOC
MICHOACAN,APATZINGAN	0.012	GUERRERO,PETATLAN
MICHOACAN,APATZINGAN	0.020	GUERRERO,PUNGARABATO
MICHOACAN,APATZINGAN	0.016	AGUASCALIENTES,AGUASCALIENTES
MICHOACAN,APATZINGAN	0.012	CHIHUAHUA,ASCENSION
MICHOACAN,APATZINGAN	0.012	GUERRERO,TAXCO,DE,ALARCON
MICHOACAN,APATZINGAN	0.012	MEXICO,NAUCALPAN,DE,JUAREZ
MICHOACAN,APATZINGAN	0.012	SINALOA,ELOTA
MICHOACAN,APATZINGAN	0.012	SINALOA,COSALA
MICHOACAN,APATZINGAN	0.012	TABASCO,CENTRO
MICHOACAN,APATZINGAN	0.012	GUERRERO,COAHUAYUTLA,DE,JOSE,MARIA,IZAZAGA
MICHOACAN,APATZINGAN	0.016	CHIAPAS,FRONTERA,COMALAPA
MICHOACAN,APATZINGAN	0.020	QUINTANA,ROO,SOLIDARIDAD
MICHOACAN,APATZINGAN	0.012	MICHOACAN,ECUANDUREO
MICHOACAN,APATZINGAN	0.012	VERACRUZ,XALAPA
JALISCO,GUADALAJARA	0.014	MICHOACAN,LAZARO,CARDENAS
JALISCO,GUADALAJARA	0.010	DISTRITO,FEDERAL,CUAUHTEMOC
CHIHUAHUA,GUADALUPE	0.021	MICHOACAN,LAZARO,CARDENAS
CHIHUAHUA,GUADALUPE	0.012	SONORA,HERMOSILLO
CHIHUAHUA,GUADALUPE	0.012	QUINTANA,ROO,BENITO,JUAREZ
CHIHUAHUA,GUADALUPE	0.015	DISTRITO,FEDERAL,CUAUHTEMOC
CHIHUAHUA,GUADALUPE	0.012	NUEVO,LEON,SANTA,CATARINA
CHIHUAHUA,GUADALUPE	0.012	NUEVO,LEON,SAN,PEDRO,GARZA,GARCIA
CHIHUAHUA,GUADALUPE	0.012	VERACRUZ,ACAJETE
GUERRERO,PETATLAN	0.015	GUERRERO,PUNGARABATO
GUERRERO,PETATLAN	0.012	AGUASCALIENTES,AGUASCALIENTES
GUERRERO,PETATLAN	0.012	CHIAPAS,FRONTERA,COMALAPA
GUERRERO,PETATLAN	0.015	QUINTANA,ROO,SOLIDARIDAD
GUERRERO,PUNGARABATO	0.010	GUERRERO,COYUCA,DE,CATALAN
GUERRERO,PUNGARABATO	0.020	AGUASCALIENTES,AGUASCALIENTES
GUERRERO,PUNGARABATO	0.015	CHIHUAHUA,ASCENSION
GUERRERO,PUNGARABATO	0.015	GUERRERO,TAXCO,DE,ALARCON
GUERRERO,PUNGARABATO	0.010	DISTRITO,FEDERAL,GUSTAVO,A.,MADERO
GUERRERO,PUNGARABATO	0.010	GUERRERO,IGUALA,DE,LA,INDEPENDENCIA
GUERRERO,PUNGARABATO	0.015	MEXICO,NAUCALPAN,DE,JUAREZ
GUERRERO,PUNGARABATO	0.015	SINALOA,ELOTA
GUERRERO,PUNGARABATO	0.015	SINALOA,COSALA
GUERRERO,PUNGARABATO	0.010	DISTRITO,FEDERAL,MIGUEL,HIDALGO
GUERRERO,PUNGARABATO	0.015	TABASCO,CENTRO
GUERRERO,PUNGARABATO	0.010	MEXICO,IXTAPALUCA
GUERRERO,PUNGARABATO	0.015	GUERRERO,COAHUAYUTLA,DE,JOSE,MARIA,IZAZAGA
GUERRERO,PUNGARABATO	0.010	CAMPECHE,CARMEN
GUERRERO,PUNGARABATO	0.010	MICHOACAN,ZIRACUARETIRO
GUERRERO,PUNGARABATO	0.020	CHIAPAS,FRONTERA,COMALAPA
GUERRERO,PUNGARABATO	0.025	QUINTANA,ROO,SOLIDARIDAD
GUERRERO,PUNGARABATO	0.010	CHIHUAHUA,OCAMPO
GUERRERO,PUNGARABATO	0.015	MICHOACAN,ECUANDUREO
GUERRERO,PUNGARABATO	0.010	VERACRUZ,COATZACOALCOS
GUERRERO,PUNGARABATO	0.015	VERACRUZ,XALAPA
GUERRERO,PUNGARABATO	0.010	CHIAPAS,REFORMA
GUERRERO,PUNGARABATO	0.010	MICHOACAN,JIQUILPAN
GUERRERO,PUNGARABATO	0.010	NUEVO,LEON,MARIN
GUERRERO,PUNGARABATO	0.010	QUERETARO,CORREGIDORA
DURANGO,SANTIAGO,PAPASQUIARO	0.014	MICHOACAN,LAZARO,CARDENAS
DURANGO,SANTIAGO,PAPASQUIARO	0.010	DISTRITO,FEDERAL,CUAUHTEMOC
MICHOACAN,LAZARO,CARDENAS	0.028	SONORA,HERMOSILLO
MICHOACAN,LAZARO,CARDENAS	0.014	SINALOA,BADIRAGUATO
MICHOACAN,LAZARO,CARDENAS	0.014	CHIHUAHUA,CUAUHTEMOC
MICHOACAN,LAZARO,CARDENAS	0.028	QUINTANA,ROO,BENITO,JUAREZ
MICHOACAN,LAZARO,CARDENAS	0.035	DISTRITO,FEDERAL,CUAUHTEMOC
MICHOACAN,LAZARO,CARDENAS	0.014	GUERRERO,COYUCA,DE,BENITEZ
MICHOACAN,LAZARO,CARDENAS	0.021	GUERRERO,AJUCHITLAN,DEL,PROGRESO
MICHOACAN,LAZARO,CARDENAS	0.014	MICHOACAN,HUETAMO
MICHOACAN,LAZARO,CARDENAS	0.021	NUEVO,LEON,SAN,NICOLAS,DE,LOS,GARZA
MICHOACAN,LAZARO,CARDENAS	0.028	NUEVO,LEON,SANTA,CATARINA
MICHOACAN,LAZARO,CARDENAS	0.028	NUEVO,LEON,SAN,PEDRO,GARZA,GARCIA
MICHOACAN,LAZARO,CARDENAS	0.028	VERACRUZ,ACAJETE
MICHOACAN,LAZARO,CARDENAS	0.014	DISTRITO,FEDERAL,CUAJIMALPA,DE,MORELOS
MICHOACAN,LAZARO,CARDENAS	0.014	DURANGO,OCAMPO
MICHOACAN,LAZARO,CARDENAS	0.021	MICHOACAN,COTIJA
MICHOACAN,LAZARO,CARDENAS	0.014	MICHOACAN,TUMBISCATIO
MICHOACAN,LAZARO,CARDENAS	0.014	VERACRUZ,SAN,ANDRES,TUXTLA
MICHOACAN,LAZARO,CARDENAS	0.014	MORELOS,COATLAN,DEL,RIO
MICHOACAN,LAZARO,CARDENAS	0.014	JALISCO,SAN,JUANITO,DE,ESCOBEDO
MICHOACAN,LAZARO,CARDENAS	0.014	MICHOACAN,SENGUIO
MICHOACAN,LAZARO,CARDENAS	0.021	MICHOACAN,TZINTZUNTZAN
GUERRERO,COYUCA,DE,CATALAN	0.010	QUINTANA,ROO,SOLIDARIDAD
SONORA,HERMOSILLO	0.016	QUINTANA,ROO,BENITO,JUAREZ
SONORA,HERMOSILLO	0.020	DISTRITO,FEDERAL,CUAUHTEMOC
SONORA,HERMOSILLO	0.012	GUERRERO,AJUCHITLAN,DEL,PROGRESO
SONORA,HERMOSILLO	0.012	NUEVO,LEON,SAN,NICOLAS,DE,LOS,GARZA
SONORA,HERMOSILLO	0.016	NUEVO,LEON,SANTA,CATARINA
SONORA,HERMOSILLO	0.016	NUEVO,LEON,SAN,PEDRO,GARZA,GARCIA
SONORA,HERMOSILLO	0.016	VERACRUZ,ACAJETE
SONORA,HERMOSILLO	0.012	MICHOACAN,COTIJA
SONORA,HERMOSILLO	0.012	MICHOACAN,TZINTZUNTZAN
AGUASCALIENTES,AGUASCALIENTES	0.012	CHIHUAHUA,ASCENSION
AGUASCALIENTES,AGUASCALIENTES	0.012	GUERRERO,TAXCO,DE,ALARCON
AGUASCALIENTES,AGUASCALIENTES	0.012	MEXICO,NAUCALPAN,DE,JUAREZ
AGUASCALIENTES,AGUASCALIENTES	0.012	SINALOA,ELOTA
AGUASCALIENTES,AGUASCALIENTES	0.012	SINALOA,COSALA
AGUASCALIENTES,AGUASCALIENTES	0.012	TABASCO,CENTRO
AGUASCALIENTES,AGUASCALIENTES	0.012	GUERRERO,COAHUAYUTLA,DE,JOSE,MARIA,IZAZAGA
AGUASCALIENTES,AGUASCALIENTES	0.016	CHIAPAS,FRONTERA,COMALAPA
AGUASCALIENTES,AGUASCALIENTES	0.020	QUINTANA,ROO,SOLIDARIDAD
AGUASCALIENTES,AGUASCALIENTES	0.012	MICHOACAN,ECUANDUREO
AGUASCALIENTES,AGUASCALIENTES	0.012	VERACRUZ,XALAPA
CHIHUAHUA,ASCENSION	0.012	CHIAPAS,FRONTERA,COMALAPA
CHIHUAHUA,ASCENSION	0.015	QUINTANA,ROO,SOLIDARIDAD
GUERRERO,TAXCO,DE,ALARCON	0.012	CHIAPAS,FRONTERA,COMALAPA
GUERRERO,TAXCO,DE,ALARCON	0.015	QUINTANA,ROO,SOLIDARIDAD
SINALOA,BADIRAGUATO	0.010	DISTRITO,FEDERAL,CUAUHTEMOC
CHIHUAHUA,CUAUHTEMOC	0.010	DISTRITO,FEDERAL,CUAUHTEMOC
QUINTANA,ROO,BENITO,JUAREZ	0.020	DISTRITO,FEDERAL,CUAUHTEMOC
QUINTANA,ROO,BENITO,JUAREZ	0.012	GUERRERO,AJUCHITLAN,DEL,PROGRESO
QUINTANA,ROO,BENITO,JUAREZ	0.012	NUEVO,LEON,SAN,NICOLAS,DE,LOS,GARZA
QUINTANA,ROO,BENITO,JUAREZ	0.016	NUEVO,LEON,SANTA,CATARINA
QUINTANA,ROO,BENITO,JUAREZ	0.016	NUEVO,LEON,SAN,PEDRO,GARZA,GARCIA
QUINTANA,ROO,BENITO,JUAREZ	0.016	VERACRUZ,ACAJETE
QUINTANA,ROO,BENITO,JUAREZ	0.012	MICHOACAN,COTIJA
QUINTANA,ROO,BENITO,JUAREZ	0.012	MICHOACAN,TZINTZUNTZAN
DISTRITO,FEDERAL,GUSTAVO,A.,MADERO	0.010	QUINTANA,ROO,SOLIDARIDAD
GUERRERO,IGUALA,DE,LA,INDEPENDENCIA	0.010	QUINTANA,ROO,SOLIDARIDAD
MEXICO,NAUCALPAN,DE,JUAREZ	0.012	CHIAPAS,FRONTERA,COMALAPA
MEXICO,NAUCALPAN,DE,JUAREZ	0.015	QUINTANA,ROO,SOLIDARIDAD
DISTRITO,FEDERAL,CUAUHTEMOC	0.010	GUERRERO,COYUCA,DE,BENITEZ
DISTRITO,FEDERAL,CUAUHTEMOC	0.015	GUERRERO,AJUCHITLAN,DEL,PROGRESO
DISTRITO,FEDERAL,CUAUHTEMOC	0.010	MICHOACAN,HUETAMO
DISTRITO,FEDERAL,CUAUHTEMOC	0.015	NUEVO,LEON,SAN,NICOLAS,DE,LOS,GARZA
DISTRITO,FEDERAL,CUAUHTEMOC	0.020	NUEVO,LEON,SANTA,CATARINA
DISTRITO,FEDERAL,CUAUHTEMOC	0.020	NUEVO,LEON,SAN,PEDRO,GARZA,GARCIA
DISTRITO,FEDERAL,CUAUHTEMOC	0.020	VERACRUZ,ACAJETE
DISTRITO,FEDERAL,CUAUHTEMOC	0.010	DISTRITO,FEDERAL,CUAJIMALPA,DE,MORELOS
DISTRITO,FEDERAL,CUAUHTEMOC	0.010	DURANGO,OCAMPO
DISTRITO,FEDERAL,CUAUHTEMOC	0.015	MICHOACAN,COTIJA
DISTRITO,FEDERAL,CUAUHTEMOC	0.010	MICHOACAN,TUMBISCATIO
DISTRITO,FEDERAL,CUAUHTEMOC	0.010	VERACRUZ,SAN,ANDRES,TUXTLA
DISTRITO,FEDERAL,CUAUHTEMOC	0.010	MORELOS,COATLAN,DEL,RIO
DISTRITO,FEDERAL,CUAUHTEMOC	0.010	JALISCO,SAN,JUANITO,DE,ESCOBEDO
DISTRITO,FEDERAL,CUAUHTEMOC	0.010	MICHOACAN,SENGUIO
DISTRITO,FEDERAL,CUAUHTEMOC	0.015	MICHOACAN,TZINTZUNTZAN
GUERRERO,AJUCHITLAN,DEL,PROGRESO	0.012	NUEVO,LEON,SANTA,CATARINA
GUERRERO,AJUCHITLAN,DEL,PROGRESO	0.012	NUEVO,LEON,SAN,PEDRO,GARZA,GARCIA
GUERRERO,AJUCHITLAN,DEL,PROGRESO	0.012	VERACRUZ,ACAJETE
SINALOA,ELOTA	0.012	CHIAPAS,FRONTERA,COMALAPA
SINALOA,ELOTA	0.015	QUINTANA,ROO,SOLIDARIDAD
SINALOA,COSALA	0.012	CHIAPAS,FRONTERA,COMALAPA
SINALOA,COSALA	0.015	QUINTANA,ROO,SOLIDARIDAD
NUEVO,LEON,SAN,NICOLAS,DE,LOS,GARZA	0.012	NUEVO,LEON,SANTA,CATARINA
NUEVO,LEON,SAN,NICOLAS,DE,LOS,GARZA	0.012	NUEVO,LEON,SAN,PEDRO,GARZA,GARCIA
NUEVO,LEON,SAN,NICOLAS,DE,LOS,GARZA	0.012	VERACRUZ,ACAJETE
DISTRITO,FEDERAL,MIGUEL,HIDALGO	0.010	QUINTANA,ROO,SOLIDARIDAD
TABASCO,CENTRO	0.012	CHIAPAS,FRONTERA,COMALAPA
TABASCO,CENTRO	0.015	QUINTANA,ROO,SOLIDARIDAD
NUEVO,LEON,SANTA,CATARINA	0.016	NUEVO,LEON,SAN,PEDRO,GARZA,GARCIA
NUEVO,LEON,SANTA,CATARINA	0.016	VERACRUZ,ACAJETE
NUEVO,LEON,SANTA,CATARINA	0.012	MICHOACAN,COTIJA
NUEVO,LEON,SANTA,CATARINA	0.012	MICHOACAN,TZINTZUNTZAN
MEXICO,IXTAPALUCA	0.010	QUINTANA,ROO,SOLIDARIDAD
NUEVO,LEON,SAN,PEDRO,GARZA,GARCIA	0.016	VERACRUZ,ACAJETE
NUEVO,LEON,SAN,PEDRO,GARZA,GARCIA	0.012	MICHOACAN,COTIJA
NUEVO,LEON,SAN,PEDRO,GARZA,GARCIA	0.012	MICHOACAN,TZINTZUNTZAN
VERACRUZ,ACAJETE	0.012	MICHOACAN,COTIJA
VERACRUZ,ACAJETE	0.012	MICHOACAN,TZINTZUNTZAN
GUERRERO,COAHUAYUTLA,DE,JOSE,MARIA,IZAZAGA	0.012	CHIAPAS,FRONTERA,COMALAPA
GUERRERO,COAHUAYUTLA,DE,JOSE,MARIA,IZAZAGA	0.015	QUINTANA,ROO,SOLIDARIDAD
CAMPECHE,CARMEN	0.010	QUINTANA,ROO,SOLIDARIDAD
MICHOACAN,ZIRACUARETIRO	0.010	QUINTANA,ROO,SOLIDARIDAD
CHIAPAS,FRONTERA,COMALAPA	0.020	QUINTANA,ROO,SOLIDARIDAD
CHIAPAS,FRONTERA,COMALAPA	0.012	MICHOACAN,ECUANDUREO
CHIAPAS,FRONTERA,COMALAPA	0.012	VERACRUZ,XALAPA
QUINTANA,ROO,SOLIDARIDAD	0.010	CHIHUAHUA,OCAMPO
QUINTANA,ROO,SOLIDARIDAD	0.015	MICHOACAN,ECUANDUREO
QUINTANA,ROO,SOLIDARIDAD	0.010	VERACRUZ,COATZACOALCOS
QUINTANA,ROO,SOLIDARIDAD	0.015	VERACRUZ,XALAPA
QUINTANA,ROO,SOLIDARIDAD	0.010	CHIAPAS,REFORMA
QUINTANA,ROO,SOLIDARIDAD	0.010	MICHOACAN,JIQUILPAN
QUINTANA,ROO,SOLIDARIDAD	0.010	NUEVO,LEON,MARIN
QUINTANA,ROO,SOLIDARIDAD	0.010	QUERETARO,CORREGIDORA
