# Supplementary material for: Analysis of México’s Narco-War Network (2007–2011)
Source: PLoS One. 2015 May 18;10(5):e0126503. doi: 10.1371/journal.pone.0126503 (PMC4436224; doi:10.1371/journal.pone.0126503)
Supplement: S1 Compressed file — Each file contains all the correlations above certain threshold (indicated in the name of the file), during a particular month (also indicated in the name of the file). The file names have the value of θ followed by the number of the i th month, starting from January of 2007 until Sept. 2011. (ZIP) [file pone.0126503.s004.zip › Correlations_by_month/0.010__30.sif]

CHIHUAHUA,JUAREZ	0.012	BAJA,CALIFORNIA,TIJUANA
CHIHUAHUA,JUAREZ	0.025	SINALOA,MAZATLAN
CHIHUAHUA,JUAREZ	0.056	SINALOA,NAVOLATO
CHIHUAHUA,JUAREZ	0.019	SINALOA,SALVADOR,ALVARADO
CHIHUAHUA,JUAREZ	0.012	TAMAULIPAS,MATAMOROS
CHIHUAHUA,JUAREZ	0.012	BAJA,CALIFORNIA,MEXICALI
CHIHUAHUA,JUAREZ	0.019	MICHOACAN,LAZARO,CARDENAS
CHIHUAHUA,JUAREZ	0.019	SONORA,HERMOSILLO
CHIHUAHUA,JUAREZ	0.012	SINALOA,MOCORITO
CHIHUAHUA,JUAREZ	0.019	NUEVO,LEON,GUADALUPE
CHIHUAHUA,JUAREZ	0.025	GUERRERO,ZIHUATANEJO,DE,AZUETA
CHIHUAHUA,JUAREZ	0.025	CHIHUAHUA,JIMENEZ
CHIHUAHUA,JUAREZ	0.012	JALISCO,TLAJOMULCO,DE,ZUÑIGA
CHIHUAHUA,JUAREZ	0.012	GUERRERO,SAN,MIGUEL,TOTOLAPAN
CHIHUAHUA,JUAREZ	0.012	CHIHUAHUA,MADERA
CHIHUAHUA,JUAREZ	0.012	SINALOA,ANGOSTURA
CHIHUAHUA,JUAREZ	0.062	VERACRUZ,VERACRUZ
CHIHUAHUA,JUAREZ	0.012	BAJA,CALIFORNIA,ENSENADA
CHIHUAHUA,JUAREZ	0.019	CHIHUAHUA,OJINAGA
CHIHUAHUA,JUAREZ	0.025	GUERRERO,ZIRANDARO
CHIHUAHUA,JUAREZ	0.050	MICHOACAN,ZITACUARO
CHIHUAHUA,JUAREZ	0.012	SONORA,GENERAL,PLUTARCO,ELIAS,CALLES
CHIHUAHUA,JUAREZ	0.012	BAJA,CALIFORNIA,TECATE
CHIHUAHUA,JUAREZ	0.019	NUEVO,LEON,SANTIAGO
CHIHUAHUA,JUAREZ	0.012	SONORA,CANANEA
CHIHUAHUA,JUAREZ	0.019	DURANGO,TAMAZULA
CHIHUAHUA,JUAREZ	0.106	MICHOACAN,LA,HUACANA
CHIHUAHUA,JUAREZ	0.025	CHIHUAHUA,RIVA,PALACIO
CHIHUAHUA,JUAREZ	0.012	MICHOACAN,ZAMORA
CHIHUAHUA,JUAREZ	0.012	OAXACA,OAXACA,DE,JUAREZ
CHIHUAHUA,JUAREZ	0.012	VERACRUZ,ACAJETE
CHIHUAHUA,JUAREZ	0.068	GUERRERO,COAHUAYUTLA,DE,JOSE,MARIA,IZAZAGA
CHIHUAHUA,JUAREZ	0.025	DISTRITO,FEDERAL,XOCHIMILCO
CHIHUAHUA,JUAREZ	0.012	GUERRERO,TLAPEHUALA
CHIHUAHUA,JUAREZ	0.012	GUERRERO,TLAPA,DE,COMONFORT
CHIHUAHUA,JUAREZ	0.012	GUERRERO,ZAPOTITLAN,TABLAS
CHIHUAHUA,JUAREZ	0.019	MORELOS,JOJUTLA
CHIHUAHUA,JUAREZ	0.031	CHIHUAHUA,CUSIHUIRIACHI
CHIHUAHUA,JUAREZ	0.031	JALISCO,TEQUILA
CHIHUAHUA,JUAREZ	0.031	MORELOS,CUAUTLA
CHIHUAHUA,JUAREZ	0.025	CHIHUAHUA,CASAS,GRANDES
CHIHUAHUA,JUAREZ	0.025	MEXICO,LUVIANOS
CHIHUAHUA,JUAREZ	0.012	CHIAPAS,TUXTLA,GUTIERREZ
CHIHUAHUA,JUAREZ	0.019	GUERRERO,LEONARDO,BRAVO
CHIHUAHUA,JUAREZ	0.012	CHIHUAHUA,SATEVO
CHIHUAHUA,JUAREZ	0.012	GUANAJUATO,JERECUARO
CHIHUAHUA,JUAREZ	0.019	MEXICO,TEOTIHUACAN
CHIHUAHUA,JUAREZ	0.012	CHIHUAHUA,GALEANA
CHIHUAHUA,JUAREZ	0.012	GUERRERO,COPANATOYAC
CHIHUAHUA,JUAREZ	0.012	GUANAJUATO,SAN,MIGUEL,DE,ALLENDE
CHIHUAHUA,JUAREZ	0.012	MICHOACAN,GABRIEL,ZAMORA
CHIHUAHUA,JUAREZ	0.019	ZACATECAS,GUADALUPE
CHIHUAHUA,JUAREZ	0.012	GUANAJUATO,TARANDACUAO
CHIHUAHUA,JUAREZ	0.019	ZACATECAS,VALPARAISO
CHIHUAHUA,JUAREZ	0.025	MICHOACAN,NUEVO,URECHO
CHIHUAHUA,JUAREZ	0.012	GUANAJUATO,ABASOLO
CHIHUAHUA,JUAREZ	0.031	MEXICO,MORELOS
CHIHUAHUA,JUAREZ	0.012	MEXICO,VILLA,GUERRERO
CHIHUAHUA,JUAREZ	0.019	TAMAULIPAS,GÜEMEZ
CHIHUAHUA,JUAREZ	0.012	MICHOACAN,ALVARO,OBREGON
CHIHUAHUA,JUAREZ	0.019	ZACATECAS,JALPA
CHIHUAHUA,JUAREZ	0.012	MEXICO,SAN,JOSE,DEL,RINCON
CHIHUAHUA,JUAREZ	0.012	ZACATECAS,TABASCO
SINALOA,CULIACAN	0.022	GUERRERO,ACAPULCO,DE,JUAREZ
SINALOA,CULIACAN	0.033	DURANGO,DURANGO
SINALOA,CULIACAN	0.011	DURANGO,LERDO
SINALOA,CULIACAN	0.011	GUERRERO,LA,UNION,DE,ISIDORO,MONTES,DE,OCA
SINALOA,CULIACAN	0.025	SONORA,CABORCA
SINALOA,CULIACAN	0.021	GUANAJUATO,APASEO,EL,ALTO
SINALOA,CULIACAN	0.013	GUANAJUATO,APASEO,EL,GRANDE
CHIHUAHUA,CHIHUAHUA	0.014	DURANGO,DURANGO
CHIHUAHUA,CHIHUAHUA	0.011	SONORA,CABORCA
GUERRERO,ACAPULCO,DE,JUAREZ	0.029	COAHUILA,TORREON
GUERRERO,ACAPULCO,DE,JUAREZ	0.013	SONORA,NOGALES
GUERRERO,ACAPULCO,DE,JUAREZ	0.099	DURANGO,DURANGO
GUERRERO,ACAPULCO,DE,JUAREZ	0.013	CHIHUAHUA,HIDALGO,DEL,PARRAL
GUERRERO,ACAPULCO,DE,JUAREZ	0.019	MICHOACAN,URUAPAN
GUERRERO,ACAPULCO,DE,JUAREZ	0.016	SINALOA,SINALOA
GUERRERO,ACAPULCO,DE,JUAREZ	0.032	DURANGO,LERDO
GUERRERO,ACAPULCO,DE,JUAREZ	0.029	MICHOACAN,APATZINGAN
GUERRERO,ACAPULCO,DE,JUAREZ	0.025	CHIHUAHUA,GUADALUPE
GUERRERO,ACAPULCO,DE,JUAREZ	0.022	CHIHUAHUA,GUADALUPE,Y,CALVO
GUERRERO,ACAPULCO,DE,JUAREZ	0.025	GUERRERO,TAXCO,DE,ALARCON
GUERRERO,ACAPULCO,DE,JUAREZ	0.032	GUERRERO,LA,UNION,DE,ISIDORO,MONTES,DE,OCA
GUERRERO,ACAPULCO,DE,JUAREZ	0.016	GUERRERO,ARCELIA
GUERRERO,ACAPULCO,DE,JUAREZ	0.076	SONORA,CABORCA
GUERRERO,ACAPULCO,DE,JUAREZ	0.013	MICHOACAN,HUETAMO
GUERRERO,ACAPULCO,DE,JUAREZ	0.013	CHIHUAHUA,AQUILES,SERDAN
GUERRERO,ACAPULCO,DE,JUAREZ	0.013	DURANGO,MEZQUITAL
GUERRERO,ACAPULCO,DE,JUAREZ	0.064	GUANAJUATO,APASEO,EL,ALTO
GUERRERO,ACAPULCO,DE,JUAREZ	0.013	SONORA,ALTAR
GUERRERO,ACAPULCO,DE,JUAREZ	0.013	DURANGO,OCAMPO
GUERRERO,ACAPULCO,DE,JUAREZ	0.038	GUANAJUATO,APASEO,EL,GRANDE
GUERRERO,ACAPULCO,DE,JUAREZ	0.016	DURANGO,SAN,BERNARDO
GUERRERO,ACAPULCO,DE,JUAREZ	0.013	SONORA,BENITO,JUAREZ
COAHUILA,TORREON	0.042	DURANGO,DURANGO
COAHUILA,TORREON	0.014	DURANGO,LERDO
COAHUILA,TORREON	0.012	MICHOACAN,APATZINGAN
COAHUILA,TORREON	0.011	CHIHUAHUA,GUADALUPE
COAHUILA,TORREON	0.011	GUERRERO,TAXCO,DE,ALARCON
COAHUILA,TORREON	0.014	GUERRERO,LA,UNION,DE,ISIDORO,MONTES,DE,OCA
COAHUILA,TORREON	0.033	SONORA,CABORCA
COAHUILA,TORREON	0.027	GUANAJUATO,APASEO,EL,ALTO
COAHUILA,TORREON	0.016	GUANAJUATO,APASEO,EL,GRANDE
SINALOA,MAZATLAN	0.010	MICHOACAN,LA,HUACANA
SONORA,NOGALES	0.019	DURANGO,DURANGO
SONORA,NOGALES	0.015	SONORA,CABORCA
SONORA,NOGALES	0.012	GUANAJUATO,APASEO,EL,ALTO
DURANGO,DURANGO	0.014	SINALOA,GUASAVE
DURANGO,DURANGO	0.019	CHIHUAHUA,HIDALGO,DEL,PARRAL
DURANGO,DURANGO	0.028	MICHOACAN,URUAPAN
DURANGO,DURANGO	0.023	SINALOA,SINALOA
DURANGO,DURANGO	0.047	DURANGO,LERDO
DURANGO,DURANGO	0.014	MEXICO,NEZAHUALCOYOTL
DURANGO,DURANGO	0.042	MICHOACAN,APATZINGAN
DURANGO,DURANGO	0.038	CHIHUAHUA,GUADALUPE
DURANGO,DURANGO	0.033	CHIHUAHUA,GUADALUPE,Y,CALVO
DURANGO,DURANGO	0.038	GUERRERO,TAXCO,DE,ALARCON
DURANGO,DURANGO	0.014	SINALOA,EL,FUERTE
DURANGO,DURANGO	0.014	GUANAJUATO,LEON
DURANGO,DURANGO	0.014	GUERRERO,ATOYAC,DE,ALVAREZ
DURANGO,DURANGO	0.047	GUERRERO,LA,UNION,DE,ISIDORO,MONTES,DE,OCA
DURANGO,DURANGO	0.023	GUERRERO,ARCELIA
DURANGO,DURANGO	0.113	SONORA,CABORCA
DURANGO,DURANGO	0.014	TAMAULIPAS,VICTORIA
DURANGO,DURANGO	0.019	MICHOACAN,HUETAMO
DURANGO,DURANGO	0.014	MEXICO,IXTAPALUCA
DURANGO,DURANGO	0.014	MEXICO,CHIMALHUACAN
DURANGO,DURANGO	0.019	CHIHUAHUA,AQUILES,SERDAN
DURANGO,DURANGO	0.019	DURANGO,MEZQUITAL
DURANGO,DURANGO	0.014	GUERRERO,GENERAL,HELIODORO,CASTILLO
DURANGO,DURANGO	0.014	MEXICO,TEJUPILCO
DURANGO,DURANGO	0.094	GUANAJUATO,APASEO,EL,ALTO
DURANGO,DURANGO	0.019	SONORA,ALTAR
DURANGO,DURANGO	0.014	MORELOS,PUENTE,DE,IXTLA
DURANGO,DURANGO	0.019	DURANGO,OCAMPO
DURANGO,DURANGO	0.056	GUANAJUATO,APASEO,EL,GRANDE
DURANGO,DURANGO	0.014	CHIHUAHUA,SANTA,ISABEL
DURANGO,DURANGO	0.014	VERACRUZ,PLAYA,VICENTE
DURANGO,DURANGO	0.014	DURANGO,NUEVO,IDEAL
DURANGO,DURANGO	0.023	DURANGO,SAN,BERNARDO
DURANGO,DURANGO	0.019	SONORA,BENITO,JUAREZ
SINALOA,NAVOLATO	0.014	VERACRUZ,VERACRUZ
SINALOA,NAVOLATO	0.011	MICHOACAN,ZITACUARO
SINALOA,NAVOLATO	0.023	MICHOACAN,LA,HUACANA
SINALOA,NAVOLATO	0.015	GUERRERO,COAHUAYUTLA,DE,JOSE,MARIA,IZAZAGA
SINALOA,GUASAVE	0.011	SONORA,CABORCA
CHIHUAHUA,HIDALGO,DEL,PARRAL	0.015	SONORA,CABORCA
CHIHUAHUA,HIDALGO,DEL,PARRAL	0.012	GUANAJUATO,APASEO,EL,ALTO
MICHOACAN,URUAPAN	0.022	SONORA,CABORCA
MICHOACAN,URUAPAN	0.018	GUANAJUATO,APASEO,EL,ALTO
MICHOACAN,URUAPAN	0.011	GUANAJUATO,APASEO,EL,GRANDE
SINALOA,SINALOA	0.018	SONORA,CABORCA
SINALOA,SINALOA	0.015	GUANAJUATO,APASEO,EL,ALTO
DURANGO,LERDO	0.014	MICHOACAN,APATZINGAN
DURANGO,LERDO	0.012	CHIHUAHUA,GUADALUPE
DURANGO,LERDO	0.011	CHIHUAHUA,GUADALUPE,Y,CALVO
DURANGO,LERDO	0.012	GUERRERO,TAXCO,DE,ALARCON
DURANGO,LERDO	0.015	GUERRERO,LA,UNION,DE,ISIDORO,MONTES,DE,OCA
DURANGO,LERDO	0.036	SONORA,CABORCA
DURANGO,LERDO	0.030	GUANAJUATO,APASEO,EL,ALTO
DURANGO,LERDO	0.018	GUANAJUATO,APASEO,EL,GRANDE
MEXICO,NEZAHUALCOYOTL	0.011	SONORA,CABORCA
MICHOACAN,APATZINGAN	0.011	CHIHUAHUA,GUADALUPE
MICHOACAN,APATZINGAN	0.011	GUERRERO,TAXCO,DE,ALARCON
MICHOACAN,APATZINGAN	0.014	GUERRERO,LA,UNION,DE,ISIDORO,MONTES,DE,OCA
MICHOACAN,APATZINGAN	0.033	SONORA,CABORCA
MICHOACAN,APATZINGAN	0.027	GUANAJUATO,APASEO,EL,ALTO
MICHOACAN,APATZINGAN	0.016	GUANAJUATO,APASEO,EL,GRANDE
CHIHUAHUA,GUADALUPE	0.012	GUERRERO,LA,UNION,DE,ISIDORO,MONTES,DE,OCA
CHIHUAHUA,GUADALUPE	0.029	SONORA,CABORCA
CHIHUAHUA,GUADALUPE	0.024	GUANAJUATO,APASEO,EL,ALTO
CHIHUAHUA,GUADALUPE	0.015	GUANAJUATO,APASEO,EL,GRANDE
CHIHUAHUA,GUADALUPE,Y,CALVO	0.011	GUERRERO,LA,UNION,DE,ISIDORO,MONTES,DE,OCA
CHIHUAHUA,GUADALUPE,Y,CALVO	0.025	SONORA,CABORCA
CHIHUAHUA,GUADALUPE,Y,CALVO	0.021	GUANAJUATO,APASEO,EL,ALTO
CHIHUAHUA,GUADALUPE,Y,CALVO	0.013	GUANAJUATO,APASEO,EL,GRANDE
GUERRERO,TAXCO,DE,ALARCON	0.012	GUERRERO,LA,UNION,DE,ISIDORO,MONTES,DE,OCA
GUERRERO,TAXCO,DE,ALARCON	0.029	SONORA,CABORCA
GUERRERO,TAXCO,DE,ALARCON	0.024	GUANAJUATO,APASEO,EL,ALTO
GUERRERO,TAXCO,DE,ALARCON	0.015	GUANAJUATO,APASEO,EL,GRANDE
SINALOA,EL,FUERTE	0.011	SONORA,CABORCA
GUERRERO,ZIHUATANEJO,DE,AZUETA	0.010	MICHOACAN,LA,HUACANA
CHIHUAHUA,JIMENEZ	0.010	MICHOACAN,LA,HUACANA
VERACRUZ,VERACRUZ	0.012	MICHOACAN,ZITACUARO
VERACRUZ,VERACRUZ	0.026	MICHOACAN,LA,HUACANA
VERACRUZ,VERACRUZ	0.017	GUERRERO,COAHUAYUTLA,DE,JOSE,MARIA,IZAZAGA
GUANAJUATO,LEON	0.011	SONORA,CABORCA
GUERRERO,ATOYAC,DE,ALVAREZ	0.011	SONORA,CABORCA
GUERRERO,LA,UNION,DE,ISIDORO,MONTES,DE,OCA	0.036	SONORA,CABORCA
GUERRERO,LA,UNION,DE,ISIDORO,MONTES,DE,OCA	0.030	GUANAJUATO,APASEO,EL,ALTO
GUERRERO,LA,UNION,DE,ISIDORO,MONTES,DE,OCA	0.018	GUANAJUATO,APASEO,EL,GRANDE
GUERRERO,ARCELIA	0.018	SONORA,CABORCA
GUERRERO,ARCELIA	0.015	GUANAJUATO,APASEO,EL,ALTO
SONORA,CABORCA	0.011	TAMAULIPAS,VICTORIA
SONORA,CABORCA	0.015	MICHOACAN,HUETAMO
SONORA,CABORCA	0.011	MEXICO,IXTAPALUCA
SONORA,CABORCA	0.011	MEXICO,CHIMALHUACAN
SONORA,CABORCA	0.015	CHIHUAHUA,AQUILES,SERDAN
SONORA,CABORCA	0.015	DURANGO,MEZQUITAL
SONORA,CABORCA	0.011	GUERRERO,GENERAL,HELIODORO,CASTILLO
SONORA,CABORCA	0.011	MEXICO,TEJUPILCO
SONORA,CABORCA	0.073	GUANAJUATO,APASEO,EL,ALTO
SONORA,CABORCA	0.015	SONORA,ALTAR
SONORA,CABORCA	0.011	MORELOS,PUENTE,DE,IXTLA
SONORA,CABORCA	0.015	DURANGO,OCAMPO
SONORA,CABORCA	0.044	GUANAJUATO,APASEO,EL,GRANDE
SONORA,CABORCA	0.011	CHIHUAHUA,SANTA,ISABEL
SONORA,CABORCA	0.011	VERACRUZ,PLAYA,VICENTE
SONORA,CABORCA	0.011	DURANGO,NUEVO,IDEAL
SONORA,CABORCA	0.018	DURANGO,SAN,BERNARDO
SONORA,CABORCA	0.015	SONORA,BENITO,JUAREZ
GUERRERO,ZIRANDARO	0.010	MICHOACAN,LA,HUACANA
MICHOACAN,ZITACUARO	0.021	MICHOACAN,LA,HUACANA
MICHOACAN,ZITACUARO	0.013	GUERRERO,COAHUAYUTLA,DE,JOSE,MARIA,IZAZAGA
MICHOACAN,HUETAMO	0.012	GUANAJUATO,APASEO,EL,ALTO
MICHOACAN,LA,HUACANA	0.010	CHIHUAHUA,RIVA,PALACIO
MICHOACAN,LA,HUACANA	0.028	GUERRERO,COAHUAYUTLA,DE,JOSE,MARIA,IZAZAGA
MICHOACAN,LA,HUACANA	0.010	DISTRITO,FEDERAL,XOCHIMILCO
MICHOACAN,LA,HUACANA	0.013	CHIHUAHUA,CUSIHUIRIACHI
MICHOACAN,LA,HUACANA	0.013	JALISCO,TEQUILA
MICHOACAN,LA,HUACANA	0.013	MORELOS,CUAUTLA
MICHOACAN,LA,HUACANA	0.010	CHIHUAHUA,CASAS,GRANDES
MICHOACAN,LA,HUACANA	0.010	MEXICO,LUVIANOS
MICHOACAN,LA,HUACANA	0.010	MICHOACAN,NUEVO,URECHO
MICHOACAN,LA,HUACANA	0.013	MEXICO,MORELOS
CHIHUAHUA,AQUILES,SERDAN	0.012	GUANAJUATO,APASEO,EL,ALTO
DURANGO,MEZQUITAL	0.012	GUANAJUATO,APASEO,EL,ALTO
GUANAJUATO,APASEO,EL,ALTO	0.012	SONORA,ALTAR
GUANAJUATO,APASEO,EL,ALTO	0.012	DURANGO,OCAMPO
GUANAJUATO,APASEO,EL,ALTO	0.036	GUANAJUATO,APASEO,EL,GRANDE
GUANAJUATO,APASEO,EL,ALTO	0.015	DURANGO,SAN,BERNARDO
GUANAJUATO,APASEO,EL,ALTO	0.012	SONORA,BENITO,JUAREZ
