# Supplementary material for: Analysis of México’s Narco-War Network (2007–2011)
Source: PLoS One. 2015 May 18;10(5):e0126503. doi: 10.1371/journal.pone.0126503 (PMC4436224; doi:10.1371/journal.pone.0126503)
Supplement: S1 Compressed file — Each file contains all the correlations above certain threshold (indicated in the name of the file), during a particular month (also indicated in the name of the file). The file names have the value of θ followed by the number of the i th month, starting from January of 2007 until Sept. 2011. (ZIP) [file pone.0126503.s004.zip › Correlations_by_month/0.010__31.sif]

CHIHUAHUA,JUAREZ	0.010	SINALOA,CULIACAN
CHIHUAHUA,JUAREZ	0.100	BAJA,CALIFORNIA,TIJUANA
CHIHUAHUA,JUAREZ	0.060	DURANGO,GOMEZ,PALACIO
CHIHUAHUA,JUAREZ	0.015	COAHUILA,TORREON
CHIHUAHUA,JUAREZ	0.030	SINALOA,MAZATLAN
CHIHUAHUA,JUAREZ	0.055	DURANGO,DURANGO
CHIHUAHUA,JUAREZ	0.010	SINALOA,NAVOLATO
CHIHUAHUA,JUAREZ	0.010	SINALOA,AHOME
CHIHUAHUA,JUAREZ	0.015	NAYARIT,TEPIC
CHIHUAHUA,JUAREZ	0.010	CHIHUAHUA,HIDALGO,DEL,PARRAL
CHIHUAHUA,JUAREZ	0.010	MEXICO,ECATEPEC,DE,MORELOS
CHIHUAHUA,JUAREZ	0.015	SINALOA,SINALOA
CHIHUAHUA,JUAREZ	0.020	DURANGO,LERDO
CHIHUAHUA,JUAREZ	0.015	JALISCO,GUADALAJARA
CHIHUAHUA,JUAREZ	0.020	CHIHUAHUA,GUADALUPE
CHIHUAHUA,JUAREZ	0.015	GUERRERO,PUNGARABATO
CHIHUAHUA,JUAREZ	0.020	BAJA,CALIFORNIA,MEXICALI
CHIHUAHUA,JUAREZ	0.025	CHIHUAHUA,NUEVO,CASAS,GRANDES
CHIHUAHUA,JUAREZ	0.010	CHIHUAHUA,GUADALUPE,Y,CALVO
CHIHUAHUA,JUAREZ	0.035	SINALOA,BADIRAGUATO
CHIHUAHUA,JUAREZ	0.010	QUINTANA,ROO,BENITO,JUAREZ
CHIHUAHUA,JUAREZ	0.015	SINALOA,SAN,IGNACIO
CHIHUAHUA,JUAREZ	0.025	GUERRERO,SAN,MIGUEL,TOTOLAPAN
CHIHUAHUA,JUAREZ	0.010	JALISCO,TLAQUEPAQUE
CHIHUAHUA,JUAREZ	0.010	GUANAJUATO,LEON
CHIHUAHUA,JUAREZ	0.010	GUERRERO,ARCELIA
CHIHUAHUA,JUAREZ	0.010	DURANGO,VICENTE,GUERRERO
CHIHUAHUA,JUAREZ	0.010	GUERRERO,AJUCHITLAN,DEL,PROGRESO
CHIHUAHUA,JUAREZ	0.015	SINALOA,COSALA
CHIHUAHUA,JUAREZ	0.015	SONORA,GENERAL,PLUTARCO,ELIAS,CALLES
CHIHUAHUA,JUAREZ	0.025	MEXICO,COACALCO,DE,BERRIOZABAL
CHIHUAHUA,JUAREZ	0.010	GUERRERO,QUECHULTENANGO
CHIHUAHUA,JUAREZ	0.015	COLIMA,COLIMA
CHIHUAHUA,JUAREZ	0.020	NUEVO,LEON,SAN,NICOLAS,DE,LOS,GARZA
CHIHUAHUA,JUAREZ	0.015	DISTRITO,FEDERAL,MIGUEL,HIDALGO
CHIHUAHUA,JUAREZ	0.010	DURANGO,EL,ORO
CHIHUAHUA,JUAREZ	0.010	SINALOA,CONCORDIA
CHIHUAHUA,JUAREZ	0.010	NUEVO,LEON,SANTA,CATARINA
CHIHUAHUA,JUAREZ	0.010	TABASCO,HUIMANGUILLO
CHIHUAHUA,JUAREZ	0.015	MICHOACAN,AQUILA
CHIHUAHUA,JUAREZ	0.010	GUANAJUATO,PENJAMO
CHIHUAHUA,JUAREZ	0.030	GUANAJUATO,SAN,FRANCISCO,DEL,RINCON
CHIHUAHUA,JUAREZ	0.010	GUERRERO,ZAPOTITLAN,TABLAS
CHIHUAHUA,JUAREZ	0.015	GUERRERO,GENERAL,HELIODORO,CASTILLO
CHIHUAHUA,JUAREZ	0.015	MORELOS,YAUTEPEC
CHIHUAHUA,JUAREZ	0.010	NUEVO,LEON,CHINA
CHIHUAHUA,JUAREZ	0.020	GUANAJUATO,IRAPUATO
CHIHUAHUA,JUAREZ	0.010	GUERRERO,TEPECOACUILCO,DE,TRUJANO
CHIHUAHUA,JUAREZ	0.030	TABASCO,TENOSIQUE
CHIHUAHUA,JUAREZ	0.065	HIDALGO,MINERAL,DE,LA,REFORMA
CHIHUAHUA,JUAREZ	0.010	TAMAULIPAS,RIO,BRAVO
CHIHUAHUA,JUAREZ	0.010	VERACRUZ,COSAMALOAPAN,DE,CARPIO
CHIHUAHUA,JUAREZ	0.015	CHIHUAHUA,MORELOS
CHIHUAHUA,JUAREZ	0.010	VERACRUZ,COATZACOALCOS
CHIHUAHUA,JUAREZ	0.010	VERACRUZ,XALAPA
CHIHUAHUA,JUAREZ	0.055	JALISCO,COLOTLAN
CHIHUAHUA,JUAREZ	0.010	MEXICO,ALMOLOYA,DE,JUAREZ
CHIHUAHUA,JUAREZ	0.010	VERACRUZ,PAPANTLA
CHIHUAHUA,JUAREZ	0.020	MICHOACAN,TIQUICHEO,DE,NICOLAS,ROMERO
CHIHUAHUA,JUAREZ	0.010	GUANAJUATO,SILAO
CHIHUAHUA,JUAREZ	0.015	MICHOACAN,SAHUAYO
CHIHUAHUA,JUAREZ	0.010	MICHOACAN,SALVADOR,ESCALANTE
CHIHUAHUA,JUAREZ	0.015	QUINTANA,ROO,COZUMEL
CHIHUAHUA,JUAREZ	0.010	VERACRUZ,MINATITLAN
CHIHUAHUA,JUAREZ	0.010	MEXICO,TONATICO
CHIHUAHUA,JUAREZ	0.010	CHIHUAHUA,GOMEZ,FARIAS
CHIHUAHUA,JUAREZ	0.010	OAXACA,VILLA,DE,TUTUTEPEC,DE,MELCHOR,OCAMPO
CHIHUAHUA,JUAREZ	0.015	GUANAJUATO,JARAL,DEL,PROGRESO
CHIHUAHUA,JUAREZ	0.020	MICHOACAN,JIMENEZ
CHIHUAHUA,JUAREZ	0.015	SONORA,LA,COLORADA
CHIHUAHUA,JUAREZ	0.015	COAHUILA,MONCLOVA
CHIHUAHUA,JUAREZ	0.010	OAXACA,SANTA,MARIA,ZACATEPEC
CHIHUAHUA,JUAREZ	0.010	PUEBLA,ACAJETE
SINALOA,CULIACAN	0.011	BAJA,CALIFORNIA,TIJUANA
BAJA,CALIFORNIA,TIJUANA	0.067	DURANGO,GOMEZ,PALACIO
BAJA,CALIFORNIA,TIJUANA	0.017	COAHUILA,TORREON
BAJA,CALIFORNIA,TIJUANA	0.033	SINALOA,MAZATLAN
BAJA,CALIFORNIA,TIJUANA	0.061	DURANGO,DURANGO
BAJA,CALIFORNIA,TIJUANA	0.011	SINALOA,NAVOLATO
BAJA,CALIFORNIA,TIJUANA	0.011	SINALOA,AHOME
BAJA,CALIFORNIA,TIJUANA	0.017	NAYARIT,TEPIC
BAJA,CALIFORNIA,TIJUANA	0.011	CHIHUAHUA,HIDALGO,DEL,PARRAL
BAJA,CALIFORNIA,TIJUANA	0.011	MEXICO,ECATEPEC,DE,MORELOS
BAJA,CALIFORNIA,TIJUANA	0.017	SINALOA,SINALOA
BAJA,CALIFORNIA,TIJUANA	0.022	DURANGO,LERDO
BAJA,CALIFORNIA,TIJUANA	0.017	JALISCO,GUADALAJARA
BAJA,CALIFORNIA,TIJUANA	0.022	CHIHUAHUA,GUADALUPE
BAJA,CALIFORNIA,TIJUANA	0.017	GUERRERO,PUNGARABATO
BAJA,CALIFORNIA,TIJUANA	0.022	BAJA,CALIFORNIA,MEXICALI
BAJA,CALIFORNIA,TIJUANA	0.028	CHIHUAHUA,NUEVO,CASAS,GRANDES
BAJA,CALIFORNIA,TIJUANA	0.011	CHIHUAHUA,GUADALUPE,Y,CALVO
BAJA,CALIFORNIA,TIJUANA	0.039	SINALOA,BADIRAGUATO
BAJA,CALIFORNIA,TIJUANA	0.011	QUINTANA,ROO,BENITO,JUAREZ
BAJA,CALIFORNIA,TIJUANA	0.017	SINALOA,SAN,IGNACIO
BAJA,CALIFORNIA,TIJUANA	0.028	GUERRERO,SAN,MIGUEL,TOTOLAPAN
BAJA,CALIFORNIA,TIJUANA	0.011	JALISCO,TLAQUEPAQUE
BAJA,CALIFORNIA,TIJUANA	0.011	GUANAJUATO,LEON
BAJA,CALIFORNIA,TIJUANA	0.011	GUERRERO,ARCELIA
BAJA,CALIFORNIA,TIJUANA	0.011	DURANGO,VICENTE,GUERRERO
BAJA,CALIFORNIA,TIJUANA	0.011	GUERRERO,AJUCHITLAN,DEL,PROGRESO
BAJA,CALIFORNIA,TIJUANA	0.017	SINALOA,COSALA
BAJA,CALIFORNIA,TIJUANA	0.017	SONORA,GENERAL,PLUTARCO,ELIAS,CALLES
BAJA,CALIFORNIA,TIJUANA	0.028	MEXICO,COACALCO,DE,BERRIOZABAL
BAJA,CALIFORNIA,TIJUANA	0.011	GUERRERO,QUECHULTENANGO
BAJA,CALIFORNIA,TIJUANA	0.017	COLIMA,COLIMA
BAJA,CALIFORNIA,TIJUANA	0.022	NUEVO,LEON,SAN,NICOLAS,DE,LOS,GARZA
BAJA,CALIFORNIA,TIJUANA	0.017	DISTRITO,FEDERAL,MIGUEL,HIDALGO
BAJA,CALIFORNIA,TIJUANA	0.011	DURANGO,EL,ORO
BAJA,CALIFORNIA,TIJUANA	0.011	SINALOA,CONCORDIA
BAJA,CALIFORNIA,TIJUANA	0.011	NUEVO,LEON,SANTA,CATARINA
BAJA,CALIFORNIA,TIJUANA	0.011	TABASCO,HUIMANGUILLO
BAJA,CALIFORNIA,TIJUANA	0.017	MICHOACAN,AQUILA
BAJA,CALIFORNIA,TIJUANA	0.011	GUANAJUATO,PENJAMO
BAJA,CALIFORNIA,TIJUANA	0.033	GUANAJUATO,SAN,FRANCISCO,DEL,RINCON
BAJA,CALIFORNIA,TIJUANA	0.011	GUERRERO,ZAPOTITLAN,TABLAS
BAJA,CALIFORNIA,TIJUANA	0.017	GUERRERO,GENERAL,HELIODORO,CASTILLO
BAJA,CALIFORNIA,TIJUANA	0.017	MORELOS,YAUTEPEC
BAJA,CALIFORNIA,TIJUANA	0.011	NUEVO,LEON,CHINA
BAJA,CALIFORNIA,TIJUANA	0.022	GUANAJUATO,IRAPUATO
BAJA,CALIFORNIA,TIJUANA	0.011	GUERRERO,TEPECOACUILCO,DE,TRUJANO
BAJA,CALIFORNIA,TIJUANA	0.033	TABASCO,TENOSIQUE
BAJA,CALIFORNIA,TIJUANA	0.072	HIDALGO,MINERAL,DE,LA,REFORMA
BAJA,CALIFORNIA,TIJUANA	0.011	TAMAULIPAS,RIO,BRAVO
BAJA,CALIFORNIA,TIJUANA	0.011	VERACRUZ,COSAMALOAPAN,DE,CARPIO
BAJA,CALIFORNIA,TIJUANA	0.017	CHIHUAHUA,MORELOS
BAJA,CALIFORNIA,TIJUANA	0.011	VERACRUZ,COATZACOALCOS
BAJA,CALIFORNIA,TIJUANA	0.011	VERACRUZ,XALAPA
BAJA,CALIFORNIA,TIJUANA	0.061	JALISCO,COLOTLAN
BAJA,CALIFORNIA,TIJUANA	0.011	MEXICO,ALMOLOYA,DE,JUAREZ
BAJA,CALIFORNIA,TIJUANA	0.011	VERACRUZ,PAPANTLA
BAJA,CALIFORNIA,TIJUANA	0.022	MICHOACAN,TIQUICHEO,DE,NICOLAS,ROMERO
BAJA,CALIFORNIA,TIJUANA	0.011	GUANAJUATO,SILAO
BAJA,CALIFORNIA,TIJUANA	0.017	MICHOACAN,SAHUAYO
BAJA,CALIFORNIA,TIJUANA	0.011	MICHOACAN,SALVADOR,ESCALANTE
BAJA,CALIFORNIA,TIJUANA	0.017	QUINTANA,ROO,COZUMEL
BAJA,CALIFORNIA,TIJUANA	0.011	VERACRUZ,MINATITLAN
BAJA,CALIFORNIA,TIJUANA	0.011	MEXICO,TONATICO
BAJA,CALIFORNIA,TIJUANA	0.011	CHIHUAHUA,GOMEZ,FARIAS
BAJA,CALIFORNIA,TIJUANA	0.011	OAXACA,VILLA,DE,TUTUTEPEC,DE,MELCHOR,OCAMPO
BAJA,CALIFORNIA,TIJUANA	0.017	GUANAJUATO,JARAL,DEL,PROGRESO
BAJA,CALIFORNIA,TIJUANA	0.022	MICHOACAN,JIMENEZ
BAJA,CALIFORNIA,TIJUANA	0.017	SONORA,LA,COLORADA
BAJA,CALIFORNIA,TIJUANA	0.017	COAHUILA,MONCLOVA
BAJA,CALIFORNIA,TIJUANA	0.011	OAXACA,SANTA,MARIA,ZACATEPEC
BAJA,CALIFORNIA,TIJUANA	0.011	PUEBLA,ACAJETE
CHIHUAHUA,CHIHUAHUA	0.025	GUERRERO,ACAPULCO,DE,JUAREZ
CHIHUAHUA,CHIHUAHUA	0.025	MICHOACAN,URUAPAN
CHIHUAHUA,CHIHUAHUA	0.017	SINALOA,SALVADOR,ALVARADO
CHIHUAHUA,CHIHUAHUA	0.025	GUERRERO,PETATLAN
CHIHUAHUA,CHIHUAHUA	0.017	TAMAULIPAS,MATAMOROS
CHIHUAHUA,CHIHUAHUA	0.013	MICHOACAN,LAZARO,CARDENAS
CHIHUAHUA,CHIHUAHUA	0.013	SINALOA,MOCORITO
CHIHUAHUA,CHIHUAHUA	0.013	GUERRERO,ZIHUATANEJO,DE,AZUETA
CHIHUAHUA,CHIHUAHUA	0.054	VERACRUZ,VERACRUZ
CHIHUAHUA,CHIHUAHUA	0.025	GUERRERO,ZIRANDARO
CHIHUAHUA,CHIHUAHUA	0.033	MICHOACAN,ZITACUARO
CHIHUAHUA,CHIHUAHUA	0.013	DURANGO,TAMAZULA
CHIHUAHUA,CHIHUAHUA	0.071	MICHOACAN,LA,HUACANA
CHIHUAHUA,CHIHUAHUA	0.021	CHIHUAHUA,RIVA,PALACIO
CHIHUAHUA,CHIHUAHUA	0.017	MICHOACAN,ZAMORA
CHIHUAHUA,CHIHUAHUA	0.033	VERACRUZ,ACAJETE
CHIHUAHUA,CHIHUAHUA	0.042	GUERRERO,COAHUAYUTLA,DE,JOSE,MARIA,IZAZAGA
CHIHUAHUA,CHIHUAHUA	0.013	DISTRITO,FEDERAL,XOCHIMILCO
CHIHUAHUA,CHIHUAHUA	0.021	CHIHUAHUA,CUSIHUIRIACHI
CHIHUAHUA,CHIHUAHUA	0.029	JALISCO,TEQUILA
CHIHUAHUA,CHIHUAHUA	0.017	MORELOS,CUAUTLA
CHIHUAHUA,CHIHUAHUA	0.013	CHIHUAHUA,CASAS,GRANDES
CHIHUAHUA,CHIHUAHUA	0.017	MEXICO,LUVIANOS
CHIHUAHUA,CHIHUAHUA	0.013	MICHOACAN,MUGICA
CHIHUAHUA,CHIHUAHUA	0.013	GUERRERO,LEONARDO,BRAVO
CHIHUAHUA,CHIHUAHUA	0.013	MEXICO,TEOTIHUACAN
CHIHUAHUA,CHIHUAHUA	0.013	ZACATECAS,GUADALUPE
CHIHUAHUA,CHIHUAHUA	0.013	ZACATECAS,VALPARAISO
CHIHUAHUA,CHIHUAHUA	0.017	MICHOACAN,NUEVO,URECHO
CHIHUAHUA,CHIHUAHUA	0.021	MEXICO,MORELOS
CHIHUAHUA,CHIHUAHUA	0.013	TAMAULIPAS,GÜEMEZ
CHIHUAHUA,CHIHUAHUA	0.013	ZACATECAS,JALPA
GUERRERO,ACAPULCO,DE,JUAREZ	0.010	MICHOACAN,URUAPAN
GUERRERO,ACAPULCO,DE,JUAREZ	0.010	GUERRERO,PETATLAN
GUERRERO,ACAPULCO,DE,JUAREZ	0.022	VERACRUZ,VERACRUZ
GUERRERO,ACAPULCO,DE,JUAREZ	0.010	GUERRERO,ZIRANDARO
GUERRERO,ACAPULCO,DE,JUAREZ	0.013	MICHOACAN,ZITACUARO
GUERRERO,ACAPULCO,DE,JUAREZ	0.028	MICHOACAN,LA,HUACANA
GUERRERO,ACAPULCO,DE,JUAREZ	0.013	VERACRUZ,ACAJETE
GUERRERO,ACAPULCO,DE,JUAREZ	0.017	GUERRERO,COAHUAYUTLA,DE,JOSE,MARIA,IZAZAGA
GUERRERO,ACAPULCO,DE,JUAREZ	0.012	JALISCO,TEQUILA
DURANGO,GOMEZ,PALACIO	0.010	COAHUILA,TORREON
DURANGO,GOMEZ,PALACIO	0.020	SINALOA,MAZATLAN
DURANGO,GOMEZ,PALACIO	0.037	DURANGO,DURANGO
DURANGO,GOMEZ,PALACIO	0.010	NAYARIT,TEPIC
DURANGO,GOMEZ,PALACIO	0.010	SINALOA,SINALOA
DURANGO,GOMEZ,PALACIO	0.013	DURANGO,LERDO
DURANGO,GOMEZ,PALACIO	0.010	JALISCO,GUADALAJARA
DURANGO,GOMEZ,PALACIO	0.013	CHIHUAHUA,GUADALUPE
DURANGO,GOMEZ,PALACIO	0.010	GUERRERO,PUNGARABATO
DURANGO,GOMEZ,PALACIO	0.013	BAJA,CALIFORNIA,MEXICALI
DURANGO,GOMEZ,PALACIO	0.017	CHIHUAHUA,NUEVO,CASAS,GRANDES
DURANGO,GOMEZ,PALACIO	0.023	SINALOA,BADIRAGUATO
DURANGO,GOMEZ,PALACIO	0.010	SINALOA,SAN,IGNACIO
DURANGO,GOMEZ,PALACIO	0.017	GUERRERO,SAN,MIGUEL,TOTOLAPAN
DURANGO,GOMEZ,PALACIO	0.010	SINALOA,COSALA
DURANGO,GOMEZ,PALACIO	0.010	SONORA,GENERAL,PLUTARCO,ELIAS,CALLES
DURANGO,GOMEZ,PALACIO	0.017	MEXICO,COACALCO,DE,BERRIOZABAL
DURANGO,GOMEZ,PALACIO	0.010	COLIMA,COLIMA
DURANGO,GOMEZ,PALACIO	0.013	NUEVO,LEON,SAN,NICOLAS,DE,LOS,GARZA
DURANGO,GOMEZ,PALACIO	0.010	DISTRITO,FEDERAL,MIGUEL,HIDALGO
DURANGO,GOMEZ,PALACIO	0.010	MICHOACAN,AQUILA
DURANGO,GOMEZ,PALACIO	0.020	GUANAJUATO,SAN,FRANCISCO,DEL,RINCON
DURANGO,GOMEZ,PALACIO	0.010	GUERRERO,GENERAL,HELIODORO,CASTILLO
DURANGO,GOMEZ,PALACIO	0.010	MORELOS,YAUTEPEC
DURANGO,GOMEZ,PALACIO	0.013	GUANAJUATO,IRAPUATO
DURANGO,GOMEZ,PALACIO	0.020	TABASCO,TENOSIQUE
DURANGO,GOMEZ,PALACIO	0.043	HIDALGO,MINERAL,DE,LA,REFORMA
DURANGO,GOMEZ,PALACIO	0.010	CHIHUAHUA,MORELOS
DURANGO,GOMEZ,PALACIO	0.037	JALISCO,COLOTLAN
DURANGO,GOMEZ,PALACIO	0.013	MICHOACAN,TIQUICHEO,DE,NICOLAS,ROMERO
DURANGO,GOMEZ,PALACIO	0.010	MICHOACAN,SAHUAYO
DURANGO,GOMEZ,PALACIO	0.010	QUINTANA,ROO,COZUMEL
DURANGO,GOMEZ,PALACIO	0.010	GUANAJUATO,JARAL,DEL,PROGRESO
DURANGO,GOMEZ,PALACIO	0.013	MICHOACAN,JIMENEZ
DURANGO,GOMEZ,PALACIO	0.010	SONORA,LA,COLORADA
DURANGO,GOMEZ,PALACIO	0.010	COAHUILA,MONCLOVA
COAHUILA,TORREON	0.011	HIDALGO,MINERAL,DE,LA,REFORMA
SINALOA,MAZATLAN	0.018	DURANGO,DURANGO
SINALOA,MAZATLAN	0.012	SINALOA,BADIRAGUATO
SINALOA,MAZATLAN	0.010	GUANAJUATO,SAN,FRANCISCO,DEL,RINCON
SINALOA,MAZATLAN	0.010	TABASCO,TENOSIQUE
SINALOA,MAZATLAN	0.022	HIDALGO,MINERAL,DE,LA,REFORMA
SINALOA,MAZATLAN	0.018	JALISCO,COLOTLAN
DURANGO,DURANGO	0.012	DURANGO,LERDO
DURANGO,DURANGO	0.012	CHIHUAHUA,GUADALUPE
DURANGO,DURANGO	0.012	BAJA,CALIFORNIA,MEXICALI
DURANGO,DURANGO	0.015	CHIHUAHUA,NUEVO,CASAS,GRANDES
DURANGO,DURANGO	0.021	SINALOA,BADIRAGUATO
DURANGO,DURANGO	0.015	GUERRERO,SAN,MIGUEL,TOTOLAPAN
DURANGO,DURANGO	0.015	MEXICO,COACALCO,DE,BERRIOZABAL
DURANGO,DURANGO	0.012	NUEVO,LEON,SAN,NICOLAS,DE,LOS,GARZA
DURANGO,DURANGO	0.018	GUANAJUATO,SAN,FRANCISCO,DEL,RINCON
DURANGO,DURANGO	0.012	GUANAJUATO,IRAPUATO
DURANGO,DURANGO	0.018	TABASCO,TENOSIQUE
DURANGO,DURANGO	0.040	HIDALGO,MINERAL,DE,LA,REFORMA
DURANGO,DURANGO	0.034	JALISCO,COLOTLAN
DURANGO,DURANGO	0.012	MICHOACAN,TIQUICHEO,DE,NICOLAS,ROMERO
DURANGO,DURANGO	0.012	MICHOACAN,JIMENEZ
NAYARIT,TEPIC	0.011	HIDALGO,MINERAL,DE,LA,REFORMA
MICHOACAN,URUAPAN	0.010	GUERRERO,PETATLAN
MICHOACAN,URUAPAN	0.022	VERACRUZ,VERACRUZ
MICHOACAN,URUAPAN	0.010	GUERRERO,ZIRANDARO
MICHOACAN,URUAPAN	0.013	MICHOACAN,ZITACUARO
MICHOACAN,URUAPAN	0.028	MICHOACAN,LA,HUACANA
MICHOACAN,URUAPAN	0.013	VERACRUZ,ACAJETE
MICHOACAN,URUAPAN	0.017	GUERRERO,COAHUAYUTLA,DE,JOSE,MARIA,IZAZAGA
MICHOACAN,URUAPAN	0.012	JALISCO,TEQUILA
SINALOA,SINALOA	0.011	HIDALGO,MINERAL,DE,LA,REFORMA
DURANGO,LERDO	0.014	HIDALGO,MINERAL,DE,LA,REFORMA
DURANGO,LERDO	0.012	JALISCO,COLOTLAN
SINALOA,SALVADOR,ALVARADO	0.014	VERACRUZ,VERACRUZ
SINALOA,SALVADOR,ALVARADO	0.019	MICHOACAN,LA,HUACANA
SINALOA,SALVADOR,ALVARADO	0.011	GUERRERO,COAHUAYUTLA,DE,JOSE,MARIA,IZAZAGA
JALISCO,GUADALAJARA	0.011	HIDALGO,MINERAL,DE,LA,REFORMA
CHIHUAHUA,GUADALUPE	0.014	HIDALGO,MINERAL,DE,LA,REFORMA
CHIHUAHUA,GUADALUPE	0.012	JALISCO,COLOTLAN
GUERRERO,PETATLAN	0.022	VERACRUZ,VERACRUZ
GUERRERO,PETATLAN	0.010	GUERRERO,ZIRANDARO
GUERRERO,PETATLAN	0.013	MICHOACAN,ZITACUARO
GUERRERO,PETATLAN	0.028	MICHOACAN,LA,HUACANA
GUERRERO,PETATLAN	0.013	VERACRUZ,ACAJETE
GUERRERO,PETATLAN	0.017	GUERRERO,COAHUAYUTLA,DE,JOSE,MARIA,IZAZAGA
GUERRERO,PETATLAN	0.012	JALISCO,TEQUILA
GUERRERO,PUNGARABATO	0.011	HIDALGO,MINERAL,DE,LA,REFORMA
TAMAULIPAS,MATAMOROS	0.014	VERACRUZ,VERACRUZ
TAMAULIPAS,MATAMOROS	0.019	MICHOACAN,LA,HUACANA
TAMAULIPAS,MATAMOROS	0.011	GUERRERO,COAHUAYUTLA,DE,JOSE,MARIA,IZAZAGA
BAJA,CALIFORNIA,MEXICALI	0.014	HIDALGO,MINERAL,DE,LA,REFORMA
BAJA,CALIFORNIA,MEXICALI	0.012	JALISCO,COLOTLAN
CHIHUAHUA,NUEVO,CASAS,GRANDES	0.018	HIDALGO,MINERAL,DE,LA,REFORMA
CHIHUAHUA,NUEVO,CASAS,GRANDES	0.015	JALISCO,COLOTLAN
MICHOACAN,LAZARO,CARDENAS	0.011	VERACRUZ,VERACRUZ
MICHOACAN,LAZARO,CARDENAS	0.014	MICHOACAN,LA,HUACANA
SINALOA,MOCORITO	0.011	VERACRUZ,VERACRUZ
SINALOA,MOCORITO	0.014	MICHOACAN,LA,HUACANA
SINALOA,BADIRAGUATO	0.012	GUANAJUATO,SAN,FRANCISCO,DEL,RINCON
SINALOA,BADIRAGUATO	0.012	TABASCO,TENOSIQUE
SINALOA,BADIRAGUATO	0.025	HIDALGO,MINERAL,DE,LA,REFORMA
SINALOA,BADIRAGUATO	0.021	JALISCO,COLOTLAN
GUERRERO,ZIHUATANEJO,DE,AZUETA	0.011	VERACRUZ,VERACRUZ
GUERRERO,ZIHUATANEJO,DE,AZUETA	0.014	MICHOACAN,LA,HUACANA
SINALOA,SAN,IGNACIO	0.011	HIDALGO,MINERAL,DE,LA,REFORMA
GUERRERO,SAN,MIGUEL,TOTOLAPAN	0.018	HIDALGO,MINERAL,DE,LA,REFORMA
GUERRERO,SAN,MIGUEL,TOTOLAPAN	0.015	JALISCO,COLOTLAN
VERACRUZ,VERACRUZ	0.022	GUERRERO,ZIRANDARO
VERACRUZ,VERACRUZ	0.029	MICHOACAN,ZITACUARO
VERACRUZ,VERACRUZ	0.011	DURANGO,TAMAZULA
VERACRUZ,VERACRUZ	0.061	MICHOACAN,LA,HUACANA
VERACRUZ,VERACRUZ	0.018	CHIHUAHUA,RIVA,PALACIO
VERACRUZ,VERACRUZ	0.014	MICHOACAN,ZAMORA
VERACRUZ,VERACRUZ	0.029	VERACRUZ,ACAJETE
VERACRUZ,VERACRUZ	0.036	GUERRERO,COAHUAYUTLA,DE,JOSE,MARIA,IZAZAGA
VERACRUZ,VERACRUZ	0.011	DISTRITO,FEDERAL,XOCHIMILCO
VERACRUZ,VERACRUZ	0.018	CHIHUAHUA,CUSIHUIRIACHI
VERACRUZ,VERACRUZ	0.025	JALISCO,TEQUILA
VERACRUZ,VERACRUZ	0.014	MORELOS,CUAUTLA
VERACRUZ,VERACRUZ	0.011	CHIHUAHUA,CASAS,GRANDES
VERACRUZ,VERACRUZ	0.014	MEXICO,LUVIANOS
VERACRUZ,VERACRUZ	0.011	MICHOACAN,MUGICA
VERACRUZ,VERACRUZ	0.011	GUERRERO,LEONARDO,BRAVO
VERACRUZ,VERACRUZ	0.011	MEXICO,TEOTIHUACAN
VERACRUZ,VERACRUZ	0.011	ZACATECAS,GUADALUPE
VERACRUZ,VERACRUZ	0.011	ZACATECAS,VALPARAISO
VERACRUZ,VERACRUZ	0.014	MICHOACAN,NUEVO,URECHO
VERACRUZ,VERACRUZ	0.018	MEXICO,MORELOS
VERACRUZ,VERACRUZ	0.011	TAMAULIPAS,GÜEMEZ
VERACRUZ,VERACRUZ	0.011	ZACATECAS,JALPA
GUERRERO,ZIRANDARO	0.013	MICHOACAN,ZITACUARO
GUERRERO,ZIRANDARO	0.028	MICHOACAN,LA,HUACANA
GUERRERO,ZIRANDARO	0.013	VERACRUZ,ACAJETE
GUERRERO,ZIRANDARO	0.017	GUERRERO,COAHUAYUTLA,DE,JOSE,MARIA,IZAZAGA
GUERRERO,ZIRANDARO	0.012	JALISCO,TEQUILA
MICHOACAN,ZITACUARO	0.038	MICHOACAN,LA,HUACANA
MICHOACAN,ZITACUARO	0.011	CHIHUAHUA,RIVA,PALACIO
MICHOACAN,ZITACUARO	0.018	VERACRUZ,ACAJETE
MICHOACAN,ZITACUARO	0.022	GUERRERO,COAHUAYUTLA,DE,JOSE,MARIA,IZAZAGA
MICHOACAN,ZITACUARO	0.011	CHIHUAHUA,CUSIHUIRIACHI
MICHOACAN,ZITACUARO	0.016	JALISCO,TEQUILA
MICHOACAN,ZITACUARO	0.011	MEXICO,MORELOS
SINALOA,COSALA	0.011	HIDALGO,MINERAL,DE,LA,REFORMA
SONORA,GENERAL,PLUTARCO,ELIAS,CALLES	0.011	HIDALGO,MINERAL,DE,LA,REFORMA
MEXICO,COACALCO,DE,BERRIOZABAL	0.018	HIDALGO,MINERAL,DE,LA,REFORMA
MEXICO,COACALCO,DE,BERRIOZABAL	0.015	JALISCO,COLOTLAN
COLIMA,COLIMA	0.011	HIDALGO,MINERAL,DE,LA,REFORMA
NUEVO,LEON,SAN,NICOLAS,DE,LOS,GARZA	0.014	HIDALGO,MINERAL,DE,LA,REFORMA
NUEVO,LEON,SAN,NICOLAS,DE,LOS,GARZA	0.012	JALISCO,COLOTLAN
DISTRITO,FEDERAL,MIGUEL,HIDALGO	0.011	HIDALGO,MINERAL,DE,LA,REFORMA
DURANGO,TAMAZULA	0.014	MICHOACAN,LA,HUACANA
MICHOACAN,LA,HUACANA	0.024	CHIHUAHUA,RIVA,PALACIO
MICHOACAN,LA,HUACANA	0.019	MICHOACAN,ZAMORA
MICHOACAN,LA,HUACANA	0.038	VERACRUZ,ACAJETE
MICHOACAN,LA,HUACANA	0.047	GUERRERO,COAHUAYUTLA,DE,JOSE,MARIA,IZAZAGA
MICHOACAN,LA,HUACANA	0.014	DISTRITO,FEDERAL,XOCHIMILCO
MICHOACAN,LA,HUACANA	0.024	CHIHUAHUA,CUSIHUIRIACHI
MICHOACAN,LA,HUACANA	0.033	JALISCO,TEQUILA
MICHOACAN,LA,HUACANA	0.019	MORELOS,CUAUTLA
MICHOACAN,LA,HUACANA	0.014	CHIHUAHUA,CASAS,GRANDES
MICHOACAN,LA,HUACANA	0.019	MEXICO,LUVIANOS
MICHOACAN,LA,HUACANA	0.014	MICHOACAN,MUGICA
MICHOACAN,LA,HUACANA	0.014	GUERRERO,LEONARDO,BRAVO
MICHOACAN,LA,HUACANA	0.014	MEXICO,TEOTIHUACAN
MICHOACAN,LA,HUACANA	0.014	ZACATECAS,GUADALUPE
MICHOACAN,LA,HUACANA	0.014	ZACATECAS,VALPARAISO
MICHOACAN,LA,HUACANA	0.019	MICHOACAN,NUEVO,URECHO
MICHOACAN,LA,HUACANA	0.024	MEXICO,MORELOS
MICHOACAN,LA,HUACANA	0.014	TAMAULIPAS,GÜEMEZ
MICHOACAN,LA,HUACANA	0.014	ZACATECAS,JALPA
CHIHUAHUA,RIVA,PALACIO	0.011	VERACRUZ,ACAJETE
CHIHUAHUA,RIVA,PALACIO	0.014	GUERRERO,COAHUAYUTLA,DE,JOSE,MARIA,IZAZAGA
MICHOACAN,ZAMORA	0.011	GUERRERO,COAHUAYUTLA,DE,JOSE,MARIA,IZAZAGA
VERACRUZ,ACAJETE	0.022	GUERRERO,COAHUAYUTLA,DE,JOSE,MARIA,IZAZAGA
VERACRUZ,ACAJETE	0.011	CHIHUAHUA,CUSIHUIRIACHI
VERACRUZ,ACAJETE	0.016	JALISCO,TEQUILA
VERACRUZ,ACAJETE	0.011	MEXICO,MORELOS
GUERRERO,COAHUAYUTLA,DE,JOSE,MARIA,IZAZAGA	0.014	CHIHUAHUA,CUSIHUIRIACHI
GUERRERO,COAHUAYUTLA,DE,JOSE,MARIA,IZAZAGA	0.019	JALISCO,TEQUILA
GUERRERO,COAHUAYUTLA,DE,JOSE,MARIA,IZAZAGA	0.011	MORELOS,CUAUTLA
GUERRERO,COAHUAYUTLA,DE,JOSE,MARIA,IZAZAGA	0.011	MEXICO,LUVIANOS
GUERRERO,COAHUAYUTLA,DE,JOSE,MARIA,IZAZAGA	0.011	MICHOACAN,NUEVO,URECHO
GUERRERO,COAHUAYUTLA,DE,JOSE,MARIA,IZAZAGA	0.014	MEXICO,MORELOS
MICHOACAN,AQUILA	0.011	HIDALGO,MINERAL,DE,LA,REFORMA
GUANAJUATO,SAN,FRANCISCO,DEL,RINCON	0.010	TABASCO,TENOSIQUE
GUANAJUATO,SAN,FRANCISCO,DEL,RINCON	0.022	HIDALGO,MINERAL,DE,LA,REFORMA
GUANAJUATO,SAN,FRANCISCO,DEL,RINCON	0.018	JALISCO,COLOTLAN
GUERRERO,GENERAL,HELIODORO,CASTILLO	0.011	HIDALGO,MINERAL,DE,LA,REFORMA
MORELOS,YAUTEPEC	0.011	HIDALGO,MINERAL,DE,LA,REFORMA
GUANAJUATO,IRAPUATO	0.014	HIDALGO,MINERAL,DE,LA,REFORMA
GUANAJUATO,IRAPUATO	0.012	JALISCO,COLOTLAN
TABASCO,TENOSIQUE	0.022	HIDALGO,MINERAL,DE,LA,REFORMA
TABASCO,TENOSIQUE	0.018	JALISCO,COLOTLAN
HIDALGO,MINERAL,DE,LA,REFORMA	0.011	CHIHUAHUA,MORELOS
HIDALGO,MINERAL,DE,LA,REFORMA	0.040	JALISCO,COLOTLAN
HIDALGO,MINERAL,DE,LA,REFORMA	0.014	MICHOACAN,TIQUICHEO,DE,NICOLAS,ROMERO
HIDALGO,MINERAL,DE,LA,REFORMA	0.011	MICHOACAN,SAHUAYO
HIDALGO,MINERAL,DE,LA,REFORMA	0.011	QUINTANA,ROO,COZUMEL
HIDALGO,MINERAL,DE,LA,REFORMA	0.011	GUANAJUATO,JARAL,DEL,PROGRESO
HIDALGO,MINERAL,DE,LA,REFORMA	0.014	MICHOACAN,JIMENEZ
HIDALGO,MINERAL,DE,LA,REFORMA	0.011	SONORA,LA,COLORADA
HIDALGO,MINERAL,DE,LA,REFORMA	0.011	COAHUILA,MONCLOVA
JALISCO,COLOTLAN	0.012	MICHOACAN,TIQUICHEO,DE,NICOLAS,ROMERO
JALISCO,COLOTLAN	0.012	MICHOACAN,JIMENEZ
