# Supplementary material for: Analysis of México’s Narco-War Network (2007–2011)
Source: PLoS One. 2015 May 18;10(5):e0126503. doi: 10.1371/journal.pone.0126503 (PMC4436224; doi:10.1371/journal.pone.0126503)
Supplement: S1 Compressed file — Each file contains all the correlations above certain threshold (indicated in the name of the file), during a particular month (also indicated in the name of the file). The file names have the value of θ followed by the number of the i th month, starting from January of 2007 until Sept. 2011. (ZIP) [file pone.0126503.s004.zip › Correlations_by_month/0.010__32.sif]

CHIHUAHUA,JUAREZ	0.075	SINALOA,CULIACAN
CHIHUAHUA,JUAREZ	0.068	CHIHUAHUA,CHIHUAHUA
CHIHUAHUA,JUAREZ	0.011	MICHOACAN,MORELIA
CHIHUAHUA,JUAREZ	0.011	SINALOA,GUASAVE
CHIHUAHUA,JUAREZ	0.026	CHIHUAHUA,HIDALGO,DEL,PARRAL
CHIHUAHUA,JUAREZ	0.026	GUERRERO,PETATLAN
CHIHUAHUA,JUAREZ	0.023	GUERRERO,PUNGARABATO
CHIHUAHUA,JUAREZ	0.041	DURANGO,PUEBLO,NUEVO
CHIHUAHUA,JUAREZ	0.015	DISTRITO,FEDERAL,IZTAPALAPA
CHIHUAHUA,JUAREZ	0.015	CHIHUAHUA,DELICIAS
CHIHUAHUA,JUAREZ	0.041	CHIHUAHUA,NUEVO,CASAS,GRANDES
CHIHUAHUA,JUAREZ	0.023	CHIHUAHUA,ASCENSION
CHIHUAHUA,JUAREZ	0.011	SINALOA,MOCORITO
CHIHUAHUA,JUAREZ	0.011	CHIHUAHUA,CUAUHTEMOC
CHIHUAHUA,JUAREZ	0.019	GUERRERO,ZIHUATANEJO,DE,AZUETA
CHIHUAHUA,JUAREZ	0.011	CHIHUAHUA,MEOQUI
CHIHUAHUA,JUAREZ	0.015	NAYARIT,XALISCO
CHIHUAHUA,JUAREZ	0.015	DISTRITO,FEDERAL,VENUSTIANO,CARRANZA
CHIHUAHUA,JUAREZ	0.019	GUERRERO,LA,UNION,DE,ISIDORO,MONTES,DE,OCA
CHIHUAHUA,JUAREZ	0.015	GUERRERO,COYUCA,DE,BENITEZ
CHIHUAHUA,JUAREZ	0.023	SINALOA,ELOTA
CHIHUAHUA,JUAREZ	0.015	DURANGO,SAN,DIMAS
CHIHUAHUA,JUAREZ	0.011	JALISCO,PUERTO,VALLARTA
CHIHUAHUA,JUAREZ	0.011	MORELOS,TEMIXCO
CHIHUAHUA,JUAREZ	0.019	NUEVO,LEON,SANTIAGO
CHIHUAHUA,JUAREZ	0.011	TABASCO,CENTRO
CHIHUAHUA,JUAREZ	0.023	DURANGO,EL,ORO
CHIHUAHUA,JUAREZ	0.015	SINALOA,ESCUINAPA
CHIHUAHUA,JUAREZ	0.026	CHIHUAHUA,URUACHI
CHIHUAHUA,JUAREZ	0.011	CHIHUAHUA,NAMIQUIPA
CHIHUAHUA,JUAREZ	0.011	DURANGO,MEZQUITAL
CHIHUAHUA,JUAREZ	0.019	SONORA,ALAMOS
CHIHUAHUA,JUAREZ	0.015	NUEVO,LEON,GENERAL,ESCOBEDO
CHIHUAHUA,JUAREZ	0.011	GUERRERO,CUAJINICUILAPA
CHIHUAHUA,JUAREZ	0.015	JALISCO,LA,BARCA
CHIHUAHUA,JUAREZ	0.011	VERACRUZ,ISLA
CHIHUAHUA,JUAREZ	0.015	OAXACA,PUTLA,VILLA,DE,GUERRERO
CHIHUAHUA,JUAREZ	0.015	MORELOS,JANTETELCO
SINALOA,CULIACAN	0.104	CHIHUAHUA,CHIHUAHUA
SINALOA,CULIACAN	0.012	SINALOA,MAZATLAN
SINALOA,CULIACAN	0.012	SINALOA,NAVOLATO
SINALOA,CULIACAN	0.017	MICHOACAN,MORELIA
SINALOA,CULIACAN	0.012	TAMAULIPAS,REYNOSA
SINALOA,CULIACAN	0.017	SINALOA,GUASAVE
SINALOA,CULIACAN	0.040	CHIHUAHUA,HIDALGO,DEL,PARRAL
SINALOA,CULIACAN	0.012	MICHOACAN,URUAPAN
SINALOA,CULIACAN	0.012	TAMAULIPAS,SAN,FERNANDO
SINALOA,CULIACAN	0.012	JALISCO,ZAPOPAN
SINALOA,CULIACAN	0.012	MICHOACAN,APATZINGAN
SINALOA,CULIACAN	0.040	GUERRERO,PETATLAN
SINALOA,CULIACAN	0.035	GUERRERO,PUNGARABATO
SINALOA,CULIACAN	0.063	DURANGO,PUEBLO,NUEVO
SINALOA,CULIACAN	0.023	DISTRITO,FEDERAL,IZTAPALAPA
SINALOA,CULIACAN	0.023	CHIHUAHUA,DELICIAS
SINALOA,CULIACAN	0.063	CHIHUAHUA,NUEVO,CASAS,GRANDES
SINALOA,CULIACAN	0.012	GUERRERO,COYUCA,DE,CATALAN
SINALOA,CULIACAN	0.012	GUERRERO,TECPAN,DE,GALEANA
SINALOA,CULIACAN	0.012	AGUASCALIENTES,AGUASCALIENTES
SINALOA,CULIACAN	0.035	CHIHUAHUA,ASCENSION
SINALOA,CULIACAN	0.017	SINALOA,MOCORITO
SINALOA,CULIACAN	0.017	CHIHUAHUA,CUAUHTEMOC
SINALOA,CULIACAN	0.029	GUERRERO,ZIHUATANEJO,DE,AZUETA
SINALOA,CULIACAN	0.017	CHIHUAHUA,MEOQUI
SINALOA,CULIACAN	0.012	MEXICO,NAUCALPAN,DE,JUAREZ
SINALOA,CULIACAN	0.012	MEXICO,TULTITLAN
SINALOA,CULIACAN	0.012	SINALOA,ANGOSTURA
SINALOA,CULIACAN	0.023	NAYARIT,XALISCO
SINALOA,CULIACAN	0.023	DISTRITO,FEDERAL,VENUSTIANO,CARRANZA
SINALOA,CULIACAN	0.029	GUERRERO,LA,UNION,DE,ISIDORO,MONTES,DE,OCA
SINALOA,CULIACAN	0.023	GUERRERO,COYUCA,DE,BENITEZ
SINALOA,CULIACAN	0.035	SINALOA,ELOTA
SINALOA,CULIACAN	0.023	DURANGO,SAN,DIMAS
SINALOA,CULIACAN	0.017	JALISCO,PUERTO,VALLARTA
SINALOA,CULIACAN	0.012	MEXICO,CUAUTITLAN,IZCALLI
SINALOA,CULIACAN	0.017	MORELOS,TEMIXCO
SINALOA,CULIACAN	0.029	NUEVO,LEON,SANTIAGO
SINALOA,CULIACAN	0.017	TABASCO,CENTRO
SINALOA,CULIACAN	0.012	CHIHUAHUA,MATAMOROS
SINALOA,CULIACAN	0.035	DURANGO,EL,ORO
SINALOA,CULIACAN	0.012	GUERRERO,OMETEPEC
SINALOA,CULIACAN	0.012	MEXICO,VALLE,DE,CHALCO,SOLIDARIDAD
SINALOA,CULIACAN	0.023	SINALOA,ESCUINAPA
SINALOA,CULIACAN	0.012	CHIHUAHUA,SAUCILLO
SINALOA,CULIACAN	0.040	CHIHUAHUA,URUACHI
SINALOA,CULIACAN	0.012	MEXICO,CHALCO
SINALOA,CULIACAN	0.012	SONORA,YECORA
SINALOA,CULIACAN	0.012	CHIHUAHUA,BALLEZA
SINALOA,CULIACAN	0.017	CHIHUAHUA,NAMIQUIPA
SINALOA,CULIACAN	0.012	DURANGO,TEPEHUANES
SINALOA,CULIACAN	0.017	DURANGO,MEZQUITAL
SINALOA,CULIACAN	0.012	GUERRERO,TLAPA,DE,COMONFORT
SINALOA,CULIACAN	0.029	SONORA,ALAMOS
SINALOA,CULIACAN	0.012	SONORA,ARIZPE
SINALOA,CULIACAN	0.012	CHIHUAHUA,CUSIHUIRIACHI
SINALOA,CULIACAN	0.012	MEXICO,TEJUPILCO
SINALOA,CULIACAN	0.012	ZACATECAS,FRESNILLO
SINALOA,CULIACAN	0.023	NUEVO,LEON,GENERAL,ESCOBEDO
SINALOA,CULIACAN	0.017	GUERRERO,CUAJINICUILAPA
SINALOA,CULIACAN	0.023	JALISCO,LA,BARCA
SINALOA,CULIACAN	0.012	QUINTANA,ROO,SOLIDARIDAD
SINALOA,CULIACAN	0.012	MICHOACAN,TACAMBARO
SINALOA,CULIACAN	0.017	VERACRUZ,ISLA
SINALOA,CULIACAN	0.012	DURANGO,MAPIMI
SINALOA,CULIACAN	0.023	OAXACA,PUTLA,VILLA,DE,GUERRERO
SINALOA,CULIACAN	0.023	MORELOS,JANTETELCO
SINALOA,CULIACAN	0.012	MORELOS,MIACATLAN
SINALOA,CULIACAN	0.012	MEXICO,TENANCINGO
SINALOA,CULIACAN	0.012	MEXICO,OZUMBA
SINALOA,CULIACAN	0.012	MEXICO,TLATLAYA
SINALOA,CULIACAN	0.012	DURANGO,SANTA,CLARA
SINALOA,CULIACAN	0.012	SONORA,TRINCHERAS
SINALOA,CULIACAN	0.012	TAMAULIPAS,BURGOS
SINALOA,CULIACAN	0.012	JALISCO,UNION,DE,SAN,ANTONIO
CHIHUAHUA,CHIHUAHUA	0.010	SINALOA,MAZATLAN
CHIHUAHUA,CHIHUAHUA	0.010	SINALOA,NAVOLATO
CHIHUAHUA,CHIHUAHUA	0.016	MICHOACAN,MORELIA
CHIHUAHUA,CHIHUAHUA	0.010	TAMAULIPAS,REYNOSA
CHIHUAHUA,CHIHUAHUA	0.016	SINALOA,GUASAVE
CHIHUAHUA,CHIHUAHUA	0.036	CHIHUAHUA,HIDALGO,DEL,PARRAL
CHIHUAHUA,CHIHUAHUA	0.010	MICHOACAN,URUAPAN
CHIHUAHUA,CHIHUAHUA	0.010	TAMAULIPAS,SAN,FERNANDO
CHIHUAHUA,CHIHUAHUA	0.010	JALISCO,ZAPOPAN
CHIHUAHUA,CHIHUAHUA	0.010	MICHOACAN,APATZINGAN
CHIHUAHUA,CHIHUAHUA	0.036	GUERRERO,PETATLAN
CHIHUAHUA,CHIHUAHUA	0.031	GUERRERO,PUNGARABATO
CHIHUAHUA,CHIHUAHUA	0.057	DURANGO,PUEBLO,NUEVO
CHIHUAHUA,CHIHUAHUA	0.021	DISTRITO,FEDERAL,IZTAPALAPA
CHIHUAHUA,CHIHUAHUA	0.021	CHIHUAHUA,DELICIAS
CHIHUAHUA,CHIHUAHUA	0.057	CHIHUAHUA,NUEVO,CASAS,GRANDES
CHIHUAHUA,CHIHUAHUA	0.010	GUERRERO,COYUCA,DE,CATALAN
CHIHUAHUA,CHIHUAHUA	0.010	GUERRERO,TECPAN,DE,GALEANA
CHIHUAHUA,CHIHUAHUA	0.010	AGUASCALIENTES,AGUASCALIENTES
CHIHUAHUA,CHIHUAHUA	0.031	CHIHUAHUA,ASCENSION
CHIHUAHUA,CHIHUAHUA	0.016	SINALOA,MOCORITO
CHIHUAHUA,CHIHUAHUA	0.016	CHIHUAHUA,CUAUHTEMOC
CHIHUAHUA,CHIHUAHUA	0.026	GUERRERO,ZIHUATANEJO,DE,AZUETA
CHIHUAHUA,CHIHUAHUA	0.016	CHIHUAHUA,MEOQUI
CHIHUAHUA,CHIHUAHUA	0.010	MEXICO,NAUCALPAN,DE,JUAREZ
CHIHUAHUA,CHIHUAHUA	0.010	MEXICO,TULTITLAN
CHIHUAHUA,CHIHUAHUA	0.010	SINALOA,ANGOSTURA
CHIHUAHUA,CHIHUAHUA	0.021	NAYARIT,XALISCO
CHIHUAHUA,CHIHUAHUA	0.021	DISTRITO,FEDERAL,VENUSTIANO,CARRANZA
CHIHUAHUA,CHIHUAHUA	0.026	GUERRERO,LA,UNION,DE,ISIDORO,MONTES,DE,OCA
CHIHUAHUA,CHIHUAHUA	0.021	GUERRERO,COYUCA,DE,BENITEZ
CHIHUAHUA,CHIHUAHUA	0.031	SINALOA,ELOTA
CHIHUAHUA,CHIHUAHUA	0.021	DURANGO,SAN,DIMAS
CHIHUAHUA,CHIHUAHUA	0.016	JALISCO,PUERTO,VALLARTA
CHIHUAHUA,CHIHUAHUA	0.010	MEXICO,CUAUTITLAN,IZCALLI
CHIHUAHUA,CHIHUAHUA	0.016	MORELOS,TEMIXCO
CHIHUAHUA,CHIHUAHUA	0.026	NUEVO,LEON,SANTIAGO
CHIHUAHUA,CHIHUAHUA	0.016	TABASCO,CENTRO
CHIHUAHUA,CHIHUAHUA	0.010	CHIHUAHUA,MATAMOROS
CHIHUAHUA,CHIHUAHUA	0.031	DURANGO,EL,ORO
CHIHUAHUA,CHIHUAHUA	0.010	GUERRERO,OMETEPEC
CHIHUAHUA,CHIHUAHUA	0.010	MEXICO,VALLE,DE,CHALCO,SOLIDARIDAD
CHIHUAHUA,CHIHUAHUA	0.021	SINALOA,ESCUINAPA
CHIHUAHUA,CHIHUAHUA	0.010	CHIHUAHUA,SAUCILLO
CHIHUAHUA,CHIHUAHUA	0.036	CHIHUAHUA,URUACHI
CHIHUAHUA,CHIHUAHUA	0.010	MEXICO,CHALCO
CHIHUAHUA,CHIHUAHUA	0.010	SONORA,YECORA
CHIHUAHUA,CHIHUAHUA	0.010	CHIHUAHUA,BALLEZA
CHIHUAHUA,CHIHUAHUA	0.016	CHIHUAHUA,NAMIQUIPA
CHIHUAHUA,CHIHUAHUA	0.010	DURANGO,TEPEHUANES
CHIHUAHUA,CHIHUAHUA	0.016	DURANGO,MEZQUITAL
CHIHUAHUA,CHIHUAHUA	0.010	GUERRERO,TLAPA,DE,COMONFORT
CHIHUAHUA,CHIHUAHUA	0.026	SONORA,ALAMOS
CHIHUAHUA,CHIHUAHUA	0.010	SONORA,ARIZPE
CHIHUAHUA,CHIHUAHUA	0.010	CHIHUAHUA,CUSIHUIRIACHI
CHIHUAHUA,CHIHUAHUA	0.010	MEXICO,TEJUPILCO
CHIHUAHUA,CHIHUAHUA	0.010	ZACATECAS,FRESNILLO
CHIHUAHUA,CHIHUAHUA	0.021	NUEVO,LEON,GENERAL,ESCOBEDO
CHIHUAHUA,CHIHUAHUA	0.016	GUERRERO,CUAJINICUILAPA
CHIHUAHUA,CHIHUAHUA	0.021	JALISCO,LA,BARCA
CHIHUAHUA,CHIHUAHUA	0.010	QUINTANA,ROO,SOLIDARIDAD
CHIHUAHUA,CHIHUAHUA	0.010	MICHOACAN,TACAMBARO
CHIHUAHUA,CHIHUAHUA	0.016	VERACRUZ,ISLA
CHIHUAHUA,CHIHUAHUA	0.010	DURANGO,MAPIMI
CHIHUAHUA,CHIHUAHUA	0.021	OAXACA,PUTLA,VILLA,DE,GUERRERO
CHIHUAHUA,CHIHUAHUA	0.021	MORELOS,JANTETELCO
CHIHUAHUA,CHIHUAHUA	0.010	MORELOS,MIACATLAN
CHIHUAHUA,CHIHUAHUA	0.010	MEXICO,TENANCINGO
CHIHUAHUA,CHIHUAHUA	0.010	MEXICO,OZUMBA
CHIHUAHUA,CHIHUAHUA	0.010	MEXICO,TLATLAYA
CHIHUAHUA,CHIHUAHUA	0.010	DURANGO,SANTA,CLARA
CHIHUAHUA,CHIHUAHUA	0.010	SONORA,TRINCHERAS
CHIHUAHUA,CHIHUAHUA	0.010	TAMAULIPAS,BURGOS
CHIHUAHUA,CHIHUAHUA	0.010	JALISCO,UNION,DE,SAN,ANTONIO
DURANGO,GOMEZ,PALACIO	0.016	COAHUILA,TORREON
DURANGO,GOMEZ,PALACIO	0.012	SONORA,NOGALES
DURANGO,GOMEZ,PALACIO	0.024	DURANGO,DURANGO
DURANGO,GOMEZ,PALACIO	0.012	NAYARIT,TEPIC
DURANGO,GOMEZ,PALACIO	0.016	MEXICO,ECATEPEC,DE,MORELOS
DURANGO,GOMEZ,PALACIO	0.012	DURANGO,LERDO
DURANGO,GOMEZ,PALACIO	0.024	SINALOA,SALVADOR,ALVARADO
DURANGO,GOMEZ,PALACIO	0.016	GUERRERO,CHILPANCINGO,DE,LOS,BRAVO
DURANGO,GOMEZ,PALACIO	0.012	MEXICO,NEZAHUALCOYOTL
DURANGO,GOMEZ,PALACIO	0.024	JALISCO,GUADALAJARA
DURANGO,GOMEZ,PALACIO	0.032	BAJA,CALIFORNIA,MEXICALI
DURANGO,GOMEZ,PALACIO	0.036	SINALOA,BADIRAGUATO
DURANGO,GOMEZ,PALACIO	0.012	QUINTANA,ROO,BENITO,JUAREZ
DURANGO,GOMEZ,PALACIO	0.012	SINALOA,SAN,IGNACIO
DURANGO,GOMEZ,PALACIO	0.020	CHIHUAHUA,JIMENEZ
DURANGO,GOMEZ,PALACIO	0.016	GUERRERO,SAN,MIGUEL,TOTOLAPAN
DURANGO,GOMEZ,PALACIO	0.016	CHIHUAHUA,MADERA
DURANGO,GOMEZ,PALACIO	0.016	VERACRUZ,VERACRUZ
DURANGO,GOMEZ,PALACIO	0.016	GUANAJUATO,LEON
DURANGO,GOMEZ,PALACIO	0.024	MEXICO,COACALCO,DE,BERRIOZABAL
DURANGO,GOMEZ,PALACIO	0.012	GUERRERO,QUECHULTENANGO
DURANGO,GOMEZ,PALACIO	0.016	NUEVO,LEON,SAN,NICOLAS,DE,LOS,GARZA
DURANGO,GOMEZ,PALACIO	0.012	DISTRITO,FEDERAL,MIGUEL,HIDALGO
DURANGO,GOMEZ,PALACIO	0.012	GUANAJUATO,PENJAMO
DURANGO,GOMEZ,PALACIO	0.024	GUANAJUATO,SAN,FRANCISCO,DEL,RINCON
DURANGO,GOMEZ,PALACIO	0.016	GUERRERO,ZAPOTITLAN,TABLAS
DURANGO,GOMEZ,PALACIO	0.016	MORELOS,JOJUTLA
DURANGO,GOMEZ,PALACIO	0.012	GUERRERO,GENERAL,HELIODORO,CASTILLO
DURANGO,GOMEZ,PALACIO	0.016	MORELOS,YAUTEPEC
DURANGO,GOMEZ,PALACIO	0.016	GUANAJUATO,IRAPUATO
DURANGO,GOMEZ,PALACIO	0.028	TABASCO,TENOSIQUE
DURANGO,GOMEZ,PALACIO	0.053	HIDALGO,MINERAL,DE,LA,REFORMA
DURANGO,GOMEZ,PALACIO	0.012	CHIHUAHUA,MORELOS
DURANGO,GOMEZ,PALACIO	0.044	JALISCO,COLOTLAN
DURANGO,GOMEZ,PALACIO	0.016	MICHOACAN,TIQUICHEO,DE,NICOLAS,ROMERO
DURANGO,GOMEZ,PALACIO	0.016	QUINTANA,ROO,COZUMEL
DURANGO,GOMEZ,PALACIO	0.012	GUANAJUATO,JARAL,DEL,PROGRESO
DURANGO,GOMEZ,PALACIO	0.016	MICHOACAN,JIMENEZ
DURANGO,GOMEZ,PALACIO	0.012	COAHUILA,MONCLOVA
COAHUILA,TORREON	0.010	SINALOA,BADIRAGUATO
COAHUILA,TORREON	0.015	HIDALGO,MINERAL,DE,LA,REFORMA
COAHUILA,TORREON	0.013	JALISCO,COLOTLAN
SONORA,NOGALES	0.011	HIDALGO,MINERAL,DE,LA,REFORMA
DURANGO,DURANGO	0.010	SINALOA,SALVADOR,ALVARADO
DURANGO,DURANGO	0.010	JALISCO,GUADALAJARA
DURANGO,DURANGO	0.014	BAJA,CALIFORNIA,MEXICALI
DURANGO,DURANGO	0.016	SINALOA,BADIRAGUATO
DURANGO,DURANGO	0.010	MEXICO,COACALCO,DE,BERRIOZABAL
DURANGO,DURANGO	0.010	GUANAJUATO,SAN,FRANCISCO,DEL,RINCON
DURANGO,DURANGO	0.012	TABASCO,TENOSIQUE
DURANGO,DURANGO	0.023	HIDALGO,MINERAL,DE,LA,REFORMA
DURANGO,DURANGO	0.019	JALISCO,COLOTLAN
NAYARIT,TEPIC	0.011	HIDALGO,MINERAL,DE,LA,REFORMA
CHIHUAHUA,HIDALGO,DEL,PARRAL	0.014	GUERRERO,PETATLAN
CHIHUAHUA,HIDALGO,DEL,PARRAL	0.012	GUERRERO,PUNGARABATO
CHIHUAHUA,HIDALGO,DEL,PARRAL	0.022	DURANGO,PUEBLO,NUEVO
CHIHUAHUA,HIDALGO,DEL,PARRAL	0.022	CHIHUAHUA,NUEVO,CASAS,GRANDES
CHIHUAHUA,HIDALGO,DEL,PARRAL	0.012	CHIHUAHUA,ASCENSION
CHIHUAHUA,HIDALGO,DEL,PARRAL	0.010	GUERRERO,ZIHUATANEJO,DE,AZUETA
CHIHUAHUA,HIDALGO,DEL,PARRAL	0.010	GUERRERO,LA,UNION,DE,ISIDORO,MONTES,DE,OCA
CHIHUAHUA,HIDALGO,DEL,PARRAL	0.012	SINALOA,ELOTA
CHIHUAHUA,HIDALGO,DEL,PARRAL	0.010	NUEVO,LEON,SANTIAGO
CHIHUAHUA,HIDALGO,DEL,PARRAL	0.012	DURANGO,EL,ORO
CHIHUAHUA,HIDALGO,DEL,PARRAL	0.014	CHIHUAHUA,URUACHI
CHIHUAHUA,HIDALGO,DEL,PARRAL	0.010	SONORA,ALAMOS
MEXICO,ECATEPEC,DE,MORELOS	0.010	SINALOA,BADIRAGUATO
MEXICO,ECATEPEC,DE,MORELOS	0.015	HIDALGO,MINERAL,DE,LA,REFORMA
MEXICO,ECATEPEC,DE,MORELOS	0.013	JALISCO,COLOTLAN
DURANGO,LERDO	0.011	HIDALGO,MINERAL,DE,LA,REFORMA
SINALOA,SALVADOR,ALVARADO	0.010	JALISCO,GUADALAJARA
SINALOA,SALVADOR,ALVARADO	0.014	BAJA,CALIFORNIA,MEXICALI
SINALOA,SALVADOR,ALVARADO	0.016	SINALOA,BADIRAGUATO
SINALOA,SALVADOR,ALVARADO	0.010	MEXICO,COACALCO,DE,BERRIOZABAL
SINALOA,SALVADOR,ALVARADO	0.010	GUANAJUATO,SAN,FRANCISCO,DEL,RINCON
SINALOA,SALVADOR,ALVARADO	0.012	TABASCO,TENOSIQUE
SINALOA,SALVADOR,ALVARADO	0.023	HIDALGO,MINERAL,DE,LA,REFORMA
SINALOA,SALVADOR,ALVARADO	0.019	JALISCO,COLOTLAN
GUERRERO,CHILPANCINGO,DE,LOS,BRAVO	0.010	SINALOA,BADIRAGUATO
GUERRERO,CHILPANCINGO,DE,LOS,BRAVO	0.015	HIDALGO,MINERAL,DE,LA,REFORMA
GUERRERO,CHILPANCINGO,DE,LOS,BRAVO	0.013	JALISCO,COLOTLAN
MEXICO,NEZAHUALCOYOTL	0.011	HIDALGO,MINERAL,DE,LA,REFORMA
JALISCO,GUADALAJARA	0.014	BAJA,CALIFORNIA,MEXICALI
JALISCO,GUADALAJARA	0.016	SINALOA,BADIRAGUATO
JALISCO,GUADALAJARA	0.010	MEXICO,COACALCO,DE,BERRIOZABAL
JALISCO,GUADALAJARA	0.010	GUANAJUATO,SAN,FRANCISCO,DEL,RINCON
JALISCO,GUADALAJARA	0.012	TABASCO,TENOSIQUE
JALISCO,GUADALAJARA	0.023	HIDALGO,MINERAL,DE,LA,REFORMA
JALISCO,GUADALAJARA	0.019	JALISCO,COLOTLAN
GUERRERO,PETATLAN	0.012	GUERRERO,PUNGARABATO
GUERRERO,PETATLAN	0.022	DURANGO,PUEBLO,NUEVO
GUERRERO,PETATLAN	0.022	CHIHUAHUA,NUEVO,CASAS,GRANDES
GUERRERO,PETATLAN	0.012	CHIHUAHUA,ASCENSION
GUERRERO,PETATLAN	0.010	GUERRERO,ZIHUATANEJO,DE,AZUETA
GUERRERO,PETATLAN	0.010	GUERRERO,LA,UNION,DE,ISIDORO,MONTES,DE,OCA
GUERRERO,PETATLAN	0.012	SINALOA,ELOTA
GUERRERO,PETATLAN	0.010	NUEVO,LEON,SANTIAGO
GUERRERO,PETATLAN	0.012	DURANGO,EL,ORO
GUERRERO,PETATLAN	0.014	CHIHUAHUA,URUACHI
GUERRERO,PETATLAN	0.010	SONORA,ALAMOS
GUERRERO,PUNGARABATO	0.019	DURANGO,PUEBLO,NUEVO
GUERRERO,PUNGARABATO	0.019	CHIHUAHUA,NUEVO,CASAS,GRANDES
GUERRERO,PUNGARABATO	0.010	CHIHUAHUA,ASCENSION
GUERRERO,PUNGARABATO	0.010	SINALOA,ELOTA
GUERRERO,PUNGARABATO	0.010	DURANGO,EL,ORO
GUERRERO,PUNGARABATO	0.012	CHIHUAHUA,URUACHI
DURANGO,PUEBLO,NUEVO	0.013	DISTRITO,FEDERAL,IZTAPALAPA
DURANGO,PUEBLO,NUEVO	0.013	CHIHUAHUA,DELICIAS
DURANGO,PUEBLO,NUEVO	0.035	CHIHUAHUA,NUEVO,CASAS,GRANDES
DURANGO,PUEBLO,NUEVO	0.019	CHIHUAHUA,ASCENSION
DURANGO,PUEBLO,NUEVO	0.016	GUERRERO,ZIHUATANEJO,DE,AZUETA
DURANGO,PUEBLO,NUEVO	0.013	NAYARIT,XALISCO
DURANGO,PUEBLO,NUEVO	0.013	DISTRITO,FEDERAL,VENUSTIANO,CARRANZA
DURANGO,PUEBLO,NUEVO	0.016	GUERRERO,LA,UNION,DE,ISIDORO,MONTES,DE,OCA
DURANGO,PUEBLO,NUEVO	0.013	GUERRERO,COYUCA,DE,BENITEZ
DURANGO,PUEBLO,NUEVO	0.019	SINALOA,ELOTA
DURANGO,PUEBLO,NUEVO	0.013	DURANGO,SAN,DIMAS
DURANGO,PUEBLO,NUEVO	0.016	NUEVO,LEON,SANTIAGO
DURANGO,PUEBLO,NUEVO	0.019	DURANGO,EL,ORO
DURANGO,PUEBLO,NUEVO	0.013	SINALOA,ESCUINAPA
DURANGO,PUEBLO,NUEVO	0.022	CHIHUAHUA,URUACHI
DURANGO,PUEBLO,NUEVO	0.016	SONORA,ALAMOS
DURANGO,PUEBLO,NUEVO	0.013	NUEVO,LEON,GENERAL,ESCOBEDO
DURANGO,PUEBLO,NUEVO	0.013	JALISCO,LA,BARCA
DURANGO,PUEBLO,NUEVO	0.013	OAXACA,PUTLA,VILLA,DE,GUERRERO
DURANGO,PUEBLO,NUEVO	0.013	MORELOS,JANTETELCO
DISTRITO,FEDERAL,IZTAPALAPA	0.013	CHIHUAHUA,NUEVO,CASAS,GRANDES
BAJA,CALIFORNIA,MEXICALI	0.021	SINALOA,BADIRAGUATO
BAJA,CALIFORNIA,MEXICALI	0.012	CHIHUAHUA,JIMENEZ
BAJA,CALIFORNIA,MEXICALI	0.014	MEXICO,COACALCO,DE,BERRIOZABAL
BAJA,CALIFORNIA,MEXICALI	0.014	GUANAJUATO,SAN,FRANCISCO,DEL,RINCON
BAJA,CALIFORNIA,MEXICALI	0.016	TABASCO,TENOSIQUE
BAJA,CALIFORNIA,MEXICALI	0.030	HIDALGO,MINERAL,DE,LA,REFORMA
BAJA,CALIFORNIA,MEXICALI	0.025	JALISCO,COLOTLAN
CHIHUAHUA,DELICIAS	0.013	CHIHUAHUA,NUEVO,CASAS,GRANDES
CHIHUAHUA,NUEVO,CASAS,GRANDES	0.019	CHIHUAHUA,ASCENSION
CHIHUAHUA,NUEVO,CASAS,GRANDES	0.016	GUERRERO,ZIHUATANEJO,DE,AZUETA
CHIHUAHUA,NUEVO,CASAS,GRANDES	0.013	NAYARIT,XALISCO
CHIHUAHUA,NUEVO,CASAS,GRANDES	0.013	DISTRITO,FEDERAL,VENUSTIANO,CARRANZA
CHIHUAHUA,NUEVO,CASAS,GRANDES	0.016	GUERRERO,LA,UNION,DE,ISIDORO,MONTES,DE,OCA
CHIHUAHUA,NUEVO,CASAS,GRANDES	0.013	GUERRERO,COYUCA,DE,BENITEZ
CHIHUAHUA,NUEVO,CASAS,GRANDES	0.019	SINALOA,ELOTA
CHIHUAHUA,NUEVO,CASAS,GRANDES	0.013	DURANGO,SAN,DIMAS
CHIHUAHUA,NUEVO,CASAS,GRANDES	0.016	NUEVO,LEON,SANTIAGO
CHIHUAHUA,NUEVO,CASAS,GRANDES	0.019	DURANGO,EL,ORO
CHIHUAHUA,NUEVO,CASAS,GRANDES	0.013	SINALOA,ESCUINAPA
CHIHUAHUA,NUEVO,CASAS,GRANDES	0.022	CHIHUAHUA,URUACHI
CHIHUAHUA,NUEVO,CASAS,GRANDES	0.016	SONORA,ALAMOS
CHIHUAHUA,NUEVO,CASAS,GRANDES	0.013	NUEVO,LEON,GENERAL,ESCOBEDO
CHIHUAHUA,NUEVO,CASAS,GRANDES	0.013	JALISCO,LA,BARCA
CHIHUAHUA,NUEVO,CASAS,GRANDES	0.013	OAXACA,PUTLA,VILLA,DE,GUERRERO
CHIHUAHUA,NUEVO,CASAS,GRANDES	0.013	MORELOS,JANTETELCO
CHIHUAHUA,ASCENSION	0.010	SINALOA,ELOTA
CHIHUAHUA,ASCENSION	0.010	DURANGO,EL,ORO
CHIHUAHUA,ASCENSION	0.012	CHIHUAHUA,URUACHI
SINALOA,BADIRAGUATO	0.013	CHIHUAHUA,JIMENEZ
SINALOA,BADIRAGUATO	0.010	GUERRERO,SAN,MIGUEL,TOTOLAPAN
SINALOA,BADIRAGUATO	0.010	CHIHUAHUA,MADERA
SINALOA,BADIRAGUATO	0.010	VERACRUZ,VERACRUZ
SINALOA,BADIRAGUATO	0.010	GUANAJUATO,LEON
SINALOA,BADIRAGUATO	0.016	MEXICO,COACALCO,DE,BERRIOZABAL
SINALOA,BADIRAGUATO	0.010	NUEVO,LEON,SAN,NICOLAS,DE,LOS,GARZA
SINALOA,BADIRAGUATO	0.016	GUANAJUATO,SAN,FRANCISCO,DEL,RINCON
SINALOA,BADIRAGUATO	0.010	GUERRERO,ZAPOTITLAN,TABLAS
SINALOA,BADIRAGUATO	0.010	MORELOS,JOJUTLA
SINALOA,BADIRAGUATO	0.010	MORELOS,YAUTEPEC
SINALOA,BADIRAGUATO	0.010	GUANAJUATO,IRAPUATO
SINALOA,BADIRAGUATO	0.018	TABASCO,TENOSIQUE
SINALOA,BADIRAGUATO	0.034	HIDALGO,MINERAL,DE,LA,REFORMA
SINALOA,BADIRAGUATO	0.029	JALISCO,COLOTLAN
SINALOA,BADIRAGUATO	0.010	MICHOACAN,TIQUICHEO,DE,NICOLAS,ROMERO
SINALOA,BADIRAGUATO	0.010	QUINTANA,ROO,COZUMEL
SINALOA,BADIRAGUATO	0.010	MICHOACAN,JIMENEZ
QUINTANA,ROO,BENITO,JUAREZ	0.011	HIDALGO,MINERAL,DE,LA,REFORMA
GUERRERO,ZIHUATANEJO,DE,AZUETA	0.010	CHIHUAHUA,URUACHI
SINALOA,SAN,IGNACIO	0.011	HIDALGO,MINERAL,DE,LA,REFORMA
CHIHUAHUA,JIMENEZ	0.010	TABASCO,TENOSIQUE
CHIHUAHUA,JIMENEZ	0.019	HIDALGO,MINERAL,DE,LA,REFORMA
CHIHUAHUA,JIMENEZ	0.016	JALISCO,COLOTLAN
GUERRERO,SAN,MIGUEL,TOTOLAPAN	0.015	HIDALGO,MINERAL,DE,LA,REFORMA
GUERRERO,SAN,MIGUEL,TOTOLAPAN	0.013	JALISCO,COLOTLAN
CHIHUAHUA,MADERA	0.015	HIDALGO,MINERAL,DE,LA,REFORMA
CHIHUAHUA,MADERA	0.013	JALISCO,COLOTLAN
VERACRUZ,VERACRUZ	0.015	HIDALGO,MINERAL,DE,LA,REFORMA
VERACRUZ,VERACRUZ	0.013	JALISCO,COLOTLAN
GUANAJUATO,LEON	0.015	HIDALGO,MINERAL,DE,LA,REFORMA
GUANAJUATO,LEON	0.013	JALISCO,COLOTLAN
GUERRERO,LA,UNION,DE,ISIDORO,MONTES,DE,OCA	0.010	CHIHUAHUA,URUACHI
SINALOA,ELOTA	0.010	DURANGO,EL,ORO
SINALOA,ELOTA	0.012	CHIHUAHUA,URUACHI
MEXICO,COACALCO,DE,BERRIOZABAL	0.010	GUANAJUATO,SAN,FRANCISCO,DEL,RINCON
MEXICO,COACALCO,DE,BERRIOZABAL	0.012	TABASCO,TENOSIQUE
MEXICO,COACALCO,DE,BERRIOZABAL	0.023	HIDALGO,MINERAL,DE,LA,REFORMA
MEXICO,COACALCO,DE,BERRIOZABAL	0.019	JALISCO,COLOTLAN
GUERRERO,QUECHULTENANGO	0.011	HIDALGO,MINERAL,DE,LA,REFORMA
NUEVO,LEON,SAN,NICOLAS,DE,LOS,GARZA	0.015	HIDALGO,MINERAL,DE,LA,REFORMA
NUEVO,LEON,SAN,NICOLAS,DE,LOS,GARZA	0.013	JALISCO,COLOTLAN
DISTRITO,FEDERAL,MIGUEL,HIDALGO	0.011	HIDALGO,MINERAL,DE,LA,REFORMA
NUEVO,LEON,SANTIAGO	0.010	CHIHUAHUA,URUACHI
DURANGO,EL,ORO	0.012	CHIHUAHUA,URUACHI
CHIHUAHUA,URUACHI	0.010	SONORA,ALAMOS
GUANAJUATO,PENJAMO	0.011	HIDALGO,MINERAL,DE,LA,REFORMA
GUANAJUATO,SAN,FRANCISCO,DEL,RINCON	0.012	TABASCO,TENOSIQUE
GUANAJUATO,SAN,FRANCISCO,DEL,RINCON	0.023	HIDALGO,MINERAL,DE,LA,REFORMA
GUANAJUATO,SAN,FRANCISCO,DEL,RINCON	0.019	JALISCO,COLOTLAN
GUERRERO,ZAPOTITLAN,TABLAS	0.015	HIDALGO,MINERAL,DE,LA,REFORMA
GUERRERO,ZAPOTITLAN,TABLAS	0.013	JALISCO,COLOTLAN
MORELOS,JOJUTLA	0.015	HIDALGO,MINERAL,DE,LA,REFORMA
MORELOS,JOJUTLA	0.013	JALISCO,COLOTLAN
GUERRERO,GENERAL,HELIODORO,CASTILLO	0.011	HIDALGO,MINERAL,DE,LA,REFORMA
MORELOS,YAUTEPEC	0.015	HIDALGO,MINERAL,DE,LA,REFORMA
MORELOS,YAUTEPEC	0.013	JALISCO,COLOTLAN
GUANAJUATO,IRAPUATO	0.015	HIDALGO,MINERAL,DE,LA,REFORMA
GUANAJUATO,IRAPUATO	0.013	JALISCO,COLOTLAN
TABASCO,TENOSIQUE	0.026	HIDALGO,MINERAL,DE,LA,REFORMA
TABASCO,TENOSIQUE	0.022	JALISCO,COLOTLAN
HIDALGO,MINERAL,DE,LA,REFORMA	0.011	CHIHUAHUA,MORELOS
HIDALGO,MINERAL,DE,LA,REFORMA	0.041	JALISCO,COLOTLAN
HIDALGO,MINERAL,DE,LA,REFORMA	0.015	MICHOACAN,TIQUICHEO,DE,NICOLAS,ROMERO
HIDALGO,MINERAL,DE,LA,REFORMA	0.015	QUINTANA,ROO,COZUMEL
HIDALGO,MINERAL,DE,LA,REFORMA	0.011	GUANAJUATO,JARAL,DEL,PROGRESO
HIDALGO,MINERAL,DE,LA,REFORMA	0.015	MICHOACAN,JIMENEZ
HIDALGO,MINERAL,DE,LA,REFORMA	0.011	COAHUILA,MONCLOVA
JALISCO,COLOTLAN	0.013	MICHOACAN,TIQUICHEO,DE,NICOLAS,ROMERO
JALISCO,COLOTLAN	0.013	QUINTANA,ROO,COZUMEL
JALISCO,COLOTLAN	0.013	MICHOACAN,JIMENEZ
