# Supplementary material for: Analysis of México’s Narco-War Network (2007–2011)
Source: PLoS One. 2015 May 18;10(5):e0126503. doi: 10.1371/journal.pone.0126503 (PMC4436224; doi:10.1371/journal.pone.0126503)
Supplement: S1 Compressed file — Each file contains all the correlations above certain threshold (indicated in the name of the file), during a particular month (also indicated in the name of the file). The file names have the value of θ followed by the number of the i th month, starting from January of 2007 until Sept. 2011. (ZIP) [file pone.0126503.s004.zip › Correlations_by_month/0.010__33.sif]

CHIHUAHUA,JUAREZ	0.038	GUERRERO,ACAPULCO,DE,JUAREZ
CHIHUAHUA,JUAREZ	0.049	DURANGO,GOMEZ,PALACIO
CHIHUAHUA,JUAREZ	0.049	COAHUILA,TORREON
CHIHUAHUA,JUAREZ	0.022	NUEVO,LEON,MONTERREY
CHIHUAHUA,JUAREZ	0.027	MICHOACAN,URUAPAN
CHIHUAHUA,JUAREZ	0.011	SINALOA,SINALOA
CHIHUAHUA,JUAREZ	0.011	DURANGO,LERDO
CHIHUAHUA,JUAREZ	0.016	SINALOA,SALVADOR,ALVARADO
CHIHUAHUA,JUAREZ	0.066	GUERRERO,CHILPANCINGO,DE,LOS,BRAVO
CHIHUAHUA,JUAREZ	0.011	MEXICO,NEZAHUALCOYOTL
CHIHUAHUA,JUAREZ	0.011	JALISCO,GUADALAJARA
CHIHUAHUA,JUAREZ	0.011	CHIHUAHUA,GUADALUPE
CHIHUAHUA,JUAREZ	0.038	BAJA,CALIFORNIA,MEXICALI
CHIHUAHUA,JUAREZ	0.082	SONORA,CAJEME
CHIHUAHUA,JUAREZ	0.027	GUERRERO,TECPAN,DE,GALEANA
CHIHUAHUA,JUAREZ	0.022	SONORA,HERMOSILLO
CHIHUAHUA,JUAREZ	0.011	QUINTANA,ROO,BENITO,JUAREZ
CHIHUAHUA,JUAREZ	0.016	DISTRITO,FEDERAL,GUSTAVO,A.,MADERO
CHIHUAHUA,JUAREZ	0.022	CHIHUAHUA,MEOQUI
CHIHUAHUA,JUAREZ	0.016	JALISCO,TLAJOMULCO,DE,ZUÑIGA
CHIHUAHUA,JUAREZ	0.016	MEXICO,NAUCALPAN,DE,JUAREZ
CHIHUAHUA,JUAREZ	0.011	CHIHUAHUA,MADERA
CHIHUAHUA,JUAREZ	0.011	GUANAJUATO,LEON
CHIHUAHUA,JUAREZ	0.011	DISTRITO,FEDERAL,CUAUHTEMOC
CHIHUAHUA,JUAREZ	0.011	CHIHUAHUA,OJINAGA
CHIHUAHUA,JUAREZ	0.011	GUERRERO,ZIRANDARO
CHIHUAHUA,JUAREZ	0.022	CHIAPAS,TAPACHULA
CHIHUAHUA,JUAREZ	0.016	TAMAULIPAS,CIUDAD,MADERO
CHIHUAHUA,JUAREZ	0.022	DISTRITO,FEDERAL,MIGUEL,HIDALGO
CHIHUAHUA,JUAREZ	0.022	MICHOACAN,TANCITARO
CHIHUAHUA,JUAREZ	0.016	MEXICO,HUIXQUILUCAN
CHIHUAHUA,JUAREZ	0.011	CHIHUAHUA,GUACHOCHI
CHIHUAHUA,JUAREZ	0.011	DURANGO,POANAS
CHIHUAHUA,JUAREZ	0.011	NUEVO,LEON,SAN,PEDRO,GARZA,GARCIA
CHIHUAHUA,JUAREZ	0.016	MEXICO,TOLUCA
CHIHUAHUA,JUAREZ	0.038	GUERRERO,CHILAPA,DE,ALVAREZ
CHIHUAHUA,JUAREZ	0.060	GUERRERO,TLAPEHUALA
CHIHUAHUA,JUAREZ	0.022	MICHOACAN,COALCOMAN,DE,VAZQUEZ,PALLARES
CHIHUAHUA,JUAREZ	0.011	MORELOS,YAUTEPEC
CHIHUAHUA,JUAREZ	0.016	CAMPECHE,CARMEN
CHIHUAHUA,JUAREZ	0.011	MEXICO,TEXCOCO
CHIHUAHUA,JUAREZ	0.027	MEXICO,LUVIANOS
CHIHUAHUA,JUAREZ	0.022	MICHOACAN,MUGICA
CHIHUAHUA,JUAREZ	0.027	MORELOS,TLALTIZAPAN
CHIHUAHUA,JUAREZ	0.011	MICHOACAN,COAHUAYANA
CHIHUAHUA,JUAREZ	0.011	CHIAPAS,FRONTERA,COMALAPA
CHIHUAHUA,JUAREZ	0.016	JALISCO,OCOTLAN
CHIHUAHUA,JUAREZ	0.011	GUANAJUATO,CUERAMARO
CHIHUAHUA,JUAREZ	0.016	MICHOACAN,HIDALGO
CHIHUAHUA,JUAREZ	0.011	DURANGO,GUANACEVI
CHIHUAHUA,JUAREZ	0.027	MORELOS,AYALA
CHIHUAHUA,JUAREZ	0.011	CHIAPAS,TUXTLA,CHICO
CHIHUAHUA,JUAREZ	0.011	CHIHUAHUA,BUENAVENTURA
CHIHUAHUA,JUAREZ	0.022	GUERRERO,BENITO,JUAREZ
CHIHUAHUA,JUAREZ	0.011	GUANAJUATO,URIANGATO
CHIHUAHUA,JUAREZ	0.016	GUANAJUATO,MOROLEON
CHIHUAHUA,JUAREZ	0.038	CHIAPAS,MARQUES,DE,COMILLAS
CHIHUAHUA,JUAREZ	0.016	GUANAJUATO,SILAO
CHIHUAHUA,JUAREZ	0.016	MEXICO,LERMA
CHIHUAHUA,JUAREZ	0.011	MICHOACAN,PARACHO
CHIHUAHUA,JUAREZ	0.011	MORELOS,TEPOZTLAN
CHIHUAHUA,JUAREZ	0.022	MEXICO,TEOLOYUCAN
CHIHUAHUA,JUAREZ	0.022	PUEBLA,SAN,ANDRES,CHOLULA
CHIHUAHUA,JUAREZ	0.011	JALISCO,TIZAPAN,EL,ALTO
CHIHUAHUA,JUAREZ	0.011	SONORA,NACO
CHIHUAHUA,JUAREZ	0.022	JALISCO,MAGDALENA
CHIHUAHUA,JUAREZ	0.011	TLAXCALA,TLAXCALA
CHIHUAHUA,JUAREZ	0.011	HIDALGO,EMILIANO,ZAPATA
CHIHUAHUA,JUAREZ	0.011	PUEBLA,TEPEYAHUALCO
CHIHUAHUA,JUAREZ	0.011	TLAXCALA,ATLTZAYANCA
SINALOA,CULIACAN	0.074	BAJA,CALIFORNIA,TIJUANA
SINALOA,CULIACAN	0.074	CHIHUAHUA,CHIHUAHUA
SINALOA,CULIACAN	0.027	SINALOA,NAVOLATO
SINALOA,CULIACAN	0.035	MICHOACAN,MORELIA
SINALOA,CULIACAN	0.027	CHIHUAHUA,HIDALGO,DEL,PARRAL
SINALOA,CULIACAN	0.012	JALISCO,ZAPOPAN
SINALOA,CULIACAN	0.012	GUERRERO,PUNGARABATO
SINALOA,CULIACAN	0.035	DURANGO,PUEBLO,NUEVO
SINALOA,CULIACAN	0.016	DISTRITO,FEDERAL,IZTAPALAPA
SINALOA,CULIACAN	0.016	CHIHUAHUA,DELICIAS
SINALOA,CULIACAN	0.066	CHIHUAHUA,NUEVO,CASAS,GRANDES
SINALOA,CULIACAN	0.012	CHIHUAHUA,CAMARGO
SINALOA,CULIACAN	0.016	GUERRERO,COYUCA,DE,CATALAN
SINALOA,CULIACAN	0.023	CHIHUAHUA,ASCENSION
SINALOA,CULIACAN	0.023	GUERRERO,ZIHUATANEJO,DE,AZUETA
SINALOA,CULIACAN	0.016	CHIHUAHUA,PRAXEDIS,G.,GUERRERO
SINALOA,CULIACAN	0.019	NAYARIT,XALISCO
SINALOA,CULIACAN	0.019	GUERRERO,LA,UNION,DE,ISIDORO,MONTES,DE,OCA
SINALOA,CULIACAN	0.012	GUERRERO,COYUCA,DE,BENITEZ
SINALOA,CULIACAN	0.019	SINALOA,ELOTA
SINALOA,CULIACAN	0.016	DURANGO,SAN,DIMAS
SINALOA,CULIACAN	0.012	JALISCO,PUERTO,VALLARTA
SINALOA,CULIACAN	0.012	MORELOS,TEMIXCO
SINALOA,CULIACAN	0.023	NUEVO,LEON,SANTIAGO
SINALOA,CULIACAN	0.016	TABASCO,CENTRO
SINALOA,CULIACAN	0.027	DURANGO,EL,ORO
SINALOA,CULIACAN	0.016	SINALOA,ESCUINAPA
SINALOA,CULIACAN	0.023	CHIHUAHUA,URUACHI
SINALOA,CULIACAN	0.016	MICHOACAN,AQUILA
SINALOA,CULIACAN	0.012	CHIHUAHUA,NAMIQUIPA
SINALOA,CULIACAN	0.012	DURANGO,MEZQUITAL
SINALOA,CULIACAN	0.019	SONORA,ALAMOS
SINALOA,CULIACAN	0.019	NUEVO,LEON,GENERAL,ESCOBEDO
SINALOA,CULIACAN	0.016	JALISCO,LA,BARCA
SINALOA,CULIACAN	0.012	VERACRUZ,ISLA
SINALOA,CULIACAN	0.016	OAXACA,PUTLA,VILLA,DE,GUERRERO
BAJA,CALIFORNIA,TIJUANA	0.082	CHIHUAHUA,CHIHUAHUA
BAJA,CALIFORNIA,TIJUANA	0.030	SINALOA,NAVOLATO
BAJA,CALIFORNIA,TIJUANA	0.039	MICHOACAN,MORELIA
BAJA,CALIFORNIA,TIJUANA	0.030	CHIHUAHUA,HIDALGO,DEL,PARRAL
BAJA,CALIFORNIA,TIJUANA	0.013	JALISCO,ZAPOPAN
BAJA,CALIFORNIA,TIJUANA	0.013	GUERRERO,PUNGARABATO
BAJA,CALIFORNIA,TIJUANA	0.039	DURANGO,PUEBLO,NUEVO
BAJA,CALIFORNIA,TIJUANA	0.017	DISTRITO,FEDERAL,IZTAPALAPA
BAJA,CALIFORNIA,TIJUANA	0.017	CHIHUAHUA,DELICIAS
BAJA,CALIFORNIA,TIJUANA	0.074	CHIHUAHUA,NUEVO,CASAS,GRANDES
BAJA,CALIFORNIA,TIJUANA	0.013	CHIHUAHUA,CAMARGO
BAJA,CALIFORNIA,TIJUANA	0.017	GUERRERO,COYUCA,DE,CATALAN
BAJA,CALIFORNIA,TIJUANA	0.026	CHIHUAHUA,ASCENSION
BAJA,CALIFORNIA,TIJUANA	0.026	GUERRERO,ZIHUATANEJO,DE,AZUETA
BAJA,CALIFORNIA,TIJUANA	0.017	CHIHUAHUA,PRAXEDIS,G.,GUERRERO
BAJA,CALIFORNIA,TIJUANA	0.022	NAYARIT,XALISCO
BAJA,CALIFORNIA,TIJUANA	0.022	GUERRERO,LA,UNION,DE,ISIDORO,MONTES,DE,OCA
BAJA,CALIFORNIA,TIJUANA	0.013	GUERRERO,COYUCA,DE,BENITEZ
BAJA,CALIFORNIA,TIJUANA	0.022	SINALOA,ELOTA
BAJA,CALIFORNIA,TIJUANA	0.017	DURANGO,SAN,DIMAS
BAJA,CALIFORNIA,TIJUANA	0.013	JALISCO,PUERTO,VALLARTA
BAJA,CALIFORNIA,TIJUANA	0.013	MORELOS,TEMIXCO
BAJA,CALIFORNIA,TIJUANA	0.026	NUEVO,LEON,SANTIAGO
BAJA,CALIFORNIA,TIJUANA	0.017	TABASCO,CENTRO
BAJA,CALIFORNIA,TIJUANA	0.030	DURANGO,EL,ORO
BAJA,CALIFORNIA,TIJUANA	0.017	SINALOA,ESCUINAPA
BAJA,CALIFORNIA,TIJUANA	0.026	CHIHUAHUA,URUACHI
BAJA,CALIFORNIA,TIJUANA	0.017	MICHOACAN,AQUILA
BAJA,CALIFORNIA,TIJUANA	0.013	CHIHUAHUA,NAMIQUIPA
BAJA,CALIFORNIA,TIJUANA	0.013	DURANGO,MEZQUITAL
BAJA,CALIFORNIA,TIJUANA	0.022	SONORA,ALAMOS
BAJA,CALIFORNIA,TIJUANA	0.022	NUEVO,LEON,GENERAL,ESCOBEDO
BAJA,CALIFORNIA,TIJUANA	0.017	JALISCO,LA,BARCA
BAJA,CALIFORNIA,TIJUANA	0.013	VERACRUZ,ISLA
BAJA,CALIFORNIA,TIJUANA	0.017	OAXACA,PUTLA,VILLA,DE,GUERRERO
CHIHUAHUA,CHIHUAHUA	0.030	SINALOA,NAVOLATO
CHIHUAHUA,CHIHUAHUA	0.039	MICHOACAN,MORELIA
CHIHUAHUA,CHIHUAHUA	0.030	CHIHUAHUA,HIDALGO,DEL,PARRAL
CHIHUAHUA,CHIHUAHUA	0.013	JALISCO,ZAPOPAN
CHIHUAHUA,CHIHUAHUA	0.013	GUERRERO,PUNGARABATO
CHIHUAHUA,CHIHUAHUA	0.039	DURANGO,PUEBLO,NUEVO
CHIHUAHUA,CHIHUAHUA	0.017	DISTRITO,FEDERAL,IZTAPALAPA
CHIHUAHUA,CHIHUAHUA	0.017	CHIHUAHUA,DELICIAS
CHIHUAHUA,CHIHUAHUA	0.074	CHIHUAHUA,NUEVO,CASAS,GRANDES
CHIHUAHUA,CHIHUAHUA	0.013	CHIHUAHUA,CAMARGO
CHIHUAHUA,CHIHUAHUA	0.017	GUERRERO,COYUCA,DE,CATALAN
CHIHUAHUA,CHIHUAHUA	0.026	CHIHUAHUA,ASCENSION
CHIHUAHUA,CHIHUAHUA	0.026	GUERRERO,ZIHUATANEJO,DE,AZUETA
CHIHUAHUA,CHIHUAHUA	0.017	CHIHUAHUA,PRAXEDIS,G.,GUERRERO
CHIHUAHUA,CHIHUAHUA	0.022	NAYARIT,XALISCO
CHIHUAHUA,CHIHUAHUA	0.022	GUERRERO,LA,UNION,DE,ISIDORO,MONTES,DE,OCA
CHIHUAHUA,CHIHUAHUA	0.013	GUERRERO,COYUCA,DE,BENITEZ
CHIHUAHUA,CHIHUAHUA	0.022	SINALOA,ELOTA
CHIHUAHUA,CHIHUAHUA	0.017	DURANGO,SAN,DIMAS
CHIHUAHUA,CHIHUAHUA	0.013	JALISCO,PUERTO,VALLARTA
CHIHUAHUA,CHIHUAHUA	0.013	MORELOS,TEMIXCO
CHIHUAHUA,CHIHUAHUA	0.026	NUEVO,LEON,SANTIAGO
CHIHUAHUA,CHIHUAHUA	0.017	TABASCO,CENTRO
CHIHUAHUA,CHIHUAHUA	0.030	DURANGO,EL,ORO
CHIHUAHUA,CHIHUAHUA	0.017	SINALOA,ESCUINAPA
CHIHUAHUA,CHIHUAHUA	0.026	CHIHUAHUA,URUACHI
CHIHUAHUA,CHIHUAHUA	0.017	MICHOACAN,AQUILA
CHIHUAHUA,CHIHUAHUA	0.013	CHIHUAHUA,NAMIQUIPA
CHIHUAHUA,CHIHUAHUA	0.013	DURANGO,MEZQUITAL
CHIHUAHUA,CHIHUAHUA	0.022	SONORA,ALAMOS
CHIHUAHUA,CHIHUAHUA	0.022	NUEVO,LEON,GENERAL,ESCOBEDO
CHIHUAHUA,CHIHUAHUA	0.017	JALISCO,LA,BARCA
CHIHUAHUA,CHIHUAHUA	0.013	VERACRUZ,ISLA
CHIHUAHUA,CHIHUAHUA	0.017	OAXACA,PUTLA,VILLA,DE,GUERRERO
GUERRERO,ACAPULCO,DE,JUAREZ	0.014	DURANGO,GOMEZ,PALACIO
GUERRERO,ACAPULCO,DE,JUAREZ	0.014	COAHUILA,TORREON
GUERRERO,ACAPULCO,DE,JUAREZ	0.019	GUERRERO,CHILPANCINGO,DE,LOS,BRAVO
GUERRERO,ACAPULCO,DE,JUAREZ	0.011	BAJA,CALIFORNIA,MEXICALI
GUERRERO,ACAPULCO,DE,JUAREZ	0.024	SONORA,CAJEME
GUERRERO,ACAPULCO,DE,JUAREZ	0.011	GUERRERO,CHILAPA,DE,ALVAREZ
GUERRERO,ACAPULCO,DE,JUAREZ	0.018	GUERRERO,TLAPEHUALA
GUERRERO,ACAPULCO,DE,JUAREZ	0.011	CHIAPAS,MARQUES,DE,COMILLAS
DURANGO,GOMEZ,PALACIO	0.018	COAHUILA,TORREON
DURANGO,GOMEZ,PALACIO	0.010	MICHOACAN,URUAPAN
DURANGO,GOMEZ,PALACIO	0.025	GUERRERO,CHILPANCINGO,DE,LOS,BRAVO
DURANGO,GOMEZ,PALACIO	0.014	BAJA,CALIFORNIA,MEXICALI
DURANGO,GOMEZ,PALACIO	0.031	SONORA,CAJEME
DURANGO,GOMEZ,PALACIO	0.010	GUERRERO,TECPAN,DE,GALEANA
DURANGO,GOMEZ,PALACIO	0.014	GUERRERO,CHILAPA,DE,ALVAREZ
DURANGO,GOMEZ,PALACIO	0.023	GUERRERO,TLAPEHUALA
DURANGO,GOMEZ,PALACIO	0.010	MEXICO,LUVIANOS
DURANGO,GOMEZ,PALACIO	0.010	MORELOS,TLALTIZAPAN
DURANGO,GOMEZ,PALACIO	0.010	MORELOS,AYALA
DURANGO,GOMEZ,PALACIO	0.014	CHIAPAS,MARQUES,DE,COMILLAS
COAHUILA,TORREON	0.010	MICHOACAN,URUAPAN
COAHUILA,TORREON	0.025	GUERRERO,CHILPANCINGO,DE,LOS,BRAVO
COAHUILA,TORREON	0.014	BAJA,CALIFORNIA,MEXICALI
COAHUILA,TORREON	0.031	SONORA,CAJEME
COAHUILA,TORREON	0.010	GUERRERO,TECPAN,DE,GALEANA
COAHUILA,TORREON	0.014	GUERRERO,CHILAPA,DE,ALVAREZ
COAHUILA,TORREON	0.023	GUERRERO,TLAPEHUALA
COAHUILA,TORREON	0.010	MEXICO,LUVIANOS
COAHUILA,TORREON	0.010	MORELOS,TLALTIZAPAN
COAHUILA,TORREON	0.010	MORELOS,AYALA
COAHUILA,TORREON	0.014	CHIAPAS,MARQUES,DE,COMILLAS
SINALOA,NAVOLATO	0.014	MICHOACAN,MORELIA
SINALOA,NAVOLATO	0.011	CHIHUAHUA,HIDALGO,DEL,PARRAL
SINALOA,NAVOLATO	0.014	DURANGO,PUEBLO,NUEVO
SINALOA,NAVOLATO	0.027	CHIHUAHUA,NUEVO,CASAS,GRANDES
SINALOA,NAVOLATO	0.011	DURANGO,EL,ORO
NUEVO,LEON,MONTERREY	0.011	GUERRERO,CHILPANCINGO,DE,LOS,BRAVO
NUEVO,LEON,MONTERREY	0.014	SONORA,CAJEME
NUEVO,LEON,MONTERREY	0.010	GUERRERO,TLAPEHUALA
MICHOACAN,MORELIA	0.014	CHIHUAHUA,HIDALGO,DEL,PARRAL
MICHOACAN,MORELIA	0.018	DURANGO,PUEBLO,NUEVO
MICHOACAN,MORELIA	0.035	CHIHUAHUA,NUEVO,CASAS,GRANDES
MICHOACAN,MORELIA	0.012	CHIHUAHUA,ASCENSION
MICHOACAN,MORELIA	0.012	GUERRERO,ZIHUATANEJO,DE,AZUETA
MICHOACAN,MORELIA	0.010	NAYARIT,XALISCO
MICHOACAN,MORELIA	0.010	GUERRERO,LA,UNION,DE,ISIDORO,MONTES,DE,OCA
MICHOACAN,MORELIA	0.010	SINALOA,ELOTA
MICHOACAN,MORELIA	0.012	NUEVO,LEON,SANTIAGO
MICHOACAN,MORELIA	0.014	DURANGO,EL,ORO
MICHOACAN,MORELIA	0.012	CHIHUAHUA,URUACHI
MICHOACAN,MORELIA	0.010	SONORA,ALAMOS
MICHOACAN,MORELIA	0.010	NUEVO,LEON,GENERAL,ESCOBEDO
CHIHUAHUA,HIDALGO,DEL,PARRAL	0.014	DURANGO,PUEBLO,NUEVO
CHIHUAHUA,HIDALGO,DEL,PARRAL	0.027	CHIHUAHUA,NUEVO,CASAS,GRANDES
CHIHUAHUA,HIDALGO,DEL,PARRAL	0.011	DURANGO,EL,ORO
MICHOACAN,URUAPAN	0.014	GUERRERO,CHILPANCINGO,DE,LOS,BRAVO
MICHOACAN,URUAPAN	0.017	SONORA,CAJEME
MICHOACAN,URUAPAN	0.013	GUERRERO,TLAPEHUALA
SINALOA,SALVADOR,ALVARADO	0.010	SONORA,CAJEME
GUERRERO,CHILPANCINGO,DE,LOS,BRAVO	0.019	BAJA,CALIFORNIA,MEXICALI
GUERRERO,CHILPANCINGO,DE,LOS,BRAVO	0.041	SONORA,CAJEME
GUERRERO,CHILPANCINGO,DE,LOS,BRAVO	0.014	GUERRERO,TECPAN,DE,GALEANA
GUERRERO,CHILPANCINGO,DE,LOS,BRAVO	0.011	SONORA,HERMOSILLO
GUERRERO,CHILPANCINGO,DE,LOS,BRAVO	0.011	CHIHUAHUA,MEOQUI
GUERRERO,CHILPANCINGO,DE,LOS,BRAVO	0.011	CHIAPAS,TAPACHULA
GUERRERO,CHILPANCINGO,DE,LOS,BRAVO	0.011	DISTRITO,FEDERAL,MIGUEL,HIDALGO
GUERRERO,CHILPANCINGO,DE,LOS,BRAVO	0.011	MICHOACAN,TANCITARO
GUERRERO,CHILPANCINGO,DE,LOS,BRAVO	0.019	GUERRERO,CHILAPA,DE,ALVAREZ
GUERRERO,CHILPANCINGO,DE,LOS,BRAVO	0.030	GUERRERO,TLAPEHUALA
GUERRERO,CHILPANCINGO,DE,LOS,BRAVO	0.011	MICHOACAN,COALCOMAN,DE,VAZQUEZ,PALLARES
GUERRERO,CHILPANCINGO,DE,LOS,BRAVO	0.014	MEXICO,LUVIANOS
GUERRERO,CHILPANCINGO,DE,LOS,BRAVO	0.011	MICHOACAN,MUGICA
GUERRERO,CHILPANCINGO,DE,LOS,BRAVO	0.014	MORELOS,TLALTIZAPAN
GUERRERO,CHILPANCINGO,DE,LOS,BRAVO	0.014	MORELOS,AYALA
GUERRERO,CHILPANCINGO,DE,LOS,BRAVO	0.011	GUERRERO,BENITO,JUAREZ
GUERRERO,CHILPANCINGO,DE,LOS,BRAVO	0.019	CHIAPAS,MARQUES,DE,COMILLAS
GUERRERO,CHILPANCINGO,DE,LOS,BRAVO	0.011	MEXICO,TEOLOYUCAN
GUERRERO,CHILPANCINGO,DE,LOS,BRAVO	0.011	PUEBLA,SAN,ANDRES,CHOLULA
GUERRERO,CHILPANCINGO,DE,LOS,BRAVO	0.011	JALISCO,MAGDALENA
JALISCO,ZAPOPAN	0.012	CHIHUAHUA,NUEVO,CASAS,GRANDES
GUERRERO,PUNGARABATO	0.012	CHIHUAHUA,NUEVO,CASAS,GRANDES
DURANGO,PUEBLO,NUEVO	0.035	CHIHUAHUA,NUEVO,CASAS,GRANDES
DURANGO,PUEBLO,NUEVO	0.012	CHIHUAHUA,ASCENSION
DURANGO,PUEBLO,NUEVO	0.012	GUERRERO,ZIHUATANEJO,DE,AZUETA
DURANGO,PUEBLO,NUEVO	0.010	NAYARIT,XALISCO
DURANGO,PUEBLO,NUEVO	0.010	GUERRERO,LA,UNION,DE,ISIDORO,MONTES,DE,OCA
DURANGO,PUEBLO,NUEVO	0.010	SINALOA,ELOTA
DURANGO,PUEBLO,NUEVO	0.012	NUEVO,LEON,SANTIAGO
DURANGO,PUEBLO,NUEVO	0.014	DURANGO,EL,ORO
DURANGO,PUEBLO,NUEVO	0.012	CHIHUAHUA,URUACHI
DURANGO,PUEBLO,NUEVO	0.010	SONORA,ALAMOS
DURANGO,PUEBLO,NUEVO	0.010	NUEVO,LEON,GENERAL,ESCOBEDO
DISTRITO,FEDERAL,IZTAPALAPA	0.016	CHIHUAHUA,NUEVO,CASAS,GRANDES
BAJA,CALIFORNIA,MEXICALI	0.024	SONORA,CAJEME
BAJA,CALIFORNIA,MEXICALI	0.011	GUERRERO,CHILAPA,DE,ALVAREZ
BAJA,CALIFORNIA,MEXICALI	0.018	GUERRERO,TLAPEHUALA
BAJA,CALIFORNIA,MEXICALI	0.011	CHIAPAS,MARQUES,DE,COMILLAS
SONORA,CAJEME	0.017	GUERRERO,TECPAN,DE,GALEANA
SONORA,CAJEME	0.014	SONORA,HERMOSILLO
SONORA,CAJEME	0.010	DISTRITO,FEDERAL,GUSTAVO,A.,MADERO
SONORA,CAJEME	0.014	CHIHUAHUA,MEOQUI
SONORA,CAJEME	0.010	JALISCO,TLAJOMULCO,DE,ZUÑIGA
SONORA,CAJEME	0.010	MEXICO,NAUCALPAN,DE,JUAREZ
SONORA,CAJEME	0.014	CHIAPAS,TAPACHULA
SONORA,CAJEME	0.010	TAMAULIPAS,CIUDAD,MADERO
SONORA,CAJEME	0.014	DISTRITO,FEDERAL,MIGUEL,HIDALGO
SONORA,CAJEME	0.014	MICHOACAN,TANCITARO
SONORA,CAJEME	0.010	MEXICO,HUIXQUILUCAN
SONORA,CAJEME	0.010	MEXICO,TOLUCA
SONORA,CAJEME	0.024	GUERRERO,CHILAPA,DE,ALVAREZ
SONORA,CAJEME	0.038	GUERRERO,TLAPEHUALA
SONORA,CAJEME	0.014	MICHOACAN,COALCOMAN,DE,VAZQUEZ,PALLARES
SONORA,CAJEME	0.010	CAMPECHE,CARMEN
SONORA,CAJEME	0.017	MEXICO,LUVIANOS
SONORA,CAJEME	0.014	MICHOACAN,MUGICA
SONORA,CAJEME	0.017	MORELOS,TLALTIZAPAN
SONORA,CAJEME	0.010	JALISCO,OCOTLAN
SONORA,CAJEME	0.010	MICHOACAN,HIDALGO
SONORA,CAJEME	0.017	MORELOS,AYALA
SONORA,CAJEME	0.014	GUERRERO,BENITO,JUAREZ
SONORA,CAJEME	0.010	GUANAJUATO,MOROLEON
SONORA,CAJEME	0.024	CHIAPAS,MARQUES,DE,COMILLAS
SONORA,CAJEME	0.010	GUANAJUATO,SILAO
SONORA,CAJEME	0.010	MEXICO,LERMA
SONORA,CAJEME	0.014	MEXICO,TEOLOYUCAN
SONORA,CAJEME	0.014	PUEBLA,SAN,ANDRES,CHOLULA
SONORA,CAJEME	0.014	JALISCO,MAGDALENA
CHIHUAHUA,DELICIAS	0.016	CHIHUAHUA,NUEVO,CASAS,GRANDES
CHIHUAHUA,NUEVO,CASAS,GRANDES	0.012	CHIHUAHUA,CAMARGO
CHIHUAHUA,NUEVO,CASAS,GRANDES	0.016	GUERRERO,COYUCA,DE,CATALAN
CHIHUAHUA,NUEVO,CASAS,GRANDES	0.023	CHIHUAHUA,ASCENSION
CHIHUAHUA,NUEVO,CASAS,GRANDES	0.023	GUERRERO,ZIHUATANEJO,DE,AZUETA
CHIHUAHUA,NUEVO,CASAS,GRANDES	0.016	CHIHUAHUA,PRAXEDIS,G.,GUERRERO
CHIHUAHUA,NUEVO,CASAS,GRANDES	0.019	NAYARIT,XALISCO
CHIHUAHUA,NUEVO,CASAS,GRANDES	0.019	GUERRERO,LA,UNION,DE,ISIDORO,MONTES,DE,OCA
CHIHUAHUA,NUEVO,CASAS,GRANDES	0.012	GUERRERO,COYUCA,DE,BENITEZ
CHIHUAHUA,NUEVO,CASAS,GRANDES	0.019	SINALOA,ELOTA
CHIHUAHUA,NUEVO,CASAS,GRANDES	0.016	DURANGO,SAN,DIMAS
CHIHUAHUA,NUEVO,CASAS,GRANDES	0.012	JALISCO,PUERTO,VALLARTA
CHIHUAHUA,NUEVO,CASAS,GRANDES	0.012	MORELOS,TEMIXCO
CHIHUAHUA,NUEVO,CASAS,GRANDES	0.023	NUEVO,LEON,SANTIAGO
CHIHUAHUA,NUEVO,CASAS,GRANDES	0.016	TABASCO,CENTRO
CHIHUAHUA,NUEVO,CASAS,GRANDES	0.027	DURANGO,EL,ORO
CHIHUAHUA,NUEVO,CASAS,GRANDES	0.016	SINALOA,ESCUINAPA
CHIHUAHUA,NUEVO,CASAS,GRANDES	0.023	CHIHUAHUA,URUACHI
CHIHUAHUA,NUEVO,CASAS,GRANDES	0.016	MICHOACAN,AQUILA
CHIHUAHUA,NUEVO,CASAS,GRANDES	0.012	CHIHUAHUA,NAMIQUIPA
CHIHUAHUA,NUEVO,CASAS,GRANDES	0.012	DURANGO,MEZQUITAL
CHIHUAHUA,NUEVO,CASAS,GRANDES	0.019	SONORA,ALAMOS
CHIHUAHUA,NUEVO,CASAS,GRANDES	0.019	NUEVO,LEON,GENERAL,ESCOBEDO
CHIHUAHUA,NUEVO,CASAS,GRANDES	0.016	JALISCO,LA,BARCA
CHIHUAHUA,NUEVO,CASAS,GRANDES	0.012	VERACRUZ,ISLA
CHIHUAHUA,NUEVO,CASAS,GRANDES	0.016	OAXACA,PUTLA,VILLA,DE,GUERRERO
GUERRERO,TECPAN,DE,GALEANA	0.013	GUERRERO,TLAPEHUALA
SONORA,HERMOSILLO	0.010	GUERRERO,TLAPEHUALA
CHIHUAHUA,MEOQUI	0.010	GUERRERO,TLAPEHUALA
CHIAPAS,TAPACHULA	0.010	GUERRERO,TLAPEHUALA
DISTRITO,FEDERAL,MIGUEL,HIDALGO	0.010	GUERRERO,TLAPEHUALA
MICHOACAN,TANCITARO	0.010	GUERRERO,TLAPEHUALA
GUERRERO,CHILAPA,DE,ALVAREZ	0.018	GUERRERO,TLAPEHUALA
GUERRERO,CHILAPA,DE,ALVAREZ	0.011	CHIAPAS,MARQUES,DE,COMILLAS
GUERRERO,TLAPEHUALA	0.010	MICHOACAN,COALCOMAN,DE,VAZQUEZ,PALLARES
GUERRERO,TLAPEHUALA	0.013	MEXICO,LUVIANOS
GUERRERO,TLAPEHUALA	0.010	MICHOACAN,MUGICA
GUERRERO,TLAPEHUALA	0.013	MORELOS,TLALTIZAPAN
GUERRERO,TLAPEHUALA	0.013	MORELOS,AYALA
GUERRERO,TLAPEHUALA	0.010	GUERRERO,BENITO,JUAREZ
GUERRERO,TLAPEHUALA	0.018	CHIAPAS,MARQUES,DE,COMILLAS
GUERRERO,TLAPEHUALA	0.010	MEXICO,TEOLOYUCAN
GUERRERO,TLAPEHUALA	0.010	PUEBLA,SAN,ANDRES,CHOLULA
GUERRERO,TLAPEHUALA	0.010	JALISCO,MAGDALENA
