# Supplementary material for: Analysis of México’s Narco-War Network (2007–2011)
Source: PLoS One. 2015 May 18;10(5):e0126503. doi: 10.1371/journal.pone.0126503 (PMC4436224; doi:10.1371/journal.pone.0126503)
Supplement: S1 Compressed file — Each file contains all the correlations above certain threshold (indicated in the name of the file), during a particular month (also indicated in the name of the file). The file names have the value of θ followed by the number of the i th month, starting from January of 2007 until Sept. 2011. (ZIP) [file pone.0126503.s004.zip › Correlations_by_month/0.010__34.sif]

CHIHUAHUA,JUAREZ	0.035	BAJA,CALIFORNIA,TIJUANA
CHIHUAHUA,JUAREZ	0.062	GUERRERO,ACAPULCO,DE,JUAREZ
CHIHUAHUA,JUAREZ	0.044	NUEVO,LEON,MONTERREY
CHIHUAHUA,JUAREZ	0.018	DURANGO,LERDO
CHIHUAHUA,JUAREZ	0.018	SINALOA,SALVADOR,ALVARADO
CHIHUAHUA,JUAREZ	0.088	GUERRERO,CHILPANCINGO,DE,LOS,BRAVO
CHIHUAHUA,JUAREZ	0.026	JALISCO,ZAPOPAN
CHIHUAHUA,JUAREZ	0.018	TAMAULIPAS,NUEVO,LAREDO
CHIHUAHUA,JUAREZ	0.062	CHIHUAHUA,GUADALUPE
CHIHUAHUA,JUAREZ	0.026	GUERRERO,PETATLAN
CHIHUAHUA,JUAREZ	0.071	GUERRERO,PUNGARABATO
CHIHUAHUA,JUAREZ	0.053	DURANGO,PUEBLO,NUEVO
CHIHUAHUA,JUAREZ	0.044	BAJA,CALIFORNIA,MEXICALI
CHIHUAHUA,JUAREZ	0.026	SONORA,CAJEME
CHIHUAHUA,JUAREZ	0.053	GUERRERO,TECPAN,DE,GALEANA
CHIHUAHUA,JUAREZ	0.018	SONORA,HERMOSILLO
CHIHUAHUA,JUAREZ	0.026	DISTRITO,FEDERAL,GUSTAVO,A.,MADERO
CHIHUAHUA,JUAREZ	0.018	GUERRERO,IGUALA,DE,LA,INDEPENDENCIA
CHIHUAHUA,JUAREZ	0.018	CHIHUAHUA,MEOQUI
CHIHUAHUA,JUAREZ	0.026	JALISCO,TLAJOMULCO,DE,ZUÑIGA
CHIHUAHUA,JUAREZ	0.018	MEXICO,NAUCALPAN,DE,JUAREZ
CHIHUAHUA,JUAREZ	0.018	CHIHUAHUA,PRAXEDIS,G.,GUERRERO
CHIHUAHUA,JUAREZ	0.026	DISTRITO,FEDERAL,VENUSTIANO,CARRANZA
CHIHUAHUA,JUAREZ	0.018	BAJA,CALIFORNIA,ENSENADA
CHIHUAHUA,JUAREZ	0.018	GUERRERO,ZIRANDARO
CHIHUAHUA,JUAREZ	0.018	GUERRERO,AJUCHITLAN,DEL,PROGRESO
CHIHUAHUA,JUAREZ	0.026	SINALOA,COSALA
CHIHUAHUA,JUAREZ	0.026	CHIAPAS,TAPACHULA
CHIHUAHUA,JUAREZ	0.026	TAMAULIPAS,CIUDAD,MADERO
CHIHUAHUA,JUAREZ	0.035	DISTRITO,FEDERAL,MIGUEL,HIDALGO
CHIHUAHUA,JUAREZ	0.026	MICHOACAN,TANCITARO
CHIHUAHUA,JUAREZ	0.026	MEXICO,HUIXQUILUCAN
CHIHUAHUA,JUAREZ	0.018	CHIHUAHUA,GUACHOCHI
CHIHUAHUA,JUAREZ	0.018	MORELOS,JIUTEPEC
CHIHUAHUA,JUAREZ	0.026	DURANGO,POANAS
CHIHUAHUA,JUAREZ	0.018	NUEVO,LEON,SAN,PEDRO,GARZA,GARCIA
CHIHUAHUA,JUAREZ	0.018	MEXICO,TOLUCA
CHIHUAHUA,JUAREZ	0.062	GUERRERO,CHILAPA,DE,ALVAREZ
CHIHUAHUA,JUAREZ	0.088	GUERRERO,TLAPEHUALA
CHIHUAHUA,JUAREZ	0.026	MICHOACAN,COALCOMAN,DE,VAZQUEZ,PALLARES
CHIHUAHUA,JUAREZ	0.018	MORELOS,YAUTEPEC
CHIHUAHUA,JUAREZ	0.018	CAMPECHE,CARMEN
CHIHUAHUA,JUAREZ	0.018	MEXICO,TEXCOCO
CHIHUAHUA,JUAREZ	0.018	MEXICO,ATIZAPAN,DE,ZARAGOZA
CHIHUAHUA,JUAREZ	0.044	MEXICO,LUVIANOS
CHIHUAHUA,JUAREZ	0.035	MICHOACAN,MUGICA
CHIHUAHUA,JUAREZ	0.044	MORELOS,TLALTIZAPAN
CHIHUAHUA,JUAREZ	0.018	MICHOACAN,COAHUAYANA
CHIHUAHUA,JUAREZ	0.026	JALISCO,OCOTLAN
CHIHUAHUA,JUAREZ	0.018	GUANAJUATO,CUERAMARO
CHIHUAHUA,JUAREZ	0.026	MICHOACAN,HIDALGO
CHIHUAHUA,JUAREZ	0.018	DURANGO,GUANACEVI
CHIHUAHUA,JUAREZ	0.053	MORELOS,AYALA
CHIHUAHUA,JUAREZ	0.018	CHIAPAS,TUXTLA,CHICO
CHIHUAHUA,JUAREZ	0.018	CHIHUAHUA,BUENAVENTURA
CHIHUAHUA,JUAREZ	0.044	GUERRERO,BENITO,JUAREZ
CHIHUAHUA,JUAREZ	0.026	GUANAJUATO,MOROLEON
CHIHUAHUA,JUAREZ	0.018	MORELOS,JANTETELCO
CHIHUAHUA,JUAREZ	0.062	CHIAPAS,MARQUES,DE,COMILLAS
CHIHUAHUA,JUAREZ	0.026	GUANAJUATO,SILAO
CHIHUAHUA,JUAREZ	0.026	MEXICO,LERMA
CHIHUAHUA,JUAREZ	0.018	MICHOACAN,PARACHO
CHIHUAHUA,JUAREZ	0.018	MORELOS,TEPOZTLAN
CHIHUAHUA,JUAREZ	0.026	MEXICO,TEOLOYUCAN
CHIHUAHUA,JUAREZ	0.035	PUEBLA,SAN,ANDRES,CHOLULA
CHIHUAHUA,JUAREZ	0.018	JALISCO,TIZAPAN,EL,ALTO
CHIHUAHUA,JUAREZ	0.018	SONORA,NACO
CHIHUAHUA,JUAREZ	0.035	JALISCO,MAGDALENA
CHIHUAHUA,JUAREZ	0.018	TLAXCALA,TLAXCALA
CHIHUAHUA,JUAREZ	0.018	HIDALGO,EMILIANO,ZAPATA
CHIHUAHUA,JUAREZ	0.018	PUEBLA,TEPEYAHUALCO
CHIHUAHUA,JUAREZ	0.018	TLAXCALA,ATLTZAYANCA
SINALOA,CULIACAN	0.068	CHIHUAHUA,CHIHUAHUA
SINALOA,CULIACAN	0.060	DURANGO,GOMEZ,PALACIO
SINALOA,CULIACAN	0.019	COAHUILA,TORREON
SINALOA,CULIACAN	0.034	SINALOA,MAZATLAN
SINALOA,CULIACAN	0.019	SONORA,NOGALES
SINALOA,CULIACAN	0.056	SINALOA,NAVOLATO
SINALOA,CULIACAN	0.011	SINALOA,GUASAVE
SINALOA,CULIACAN	0.011	MICHOACAN,URUAPAN
SINALOA,CULIACAN	0.038	CHIHUAHUA,NUEVO,CASAS,GRANDES
SINALOA,CULIACAN	0.023	CHIHUAHUA,CAMARGO
SINALOA,CULIACAN	0.011	CHIHUAHUA,GUADALUPE,Y,CALVO
SINALOA,CULIACAN	0.015	GUERRERO,COYUCA,DE,CATALAN
SINALOA,CULIACAN	0.038	SINALOA,SAN,IGNACIO
SINALOA,CULIACAN	0.011	GUANAJUATO,LEON
SINALOA,CULIACAN	0.015	MEXICO,COACALCO,DE,BERRIOZABAL
SINALOA,CULIACAN	0.015	GUERRERO,QUECHULTENANGO
SINALOA,CULIACAN	0.011	GUERRERO,AYUTLA,DE,LOS,LIBRES
SINALOA,CULIACAN	0.015	CHIHUAHUA,GUERRERO
SINALOA,CULIACAN	0.019	SINALOA,ESCUINAPA
SINALOA,CULIACAN	0.023	GUANAJUATO,SALAMANCA
SINALOA,CULIACAN	0.011	MEXICO,ZINACANTEPEC
SINALOA,CULIACAN	0.011	MICHOACAN,ECUANDUREO
SINALOA,CULIACAN	0.011	OAXACA,SANTIAGO,PINOTEPA,NACIONAL
SINALOA,CULIACAN	0.019	NUEVO,LEON,GARCIA
SINALOA,CULIACAN	0.011	GUERRERO,TIXTLA,DE,GUERRERO
SINALOA,CULIACAN	0.019	ZACATECAS,TEUL,DE,GONZALEZ,ORTEGA
CHIHUAHUA,CHIHUAHUA	0.054	DURANGO,GOMEZ,PALACIO
CHIHUAHUA,CHIHUAHUA	0.017	COAHUILA,TORREON
CHIHUAHUA,CHIHUAHUA	0.030	SINALOA,MAZATLAN
CHIHUAHUA,CHIHUAHUA	0.017	SONORA,NOGALES
CHIHUAHUA,CHIHUAHUA	0.051	SINALOA,NAVOLATO
CHIHUAHUA,CHIHUAHUA	0.010	SINALOA,GUASAVE
CHIHUAHUA,CHIHUAHUA	0.010	MICHOACAN,URUAPAN
CHIHUAHUA,CHIHUAHUA	0.034	CHIHUAHUA,NUEVO,CASAS,GRANDES
CHIHUAHUA,CHIHUAHUA	0.020	CHIHUAHUA,CAMARGO
CHIHUAHUA,CHIHUAHUA	0.010	CHIHUAHUA,GUADALUPE,Y,CALVO
CHIHUAHUA,CHIHUAHUA	0.014	GUERRERO,COYUCA,DE,CATALAN
CHIHUAHUA,CHIHUAHUA	0.034	SINALOA,SAN,IGNACIO
CHIHUAHUA,CHIHUAHUA	0.010	GUANAJUATO,LEON
CHIHUAHUA,CHIHUAHUA	0.014	MEXICO,COACALCO,DE,BERRIOZABAL
CHIHUAHUA,CHIHUAHUA	0.014	GUERRERO,QUECHULTENANGO
CHIHUAHUA,CHIHUAHUA	0.010	GUERRERO,AYUTLA,DE,LOS,LIBRES
CHIHUAHUA,CHIHUAHUA	0.014	CHIHUAHUA,GUERRERO
CHIHUAHUA,CHIHUAHUA	0.017	SINALOA,ESCUINAPA
CHIHUAHUA,CHIHUAHUA	0.020	GUANAJUATO,SALAMANCA
CHIHUAHUA,CHIHUAHUA	0.010	MEXICO,ZINACANTEPEC
CHIHUAHUA,CHIHUAHUA	0.010	MICHOACAN,ECUANDUREO
CHIHUAHUA,CHIHUAHUA	0.010	OAXACA,SANTIAGO,PINOTEPA,NACIONAL
CHIHUAHUA,CHIHUAHUA	0.017	NUEVO,LEON,GARCIA
CHIHUAHUA,CHIHUAHUA	0.010	GUERRERO,TIXTLA,DE,GUERRERO
CHIHUAHUA,CHIHUAHUA	0.017	ZACATECAS,TEUL,DE,GONZALEZ,ORTEGA
GUERRERO,ACAPULCO,DE,JUAREZ	0.013	GUERRERO,CHILPANCINGO,DE,LOS,BRAVO
GUERRERO,ACAPULCO,DE,JUAREZ	0.011	GUERRERO,PUNGARABATO
GUERRERO,ACAPULCO,DE,JUAREZ	0.013	GUERRERO,TLAPEHUALA
DURANGO,GOMEZ,PALACIO	0.015	COAHUILA,TORREON
DURANGO,GOMEZ,PALACIO	0.027	SINALOA,MAZATLAN
DURANGO,GOMEZ,PALACIO	0.015	SONORA,NOGALES
DURANGO,GOMEZ,PALACIO	0.045	SINALOA,NAVOLATO
DURANGO,GOMEZ,PALACIO	0.030	CHIHUAHUA,NUEVO,CASAS,GRANDES
DURANGO,GOMEZ,PALACIO	0.018	CHIHUAHUA,CAMARGO
DURANGO,GOMEZ,PALACIO	0.012	GUERRERO,COYUCA,DE,CATALAN
DURANGO,GOMEZ,PALACIO	0.030	SINALOA,SAN,IGNACIO
DURANGO,GOMEZ,PALACIO	0.012	MEXICO,COACALCO,DE,BERRIOZABAL
DURANGO,GOMEZ,PALACIO	0.012	GUERRERO,QUECHULTENANGO
DURANGO,GOMEZ,PALACIO	0.012	CHIHUAHUA,GUERRERO
DURANGO,GOMEZ,PALACIO	0.015	SINALOA,ESCUINAPA
DURANGO,GOMEZ,PALACIO	0.018	GUANAJUATO,SALAMANCA
DURANGO,GOMEZ,PALACIO	0.015	NUEVO,LEON,GARCIA
DURANGO,GOMEZ,PALACIO	0.015	ZACATECAS,TEUL,DE,GONZALEZ,ORTEGA
COAHUILA,TORREON	0.014	SINALOA,NAVOLATO
SINALOA,MAZATLAN	0.025	SINALOA,NAVOLATO
SINALOA,MAZATLAN	0.017	CHIHUAHUA,NUEVO,CASAS,GRANDES
SINALOA,MAZATLAN	0.010	CHIHUAHUA,CAMARGO
SINALOA,MAZATLAN	0.017	SINALOA,SAN,IGNACIO
SINALOA,MAZATLAN	0.010	GUANAJUATO,SALAMANCA
SONORA,NOGALES	0.014	SINALOA,NAVOLATO
SINALOA,NAVOLATO	0.028	CHIHUAHUA,NUEVO,CASAS,GRANDES
SINALOA,NAVOLATO	0.017	CHIHUAHUA,CAMARGO
SINALOA,NAVOLATO	0.011	GUERRERO,COYUCA,DE,CATALAN
SINALOA,NAVOLATO	0.028	SINALOA,SAN,IGNACIO
SINALOA,NAVOLATO	0.011	MEXICO,COACALCO,DE,BERRIOZABAL
SINALOA,NAVOLATO	0.011	GUERRERO,QUECHULTENANGO
SINALOA,NAVOLATO	0.011	CHIHUAHUA,GUERRERO
SINALOA,NAVOLATO	0.014	SINALOA,ESCUINAPA
SINALOA,NAVOLATO	0.017	GUANAJUATO,SALAMANCA
SINALOA,NAVOLATO	0.014	NUEVO,LEON,GARCIA
SINALOA,NAVOLATO	0.014	ZACATECAS,TEUL,DE,GONZALEZ,ORTEGA
GUERRERO,CHILPANCINGO,DE,LOS,BRAVO	0.013	CHIHUAHUA,GUADALUPE
GUERRERO,CHILPANCINGO,DE,LOS,BRAVO	0.015	GUERRERO,PUNGARABATO
GUERRERO,CHILPANCINGO,DE,LOS,BRAVO	0.011	DURANGO,PUEBLO,NUEVO
GUERRERO,CHILPANCINGO,DE,LOS,BRAVO	0.011	GUERRERO,TECPAN,DE,GALEANA
GUERRERO,CHILPANCINGO,DE,LOS,BRAVO	0.013	GUERRERO,CHILAPA,DE,ALVAREZ
GUERRERO,CHILPANCINGO,DE,LOS,BRAVO	0.019	GUERRERO,TLAPEHUALA
GUERRERO,CHILPANCINGO,DE,LOS,BRAVO	0.011	MORELOS,AYALA
GUERRERO,CHILPANCINGO,DE,LOS,BRAVO	0.013	CHIAPAS,MARQUES,DE,COMILLAS
CHIHUAHUA,GUADALUPE	0.011	GUERRERO,PUNGARABATO
CHIHUAHUA,GUADALUPE	0.013	GUERRERO,TLAPEHUALA
GUERRERO,PUNGARABATO	0.011	GUERRERO,CHILAPA,DE,ALVAREZ
GUERRERO,PUNGARABATO	0.015	GUERRERO,TLAPEHUALA
GUERRERO,PUNGARABATO	0.011	CHIAPAS,MARQUES,DE,COMILLAS
DURANGO,PUEBLO,NUEVO	0.011	GUERRERO,TLAPEHUALA
CHIHUAHUA,NUEVO,CASAS,GRANDES	0.011	CHIHUAHUA,CAMARGO
CHIHUAHUA,NUEVO,CASAS,GRANDES	0.019	SINALOA,SAN,IGNACIO
CHIHUAHUA,NUEVO,CASAS,GRANDES	0.011	GUANAJUATO,SALAMANCA
CHIHUAHUA,CAMARGO	0.011	SINALOA,SAN,IGNACIO
GUERRERO,TECPAN,DE,GALEANA	0.011	GUERRERO,TLAPEHUALA
SINALOA,SAN,IGNACIO	0.011	GUANAJUATO,SALAMANCA
GUERRERO,CHILAPA,DE,ALVAREZ	0.013	GUERRERO,TLAPEHUALA
GUERRERO,TLAPEHUALA	0.011	MORELOS,AYALA
GUERRERO,TLAPEHUALA	0.013	CHIAPAS,MARQUES,DE,COMILLAS
