# Supplementary material for: Analysis of México’s Narco-War Network (2007–2011)
Source: PLoS One. 2015 May 18;10(5):e0126503. doi: 10.1371/journal.pone.0126503 (PMC4436224; doi:10.1371/journal.pone.0126503)
Supplement: S1 Compressed file — Each file contains all the correlations above certain threshold (indicated in the name of the file), during a particular month (also indicated in the name of the file). The file names have the value of θ followed by the number of the i th month, starting from January of 2007 until Sept. 2011. (ZIP) [file pone.0126503.s004.zip › Correlations_by_month/0.010__35.sif]

CHIHUAHUA,JUAREZ	0.203	BAJA,CALIFORNIA,TIJUANA
CHIHUAHUA,JUAREZ	0.017	GUERRERO,ACAPULCO,DE,JUAREZ
CHIHUAHUA,JUAREZ	0.088	SONORA,NOGALES
CHIHUAHUA,JUAREZ	0.054	SINALOA,AHOME
CHIHUAHUA,JUAREZ	0.020	TAMAULIPAS,REYNOSA
CHIHUAHUA,JUAREZ	0.013	SINALOA,GUASAVE
CHIHUAHUA,JUAREZ	0.027	CHIHUAHUA,HIDALGO,DEL,PARRAL
CHIHUAHUA,JUAREZ	0.010	DURANGO,LERDO
CHIHUAHUA,JUAREZ	0.030	MORELOS,CUERNAVACA
CHIHUAHUA,JUAREZ	0.064	GUERRERO,CHILPANCINGO,DE,LOS,BRAVO
CHIHUAHUA,JUAREZ	0.013	MEXICO,NEZAHUALCOYOTL
CHIHUAHUA,JUAREZ	0.020	JALISCO,ZAPOPAN
CHIHUAHUA,JUAREZ	0.034	MICHOACAN,APATZINGAN
CHIHUAHUA,JUAREZ	0.013	CHIHUAHUA,GUADALUPE
CHIHUAHUA,JUAREZ	0.020	DURANGO,PUEBLO,NUEVO
CHIHUAHUA,JUAREZ	0.020	CHIHUAHUA,DELICIAS
CHIHUAHUA,JUAREZ	0.017	MICHOACAN,LAZARO,CARDENAS
CHIHUAHUA,JUAREZ	0.017	AGUASCALIENTES,AGUASCALIENTES
CHIHUAHUA,JUAREZ	0.010	GUERRERO,TAXCO,DE,ALARCON
CHIHUAHUA,JUAREZ	0.047	NUEVO,LEON,JUAREZ
CHIHUAHUA,JUAREZ	0.013	GUERRERO,IGUALA,DE,LA,INDEPENDENCIA
CHIHUAHUA,JUAREZ	0.013	SINALOA,EL,FUERTE
CHIHUAHUA,JUAREZ	0.017	CHIHUAHUA,JIMENEZ
CHIHUAHUA,JUAREZ	0.013	GUERRERO,ARCELIA
CHIHUAHUA,JUAREZ	0.010	SONORA,GENERAL,PLUTARCO,ELIAS,CALLES
CHIHUAHUA,JUAREZ	0.013	JALISCO,PUERTO,VALLARTA
CHIHUAHUA,JUAREZ	0.013	CHIHUAHUA,MATAMOROS
CHIHUAHUA,JUAREZ	0.010	DURANGO,EL,ORO
CHIHUAHUA,JUAREZ	0.010	CHIHUAHUA,RIVA,PALACIO
CHIHUAHUA,JUAREZ	0.010	OAXACA,OAXACA,DE,JUAREZ
CHIHUAHUA,JUAREZ	0.054	DURANGO,CUENCAME
CHIHUAHUA,JUAREZ	0.010	CHIAPAS,SUCHIATE
CHIHUAHUA,JUAREZ	0.010	CHIHUAHUA,NAMIQUIPA
CHIHUAHUA,JUAREZ	0.020	SONORA,PUERTO,PEÑASCO
CHIHUAHUA,JUAREZ	0.010	GUERRERO,ZAPOTITLAN,TABLAS
CHIHUAHUA,JUAREZ	0.024	CHIHUAHUA,CUSIHUIRIACHI
CHIHUAHUA,JUAREZ	0.010	MICHOACAN,PARACUARO
CHIHUAHUA,JUAREZ	0.010	MICHOACAN,TACAMBARO
CHIHUAHUA,JUAREZ	0.027	QUERETARO,SAN,JUAN,DEL,RIO
CHIHUAHUA,JUAREZ	0.020	MEXICO,ALMOLOYA,DE,JUAREZ
CHIHUAHUA,JUAREZ	0.010	MEXICO,AXAPUSCO
CHIHUAHUA,JUAREZ	0.013	GUERRERO,TLACOACHISTLAHUACA
CHIHUAHUA,JUAREZ	0.013	TABASCO,PARAISO
CHIHUAHUA,JUAREZ	0.020	NUEVO,LEON,GENERAL,ZUAZUA
BAJA,CALIFORNIA,TIJUANA	0.034	GUERRERO,ACAPULCO,DE,JUAREZ
BAJA,CALIFORNIA,TIJUANA	0.176	SONORA,NOGALES
BAJA,CALIFORNIA,TIJUANA	0.108	SINALOA,AHOME
BAJA,CALIFORNIA,TIJUANA	0.041	TAMAULIPAS,REYNOSA
BAJA,CALIFORNIA,TIJUANA	0.027	SINALOA,GUASAVE
BAJA,CALIFORNIA,TIJUANA	0.054	CHIHUAHUA,HIDALGO,DEL,PARRAL
BAJA,CALIFORNIA,TIJUANA	0.013	MEXICO,ECATEPEC,DE,MORELOS
BAJA,CALIFORNIA,TIJUANA	0.020	DURANGO,LERDO
BAJA,CALIFORNIA,TIJUANA	0.061	MORELOS,CUERNAVACA
BAJA,CALIFORNIA,TIJUANA	0.013	SINALOA,SALVADOR,ALVARADO
BAJA,CALIFORNIA,TIJUANA	0.128	GUERRERO,CHILPANCINGO,DE,LOS,BRAVO
BAJA,CALIFORNIA,TIJUANA	0.027	MEXICO,NEZAHUALCOYOTL
BAJA,CALIFORNIA,TIJUANA	0.041	JALISCO,ZAPOPAN
BAJA,CALIFORNIA,TIJUANA	0.068	MICHOACAN,APATZINGAN
BAJA,CALIFORNIA,TIJUANA	0.027	CHIHUAHUA,GUADALUPE
BAJA,CALIFORNIA,TIJUANA	0.041	DURANGO,PUEBLO,NUEVO
BAJA,CALIFORNIA,TIJUANA	0.013	DISTRITO,FEDERAL,IZTAPALAPA
BAJA,CALIFORNIA,TIJUANA	0.041	CHIHUAHUA,DELICIAS
BAJA,CALIFORNIA,TIJUANA	0.034	MICHOACAN,LAZARO,CARDENAS
BAJA,CALIFORNIA,TIJUANA	0.013	GUERRERO,COYUCA,DE,CATALAN
BAJA,CALIFORNIA,TIJUANA	0.013	GUERRERO,TECPAN,DE,GALEANA
BAJA,CALIFORNIA,TIJUANA	0.034	AGUASCALIENTES,AGUASCALIENTES
BAJA,CALIFORNIA,TIJUANA	0.013	SINALOA,MOCORITO
BAJA,CALIFORNIA,TIJUANA	0.020	GUERRERO,TAXCO,DE,ALARCON
BAJA,CALIFORNIA,TIJUANA	0.095	NUEVO,LEON,JUAREZ
BAJA,CALIFORNIA,TIJUANA	0.013	BAJA,CALIFORNIA,PLAYAS,DE,ROSARITO
BAJA,CALIFORNIA,TIJUANA	0.013	QUINTANA,ROO,BENITO,JUAREZ
BAJA,CALIFORNIA,TIJUANA	0.013	DISTRITO,FEDERAL,GUSTAVO,A.,MADERO
BAJA,CALIFORNIA,TIJUANA	0.027	GUERRERO,IGUALA,DE,LA,INDEPENDENCIA
BAJA,CALIFORNIA,TIJUANA	0.027	SINALOA,EL,FUERTE
BAJA,CALIFORNIA,TIJUANA	0.034	CHIHUAHUA,JIMENEZ
BAJA,CALIFORNIA,TIJUANA	0.013	MEXICO,NAUCALPAN,DE,JUAREZ
BAJA,CALIFORNIA,TIJUANA	0.027	GUERRERO,ARCELIA
BAJA,CALIFORNIA,TIJUANA	0.013	SINALOA,ROSARIO
BAJA,CALIFORNIA,TIJUANA	0.020	SONORA,GENERAL,PLUTARCO,ELIAS,CALLES
BAJA,CALIFORNIA,TIJUANA	0.027	JALISCO,PUERTO,VALLARTA
BAJA,CALIFORNIA,TIJUANA	0.013	GUERRERO,TELOLOAPAN
BAJA,CALIFORNIA,TIJUANA	0.027	CHIHUAHUA,MATAMOROS
BAJA,CALIFORNIA,TIJUANA	0.020	DURANGO,EL,ORO
BAJA,CALIFORNIA,TIJUANA	0.020	CHIHUAHUA,RIVA,PALACIO
BAJA,CALIFORNIA,TIJUANA	0.013	MEXICO,IXTAPALUCA
BAJA,CALIFORNIA,TIJUANA	0.013	MEXICO,VALLE,DE,CHALCO,SOLIDARIDAD
BAJA,CALIFORNIA,TIJUANA	0.020	OAXACA,OAXACA,DE,JUAREZ
BAJA,CALIFORNIA,TIJUANA	0.013	CHIHUAHUA,SAUCILLO
BAJA,CALIFORNIA,TIJUANA	0.108	DURANGO,CUENCAME
BAJA,CALIFORNIA,TIJUANA	0.013	MICHOACAN,SAN,LUCAS
BAJA,CALIFORNIA,TIJUANA	0.020	CHIAPAS,SUCHIATE
BAJA,CALIFORNIA,TIJUANA	0.020	CHIHUAHUA,NAMIQUIPA
BAJA,CALIFORNIA,TIJUANA	0.013	GUERRERO,TLAPEHUALA
BAJA,CALIFORNIA,TIJUANA	0.041	SONORA,PUERTO,PEÑASCO
BAJA,CALIFORNIA,TIJUANA	0.020	GUERRERO,ZAPOTITLAN,TABLAS
BAJA,CALIFORNIA,TIJUANA	0.047	CHIHUAHUA,CUSIHUIRIACHI
BAJA,CALIFORNIA,TIJUANA	0.013	NUEVO,LEON,GENERAL,ESCOBEDO
BAJA,CALIFORNIA,TIJUANA	0.013	MEXICO,ATIZAPAN,DE,ZARAGOZA
BAJA,CALIFORNIA,TIJUANA	0.013	MICHOACAN,COAHUAYANA
BAJA,CALIFORNIA,TIJUANA	0.013	SONORA,HUATABAMPO
BAJA,CALIFORNIA,TIJUANA	0.013	JALISCO,IXTLAHUACAN,DE,LOS,MEMBRILLOS
BAJA,CALIFORNIA,TIJUANA	0.013	JALISCO,ZAPOTLAN,EL,GRANDE
BAJA,CALIFORNIA,TIJUANA	0.013	TAMAULIPAS,RIO,BRAVO
BAJA,CALIFORNIA,TIJUANA	0.013	CHIHUAHUA,GRAN,MORELOS
BAJA,CALIFORNIA,TIJUANA	0.020	MICHOACAN,PARACUARO
BAJA,CALIFORNIA,TIJUANA	0.020	MICHOACAN,TACAMBARO
BAJA,CALIFORNIA,TIJUANA	0.013	OAXACA,MATIAS,ROMERO,AVENDAÑO
BAJA,CALIFORNIA,TIJUANA	0.054	QUERETARO,SAN,JUAN,DEL,RIO
BAJA,CALIFORNIA,TIJUANA	0.013	GUERRERO,GENERAL,CANUTO,A.,NERI
BAJA,CALIFORNIA,TIJUANA	0.013	JALISCO,SAN,SEBASTIAN,DEL,OESTE
BAJA,CALIFORNIA,TIJUANA	0.041	MEXICO,ALMOLOYA,DE,JUAREZ
BAJA,CALIFORNIA,TIJUANA	0.020	MEXICO,AXAPUSCO
BAJA,CALIFORNIA,TIJUANA	0.027	GUERRERO,TLACOACHISTLAHUACA
BAJA,CALIFORNIA,TIJUANA	0.013	GUANAJUATO,SAN,MIGUEL,DE,ALLENDE
BAJA,CALIFORNIA,TIJUANA	0.013	MICHOACAN,TOCUMBO
BAJA,CALIFORNIA,TIJUANA	0.027	TABASCO,PARAISO
BAJA,CALIFORNIA,TIJUANA	0.013	CHIHUAHUA,MAGUARICHI
BAJA,CALIFORNIA,TIJUANA	0.041	NUEVO,LEON,GENERAL,ZUAZUA
BAJA,CALIFORNIA,TIJUANA	0.013	VERACRUZ,MARTINEZ,DE,LA,TORRE
BAJA,CALIFORNIA,TIJUANA	0.013	AGUASCALIENTES,SAN,FRANCISCO,DE,LOS,ROMO
BAJA,CALIFORNIA,TIJUANA	0.013	MICHOACAN,JUAREZ
BAJA,CALIFORNIA,TIJUANA	0.013	MORELOS,JONACATEPEC
BAJA,CALIFORNIA,TIJUANA	0.013	MEXICO,ZUMPAHUACAN
CHIHUAHUA,CHIHUAHUA	0.022	COAHUILA,TORREON
CHIHUAHUA,CHIHUAHUA	0.019	SINALOA,MAZATLAN
CHIHUAHUA,CHIHUAHUA	0.029	SINALOA,NAVOLATO
CHIHUAHUA,CHIHUAHUA	0.012	MICHOACAN,URUAPAN
CHIHUAHUA,CHIHUAHUA	0.012	SONORA,CAJEME
CHIHUAHUA,CHIHUAHUA	0.017	CHIHUAHUA,NUEVO,CASAS,GRANDES
CHIHUAHUA,CHIHUAHUA	0.013	SINALOA,SAN,IGNACIO
GUERRERO,ACAPULCO,DE,JUAREZ	0.015	SONORA,NOGALES
GUERRERO,ACAPULCO,DE,JUAREZ	0.011	GUERRERO,CHILPANCINGO,DE,LOS,BRAVO
COAHUILA,TORREON	0.016	SINALOA,MAZATLAN
COAHUILA,TORREON	0.025	SINALOA,NAVOLATO
COAHUILA,TORREON	0.010	MICHOACAN,URUAPAN
COAHUILA,TORREON	0.010	SONORA,CAJEME
COAHUILA,TORREON	0.015	CHIHUAHUA,NUEVO,CASAS,GRANDES
COAHUILA,TORREON	0.012	SINALOA,SAN,IGNACIO
SINALOA,MAZATLAN	0.021	SINALOA,NAVOLATO
SINALOA,MAZATLAN	0.012	CHIHUAHUA,NUEVO,CASAS,GRANDES
SONORA,NOGALES	0.047	SINALOA,AHOME
SONORA,NOGALES	0.018	TAMAULIPAS,REYNOSA
SONORA,NOGALES	0.012	SINALOA,GUASAVE
SONORA,NOGALES	0.023	CHIHUAHUA,HIDALGO,DEL,PARRAL
SONORA,NOGALES	0.026	MORELOS,CUERNAVACA
SONORA,NOGALES	0.056	GUERRERO,CHILPANCINGO,DE,LOS,BRAVO
SONORA,NOGALES	0.012	MEXICO,NEZAHUALCOYOTL
SONORA,NOGALES	0.018	JALISCO,ZAPOPAN
SONORA,NOGALES	0.029	MICHOACAN,APATZINGAN
SONORA,NOGALES	0.012	CHIHUAHUA,GUADALUPE
SONORA,NOGALES	0.018	DURANGO,PUEBLO,NUEVO
SONORA,NOGALES	0.018	CHIHUAHUA,DELICIAS
SONORA,NOGALES	0.015	MICHOACAN,LAZARO,CARDENAS
SONORA,NOGALES	0.015	AGUASCALIENTES,AGUASCALIENTES
SONORA,NOGALES	0.041	NUEVO,LEON,JUAREZ
SONORA,NOGALES	0.012	GUERRERO,IGUALA,DE,LA,INDEPENDENCIA
SONORA,NOGALES	0.012	SINALOA,EL,FUERTE
SONORA,NOGALES	0.015	CHIHUAHUA,JIMENEZ
SONORA,NOGALES	0.012	GUERRERO,ARCELIA
SONORA,NOGALES	0.012	JALISCO,PUERTO,VALLARTA
SONORA,NOGALES	0.012	CHIHUAHUA,MATAMOROS
SONORA,NOGALES	0.047	DURANGO,CUENCAME
SONORA,NOGALES	0.018	SONORA,PUERTO,PEÑASCO
SONORA,NOGALES	0.020	CHIHUAHUA,CUSIHUIRIACHI
SONORA,NOGALES	0.023	QUERETARO,SAN,JUAN,DEL,RIO
SONORA,NOGALES	0.018	MEXICO,ALMOLOYA,DE,JUAREZ
SONORA,NOGALES	0.012	GUERRERO,TLACOACHISTLAHUACA
SONORA,NOGALES	0.012	TABASCO,PARAISO
SONORA,NOGALES	0.018	NUEVO,LEON,GENERAL,ZUAZUA
SINALOA,NAVOLATO	0.013	MICHOACAN,URUAPAN
SINALOA,NAVOLATO	0.013	SONORA,CAJEME
SINALOA,NAVOLATO	0.019	CHIHUAHUA,NUEVO,CASAS,GRANDES
SINALOA,NAVOLATO	0.015	SINALOA,SAN,IGNACIO
SINALOA,AHOME	0.011	TAMAULIPAS,REYNOSA
SINALOA,AHOME	0.014	CHIHUAHUA,HIDALGO,DEL,PARRAL
SINALOA,AHOME	0.016	MORELOS,CUERNAVACA
SINALOA,AHOME	0.034	GUERRERO,CHILPANCINGO,DE,LOS,BRAVO
SINALOA,AHOME	0.011	JALISCO,ZAPOPAN
SINALOA,AHOME	0.018	MICHOACAN,APATZINGAN
SINALOA,AHOME	0.011	DURANGO,PUEBLO,NUEVO
SINALOA,AHOME	0.011	CHIHUAHUA,DELICIAS
SINALOA,AHOME	0.025	NUEVO,LEON,JUAREZ
SINALOA,AHOME	0.029	DURANGO,CUENCAME
SINALOA,AHOME	0.011	SONORA,PUERTO,PEÑASCO
SINALOA,AHOME	0.013	CHIHUAHUA,CUSIHUIRIACHI
SINALOA,AHOME	0.014	QUERETARO,SAN,JUAN,DEL,RIO
SINALOA,AHOME	0.011	MEXICO,ALMOLOYA,DE,JUAREZ
SINALOA,AHOME	0.011	NUEVO,LEON,GENERAL,ZUAZUA
TAMAULIPAS,REYNOSA	0.013	GUERRERO,CHILPANCINGO,DE,LOS,BRAVO
TAMAULIPAS,REYNOSA	0.011	DURANGO,CUENCAME
CHIHUAHUA,HIDALGO,DEL,PARRAL	0.017	GUERRERO,CHILPANCINGO,DE,LOS,BRAVO
CHIHUAHUA,HIDALGO,DEL,PARRAL	0.013	NUEVO,LEON,JUAREZ
CHIHUAHUA,HIDALGO,DEL,PARRAL	0.014	DURANGO,CUENCAME
MORELOS,CUERNAVACA	0.019	GUERRERO,CHILPANCINGO,DE,LOS,BRAVO
MORELOS,CUERNAVACA	0.010	MICHOACAN,APATZINGAN
MORELOS,CUERNAVACA	0.014	NUEVO,LEON,JUAREZ
MORELOS,CUERNAVACA	0.016	DURANGO,CUENCAME
GUERRERO,CHILPANCINGO,DE,LOS,BRAVO	0.013	JALISCO,ZAPOPAN
GUERRERO,CHILPANCINGO,DE,LOS,BRAVO	0.021	MICHOACAN,APATZINGAN
GUERRERO,CHILPANCINGO,DE,LOS,BRAVO	0.013	DURANGO,PUEBLO,NUEVO
GUERRERO,CHILPANCINGO,DE,LOS,BRAVO	0.013	CHIHUAHUA,DELICIAS
GUERRERO,CHILPANCINGO,DE,LOS,BRAVO	0.011	MICHOACAN,LAZARO,CARDENAS
GUERRERO,CHILPANCINGO,DE,LOS,BRAVO	0.011	AGUASCALIENTES,AGUASCALIENTES
GUERRERO,CHILPANCINGO,DE,LOS,BRAVO	0.030	NUEVO,LEON,JUAREZ
GUERRERO,CHILPANCINGO,DE,LOS,BRAVO	0.011	CHIHUAHUA,JIMENEZ
GUERRERO,CHILPANCINGO,DE,LOS,BRAVO	0.034	DURANGO,CUENCAME
GUERRERO,CHILPANCINGO,DE,LOS,BRAVO	0.013	SONORA,PUERTO,PEÑASCO
GUERRERO,CHILPANCINGO,DE,LOS,BRAVO	0.015	CHIHUAHUA,CUSIHUIRIACHI
GUERRERO,CHILPANCINGO,DE,LOS,BRAVO	0.017	QUERETARO,SAN,JUAN,DEL,RIO
GUERRERO,CHILPANCINGO,DE,LOS,BRAVO	0.013	MEXICO,ALMOLOYA,DE,JUAREZ
GUERRERO,CHILPANCINGO,DE,LOS,BRAVO	0.013	NUEVO,LEON,GENERAL,ZUAZUA
JALISCO,ZAPOPAN	0.011	DURANGO,CUENCAME
MICHOACAN,APATZINGAN	0.016	NUEVO,LEON,JUAREZ
MICHOACAN,APATZINGAN	0.018	DURANGO,CUENCAME
DURANGO,PUEBLO,NUEVO	0.011	DURANGO,CUENCAME
CHIHUAHUA,DELICIAS	0.011	DURANGO,CUENCAME
NUEVO,LEON,JUAREZ	0.025	DURANGO,CUENCAME
NUEVO,LEON,JUAREZ	0.011	CHIHUAHUA,CUSIHUIRIACHI
NUEVO,LEON,JUAREZ	0.013	QUERETARO,SAN,JUAN,DEL,RIO
DURANGO,CUENCAME	0.011	SONORA,PUERTO,PEÑASCO
DURANGO,CUENCAME	0.013	CHIHUAHUA,CUSIHUIRIACHI
DURANGO,CUENCAME	0.014	QUERETARO,SAN,JUAN,DEL,RIO
DURANGO,CUENCAME	0.011	MEXICO,ALMOLOYA,DE,JUAREZ
DURANGO,CUENCAME	0.011	NUEVO,LEON,GENERAL,ZUAZUA
