# Supplementary material for: Analysis of México’s Narco-War Network (2007–2011)
Source: PLoS One. 2015 May 18;10(5):e0126503. doi: 10.1371/journal.pone.0126503 (PMC4436224; doi:10.1371/journal.pone.0126503)
Supplement: S1 Compressed file — Each file contains all the correlations above certain threshold (indicated in the name of the file), during a particular month (also indicated in the name of the file). The file names have the value of θ followed by the number of the i th month, starting from January of 2007 until Sept. 2011. (ZIP) [file pone.0126503.s004.zip › Correlations_by_month/0.010__36.sif]

CHIHUAHUA,JUAREZ	0.046	GUERRERO,ACAPULCO,DE,JUAREZ
CHIHUAHUA,JUAREZ	0.046	TAMAULIPAS,REYNOSA
CHIHUAHUA,JUAREZ	0.026	SINALOA,GUASAVE
CHIHUAHUA,JUAREZ	0.026	CHIHUAHUA,HIDALGO,DEL,PARRAL
CHIHUAHUA,JUAREZ	0.026	MEXICO,ECATEPEC,DE,MORELOS
CHIHUAHUA,JUAREZ	0.059	MORELOS,CUERNAVACA
CHIHUAHUA,JUAREZ	0.106	GUERRERO,CHILPANCINGO,DE,LOS,BRAVO
CHIHUAHUA,JUAREZ	0.020	CHIHUAHUA,GUADALUPE
CHIHUAHUA,JUAREZ	0.040	DURANGO,PUEBLO,NUEVO
CHIHUAHUA,JUAREZ	0.020	DURANGO,SANTIAGO,PAPASQUIARO
CHIHUAHUA,JUAREZ	0.033	CHIHUAHUA,DELICIAS
CHIHUAHUA,JUAREZ	0.020	MICHOACAN,LAZARO,CARDENAS
CHIHUAHUA,JUAREZ	0.040	CHIHUAHUA,CAMARGO
CHIHUAHUA,JUAREZ	0.013	GUERRERO,COYUCA,DE,CATALAN
CHIHUAHUA,JUAREZ	0.026	AGUASCALIENTES,AGUASCALIENTES
CHIHUAHUA,JUAREZ	0.013	SINALOA,MOCORITO
CHIHUAHUA,JUAREZ	0.020	GUERRERO,TAXCO,DE,ALARCON
CHIHUAHUA,JUAREZ	0.093	NUEVO,LEON,JUAREZ
CHIHUAHUA,JUAREZ	0.020	BAJA,CALIFORNIA,PLAYAS,DE,ROSARITO
CHIHUAHUA,JUAREZ	0.026	QUINTANA,ROO,BENITO,JUAREZ
CHIHUAHUA,JUAREZ	0.013	SINALOA,SAN,IGNACIO
CHIHUAHUA,JUAREZ	0.013	CHIHUAHUA,JIMENEZ
CHIHUAHUA,JUAREZ	0.026	GUERRERO,ARCELIA
CHIHUAHUA,JUAREZ	0.020	GUERRERO,COYUCA,DE,BENITEZ
CHIHUAHUA,JUAREZ	0.020	SONORA,GENERAL,PLUTARCO,ELIAS,CALLES
CHIHUAHUA,JUAREZ	0.026	JALISCO,PUERTO,VALLARTA
CHIHUAHUA,JUAREZ	0.013	DURANGO,EL,ORO
CHIHUAHUA,JUAREZ	0.020	CHIHUAHUA,RIVA,PALACIO
CHIHUAHUA,JUAREZ	0.020	OAXACA,OAXACA,DE,JUAREZ
CHIHUAHUA,JUAREZ	0.106	DURANGO,CUENCAME
CHIHUAHUA,JUAREZ	0.013	SONORA,NAVOJOA
CHIHUAHUA,JUAREZ	0.013	CHIAPAS,SUCHIATE
CHIHUAHUA,JUAREZ	0.020	CHIHUAHUA,URUACHI
CHIHUAHUA,JUAREZ	0.020	CHIHUAHUA,NAMIQUIPA
CHIHUAHUA,JUAREZ	0.020	GUERRERO,TLAPEHUALA
CHIHUAHUA,JUAREZ	0.040	SONORA,PUERTO,PEÑASCO
CHIHUAHUA,JUAREZ	0.020	GUERRERO,ZAPOTITLAN,TABLAS
CHIHUAHUA,JUAREZ	0.046	CHIHUAHUA,CUSIHUIRIACHI
CHIHUAHUA,JUAREZ	0.013	NUEVO,LEON,GENERAL,ESCOBEDO
CHIHUAHUA,JUAREZ	0.013	GUANAJUATO,SALAMANCA
CHIHUAHUA,JUAREZ	0.013	MEXICO,ATIZAPAN,DE,ZARAGOZA
CHIHUAHUA,JUAREZ	0.013	SONORA,HUATABAMPO
CHIHUAHUA,JUAREZ	0.013	JALISCO,IXTLAHUACAN,DE,LOS,MEMBRILLOS
CHIHUAHUA,JUAREZ	0.013	JALISCO,ZAPOTLAN,EL,GRANDE
CHIHUAHUA,JUAREZ	0.013	TAMAULIPAS,RIO,BRAVO
CHIHUAHUA,JUAREZ	0.013	MICHOACAN,PARACUARO
CHIHUAHUA,JUAREZ	0.020	MICHOACAN,TACAMBARO
CHIHUAHUA,JUAREZ	0.013	OAXACA,MATIAS,ROMERO,AVENDAÑO
CHIHUAHUA,JUAREZ	0.046	QUERETARO,SAN,JUAN,DEL,RIO
CHIHUAHUA,JUAREZ	0.013	GUERRERO,GENERAL,CANUTO,A.,NERI
CHIHUAHUA,JUAREZ	0.013	JALISCO,SAN,SEBASTIAN,DEL,OESTE
CHIHUAHUA,JUAREZ	0.026	MEXICO,ALMOLOYA,DE,JUAREZ
CHIHUAHUA,JUAREZ	0.020	MEXICO,AXAPUSCO
CHIHUAHUA,JUAREZ	0.026	GUERRERO,TLACOACHISTLAHUACA
CHIHUAHUA,JUAREZ	0.013	MICHOACAN,TOCUMBO
CHIHUAHUA,JUAREZ	0.026	TABASCO,PARAISO
CHIHUAHUA,JUAREZ	0.013	CHIHUAHUA,MAGUARICHI
CHIHUAHUA,JUAREZ	0.040	NUEVO,LEON,GENERAL,ZUAZUA
CHIHUAHUA,JUAREZ	0.013	VERACRUZ,MARTINEZ,DE,LA,TORRE
CHIHUAHUA,JUAREZ	0.013	AGUASCALIENTES,SAN,FRANCISCO,DE,LOS,ROMO
CHIHUAHUA,JUAREZ	0.013	MICHOACAN,JUAREZ
CHIHUAHUA,JUAREZ	0.013	MORELOS,JONACATEPEC
CHIHUAHUA,JUAREZ	0.013	MEXICO,ZUMPAHUACAN
SINALOA,CULIACAN	0.029	CHIHUAHUA,CHIHUAHUA
SINALOA,CULIACAN	0.013	COAHUILA,TORREON
SINALOA,CULIACAN	0.019	SINALOA,MAZATLAN
SINALOA,CULIACAN	0.034	DURANGO,DURANGO
SINALOA,CULIACAN	0.015	SINALOA,NAVOLATO
SINALOA,CULIACAN	0.011	SINALOA,EL,FUERTE
BAJA,CALIFORNIA,TIJUANA	0.018	CHIHUAHUA,CHIHUAHUA
BAJA,CALIFORNIA,TIJUANA	0.012	SINALOA,MAZATLAN
BAJA,CALIFORNIA,TIJUANA	0.021	DURANGO,DURANGO
CHIHUAHUA,CHIHUAHUA	0.029	DURANGO,GOMEZ,PALACIO
CHIHUAHUA,CHIHUAHUA	0.043	COAHUILA,TORREON
CHIHUAHUA,CHIHUAHUA	0.061	SINALOA,MAZATLAN
CHIHUAHUA,CHIHUAHUA	0.029	SONORA,NOGALES
CHIHUAHUA,CHIHUAHUA	0.111	DURANGO,DURANGO
CHIHUAHUA,CHIHUAHUA	0.050	SINALOA,NAVOLATO
CHIHUAHUA,CHIHUAHUA	0.029	MICHOACAN,MORELIA
CHIHUAHUA,CHIHUAHUA	0.018	NAYARIT,TEPIC
CHIHUAHUA,CHIHUAHUA	0.029	SINALOA,SINALOA
CHIHUAHUA,CHIHUAHUA	0.011	DISTRITO,FEDERAL,IZTAPALAPA
CHIHUAHUA,CHIHUAHUA	0.032	CHIHUAHUA,GUADALUPE,Y,CALVO
CHIHUAHUA,CHIHUAHUA	0.021	GUERRERO,TECPAN,DE,GALEANA
CHIHUAHUA,CHIHUAHUA	0.014	SONORA,HERMOSILLO
CHIHUAHUA,CHIHUAHUA	0.014	CHIHUAHUA,ASCENSION
CHIHUAHUA,CHIHUAHUA	0.011	GUERRERO,IGUALA,DE,LA,INDEPENDENCIA
CHIHUAHUA,CHIHUAHUA	0.036	SINALOA,EL,FUERTE
CHIHUAHUA,CHIHUAHUA	0.011	CHIHUAHUA,MEOQUI
CHIHUAHUA,CHIHUAHUA	0.011	GUERRERO,ZIRANDARO
CHIHUAHUA,CHIHUAHUA	0.014	MEXICO,CUAUTITLAN,IZCALLI
CHIHUAHUA,CHIHUAHUA	0.021	CHIHUAHUA,BOCOYNA
CHIHUAHUA,CHIHUAHUA	0.018	SONORA,CANANEA
CHIHUAHUA,CHIHUAHUA	0.011	MEXICO,HUIXQUILUCAN
CHIHUAHUA,CHIHUAHUA	0.014	SINALOA,CONCORDIA
CHIHUAHUA,CHIHUAHUA	0.011	MEXICO,TOLUCA
CHIHUAHUA,CHIHUAHUA	0.011	DISTRITO,FEDERAL,IZTACALCO
CHIHUAHUA,CHIHUAHUA	0.011	DISTRITO,FEDERAL,TLAHUAC
CHIHUAHUA,CHIHUAHUA	0.014	MICHOACAN,MARAVATIO
CHIHUAHUA,CHIHUAHUA	0.014	MICHOACAN,LA,PIEDAD
CHIHUAHUA,CHIHUAHUA	0.011	CHIHUAHUA,VALLE,DE,ZARAGOZA
CHIHUAHUA,CHIHUAHUA	0.025	NUEVO,LEON,DOCTOR,ARROYO
CHIHUAHUA,CHIHUAHUA	0.014	MICHOACAN,QUIROGA
GUERRERO,ACAPULCO,DE,JUAREZ	0.015	GUERRERO,CHILPANCINGO,DE,LOS,BRAVO
GUERRERO,ACAPULCO,DE,JUAREZ	0.013	NUEVO,LEON,JUAREZ
GUERRERO,ACAPULCO,DE,JUAREZ	0.015	DURANGO,CUENCAME
DURANGO,GOMEZ,PALACIO	0.013	COAHUILA,TORREON
DURANGO,GOMEZ,PALACIO	0.019	SINALOA,MAZATLAN
DURANGO,GOMEZ,PALACIO	0.034	DURANGO,DURANGO
DURANGO,GOMEZ,PALACIO	0.015	SINALOA,NAVOLATO
DURANGO,GOMEZ,PALACIO	0.011	SINALOA,EL,FUERTE
COAHUILA,TORREON	0.028	SINALOA,MAZATLAN
COAHUILA,TORREON	0.013	SONORA,NOGALES
COAHUILA,TORREON	0.051	DURANGO,DURANGO
COAHUILA,TORREON	0.023	SINALOA,NAVOLATO
COAHUILA,TORREON	0.013	MICHOACAN,MORELIA
COAHUILA,TORREON	0.013	SINALOA,SINALOA
COAHUILA,TORREON	0.015	CHIHUAHUA,GUADALUPE,Y,CALVO
COAHUILA,TORREON	0.017	SINALOA,EL,FUERTE
COAHUILA,TORREON	0.012	NUEVO,LEON,DOCTOR,ARROYO
SINALOA,MAZATLAN	0.019	SONORA,NOGALES
SINALOA,MAZATLAN	0.073	DURANGO,DURANGO
SINALOA,MAZATLAN	0.033	SINALOA,NAVOLATO
SINALOA,MAZATLAN	0.019	MICHOACAN,MORELIA
SINALOA,MAZATLAN	0.012	NAYARIT,TEPIC
SINALOA,MAZATLAN	0.019	SINALOA,SINALOA
SINALOA,MAZATLAN	0.021	CHIHUAHUA,GUADALUPE,Y,CALVO
SINALOA,MAZATLAN	0.014	GUERRERO,TECPAN,DE,GALEANA
SINALOA,MAZATLAN	0.023	SINALOA,EL,FUERTE
SINALOA,MAZATLAN	0.014	CHIHUAHUA,BOCOYNA
SINALOA,MAZATLAN	0.012	SONORA,CANANEA
SINALOA,MAZATLAN	0.016	NUEVO,LEON,DOCTOR,ARROYO
SONORA,NOGALES	0.034	DURANGO,DURANGO
SONORA,NOGALES	0.015	SINALOA,NAVOLATO
SONORA,NOGALES	0.011	SINALOA,EL,FUERTE
DURANGO,DURANGO	0.060	SINALOA,NAVOLATO
DURANGO,DURANGO	0.034	MICHOACAN,MORELIA
DURANGO,DURANGO	0.021	NAYARIT,TEPIC
DURANGO,DURANGO	0.034	SINALOA,SINALOA
DURANGO,DURANGO	0.013	DISTRITO,FEDERAL,IZTAPALAPA
DURANGO,DURANGO	0.038	CHIHUAHUA,GUADALUPE,Y,CALVO
DURANGO,DURANGO	0.026	GUERRERO,TECPAN,DE,GALEANA
DURANGO,DURANGO	0.017	SONORA,HERMOSILLO
DURANGO,DURANGO	0.017	CHIHUAHUA,ASCENSION
DURANGO,DURANGO	0.013	GUERRERO,IGUALA,DE,LA,INDEPENDENCIA
DURANGO,DURANGO	0.043	SINALOA,EL,FUERTE
DURANGO,DURANGO	0.013	CHIHUAHUA,MEOQUI
DURANGO,DURANGO	0.013	GUERRERO,ZIRANDARO
DURANGO,DURANGO	0.017	MEXICO,CUAUTITLAN,IZCALLI
DURANGO,DURANGO	0.026	CHIHUAHUA,BOCOYNA
DURANGO,DURANGO	0.021	SONORA,CANANEA
DURANGO,DURANGO	0.013	MEXICO,HUIXQUILUCAN
DURANGO,DURANGO	0.017	SINALOA,CONCORDIA
DURANGO,DURANGO	0.013	MEXICO,TOLUCA
DURANGO,DURANGO	0.013	DISTRITO,FEDERAL,IZTACALCO
DURANGO,DURANGO	0.013	DISTRITO,FEDERAL,TLAHUAC
DURANGO,DURANGO	0.017	MICHOACAN,MARAVATIO
DURANGO,DURANGO	0.017	MICHOACAN,LA,PIEDAD
DURANGO,DURANGO	0.013	CHIHUAHUA,VALLE,DE,ZARAGOZA
DURANGO,DURANGO	0.030	NUEVO,LEON,DOCTOR,ARROYO
DURANGO,DURANGO	0.017	MICHOACAN,QUIROGA
SINALOA,NAVOLATO	0.015	MICHOACAN,MORELIA
SINALOA,NAVOLATO	0.015	SINALOA,SINALOA
SINALOA,NAVOLATO	0.017	CHIHUAHUA,GUADALUPE,Y,CALVO
SINALOA,NAVOLATO	0.012	GUERRERO,TECPAN,DE,GALEANA
SINALOA,NAVOLATO	0.019	SINALOA,EL,FUERTE
SINALOA,NAVOLATO	0.012	CHIHUAHUA,BOCOYNA
SINALOA,NAVOLATO	0.013	NUEVO,LEON,DOCTOR,ARROYO
MICHOACAN,MORELIA	0.011	SINALOA,EL,FUERTE
TAMAULIPAS,REYNOSA	0.015	GUERRERO,CHILPANCINGO,DE,LOS,BRAVO
TAMAULIPAS,REYNOSA	0.013	NUEVO,LEON,JUAREZ
TAMAULIPAS,REYNOSA	0.015	DURANGO,CUENCAME
SINALOA,SINALOA	0.011	SINALOA,EL,FUERTE
MORELOS,CUERNAVACA	0.020	GUERRERO,CHILPANCINGO,DE,LOS,BRAVO
MORELOS,CUERNAVACA	0.017	NUEVO,LEON,JUAREZ
MORELOS,CUERNAVACA	0.020	DURANGO,CUENCAME
GUERRERO,CHILPANCINGO,DE,LOS,BRAVO	0.013	DURANGO,PUEBLO,NUEVO
GUERRERO,CHILPANCINGO,DE,LOS,BRAVO	0.011	CHIHUAHUA,DELICIAS
GUERRERO,CHILPANCINGO,DE,LOS,BRAVO	0.013	CHIHUAHUA,CAMARGO
GUERRERO,CHILPANCINGO,DE,LOS,BRAVO	0.031	NUEVO,LEON,JUAREZ
GUERRERO,CHILPANCINGO,DE,LOS,BRAVO	0.035	DURANGO,CUENCAME
GUERRERO,CHILPANCINGO,DE,LOS,BRAVO	0.013	SONORA,PUERTO,PEÑASCO
GUERRERO,CHILPANCINGO,DE,LOS,BRAVO	0.015	CHIHUAHUA,CUSIHUIRIACHI
GUERRERO,CHILPANCINGO,DE,LOS,BRAVO	0.015	QUERETARO,SAN,JUAN,DEL,RIO
GUERRERO,CHILPANCINGO,DE,LOS,BRAVO	0.013	NUEVO,LEON,GENERAL,ZUAZUA
DURANGO,PUEBLO,NUEVO	0.012	NUEVO,LEON,JUAREZ
DURANGO,PUEBLO,NUEVO	0.013	DURANGO,CUENCAME
CHIHUAHUA,DELICIAS	0.011	DURANGO,CUENCAME
CHIHUAHUA,CAMARGO	0.012	NUEVO,LEON,JUAREZ
CHIHUAHUA,CAMARGO	0.013	DURANGO,CUENCAME
CHIHUAHUA,GUADALUPE,Y,CALVO	0.012	SINALOA,EL,FUERTE
NUEVO,LEON,JUAREZ	0.031	DURANGO,CUENCAME
NUEVO,LEON,JUAREZ	0.012	SONORA,PUERTO,PEÑASCO
NUEVO,LEON,JUAREZ	0.013	CHIHUAHUA,CUSIHUIRIACHI
NUEVO,LEON,JUAREZ	0.013	QUERETARO,SAN,JUAN,DEL,RIO
NUEVO,LEON,JUAREZ	0.012	NUEVO,LEON,GENERAL,ZUAZUA
DURANGO,CUENCAME	0.013	SONORA,PUERTO,PEÑASCO
DURANGO,CUENCAME	0.015	CHIHUAHUA,CUSIHUIRIACHI
DURANGO,CUENCAME	0.015	QUERETARO,SAN,JUAN,DEL,RIO
DURANGO,CUENCAME	0.013	NUEVO,LEON,GENERAL,ZUAZUA
