# Supplementary material for: Analysis of México’s Narco-War Network (2007–2011)
Source: PLoS One. 2015 May 18;10(5):e0126503. doi: 10.1371/journal.pone.0126503 (PMC4436224; doi:10.1371/journal.pone.0126503)
Supplement: S1 Compressed file — Each file contains all the correlations above certain threshold (indicated in the name of the file), during a particular month (also indicated in the name of the file). The file names have the value of θ followed by the number of the i th month, starting from January of 2007 until Sept. 2011. (ZIP) [file pone.0126503.s004.zip › Correlations_by_month/0.010__37.sif]

CHIHUAHUA,JUAREZ	0.242	BAJA,CALIFORNIA,TIJUANA
CHIHUAHUA,JUAREZ	0.088	CHIHUAHUA,CHIHUAHUA
CHIHUAHUA,JUAREZ	0.132	DURANGO,GOMEZ,PALACIO
CHIHUAHUA,JUAREZ	0.154	SONORA,NOGALES
CHIHUAHUA,JUAREZ	0.127	DURANGO,DURANGO
CHIHUAHUA,JUAREZ	0.083	SINALOA,NAVOLATO
CHIHUAHUA,JUAREZ	0.033	MICHOACAN,URUAPAN
CHIHUAHUA,JUAREZ	0.055	SINALOA,SINALOA
CHIHUAHUA,JUAREZ	0.022	GUERRERO,CHILPANCINGO,DE,LOS,BRAVO
CHIHUAHUA,JUAREZ	0.011	TAMAULIPAS,NUEVO,LAREDO
CHIHUAHUA,JUAREZ	0.017	DISTRITO,FEDERAL,IZTAPALAPA
CHIHUAHUA,JUAREZ	0.017	SONORA,CAJEME
CHIHUAHUA,JUAREZ	0.011	MICHOACAN,LAZARO,CARDENAS
CHIHUAHUA,JUAREZ	0.011	GUERRERO,COYUCA,DE,CATALAN
CHIHUAHUA,JUAREZ	0.050	GUERRERO,TECPAN,DE,GALEANA
CHIHUAHUA,JUAREZ	0.017	SONORA,HERMOSILLO
CHIHUAHUA,JUAREZ	0.017	CHIHUAHUA,CUAUHTEMOC
CHIHUAHUA,JUAREZ	0.028	GUERRERO,IGUALA,DE,LA,INDEPENDENCIA
CHIHUAHUA,JUAREZ	0.044	SINALOA,EL,FUERTE
CHIHUAHUA,JUAREZ	0.022	CHIHUAHUA,MEOQUI
CHIHUAHUA,JUAREZ	0.017	GUANAJUATO,CELAYA
CHIHUAHUA,JUAREZ	0.011	MEXICO,NAUCALPAN,DE,JUAREZ
CHIHUAHUA,JUAREZ	0.017	DISTRITO,FEDERAL,TLALPAN
CHIHUAHUA,JUAREZ	0.011	CHIHUAHUA,URIQUE
CHIHUAHUA,JUAREZ	0.011	SAN,LUIS,POTOSI,CIUDAD,VALLES
CHIHUAHUA,JUAREZ	0.017	SINALOA,CHOIX
CHIHUAHUA,JUAREZ	0.033	MEXICO,CUAUTITLAN,IZCALLI
CHIHUAHUA,JUAREZ	0.033	CHIHUAHUA,BOCOYNA
CHIHUAHUA,JUAREZ	0.011	GUERRERO,TELOLOAPAN
CHIHUAHUA,JUAREZ	0.028	SONORA,CANANEA
CHIHUAHUA,JUAREZ	0.017	CHIHUAHUA,MATAMOROS
CHIHUAHUA,JUAREZ	0.017	MEXICO,HUIXQUILUCAN
CHIHUAHUA,JUAREZ	0.011	CHIHUAHUA,SAUCILLO
CHIHUAHUA,JUAREZ	0.011	MICHOACAN,AGUILILLA
CHIHUAHUA,JUAREZ	0.017	MEXICO,TOLUCA
CHIHUAHUA,JUAREZ	0.011	MEXICO,CHALCO
CHIHUAHUA,JUAREZ	0.017	CHIHUAHUA,MORIS
CHIHUAHUA,JUAREZ	0.022	DISTRITO,FEDERAL,IZTACALCO
CHIHUAHUA,JUAREZ	0.011	MEXICO,TEPOTZOTLAN
CHIHUAHUA,JUAREZ	0.011	TABASCO,CARDENAS
CHIHUAHUA,JUAREZ	0.017	DISTRITO,FEDERAL,TLAHUAC
CHIHUAHUA,JUAREZ	0.011	MEXICO,LA,PAZ
CHIHUAHUA,JUAREZ	0.011	MICHOACAN,COAHUAYANA
CHIHUAHUA,JUAREZ	0.011	MICHOACAN,HIDALGO
CHIHUAHUA,JUAREZ	0.028	MICHOACAN,MARAVATIO
CHIHUAHUA,JUAREZ	0.028	MICHOACAN,LA,PIEDAD
CHIHUAHUA,JUAREZ	0.011	CHIHUAHUA,CARICHI
CHIHUAHUA,JUAREZ	0.011	MICHOACAN,ARTEAGA
CHIHUAHUA,JUAREZ	0.017	CHIHUAHUA,VALLE,DE,ZARAGOZA
CHIHUAHUA,JUAREZ	0.011	MEXICO,ALMOLOYA,DE,JUAREZ
CHIHUAHUA,JUAREZ	0.011	SONORA,IMURIS
CHIHUAHUA,JUAREZ	0.011	CHIHUAHUA,CHINIPAS
CHIHUAHUA,JUAREZ	0.011	MEXICO,METEPEC
CHIHUAHUA,JUAREZ	0.039	NUEVO,LEON,DOCTOR,ARROYO
CHIHUAHUA,JUAREZ	0.022	MICHOACAN,QUIROGA
CHIHUAHUA,JUAREZ	0.011	MICHOACAN,CUITZEO
BAJA,CALIFORNIA,TIJUANA	0.073	CHIHUAHUA,CHIHUAHUA
BAJA,CALIFORNIA,TIJUANA	0.110	DURANGO,GOMEZ,PALACIO
BAJA,CALIFORNIA,TIJUANA	0.128	SONORA,NOGALES
BAJA,CALIFORNIA,TIJUANA	0.105	DURANGO,DURANGO
BAJA,CALIFORNIA,TIJUANA	0.069	SINALOA,NAVOLATO
BAJA,CALIFORNIA,TIJUANA	0.027	MICHOACAN,URUAPAN
BAJA,CALIFORNIA,TIJUANA	0.046	SINALOA,SINALOA
BAJA,CALIFORNIA,TIJUANA	0.018	GUERRERO,CHILPANCINGO,DE,LOS,BRAVO
BAJA,CALIFORNIA,TIJUANA	0.014	DISTRITO,FEDERAL,IZTAPALAPA
BAJA,CALIFORNIA,TIJUANA	0.014	SONORA,CAJEME
BAJA,CALIFORNIA,TIJUANA	0.041	GUERRERO,TECPAN,DE,GALEANA
BAJA,CALIFORNIA,TIJUANA	0.014	SONORA,HERMOSILLO
BAJA,CALIFORNIA,TIJUANA	0.014	CHIHUAHUA,CUAUHTEMOC
BAJA,CALIFORNIA,TIJUANA	0.023	GUERRERO,IGUALA,DE,LA,INDEPENDENCIA
BAJA,CALIFORNIA,TIJUANA	0.037	SINALOA,EL,FUERTE
BAJA,CALIFORNIA,TIJUANA	0.018	CHIHUAHUA,MEOQUI
BAJA,CALIFORNIA,TIJUANA	0.014	GUANAJUATO,CELAYA
BAJA,CALIFORNIA,TIJUANA	0.014	DISTRITO,FEDERAL,TLALPAN
BAJA,CALIFORNIA,TIJUANA	0.014	SINALOA,CHOIX
BAJA,CALIFORNIA,TIJUANA	0.027	MEXICO,CUAUTITLAN,IZCALLI
BAJA,CALIFORNIA,TIJUANA	0.027	CHIHUAHUA,BOCOYNA
BAJA,CALIFORNIA,TIJUANA	0.023	SONORA,CANANEA
BAJA,CALIFORNIA,TIJUANA	0.014	CHIHUAHUA,MATAMOROS
BAJA,CALIFORNIA,TIJUANA	0.014	MEXICO,HUIXQUILUCAN
BAJA,CALIFORNIA,TIJUANA	0.014	MEXICO,TOLUCA
BAJA,CALIFORNIA,TIJUANA	0.014	CHIHUAHUA,MORIS
BAJA,CALIFORNIA,TIJUANA	0.018	DISTRITO,FEDERAL,IZTACALCO
BAJA,CALIFORNIA,TIJUANA	0.014	DISTRITO,FEDERAL,TLAHUAC
BAJA,CALIFORNIA,TIJUANA	0.023	MICHOACAN,MARAVATIO
BAJA,CALIFORNIA,TIJUANA	0.023	MICHOACAN,LA,PIEDAD
BAJA,CALIFORNIA,TIJUANA	0.014	CHIHUAHUA,VALLE,DE,ZARAGOZA
BAJA,CALIFORNIA,TIJUANA	0.032	NUEVO,LEON,DOCTOR,ARROYO
BAJA,CALIFORNIA,TIJUANA	0.018	MICHOACAN,QUIROGA
CHIHUAHUA,CHIHUAHUA	0.040	DURANGO,GOMEZ,PALACIO
CHIHUAHUA,CHIHUAHUA	0.047	SONORA,NOGALES
CHIHUAHUA,CHIHUAHUA	0.038	DURANGO,DURANGO
CHIHUAHUA,CHIHUAHUA	0.025	SINALOA,NAVOLATO
CHIHUAHUA,CHIHUAHUA	0.017	SINALOA,SINALOA
CHIHUAHUA,CHIHUAHUA	0.015	GUERRERO,TECPAN,DE,GALEANA
CHIHUAHUA,CHIHUAHUA	0.013	SINALOA,EL,FUERTE
CHIHUAHUA,CHIHUAHUA	0.012	NUEVO,LEON,DOCTOR,ARROYO
DURANGO,GOMEZ,PALACIO	0.070	SONORA,NOGALES
DURANGO,GOMEZ,PALACIO	0.057	DURANGO,DURANGO
DURANGO,GOMEZ,PALACIO	0.037	SINALOA,NAVOLATO
DURANGO,GOMEZ,PALACIO	0.015	MICHOACAN,URUAPAN
DURANGO,GOMEZ,PALACIO	0.025	SINALOA,SINALOA
DURANGO,GOMEZ,PALACIO	0.022	GUERRERO,TECPAN,DE,GALEANA
DURANGO,GOMEZ,PALACIO	0.012	GUERRERO,IGUALA,DE,LA,INDEPENDENCIA
DURANGO,GOMEZ,PALACIO	0.020	SINALOA,EL,FUERTE
DURANGO,GOMEZ,PALACIO	0.015	MEXICO,CUAUTITLAN,IZCALLI
DURANGO,GOMEZ,PALACIO	0.015	CHIHUAHUA,BOCOYNA
DURANGO,GOMEZ,PALACIO	0.012	SONORA,CANANEA
DURANGO,GOMEZ,PALACIO	0.012	MICHOACAN,MARAVATIO
DURANGO,GOMEZ,PALACIO	0.012	MICHOACAN,LA,PIEDAD
DURANGO,GOMEZ,PALACIO	0.017	NUEVO,LEON,DOCTOR,ARROYO
SONORA,NOGALES	0.067	DURANGO,DURANGO
SONORA,NOGALES	0.044	SINALOA,NAVOLATO
SONORA,NOGALES	0.017	MICHOACAN,URUAPAN
SONORA,NOGALES	0.029	SINALOA,SINALOA
SONORA,NOGALES	0.012	GUERRERO,CHILPANCINGO,DE,LOS,BRAVO
SONORA,NOGALES	0.026	GUERRERO,TECPAN,DE,GALEANA
SONORA,NOGALES	0.015	GUERRERO,IGUALA,DE,LA,INDEPENDENCIA
SONORA,NOGALES	0.023	SINALOA,EL,FUERTE
SONORA,NOGALES	0.012	CHIHUAHUA,MEOQUI
SONORA,NOGALES	0.017	MEXICO,CUAUTITLAN,IZCALLI
SONORA,NOGALES	0.017	CHIHUAHUA,BOCOYNA
SONORA,NOGALES	0.015	SONORA,CANANEA
SONORA,NOGALES	0.012	DISTRITO,FEDERAL,IZTACALCO
SONORA,NOGALES	0.015	MICHOACAN,MARAVATIO
SONORA,NOGALES	0.015	MICHOACAN,LA,PIEDAD
SONORA,NOGALES	0.020	NUEVO,LEON,DOCTOR,ARROYO
SONORA,NOGALES	0.012	MICHOACAN,QUIROGA
DURANGO,DURANGO	0.036	SINALOA,NAVOLATO
DURANGO,DURANGO	0.014	MICHOACAN,URUAPAN
DURANGO,DURANGO	0.024	SINALOA,SINALOA
DURANGO,DURANGO	0.022	GUERRERO,TECPAN,DE,GALEANA
DURANGO,DURANGO	0.012	GUERRERO,IGUALA,DE,LA,INDEPENDENCIA
DURANGO,DURANGO	0.019	SINALOA,EL,FUERTE
DURANGO,DURANGO	0.014	MEXICO,CUAUTITLAN,IZCALLI
DURANGO,DURANGO	0.014	CHIHUAHUA,BOCOYNA
DURANGO,DURANGO	0.012	SONORA,CANANEA
DURANGO,DURANGO	0.012	MICHOACAN,MARAVATIO
DURANGO,DURANGO	0.012	MICHOACAN,LA,PIEDAD
DURANGO,DURANGO	0.017	NUEVO,LEON,DOCTOR,ARROYO
SINALOA,NAVOLATO	0.016	SINALOA,SINALOA
SINALOA,NAVOLATO	0.014	GUERRERO,TECPAN,DE,GALEANA
SINALOA,NAVOLATO	0.012	SINALOA,EL,FUERTE
SINALOA,NAVOLATO	0.011	NUEVO,LEON,DOCTOR,ARROYO
TAMAULIPAS,REYNOSA	0.012	SINALOA,GUASAVE
TAMAULIPAS,REYNOSA	0.010	MICHOACAN,APATZINGAN
TAMAULIPAS,REYNOSA	0.016	GUERRERO,PUNGARABATO
TAMAULIPAS,REYNOSA	0.012	CHIHUAHUA,CAMARGO
TAMAULIPAS,REYNOSA	0.010	CHIHUAHUA,GUADALUPE,Y,CALVO
TAMAULIPAS,REYNOSA	0.010	TAMAULIPAS,VALLE,HERMOSO
TAMAULIPAS,REYNOSA	0.010	SONORA,MAGDALENA
TAMAULIPAS,REYNOSA	0.010	MICHOACAN,ZAMORA
TAMAULIPAS,REYNOSA	0.010	SINALOA,ESCUINAPA
TAMAULIPAS,REYNOSA	0.013	TAMAULIPAS,GUSTAVO,DIAZ,ORDAZ
TAMAULIPAS,REYNOSA	0.019	OAXACA,ACATLAN,DE,PEREZ,FIGUEROA
SINALOA,GUASAVE	0.011	OAXACA,ACATLAN,DE,PEREZ,FIGUEROA
GUERRERO,PUNGARABATO	0.010	TAMAULIPAS,GUSTAVO,DIAZ,ORDAZ
GUERRERO,PUNGARABATO	0.015	OAXACA,ACATLAN,DE,PEREZ,FIGUEROA
CHIHUAHUA,CAMARGO	0.011	OAXACA,ACATLAN,DE,PEREZ,FIGUEROA
TAMAULIPAS,GUSTAVO,DIAZ,ORDAZ	0.012	OAXACA,ACATLAN,DE,PEREZ,FIGUEROA
