# Supplementary material for: Analysis of México’s Narco-War Network (2007–2011)
Source: PLoS One. 2015 May 18;10(5):e0126503. doi: 10.1371/journal.pone.0126503 (PMC4436224; doi:10.1371/journal.pone.0126503)
Supplement: S1 Compressed file — Each file contains all the correlations above certain threshold (indicated in the name of the file), during a particular month (also indicated in the name of the file). The file names have the value of θ followed by the number of the i th month, starting from January of 2007 until Sept. 2011. (ZIP) [file pone.0126503.s004.zip › Correlations_by_month/0.010__39.sif]

CHIHUAHUA,JUAREZ	0.015	SINALOA,CULIACAN
CHIHUAHUA,JUAREZ	0.027	GUERRERO,ACAPULCO,DE,JUAREZ
CHIHUAHUA,JUAREZ	0.027	DURANGO,GOMEZ,PALACIO
CHIHUAHUA,JUAREZ	0.018	SINALOA,NAVOLATO
CHIHUAHUA,JUAREZ	0.015	SINALOA,AHOME
CHIHUAHUA,JUAREZ	0.057	TAMAULIPAS,REYNOSA
CHIHUAHUA,JUAREZ	0.021	GUERRERO,CHILPANCINGO,DE,LOS,BRAVO
CHIHUAHUA,JUAREZ	0.012	MICHOACAN,APATZINGAN
CHIHUAHUA,JUAREZ	0.042	CHIHUAHUA,GUADALUPE
CHIHUAHUA,JUAREZ	0.039	DURANGO,PUEBLO,NUEVO
CHIHUAHUA,JUAREZ	0.018	GUERRERO,COYUCA,DE,CATALAN
CHIHUAHUA,JUAREZ	0.036	CHIHUAHUA,CUAUHTEMOC
CHIHUAHUA,JUAREZ	0.027	GUERRERO,ZIHUATANEJO,DE,AZUETA
CHIHUAHUA,JUAREZ	0.075	CHIHUAHUA,PRAXEDIS,G.,GUERRERO
CHIHUAHUA,JUAREZ	0.030	GUERRERO,AJUCHITLAN,DEL,PROGRESO
CHIHUAHUA,JUAREZ	0.012	SINALOA,ROSARIO
CHIHUAHUA,JUAREZ	0.030	SINALOA,ELOTA
CHIHUAHUA,JUAREZ	0.030	TAMAULIPAS,VICTORIA
CHIHUAHUA,JUAREZ	0.027	MEXICO,CUAUTITLAN,IZCALLI
CHIHUAHUA,JUAREZ	0.030	CHIHUAHUA,BOCOYNA
CHIHUAHUA,JUAREZ	0.015	OAXACA,SAN,JUAN,BAUTISTA,TUXTEPEC
CHIHUAHUA,JUAREZ	0.018	NUEVO,LEON,SANTA,CATARINA
CHIHUAHUA,JUAREZ	0.012	CHIHUAHUA,SAUCILLO
CHIHUAHUA,JUAREZ	0.015	DISTRITO,FEDERAL,XOCHIMILCO
CHIHUAHUA,JUAREZ	0.018	CHIHUAHUA,AQUILES,SERDAN
CHIHUAHUA,JUAREZ	0.012	TAMAULIPAS,GUSTAVO,DIAZ,ORDAZ
CHIHUAHUA,JUAREZ	0.012	MEXICO,TEPOTZOTLAN
CHIHUAHUA,JUAREZ	0.021	CAMPECHE,CARMEN
CHIHUAHUA,JUAREZ	0.015	NUEVO,LEON,CHINA
CHIHUAHUA,JUAREZ	0.012	TAMAULIPAS,JIMENEZ
CHIHUAHUA,JUAREZ	0.012	NUEVO,LEON,GENERAL,TREVIÑO
CHIHUAHUA,JUAREZ	0.012	TAMAULIPAS,RIO,BRAVO
CHIHUAHUA,JUAREZ	0.015	CHIHUAHUA,SATEVO
CHIHUAHUA,JUAREZ	0.015	NUEVO,LEON,CERRALVO
CHIHUAHUA,JUAREZ	0.012	PUEBLA,PUEBLA
CHIHUAHUA,JUAREZ	0.012	MICHOACAN,PURUANDIRO
CHIHUAHUA,JUAREZ	0.024	NUEVO,LEON,ANAHUAC
CHIHUAHUA,JUAREZ	0.024	NUEVO,LEON,BUSTAMANTE
CHIHUAHUA,JUAREZ	0.012	NUEVO,LEON,LOS,HERRERAS
CHIHUAHUA,JUAREZ	0.015	PUEBLA,XICOTEPEC
CHIHUAHUA,JUAREZ	0.015	SONORA,SAHUARIPA
CHIHUAHUA,JUAREZ	0.012	TAMAULIPAS,XICOTENCATL
SINALOA,CULIACAN	0.013	TAMAULIPAS,REYNOSA
SINALOA,CULIACAN	0.017	CHIHUAHUA,PRAXEDIS,G.,GUERRERO
BAJA,CALIFORNIA,TIJUANA	0.024	COAHUILA,TORREON
BAJA,CALIFORNIA,TIJUANA	0.015	NUEVO,LEON,MONTERREY
BAJA,CALIFORNIA,TIJUANA	0.013	MORELOS,CUERNAVACA
BAJA,CALIFORNIA,TIJUANA	0.013	TAMAULIPAS,SAN,FERNANDO
BAJA,CALIFORNIA,TIJUANA	0.015	TAMAULIPAS,TAMPICO
BAJA,CALIFORNIA,TIJUANA	0.011	NAYARIT,XALISCO
BAJA,CALIFORNIA,TIJUANA	0.010	TAMAULIPAS,CAMARGO
BAJA,CALIFORNIA,TIJUANA	0.016	NUEVO,LEON,GENERAL,BRAVO
GUERRERO,ACAPULCO,DE,JUAREZ	0.011	DURANGO,GOMEZ,PALACIO
GUERRERO,ACAPULCO,DE,JUAREZ	0.023	TAMAULIPAS,REYNOSA
GUERRERO,ACAPULCO,DE,JUAREZ	0.017	CHIHUAHUA,GUADALUPE
GUERRERO,ACAPULCO,DE,JUAREZ	0.016	DURANGO,PUEBLO,NUEVO
GUERRERO,ACAPULCO,DE,JUAREZ	0.015	CHIHUAHUA,CUAUHTEMOC
GUERRERO,ACAPULCO,DE,JUAREZ	0.011	GUERRERO,ZIHUATANEJO,DE,AZUETA
GUERRERO,ACAPULCO,DE,JUAREZ	0.031	CHIHUAHUA,PRAXEDIS,G.,GUERRERO
GUERRERO,ACAPULCO,DE,JUAREZ	0.012	GUERRERO,AJUCHITLAN,DEL,PROGRESO
GUERRERO,ACAPULCO,DE,JUAREZ	0.012	SINALOA,ELOTA
GUERRERO,ACAPULCO,DE,JUAREZ	0.012	TAMAULIPAS,VICTORIA
GUERRERO,ACAPULCO,DE,JUAREZ	0.011	MEXICO,CUAUTITLAN,IZCALLI
GUERRERO,ACAPULCO,DE,JUAREZ	0.012	CHIHUAHUA,BOCOYNA
DURANGO,GOMEZ,PALACIO	0.023	TAMAULIPAS,REYNOSA
DURANGO,GOMEZ,PALACIO	0.017	CHIHUAHUA,GUADALUPE
DURANGO,GOMEZ,PALACIO	0.016	DURANGO,PUEBLO,NUEVO
DURANGO,GOMEZ,PALACIO	0.015	CHIHUAHUA,CUAUHTEMOC
DURANGO,GOMEZ,PALACIO	0.011	GUERRERO,ZIHUATANEJO,DE,AZUETA
DURANGO,GOMEZ,PALACIO	0.031	CHIHUAHUA,PRAXEDIS,G.,GUERRERO
DURANGO,GOMEZ,PALACIO	0.012	GUERRERO,AJUCHITLAN,DEL,PROGRESO
DURANGO,GOMEZ,PALACIO	0.012	SINALOA,ELOTA
DURANGO,GOMEZ,PALACIO	0.012	TAMAULIPAS,VICTORIA
DURANGO,GOMEZ,PALACIO	0.011	MEXICO,CUAUTITLAN,IZCALLI
DURANGO,GOMEZ,PALACIO	0.012	CHIHUAHUA,BOCOYNA
COAHUILA,TORREON	0.020	SINALOA,MAZATLAN
COAHUILA,TORREON	0.054	NUEVO,LEON,MONTERREY
COAHUILA,TORREON	0.027	NAYARIT,TEPIC
COAHUILA,TORREON	0.024	CHIHUAHUA,HIDALGO,DEL,PARRAL
COAHUILA,TORREON	0.024	MEXICO,ECATEPEC,DE,MORELOS
COAHUILA,TORREON	0.017	MICHOACAN,URUAPAN
COAHUILA,TORREON	0.048	MORELOS,CUERNAVACA
COAHUILA,TORREON	0.014	SINALOA,SALVADOR,ALVARADO
COAHUILA,TORREON	0.048	TAMAULIPAS,SAN,FERNANDO
COAHUILA,TORREON	0.010	DURANGO,SANTIAGO,PAPASQUIARO
COAHUILA,TORREON	0.014	CHIHUAHUA,DELICIAS
COAHUILA,TORREON	0.017	NUEVO,LEON,JUAREZ
COAHUILA,TORREON	0.031	SINALOA,BADIRAGUATO
COAHUILA,TORREON	0.017	SINALOA,EL,FUERTE
COAHUILA,TORREON	0.024	NUEVO,LEON,GUADALUPE
COAHUILA,TORREON	0.054	TAMAULIPAS,TAMPICO
COAHUILA,TORREON	0.014	GUERRERO,SAN,MIGUEL,TOTOLAPAN
COAHUILA,TORREON	0.014	CHIHUAHUA,MADERA
COAHUILA,TORREON	0.017	SINALOA,ANGOSTURA
COAHUILA,TORREON	0.010	JALISCO,TLAQUEPAQUE
COAHUILA,TORREON	0.041	NAYARIT,XALISCO
COAHUILA,TORREON	0.010	MEXICO,COACALCO,DE,BERRIOZABAL
COAHUILA,TORREON	0.010	DURANGO,SAN,DIMAS
COAHUILA,TORREON	0.010	GUERRERO,QUECHULTENANGO
COAHUILA,TORREON	0.010	NUEVO,LEON,SANTIAGO
COAHUILA,TORREON	0.010	MEXICO,HUIXQUILUCAN
COAHUILA,TORREON	0.014	SINALOA,ESCUINAPA
COAHUILA,TORREON	0.010	TABASCO,HUIMANGUILLO
COAHUILA,TORREON	0.034	MEXICO,NICOLAS,ROMERO
COAHUILA,TORREON	0.014	NUEVO,LEON,CADEREYTA,JIMENEZ
COAHUILA,TORREON	0.037	TAMAULIPAS,CAMARGO
COAHUILA,TORREON	0.027	VERACRUZ,PANUCO
COAHUILA,TORREON	0.034	SONORA,YECORA
COAHUILA,TORREON	0.010	GUERRERO,CHILAPA,DE,ALVAREZ
COAHUILA,TORREON	0.014	SONORA,PUERTO,PEÑASCO
COAHUILA,TORREON	0.010	GUERRERO,SAN,MARCOS
COAHUILA,TORREON	0.024	NAYARIT,BAHIA,DE,BANDERAS
COAHUILA,TORREON	0.010	MORELOS,HUITZILAC
COAHUILA,TORREON	0.058	NUEVO,LEON,GENERAL,BRAVO
COAHUILA,TORREON	0.010	COAHUILA,SAN,PEDRO
COAHUILA,TORREON	0.017	TAMAULIPAS,ALTAMIRA
COAHUILA,TORREON	0.024	CHIHUAHUA,TEMOSACHIC
COAHUILA,TORREON	0.020	CHIHUAHUA,ALLENDE
COAHUILA,TORREON	0.010	CHIHUAHUA,BACHINIVA
COAHUILA,TORREON	0.014	DURANGO,MAPIMI
COAHUILA,TORREON	0.010	JALISCO,GUACHINANGO
COAHUILA,TORREON	0.010	NUEVO,LEON,LOS,ALDAMAS
COAHUILA,TORREON	0.010	MEXICO,CHIAUTLA
SINALOA,MAZATLAN	0.013	NUEVO,LEON,MONTERREY
SINALOA,MAZATLAN	0.011	MORELOS,CUERNAVACA
SINALOA,MAZATLAN	0.011	TAMAULIPAS,SAN,FERNANDO
SINALOA,MAZATLAN	0.013	TAMAULIPAS,TAMPICO
SINALOA,MAZATLAN	0.014	NUEVO,LEON,GENERAL,BRAVO
SINALOA,NAVOLATO	0.016	TAMAULIPAS,REYNOSA
SINALOA,NAVOLATO	0.011	CHIHUAHUA,GUADALUPE
SINALOA,NAVOLATO	0.011	DURANGO,PUEBLO,NUEVO
SINALOA,NAVOLATO	0.020	CHIHUAHUA,PRAXEDIS,G.,GUERRERO
NUEVO,LEON,MONTERREY	0.017	NAYARIT,TEPIC
NUEVO,LEON,MONTERREY	0.015	CHIHUAHUA,HIDALGO,DEL,PARRAL
NUEVO,LEON,MONTERREY	0.015	MEXICO,ECATEPEC,DE,MORELOS
NUEVO,LEON,MONTERREY	0.011	MICHOACAN,URUAPAN
NUEVO,LEON,MONTERREY	0.031	MORELOS,CUERNAVACA
NUEVO,LEON,MONTERREY	0.031	TAMAULIPAS,SAN,FERNANDO
NUEVO,LEON,MONTERREY	0.011	NUEVO,LEON,JUAREZ
NUEVO,LEON,MONTERREY	0.020	SINALOA,BADIRAGUATO
NUEVO,LEON,MONTERREY	0.011	SINALOA,EL,FUERTE
NUEVO,LEON,MONTERREY	0.015	NUEVO,LEON,GUADALUPE
NUEVO,LEON,MONTERREY	0.035	TAMAULIPAS,TAMPICO
NUEVO,LEON,MONTERREY	0.011	SINALOA,ANGOSTURA
NUEVO,LEON,MONTERREY	0.026	NAYARIT,XALISCO
NUEVO,LEON,MONTERREY	0.022	MEXICO,NICOLAS,ROMERO
NUEVO,LEON,MONTERREY	0.024	TAMAULIPAS,CAMARGO
NUEVO,LEON,MONTERREY	0.017	VERACRUZ,PANUCO
NUEVO,LEON,MONTERREY	0.022	SONORA,YECORA
NUEVO,LEON,MONTERREY	0.015	NAYARIT,BAHIA,DE,BANDERAS
NUEVO,LEON,MONTERREY	0.037	NUEVO,LEON,GENERAL,BRAVO
NUEVO,LEON,MONTERREY	0.011	TAMAULIPAS,ALTAMIRA
NUEVO,LEON,MONTERREY	0.015	CHIHUAHUA,TEMOSACHIC
NUEVO,LEON,MONTERREY	0.013	CHIHUAHUA,ALLENDE
SINALOA,AHOME	0.013	TAMAULIPAS,REYNOSA
SINALOA,AHOME	0.017	CHIHUAHUA,PRAXEDIS,G.,GUERRERO
NAYARIT,TEPIC	0.015	MORELOS,CUERNAVACA
NAYARIT,TEPIC	0.015	TAMAULIPAS,SAN,FERNANDO
NAYARIT,TEPIC	0.017	TAMAULIPAS,TAMPICO
NAYARIT,TEPIC	0.013	NAYARIT,XALISCO
NAYARIT,TEPIC	0.011	MEXICO,NICOLAS,ROMERO
NAYARIT,TEPIC	0.012	TAMAULIPAS,CAMARGO
NAYARIT,TEPIC	0.011	SONORA,YECORA
NAYARIT,TEPIC	0.019	NUEVO,LEON,GENERAL,BRAVO
TAMAULIPAS,REYNOSA	0.018	GUERRERO,CHILPANCINGO,DE,LOS,BRAVO
TAMAULIPAS,REYNOSA	0.010	MICHOACAN,APATZINGAN
TAMAULIPAS,REYNOSA	0.036	CHIHUAHUA,GUADALUPE
TAMAULIPAS,REYNOSA	0.034	DURANGO,PUEBLO,NUEVO
TAMAULIPAS,REYNOSA	0.016	GUERRERO,COYUCA,DE,CATALAN
TAMAULIPAS,REYNOSA	0.031	CHIHUAHUA,CUAUHTEMOC
TAMAULIPAS,REYNOSA	0.023	GUERRERO,ZIHUATANEJO,DE,AZUETA
TAMAULIPAS,REYNOSA	0.065	CHIHUAHUA,PRAXEDIS,G.,GUERRERO
TAMAULIPAS,REYNOSA	0.026	GUERRERO,AJUCHITLAN,DEL,PROGRESO
TAMAULIPAS,REYNOSA	0.010	SINALOA,ROSARIO
TAMAULIPAS,REYNOSA	0.026	SINALOA,ELOTA
TAMAULIPAS,REYNOSA	0.026	TAMAULIPAS,VICTORIA
TAMAULIPAS,REYNOSA	0.023	MEXICO,CUAUTITLAN,IZCALLI
TAMAULIPAS,REYNOSA	0.026	CHIHUAHUA,BOCOYNA
TAMAULIPAS,REYNOSA	0.013	OAXACA,SAN,JUAN,BAUTISTA,TUXTEPEC
TAMAULIPAS,REYNOSA	0.016	NUEVO,LEON,SANTA,CATARINA
TAMAULIPAS,REYNOSA	0.010	CHIHUAHUA,SAUCILLO
TAMAULIPAS,REYNOSA	0.013	DISTRITO,FEDERAL,XOCHIMILCO
TAMAULIPAS,REYNOSA	0.016	CHIHUAHUA,AQUILES,SERDAN
TAMAULIPAS,REYNOSA	0.010	TAMAULIPAS,GUSTAVO,DIAZ,ORDAZ
TAMAULIPAS,REYNOSA	0.010	MEXICO,TEPOTZOTLAN
TAMAULIPAS,REYNOSA	0.018	CAMPECHE,CARMEN
TAMAULIPAS,REYNOSA	0.013	NUEVO,LEON,CHINA
TAMAULIPAS,REYNOSA	0.010	TAMAULIPAS,JIMENEZ
TAMAULIPAS,REYNOSA	0.010	NUEVO,LEON,GENERAL,TREVIÑO
TAMAULIPAS,REYNOSA	0.010	TAMAULIPAS,RIO,BRAVO
TAMAULIPAS,REYNOSA	0.013	CHIHUAHUA,SATEVO
TAMAULIPAS,REYNOSA	0.013	NUEVO,LEON,CERRALVO
TAMAULIPAS,REYNOSA	0.010	PUEBLA,PUEBLA
TAMAULIPAS,REYNOSA	0.010	MICHOACAN,PURUANDIRO
TAMAULIPAS,REYNOSA	0.021	NUEVO,LEON,ANAHUAC
TAMAULIPAS,REYNOSA	0.021	NUEVO,LEON,BUSTAMANTE
TAMAULIPAS,REYNOSA	0.010	NUEVO,LEON,LOS,HERRERAS
TAMAULIPAS,REYNOSA	0.013	PUEBLA,XICOTEPEC
TAMAULIPAS,REYNOSA	0.013	SONORA,SAHUARIPA
TAMAULIPAS,REYNOSA	0.010	TAMAULIPAS,XICOTENCATL
CHIHUAHUA,HIDALGO,DEL,PARRAL	0.013	MORELOS,CUERNAVACA
CHIHUAHUA,HIDALGO,DEL,PARRAL	0.013	TAMAULIPAS,SAN,FERNANDO
CHIHUAHUA,HIDALGO,DEL,PARRAL	0.015	TAMAULIPAS,TAMPICO
CHIHUAHUA,HIDALGO,DEL,PARRAL	0.011	NAYARIT,XALISCO
CHIHUAHUA,HIDALGO,DEL,PARRAL	0.010	TAMAULIPAS,CAMARGO
CHIHUAHUA,HIDALGO,DEL,PARRAL	0.016	NUEVO,LEON,GENERAL,BRAVO
MEXICO,ECATEPEC,DE,MORELOS	0.013	MORELOS,CUERNAVACA
MEXICO,ECATEPEC,DE,MORELOS	0.013	TAMAULIPAS,SAN,FERNANDO
MEXICO,ECATEPEC,DE,MORELOS	0.015	TAMAULIPAS,TAMPICO
MEXICO,ECATEPEC,DE,MORELOS	0.011	NAYARIT,XALISCO
MEXICO,ECATEPEC,DE,MORELOS	0.010	TAMAULIPAS,CAMARGO
MEXICO,ECATEPEC,DE,MORELOS	0.016	NUEVO,LEON,GENERAL,BRAVO
MICHOACAN,URUAPAN	0.011	TAMAULIPAS,TAMPICO
MICHOACAN,URUAPAN	0.012	NUEVO,LEON,GENERAL,BRAVO
SINALOA,SINALOA	0.010	CHIHUAHUA,PRAXEDIS,G.,GUERRERO
MORELOS,CUERNAVACA	0.027	TAMAULIPAS,SAN,FERNANDO
MORELOS,CUERNAVACA	0.017	SINALOA,BADIRAGUATO
MORELOS,CUERNAVACA	0.013	NUEVO,LEON,GUADALUPE
MORELOS,CUERNAVACA	0.031	TAMAULIPAS,TAMPICO
MORELOS,CUERNAVACA	0.023	NAYARIT,XALISCO
MORELOS,CUERNAVACA	0.019	MEXICO,NICOLAS,ROMERO
MORELOS,CUERNAVACA	0.021	TAMAULIPAS,CAMARGO
MORELOS,CUERNAVACA	0.015	VERACRUZ,PANUCO
MORELOS,CUERNAVACA	0.019	SONORA,YECORA
MORELOS,CUERNAVACA	0.013	NAYARIT,BAHIA,DE,BANDERAS
MORELOS,CUERNAVACA	0.032	NUEVO,LEON,GENERAL,BRAVO
MORELOS,CUERNAVACA	0.013	CHIHUAHUA,TEMOSACHIC
MORELOS,CUERNAVACA	0.011	CHIHUAHUA,ALLENDE
TAMAULIPAS,SAN,FERNANDO	0.017	SINALOA,BADIRAGUATO
TAMAULIPAS,SAN,FERNANDO	0.013	NUEVO,LEON,GUADALUPE
TAMAULIPAS,SAN,FERNANDO	0.031	TAMAULIPAS,TAMPICO
TAMAULIPAS,SAN,FERNANDO	0.023	NAYARIT,XALISCO
TAMAULIPAS,SAN,FERNANDO	0.019	MEXICO,NICOLAS,ROMERO
TAMAULIPAS,SAN,FERNANDO	0.021	TAMAULIPAS,CAMARGO
TAMAULIPAS,SAN,FERNANDO	0.015	VERACRUZ,PANUCO
TAMAULIPAS,SAN,FERNANDO	0.019	SONORA,YECORA
TAMAULIPAS,SAN,FERNANDO	0.013	NAYARIT,BAHIA,DE,BANDERAS
TAMAULIPAS,SAN,FERNANDO	0.032	NUEVO,LEON,GENERAL,BRAVO
TAMAULIPAS,SAN,FERNANDO	0.013	CHIHUAHUA,TEMOSACHIC
TAMAULIPAS,SAN,FERNANDO	0.011	CHIHUAHUA,ALLENDE
GUERRERO,CHILPANCINGO,DE,LOS,BRAVO	0.013	CHIHUAHUA,GUADALUPE
GUERRERO,CHILPANCINGO,DE,LOS,BRAVO	0.012	DURANGO,PUEBLO,NUEVO
GUERRERO,CHILPANCINGO,DE,LOS,BRAVO	0.011	CHIHUAHUA,CUAUHTEMOC
GUERRERO,CHILPANCINGO,DE,LOS,BRAVO	0.024	CHIHUAHUA,PRAXEDIS,G.,GUERRERO
TAMAULIPAS,NUEVO,LAREDO	0.010	CHIHUAHUA,PRAXEDIS,G.,GUERRERO
MICHOACAN,APATZINGAN	0.014	CHIHUAHUA,PRAXEDIS,G.,GUERRERO
CHIHUAHUA,GUADALUPE	0.025	DURANGO,PUEBLO,NUEVO
CHIHUAHUA,GUADALUPE	0.011	GUERRERO,COYUCA,DE,CATALAN
CHIHUAHUA,GUADALUPE	0.023	CHIHUAHUA,CUAUHTEMOC
CHIHUAHUA,GUADALUPE	0.017	GUERRERO,ZIHUATANEJO,DE,AZUETA
CHIHUAHUA,GUADALUPE	0.048	CHIHUAHUA,PRAXEDIS,G.,GUERRERO
CHIHUAHUA,GUADALUPE	0.019	GUERRERO,AJUCHITLAN,DEL,PROGRESO
CHIHUAHUA,GUADALUPE	0.019	SINALOA,ELOTA
CHIHUAHUA,GUADALUPE	0.019	TAMAULIPAS,VICTORIA
CHIHUAHUA,GUADALUPE	0.017	MEXICO,CUAUTITLAN,IZCALLI
CHIHUAHUA,GUADALUPE	0.019	CHIHUAHUA,BOCOYNA
CHIHUAHUA,GUADALUPE	0.011	NUEVO,LEON,SANTA,CATARINA
CHIHUAHUA,GUADALUPE	0.011	CHIHUAHUA,AQUILES,SERDAN
CHIHUAHUA,GUADALUPE	0.013	CAMPECHE,CARMEN
CHIHUAHUA,GUADALUPE	0.015	NUEVO,LEON,ANAHUAC
CHIHUAHUA,GUADALUPE	0.015	NUEVO,LEON,BUSTAMANTE
DURANGO,PUEBLO,NUEVO	0.011	GUERRERO,COYUCA,DE,CATALAN
DURANGO,PUEBLO,NUEVO	0.021	CHIHUAHUA,CUAUHTEMOC
DURANGO,PUEBLO,NUEVO	0.016	GUERRERO,ZIHUATANEJO,DE,AZUETA
DURANGO,PUEBLO,NUEVO	0.044	CHIHUAHUA,PRAXEDIS,G.,GUERRERO
DURANGO,PUEBLO,NUEVO	0.018	GUERRERO,AJUCHITLAN,DEL,PROGRESO
DURANGO,PUEBLO,NUEVO	0.018	SINALOA,ELOTA
DURANGO,PUEBLO,NUEVO	0.018	TAMAULIPAS,VICTORIA
DURANGO,PUEBLO,NUEVO	0.016	MEXICO,CUAUTITLAN,IZCALLI
DURANGO,PUEBLO,NUEVO	0.018	CHIHUAHUA,BOCOYNA
DURANGO,PUEBLO,NUEVO	0.011	NUEVO,LEON,SANTA,CATARINA
DURANGO,PUEBLO,NUEVO	0.011	CHIHUAHUA,AQUILES,SERDAN
DURANGO,PUEBLO,NUEVO	0.012	CAMPECHE,CARMEN
DURANGO,PUEBLO,NUEVO	0.014	NUEVO,LEON,ANAHUAC
DURANGO,PUEBLO,NUEVO	0.014	NUEVO,LEON,BUSTAMANTE
GUERRERO,COYUCA,DE,CATALAN	0.020	CHIHUAHUA,PRAXEDIS,G.,GUERRERO
NUEVO,LEON,JUAREZ	0.011	TAMAULIPAS,TAMPICO
NUEVO,LEON,JUAREZ	0.012	NUEVO,LEON,GENERAL,BRAVO
SINALOA,BADIRAGUATO	0.020	TAMAULIPAS,TAMPICO
SINALOA,BADIRAGUATO	0.015	NAYARIT,XALISCO
SINALOA,BADIRAGUATO	0.012	MEXICO,NICOLAS,ROMERO
SINALOA,BADIRAGUATO	0.013	TAMAULIPAS,CAMARGO
SINALOA,BADIRAGUATO	0.012	SONORA,YECORA
SINALOA,BADIRAGUATO	0.021	NUEVO,LEON,GENERAL,BRAVO
CHIHUAHUA,CUAUHTEMOC	0.015	GUERRERO,ZIHUATANEJO,DE,AZUETA
CHIHUAHUA,CUAUHTEMOC	0.041	CHIHUAHUA,PRAXEDIS,G.,GUERRERO
CHIHUAHUA,CUAUHTEMOC	0.016	GUERRERO,AJUCHITLAN,DEL,PROGRESO
CHIHUAHUA,CUAUHTEMOC	0.016	SINALOA,ELOTA
CHIHUAHUA,CUAUHTEMOC	0.016	TAMAULIPAS,VICTORIA
CHIHUAHUA,CUAUHTEMOC	0.015	MEXICO,CUAUTITLAN,IZCALLI
CHIHUAHUA,CUAUHTEMOC	0.016	CHIHUAHUA,BOCOYNA
CHIHUAHUA,CUAUHTEMOC	0.011	CAMPECHE,CARMEN
CHIHUAHUA,CUAUHTEMOC	0.013	NUEVO,LEON,ANAHUAC
CHIHUAHUA,CUAUHTEMOC	0.013	NUEVO,LEON,BUSTAMANTE
SINALOA,EL,FUERTE	0.011	TAMAULIPAS,TAMPICO
SINALOA,EL,FUERTE	0.012	NUEVO,LEON,GENERAL,BRAVO
NUEVO,LEON,GUADALUPE	0.015	TAMAULIPAS,TAMPICO
NUEVO,LEON,GUADALUPE	0.011	NAYARIT,XALISCO
NUEVO,LEON,GUADALUPE	0.010	TAMAULIPAS,CAMARGO
NUEVO,LEON,GUADALUPE	0.016	NUEVO,LEON,GENERAL,BRAVO
TAMAULIPAS,TAMPICO	0.011	SINALOA,ANGOSTURA
TAMAULIPAS,TAMPICO	0.026	NAYARIT,XALISCO
TAMAULIPAS,TAMPICO	0.022	MEXICO,NICOLAS,ROMERO
TAMAULIPAS,TAMPICO	0.024	TAMAULIPAS,CAMARGO
TAMAULIPAS,TAMPICO	0.017	VERACRUZ,PANUCO
TAMAULIPAS,TAMPICO	0.022	SONORA,YECORA
TAMAULIPAS,TAMPICO	0.015	NAYARIT,BAHIA,DE,BANDERAS
TAMAULIPAS,TAMPICO	0.037	NUEVO,LEON,GENERAL,BRAVO
TAMAULIPAS,TAMPICO	0.011	TAMAULIPAS,ALTAMIRA
TAMAULIPAS,TAMPICO	0.015	CHIHUAHUA,TEMOSACHIC
TAMAULIPAS,TAMPICO	0.013	CHIHUAHUA,ALLENDE
GUERRERO,ZIHUATANEJO,DE,AZUETA	0.031	CHIHUAHUA,PRAXEDIS,G.,GUERRERO
GUERRERO,ZIHUATANEJO,DE,AZUETA	0.012	GUERRERO,AJUCHITLAN,DEL,PROGRESO
GUERRERO,ZIHUATANEJO,DE,AZUETA	0.012	SINALOA,ELOTA
GUERRERO,ZIHUATANEJO,DE,AZUETA	0.012	TAMAULIPAS,VICTORIA
GUERRERO,ZIHUATANEJO,DE,AZUETA	0.011	MEXICO,CUAUTITLAN,IZCALLI
GUERRERO,ZIHUATANEJO,DE,AZUETA	0.012	CHIHUAHUA,BOCOYNA
CHIHUAHUA,PRAXEDIS,G.,GUERRERO	0.010	GUANAJUATO,LEON
CHIHUAHUA,PRAXEDIS,G.,GUERRERO	0.010	MEXICO,TLALNEPANTLA,DE,BAZ
CHIHUAHUA,PRAXEDIS,G.,GUERRERO	0.034	GUERRERO,AJUCHITLAN,DEL,PROGRESO
CHIHUAHUA,PRAXEDIS,G.,GUERRERO	0.014	SINALOA,ROSARIO
CHIHUAHUA,PRAXEDIS,G.,GUERRERO	0.034	SINALOA,ELOTA
CHIHUAHUA,PRAXEDIS,G.,GUERRERO	0.010	CHIHUAHUA,URIQUE
CHIHUAHUA,PRAXEDIS,G.,GUERRERO	0.034	TAMAULIPAS,VICTORIA
CHIHUAHUA,PRAXEDIS,G.,GUERRERO	0.031	MEXICO,CUAUTITLAN,IZCALLI
CHIHUAHUA,PRAXEDIS,G.,GUERRERO	0.034	CHIHUAHUA,BOCOYNA
CHIHUAHUA,PRAXEDIS,G.,GUERRERO	0.017	OAXACA,SAN,JUAN,BAUTISTA,TUXTEPEC
CHIHUAHUA,PRAXEDIS,G.,GUERRERO	0.020	NUEVO,LEON,SANTA,CATARINA
CHIHUAHUA,PRAXEDIS,G.,GUERRERO	0.014	CHIHUAHUA,SAUCILLO
CHIHUAHUA,PRAXEDIS,G.,GUERRERO	0.017	DISTRITO,FEDERAL,XOCHIMILCO
CHIHUAHUA,PRAXEDIS,G.,GUERRERO	0.020	CHIHUAHUA,AQUILES,SERDAN
CHIHUAHUA,PRAXEDIS,G.,GUERRERO	0.014	TAMAULIPAS,GUSTAVO,DIAZ,ORDAZ
CHIHUAHUA,PRAXEDIS,G.,GUERRERO	0.014	MEXICO,TEPOTZOTLAN
CHIHUAHUA,PRAXEDIS,G.,GUERRERO	0.024	CAMPECHE,CARMEN
CHIHUAHUA,PRAXEDIS,G.,GUERRERO	0.010	COAHUILA,SALTILLO
CHIHUAHUA,PRAXEDIS,G.,GUERRERO	0.017	NUEVO,LEON,CHINA
CHIHUAHUA,PRAXEDIS,G.,GUERRERO	0.014	TAMAULIPAS,JIMENEZ
CHIHUAHUA,PRAXEDIS,G.,GUERRERO	0.014	NUEVO,LEON,GENERAL,TREVIÑO
CHIHUAHUA,PRAXEDIS,G.,GUERRERO	0.014	TAMAULIPAS,RIO,BRAVO
CHIHUAHUA,PRAXEDIS,G.,GUERRERO	0.017	CHIHUAHUA,SATEVO
CHIHUAHUA,PRAXEDIS,G.,GUERRERO	0.017	NUEVO,LEON,CERRALVO
CHIHUAHUA,PRAXEDIS,G.,GUERRERO	0.014	PUEBLA,PUEBLA
CHIHUAHUA,PRAXEDIS,G.,GUERRERO	0.010	GUERRERO,MOCHITLAN
CHIHUAHUA,PRAXEDIS,G.,GUERRERO	0.010	TAMAULIPAS,PADILLA
CHIHUAHUA,PRAXEDIS,G.,GUERRERO	0.014	MICHOACAN,PURUANDIRO
CHIHUAHUA,PRAXEDIS,G.,GUERRERO	0.027	NUEVO,LEON,ANAHUAC
CHIHUAHUA,PRAXEDIS,G.,GUERRERO	0.027	NUEVO,LEON,BUSTAMANTE
CHIHUAHUA,PRAXEDIS,G.,GUERRERO	0.014	NUEVO,LEON,LOS,HERRERAS
CHIHUAHUA,PRAXEDIS,G.,GUERRERO	0.017	PUEBLA,XICOTEPEC
CHIHUAHUA,PRAXEDIS,G.,GUERRERO	0.010	JALISCO,QUITUPAN
CHIHUAHUA,PRAXEDIS,G.,GUERRERO	0.017	SONORA,SAHUARIPA
CHIHUAHUA,PRAXEDIS,G.,GUERRERO	0.014	TAMAULIPAS,XICOTENCATL
CHIHUAHUA,PRAXEDIS,G.,GUERRERO	0.010	OAXACA,SANTIAGO,IXTAYUTLA
SINALOA,ANGOSTURA	0.012	NUEVO,LEON,GENERAL,BRAVO
NAYARIT,XALISCO	0.016	MEXICO,NICOLAS,ROMERO
NAYARIT,XALISCO	0.018	TAMAULIPAS,CAMARGO
NAYARIT,XALISCO	0.013	VERACRUZ,PANUCO
NAYARIT,XALISCO	0.016	SONORA,YECORA
NAYARIT,XALISCO	0.011	NAYARIT,BAHIA,DE,BANDERAS
NAYARIT,XALISCO	0.028	NUEVO,LEON,GENERAL,BRAVO
NAYARIT,XALISCO	0.011	CHIHUAHUA,TEMOSACHIC
GUERRERO,AJUCHITLAN,DEL,PROGRESO	0.014	SINALOA,ELOTA
GUERRERO,AJUCHITLAN,DEL,PROGRESO	0.014	TAMAULIPAS,VICTORIA
GUERRERO,AJUCHITLAN,DEL,PROGRESO	0.012	MEXICO,CUAUTITLAN,IZCALLI
GUERRERO,AJUCHITLAN,DEL,PROGRESO	0.014	CHIHUAHUA,BOCOYNA
GUERRERO,AJUCHITLAN,DEL,PROGRESO	0.011	NUEVO,LEON,ANAHUAC
GUERRERO,AJUCHITLAN,DEL,PROGRESO	0.011	NUEVO,LEON,BUSTAMANTE
SINALOA,ELOTA	0.014	TAMAULIPAS,VICTORIA
SINALOA,ELOTA	0.012	MEXICO,CUAUTITLAN,IZCALLI
SINALOA,ELOTA	0.014	CHIHUAHUA,BOCOYNA
SINALOA,ELOTA	0.011	NUEVO,LEON,ANAHUAC
SINALOA,ELOTA	0.011	NUEVO,LEON,BUSTAMANTE
TAMAULIPAS,VICTORIA	0.012	MEXICO,CUAUTITLAN,IZCALLI
TAMAULIPAS,VICTORIA	0.014	CHIHUAHUA,BOCOYNA
TAMAULIPAS,VICTORIA	0.011	NUEVO,LEON,ANAHUAC
TAMAULIPAS,VICTORIA	0.011	NUEVO,LEON,BUSTAMANTE
MEXICO,CUAUTITLAN,IZCALLI	0.012	CHIHUAHUA,BOCOYNA
CHIHUAHUA,BOCOYNA	0.011	NUEVO,LEON,ANAHUAC
CHIHUAHUA,BOCOYNA	0.011	NUEVO,LEON,BUSTAMANTE
MEXICO,NICOLAS,ROMERO	0.015	TAMAULIPAS,CAMARGO
MEXICO,NICOLAS,ROMERO	0.011	VERACRUZ,PANUCO
MEXICO,NICOLAS,ROMERO	0.014	SONORA,YECORA
MEXICO,NICOLAS,ROMERO	0.023	NUEVO,LEON,GENERAL,BRAVO
TAMAULIPAS,CAMARGO	0.012	VERACRUZ,PANUCO
TAMAULIPAS,CAMARGO	0.015	SONORA,YECORA
TAMAULIPAS,CAMARGO	0.010	NAYARIT,BAHIA,DE,BANDERAS
TAMAULIPAS,CAMARGO	0.025	NUEVO,LEON,GENERAL,BRAVO
TAMAULIPAS,CAMARGO	0.010	CHIHUAHUA,TEMOSACHIC
VERACRUZ,PANUCO	0.011	SONORA,YECORA
VERACRUZ,PANUCO	0.019	NUEVO,LEON,GENERAL,BRAVO
SONORA,YECORA	0.023	NUEVO,LEON,GENERAL,BRAVO
NAYARIT,BAHIA,DE,BANDERAS	0.016	NUEVO,LEON,GENERAL,BRAVO
NUEVO,LEON,GENERAL,BRAVO	0.012	TAMAULIPAS,ALTAMIRA
NUEVO,LEON,GENERAL,BRAVO	0.016	CHIHUAHUA,TEMOSACHIC
NUEVO,LEON,GENERAL,BRAVO	0.014	CHIHUAHUA,ALLENDE
