# Supplementary material for: Analysis of México’s Narco-War Network (2007–2011)
Source: PLoS One. 2015 May 18;10(5):e0126503. doi: 10.1371/journal.pone.0126503 (PMC4436224; doi:10.1371/journal.pone.0126503)
Supplement: S1 Compressed file — Each file contains all the correlations above certain threshold (indicated in the name of the file), during a particular month (also indicated in the name of the file). The file names have the value of θ followed by the number of the i th month, starting from January of 2007 until Sept. 2011. (ZIP) [file pone.0126503.s004.zip › Correlations_by_month/0.010__4.sif]

CHIHUAHUA,JUAREZ	0.021	SINALOA,CULIACAN
CHIHUAHUA,JUAREZ	0.011	CHIHUAHUA,CHIHUAHUA
CHIHUAHUA,JUAREZ	0.011	DURANGO,GOMEZ,PALACIO
CHIHUAHUA,JUAREZ	0.021	COAHUILA,TORREON
CHIHUAHUA,JUAREZ	0.016	NUEVO,LEON,MONTERREY
CHIHUAHUA,JUAREZ	0.011	MEXICO,ECATEPEC,DE,MORELOS
CHIHUAHUA,JUAREZ	0.042	MICHOACAN,URUAPAN
CHIHUAHUA,JUAREZ	0.037	SINALOA,SALVADOR,ALVARADO
CHIHUAHUA,JUAREZ	0.016	GUERRERO,CHILPANCINGO,DE,LOS,BRAVO
CHIHUAHUA,JUAREZ	0.011	MEXICO,NEZAHUALCOYOTL
CHIHUAHUA,JUAREZ	0.016	TAMAULIPAS,NUEVO,LAREDO
CHIHUAHUA,JUAREZ	0.026	MICHOACAN,APATZINGAN
CHIHUAHUA,JUAREZ	0.011	DURANGO,PUEBLO,NUEVO
CHIHUAHUA,JUAREZ	0.016	MICHOACAN,LAZARO,CARDENAS
CHIHUAHUA,JUAREZ	0.058	SONORA,HERMOSILLO
CHIHUAHUA,JUAREZ	0.016	QUINTANA,ROO,BENITO,JUAREZ
CHIHUAHUA,JUAREZ	0.011	DISTRITO,FEDERAL,GUSTAVO,A.,MADERO
CHIHUAHUA,JUAREZ	0.026	GUERRERO,IGUALA,DE,LA,INDEPENDENCIA
CHIHUAHUA,JUAREZ	0.016	NUEVO,LEON,GUADALUPE
CHIHUAHUA,JUAREZ	0.016	GUERRERO,ZIHUATANEJO,DE,AZUETA
CHIHUAHUA,JUAREZ	0.011	JALISCO,TLAJOMULCO,DE,ZUÑIGA
CHIHUAHUA,JUAREZ	0.032	DISTRITO,FEDERAL,TLALPAN
CHIHUAHUA,JUAREZ	0.011	TAMAULIPAS,VICTORIA
CHIHUAHUA,JUAREZ	0.042	MICHOACAN,HUETAMO
CHIHUAHUA,JUAREZ	0.011	CHIHUAHUA,GUERRERO
CHIHUAHUA,JUAREZ	0.011	SONORA,CANANEA
CHIHUAHUA,JUAREZ	0.011	NUEVO,LEON,SANTA,CATARINA
CHIHUAHUA,JUAREZ	0.011	TABASCO,HUIMANGUILLO
CHIHUAHUA,JUAREZ	0.037	VERACRUZ,ACAJETE
CHIHUAHUA,JUAREZ	0.021	MICHOACAN,SAN,LUCAS
CHIHUAHUA,JUAREZ	0.011	DURANGO,MEZQUITAL
CHIHUAHUA,JUAREZ	0.011	GUERRERO,TLAPA,DE,COMONFORT
CHIHUAHUA,JUAREZ	0.121	SONORA,ARIZPE
CHIHUAHUA,JUAREZ	0.016	DISTRITO,FEDERAL,AZCAPOTZALCO
CHIHUAHUA,JUAREZ	0.011	MICHOACAN,TANHUATO
CHIHUAHUA,JUAREZ	0.011	VERACRUZ,ISLA
CHIHUAHUA,JUAREZ	0.037	MICHOACAN,CARACUARO
CHIHUAHUA,JUAREZ	0.011	JALISCO,QUITUPAN
CHIHUAHUA,JUAREZ	0.016	OAXACA,SANTA,MARIA,HUATULCO
CHIHUAHUA,JUAREZ	0.011	MICHOACAN,LAGUNILLAS
CHIHUAHUA,JUAREZ	0.011	MICHOACAN,TANGAMANDAPIO
SINALOA,CULIACAN	0.019	MICHOACAN,URUAPAN
SINALOA,CULIACAN	0.016	SINALOA,SALVADOR,ALVARADO
SINALOA,CULIACAN	0.012	MICHOACAN,APATZINGAN
SINALOA,CULIACAN	0.026	SONORA,HERMOSILLO
SINALOA,CULIACAN	0.012	GUERRERO,IGUALA,DE,LA,INDEPENDENCIA
SINALOA,CULIACAN	0.014	DISTRITO,FEDERAL,TLALPAN
SINALOA,CULIACAN	0.019	MICHOACAN,HUETAMO
SINALOA,CULIACAN	0.016	VERACRUZ,ACAJETE
SINALOA,CULIACAN	0.054	SONORA,ARIZPE
SINALOA,CULIACAN	0.016	MICHOACAN,CARACUARO
BAJA,CALIFORNIA,TIJUANA	0.011	GUERRERO,ACAPULCO,DE,JUAREZ
BAJA,CALIFORNIA,TIJUANA	0.011	SONORA,NOGALES
BAJA,CALIFORNIA,TIJUANA	0.018	SINALOA,GUASAVE
BAJA,CALIFORNIA,TIJUANA	0.014	GUERRERO,PETATLAN
BAJA,CALIFORNIA,TIJUANA	0.018	GUERRERO,PUNGARABATO
BAJA,CALIFORNIA,TIJUANA	0.011	DISTRITO,FEDERAL,IZTAPALAPA
BAJA,CALIFORNIA,TIJUANA	0.011	SONORA,CAJEME
BAJA,CALIFORNIA,TIJUANA	0.011	GUERRERO,TECPAN,DE,GALEANA
BAJA,CALIFORNIA,TIJUANA	0.011	AGUASCALIENTES,AGUASCALIENTES
BAJA,CALIFORNIA,TIJUANA	0.011	CHIHUAHUA,ASCENSION
BAJA,CALIFORNIA,TIJUANA	0.011	SINALOA,MOCORITO
BAJA,CALIFORNIA,TIJUANA	0.011	GUERRERO,TAXCO,DE,ALARCON
BAJA,CALIFORNIA,TIJUANA	0.011	SINALOA,ELOTA
BAJA,CALIFORNIA,TIJUANA	0.011	SINALOA,COSALA
BAJA,CALIFORNIA,TIJUANA	0.011	CHIAPAS,TAPACHULA
BAJA,CALIFORNIA,TIJUANA	0.011	GUERRERO,COAHUAYUTLA,DE,JOSE,MARIA,IZAZAGA
BAJA,CALIFORNIA,TIJUANA	0.014	CHIAPAS,FRONTERA,COMALAPA
BAJA,CALIFORNIA,TIJUANA	0.011	GUANAJUATO,CUERAMARO
BAJA,CALIFORNIA,TIJUANA	0.018	QUINTANA,ROO,SOLIDARIDAD
BAJA,CALIFORNIA,TIJUANA	0.011	CHIHUAHUA,OCAMPO
BAJA,CALIFORNIA,TIJUANA	0.011	MICHOACAN,ECUANDUREO
BAJA,CALIFORNIA,TIJUANA	0.011	VERACRUZ,XALAPA
CHIHUAHUA,CHIHUAHUA	0.013	SONORA,HERMOSILLO
CHIHUAHUA,CHIHUAHUA	0.027	SONORA,ARIZPE
DURANGO,GOMEZ,PALACIO	0.013	SONORA,HERMOSILLO
DURANGO,GOMEZ,PALACIO	0.027	SONORA,ARIZPE
COAHUILA,TORREON	0.019	MICHOACAN,URUAPAN
COAHUILA,TORREON	0.016	SINALOA,SALVADOR,ALVARADO
COAHUILA,TORREON	0.012	MICHOACAN,APATZINGAN
COAHUILA,TORREON	0.026	SONORA,HERMOSILLO
COAHUILA,TORREON	0.012	GUERRERO,IGUALA,DE,LA,INDEPENDENCIA
COAHUILA,TORREON	0.014	DISTRITO,FEDERAL,TLALPAN
COAHUILA,TORREON	0.019	MICHOACAN,HUETAMO
COAHUILA,TORREON	0.016	VERACRUZ,ACAJETE
COAHUILA,TORREON	0.054	SONORA,ARIZPE
COAHUILA,TORREON	0.016	MICHOACAN,CARACUARO
NUEVO,LEON,MONTERREY	0.014	MICHOACAN,URUAPAN
NUEVO,LEON,MONTERREY	0.012	SINALOA,SALVADOR,ALVARADO
NUEVO,LEON,MONTERREY	0.019	SONORA,HERMOSILLO
NUEVO,LEON,MONTERREY	0.011	DISTRITO,FEDERAL,TLALPAN
NUEVO,LEON,MONTERREY	0.014	MICHOACAN,HUETAMO
NUEVO,LEON,MONTERREY	0.012	VERACRUZ,ACAJETE
NUEVO,LEON,MONTERREY	0.040	SONORA,ARIZPE
NUEVO,LEON,MONTERREY	0.012	MICHOACAN,CARACUARO
SINALOA,AHOME	0.013	SONORA,ARIZPE
SINALOA,GUASAVE	0.012	GUERRERO,PETATLAN
SINALOA,GUASAVE	0.015	GUERRERO,PUNGARABATO
SINALOA,GUASAVE	0.012	CHIAPAS,FRONTERA,COMALAPA
SINALOA,GUASAVE	0.015	QUINTANA,ROO,SOLIDARIDAD
MEXICO,ECATEPEC,DE,MORELOS	0.013	SONORA,HERMOSILLO
MEXICO,ECATEPEC,DE,MORELOS	0.027	SONORA,ARIZPE
MICHOACAN,URUAPAN	0.033	SINALOA,SALVADOR,ALVARADO
MICHOACAN,URUAPAN	0.014	GUERRERO,CHILPANCINGO,DE,LOS,BRAVO
MICHOACAN,URUAPAN	0.014	TAMAULIPAS,NUEVO,LAREDO
MICHOACAN,URUAPAN	0.023	MICHOACAN,APATZINGAN
MICHOACAN,URUAPAN	0.014	MICHOACAN,LAZARO,CARDENAS
MICHOACAN,URUAPAN	0.052	SONORA,HERMOSILLO
MICHOACAN,URUAPAN	0.014	QUINTANA,ROO,BENITO,JUAREZ
MICHOACAN,URUAPAN	0.023	GUERRERO,IGUALA,DE,LA,INDEPENDENCIA
MICHOACAN,URUAPAN	0.014	NUEVO,LEON,GUADALUPE
MICHOACAN,URUAPAN	0.014	GUERRERO,ZIHUATANEJO,DE,AZUETA
MICHOACAN,URUAPAN	0.028	DISTRITO,FEDERAL,TLALPAN
MICHOACAN,URUAPAN	0.038	MICHOACAN,HUETAMO
MICHOACAN,URUAPAN	0.033	VERACRUZ,ACAJETE
MICHOACAN,URUAPAN	0.019	MICHOACAN,SAN,LUCAS
MICHOACAN,URUAPAN	0.108	SONORA,ARIZPE
MICHOACAN,URUAPAN	0.014	DISTRITO,FEDERAL,AZCAPOTZALCO
MICHOACAN,URUAPAN	0.033	MICHOACAN,CARACUARO
MICHOACAN,URUAPAN	0.014	OAXACA,SANTA,MARIA,HUATULCO
MORELOS,CUERNAVACA	0.013	SONORA,ARIZPE
SINALOA,SALVADOR,ALVARADO	0.012	GUERRERO,CHILPANCINGO,DE,LOS,BRAVO
SINALOA,SALVADOR,ALVARADO	0.012	TAMAULIPAS,NUEVO,LAREDO
SINALOA,SALVADOR,ALVARADO	0.021	MICHOACAN,APATZINGAN
SINALOA,SALVADOR,ALVARADO	0.012	MICHOACAN,LAZARO,CARDENAS
SINALOA,SALVADOR,ALVARADO	0.045	SONORA,HERMOSILLO
SINALOA,SALVADOR,ALVARADO	0.012	QUINTANA,ROO,BENITO,JUAREZ
SINALOA,SALVADOR,ALVARADO	0.021	GUERRERO,IGUALA,DE,LA,INDEPENDENCIA
SINALOA,SALVADOR,ALVARADO	0.012	NUEVO,LEON,GUADALUPE
SINALOA,SALVADOR,ALVARADO	0.012	GUERRERO,ZIHUATANEJO,DE,AZUETA
SINALOA,SALVADOR,ALVARADO	0.025	DISTRITO,FEDERAL,TLALPAN
SINALOA,SALVADOR,ALVARADO	0.033	MICHOACAN,HUETAMO
SINALOA,SALVADOR,ALVARADO	0.029	VERACRUZ,ACAJETE
SINALOA,SALVADOR,ALVARADO	0.016	MICHOACAN,SAN,LUCAS
SINALOA,SALVADOR,ALVARADO	0.094	SONORA,ARIZPE
SINALOA,SALVADOR,ALVARADO	0.012	DISTRITO,FEDERAL,AZCAPOTZALCO
SINALOA,SALVADOR,ALVARADO	0.029	MICHOACAN,CARACUARO
SINALOA,SALVADOR,ALVARADO	0.012	OAXACA,SANTA,MARIA,HUATULCO
GUERRERO,CHILPANCINGO,DE,LOS,BRAVO	0.019	SONORA,HERMOSILLO
GUERRERO,CHILPANCINGO,DE,LOS,BRAVO	0.011	DISTRITO,FEDERAL,TLALPAN
GUERRERO,CHILPANCINGO,DE,LOS,BRAVO	0.014	MICHOACAN,HUETAMO
GUERRERO,CHILPANCINGO,DE,LOS,BRAVO	0.012	VERACRUZ,ACAJETE
GUERRERO,CHILPANCINGO,DE,LOS,BRAVO	0.040	SONORA,ARIZPE
GUERRERO,CHILPANCINGO,DE,LOS,BRAVO	0.012	MICHOACAN,CARACUARO
MEXICO,NEZAHUALCOYOTL	0.013	SONORA,HERMOSILLO
MEXICO,NEZAHUALCOYOTL	0.027	SONORA,ARIZPE
TAMAULIPAS,NUEVO,LAREDO	0.019	SONORA,HERMOSILLO
TAMAULIPAS,NUEVO,LAREDO	0.011	DISTRITO,FEDERAL,TLALPAN
TAMAULIPAS,NUEVO,LAREDO	0.014	MICHOACAN,HUETAMO
TAMAULIPAS,NUEVO,LAREDO	0.012	VERACRUZ,ACAJETE
TAMAULIPAS,NUEVO,LAREDO	0.040	SONORA,ARIZPE
TAMAULIPAS,NUEVO,LAREDO	0.012	MICHOACAN,CARACUARO
MICHOACAN,APATZINGAN	0.032	SONORA,HERMOSILLO
MICHOACAN,APATZINGAN	0.015	GUERRERO,IGUALA,DE,LA,INDEPENDENCIA
MICHOACAN,APATZINGAN	0.018	DISTRITO,FEDERAL,TLALPAN
MICHOACAN,APATZINGAN	0.023	MICHOACAN,HUETAMO
MICHOACAN,APATZINGAN	0.021	VERACRUZ,ACAJETE
MICHOACAN,APATZINGAN	0.012	MICHOACAN,SAN,LUCAS
MICHOACAN,APATZINGAN	0.067	SONORA,ARIZPE
MICHOACAN,APATZINGAN	0.021	MICHOACAN,CARACUARO
GUERRERO,PETATLAN	0.012	GUERRERO,PUNGARABATO
GUERRERO,PETATLAN	0.012	QUINTANA,ROO,SOLIDARIDAD
GUERRERO,PUNGARABATO	0.012	CHIAPAS,FRONTERA,COMALAPA
GUERRERO,PUNGARABATO	0.015	QUINTANA,ROO,SOLIDARIDAD
DURANGO,PUEBLO,NUEVO	0.013	SONORA,HERMOSILLO
DURANGO,PUEBLO,NUEVO	0.027	SONORA,ARIZPE
MICHOACAN,LAZARO,CARDENAS	0.019	SONORA,HERMOSILLO
MICHOACAN,LAZARO,CARDENAS	0.011	DISTRITO,FEDERAL,TLALPAN
MICHOACAN,LAZARO,CARDENAS	0.014	MICHOACAN,HUETAMO
MICHOACAN,LAZARO,CARDENAS	0.012	VERACRUZ,ACAJETE
MICHOACAN,LAZARO,CARDENAS	0.040	SONORA,ARIZPE
MICHOACAN,LAZARO,CARDENAS	0.012	MICHOACAN,CARACUARO
GUERRERO,COYUCA,DE,CATALAN	0.013	SONORA,ARIZPE
SONORA,HERMOSILLO	0.019	QUINTANA,ROO,BENITO,JUAREZ
SONORA,HERMOSILLO	0.013	DISTRITO,FEDERAL,GUSTAVO,A.,MADERO
SONORA,HERMOSILLO	0.032	GUERRERO,IGUALA,DE,LA,INDEPENDENCIA
SONORA,HERMOSILLO	0.019	NUEVO,LEON,GUADALUPE
SONORA,HERMOSILLO	0.019	GUERRERO,ZIHUATANEJO,DE,AZUETA
SONORA,HERMOSILLO	0.013	JALISCO,TLAJOMULCO,DE,ZUÑIGA
SONORA,HERMOSILLO	0.039	DISTRITO,FEDERAL,TLALPAN
SONORA,HERMOSILLO	0.013	TAMAULIPAS,VICTORIA
SONORA,HERMOSILLO	0.052	MICHOACAN,HUETAMO
SONORA,HERMOSILLO	0.013	CHIHUAHUA,GUERRERO
SONORA,HERMOSILLO	0.013	SONORA,CANANEA
SONORA,HERMOSILLO	0.013	NUEVO,LEON,SANTA,CATARINA
SONORA,HERMOSILLO	0.013	TABASCO,HUIMANGUILLO
SONORA,HERMOSILLO	0.045	VERACRUZ,ACAJETE
SONORA,HERMOSILLO	0.026	MICHOACAN,SAN,LUCAS
SONORA,HERMOSILLO	0.013	DURANGO,MEZQUITAL
SONORA,HERMOSILLO	0.013	GUERRERO,TLAPA,DE,COMONFORT
SONORA,HERMOSILLO	0.148	SONORA,ARIZPE
SONORA,HERMOSILLO	0.019	DISTRITO,FEDERAL,AZCAPOTZALCO
SONORA,HERMOSILLO	0.013	MICHOACAN,TANHUATO
SONORA,HERMOSILLO	0.013	VERACRUZ,ISLA
SONORA,HERMOSILLO	0.045	MICHOACAN,CARACUARO
SONORA,HERMOSILLO	0.013	JALISCO,QUITUPAN
SONORA,HERMOSILLO	0.019	OAXACA,SANTA,MARIA,HUATULCO
SONORA,HERMOSILLO	0.013	MICHOACAN,LAGUNILLAS
SONORA,HERMOSILLO	0.013	MICHOACAN,TANGAMANDAPIO
CHIHUAHUA,CUAUHTEMOC	0.013	SONORA,ARIZPE
QUINTANA,ROO,BENITO,JUAREZ	0.011	DISTRITO,FEDERAL,TLALPAN
QUINTANA,ROO,BENITO,JUAREZ	0.014	MICHOACAN,HUETAMO
QUINTANA,ROO,BENITO,JUAREZ	0.012	VERACRUZ,ACAJETE
QUINTANA,ROO,BENITO,JUAREZ	0.040	SONORA,ARIZPE
QUINTANA,ROO,BENITO,JUAREZ	0.012	MICHOACAN,CARACUARO
DISTRITO,FEDERAL,GUSTAVO,A.,MADERO	0.027	SONORA,ARIZPE
GUERRERO,IGUALA,DE,LA,INDEPENDENCIA	0.018	DISTRITO,FEDERAL,TLALPAN
GUERRERO,IGUALA,DE,LA,INDEPENDENCIA	0.023	MICHOACAN,HUETAMO
GUERRERO,IGUALA,DE,LA,INDEPENDENCIA	0.021	VERACRUZ,ACAJETE
GUERRERO,IGUALA,DE,LA,INDEPENDENCIA	0.012	MICHOACAN,SAN,LUCAS
GUERRERO,IGUALA,DE,LA,INDEPENDENCIA	0.067	SONORA,ARIZPE
GUERRERO,IGUALA,DE,LA,INDEPENDENCIA	0.021	MICHOACAN,CARACUARO
NUEVO,LEON,GUADALUPE	0.011	DISTRITO,FEDERAL,TLALPAN
NUEVO,LEON,GUADALUPE	0.014	MICHOACAN,HUETAMO
NUEVO,LEON,GUADALUPE	0.012	VERACRUZ,ACAJETE
NUEVO,LEON,GUADALUPE	0.040	SONORA,ARIZPE
NUEVO,LEON,GUADALUPE	0.012	MICHOACAN,CARACUARO
GUERRERO,ZIHUATANEJO,DE,AZUETA	0.011	DISTRITO,FEDERAL,TLALPAN
GUERRERO,ZIHUATANEJO,DE,AZUETA	0.014	MICHOACAN,HUETAMO
GUERRERO,ZIHUATANEJO,DE,AZUETA	0.012	VERACRUZ,ACAJETE
GUERRERO,ZIHUATANEJO,DE,AZUETA	0.040	SONORA,ARIZPE
GUERRERO,ZIHUATANEJO,DE,AZUETA	0.012	MICHOACAN,CARACUARO
JALISCO,TLAJOMULCO,DE,ZUÑIGA	0.027	SONORA,ARIZPE
BAJA,CALIFORNIA,ENSENADA	0.013	SONORA,ARIZPE
GUERRERO,LA,UNION,DE,ISIDORO,MONTES,DE,OCA	0.013	SONORA,ARIZPE
SONORA,CABORCA	0.013	SONORA,ARIZPE
DISTRITO,FEDERAL,TLALPAN	0.028	MICHOACAN,HUETAMO
DISTRITO,FEDERAL,TLALPAN	0.025	VERACRUZ,ACAJETE
DISTRITO,FEDERAL,TLALPAN	0.014	MICHOACAN,SAN,LUCAS
DISTRITO,FEDERAL,TLALPAN	0.081	SONORA,ARIZPE
DISTRITO,FEDERAL,TLALPAN	0.011	DISTRITO,FEDERAL,AZCAPOTZALCO
DISTRITO,FEDERAL,TLALPAN	0.025	MICHOACAN,CARACUARO
DISTRITO,FEDERAL,TLALPAN	0.011	OAXACA,SANTA,MARIA,HUATULCO
TAMAULIPAS,VICTORIA	0.027	SONORA,ARIZPE
MICHOACAN,HUETAMO	0.033	VERACRUZ,ACAJETE
MICHOACAN,HUETAMO	0.019	MICHOACAN,SAN,LUCAS
MICHOACAN,HUETAMO	0.108	SONORA,ARIZPE
MICHOACAN,HUETAMO	0.014	DISTRITO,FEDERAL,AZCAPOTZALCO
MICHOACAN,HUETAMO	0.033	MICHOACAN,CARACUARO
MICHOACAN,HUETAMO	0.014	OAXACA,SANTA,MARIA,HUATULCO
CHIHUAHUA,GUERRERO	0.027	SONORA,ARIZPE
GUERRERO,TELOLOAPAN	0.013	SONORA,ARIZPE
SONORA,CANANEA	0.027	SONORA,ARIZPE
TABASCO,CENTRO	0.013	SONORA,ARIZPE
NUEVO,LEON,APODACA	0.013	SONORA,ARIZPE
NUEVO,LEON,SANTA,CATARINA	0.027	SONORA,ARIZPE
TABASCO,HUIMANGUILLO	0.027	SONORA,ARIZPE
VERACRUZ,ACAJETE	0.016	MICHOACAN,SAN,LUCAS
VERACRUZ,ACAJETE	0.094	SONORA,ARIZPE
VERACRUZ,ACAJETE	0.012	DISTRITO,FEDERAL,AZCAPOTZALCO
VERACRUZ,ACAJETE	0.029	MICHOACAN,CARACUARO
VERACRUZ,ACAJETE	0.012	OAXACA,SANTA,MARIA,HUATULCO
SONORA,NAVOJOA	0.013	SONORA,ARIZPE
MICHOACAN,SAN,LUCAS	0.054	SONORA,ARIZPE
MICHOACAN,SAN,LUCAS	0.016	MICHOACAN,CARACUARO
MEXICO,TOLUCA	0.013	SONORA,ARIZPE
DISTRITO,FEDERAL,COYOACAN	0.013	SONORA,ARIZPE
DURANGO,MEZQUITAL	0.027	SONORA,ARIZPE
GUERRERO,TLAPA,DE,COMONFORT	0.027	SONORA,ARIZPE
SONORA,ARIZPE	0.013	CHIAPAS,COMITAN,DE,DOMINGUEZ
SONORA,ARIZPE	0.013	SONORA,ALTAR
SONORA,ARIZPE	0.040	DISTRITO,FEDERAL,AZCAPOTZALCO
SONORA,ARIZPE	0.013	GUANAJUATO,SALAMANCA
SONORA,ARIZPE	0.027	MICHOACAN,TANHUATO
SONORA,ARIZPE	0.013	TABASCO,CUNDUACAN
SONORA,ARIZPE	0.013	MICHOACAN,HIDALGO
SONORA,ARIZPE	0.013	MICHOACAN,MARAVATIO
SONORA,ARIZPE	0.013	MICHOACAN,YURECUARO
SONORA,ARIZPE	0.027	VERACRUZ,ISLA
SONORA,ARIZPE	0.013	CHIHUAHUA,CHINIPAS
SONORA,ARIZPE	0.013	NAYARIT,ROSAMORADA
SONORA,ARIZPE	0.013	MEXICO,ACOLMAN
SONORA,ARIZPE	0.094	MICHOACAN,CARACUARO
SONORA,ARIZPE	0.027	JALISCO,QUITUPAN
SONORA,ARIZPE	0.040	OAXACA,SANTA,MARIA,HUATULCO
SONORA,ARIZPE	0.013	MEXICO,VILLA,GUERRERO
SONORA,ARIZPE	0.027	MICHOACAN,LAGUNILLAS
SONORA,ARIZPE	0.013	MICHOACAN,PUREPERO
SONORA,ARIZPE	0.027	MICHOACAN,TANGAMANDAPIO
SONORA,ARIZPE	0.013	GUERRERO,AZOYU
SONORA,ARIZPE	0.013	MEXICO,ZACUALPAN
SONORA,ARIZPE	0.013	VERACRUZ,AMATLAN,DE,LOS,REYES
SONORA,ARIZPE	0.013	MEXICO,RAYON
SONORA,ARIZPE	0.013	VERACRUZ,JAMAPA
DISTRITO,FEDERAL,AZCAPOTZALCO	0.012	MICHOACAN,CARACUARO
CHIAPAS,FRONTERA,COMALAPA	0.012	QUINTANA,ROO,SOLIDARIDAD
MICHOACAN,CARACUARO	0.012	OAXACA,SANTA,MARIA,HUATULCO
