# Supplementary material for: Analysis of México’s Narco-War Network (2007–2011)
Source: PLoS One. 2015 May 18;10(5):e0126503. doi: 10.1371/journal.pone.0126503 (PMC4436224; doi:10.1371/journal.pone.0126503)
Supplement: S1 Compressed file — Each file contains all the correlations above certain threshold (indicated in the name of the file), during a particular month (also indicated in the name of the file). The file names have the value of θ followed by the number of the i th month, starting from January of 2007 until Sept. 2011. (ZIP) [file pone.0126503.s004.zip › Correlations_by_month/0.010__40.sif]

CHIHUAHUA,JUAREZ	0.019	BAJA,CALIFORNIA,TIJUANA
CHIHUAHUA,JUAREZ	0.084	CHIHUAHUA,CHIHUAHUA
CHIHUAHUA,JUAREZ	0.017	DURANGO,GOMEZ,PALACIO
CHIHUAHUA,JUAREZ	0.027	COAHUILA,TORREON
CHIHUAHUA,JUAREZ	0.017	DURANGO,DURANGO
CHIHUAHUA,JUAREZ	0.013	SINALOA,GUASAVE
CHIHUAHUA,JUAREZ	0.011	JALISCO,ZAPOPAN
CHIHUAHUA,JUAREZ	0.011	CHIHUAHUA,GUADALUPE
CHIHUAHUA,JUAREZ	0.014	CHIHUAHUA,NUEVO,CASAS,GRANDES
CHIHUAHUA,JUAREZ	0.013	GUERRERO,TECPAN,DE,GALEANA
CHIHUAHUA,JUAREZ	0.078	GUERRERO,TAXCO,DE,ALARCON
CHIHUAHUA,JUAREZ	0.023	GUERRERO,APAXTLA
SINALOA,CULIACAN	0.033	CHIHUAHUA,CHIHUAHUA
SINALOA,CULIACAN	0.011	COAHUILA,TORREON
SINALOA,CULIACAN	0.030	GUERRERO,TAXCO,DE,ALARCON
BAJA,CALIFORNIA,TIJUANA	0.061	CHIHUAHUA,CHIHUAHUA
BAJA,CALIFORNIA,TIJUANA	0.012	DURANGO,GOMEZ,PALACIO
BAJA,CALIFORNIA,TIJUANA	0.020	COAHUILA,TORREON
BAJA,CALIFORNIA,TIJUANA	0.012	DURANGO,DURANGO
BAJA,CALIFORNIA,TIJUANA	0.010	CHIHUAHUA,NUEVO,CASAS,GRANDES
BAJA,CALIFORNIA,TIJUANA	0.057	GUERRERO,TAXCO,DE,ALARCON
BAJA,CALIFORNIA,TIJUANA	0.016	GUERRERO,APAXTLA
CHIHUAHUA,CHIHUAHUA	0.056	DURANGO,GOMEZ,PALACIO
CHIHUAHUA,CHIHUAHUA	0.089	COAHUILA,TORREON
CHIHUAHUA,CHIHUAHUA	0.056	DURANGO,DURANGO
CHIHUAHUA,CHIHUAHUA	0.042	SINALOA,GUASAVE
CHIHUAHUA,CHIHUAHUA	0.019	SINALOA,SINALOA
CHIHUAHUA,CHIHUAHUA	0.037	JALISCO,ZAPOPAN
CHIHUAHUA,CHIHUAHUA	0.037	CHIHUAHUA,GUADALUPE
CHIHUAHUA,CHIHUAHUA	0.033	TAMAULIPAS,MATAMOROS
CHIHUAHUA,CHIHUAHUA	0.047	CHIHUAHUA,NUEVO,CASAS,GRANDES
CHIHUAHUA,CHIHUAHUA	0.019	CHIHUAHUA,CAMARGO
CHIHUAHUA,CHIHUAHUA	0.042	GUERRERO,TECPAN,DE,GALEANA
CHIHUAHUA,CHIHUAHUA	0.257	GUERRERO,TAXCO,DE,ALARCON
CHIHUAHUA,CHIHUAHUA	0.023	QUINTANA,ROO,BENITO,JUAREZ
CHIHUAHUA,CHIHUAHUA	0.019	NUEVO,LEON,GUADALUPE
CHIHUAHUA,CHIHUAHUA	0.028	CHIHUAHUA,MEOQUI
CHIHUAHUA,CHIHUAHUA	0.019	JALISCO,TLAJOMULCO,DE,ZUÑIGA
CHIHUAHUA,CHIHUAHUA	0.014	CHIHUAHUA,PRAXEDIS,G.,GUERRERO
CHIHUAHUA,CHIHUAHUA	0.019	DISTRITO,FEDERAL,CUAUHTEMOC
CHIHUAHUA,CHIHUAHUA	0.028	GUERRERO,LA,UNION,DE,ISIDORO,MONTES,DE,OCA
CHIHUAHUA,CHIHUAHUA	0.023	DURANGO,VICENTE,GUERRERO
CHIHUAHUA,CHIHUAHUA	0.014	GUERRERO,COYUCA,DE,BENITEZ
CHIHUAHUA,CHIHUAHUA	0.019	TAMAULIPAS,VALLE,HERMOSO
CHIHUAHUA,CHIHUAHUA	0.014	CHIHUAHUA,OJINAGA
CHIHUAHUA,CHIHUAHUA	0.023	SINALOA,ELOTA
CHIHUAHUA,CHIHUAHUA	0.033	CHIHUAHUA,URIQUE
CHIHUAHUA,CHIHUAHUA	0.028	DURANGO,TAMAZULA
CHIHUAHUA,CHIHUAHUA	0.014	CHIHUAHUA,GUACHOCHI
CHIHUAHUA,CHIHUAHUA	0.014	CHIHUAHUA,RIVA,PALACIO
CHIHUAHUA,CHIHUAHUA	0.019	MEXICO,VALLE,DE,CHALCO,SOLIDARIDAD
CHIHUAHUA,CHIHUAHUA	0.014	CHIHUAHUA,SAUCILLO
CHIHUAHUA,CHIHUAHUA	0.075	GUERRERO,APAXTLA
CHIHUAHUA,CHIHUAHUA	0.014	COLIMA,TECOMAN
CHIHUAHUA,CHIHUAHUA	0.014	CHIHUAHUA,ROSALES
CHIHUAHUA,CHIHUAHUA	0.023	DURANGO,CANATLAN
CHIHUAHUA,CHIHUAHUA	0.014	MICHOACAN,PATZCUARO
CHIHUAHUA,CHIHUAHUA	0.014	CHIHUAHUA,MORIS
CHIHUAHUA,CHIHUAHUA	0.033	DURANGO,NOMBRE,DE,DIOS
CHIHUAHUA,CHIHUAHUA	0.014	MEXICO,TEJUPILCO
CHIHUAHUA,CHIHUAHUA	0.019	MEXICO,TULTEPEC
CHIHUAHUA,CHIHUAHUA	0.014	COLIMA,VILLA,DE,ALVAREZ
CHIHUAHUA,CHIHUAHUA	0.014	MICHOACAN,MUGICA
CHIHUAHUA,CHIHUAHUA	0.019	TAMAULIPAS,RIO,BRAVO
CHIHUAHUA,CHIHUAHUA	0.014	CHIHUAHUA,CARICHI
CHIHUAHUA,CHIHUAHUA	0.014	CHIHUAHUA,VALLE,DE,ZARAGOZA
CHIHUAHUA,CHIHUAHUA	0.014	BAJA,CALIFORNIA,SUR,LA,PAZ
CHIHUAHUA,CHIHUAHUA	0.014	OAXACA,SANTIAGO,JAMILTEPEC
CHIHUAHUA,CHIHUAHUA	0.014	CHIAPAS,LA,TRINITARIA
CHIHUAHUA,CHIHUAHUA	0.014	COAHUILA,FRANCISCO,I.,MADERO
CHIHUAHUA,CHIHUAHUA	0.014	DURANGO,SAN,BERNARDO
CHIHUAHUA,CHIHUAHUA	0.014	JALISCO,MASCOTA
CHIHUAHUA,CHIHUAHUA	0.019	MEXICO,TEMASCALTEPEC
CHIHUAHUA,CHIHUAHUA	0.014	VERACRUZ,POZA,RICA,DE,HIDALGO
CHIHUAHUA,CHIHUAHUA	0.019	JALISCO,CHIMALTITAN
CHIHUAHUA,CHIHUAHUA	0.014	SAN,LUIS,POTOSI,AQUISMON
CHIHUAHUA,CHIHUAHUA	0.019	TAMAULIPAS,SAN,CARLOS
DURANGO,GOMEZ,PALACIO	0.018	COAHUILA,TORREON
DURANGO,GOMEZ,PALACIO	0.011	DURANGO,DURANGO
DURANGO,GOMEZ,PALACIO	0.052	GUERRERO,TAXCO,DE,ALARCON
DURANGO,GOMEZ,PALACIO	0.015	GUERRERO,APAXTLA
COAHUILA,TORREON	0.018	DURANGO,DURANGO
COAHUILA,TORREON	0.014	SINALOA,GUASAVE
COAHUILA,TORREON	0.012	JALISCO,ZAPOPAN
COAHUILA,TORREON	0.012	CHIHUAHUA,GUADALUPE
COAHUILA,TORREON	0.011	TAMAULIPAS,MATAMOROS
COAHUILA,TORREON	0.015	CHIHUAHUA,NUEVO,CASAS,GRANDES
COAHUILA,TORREON	0.014	GUERRERO,TECPAN,DE,GALEANA
COAHUILA,TORREON	0.083	GUERRERO,TAXCO,DE,ALARCON
COAHUILA,TORREON	0.011	CHIHUAHUA,URIQUE
COAHUILA,TORREON	0.024	GUERRERO,APAXTLA
COAHUILA,TORREON	0.011	DURANGO,NOMBRE,DE,DIOS
SINALOA,MAZATLAN	0.021	SINALOA,NAVOLATO
SINALOA,MAZATLAN	0.016	CHIHUAHUA,HIDALGO,DEL,PARRAL
SINALOA,MAZATLAN	0.047	MORELOS,CUERNAVACA
SINALOA,MAZATLAN	0.014	TAMAULIPAS,SAN,FERNANDO
SINALOA,MAZATLAN	0.010	GUERRERO,PETATLAN
SINALOA,MAZATLAN	0.014	CHIHUAHUA,DELICIAS
SINALOA,MAZATLAN	0.025	TAMAULIPAS,MIGUEL,ALEMAN
SINALOA,MAZATLAN	0.010	NUEVO,LEON,JUAREZ
SINALOA,MAZATLAN	0.023	SINALOA,BADIRAGUATO
SINALOA,MAZATLAN	0.010	TAMAULIPAS,MIER
SINALOA,MAZATLAN	0.031	TAMAULIPAS,TAMPICO
SINALOA,MAZATLAN	0.016	NAYARIT,XALISCO
SINALOA,MAZATLAN	0.021	DURANGO,SAN,DIMAS
SINALOA,MAZATLAN	0.021	MEXICO,NICOLAS,ROMERO
SINALOA,MAZATLAN	0.010	NUEVO,LEON,CADEREYTA,JIMENEZ
SINALOA,MAZATLAN	0.014	VERACRUZ,PANUCO
SINALOA,MAZATLAN	0.035	NUEVO,LEON,GENERAL,BRAVO
SINALOA,MAZATLAN	0.014	CHIHUAHUA,TEMOSACHIC
SINALOA,MAZATLAN	0.012	CHIHUAHUA,ALLENDE
SINALOA,MAZATLAN	0.010	JALISCO,SAN,MIGUEL,EL,ALTO
DURANGO,DURANGO	0.052	GUERRERO,TAXCO,DE,ALARCON
DURANGO,DURANGO	0.015	GUERRERO,APAXTLA
SINALOA,NAVOLATO	0.018	MORELOS,CUERNAVACA
SINALOA,NAVOLATO	0.012	TAMAULIPAS,TAMPICO
SINALOA,NAVOLATO	0.013	NUEVO,LEON,GENERAL,BRAVO
SINALOA,GUASAVE	0.039	GUERRERO,TAXCO,DE,ALARCON
SINALOA,GUASAVE	0.011	GUERRERO,APAXTLA
CHIHUAHUA,HIDALGO,DEL,PARRAL	0.015	MORELOS,CUERNAVACA
CHIHUAHUA,HIDALGO,DEL,PARRAL	0.011	NUEVO,LEON,GENERAL,BRAVO
SINALOA,SINALOA	0.017	GUERRERO,TAXCO,DE,ALARCON
MORELOS,CUERNAVACA	0.013	TAMAULIPAS,SAN,FERNANDO
MORELOS,CUERNAVACA	0.013	CHIHUAHUA,DELICIAS
MORELOS,CUERNAVACA	0.022	TAMAULIPAS,MIGUEL,ALEMAN
MORELOS,CUERNAVACA	0.020	SINALOA,BADIRAGUATO
MORELOS,CUERNAVACA	0.027	TAMAULIPAS,TAMPICO
MORELOS,CUERNAVACA	0.015	NAYARIT,XALISCO
MORELOS,CUERNAVACA	0.018	DURANGO,SAN,DIMAS
MORELOS,CUERNAVACA	0.018	MEXICO,NICOLAS,ROMERO
MORELOS,CUERNAVACA	0.013	VERACRUZ,PANUCO
MORELOS,CUERNAVACA	0.031	NUEVO,LEON,GENERAL,BRAVO
MORELOS,CUERNAVACA	0.013	CHIHUAHUA,TEMOSACHIC
MORELOS,CUERNAVACA	0.011	CHIHUAHUA,ALLENDE
JALISCO,ZAPOPAN	0.035	GUERRERO,TAXCO,DE,ALARCON
JALISCO,ZAPOPAN	0.010	GUERRERO,APAXTLA
CHIHUAHUA,GUADALUPE	0.035	GUERRERO,TAXCO,DE,ALARCON
CHIHUAHUA,GUADALUPE	0.010	GUERRERO,APAXTLA
TAMAULIPAS,MATAMOROS	0.030	GUERRERO,TAXCO,DE,ALARCON
CHIHUAHUA,NUEVO,CASAS,GRANDES	0.044	GUERRERO,TAXCO,DE,ALARCON
CHIHUAHUA,NUEVO,CASAS,GRANDES	0.013	GUERRERO,APAXTLA
CHIHUAHUA,CAMARGO	0.017	GUERRERO,TAXCO,DE,ALARCON
TAMAULIPAS,MIGUEL,ALEMAN	0.010	SINALOA,BADIRAGUATO
TAMAULIPAS,MIGUEL,ALEMAN	0.014	TAMAULIPAS,TAMPICO
TAMAULIPAS,MIGUEL,ALEMAN	0.016	NUEVO,LEON,GENERAL,BRAVO
GUERRERO,TECPAN,DE,GALEANA	0.039	GUERRERO,TAXCO,DE,ALARCON
GUERRERO,TECPAN,DE,GALEANA	0.011	GUERRERO,APAXTLA
GUERRERO,TAXCO,DE,ALARCON	0.022	QUINTANA,ROO,BENITO,JUAREZ
GUERRERO,TAXCO,DE,ALARCON	0.017	NUEVO,LEON,GUADALUPE
GUERRERO,TAXCO,DE,ALARCON	0.026	CHIHUAHUA,MEOQUI
GUERRERO,TAXCO,DE,ALARCON	0.017	JALISCO,TLAJOMULCO,DE,ZUÑIGA
GUERRERO,TAXCO,DE,ALARCON	0.013	CHIHUAHUA,PRAXEDIS,G.,GUERRERO
GUERRERO,TAXCO,DE,ALARCON	0.017	DISTRITO,FEDERAL,CUAUHTEMOC
GUERRERO,TAXCO,DE,ALARCON	0.026	GUERRERO,LA,UNION,DE,ISIDORO,MONTES,DE,OCA
GUERRERO,TAXCO,DE,ALARCON	0.022	DURANGO,VICENTE,GUERRERO
GUERRERO,TAXCO,DE,ALARCON	0.013	GUERRERO,COYUCA,DE,BENITEZ
GUERRERO,TAXCO,DE,ALARCON	0.017	TAMAULIPAS,VALLE,HERMOSO
GUERRERO,TAXCO,DE,ALARCON	0.013	CHIHUAHUA,OJINAGA
GUERRERO,TAXCO,DE,ALARCON	0.022	SINALOA,ELOTA
GUERRERO,TAXCO,DE,ALARCON	0.030	CHIHUAHUA,URIQUE
GUERRERO,TAXCO,DE,ALARCON	0.026	DURANGO,TAMAZULA
GUERRERO,TAXCO,DE,ALARCON	0.013	CHIHUAHUA,GUACHOCHI
GUERRERO,TAXCO,DE,ALARCON	0.013	CHIHUAHUA,RIVA,PALACIO
GUERRERO,TAXCO,DE,ALARCON	0.017	MEXICO,VALLE,DE,CHALCO,SOLIDARIDAD
GUERRERO,TAXCO,DE,ALARCON	0.013	CHIHUAHUA,SAUCILLO
GUERRERO,TAXCO,DE,ALARCON	0.070	GUERRERO,APAXTLA
GUERRERO,TAXCO,DE,ALARCON	0.013	COLIMA,TECOMAN
GUERRERO,TAXCO,DE,ALARCON	0.013	CHIHUAHUA,ROSALES
GUERRERO,TAXCO,DE,ALARCON	0.022	DURANGO,CANATLAN
GUERRERO,TAXCO,DE,ALARCON	0.013	MICHOACAN,PATZCUARO
GUERRERO,TAXCO,DE,ALARCON	0.013	CHIHUAHUA,MORIS
GUERRERO,TAXCO,DE,ALARCON	0.030	DURANGO,NOMBRE,DE,DIOS
GUERRERO,TAXCO,DE,ALARCON	0.013	MEXICO,TEJUPILCO
GUERRERO,TAXCO,DE,ALARCON	0.017	MEXICO,TULTEPEC
GUERRERO,TAXCO,DE,ALARCON	0.013	COLIMA,VILLA,DE,ALVAREZ
GUERRERO,TAXCO,DE,ALARCON	0.013	MICHOACAN,MUGICA
GUERRERO,TAXCO,DE,ALARCON	0.017	TAMAULIPAS,RIO,BRAVO
GUERRERO,TAXCO,DE,ALARCON	0.013	CHIHUAHUA,CARICHI
GUERRERO,TAXCO,DE,ALARCON	0.013	CHIHUAHUA,VALLE,DE,ZARAGOZA
GUERRERO,TAXCO,DE,ALARCON	0.013	BAJA,CALIFORNIA,SUR,LA,PAZ
GUERRERO,TAXCO,DE,ALARCON	0.013	OAXACA,SANTIAGO,JAMILTEPEC
GUERRERO,TAXCO,DE,ALARCON	0.013	CHIAPAS,LA,TRINITARIA
GUERRERO,TAXCO,DE,ALARCON	0.013	COAHUILA,FRANCISCO,I.,MADERO
GUERRERO,TAXCO,DE,ALARCON	0.013	DURANGO,SAN,BERNARDO
GUERRERO,TAXCO,DE,ALARCON	0.013	JALISCO,MASCOTA
GUERRERO,TAXCO,DE,ALARCON	0.017	MEXICO,TEMASCALTEPEC
GUERRERO,TAXCO,DE,ALARCON	0.013	VERACRUZ,POZA,RICA,DE,HIDALGO
GUERRERO,TAXCO,DE,ALARCON	0.017	JALISCO,CHIMALTITAN
GUERRERO,TAXCO,DE,ALARCON	0.013	SAN,LUIS,POTOSI,AQUISMON
GUERRERO,TAXCO,DE,ALARCON	0.017	TAMAULIPAS,SAN,CARLOS
SINALOA,BADIRAGUATO	0.013	TAMAULIPAS,TAMPICO
SINALOA,BADIRAGUATO	0.015	NUEVO,LEON,GENERAL,BRAVO
TAMAULIPAS,TAMPICO	0.012	DURANGO,SAN,DIMAS
TAMAULIPAS,TAMPICO	0.012	MEXICO,NICOLAS,ROMERO
TAMAULIPAS,TAMPICO	0.020	NUEVO,LEON,GENERAL,BRAVO
NAYARIT,XALISCO	0.011	NUEVO,LEON,GENERAL,BRAVO
DURANGO,SAN,DIMAS	0.013	NUEVO,LEON,GENERAL,BRAVO
MEXICO,NICOLAS,ROMERO	0.013	NUEVO,LEON,GENERAL,BRAVO
