# Supplementary material for: Analysis of México’s Narco-War Network (2007–2011)
Source: PLoS One. 2015 May 18;10(5):e0126503. doi: 10.1371/journal.pone.0126503 (PMC4436224; doi:10.1371/journal.pone.0126503)
Supplement: S1 Compressed file — Each file contains all the correlations above certain threshold (indicated in the name of the file), during a particular month (also indicated in the name of the file). The file names have the value of θ followed by the number of the i th month, starting from January of 2007 until Sept. 2011. (ZIP) [file pone.0126503.s004.zip › Correlations_by_month/0.010__41.sif]

CHIHUAHUA,JUAREZ	0.018	DURANGO,GOMEZ,PALACIO
CHIHUAHUA,JUAREZ	0.152	SINALOA,MAZATLAN
CHIHUAHUA,JUAREZ	0.028	SINALOA,NAVOLATO
CHIHUAHUA,JUAREZ	0.023	MICHOACAN,MORELIA
CHIHUAHUA,JUAREZ	0.023	SINALOA,AHOME
CHIHUAHUA,JUAREZ	0.179	NAYARIT,TEPIC
CHIHUAHUA,JUAREZ	0.051	SINALOA,SINALOA
CHIHUAHUA,JUAREZ	0.018	DURANGO,LERDO
CHIHUAHUA,JUAREZ	0.064	MORELOS,CUERNAVACA
CHIHUAHUA,JUAREZ	0.014	MEXICO,NEZAHUALCOYOTL
CHIHUAHUA,JUAREZ	0.051	TAMAULIPAS,NUEVO,LAREDO
CHIHUAHUA,JUAREZ	0.023	MICHOACAN,APATZINGAN
CHIHUAHUA,JUAREZ	0.023	GUERRERO,PUNGARABATO
CHIHUAHUA,JUAREZ	0.018	DURANGO,SANTIAGO,PAPASQUIARO
CHIHUAHUA,JUAREZ	0.018	SONORA,CAJEME
CHIHUAHUA,JUAREZ	0.018	TAMAULIPAS,MIGUEL,ALEMAN
CHIHUAHUA,JUAREZ	0.018	SINALOA,MOCORITO
CHIHUAHUA,JUAREZ	0.069	NUEVO,LEON,JUAREZ
CHIHUAHUA,JUAREZ	0.055	QUINTANA,ROO,BENITO,JUAREZ
CHIHUAHUA,JUAREZ	0.023	TAMAULIPAS,MIER
CHIHUAHUA,JUAREZ	0.023	TAMAULIPAS,TAMPICO
CHIHUAHUA,JUAREZ	0.037	SINALOA,SAN,IGNACIO
CHIHUAHUA,JUAREZ	0.023	MEXICO,TLALNEPANTLA,DE,BAZ
CHIHUAHUA,JUAREZ	0.037	MICHOACAN,ZITACUARO
CHIHUAHUA,JUAREZ	0.028	SONORA,GENERAL,PLUTARCO,ELIAS,CALLES
CHIHUAHUA,JUAREZ	0.018	DURANGO,SAN,DIMAS
CHIHUAHUA,JUAREZ	0.018	SAN,LUIS,POTOSI,CIUDAD,VALLES
CHIHUAHUA,JUAREZ	0.041	TAMAULIPAS,VICTORIA
CHIHUAHUA,JUAREZ	0.041	TAMAULIPAS,GUERRERO
CHIHUAHUA,JUAREZ	0.037	COLIMA,COLIMA
CHIHUAHUA,JUAREZ	0.110	TAMAULIPAS,CIUDAD,MADERO
CHIHUAHUA,JUAREZ	0.023	MICHOACAN,TEPALCATEPEC
CHIHUAHUA,JUAREZ	0.028	NUEVO,LEON,SANTIAGO
CHIHUAHUA,JUAREZ	0.037	NUEVO,LEON,APODACA
CHIHUAHUA,JUAREZ	0.014	MEXICO,IXTAPALUCA
CHIHUAHUA,JUAREZ	0.037	DURANGO,POANAS
CHIHUAHUA,JUAREZ	0.023	DURANGO,CUENCAME
CHIHUAHUA,JUAREZ	0.018	NUEVO,LEON,CADEREYTA,JIMENEZ
CHIHUAHUA,JUAREZ	0.014	CHIHUAHUA,URUACHI
CHIHUAHUA,JUAREZ	0.028	JALISCO,EL,SALTO
CHIHUAHUA,JUAREZ	0.014	GUERRERO,GENERAL,HELIODORO,CASTILLO
CHIHUAHUA,JUAREZ	0.018	TAMAULIPAS,EL,MANTE
CHIHUAHUA,JUAREZ	0.014	MEXICO,TEXCOCO
CHIHUAHUA,JUAREZ	0.064	TAMAULIPAS,SOTO,LA,MARINA
CHIHUAHUA,JUAREZ	0.014	MICHOACAN,ZIRACUARETIRO
CHIHUAHUA,JUAREZ	0.014	COAHUILA,SAN,PEDRO
CHIHUAHUA,JUAREZ	0.014	DURANGO,OCAMPO
CHIHUAHUA,JUAREZ	0.014	JALISCO,IXTLAHUACAN,DE,LOS,MEMBRILLOS
CHIHUAHUA,JUAREZ	0.023	SAN,LUIS,POTOSI,RIOVERDE
CHIHUAHUA,JUAREZ	0.032	NUEVO,LEON,DOCTOR,COSS
CHIHUAHUA,JUAREZ	0.023	JALISCO,YAHUALICA,DE,GONZALEZ,GALLO
CHIHUAHUA,JUAREZ	0.014	VERACRUZ,COSOLEACAQUE
CHIHUAHUA,JUAREZ	0.014	NUEVO,LEON,LOS,HERRERAS
CHIHUAHUA,JUAREZ	0.014	MICHOACAN,NUEVO,PARANGARICUTIRO
CHIHUAHUA,JUAREZ	0.014	OAXACA,SANTA,MARIA,ATZOMPA
SINALOA,CULIACAN	0.010	COAHUILA,TORREON
SINALOA,CULIACAN	0.012	GUERRERO,TAXCO,DE,ALARCON
BAJA,CALIFORNIA,TIJUANA	0.014	CHIHUAHUA,CHIHUAHUA
BAJA,CALIFORNIA,TIJUANA	0.014	GUERRERO,ACAPULCO,DE,JUAREZ
BAJA,CALIFORNIA,TIJUANA	0.030	COAHUILA,TORREON
BAJA,CALIFORNIA,TIJUANA	0.012	DURANGO,DURANGO
BAJA,CALIFORNIA,TIJUANA	0.037	GUERRERO,TAXCO,DE,ALARCON
BAJA,CALIFORNIA,TIJUANA	0.013	GUERRERO,APAXTLA
CHIHUAHUA,CHIHUAHUA	0.014	GUERRERO,ACAPULCO,DE,JUAREZ
CHIHUAHUA,CHIHUAHUA	0.030	COAHUILA,TORREON
CHIHUAHUA,CHIHUAHUA	0.012	DURANGO,DURANGO
CHIHUAHUA,CHIHUAHUA	0.037	GUERRERO,TAXCO,DE,ALARCON
CHIHUAHUA,CHIHUAHUA	0.013	GUERRERO,APAXTLA
GUERRERO,ACAPULCO,DE,JUAREZ	0.030	COAHUILA,TORREON
GUERRERO,ACAPULCO,DE,JUAREZ	0.012	DURANGO,DURANGO
GUERRERO,ACAPULCO,DE,JUAREZ	0.037	GUERRERO,TAXCO,DE,ALARCON
GUERRERO,ACAPULCO,DE,JUAREZ	0.013	GUERRERO,APAXTLA
COAHUILA,TORREON	0.018	SONORA,NOGALES
COAHUILA,TORREON	0.026	DURANGO,DURANGO
COAHUILA,TORREON	0.010	NUEVO,LEON,MONTERREY
COAHUILA,TORREON	0.010	MEXICO,ECATEPEC,DE,MORELOS
COAHUILA,TORREON	0.010	CHIHUAHUA,GUADALUPE
COAHUILA,TORREON	0.020	CHIHUAHUA,NUEVO,CASAS,GRANDES
COAHUILA,TORREON	0.016	GUERRERO,TECPAN,DE,GALEANA
COAHUILA,TORREON	0.081	GUERRERO,TAXCO,DE,ALARCON
COAHUILA,TORREON	0.012	CHIHUAHUA,MEOQUI
COAHUILA,TORREON	0.012	GUERRERO,LA,UNION,DE,ISIDORO,MONTES,DE,OCA
COAHUILA,TORREON	0.010	DURANGO,VICENTE,GUERRERO
COAHUILA,TORREON	0.010	SINALOA,ELOTA
COAHUILA,TORREON	0.012	CHIHUAHUA,URIQUE
COAHUILA,TORREON	0.012	DURANGO,TAMAZULA
COAHUILA,TORREON	0.010	CHIHUAHUA,RIVA,PALACIO
COAHUILA,TORREON	0.028	GUERRERO,APAXTLA
COAHUILA,TORREON	0.016	TAMAULIPAS,CAMARGO
COAHUILA,TORREON	0.014	DURANGO,CANATLAN
COAHUILA,TORREON	0.014	SONORA,YECORA
COAHUILA,TORREON	0.010	CHIHUAHUA,CARICHI
SINALOA,MAZATLAN	0.012	SINALOA,NAVOLATO
SINALOA,MAZATLAN	0.010	MICHOACAN,MORELIA
SINALOA,MAZATLAN	0.010	SINALOA,AHOME
SINALOA,MAZATLAN	0.079	NAYARIT,TEPIC
SINALOA,MAZATLAN	0.022	SINALOA,SINALOA
SINALOA,MAZATLAN	0.028	MORELOS,CUERNAVACA
SINALOA,MAZATLAN	0.022	TAMAULIPAS,NUEVO,LAREDO
SINALOA,MAZATLAN	0.010	MICHOACAN,APATZINGAN
SINALOA,MAZATLAN	0.010	GUERRERO,PUNGARABATO
SINALOA,MAZATLAN	0.030	NUEVO,LEON,JUAREZ
SINALOA,MAZATLAN	0.024	QUINTANA,ROO,BENITO,JUAREZ
SINALOA,MAZATLAN	0.010	TAMAULIPAS,MIER
SINALOA,MAZATLAN	0.010	TAMAULIPAS,TAMPICO
SINALOA,MAZATLAN	0.016	SINALOA,SAN,IGNACIO
SINALOA,MAZATLAN	0.010	MEXICO,TLALNEPANTLA,DE,BAZ
SINALOA,MAZATLAN	0.016	MICHOACAN,ZITACUARO
SINALOA,MAZATLAN	0.012	SONORA,GENERAL,PLUTARCO,ELIAS,CALLES
SINALOA,MAZATLAN	0.018	TAMAULIPAS,VICTORIA
SINALOA,MAZATLAN	0.018	TAMAULIPAS,GUERRERO
SINALOA,MAZATLAN	0.016	COLIMA,COLIMA
SINALOA,MAZATLAN	0.049	TAMAULIPAS,CIUDAD,MADERO
SINALOA,MAZATLAN	0.010	MICHOACAN,TEPALCATEPEC
SINALOA,MAZATLAN	0.012	NUEVO,LEON,SANTIAGO
SINALOA,MAZATLAN	0.016	NUEVO,LEON,APODACA
SINALOA,MAZATLAN	0.016	DURANGO,POANAS
SINALOA,MAZATLAN	0.010	DURANGO,CUENCAME
SINALOA,MAZATLAN	0.012	JALISCO,EL,SALTO
SINALOA,MAZATLAN	0.028	TAMAULIPAS,SOTO,LA,MARINA
SINALOA,MAZATLAN	0.010	SAN,LUIS,POTOSI,RIOVERDE
SINALOA,MAZATLAN	0.014	NUEVO,LEON,DOCTOR,COSS
SINALOA,MAZATLAN	0.010	JALISCO,YAHUALICA,DE,GONZALEZ,GALLO
SONORA,NOGALES	0.022	GUERRERO,TAXCO,DE,ALARCON
DURANGO,DURANGO	0.032	GUERRERO,TAXCO,DE,ALARCON
DURANGO,DURANGO	0.011	GUERRERO,APAXTLA
SINALOA,NAVOLATO	0.014	NAYARIT,TEPIC
NUEVO,LEON,MONTERREY	0.012	GUERRERO,TAXCO,DE,ALARCON
MICHOACAN,MORELIA	0.012	NAYARIT,TEPIC
SINALOA,AHOME	0.012	NAYARIT,TEPIC
NAYARIT,TEPIC	0.026	SINALOA,SINALOA
NAYARIT,TEPIC	0.033	MORELOS,CUERNAVACA
NAYARIT,TEPIC	0.026	TAMAULIPAS,NUEVO,LAREDO
NAYARIT,TEPIC	0.012	MICHOACAN,APATZINGAN
NAYARIT,TEPIC	0.012	GUERRERO,PUNGARABATO
NAYARIT,TEPIC	0.036	NUEVO,LEON,JUAREZ
NAYARIT,TEPIC	0.029	QUINTANA,ROO,BENITO,JUAREZ
NAYARIT,TEPIC	0.012	TAMAULIPAS,MIER
NAYARIT,TEPIC	0.012	TAMAULIPAS,TAMPICO
NAYARIT,TEPIC	0.019	SINALOA,SAN,IGNACIO
NAYARIT,TEPIC	0.012	MEXICO,TLALNEPANTLA,DE,BAZ
NAYARIT,TEPIC	0.019	MICHOACAN,ZITACUARO
NAYARIT,TEPIC	0.014	SONORA,GENERAL,PLUTARCO,ELIAS,CALLES
NAYARIT,TEPIC	0.022	TAMAULIPAS,VICTORIA
NAYARIT,TEPIC	0.022	TAMAULIPAS,GUERRERO
NAYARIT,TEPIC	0.019	COLIMA,COLIMA
NAYARIT,TEPIC	0.057	TAMAULIPAS,CIUDAD,MADERO
NAYARIT,TEPIC	0.012	MICHOACAN,TEPALCATEPEC
NAYARIT,TEPIC	0.014	NUEVO,LEON,SANTIAGO
NAYARIT,TEPIC	0.019	NUEVO,LEON,APODACA
NAYARIT,TEPIC	0.019	DURANGO,POANAS
NAYARIT,TEPIC	0.012	DURANGO,CUENCAME
NAYARIT,TEPIC	0.014	JALISCO,EL,SALTO
NAYARIT,TEPIC	0.033	TAMAULIPAS,SOTO,LA,MARINA
NAYARIT,TEPIC	0.012	SAN,LUIS,POTOSI,RIOVERDE
NAYARIT,TEPIC	0.017	NUEVO,LEON,DOCTOR,COSS
NAYARIT,TEPIC	0.012	JALISCO,YAHUALICA,DE,GONZALEZ,GALLO
MEXICO,ECATEPEC,DE,MORELOS	0.012	GUERRERO,TAXCO,DE,ALARCON
SINALOA,SINALOA	0.010	NUEVO,LEON,JUAREZ
SINALOA,SINALOA	0.016	TAMAULIPAS,CIUDAD,MADERO
MORELOS,CUERNAVACA	0.013	NUEVO,LEON,JUAREZ
MORELOS,CUERNAVACA	0.010	QUINTANA,ROO,BENITO,JUAREZ
MORELOS,CUERNAVACA	0.021	TAMAULIPAS,CIUDAD,MADERO
MORELOS,CUERNAVACA	0.012	TAMAULIPAS,SOTO,LA,MARINA
TAMAULIPAS,NUEVO,LAREDO	0.010	NUEVO,LEON,JUAREZ
TAMAULIPAS,NUEVO,LAREDO	0.016	TAMAULIPAS,CIUDAD,MADERO
CHIHUAHUA,GUADALUPE	0.012	GUERRERO,TAXCO,DE,ALARCON
CHIHUAHUA,NUEVO,CASAS,GRANDES	0.025	GUERRERO,TAXCO,DE,ALARCON
GUERRERO,TECPAN,DE,GALEANA	0.020	GUERRERO,TAXCO,DE,ALARCON
GUERRERO,TAXCO,DE,ALARCON	0.015	CHIHUAHUA,MEOQUI
GUERRERO,TAXCO,DE,ALARCON	0.015	GUERRERO,LA,UNION,DE,ISIDORO,MONTES,DE,OCA
GUERRERO,TAXCO,DE,ALARCON	0.012	DURANGO,VICENTE,GUERRERO
GUERRERO,TAXCO,DE,ALARCON	0.012	SINALOA,ELOTA
GUERRERO,TAXCO,DE,ALARCON	0.015	CHIHUAHUA,URIQUE
GUERRERO,TAXCO,DE,ALARCON	0.015	DURANGO,TAMAZULA
GUERRERO,TAXCO,DE,ALARCON	0.012	CHIHUAHUA,RIVA,PALACIO
GUERRERO,TAXCO,DE,ALARCON	0.034	GUERRERO,APAXTLA
GUERRERO,TAXCO,DE,ALARCON	0.020	TAMAULIPAS,CAMARGO
GUERRERO,TAXCO,DE,ALARCON	0.017	DURANGO,CANATLAN
GUERRERO,TAXCO,DE,ALARCON	0.017	SONORA,YECORA
GUERRERO,TAXCO,DE,ALARCON	0.012	CHIHUAHUA,CARICHI
NUEVO,LEON,JUAREZ	0.011	QUINTANA,ROO,BENITO,JUAREZ
NUEVO,LEON,JUAREZ	0.022	TAMAULIPAS,CIUDAD,MADERO
NUEVO,LEON,JUAREZ	0.013	TAMAULIPAS,SOTO,LA,MARINA
QUINTANA,ROO,BENITO,JUAREZ	0.018	TAMAULIPAS,CIUDAD,MADERO
QUINTANA,ROO,BENITO,JUAREZ	0.010	TAMAULIPAS,SOTO,LA,MARINA
SINALOA,SAN,IGNACIO	0.012	TAMAULIPAS,CIUDAD,MADERO
MICHOACAN,ZITACUARO	0.012	TAMAULIPAS,CIUDAD,MADERO
TAMAULIPAS,VICTORIA	0.013	TAMAULIPAS,CIUDAD,MADERO
TAMAULIPAS,GUERRERO	0.013	TAMAULIPAS,CIUDAD,MADERO
COLIMA,COLIMA	0.012	TAMAULIPAS,CIUDAD,MADERO
TAMAULIPAS,CIUDAD,MADERO	0.012	NUEVO,LEON,APODACA
TAMAULIPAS,CIUDAD,MADERO	0.012	DURANGO,POANAS
TAMAULIPAS,CIUDAD,MADERO	0.021	TAMAULIPAS,SOTO,LA,MARINA
TAMAULIPAS,CIUDAD,MADERO	0.010	NUEVO,LEON,DOCTOR,COSS
