# Supplementary material for: Analysis of México’s Narco-War Network (2007–2011)
Source: PLoS One. 2015 May 18;10(5):e0126503. doi: 10.1371/journal.pone.0126503 (PMC4436224; doi:10.1371/journal.pone.0126503)
Supplement: S1 Compressed file — Each file contains all the correlations above certain threshold (indicated in the name of the file), during a particular month (also indicated in the name of the file). The file names have the value of θ followed by the number of the i th month, starting from January of 2007 until Sept. 2011. (ZIP) [file pone.0126503.s004.zip › Correlations_by_month/0.010__42.sif]

CHIHUAHUA,JUAREZ	0.023	CHIHUAHUA,CHIHUAHUA
CHIHUAHUA,JUAREZ	0.056	SINALOA,MAZATLAN
CHIHUAHUA,JUAREZ	0.018	MICHOACAN,MORELIA
CHIHUAHUA,JUAREZ	0.031	NAYARIT,TEPIC
CHIHUAHUA,JUAREZ	0.013	SINALOA,GUASAVE
CHIHUAHUA,JUAREZ	0.013	MEXICO,ECATEPEC,DE,MORELOS
CHIHUAHUA,JUAREZ	0.026	SINALOA,SINALOA
CHIHUAHUA,JUAREZ	0.023	MEXICO,NEZAHUALCOYOTL
CHIHUAHUA,JUAREZ	0.013	JALISCO,ZAPOPAN
CHIHUAHUA,JUAREZ	0.010	MICHOACAN,APATZINGAN
CHIHUAHUA,JUAREZ	0.026	DURANGO,SANTIAGO,PAPASQUIARO
CHIHUAHUA,JUAREZ	0.023	CHIHUAHUA,CAMARGO
CHIHUAHUA,JUAREZ	0.015	TAMAULIPAS,MIGUEL,ALEMAN
CHIHUAHUA,JUAREZ	0.038	GUERRERO,TAXCO,DE,ALARCON
CHIHUAHUA,JUAREZ	0.038	QUINTANA,ROO,BENITO,JUAREZ
CHIHUAHUA,JUAREZ	0.015	NUEVO,LEON,GUADALUPE
CHIHUAHUA,JUAREZ	0.020	TAMAULIPAS,TAMPICO
CHIHUAHUA,JUAREZ	0.015	SINALOA,SAN,IGNACIO
CHIHUAHUA,JUAREZ	0.013	MEXICO,TLALNEPANTLA,DE,BAZ
CHIHUAHUA,JUAREZ	0.031	MICHOACAN,ZITACUARO
CHIHUAHUA,JUAREZ	0.013	SONORA,GENERAL,PLUTARCO,ELIAS,CALLES
CHIHUAHUA,JUAREZ	0.010	DURANGO,SAN,DIMAS
CHIHUAHUA,JUAREZ	0.020	TAMAULIPAS,VICTORIA
CHIHUAHUA,JUAREZ	0.028	TAMAULIPAS,GUERRERO
CHIHUAHUA,JUAREZ	0.013	COLIMA,COLIMA
CHIHUAHUA,JUAREZ	0.061	TAMAULIPAS,CIUDAD,MADERO
CHIHUAHUA,JUAREZ	0.013	MICHOACAN,TEPALCATEPEC
CHIHUAHUA,JUAREZ	0.018	NUEVO,LEON,APODACA
CHIHUAHUA,JUAREZ	0.020	DURANGO,POANAS
CHIHUAHUA,JUAREZ	0.013	DURANGO,CUENCAME
CHIHUAHUA,JUAREZ	0.013	JALISCO,EL,SALTO
CHIHUAHUA,JUAREZ	0.010	DURANGO,NOMBRE,DE,DIOS
CHIHUAHUA,JUAREZ	0.010	TAMAULIPAS,EL,MANTE
CHIHUAHUA,JUAREZ	0.036	TAMAULIPAS,SOTO,LA,MARINA
CHIHUAHUA,JUAREZ	0.010	COAHUILA,SAN,PEDRO
CHIHUAHUA,JUAREZ	0.013	TAMAULIPAS,ALTAMIRA
CHIHUAHUA,JUAREZ	0.013	SAN,LUIS,POTOSI,RIOVERDE
CHIHUAHUA,JUAREZ	0.018	NUEVO,LEON,DOCTOR,COSS
CHIHUAHUA,JUAREZ	0.013	JALISCO,YAHUALICA,DE,GONZALEZ,GALLO
BAJA,CALIFORNIA,TIJUANA	0.012	COAHUILA,TORREON
BAJA,CALIFORNIA,TIJUANA	0.014	SONORA,NOGALES
BAJA,CALIFORNIA,TIJUANA	0.023	SINALOA,NAVOLATO
BAJA,CALIFORNIA,TIJUANA	0.012	NUEVO,LEON,MONTERREY
BAJA,CALIFORNIA,TIJUANA	0.010	TAMAULIPAS,REYNOSA
BAJA,CALIFORNIA,TIJUANA	0.017	TAMAULIPAS,SAN,FERNANDO
BAJA,CALIFORNIA,TIJUANA	0.016	GUERRERO,CHILPANCINGO,DE,LOS,BRAVO
BAJA,CALIFORNIA,TIJUANA	0.026	TAMAULIPAS,NUEVO,LAREDO
BAJA,CALIFORNIA,TIJUANA	0.013	JALISCO,GUADALAJARA
BAJA,CALIFORNIA,TIJUANA	0.052	NUEVO,LEON,JUAREZ
BAJA,CALIFORNIA,TIJUANA	0.010	BAJA,CALIFORNIA,PLAYAS,DE,ROSARITO
BAJA,CALIFORNIA,TIJUANA	0.017	CHIHUAHUA,MADERA
BAJA,CALIFORNIA,TIJUANA	0.010	TAMAULIPAS,VALLE,HERMOSO
BAJA,CALIFORNIA,TIJUANA	0.014	SAN,LUIS,POTOSI,CIUDAD,VALLES
BAJA,CALIFORNIA,TIJUANA	0.012	MORELOS,JIUTEPEC
BAJA,CALIFORNIA,TIJUANA	0.039	SONORA,SARIC
CHIHUAHUA,CHIHUAHUA	0.022	SINALOA,MAZATLAN
CHIHUAHUA,CHIHUAHUA	0.012	NAYARIT,TEPIC
CHIHUAHUA,CHIHUAHUA	0.010	SINALOA,SINALOA
CHIHUAHUA,CHIHUAHUA	0.010	DURANGO,SANTIAGO,PAPASQUIARO
CHIHUAHUA,CHIHUAHUA	0.015	GUERRERO,TAXCO,DE,ALARCON
CHIHUAHUA,CHIHUAHUA	0.015	QUINTANA,ROO,BENITO,JUAREZ
CHIHUAHUA,CHIHUAHUA	0.012	MICHOACAN,ZITACUARO
CHIHUAHUA,CHIHUAHUA	0.011	TAMAULIPAS,GUERRERO
CHIHUAHUA,CHIHUAHUA	0.024	TAMAULIPAS,CIUDAD,MADERO
CHIHUAHUA,CHIHUAHUA	0.014	TAMAULIPAS,SOTO,LA,MARINA
GUERRERO,ACAPULCO,DE,JUAREZ	0.016	NUEVO,LEON,JUAREZ
GUERRERO,ACAPULCO,DE,JUAREZ	0.012	SONORA,SARIC
DURANGO,GOMEZ,PALACIO	0.016	NUEVO,LEON,JUAREZ
DURANGO,GOMEZ,PALACIO	0.012	SONORA,SARIC
COAHUILA,TORREON	0.014	SINALOA,NAVOLATO
COAHUILA,TORREON	0.011	TAMAULIPAS,SAN,FERNANDO
COAHUILA,TORREON	0.016	TAMAULIPAS,NUEVO,LAREDO
COAHUILA,TORREON	0.032	NUEVO,LEON,JUAREZ
COAHUILA,TORREON	0.011	CHIHUAHUA,MADERA
COAHUILA,TORREON	0.024	SONORA,SARIC
SINALOA,MAZATLAN	0.017	MICHOACAN,MORELIA
SINALOA,MAZATLAN	0.029	NAYARIT,TEPIC
SINALOA,MAZATLAN	0.012	SINALOA,GUASAVE
SINALOA,MAZATLAN	0.012	MEXICO,ECATEPEC,DE,MORELOS
SINALOA,MAZATLAN	0.024	SINALOA,SINALOA
SINALOA,MAZATLAN	0.022	MEXICO,NEZAHUALCOYOTL
SINALOA,MAZATLAN	0.012	JALISCO,ZAPOPAN
SINALOA,MAZATLAN	0.024	DURANGO,SANTIAGO,PAPASQUIARO
SINALOA,MAZATLAN	0.022	CHIHUAHUA,CAMARGO
SINALOA,MAZATLAN	0.015	TAMAULIPAS,MIGUEL,ALEMAN
SINALOA,MAZATLAN	0.037	GUERRERO,TAXCO,DE,ALARCON
SINALOA,MAZATLAN	0.037	QUINTANA,ROO,BENITO,JUAREZ
SINALOA,MAZATLAN	0.015	NUEVO,LEON,GUADALUPE
SINALOA,MAZATLAN	0.020	TAMAULIPAS,TAMPICO
SINALOA,MAZATLAN	0.015	SINALOA,SAN,IGNACIO
SINALOA,MAZATLAN	0.012	MEXICO,TLALNEPANTLA,DE,BAZ
SINALOA,MAZATLAN	0.029	MICHOACAN,ZITACUARO
SINALOA,MAZATLAN	0.012	SONORA,GENERAL,PLUTARCO,ELIAS,CALLES
SINALOA,MAZATLAN	0.020	TAMAULIPAS,VICTORIA
SINALOA,MAZATLAN	0.027	TAMAULIPAS,GUERRERO
SINALOA,MAZATLAN	0.012	COLIMA,COLIMA
SINALOA,MAZATLAN	0.059	TAMAULIPAS,CIUDAD,MADERO
SINALOA,MAZATLAN	0.012	MICHOACAN,TEPALCATEPEC
SINALOA,MAZATLAN	0.017	NUEVO,LEON,APODACA
SINALOA,MAZATLAN	0.020	DURANGO,POANAS
SINALOA,MAZATLAN	0.012	DURANGO,CUENCAME
SINALOA,MAZATLAN	0.012	JALISCO,EL,SALTO
SINALOA,MAZATLAN	0.034	TAMAULIPAS,SOTO,LA,MARINA
SINALOA,MAZATLAN	0.012	TAMAULIPAS,ALTAMIRA
SINALOA,MAZATLAN	0.012	SAN,LUIS,POTOSI,RIOVERDE
SINALOA,MAZATLAN	0.017	NUEVO,LEON,DOCTOR,COSS
SINALOA,MAZATLAN	0.012	JALISCO,YAHUALICA,DE,GONZALEZ,GALLO
SONORA,NOGALES	0.018	SINALOA,NAVOLATO
SONORA,NOGALES	0.013	TAMAULIPAS,SAN,FERNANDO
SONORA,NOGALES	0.012	GUERRERO,CHILPANCINGO,DE,LOS,BRAVO
SONORA,NOGALES	0.020	TAMAULIPAS,NUEVO,LAREDO
SONORA,NOGALES	0.010	JALISCO,GUADALAJARA
SONORA,NOGALES	0.040	NUEVO,LEON,JUAREZ
SONORA,NOGALES	0.013	CHIHUAHUA,MADERA
SONORA,NOGALES	0.011	SAN,LUIS,POTOSI,CIUDAD,VALLES
SONORA,NOGALES	0.030	SONORA,SARIC
SINALOA,NAVOLATO	0.014	NUEVO,LEON,MONTERREY
SINALOA,NAVOLATO	0.012	TAMAULIPAS,REYNOSA
SINALOA,NAVOLATO	0.021	TAMAULIPAS,SAN,FERNANDO
SINALOA,NAVOLATO	0.020	GUERRERO,CHILPANCINGO,DE,LOS,BRAVO
SINALOA,NAVOLATO	0.032	TAMAULIPAS,NUEVO,LAREDO
SINALOA,NAVOLATO	0.016	JALISCO,GUADALAJARA
SINALOA,NAVOLATO	0.064	NUEVO,LEON,JUAREZ
SINALOA,NAVOLATO	0.012	BAJA,CALIFORNIA,PLAYAS,DE,ROSARITO
SINALOA,NAVOLATO	0.011	GUERRERO,SAN,MIGUEL,TOTOLAPAN
SINALOA,NAVOLATO	0.021	CHIHUAHUA,MADERA
SINALOA,NAVOLATO	0.011	DURANGO,VICENTE,GUERRERO
SINALOA,NAVOLATO	0.012	TAMAULIPAS,VALLE,HERMOSO
SINALOA,NAVOLATO	0.018	SAN,LUIS,POTOSI,CIUDAD,VALLES
SINALOA,NAVOLATO	0.014	MORELOS,JIUTEPEC
SINALOA,NAVOLATO	0.048	SONORA,SARIC
SINALOA,NAVOLATO	0.011	COLIMA,TECOMAN
SINALOA,NAVOLATO	0.011	CHIHUAHUA,ROSALES
NUEVO,LEON,MONTERREY	0.011	TAMAULIPAS,SAN,FERNANDO
NUEVO,LEON,MONTERREY	0.016	TAMAULIPAS,NUEVO,LAREDO
NUEVO,LEON,MONTERREY	0.032	NUEVO,LEON,JUAREZ
NUEVO,LEON,MONTERREY	0.011	CHIHUAHUA,MADERA
NUEVO,LEON,MONTERREY	0.024	SONORA,SARIC
MICHOACAN,MORELIA	0.012	GUERRERO,TAXCO,DE,ALARCON
MICHOACAN,MORELIA	0.012	QUINTANA,ROO,BENITO,JUAREZ
MICHOACAN,MORELIA	0.019	TAMAULIPAS,CIUDAD,MADERO
MICHOACAN,MORELIA	0.011	TAMAULIPAS,SOTO,LA,MARINA
NAYARIT,TEPIC	0.013	SINALOA,SINALOA
NAYARIT,TEPIC	0.012	MEXICO,NEZAHUALCOYOTL
NAYARIT,TEPIC	0.013	DURANGO,SANTIAGO,PAPASQUIARO
NAYARIT,TEPIC	0.012	CHIHUAHUA,CAMARGO
NAYARIT,TEPIC	0.020	GUERRERO,TAXCO,DE,ALARCON
NAYARIT,TEPIC	0.020	QUINTANA,ROO,BENITO,JUAREZ
NAYARIT,TEPIC	0.011	TAMAULIPAS,TAMPICO
NAYARIT,TEPIC	0.016	MICHOACAN,ZITACUARO
NAYARIT,TEPIC	0.011	TAMAULIPAS,VICTORIA
NAYARIT,TEPIC	0.015	TAMAULIPAS,GUERRERO
NAYARIT,TEPIC	0.032	TAMAULIPAS,CIUDAD,MADERO
NAYARIT,TEPIC	0.011	DURANGO,POANAS
NAYARIT,TEPIC	0.019	TAMAULIPAS,SOTO,LA,MARINA
TAMAULIPAS,REYNOSA	0.014	TAMAULIPAS,NUEVO,LAREDO
TAMAULIPAS,REYNOSA	0.028	NUEVO,LEON,JUAREZ
TAMAULIPAS,REYNOSA	0.021	SONORA,SARIC
SINALOA,GUASAVE	0.013	TAMAULIPAS,CIUDAD,MADERO
MEXICO,ECATEPEC,DE,MORELOS	0.013	TAMAULIPAS,CIUDAD,MADERO
SINALOA,SINALOA	0.010	MEXICO,NEZAHUALCOYOTL
SINALOA,SINALOA	0.011	DURANGO,SANTIAGO,PAPASQUIARO
SINALOA,SINALOA	0.010	CHIHUAHUA,CAMARGO
SINALOA,SINALOA	0.017	GUERRERO,TAXCO,DE,ALARCON
SINALOA,SINALOA	0.017	QUINTANA,ROO,BENITO,JUAREZ
SINALOA,SINALOA	0.013	MICHOACAN,ZITACUARO
SINALOA,SINALOA	0.012	TAMAULIPAS,GUERRERO
SINALOA,SINALOA	0.027	TAMAULIPAS,CIUDAD,MADERO
SINALOA,SINALOA	0.016	TAMAULIPAS,SOTO,LA,MARINA
TAMAULIPAS,SAN,FERNANDO	0.015	GUERRERO,CHILPANCINGO,DE,LOS,BRAVO
TAMAULIPAS,SAN,FERNANDO	0.024	TAMAULIPAS,NUEVO,LAREDO
TAMAULIPAS,SAN,FERNANDO	0.012	JALISCO,GUADALAJARA
TAMAULIPAS,SAN,FERNANDO	0.048	NUEVO,LEON,JUAREZ
TAMAULIPAS,SAN,FERNANDO	0.016	CHIHUAHUA,MADERA
TAMAULIPAS,SAN,FERNANDO	0.013	SAN,LUIS,POTOSI,CIUDAD,VALLES
TAMAULIPAS,SAN,FERNANDO	0.011	MORELOS,JIUTEPEC
TAMAULIPAS,SAN,FERNANDO	0.036	SONORA,SARIC
GUERRERO,CHILPANCINGO,DE,LOS,BRAVO	0.022	TAMAULIPAS,NUEVO,LAREDO
GUERRERO,CHILPANCINGO,DE,LOS,BRAVO	0.011	JALISCO,GUADALAJARA
GUERRERO,CHILPANCINGO,DE,LOS,BRAVO	0.044	NUEVO,LEON,JUAREZ
GUERRERO,CHILPANCINGO,DE,LOS,BRAVO	0.015	CHIHUAHUA,MADERA
GUERRERO,CHILPANCINGO,DE,LOS,BRAVO	0.012	SAN,LUIS,POTOSI,CIUDAD,VALLES
GUERRERO,CHILPANCINGO,DE,LOS,BRAVO	0.033	SONORA,SARIC
MEXICO,NEZAHUALCOYOTL	0.010	DURANGO,SANTIAGO,PAPASQUIARO
MEXICO,NEZAHUALCOYOTL	0.015	GUERRERO,TAXCO,DE,ALARCON
MEXICO,NEZAHUALCOYOTL	0.015	QUINTANA,ROO,BENITO,JUAREZ
MEXICO,NEZAHUALCOYOTL	0.012	MICHOACAN,ZITACUARO
MEXICO,NEZAHUALCOYOTL	0.011	TAMAULIPAS,GUERRERO
MEXICO,NEZAHUALCOYOTL	0.024	TAMAULIPAS,CIUDAD,MADERO
MEXICO,NEZAHUALCOYOTL	0.014	TAMAULIPAS,SOTO,LA,MARINA
JALISCO,ZAPOPAN	0.013	TAMAULIPAS,CIUDAD,MADERO
TAMAULIPAS,NUEVO,LAREDO	0.018	JALISCO,GUADALAJARA
TAMAULIPAS,NUEVO,LAREDO	0.072	NUEVO,LEON,JUAREZ
TAMAULIPAS,NUEVO,LAREDO	0.014	BAJA,CALIFORNIA,PLAYAS,DE,ROSARITO
TAMAULIPAS,NUEVO,LAREDO	0.010	MEXICO,NAUCALPAN,DE,JUAREZ
TAMAULIPAS,NUEVO,LAREDO	0.012	GUERRERO,SAN,MIGUEL,TOTOLAPAN
TAMAULIPAS,NUEVO,LAREDO	0.024	CHIHUAHUA,MADERA
TAMAULIPAS,NUEVO,LAREDO	0.012	DURANGO,VICENTE,GUERRERO
TAMAULIPAS,NUEVO,LAREDO	0.014	TAMAULIPAS,VALLE,HERMOSO
TAMAULIPAS,NUEVO,LAREDO	0.020	SAN,LUIS,POTOSI,CIUDAD,VALLES
TAMAULIPAS,NUEVO,LAREDO	0.016	MORELOS,JIUTEPEC
TAMAULIPAS,NUEVO,LAREDO	0.010	NAYARIT,ACAPONETA
TAMAULIPAS,NUEVO,LAREDO	0.054	SONORA,SARIC
TAMAULIPAS,NUEVO,LAREDO	0.012	COLIMA,TECOMAN
TAMAULIPAS,NUEVO,LAREDO	0.012	CHIHUAHUA,ROSALES
TAMAULIPAS,NUEVO,LAREDO	0.010	OAXACA,SAN,MIGUEL,SOYALTEPEC
MICHOACAN,APATZINGAN	0.011	TAMAULIPAS,CIUDAD,MADERO
JALISCO,GUADALAJARA	0.036	NUEVO,LEON,JUAREZ
JALISCO,GUADALAJARA	0.012	CHIHUAHUA,MADERA
JALISCO,GUADALAJARA	0.010	SAN,LUIS,POTOSI,CIUDAD,VALLES
JALISCO,GUADALAJARA	0.027	SONORA,SARIC
DURANGO,SANTIAGO,PAPASQUIARO	0.010	CHIHUAHUA,CAMARGO
DURANGO,SANTIAGO,PAPASQUIARO	0.017	GUERRERO,TAXCO,DE,ALARCON
DURANGO,SANTIAGO,PAPASQUIARO	0.017	QUINTANA,ROO,BENITO,JUAREZ
DURANGO,SANTIAGO,PAPASQUIARO	0.013	MICHOACAN,ZITACUARO
DURANGO,SANTIAGO,PAPASQUIARO	0.012	TAMAULIPAS,GUERRERO
DURANGO,SANTIAGO,PAPASQUIARO	0.027	TAMAULIPAS,CIUDAD,MADERO
DURANGO,SANTIAGO,PAPASQUIARO	0.016	TAMAULIPAS,SOTO,LA,MARINA
TAMAULIPAS,MATAMOROS	0.016	NUEVO,LEON,JUAREZ
TAMAULIPAS,MATAMOROS	0.012	SONORA,SARIC
CHIHUAHUA,NUEVO,CASAS,GRANDES	0.016	NUEVO,LEON,JUAREZ
CHIHUAHUA,NUEVO,CASAS,GRANDES	0.012	SONORA,SARIC
CHIHUAHUA,CAMARGO	0.015	GUERRERO,TAXCO,DE,ALARCON
CHIHUAHUA,CAMARGO	0.015	QUINTANA,ROO,BENITO,JUAREZ
CHIHUAHUA,CAMARGO	0.012	MICHOACAN,ZITACUARO
CHIHUAHUA,CAMARGO	0.011	TAMAULIPAS,GUERRERO
CHIHUAHUA,CAMARGO	0.024	TAMAULIPAS,CIUDAD,MADERO
CHIHUAHUA,CAMARGO	0.014	TAMAULIPAS,SOTO,LA,MARINA
TAMAULIPAS,MIGUEL,ALEMAN	0.010	GUERRERO,TAXCO,DE,ALARCON
TAMAULIPAS,MIGUEL,ALEMAN	0.010	QUINTANA,ROO,BENITO,JUAREZ
TAMAULIPAS,MIGUEL,ALEMAN	0.016	TAMAULIPAS,CIUDAD,MADERO
SONORA,HERMOSILLO	0.016	NUEVO,LEON,JUAREZ
SONORA,HERMOSILLO	0.012	SONORA,SARIC
GUERRERO,TAXCO,DE,ALARCON	0.025	QUINTANA,ROO,BENITO,JUAREZ
GUERRERO,TAXCO,DE,ALARCON	0.010	NUEVO,LEON,GUADALUPE
GUERRERO,TAXCO,DE,ALARCON	0.013	TAMAULIPAS,TAMPICO
GUERRERO,TAXCO,DE,ALARCON	0.010	SINALOA,SAN,IGNACIO
GUERRERO,TAXCO,DE,ALARCON	0.020	MICHOACAN,ZITACUARO
GUERRERO,TAXCO,DE,ALARCON	0.013	TAMAULIPAS,VICTORIA
GUERRERO,TAXCO,DE,ALARCON	0.018	TAMAULIPAS,GUERRERO
GUERRERO,TAXCO,DE,ALARCON	0.040	TAMAULIPAS,CIUDAD,MADERO
GUERRERO,TAXCO,DE,ALARCON	0.012	NUEVO,LEON,APODACA
GUERRERO,TAXCO,DE,ALARCON	0.013	DURANGO,POANAS
GUERRERO,TAXCO,DE,ALARCON	0.023	TAMAULIPAS,SOTO,LA,MARINA
GUERRERO,TAXCO,DE,ALARCON	0.012	NUEVO,LEON,DOCTOR,COSS
NUEVO,LEON,JUAREZ	0.012	CHIHUAHUA,CUAUHTEMOC
NUEVO,LEON,JUAREZ	0.028	BAJA,CALIFORNIA,PLAYAS,DE,ROSARITO
NUEVO,LEON,JUAREZ	0.016	CHIHUAHUA,MEOQUI
NUEVO,LEON,JUAREZ	0.020	MEXICO,NAUCALPAN,DE,JUAREZ
NUEVO,LEON,JUAREZ	0.024	GUERRERO,SAN,MIGUEL,TOTOLAPAN
NUEVO,LEON,JUAREZ	0.012	MEXICO,TULTITLAN
NUEVO,LEON,JUAREZ	0.048	CHIHUAHUA,MADERA
NUEVO,LEON,JUAREZ	0.012	SINALOA,ANGOSTURA
NUEVO,LEON,JUAREZ	0.012	NAYARIT,XALISCO
NUEVO,LEON,JUAREZ	0.012	VERACRUZ,VERACRUZ
NUEVO,LEON,JUAREZ	0.016	DISTRITO,FEDERAL,VENUSTIANO,CARRANZA
NUEVO,LEON,JUAREZ	0.024	DURANGO,VICENTE,GUERRERO
NUEVO,LEON,JUAREZ	0.028	TAMAULIPAS,VALLE,HERMOSO
NUEVO,LEON,JUAREZ	0.012	CHIHUAHUA,OJINAGA
NUEVO,LEON,JUAREZ	0.012	GUERRERO,ZIRANDARO
NUEVO,LEON,JUAREZ	0.012	GUERRERO,AJUCHITLAN,DEL,PROGRESO
NUEVO,LEON,JUAREZ	0.040	SAN,LUIS,POTOSI,CIUDAD,VALLES
NUEVO,LEON,JUAREZ	0.016	MORELOS,TEMIXCO
NUEVO,LEON,JUAREZ	0.012	CHIAPAS,TAPACHULA
NUEVO,LEON,JUAREZ	0.012	COLIMA,MANZANILLO
NUEVO,LEON,JUAREZ	0.032	MORELOS,JIUTEPEC
NUEVO,LEON,JUAREZ	0.016	SINALOA,ESCUINAPA
NUEVO,LEON,JUAREZ	0.020	NAYARIT,ACAPONETA
NUEVO,LEON,JUAREZ	0.012	NUEVO,LEON,SAN,PEDRO,GARZA,GARCIA
NUEVO,LEON,JUAREZ	0.012	SONORA,AGUA,PRIETA
NUEVO,LEON,JUAREZ	0.108	SONORA,SARIC
NUEVO,LEON,JUAREZ	0.012	MICHOACAN,AQUILA
NUEVO,LEON,JUAREZ	0.024	COLIMA,TECOMAN
NUEVO,LEON,JUAREZ	0.024	CHIHUAHUA,ROSALES
NUEVO,LEON,JUAREZ	0.016	COAHUILA,MATAMOROS
NUEVO,LEON,JUAREZ	0.016	MORELOS,YAUTEPEC
NUEVO,LEON,JUAREZ	0.012	NUEVO,LEON,CHINA
NUEVO,LEON,JUAREZ	0.012	CHIHUAHUA,BATOPILAS
NUEVO,LEON,JUAREZ	0.016	JALISCO,CIHUATLAN
NUEVO,LEON,JUAREZ	0.012	MORELOS,EMILIANO,ZAPATA
NUEVO,LEON,JUAREZ	0.016	GUERRERO,PILCAYA
NUEVO,LEON,JUAREZ	0.012	NUEVO,LEON,MONTEMORELOS
NUEVO,LEON,JUAREZ	0.012	OAXACA,SANTO,DOMINGO,TEHUANTEPEC
NUEVO,LEON,JUAREZ	0.012	MICHOACAN,VENUSTIANO,CARRANZA
NUEVO,LEON,JUAREZ	0.012	OAXACA,ZIMATLAN,DE,ALVAREZ
NUEVO,LEON,JUAREZ	0.016	ZACATECAS,GUADALUPE
NUEVO,LEON,JUAREZ	0.012	JALISCO,GOMEZ,FARIAS
NUEVO,LEON,JUAREZ	0.012	HIDALGO,ACTOPAN
NUEVO,LEON,JUAREZ	0.012	VERACRUZ,CORDOBA
NUEVO,LEON,JUAREZ	0.020	OAXACA,SAN,MIGUEL,SOYALTEPEC
NUEVO,LEON,JUAREZ	0.012	PUEBLA,ESPERANZA
BAJA,CALIFORNIA,PLAYAS,DE,ROSARITO	0.021	SONORA,SARIC
QUINTANA,ROO,BENITO,JUAREZ	0.010	NUEVO,LEON,GUADALUPE
QUINTANA,ROO,BENITO,JUAREZ	0.013	TAMAULIPAS,TAMPICO
QUINTANA,ROO,BENITO,JUAREZ	0.010	SINALOA,SAN,IGNACIO
QUINTANA,ROO,BENITO,JUAREZ	0.020	MICHOACAN,ZITACUARO
QUINTANA,ROO,BENITO,JUAREZ	0.013	TAMAULIPAS,VICTORIA
QUINTANA,ROO,BENITO,JUAREZ	0.018	TAMAULIPAS,GUERRERO
QUINTANA,ROO,BENITO,JUAREZ	0.040	TAMAULIPAS,CIUDAD,MADERO
QUINTANA,ROO,BENITO,JUAREZ	0.012	NUEVO,LEON,APODACA
QUINTANA,ROO,BENITO,JUAREZ	0.013	DURANGO,POANAS
QUINTANA,ROO,BENITO,JUAREZ	0.023	TAMAULIPAS,SOTO,LA,MARINA
QUINTANA,ROO,BENITO,JUAREZ	0.012	NUEVO,LEON,DOCTOR,COSS
NUEVO,LEON,GUADALUPE	0.016	TAMAULIPAS,CIUDAD,MADERO
TAMAULIPAS,TAMPICO	0.011	MICHOACAN,ZITACUARO
TAMAULIPAS,TAMPICO	0.021	TAMAULIPAS,CIUDAD,MADERO
TAMAULIPAS,TAMPICO	0.012	TAMAULIPAS,SOTO,LA,MARINA
CHIHUAHUA,MEOQUI	0.012	SONORA,SARIC
SINALOA,SAN,IGNACIO	0.016	TAMAULIPAS,CIUDAD,MADERO
MEXICO,NAUCALPAN,DE,JUAREZ	0.015	SONORA,SARIC
GUERRERO,SAN,MIGUEL,TOTOLAPAN	0.018	SONORA,SARIC
CHIHUAHUA,MADERA	0.013	SAN,LUIS,POTOSI,CIUDAD,VALLES
CHIHUAHUA,MADERA	0.011	MORELOS,JIUTEPEC
CHIHUAHUA,MADERA	0.036	SONORA,SARIC
DISTRITO,FEDERAL,VENUSTIANO,CARRANZA	0.012	SONORA,SARIC
DURANGO,VICENTE,GUERRERO	0.018	SONORA,SARIC
MEXICO,TLALNEPANTLA,DE,BAZ	0.013	TAMAULIPAS,CIUDAD,MADERO
TAMAULIPAS,VALLE,HERMOSO	0.021	SONORA,SARIC
MICHOACAN,ZITACUARO	0.011	TAMAULIPAS,VICTORIA
MICHOACAN,ZITACUARO	0.015	TAMAULIPAS,GUERRERO
MICHOACAN,ZITACUARO	0.032	TAMAULIPAS,CIUDAD,MADERO
MICHOACAN,ZITACUARO	0.011	DURANGO,POANAS
MICHOACAN,ZITACUARO	0.019	TAMAULIPAS,SOTO,LA,MARINA
SONORA,GENERAL,PLUTARCO,ELIAS,CALLES	0.013	TAMAULIPAS,CIUDAD,MADERO
DURANGO,SAN,DIMAS	0.011	TAMAULIPAS,CIUDAD,MADERO
SAN,LUIS,POTOSI,CIUDAD,VALLES	0.030	SONORA,SARIC
TAMAULIPAS,VICTORIA	0.021	TAMAULIPAS,CIUDAD,MADERO
TAMAULIPAS,VICTORIA	0.012	TAMAULIPAS,SOTO,LA,MARINA
MORELOS,TEMIXCO	0.012	SONORA,SARIC
TAMAULIPAS,GUERRERO	0.029	TAMAULIPAS,CIUDAD,MADERO
TAMAULIPAS,GUERRERO	0.017	TAMAULIPAS,SOTO,LA,MARINA
COLIMA,COLIMA	0.013	TAMAULIPAS,CIUDAD,MADERO
TAMAULIPAS,CIUDAD,MADERO	0.013	MICHOACAN,TEPALCATEPEC
TAMAULIPAS,CIUDAD,MADERO	0.019	NUEVO,LEON,APODACA
TAMAULIPAS,CIUDAD,MADERO	0.021	DURANGO,POANAS
TAMAULIPAS,CIUDAD,MADERO	0.013	DURANGO,CUENCAME
TAMAULIPAS,CIUDAD,MADERO	0.013	JALISCO,EL,SALTO
TAMAULIPAS,CIUDAD,MADERO	0.011	DURANGO,NOMBRE,DE,DIOS
TAMAULIPAS,CIUDAD,MADERO	0.011	TAMAULIPAS,EL,MANTE
TAMAULIPAS,CIUDAD,MADERO	0.037	TAMAULIPAS,SOTO,LA,MARINA
TAMAULIPAS,CIUDAD,MADERO	0.011	COAHUILA,SAN,PEDRO
TAMAULIPAS,CIUDAD,MADERO	0.013	TAMAULIPAS,ALTAMIRA
TAMAULIPAS,CIUDAD,MADERO	0.013	SAN,LUIS,POTOSI,RIOVERDE
TAMAULIPAS,CIUDAD,MADERO	0.019	NUEVO,LEON,DOCTOR,COSS
TAMAULIPAS,CIUDAD,MADERO	0.013	JALISCO,YAHUALICA,DE,GONZALEZ,GALLO
NUEVO,LEON,APODACA	0.011	TAMAULIPAS,SOTO,LA,MARINA
MORELOS,JIUTEPEC	0.024	SONORA,SARIC
SINALOA,ESCUINAPA	0.012	SONORA,SARIC
DURANGO,POANAS	0.012	TAMAULIPAS,SOTO,LA,MARINA
NAYARIT,ACAPONETA	0.015	SONORA,SARIC
SONORA,SARIC	0.018	COLIMA,TECOMAN
SONORA,SARIC	0.018	CHIHUAHUA,ROSALES
SONORA,SARIC	0.012	COAHUILA,MATAMOROS
SONORA,SARIC	0.012	MORELOS,YAUTEPEC
SONORA,SARIC	0.012	JALISCO,CIHUATLAN
SONORA,SARIC	0.012	GUERRERO,PILCAYA
SONORA,SARIC	0.012	ZACATECAS,GUADALUPE
SONORA,SARIC	0.015	OAXACA,SAN,MIGUEL,SOYALTEPEC
TAMAULIPAS,SOTO,LA,MARINA	0.011	NUEVO,LEON,DOCTOR,COSS
