# Supplementary material for: Analysis of México’s Narco-War Network (2007–2011)
Source: PLoS One. 2015 May 18;10(5):e0126503. doi: 10.1371/journal.pone.0126503 (PMC4436224; doi:10.1371/journal.pone.0126503)
Supplement: S1 Compressed file — Each file contains all the correlations above certain threshold (indicated in the name of the file), during a particular month (also indicated in the name of the file). The file names have the value of θ followed by the number of the i th month, starting from January of 2007 until Sept. 2011. (ZIP) [file pone.0126503.s004.zip › Correlations_by_month/0.010__43.sif]

CHIHUAHUA,JUAREZ	0.010	SINALOA,MAZATLAN
CHIHUAHUA,JUAREZ	0.030	TAMAULIPAS,SAN,FERNANDO
SINALOA,CULIACAN	0.013	TAMAULIPAS,SAN,FERNANDO
BAJA,CALIFORNIA,TIJUANA	0.011	DURANGO,GOMEZ,PALACIO
BAJA,CALIFORNIA,TIJUANA	0.011	COAHUILA,TORREON
BAJA,CALIFORNIA,TIJUANA	0.017	NUEVO,LEON,JUAREZ
CHIHUAHUA,CHIHUAHUA	0.014	NUEVO,LEON,JUAREZ
GUERRERO,ACAPULCO,DE,JUAREZ	0.034	SINALOA,MAZATLAN
GUERRERO,ACAPULCO,DE,JUAREZ	0.013	MICHOACAN,MORELIA
GUERRERO,ACAPULCO,DE,JUAREZ	0.013	MEXICO,ECATEPEC,DE,MORELOS
GUERRERO,ACAPULCO,DE,JUAREZ	0.100	TAMAULIPAS,SAN,FERNANDO
GUERRERO,ACAPULCO,DE,JUAREZ	0.014	JALISCO,ZAPOPAN
GUERRERO,ACAPULCO,DE,JUAREZ	0.031	DURANGO,SANTIAGO,PAPASQUIARO
GUERRERO,ACAPULCO,DE,JUAREZ	0.017	CHIHUAHUA,CAMARGO
GUERRERO,ACAPULCO,DE,JUAREZ	0.013	TAMAULIPAS,MIGUEL,ALEMAN
GUERRERO,ACAPULCO,DE,JUAREZ	0.011	CHIHUAHUA,JIMENEZ
GUERRERO,ACAPULCO,DE,JUAREZ	0.027	HIDALGO,PACHUCA,DE,SOTO
GUERRERO,ACAPULCO,DE,JUAREZ	0.011	VERACRUZ,PANUCO
GUERRERO,ACAPULCO,DE,JUAREZ	0.013	OAXACA,LOMA,BONITA
GUERRERO,ACAPULCO,DE,JUAREZ	0.011	TAMAULIPAS,ABASOLO
DURANGO,GOMEZ,PALACIO	0.055	COAHUILA,TORREON
DURANGO,GOMEZ,PALACIO	0.014	DURANGO,DURANGO
DURANGO,GOMEZ,PALACIO	0.044	SINALOA,NAVOLATO
DURANGO,GOMEZ,PALACIO	0.014	SINALOA,AHOME
DURANGO,GOMEZ,PALACIO	0.025	NAYARIT,TEPIC
DURANGO,GOMEZ,PALACIO	0.012	SINALOA,GUASAVE
DURANGO,GOMEZ,PALACIO	0.027	TAMAULIPAS,NUEVO,LAREDO
DURANGO,GOMEZ,PALACIO	0.014	JALISCO,GUADALAJARA
DURANGO,GOMEZ,PALACIO	0.082	NUEVO,LEON,JUAREZ
DURANGO,GOMEZ,PALACIO	0.011	BAJA,CALIFORNIA,PLAYAS,DE,ROSARITO
DURANGO,GOMEZ,PALACIO	0.020	CHIHUAHUA,MADERA
DURANGO,GOMEZ,PALACIO	0.021	TAMAULIPAS,VALLE,HERMOSO
DURANGO,GOMEZ,PALACIO	0.027	SAN,LUIS,POTOSI,CIUDAD,VALLES
DURANGO,GOMEZ,PALACIO	0.012	NUEVO,LEON,SAN,PEDRO,GARZA,GARCIA
DURANGO,GOMEZ,PALACIO	0.048	SONORA,SARIC
DURANGO,GOMEZ,PALACIO	0.014	COLIMA,TECOMAN
DURANGO,GOMEZ,PALACIO	0.011	JALISCO,CIHUATLAN
COAHUILA,TORREON	0.015	DURANGO,DURANGO
COAHUILA,TORREON	0.048	SINALOA,NAVOLATO
COAHUILA,TORREON	0.015	SINALOA,AHOME
COAHUILA,TORREON	0.027	NAYARIT,TEPIC
COAHUILA,TORREON	0.013	SINALOA,GUASAVE
COAHUILA,TORREON	0.029	TAMAULIPAS,NUEVO,LAREDO
COAHUILA,TORREON	0.015	JALISCO,GUADALAJARA
COAHUILA,TORREON	0.087	NUEVO,LEON,JUAREZ
COAHUILA,TORREON	0.011	BAJA,CALIFORNIA,PLAYAS,DE,ROSARITO
COAHUILA,TORREON	0.021	CHIHUAHUA,MADERA
COAHUILA,TORREON	0.023	TAMAULIPAS,VALLE,HERMOSO
COAHUILA,TORREON	0.029	SAN,LUIS,POTOSI,CIUDAD,VALLES
COAHUILA,TORREON	0.013	NUEVO,LEON,SAN,PEDRO,GARZA,GARCIA
COAHUILA,TORREON	0.051	SONORA,SARIC
COAHUILA,TORREON	0.015	COLIMA,TECOMAN
COAHUILA,TORREON	0.011	JALISCO,CIHUATLAN
SINALOA,MAZATLAN	0.013	MICHOACAN,MORELIA
SINALOA,MAZATLAN	0.010	CHIHUAHUA,HIDALGO,DEL,PARRAL
SINALOA,MAZATLAN	0.013	MEXICO,ECATEPEC,DE,MORELOS
SINALOA,MAZATLAN	0.104	TAMAULIPAS,SAN,FERNANDO
SINALOA,MAZATLAN	0.015	JALISCO,ZAPOPAN
SINALOA,MAZATLAN	0.032	DURANGO,SANTIAGO,PAPASQUIARO
SINALOA,MAZATLAN	0.018	CHIHUAHUA,CAMARGO
SINALOA,MAZATLAN	0.013	TAMAULIPAS,MIGUEL,ALEMAN
SINALOA,MAZATLAN	0.010	QUINTANA,ROO,BENITO,JUAREZ
SINALOA,MAZATLAN	0.012	CHIHUAHUA,JIMENEZ
SINALOA,MAZATLAN	0.010	MICHOACAN,TEPALCATEPEC
SINALOA,MAZATLAN	0.028	HIDALGO,PACHUCA,DE,SOTO
SINALOA,MAZATLAN	0.012	VERACRUZ,PANUCO
SINALOA,MAZATLAN	0.013	OAXACA,LOMA,BONITA
SINALOA,MAZATLAN	0.012	TAMAULIPAS,ABASOLO
SINALOA,MAZATLAN	0.010	JALISCO,YAHUALICA,DE,GONZALEZ,GALLO
SONORA,NOGALES	0.022	TAMAULIPAS,SAN,FERNANDO
DURANGO,DURANGO	0.012	SINALOA,NAVOLATO
DURANGO,DURANGO	0.023	NUEVO,LEON,JUAREZ
DURANGO,DURANGO	0.013	SONORA,SARIC
SINALOA,NAVOLATO	0.012	SINALOA,AHOME
SINALOA,NAVOLATO	0.021	NAYARIT,TEPIC
SINALOA,NAVOLATO	0.011	SINALOA,GUASAVE
SINALOA,NAVOLATO	0.023	TAMAULIPAS,NUEVO,LAREDO
SINALOA,NAVOLATO	0.012	JALISCO,GUADALAJARA
SINALOA,NAVOLATO	0.071	NUEVO,LEON,JUAREZ
SINALOA,NAVOLATO	0.017	CHIHUAHUA,MADERA
SINALOA,NAVOLATO	0.018	TAMAULIPAS,VALLE,HERMOSO
SINALOA,NAVOLATO	0.023	SAN,LUIS,POTOSI,CIUDAD,VALLES
SINALOA,NAVOLATO	0.011	NUEVO,LEON,SAN,PEDRO,GARZA,GARCIA
SINALOA,NAVOLATO	0.041	SONORA,SARIC
SINALOA,NAVOLATO	0.012	COLIMA,TECOMAN
NUEVO,LEON,MONTERREY	0.014	NUEVO,LEON,JUAREZ
MICHOACAN,MORELIA	0.039	TAMAULIPAS,SAN,FERNANDO
MICHOACAN,MORELIA	0.012	DURANGO,SANTIAGO,PAPASQUIARO
MICHOACAN,MORELIA	0.010	HIDALGO,PACHUCA,DE,SOTO
SINALOA,AHOME	0.023	NUEVO,LEON,JUAREZ
SINALOA,AHOME	0.013	SONORA,SARIC
NAYARIT,TEPIC	0.013	TAMAULIPAS,NUEVO,LAREDO
NAYARIT,TEPIC	0.039	NUEVO,LEON,JUAREZ
NAYARIT,TEPIC	0.010	TAMAULIPAS,VALLE,HERMOSO
NAYARIT,TEPIC	0.013	SAN,LUIS,POTOSI,CIUDAD,VALLES
NAYARIT,TEPIC	0.023	SONORA,SARIC
SINALOA,GUASAVE	0.020	NUEVO,LEON,JUAREZ
SINALOA,GUASAVE	0.012	SONORA,SARIC
CHIHUAHUA,HIDALGO,DEL,PARRAL	0.030	TAMAULIPAS,SAN,FERNANDO
MEXICO,ECATEPEC,DE,MORELOS	0.039	TAMAULIPAS,SAN,FERNANDO
MEXICO,ECATEPEC,DE,MORELOS	0.012	DURANGO,SANTIAGO,PAPASQUIARO
MEXICO,ECATEPEC,DE,MORELOS	0.010	HIDALGO,PACHUCA,DE,SOTO
MORELOS,CUERNAVACA	0.013	TAMAULIPAS,SAN,FERNANDO
TAMAULIPAS,SAN,FERNANDO	0.044	JALISCO,ZAPOPAN
TAMAULIPAS,SAN,FERNANDO	0.096	DURANGO,SANTIAGO,PAPASQUIARO
TAMAULIPAS,SAN,FERNANDO	0.052	CHIHUAHUA,CAMARGO
TAMAULIPAS,SAN,FERNANDO	0.026	CHIHUAHUA,GUADALUPE,Y,CALVO
TAMAULIPAS,SAN,FERNANDO	0.039	TAMAULIPAS,MIGUEL,ALEMAN
TAMAULIPAS,SAN,FERNANDO	0.022	GUERRERO,TECPAN,DE,GALEANA
TAMAULIPAS,SAN,FERNANDO	0.013	AGUASCALIENTES,AGUASCALIENTES
TAMAULIPAS,SAN,FERNANDO	0.030	QUINTANA,ROO,BENITO,JUAREZ
TAMAULIPAS,SAN,FERNANDO	0.017	DISTRITO,FEDERAL,GUSTAVO,A.,MADERO
TAMAULIPAS,SAN,FERNANDO	0.017	GUANAJUATO,CELAYA
TAMAULIPAS,SAN,FERNANDO	0.035	CHIHUAHUA,JIMENEZ
TAMAULIPAS,SAN,FERNANDO	0.017	SINALOA,ANGOSTURA
TAMAULIPAS,SAN,FERNANDO	0.013	BAJA,CALIFORNIA,ENSENADA
TAMAULIPAS,SAN,FERNANDO	0.013	BAJA,CALIFORNIA,TECATE
TAMAULIPAS,SAN,FERNANDO	0.017	MEXICO,COACALCO,DE,BERRIOZABAL
TAMAULIPAS,SAN,FERNANDO	0.013	DURANGO,SAN,DIMAS
TAMAULIPAS,SAN,FERNANDO	0.013	JALISCO,PUERTO,VALLARTA
TAMAULIPAS,SAN,FERNANDO	0.013	SINALOA,CHOIX
TAMAULIPAS,SAN,FERNANDO	0.022	CHIHUAHUA,AHUMADA
TAMAULIPAS,SAN,FERNANDO	0.022	MEXICO,CUAUTITLAN,IZCALLI
TAMAULIPAS,SAN,FERNANDO	0.017	GUERRERO,TELOLOAPAN
TAMAULIPAS,SAN,FERNANDO	0.030	MICHOACAN,TEPALCATEPEC
TAMAULIPAS,SAN,FERNANDO	0.083	HIDALGO,PACHUCA,DE,SOTO
TAMAULIPAS,SAN,FERNANDO	0.017	CHIHUAHUA,RIVA,PALACIO
TAMAULIPAS,SAN,FERNANDO	0.026	JALISCO,TECALITLAN
TAMAULIPAS,SAN,FERNANDO	0.013	MEXICO,NICOLAS,ROMERO
TAMAULIPAS,SAN,FERNANDO	0.022	NUEVO,LEON,CADEREYTA,JIMENEZ
TAMAULIPAS,SAN,FERNANDO	0.017	GUERRERO,COAHUAYUTLA,DE,JOSE,MARIA,IZAZAGA
TAMAULIPAS,SAN,FERNANDO	0.035	VERACRUZ,PANUCO
TAMAULIPAS,SAN,FERNANDO	0.017	CHIHUAHUA,BALLEZA
TAMAULIPAS,SAN,FERNANDO	0.013	CHIHUAHUA,JANOS
TAMAULIPAS,SAN,FERNANDO	0.022	CHIHUAHUA,CUSIHUIRIACHI
TAMAULIPAS,SAN,FERNANDO	0.013	MEXICO,TULTEPEC
TAMAULIPAS,SAN,FERNANDO	0.026	TABASCO,CARDENAS
TAMAULIPAS,SAN,FERNANDO	0.013	MORELOS,TLALTIZAPAN
TAMAULIPAS,SAN,FERNANDO	0.013	MORELOS,XOCHITEPEC
TAMAULIPAS,SAN,FERNANDO	0.022	TAMAULIPAS,SOTO,LA,MARINA
TAMAULIPAS,SAN,FERNANDO	0.039	OAXACA,LOMA,BONITA
TAMAULIPAS,SAN,FERNANDO	0.035	TAMAULIPAS,ABASOLO
TAMAULIPAS,SAN,FERNANDO	0.017	TAMAULIPAS,GONZALEZ
TAMAULIPAS,SAN,FERNANDO	0.017	MICHOACAN,VISTA,HERMOSA
TAMAULIPAS,SAN,FERNANDO	0.030	JALISCO,YAHUALICA,DE,GONZALEZ,GALLO
TAMAULIPAS,SAN,FERNANDO	0.017	JALISCO,TALPA,DE,ALLENDE
TAMAULIPAS,SAN,FERNANDO	0.017	NAYARIT,ROSAMORADA
TAMAULIPAS,SAN,FERNANDO	0.013	NUEVO,LEON,LOS,RAMONES
TAMAULIPAS,SAN,FERNANDO	0.013	SAN,LUIS,POTOSI,TANQUIAN,DE,ESCOBEDO
TAMAULIPAS,SAN,FERNANDO	0.013	SAN,LUIS,POTOSI,VILLA,DE,REYES
TAMAULIPAS,SAN,FERNANDO	0.013	DURANGO,PANUCO,DE,CORONADO
TAMAULIPAS,SAN,FERNANDO	0.013	MORELOS,ATLATLAHUCAN
GUERRERO,CHILPANCINGO,DE,LOS,BRAVO	0.014	NUEVO,LEON,JUAREZ
JALISCO,ZAPOPAN	0.013	DURANGO,SANTIAGO,PAPASQUIARO
JALISCO,ZAPOPAN	0.012	HIDALGO,PACHUCA,DE,SOTO
TAMAULIPAS,NUEVO,LAREDO	0.042	NUEVO,LEON,JUAREZ
TAMAULIPAS,NUEVO,LAREDO	0.010	CHIHUAHUA,MADERA
TAMAULIPAS,NUEVO,LAREDO	0.011	TAMAULIPAS,VALLE,HERMOSO
TAMAULIPAS,NUEVO,LAREDO	0.014	SAN,LUIS,POTOSI,CIUDAD,VALLES
TAMAULIPAS,NUEVO,LAREDO	0.025	SONORA,SARIC
JALISCO,GUADALAJARA	0.023	NUEVO,LEON,JUAREZ
JALISCO,GUADALAJARA	0.013	SONORA,SARIC
DURANGO,SANTIAGO,PAPASQUIARO	0.016	CHIHUAHUA,CAMARGO
DURANGO,SANTIAGO,PAPASQUIARO	0.012	TAMAULIPAS,MIGUEL,ALEMAN
DURANGO,SANTIAGO,PAPASQUIARO	0.011	CHIHUAHUA,JIMENEZ
DURANGO,SANTIAGO,PAPASQUIARO	0.026	HIDALGO,PACHUCA,DE,SOTO
DURANGO,SANTIAGO,PAPASQUIARO	0.011	VERACRUZ,PANUCO
DURANGO,SANTIAGO,PAPASQUIARO	0.012	OAXACA,LOMA,BONITA
DURANGO,SANTIAGO,PAPASQUIARO	0.011	TAMAULIPAS,ABASOLO
DISTRITO,FEDERAL,IZTAPALAPA	0.011	NUEVO,LEON,JUAREZ
BAJA,CALIFORNIA,MEXICALI	0.014	NUEVO,LEON,JUAREZ
CHIHUAHUA,CAMARGO	0.014	HIDALGO,PACHUCA,DE,SOTO
TAMAULIPAS,MIGUEL,ALEMAN	0.010	HIDALGO,PACHUCA,DE,SOTO
NUEVO,LEON,JUAREZ	0.017	BAJA,CALIFORNIA,PLAYAS,DE,ROSARITO
NUEVO,LEON,JUAREZ	0.014	TAMAULIPAS,MIER
NUEVO,LEON,JUAREZ	0.011	SINALOA,EL,FUERTE
NUEVO,LEON,JUAREZ	0.014	NUEVO,LEON,GUADALUPE
NUEVO,LEON,JUAREZ	0.011	CHIHUAHUA,MEOQUI
NUEVO,LEON,JUAREZ	0.011	MEXICO,NAUCALPAN,DE,JUAREZ
NUEVO,LEON,JUAREZ	0.031	CHIHUAHUA,MADERA
NUEVO,LEON,JUAREZ	0.011	DISTRITO,FEDERAL,VENUSTIANO,CARRANZA
NUEVO,LEON,JUAREZ	0.011	DURANGO,VICENTE,GUERRERO
NUEVO,LEON,JUAREZ	0.034	TAMAULIPAS,VALLE,HERMOSO
NUEVO,LEON,JUAREZ	0.042	SAN,LUIS,POTOSI,CIUDAD,VALLES
NUEVO,LEON,JUAREZ	0.014	MORELOS,JIUTEPEC
NUEVO,LEON,JUAREZ	0.011	SINALOA,ESCUINAPA
NUEVO,LEON,JUAREZ	0.014	NAYARIT,ACAPONETA
NUEVO,LEON,JUAREZ	0.020	NUEVO,LEON,SAN,PEDRO,GARZA,GARCIA
NUEVO,LEON,JUAREZ	0.076	SONORA,SARIC
NUEVO,LEON,JUAREZ	0.023	COLIMA,TECOMAN
NUEVO,LEON,JUAREZ	0.014	CHIHUAHUA,ROSALES
NUEVO,LEON,JUAREZ	0.011	MORELOS,YAUTEPEC
NUEVO,LEON,JUAREZ	0.017	JALISCO,CIHUATLAN
NUEVO,LEON,JUAREZ	0.014	GUERRERO,PILCAYA
NUEVO,LEON,JUAREZ	0.011	ZACATECAS,GUADALUPE
NUEVO,LEON,JUAREZ	0.014	OAXACA,SAN,MIGUEL,SOYALTEPEC
CHIHUAHUA,MADERA	0.010	SAN,LUIS,POTOSI,CIUDAD,VALLES
CHIHUAHUA,MADERA	0.018	SONORA,SARIC
TAMAULIPAS,VALLE,HERMOSO	0.011	SAN,LUIS,POTOSI,CIUDAD,VALLES
TAMAULIPAS,VALLE,HERMOSO	0.020	SONORA,SARIC
SAN,LUIS,POTOSI,CIUDAD,VALLES	0.025	SONORA,SARIC
HIDALGO,PACHUCA,DE,SOTO	0.010	OAXACA,LOMA,BONITA
NUEVO,LEON,SAN,PEDRO,GARZA,GARCIA	0.012	SONORA,SARIC
SONORA,SARIC	0.013	COLIMA,TECOMAN
