# Supplementary material for: Analysis of México’s Narco-War Network (2007–2011)
Source: PLoS One. 2015 May 18;10(5):e0126503. doi: 10.1371/journal.pone.0126503 (PMC4436224; doi:10.1371/journal.pone.0126503)
Supplement: S1 Compressed file — Each file contains all the correlations above certain threshold (indicated in the name of the file), during a particular month (also indicated in the name of the file). The file names have the value of θ followed by the number of the i th month, starting from January of 2007 until Sept. 2011. (ZIP) [file pone.0126503.s004.zip › Correlations_by_month/0.010__45.sif]

CHIHUAHUA,JUAREZ	0.076	SINALOA,CULIACAN
CHIHUAHUA,JUAREZ	0.116	BAJA,CALIFORNIA,TIJUANA
CHIHUAHUA,JUAREZ	0.125	CHIHUAHUA,CHIHUAHUA
CHIHUAHUA,JUAREZ	0.156	GUERRERO,ACAPULCO,DE,JUAREZ
CHIHUAHUA,JUAREZ	0.018	DURANGO,GOMEZ,PALACIO
CHIHUAHUA,JUAREZ	0.054	COAHUILA,TORREON
CHIHUAHUA,JUAREZ	0.103	SINALOA,MAZATLAN
CHIHUAHUA,JUAREZ	0.031	SONORA,NOGALES
CHIHUAHUA,JUAREZ	0.089	NUEVO,LEON,MONTERREY
CHIHUAHUA,JUAREZ	0.018	MICHOACAN,MORELIA
CHIHUAHUA,JUAREZ	0.076	NAYARIT,TEPIC
CHIHUAHUA,JUAREZ	0.022	CHIHUAHUA,HIDALGO,DEL,PARRAL
CHIHUAHUA,JUAREZ	0.022	MEXICO,ECATEPEC,DE,MORELOS
CHIHUAHUA,JUAREZ	0.027	DURANGO,LERDO
CHIHUAHUA,JUAREZ	0.018	SINALOA,SALVADOR,ALVARADO
CHIHUAHUA,JUAREZ	0.076	TAMAULIPAS,SAN,FERNANDO
CHIHUAHUA,JUAREZ	0.022	MEXICO,NEZAHUALCOYOTL
CHIHUAHUA,JUAREZ	0.049	JALISCO,ZAPOPAN
CHIHUAHUA,JUAREZ	0.018	MICHOACAN,APATZINGAN
CHIHUAHUA,JUAREZ	0.018	JALISCO,GUADALAJARA
CHIHUAHUA,JUAREZ	0.036	CHIHUAHUA,GUADALUPE
CHIHUAHUA,JUAREZ	0.027	BAJA,CALIFORNIA,MEXICALI
CHIHUAHUA,JUAREZ	0.013	MICHOACAN,LAZARO,CARDENAS
CHIHUAHUA,JUAREZ	0.027	SINALOA,MOCORITO
CHIHUAHUA,JUAREZ	0.013	NUEVO,LEON,GUADALUPE
CHIHUAHUA,JUAREZ	0.013	GUERRERO,ZIHUATANEJO,DE,AZUETA
CHIHUAHUA,JUAREZ	0.018	GUANAJUATO,CELAYA
CHIHUAHUA,JUAREZ	0.022	CHIHUAHUA,JIMENEZ
CHIHUAHUA,JUAREZ	0.013	MEXICO,NAUCALPAN,DE,JUAREZ
CHIHUAHUA,JUAREZ	0.036	SINALOA,ANGOSTURA
CHIHUAHUA,JUAREZ	0.027	DISTRITO,FEDERAL,VENUSTIANO,CARRANZA
CHIHUAHUA,JUAREZ	0.054	TAMAULIPAS,VALLE,HERMOSO
CHIHUAHUA,JUAREZ	0.027	DISTRITO,FEDERAL,TLALPAN
CHIHUAHUA,JUAREZ	0.013	GUERRERO,QUECHULTENANGO
CHIHUAHUA,JUAREZ	0.018	CHIHUAHUA,GUERRERO
CHIHUAHUA,JUAREZ	0.018	CHIAPAS,TAPACHULA
CHIHUAHUA,JUAREZ	0.013	TAMAULIPAS,GUERRERO
CHIHUAHUA,JUAREZ	0.013	NUEVO,LEON,SAN,NICOLAS,DE,LOS,GARZA
CHIHUAHUA,JUAREZ	0.013	MICHOACAN,TEPALCATEPEC
CHIHUAHUA,JUAREZ	0.018	CHIHUAHUA,GUACHOCHI
CHIHUAHUA,JUAREZ	0.018	NUEVO,LEON,SANTA,CATARINA
CHIHUAHUA,JUAREZ	0.013	MEXICO,VALLE,DE,CHALCO,SOLIDARIDAD
CHIHUAHUA,JUAREZ	0.018	SONORA,NAVOJOA
CHIHUAHUA,JUAREZ	0.013	NUEVO,LEON,CADEREYTA,JIMENEZ
CHIHUAHUA,JUAREZ	0.022	TAMAULIPAS,CAMARGO
CHIHUAHUA,JUAREZ	0.013	MEXICO,TEPOTZOTLAN
CHIHUAHUA,JUAREZ	0.018	TAMAULIPAS,EL,MANTE
CHIHUAHUA,JUAREZ	0.018	MORELOS,CUAUTLA
CHIHUAHUA,JUAREZ	0.018	COAHUILA,SALTILLO
CHIHUAHUA,JUAREZ	0.013	DISTRITO,FEDERAL,CUAJIMALPA,DE,MORELOS
CHIHUAHUA,JUAREZ	0.045	JALISCO,JILOTLAN,DE,LOS,DOLORES
CHIHUAHUA,JUAREZ	0.031	COAHUILA,SAN,PEDRO
CHIHUAHUA,JUAREZ	0.013	GUANAJUATO,SALVATIERRA
CHIHUAHUA,JUAREZ	0.013	QUINTANA,ROO,SOLIDARIDAD
CHIHUAHUA,JUAREZ	0.022	DURANGO,GUADALUPE,VICTORIA
CHIHUAHUA,JUAREZ	0.013	SAN,LUIS,POTOSI,RIOVERDE
CHIHUAHUA,JUAREZ	0.013	MORELOS,EMILIANO,ZAPATA
CHIHUAHUA,JUAREZ	0.013	MICHOACAN,IXTLAN
CHIHUAHUA,JUAREZ	0.013	HIDALGO,IXMIQUILPAN
CHIHUAHUA,JUAREZ	0.013	MEXICO,TLALMANALCO
CHIHUAHUA,JUAREZ	0.018	MICHOACAN,MARCOS,CASTELLANOS
CHIHUAHUA,JUAREZ	0.013	VERACRUZ,PUEBLO,VIEJO
CHIHUAHUA,JUAREZ	0.013	DURANGO,SANTA,CLARA
CHIHUAHUA,JUAREZ	0.022	ZACATECAS,SOMBRERETE
CHIHUAHUA,JUAREZ	0.018	OAXACA,TLALIXTAC,DE,CABRERA
CHIHUAHUA,JUAREZ	0.013	OAXACA,SANTA,MARIA,ZOQUITLAN
CHIHUAHUA,JUAREZ	0.013	PUEBLA,GUADALUPE
SINALOA,CULIACAN	0.035	BAJA,CALIFORNIA,TIJUANA
SINALOA,CULIACAN	0.038	CHIHUAHUA,CHIHUAHUA
SINALOA,CULIACAN	0.047	GUERRERO,ACAPULCO,DE,JUAREZ
SINALOA,CULIACAN	0.016	COAHUILA,TORREON
SINALOA,CULIACAN	0.031	SINALOA,MAZATLAN
SINALOA,CULIACAN	0.027	NUEVO,LEON,MONTERREY
SINALOA,CULIACAN	0.023	NAYARIT,TEPIC
SINALOA,CULIACAN	0.023	TAMAULIPAS,SAN,FERNANDO
SINALOA,CULIACAN	0.015	JALISCO,ZAPOPAN
SINALOA,CULIACAN	0.011	CHIHUAHUA,GUADALUPE
SINALOA,CULIACAN	0.011	SINALOA,ANGOSTURA
SINALOA,CULIACAN	0.016	TAMAULIPAS,VALLE,HERMOSO
SINALOA,CULIACAN	0.014	JALISCO,JILOTLAN,DE,LOS,DOLORES
BAJA,CALIFORNIA,TIJUANA	0.058	CHIHUAHUA,CHIHUAHUA
BAJA,CALIFORNIA,TIJUANA	0.073	GUERRERO,ACAPULCO,DE,JUAREZ
BAJA,CALIFORNIA,TIJUANA	0.025	COAHUILA,TORREON
BAJA,CALIFORNIA,TIJUANA	0.048	SINALOA,MAZATLAN
BAJA,CALIFORNIA,TIJUANA	0.014	SONORA,NOGALES
BAJA,CALIFORNIA,TIJUANA	0.041	NUEVO,LEON,MONTERREY
BAJA,CALIFORNIA,TIJUANA	0.035	NAYARIT,TEPIC
BAJA,CALIFORNIA,TIJUANA	0.010	CHIHUAHUA,HIDALGO,DEL,PARRAL
BAJA,CALIFORNIA,TIJUANA	0.010	MEXICO,ECATEPEC,DE,MORELOS
BAJA,CALIFORNIA,TIJUANA	0.012	DURANGO,LERDO
BAJA,CALIFORNIA,TIJUANA	0.035	TAMAULIPAS,SAN,FERNANDO
BAJA,CALIFORNIA,TIJUANA	0.010	MEXICO,NEZAHUALCOYOTL
BAJA,CALIFORNIA,TIJUANA	0.023	JALISCO,ZAPOPAN
BAJA,CALIFORNIA,TIJUANA	0.017	CHIHUAHUA,GUADALUPE
BAJA,CALIFORNIA,TIJUANA	0.012	BAJA,CALIFORNIA,MEXICALI
BAJA,CALIFORNIA,TIJUANA	0.012	SINALOA,MOCORITO
BAJA,CALIFORNIA,TIJUANA	0.010	CHIHUAHUA,JIMENEZ
BAJA,CALIFORNIA,TIJUANA	0.017	SINALOA,ANGOSTURA
BAJA,CALIFORNIA,TIJUANA	0.012	DISTRITO,FEDERAL,VENUSTIANO,CARRANZA
BAJA,CALIFORNIA,TIJUANA	0.025	TAMAULIPAS,VALLE,HERMOSO
BAJA,CALIFORNIA,TIJUANA	0.012	DISTRITO,FEDERAL,TLALPAN
BAJA,CALIFORNIA,TIJUANA	0.010	TAMAULIPAS,CAMARGO
BAJA,CALIFORNIA,TIJUANA	0.021	JALISCO,JILOTLAN,DE,LOS,DOLORES
BAJA,CALIFORNIA,TIJUANA	0.014	COAHUILA,SAN,PEDRO
BAJA,CALIFORNIA,TIJUANA	0.010	DURANGO,GUADALUPE,VICTORIA
BAJA,CALIFORNIA,TIJUANA	0.010	ZACATECAS,SOMBRERETE
CHIHUAHUA,CHIHUAHUA	0.078	GUERRERO,ACAPULCO,DE,JUAREZ
CHIHUAHUA,CHIHUAHUA	0.027	COAHUILA,TORREON
CHIHUAHUA,CHIHUAHUA	0.051	SINALOA,MAZATLAN
CHIHUAHUA,CHIHUAHUA	0.016	SONORA,NOGALES
CHIHUAHUA,CHIHUAHUA	0.045	NUEVO,LEON,MONTERREY
CHIHUAHUA,CHIHUAHUA	0.038	NAYARIT,TEPIC
CHIHUAHUA,CHIHUAHUA	0.011	CHIHUAHUA,HIDALGO,DEL,PARRAL
CHIHUAHUA,CHIHUAHUA	0.011	MEXICO,ECATEPEC,DE,MORELOS
CHIHUAHUA,CHIHUAHUA	0.013	DURANGO,LERDO
CHIHUAHUA,CHIHUAHUA	0.038	TAMAULIPAS,SAN,FERNANDO
CHIHUAHUA,CHIHUAHUA	0.011	MEXICO,NEZAHUALCOYOTL
CHIHUAHUA,CHIHUAHUA	0.025	JALISCO,ZAPOPAN
CHIHUAHUA,CHIHUAHUA	0.018	CHIHUAHUA,GUADALUPE
CHIHUAHUA,CHIHUAHUA	0.013	BAJA,CALIFORNIA,MEXICALI
CHIHUAHUA,CHIHUAHUA	0.013	SINALOA,MOCORITO
CHIHUAHUA,CHIHUAHUA	0.011	CHIHUAHUA,JIMENEZ
CHIHUAHUA,CHIHUAHUA	0.018	SINALOA,ANGOSTURA
CHIHUAHUA,CHIHUAHUA	0.013	DISTRITO,FEDERAL,VENUSTIANO,CARRANZA
CHIHUAHUA,CHIHUAHUA	0.027	TAMAULIPAS,VALLE,HERMOSO
CHIHUAHUA,CHIHUAHUA	0.013	DISTRITO,FEDERAL,TLALPAN
CHIHUAHUA,CHIHUAHUA	0.011	TAMAULIPAS,CAMARGO
CHIHUAHUA,CHIHUAHUA	0.022	JALISCO,JILOTLAN,DE,LOS,DOLORES
CHIHUAHUA,CHIHUAHUA	0.016	COAHUILA,SAN,PEDRO
CHIHUAHUA,CHIHUAHUA	0.011	DURANGO,GUADALUPE,VICTORIA
CHIHUAHUA,CHIHUAHUA	0.011	ZACATECAS,SOMBRERETE
GUERRERO,ACAPULCO,DE,JUAREZ	0.011	DURANGO,GOMEZ,PALACIO
GUERRERO,ACAPULCO,DE,JUAREZ	0.033	COAHUILA,TORREON
GUERRERO,ACAPULCO,DE,JUAREZ	0.064	SINALOA,MAZATLAN
GUERRERO,ACAPULCO,DE,JUAREZ	0.020	SONORA,NOGALES
GUERRERO,ACAPULCO,DE,JUAREZ	0.056	NUEVO,LEON,MONTERREY
GUERRERO,ACAPULCO,DE,JUAREZ	0.011	MICHOACAN,MORELIA
GUERRERO,ACAPULCO,DE,JUAREZ	0.047	NAYARIT,TEPIC
GUERRERO,ACAPULCO,DE,JUAREZ	0.014	CHIHUAHUA,HIDALGO,DEL,PARRAL
GUERRERO,ACAPULCO,DE,JUAREZ	0.014	MEXICO,ECATEPEC,DE,MORELOS
GUERRERO,ACAPULCO,DE,JUAREZ	0.017	DURANGO,LERDO
GUERRERO,ACAPULCO,DE,JUAREZ	0.011	SINALOA,SALVADOR,ALVARADO
GUERRERO,ACAPULCO,DE,JUAREZ	0.047	TAMAULIPAS,SAN,FERNANDO
GUERRERO,ACAPULCO,DE,JUAREZ	0.014	MEXICO,NEZAHUALCOYOTL
GUERRERO,ACAPULCO,DE,JUAREZ	0.031	JALISCO,ZAPOPAN
GUERRERO,ACAPULCO,DE,JUAREZ	0.011	MICHOACAN,APATZINGAN
GUERRERO,ACAPULCO,DE,JUAREZ	0.011	JALISCO,GUADALAJARA
GUERRERO,ACAPULCO,DE,JUAREZ	0.022	CHIHUAHUA,GUADALUPE
GUERRERO,ACAPULCO,DE,JUAREZ	0.017	BAJA,CALIFORNIA,MEXICALI
GUERRERO,ACAPULCO,DE,JUAREZ	0.017	SINALOA,MOCORITO
GUERRERO,ACAPULCO,DE,JUAREZ	0.011	GUANAJUATO,CELAYA
GUERRERO,ACAPULCO,DE,JUAREZ	0.014	CHIHUAHUA,JIMENEZ
GUERRERO,ACAPULCO,DE,JUAREZ	0.022	SINALOA,ANGOSTURA
GUERRERO,ACAPULCO,DE,JUAREZ	0.017	DISTRITO,FEDERAL,VENUSTIANO,CARRANZA
GUERRERO,ACAPULCO,DE,JUAREZ	0.033	TAMAULIPAS,VALLE,HERMOSO
GUERRERO,ACAPULCO,DE,JUAREZ	0.017	DISTRITO,FEDERAL,TLALPAN
GUERRERO,ACAPULCO,DE,JUAREZ	0.011	CHIHUAHUA,GUERRERO
GUERRERO,ACAPULCO,DE,JUAREZ	0.011	CHIAPAS,TAPACHULA
GUERRERO,ACAPULCO,DE,JUAREZ	0.011	CHIHUAHUA,GUACHOCHI
GUERRERO,ACAPULCO,DE,JUAREZ	0.011	NUEVO,LEON,SANTA,CATARINA
GUERRERO,ACAPULCO,DE,JUAREZ	0.011	SONORA,NAVOJOA
GUERRERO,ACAPULCO,DE,JUAREZ	0.014	TAMAULIPAS,CAMARGO
GUERRERO,ACAPULCO,DE,JUAREZ	0.011	TAMAULIPAS,EL,MANTE
GUERRERO,ACAPULCO,DE,JUAREZ	0.011	MORELOS,CUAUTLA
GUERRERO,ACAPULCO,DE,JUAREZ	0.011	COAHUILA,SALTILLO
GUERRERO,ACAPULCO,DE,JUAREZ	0.028	JALISCO,JILOTLAN,DE,LOS,DOLORES
GUERRERO,ACAPULCO,DE,JUAREZ	0.020	COAHUILA,SAN,PEDRO
GUERRERO,ACAPULCO,DE,JUAREZ	0.014	DURANGO,GUADALUPE,VICTORIA
GUERRERO,ACAPULCO,DE,JUAREZ	0.011	MICHOACAN,MARCOS,CASTELLANOS
GUERRERO,ACAPULCO,DE,JUAREZ	0.014	ZACATECAS,SOMBRERETE
GUERRERO,ACAPULCO,DE,JUAREZ	0.011	OAXACA,TLALIXTAC,DE,CABRERA
COAHUILA,TORREON	0.022	SINALOA,MAZATLAN
COAHUILA,TORREON	0.019	NUEVO,LEON,MONTERREY
COAHUILA,TORREON	0.016	NAYARIT,TEPIC
COAHUILA,TORREON	0.016	TAMAULIPAS,SAN,FERNANDO
COAHUILA,TORREON	0.011	JALISCO,ZAPOPAN
COAHUILA,TORREON	0.011	TAMAULIPAS,VALLE,HERMOSO
SINALOA,MAZATLAN	0.013	SONORA,NOGALES
SINALOA,MAZATLAN	0.037	NUEVO,LEON,MONTERREY
SINALOA,MAZATLAN	0.031	NAYARIT,TEPIC
SINALOA,MAZATLAN	0.011	DURANGO,LERDO
SINALOA,MAZATLAN	0.031	TAMAULIPAS,SAN,FERNANDO
SINALOA,MAZATLAN	0.020	JALISCO,ZAPOPAN
SINALOA,MAZATLAN	0.015	CHIHUAHUA,GUADALUPE
SINALOA,MAZATLAN	0.011	BAJA,CALIFORNIA,MEXICALI
SINALOA,MAZATLAN	0.011	SINALOA,MOCORITO
SINALOA,MAZATLAN	0.015	SINALOA,ANGOSTURA
SINALOA,MAZATLAN	0.011	DISTRITO,FEDERAL,VENUSTIANO,CARRANZA
SINALOA,MAZATLAN	0.022	TAMAULIPAS,VALLE,HERMOSO
SINALOA,MAZATLAN	0.011	DISTRITO,FEDERAL,TLALPAN
SINALOA,MAZATLAN	0.018	JALISCO,JILOTLAN,DE,LOS,DOLORES
SINALOA,MAZATLAN	0.013	COAHUILA,SAN,PEDRO
SONORA,NOGALES	0.011	NUEVO,LEON,MONTERREY
SINALOA,NAVOLATO	0.032	TAMAULIPAS,MIER
SINALOA,NAVOLATO	0.011	CHIHUAHUA,URIQUE
NUEVO,LEON,MONTERREY	0.027	NAYARIT,TEPIC
NUEVO,LEON,MONTERREY	0.027	TAMAULIPAS,SAN,FERNANDO
NUEVO,LEON,MONTERREY	0.018	JALISCO,ZAPOPAN
NUEVO,LEON,MONTERREY	0.013	CHIHUAHUA,GUADALUPE
NUEVO,LEON,MONTERREY	0.013	SINALOA,ANGOSTURA
NUEVO,LEON,MONTERREY	0.019	TAMAULIPAS,VALLE,HERMOSO
NUEVO,LEON,MONTERREY	0.016	JALISCO,JILOTLAN,DE,LOS,DOLORES
NUEVO,LEON,MONTERREY	0.011	COAHUILA,SAN,PEDRO
SINALOA,AHOME	0.012	TAMAULIPAS,MIER
NAYARIT,TEPIC	0.023	TAMAULIPAS,SAN,FERNANDO
NAYARIT,TEPIC	0.015	JALISCO,ZAPOPAN
NAYARIT,TEPIC	0.011	CHIHUAHUA,GUADALUPE
NAYARIT,TEPIC	0.011	SINALOA,ANGOSTURA
NAYARIT,TEPIC	0.016	TAMAULIPAS,VALLE,HERMOSO
NAYARIT,TEPIC	0.014	JALISCO,JILOTLAN,DE,LOS,DOLORES
SINALOA,SINALOA	0.024	TAMAULIPAS,MIER
MORELOS,CUERNAVACA	0.027	TAMAULIPAS,MIER
TAMAULIPAS,SAN,FERNANDO	0.015	JALISCO,ZAPOPAN
TAMAULIPAS,SAN,FERNANDO	0.011	CHIHUAHUA,GUADALUPE
TAMAULIPAS,SAN,FERNANDO	0.011	SINALOA,ANGOSTURA
TAMAULIPAS,SAN,FERNANDO	0.016	TAMAULIPAS,VALLE,HERMOSO
TAMAULIPAS,SAN,FERNANDO	0.014	JALISCO,JILOTLAN,DE,LOS,DOLORES
JALISCO,ZAPOPAN	0.011	TAMAULIPAS,VALLE,HERMOSO
DURANGO,SANTIAGO,PAPASQUIARO	0.024	TAMAULIPAS,MIER
TAMAULIPAS,MATAMOROS	0.012	TAMAULIPAS,MIER
CHIHUAHUA,GUADALUPE,Y,CALVO	0.018	TAMAULIPAS,MIER
CHIHUAHUA,ASCENSION	0.012	TAMAULIPAS,MIER
NUEVO,LEON,JUAREZ	0.012	TAMAULIPAS,MIER
TAMAULIPAS,MIER	0.012	SINALOA,SAN,IGNACIO
TAMAULIPAS,MIER	0.012	JALISCO,TLAJOMULCO,DE,ZUÑIGA
TAMAULIPAS,MIER	0.032	GUERRERO,SAN,MIGUEL,TOTOLAPAN
TAMAULIPAS,MIER	0.012	GUERRERO,COYUCA,DE,BENITEZ
TAMAULIPAS,MIER	0.038	CHIHUAHUA,URIQUE
TAMAULIPAS,MIER	0.015	MICHOACAN,HUETAMO
TAMAULIPAS,MIER	0.012	MEXICO,TECAMAC
TAMAULIPAS,MIER	0.012	MORELOS,TEMIXCO
TAMAULIPAS,MIER	0.027	GUERRERO,TELOLOAPAN
TAMAULIPAS,MIER	0.021	COLIMA,VILLA,DE,ALVAREZ
TAMAULIPAS,MIER	0.012	MORELOS,PUENTE,DE,IXTLA
TAMAULIPAS,MIER	0.015	MORELOS,TLALTIZAPAN
TAMAULIPAS,MIER	0.032	NUEVO,LEON,GENERAL,TREVIÑO
TAMAULIPAS,MIER	0.015	MICHOACAN,COAHUAYANA
TAMAULIPAS,MIER	0.015	MICHOACAN,TANHUATO
TAMAULIPAS,MIER	0.012	JALISCO,IXTLAHUACAN,DE,LOS,MEMBRILLOS
TAMAULIPAS,MIER	0.021	NUEVO,LEON,CERRALVO
TAMAULIPAS,MIER	0.021	GUERRERO,GENERAL,CANUTO,A.,NERI
TAMAULIPAS,MIER	0.024	TAMAULIPAS,PADILLA
TAMAULIPAS,MIER	0.018	VERACRUZ,OTATITLAN
TAMAULIPAS,MIER	0.021	CHIHUAHUA,LOPEZ
TAMAULIPAS,MIER	0.012	HIDALGO,ATOTONILCO,EL,GRANDE
GUERRERO,SAN,MIGUEL,TOTOLAPAN	0.011	CHIHUAHUA,URIQUE
CHIHUAHUA,URIQUE	0.011	NUEVO,LEON,GENERAL,TREVIÑO
