# Supplementary material for: Analysis of México’s Narco-War Network (2007–2011)
Source: PLoS One. 2015 May 18;10(5):e0126503. doi: 10.1371/journal.pone.0126503 (PMC4436224; doi:10.1371/journal.pone.0126503)
Supplement: S1 Compressed file — Each file contains all the correlations above certain threshold (indicated in the name of the file), during a particular month (also indicated in the name of the file). The file names have the value of θ followed by the number of the i th month, starting from January of 2007 until Sept. 2011. (ZIP) [file pone.0126503.s004.zip › Correlations_by_month/0.010__47.sif]

CHIHUAHUA,JUAREZ	0.011	SINALOA,CULIACAN
CHIHUAHUA,JUAREZ	0.012	COAHUILA,TORREON
CHIHUAHUA,JUAREZ	0.041	SINALOA,MAZATLAN
CHIHUAHUA,JUAREZ	0.010	NUEVO,LEON,MONTERREY
CHIHUAHUA,JUAREZ	0.010	MEXICO,NEZAHUALCOYOTL
CHIHUAHUA,JUAREZ	0.011	MICHOACAN,APATZINGAN
CHIHUAHUA,JUAREZ	0.015	NUEVO,LEON,APODACA
CHIHUAHUA,JUAREZ	0.016	JALISCO,TECALITLAN
SINALOA,CULIACAN	0.018	COAHUILA,TORREON
SINALOA,CULIACAN	0.058	SINALOA,MAZATLAN
SINALOA,CULIACAN	0.015	NUEVO,LEON,MONTERREY
SINALOA,CULIACAN	0.015	MEXICO,NEZAHUALCOYOTL
SINALOA,CULIACAN	0.016	MICHOACAN,APATZINGAN
SINALOA,CULIACAN	0.011	TAMAULIPAS,VALLE,HERMOSO
SINALOA,CULIACAN	0.013	CHIHUAHUA,URIQUE
SINALOA,CULIACAN	0.021	NUEVO,LEON,APODACA
SINALOA,CULIACAN	0.011	CHIHUAHUA,RIVA,PALACIO
SINALOA,CULIACAN	0.023	JALISCO,TECALITLAN
SINALOA,CULIACAN	0.013	VERACRUZ,TEMPOAL
BAJA,CALIFORNIA,TIJUANA	0.031	GUERRERO,ACAPULCO,DE,JUAREZ
BAJA,CALIFORNIA,TIJUANA	0.014	CHIHUAHUA,HIDALGO,DEL,PARRAL
BAJA,CALIFORNIA,TIJUANA	0.012	MORELOS,CUERNAVACA
BAJA,CALIFORNIA,TIJUANA	0.029	JALISCO,ZAPOPAN
BAJA,CALIFORNIA,TIJUANA	0.012	TAMAULIPAS,MATAMOROS
BAJA,CALIFORNIA,TIJUANA	0.018	GUERRERO,TECPAN,DE,GALEANA
BAJA,CALIFORNIA,TIJUANA	0.016	CHIHUAHUA,ASCENSION
BAJA,CALIFORNIA,TIJUANA	0.041	TAMAULIPAS,MIER
BAJA,CALIFORNIA,TIJUANA	0.025	TAMAULIPAS,TAMPICO
BAJA,CALIFORNIA,TIJUANA	0.021	NAYARIT,XALISCO
BAJA,CALIFORNIA,TIJUANA	0.016	TAMAULIPAS,GUERRERO
BAJA,CALIFORNIA,TIJUANA	0.014	VERACRUZ,PANUCO
BAJA,CALIFORNIA,TIJUANA	0.012	TAMAULIPAS,HIDALGO
BAJA,CALIFORNIA,TIJUANA	0.019	TAMAULIPAS,EL,MANTE
BAJA,CALIFORNIA,TIJUANA	0.021	TAMAULIPAS,JIMENEZ
BAJA,CALIFORNIA,TIJUANA	0.014	TAMAULIPAS,ABASOLO
CHIHUAHUA,CHIHUAHUA	0.029	SINALOA,MAZATLAN
CHIHUAHUA,CHIHUAHUA	0.011	NUEVO,LEON,APODACA
CHIHUAHUA,CHIHUAHUA	0.011	JALISCO,TECALITLAN
GUERRERO,ACAPULCO,DE,JUAREZ	0.013	SINALOA,AHOME
GUERRERO,ACAPULCO,DE,JUAREZ	0.018	CHIHUAHUA,HIDALGO,DEL,PARRAL
GUERRERO,ACAPULCO,DE,JUAREZ	0.016	MORELOS,CUERNAVACA
GUERRERO,ACAPULCO,DE,JUAREZ	0.039	JALISCO,ZAPOPAN
GUERRERO,ACAPULCO,DE,JUAREZ	0.016	TAMAULIPAS,MATAMOROS
GUERRERO,ACAPULCO,DE,JUAREZ	0.010	TAMAULIPAS,MIGUEL,ALEMAN
GUERRERO,ACAPULCO,DE,JUAREZ	0.023	GUERRERO,TECPAN,DE,GALEANA
GUERRERO,ACAPULCO,DE,JUAREZ	0.021	CHIHUAHUA,ASCENSION
GUERRERO,ACAPULCO,DE,JUAREZ	0.054	TAMAULIPAS,MIER
GUERRERO,ACAPULCO,DE,JUAREZ	0.034	TAMAULIPAS,TAMPICO
GUERRERO,ACAPULCO,DE,JUAREZ	0.029	NAYARIT,XALISCO
GUERRERO,ACAPULCO,DE,JUAREZ	0.010	DURANGO,VICENTE,GUERRERO
GUERRERO,ACAPULCO,DE,JUAREZ	0.013	MEXICO,TECAMAC
GUERRERO,ACAPULCO,DE,JUAREZ	0.021	TAMAULIPAS,GUERRERO
GUERRERO,ACAPULCO,DE,JUAREZ	0.013	SAN,LUIS,POTOSI,SAN,LUIS,POTOSI
GUERRERO,ACAPULCO,DE,JUAREZ	0.013	CHIHUAHUA,MATAMOROS
GUERRERO,ACAPULCO,DE,JUAREZ	0.010	OAXACA,SAN,JUAN,BAUTISTA,TUXTEPEC
GUERRERO,ACAPULCO,DE,JUAREZ	0.010	SINALOA,CONCORDIA
GUERRERO,ACAPULCO,DE,JUAREZ	0.013	MICHOACAN,ZAMORA
GUERRERO,ACAPULCO,DE,JUAREZ	0.010	NAYARIT,ACAPONETA
GUERRERO,ACAPULCO,DE,JUAREZ	0.010	GUERRERO,COAHUAYUTLA,DE,JOSE,MARIA,IZAZAGA
GUERRERO,ACAPULCO,DE,JUAREZ	0.018	VERACRUZ,PANUCO
GUERRERO,ACAPULCO,DE,JUAREZ	0.010	MICHOACAN,PATZCUARO
GUERRERO,ACAPULCO,DE,JUAREZ	0.016	TAMAULIPAS,HIDALGO
GUERRERO,ACAPULCO,DE,JUAREZ	0.026	TAMAULIPAS,EL,MANTE
GUERRERO,ACAPULCO,DE,JUAREZ	0.010	COAHUILA,SALTILLO
GUERRERO,ACAPULCO,DE,JUAREZ	0.029	TAMAULIPAS,JIMENEZ
GUERRERO,ACAPULCO,DE,JUAREZ	0.018	TAMAULIPAS,ABASOLO
GUERRERO,ACAPULCO,DE,JUAREZ	0.010	JALISCO,CHAPALA
GUERRERO,ACAPULCO,DE,JUAREZ	0.013	MEXICO,SULTEPEC
GUERRERO,ACAPULCO,DE,JUAREZ	0.013	JALISCO,HUEJUCAR
GUERRERO,ACAPULCO,DE,JUAREZ	0.010	JALISCO,TONAYA
DURANGO,GOMEZ,PALACIO	0.029	SINALOA,MAZATLAN
DURANGO,GOMEZ,PALACIO	0.011	NUEVO,LEON,APODACA
DURANGO,GOMEZ,PALACIO	0.011	JALISCO,TECALITLAN
COAHUILA,TORREON	0.064	SINALOA,MAZATLAN
COAHUILA,TORREON	0.016	NUEVO,LEON,MONTERREY
COAHUILA,TORREON	0.016	MEXICO,NEZAHUALCOYOTL
COAHUILA,TORREON	0.018	MICHOACAN,APATZINGAN
COAHUILA,TORREON	0.011	GUERRERO,PUNGARABATO
COAHUILA,TORREON	0.012	TAMAULIPAS,VALLE,HERMOSO
COAHUILA,TORREON	0.014	CHIHUAHUA,URIQUE
COAHUILA,TORREON	0.023	NUEVO,LEON,APODACA
COAHUILA,TORREON	0.012	CHIHUAHUA,RIVA,PALACIO
COAHUILA,TORREON	0.025	JALISCO,TECALITLAN
COAHUILA,TORREON	0.011	TAMAULIPAS,GUSTAVO,DIAZ,ORDAZ
COAHUILA,TORREON	0.011	GUERRERO,LEONARDO,BRAVO
COAHUILA,TORREON	0.011	GUERRERO,TEPECOACUILCO,DE,TRUJANO
COAHUILA,TORREON	0.014	VERACRUZ,TEMPOAL
SINALOA,MAZATLAN	0.029	SONORA,NOGALES
SINALOA,MAZATLAN	0.018	DURANGO,DURANGO
SINALOA,MAZATLAN	0.029	SINALOA,NAVOLATO
SINALOA,MAZATLAN	0.053	NUEVO,LEON,MONTERREY
SINALOA,MAZATLAN	0.023	MICHOACAN,MORELIA
SINALOA,MAZATLAN	0.029	TAMAULIPAS,REYNOSA
SINALOA,MAZATLAN	0.012	MEXICO,ECATEPEC,DE,MORELOS
SINALOA,MAZATLAN	0.012	MICHOACAN,URUAPAN
SINALOA,MAZATLAN	0.012	SINALOA,SALVADOR,ALVARADO
SINALOA,MAZATLAN	0.023	TAMAULIPAS,SAN,FERNANDO
SINALOA,MAZATLAN	0.053	MEXICO,NEZAHUALCOYOTL
SINALOA,MAZATLAN	0.018	TAMAULIPAS,NUEVO,LAREDO
SINALOA,MAZATLAN	0.058	MICHOACAN,APATZINGAN
SINALOA,MAZATLAN	0.012	CHIHUAHUA,GUADALUPE
SINALOA,MAZATLAN	0.012	GUERRERO,PETATLAN
SINALOA,MAZATLAN	0.035	GUERRERO,PUNGARABATO
SINALOA,MAZATLAN	0.029	DURANGO,SANTIAGO,PAPASQUIARO
SINALOA,MAZATLAN	0.029	CHIHUAHUA,DELICIAS
SINALOA,MAZATLAN	0.018	BAJA,CALIFORNIA,PLAYAS,DE,ROSARITO
SINALOA,MAZATLAN	0.029	QUINTANA,ROO,BENITO,JUAREZ
SINALOA,MAZATLAN	0.012	DISTRITO,FEDERAL,GUSTAVO,A.,MADERO
SINALOA,MAZATLAN	0.012	SINALOA,SAN,IGNACIO
SINALOA,MAZATLAN	0.023	CHIHUAHUA,JIMENEZ
SINALOA,MAZATLAN	0.012	JALISCO,TLAQUEPAQUE
SINALOA,MAZATLAN	0.012	DISTRITO,FEDERAL,CUAUHTEMOC
SINALOA,MAZATLAN	0.018	GUERRERO,COYUCA,DE,BENITEZ
SINALOA,MAZATLAN	0.012	SONORA,CABORCA
SINALOA,MAZATLAN	0.041	TAMAULIPAS,VALLE,HERMOSO
SINALOA,MAZATLAN	0.018	CHIHUAHUA,OJINAGA
SINALOA,MAZATLAN	0.029	DISTRITO,FEDERAL,TLALPAN
SINALOA,MAZATLAN	0.029	SONORA,GENERAL,PLUTARCO,ELIAS,CALLES
SINALOA,MAZATLAN	0.047	CHIHUAHUA,URIQUE
SINALOA,MAZATLAN	0.018	GUERRERO,AYUTLA,DE,LOS,LIBRES
SINALOA,MAZATLAN	0.012	SINALOA,CHOIX
SINALOA,MAZATLAN	0.018	GUERRERO,TELOLOAPAN
SINALOA,MAZATLAN	0.012	MICHOACAN,TEPALCATEPEC
SINALOA,MAZATLAN	0.076	NUEVO,LEON,APODACA
SINALOA,MAZATLAN	0.018	MEXICO,HUIXQUILUCAN
SINALOA,MAZATLAN	0.012	MICHOACAN,LA,HUACANA
SINALOA,MAZATLAN	0.023	CHIHUAHUA,GUACHOCHI
SINALOA,MAZATLAN	0.041	CHIHUAHUA,RIVA,PALACIO
SINALOA,MAZATLAN	0.082	JALISCO,TECALITLAN
SINALOA,MAZATLAN	0.018	CHIHUAHUA,SAUCILLO
SINALOA,MAZATLAN	0.012	JALISCO,TONALA
SINALOA,MAZATLAN	0.023	SONORA,NAVOJOA
SINALOA,MAZATLAN	0.029	CHIHUAHUA,JANOS
SINALOA,MAZATLAN	0.018	COAHUILA,MATAMOROS
SINALOA,MAZATLAN	0.035	TAMAULIPAS,GUSTAVO,DIAZ,ORDAZ
SINALOA,MAZATLAN	0.023	GUERRERO,GENERAL,HELIODORO,CASTILLO
SINALOA,MAZATLAN	0.012	TABASCO,CARDENAS
SINALOA,MAZATLAN	0.012	MORELOS,CUAUTLA
SINALOA,MAZATLAN	0.029	GUERRERO,EDUARDO,NERI
SINALOA,MAZATLAN	0.012	TAMAULIPAS,SOTO,LA,MARINA
SINALOA,MAZATLAN	0.035	GUERRERO,LEONARDO,BRAVO
SINALOA,MAZATLAN	0.035	GUERRERO,TEPECOACUILCO,DE,TRUJANO
SINALOA,MAZATLAN	0.012	MEXICO,LA,PAZ
SINALOA,MAZATLAN	0.012	MICHOACAN,COAHUAYANA
SINALOA,MAZATLAN	0.018	TAMAULIPAS,GONZALEZ
SINALOA,MAZATLAN	0.029	CHIHUAHUA,BATOPILAS
SINALOA,MAZATLAN	0.012	MICHOACAN,LA,PIEDAD
SINALOA,MAZATLAN	0.012	CHIHUAHUA,ALLENDE
SINALOA,MAZATLAN	0.023	CHIHUAHUA,GUAZAPARES
SINALOA,MAZATLAN	0.012	MICHOACAN,IXTLAN
SINALOA,MAZATLAN	0.018	NAYARIT,ROSAMORADA
SINALOA,MAZATLAN	0.029	NAYARIT,TECUALA
SINALOA,MAZATLAN	0.012	VERACRUZ,OTATITLAN
SINALOA,MAZATLAN	0.012	VERACRUZ,PLAYA,VICENTE
SINALOA,MAZATLAN	0.012	DURANGO,TLAHUALILO
SINALOA,MAZATLAN	0.012	MORELOS,JANTETELCO
SINALOA,MAZATLAN	0.018	CHIHUAHUA,SANTA,BARBARA
SINALOA,MAZATLAN	0.012	OAXACA,SANTIAGO,JAMILTEPEC
SINALOA,MAZATLAN	0.047	VERACRUZ,TEMPOAL
SINALOA,MAZATLAN	0.018	MICHOACAN,TOCUMBO
SINALOA,MAZATLAN	0.012	MICHOACAN,CHURUMUCO
SINALOA,MAZATLAN	0.018	NUEVO,LEON,SABINAS,HIDALGO
SINALOA,MAZATLAN	0.029	SAN,LUIS,POTOSI,CIUDAD,DEL,MAIZ
SINALOA,MAZATLAN	0.023	VERACRUZ,TANTOYUCA
SINALOA,MAZATLAN	0.012	VERACRUZ,TIHUATLAN
SINALOA,MAZATLAN	0.023	VERACRUZ,TAMPICO,ALTO
SINALOA,MAZATLAN	0.018	JALISCO,ZAPOTILTIC
SINALOA,MAZATLAN	0.012	MEXICO,APAXCO
SINALOA,MAZATLAN	0.023	SAN,LUIS,POTOSI,EBANO
SINALOA,MAZATLAN	0.012	TAMAULIPAS,CRUILLAS
SINALOA,MAZATLAN	0.012	VERACRUZ,SOLEDAD,DE,DOBLADO
SINALOA,MAZATLAN	0.012	OAXACA,SANTA,MARIA,DEL,TULE
SONORA,NOGALES	0.011	NUEVO,LEON,APODACA
SONORA,NOGALES	0.011	JALISCO,TECALITLAN
SINALOA,NAVOLATO	0.011	NUEVO,LEON,APODACA
SINALOA,NAVOLATO	0.011	JALISCO,TECALITLAN
NUEVO,LEON,MONTERREY	0.013	MEXICO,NEZAHUALCOYOTL
NUEVO,LEON,MONTERREY	0.015	MICHOACAN,APATZINGAN
NUEVO,LEON,MONTERREY	0.010	TAMAULIPAS,VALLE,HERMOSO
NUEVO,LEON,MONTERREY	0.012	CHIHUAHUA,URIQUE
NUEVO,LEON,MONTERREY	0.019	NUEVO,LEON,APODACA
NUEVO,LEON,MONTERREY	0.010	CHIHUAHUA,RIVA,PALACIO
NUEVO,LEON,MONTERREY	0.020	JALISCO,TECALITLAN
NUEVO,LEON,MONTERREY	0.012	VERACRUZ,TEMPOAL
SINALOA,AHOME	0.012	JALISCO,ZAPOPAN
SINALOA,AHOME	0.017	TAMAULIPAS,MIER
SINALOA,AHOME	0.011	TAMAULIPAS,TAMPICO
TAMAULIPAS,REYNOSA	0.011	NUEVO,LEON,APODACA
TAMAULIPAS,REYNOSA	0.011	JALISCO,TECALITLAN
CHIHUAHUA,HIDALGO,DEL,PARRAL	0.017	JALISCO,ZAPOPAN
CHIHUAHUA,HIDALGO,DEL,PARRAL	0.010	GUERRERO,TECPAN,DE,GALEANA
CHIHUAHUA,HIDALGO,DEL,PARRAL	0.024	TAMAULIPAS,MIER
CHIHUAHUA,HIDALGO,DEL,PARRAL	0.015	TAMAULIPAS,TAMPICO
CHIHUAHUA,HIDALGO,DEL,PARRAL	0.012	NAYARIT,XALISCO
CHIHUAHUA,HIDALGO,DEL,PARRAL	0.011	TAMAULIPAS,EL,MANTE
CHIHUAHUA,HIDALGO,DEL,PARRAL	0.012	TAMAULIPAS,JIMENEZ
DURANGO,LERDO	0.010	TAMAULIPAS,MIER
MORELOS,CUERNAVACA	0.015	JALISCO,ZAPOPAN
MORELOS,CUERNAVACA	0.020	TAMAULIPAS,MIER
MORELOS,CUERNAVACA	0.013	TAMAULIPAS,TAMPICO
MORELOS,CUERNAVACA	0.011	NAYARIT,XALISCO
MORELOS,CUERNAVACA	0.011	TAMAULIPAS,JIMENEZ
MEXICO,NEZAHUALCOYOTL	0.015	MICHOACAN,APATZINGAN
MEXICO,NEZAHUALCOYOTL	0.010	TAMAULIPAS,VALLE,HERMOSO
MEXICO,NEZAHUALCOYOTL	0.012	CHIHUAHUA,URIQUE
MEXICO,NEZAHUALCOYOTL	0.019	NUEVO,LEON,APODACA
MEXICO,NEZAHUALCOYOTL	0.010	CHIHUAHUA,RIVA,PALACIO
MEXICO,NEZAHUALCOYOTL	0.020	JALISCO,TECALITLAN
MEXICO,NEZAHUALCOYOTL	0.012	VERACRUZ,TEMPOAL
JALISCO,ZAPOPAN	0.015	TAMAULIPAS,MATAMOROS
JALISCO,ZAPOPAN	0.022	GUERRERO,TECPAN,DE,GALEANA
JALISCO,ZAPOPAN	0.019	CHIHUAHUA,ASCENSION
JALISCO,ZAPOPAN	0.051	TAMAULIPAS,MIER
JALISCO,ZAPOPAN	0.032	TAMAULIPAS,TAMPICO
JALISCO,ZAPOPAN	0.027	NAYARIT,XALISCO
JALISCO,ZAPOPAN	0.012	MEXICO,TECAMAC
JALISCO,ZAPOPAN	0.019	TAMAULIPAS,GUERRERO
JALISCO,ZAPOPAN	0.012	SAN,LUIS,POTOSI,SAN,LUIS,POTOSI
JALISCO,ZAPOPAN	0.012	CHIHUAHUA,MATAMOROS
JALISCO,ZAPOPAN	0.012	MICHOACAN,ZAMORA
JALISCO,ZAPOPAN	0.017	VERACRUZ,PANUCO
JALISCO,ZAPOPAN	0.015	TAMAULIPAS,HIDALGO
JALISCO,ZAPOPAN	0.024	TAMAULIPAS,EL,MANTE
JALISCO,ZAPOPAN	0.027	TAMAULIPAS,JIMENEZ
JALISCO,ZAPOPAN	0.017	TAMAULIPAS,ABASOLO
JALISCO,ZAPOPAN	0.012	MEXICO,SULTEPEC
JALISCO,ZAPOPAN	0.012	JALISCO,HUEJUCAR
MICHOACAN,APATZINGAN	0.011	TAMAULIPAS,VALLE,HERMOSO
MICHOACAN,APATZINGAN	0.013	CHIHUAHUA,URIQUE
MICHOACAN,APATZINGAN	0.021	NUEVO,LEON,APODACA
MICHOACAN,APATZINGAN	0.011	CHIHUAHUA,RIVA,PALACIO
MICHOACAN,APATZINGAN	0.023	JALISCO,TECALITLAN
MICHOACAN,APATZINGAN	0.013	VERACRUZ,TEMPOAL
GUERRERO,PUNGARABATO	0.013	NUEVO,LEON,APODACA
GUERRERO,PUNGARABATO	0.014	JALISCO,TECALITLAN
DURANGO,SANTIAGO,PAPASQUIARO	0.011	NUEVO,LEON,APODACA
DURANGO,SANTIAGO,PAPASQUIARO	0.011	JALISCO,TECALITLAN
TAMAULIPAS,MATAMOROS	0.020	TAMAULIPAS,MIER
TAMAULIPAS,MATAMOROS	0.013	TAMAULIPAS,TAMPICO
TAMAULIPAS,MATAMOROS	0.011	NAYARIT,XALISCO
TAMAULIPAS,MATAMOROS	0.011	TAMAULIPAS,JIMENEZ
CHIHUAHUA,DELICIAS	0.011	NUEVO,LEON,APODACA
CHIHUAHUA,DELICIAS	0.011	JALISCO,TECALITLAN
CHIHUAHUA,GUADALUPE,Y,CALVO	0.010	TAMAULIPAS,MIER
TAMAULIPAS,MIGUEL,ALEMAN	0.014	TAMAULIPAS,MIER
GUERRERO,TECPAN,DE,GALEANA	0.012	CHIHUAHUA,ASCENSION
GUERRERO,TECPAN,DE,GALEANA	0.031	TAMAULIPAS,MIER
GUERRERO,TECPAN,DE,GALEANA	0.019	TAMAULIPAS,TAMPICO
GUERRERO,TECPAN,DE,GALEANA	0.016	NAYARIT,XALISCO
GUERRERO,TECPAN,DE,GALEANA	0.012	TAMAULIPAS,GUERRERO
GUERRERO,TECPAN,DE,GALEANA	0.010	VERACRUZ,PANUCO
GUERRERO,TECPAN,DE,GALEANA	0.015	TAMAULIPAS,EL,MANTE
GUERRERO,TECPAN,DE,GALEANA	0.016	TAMAULIPAS,JIMENEZ
GUERRERO,TECPAN,DE,GALEANA	0.010	TAMAULIPAS,ABASOLO
CHIHUAHUA,ASCENSION	0.027	TAMAULIPAS,MIER
CHIHUAHUA,ASCENSION	0.017	TAMAULIPAS,TAMPICO
CHIHUAHUA,ASCENSION	0.014	NAYARIT,XALISCO
CHIHUAHUA,ASCENSION	0.010	TAMAULIPAS,GUERRERO
CHIHUAHUA,ASCENSION	0.013	TAMAULIPAS,EL,MANTE
CHIHUAHUA,ASCENSION	0.014	TAMAULIPAS,JIMENEZ
QUINTANA,ROO,BENITO,JUAREZ	0.011	NUEVO,LEON,APODACA
QUINTANA,ROO,BENITO,JUAREZ	0.011	JALISCO,TECALITLAN
TAMAULIPAS,MIER	0.010	SINALOA,EL,FUERTE
TAMAULIPAS,MIER	0.010	NUEVO,LEON,GUADALUPE
TAMAULIPAS,MIER	0.044	TAMAULIPAS,TAMPICO
TAMAULIPAS,MIER	0.010	MEXICO,NAUCALPAN,DE,JUAREZ
TAMAULIPAS,MIER	0.010	MEXICO,TULTITLAN
TAMAULIPAS,MIER	0.037	NAYARIT,XALISCO
TAMAULIPAS,MIER	0.010	GUANAJUATO,LEON
TAMAULIPAS,MIER	0.014	DURANGO,VICENTE,GUERRERO
TAMAULIPAS,MIER	0.017	MEXICO,TECAMAC
TAMAULIPAS,MIER	0.027	TAMAULIPAS,GUERRERO
TAMAULIPAS,MIER	0.017	SAN,LUIS,POTOSI,SAN,LUIS,POTOSI
TAMAULIPAS,MIER	0.017	CHIHUAHUA,MATAMOROS
TAMAULIPAS,MIER	0.014	OAXACA,SAN,JUAN,BAUTISTA,TUXTEPEC
TAMAULIPAS,MIER	0.014	SINALOA,CONCORDIA
TAMAULIPAS,MIER	0.017	MICHOACAN,ZAMORA
TAMAULIPAS,MIER	0.010	MEXICO,IXTAPALUCA
TAMAULIPAS,MIER	0.010	GUERRERO,APAXTLA
TAMAULIPAS,MIER	0.014	NAYARIT,ACAPONETA
TAMAULIPAS,MIER	0.014	GUERRERO,COAHUAYUTLA,DE,JOSE,MARIA,IZAZAGA
TAMAULIPAS,MIER	0.010	JALISCO,EL,SALTO
TAMAULIPAS,MIER	0.024	VERACRUZ,PANUCO
TAMAULIPAS,MIER	0.014	MICHOACAN,PATZCUARO
TAMAULIPAS,MIER	0.020	TAMAULIPAS,HIDALGO
TAMAULIPAS,MIER	0.034	TAMAULIPAS,EL,MANTE
TAMAULIPAS,MIER	0.014	COAHUILA,SALTILLO
TAMAULIPAS,MIER	0.010	MORELOS,PUENTE,DE,IXTLA
TAMAULIPAS,MIER	0.037	TAMAULIPAS,JIMENEZ
TAMAULIPAS,MIER	0.010	JALISCO,LAGOS,DE,MORENO
TAMAULIPAS,MIER	0.024	TAMAULIPAS,ABASOLO
TAMAULIPAS,MIER	0.010	ZACATECAS,CHALCHIHUITES
TAMAULIPAS,MIER	0.014	JALISCO,CHAPALA
TAMAULIPAS,MIER	0.017	MEXICO,SULTEPEC
TAMAULIPAS,MIER	0.010	OAXACA,SAN,FRANCISCO,IXHUATAN
TAMAULIPAS,MIER	0.017	JALISCO,HUEJUCAR
TAMAULIPAS,MIER	0.010	DISTRITO,FEDERAL,MILPA,ALTA
TAMAULIPAS,MIER	0.014	JALISCO,TONAYA
TAMAULIPAS,TAMPICO	0.023	NAYARIT,XALISCO
TAMAULIPAS,TAMPICO	0.011	MEXICO,TECAMAC
TAMAULIPAS,TAMPICO	0.017	TAMAULIPAS,GUERRERO
TAMAULIPAS,TAMPICO	0.011	SAN,LUIS,POTOSI,SAN,LUIS,POTOSI
TAMAULIPAS,TAMPICO	0.011	CHIHUAHUA,MATAMOROS
TAMAULIPAS,TAMPICO	0.011	MICHOACAN,ZAMORA
TAMAULIPAS,TAMPICO	0.015	VERACRUZ,PANUCO
TAMAULIPAS,TAMPICO	0.013	TAMAULIPAS,HIDALGO
TAMAULIPAS,TAMPICO	0.021	TAMAULIPAS,EL,MANTE
TAMAULIPAS,TAMPICO	0.023	TAMAULIPAS,JIMENEZ
TAMAULIPAS,TAMPICO	0.015	TAMAULIPAS,ABASOLO
TAMAULIPAS,TAMPICO	0.011	MEXICO,SULTEPEC
TAMAULIPAS,TAMPICO	0.011	JALISCO,HUEJUCAR
NAYARIT,XALISCO	0.014	TAMAULIPAS,GUERRERO
NAYARIT,XALISCO	0.012	VERACRUZ,PANUCO
NAYARIT,XALISCO	0.011	TAMAULIPAS,HIDALGO
NAYARIT,XALISCO	0.018	TAMAULIPAS,EL,MANTE
NAYARIT,XALISCO	0.020	TAMAULIPAS,JIMENEZ
NAYARIT,XALISCO	0.012	TAMAULIPAS,ABASOLO
TAMAULIPAS,VALLE,HERMOSO	0.015	NUEVO,LEON,APODACA
TAMAULIPAS,VALLE,HERMOSO	0.016	JALISCO,TECALITLAN
DISTRITO,FEDERAL,TLALPAN	0.011	NUEVO,LEON,APODACA
DISTRITO,FEDERAL,TLALPAN	0.011	JALISCO,TECALITLAN
SONORA,GENERAL,PLUTARCO,ELIAS,CALLES	0.011	NUEVO,LEON,APODACA
SONORA,GENERAL,PLUTARCO,ELIAS,CALLES	0.011	JALISCO,TECALITLAN
CHIHUAHUA,URIQUE	0.017	NUEVO,LEON,APODACA
CHIHUAHUA,URIQUE	0.018	JALISCO,TECALITLAN
CHIHUAHUA,URIQUE	0.010	VERACRUZ,TEMPOAL
TAMAULIPAS,GUERRERO	0.013	TAMAULIPAS,EL,MANTE
TAMAULIPAS,GUERRERO	0.014	TAMAULIPAS,JIMENEZ
NUEVO,LEON,APODACA	0.015	CHIHUAHUA,RIVA,PALACIO
NUEVO,LEON,APODACA	0.030	JALISCO,TECALITLAN
NUEVO,LEON,APODACA	0.011	CHIHUAHUA,JANOS
NUEVO,LEON,APODACA	0.013	TAMAULIPAS,GUSTAVO,DIAZ,ORDAZ
NUEVO,LEON,APODACA	0.011	GUERRERO,EDUARDO,NERI
NUEVO,LEON,APODACA	0.013	GUERRERO,LEONARDO,BRAVO
NUEVO,LEON,APODACA	0.013	GUERRERO,TEPECOACUILCO,DE,TRUJANO
NUEVO,LEON,APODACA	0.011	CHIHUAHUA,BATOPILAS
NUEVO,LEON,APODACA	0.011	NAYARIT,TECUALA
NUEVO,LEON,APODACA	0.017	VERACRUZ,TEMPOAL
NUEVO,LEON,APODACA	0.011	SAN,LUIS,POTOSI,CIUDAD,DEL,MAIZ
CHIHUAHUA,RIVA,PALACIO	0.016	JALISCO,TECALITLAN
JALISCO,TECALITLAN	0.011	CHIHUAHUA,JANOS
JALISCO,TECALITLAN	0.014	TAMAULIPAS,GUSTAVO,DIAZ,ORDAZ
JALISCO,TECALITLAN	0.011	GUERRERO,EDUARDO,NERI
JALISCO,TECALITLAN	0.014	GUERRERO,LEONARDO,BRAVO
JALISCO,TECALITLAN	0.014	GUERRERO,TEPECOACUILCO,DE,TRUJANO
JALISCO,TECALITLAN	0.011	CHIHUAHUA,BATOPILAS
JALISCO,TECALITLAN	0.011	NAYARIT,TECUALA
JALISCO,TECALITLAN	0.018	VERACRUZ,TEMPOAL
JALISCO,TECALITLAN	0.011	SAN,LUIS,POTOSI,CIUDAD,DEL,MAIZ
VERACRUZ,PANUCO	0.011	TAMAULIPAS,EL,MANTE
VERACRUZ,PANUCO	0.012	TAMAULIPAS,JIMENEZ
TAMAULIPAS,HIDALGO	0.011	TAMAULIPAS,JIMENEZ
TAMAULIPAS,EL,MANTE	0.018	TAMAULIPAS,JIMENEZ
TAMAULIPAS,EL,MANTE	0.011	TAMAULIPAS,ABASOLO
TAMAULIPAS,JIMENEZ	0.012	TAMAULIPAS,ABASOLO
