# Supplementary material for: Analysis of México’s Narco-War Network (2007–2011)
Source: PLoS One. 2015 May 18;10(5):e0126503. doi: 10.1371/journal.pone.0126503 (PMC4436224; doi:10.1371/journal.pone.0126503)
Supplement: S1 Compressed file — Each file contains all the correlations above certain threshold (indicated in the name of the file), during a particular month (also indicated in the name of the file). The file names have the value of θ followed by the number of the i th month, starting from January of 2007 until Sept. 2011. (ZIP) [file pone.0126503.s004.zip › Correlations_by_month/0.010__48.sif]

CHIHUAHUA	JUAREZ	0.050	GUERRERO	ACAPULCO,DE,JUAREZ
CHIHUAHUA	JUAREZ	0.031	COAHUILA	TORREON
CHIHUAHUA	JUAREZ	0.019	TAMAULIPAS	SAN,FERNANDO
CHIHUAHUA	JUAREZ	0.104	TAMAULIPAS	NUEVO,LAREDO
CHIHUAHUA	JUAREZ	0.042	NUEVO,LEON	GUADALUPE
CHIHUAHUA	JUAREZ	0.027	JALISCO	ZAPOPAN
CHIHUAHUA	JUAREZ	0.023	MICHOACAN	MORELIA
CHIHUAHUA	JUAREZ	0.031	SINALOA	AHOME
CHIHUAHUA	JUAREZ	0.019	NUEVO,LEON	JUAREZ
CHIHUAHUA	JUAREZ	0.019	SINALOA	GUASAVE
CHIHUAHUA	JUAREZ	0.012	MORELOS	CUERNAVACA
CHIHUAHUA	JUAREZ	0.012	MEXICO	NAUCALPAN,DE,JUAREZ
CHIHUAHUA	JUAREZ	0.015	TAMAULIPAS	VICTORIA
CHIHUAHUA	JUAREZ	0.019	MEXICO	IXTAPALUCA
CHIHUAHUA	JUAREZ	0.012	COLIMA	COLIMA
CHIHUAHUA	JUAREZ	0.012	MEXICO	TLALNEPANTLA,DE,BAZ
CHIHUAHUA	JUAREZ	0.012	GUERRERO	TAXCO,DE,ALARCON
CHIHUAHUA	JUAREZ	0.039	TAMAULIPAS	MIGUEL,ALEMAN
CHIHUAHUA	JUAREZ	0.019	GUERRERO	EDUARDO,NERI
CHIHUAHUA	JUAREZ	0.066	TAMAULIPAS	PADILLA
CHIHUAHUA	JUAREZ	0.015	GUERRERO	SAN,MIGUEL,TOTOLAPAN
CHIHUAHUA	JUAREZ	0.012	MORELOS	CUAUTLA
CHIHUAHUA	JUAREZ	0.019	MEXICO	TLALMANALCO
CHIHUAHUA	JUAREZ	0.023	NAYARIT	TUXPAN
CHIHUAHUA	JUAREZ	0.012	ZACATECAS	ZACATECAS
CHIHUAHUA	JUAREZ	0.023	MEXICO	ATIZAPAN,DE,ZARAGOZA
CHIHUAHUA	JUAREZ	0.019	NAYARIT	SANTIAGO,IXCUINTLA
CHIHUAHUA	JUAREZ	0.012	CHIAPAS	TAPACHULA
CHIHUAHUA	JUAREZ	0.012	COLIMA	ARMERIA
CHIHUAHUA	JUAREZ	0.012	SINALOA	ROSARIO
CHIHUAHUA	JUAREZ	0.012	DISTRITO,FEDERAL	TLALPAN
CHIHUAHUA	JUAREZ	0.035	MEXICO	ATLAUTLA
CHIHUAHUA	JUAREZ	0.012	NUEVO,LEON	SAN,PEDRO,GARZA,GARCIA
CHIHUAHUA	JUAREZ	0.035	ZACATECAS	TABASCO
CHIHUAHUA	JUAREZ	0.012	MICHOACAN	ZITACUARO
CHIHUAHUA	JUAREZ	0.012	TAMAULIPAS	SOTO,LA,MARINA
CHIHUAHUA	JUAREZ	0.019	VERACRUZ	ALVARADO
CHIHUAHUA	JUAREZ	0.019	QUERETARO	AMEALCO,DE,BONFIL
CHIHUAHUA	JUAREZ	0.012	SAN,LUIS,POTOSI	TAMUIN
CHIHUAHUA	JUAREZ	0.019	ZACATECAS	TEPETONGO
CHIHUAHUA	JUAREZ	0.012	GUERRERO	COCHOAPA,EL,GRANDE
CHIHUAHUA	JUAREZ	0.015	MEXICO	CUAUTITLAN
CHIHUAHUA	JUAREZ	0.012	PUEBLA	CHIGNAHUAPAN
CHIHUAHUA	JUAREZ	0.012	PUEBLA	IZUCAR,DE,MATAMOROS
GUERRERO	ACAPULCO,DE,JUAREZ	0.015	COAHUILA	TORREON
GUERRERO	ACAPULCO,DE,JUAREZ	0.050	TAMAULIPAS	NUEVO,LAREDO
GUERRERO	ACAPULCO,DE,JUAREZ	0.020	NUEVO,LEON	GUADALUPE
GUERRERO	ACAPULCO,DE,JUAREZ	0.013	JALISCO	ZAPOPAN
GUERRERO	ACAPULCO,DE,JUAREZ	0.011	MICHOACAN	MORELIA
GUERRERO	ACAPULCO,DE,JUAREZ	0.015	SINALOA	AHOME
GUERRERO	ACAPULCO,DE,JUAREZ	0.019	TAMAULIPAS	MIGUEL,ALEMAN
GUERRERO	ACAPULCO,DE,JUAREZ	0.032	TAMAULIPAS	PADILLA
GUERRERO	ACAPULCO,DE,JUAREZ	0.011	NAYARIT	TUXPAN
GUERRERO	ACAPULCO,DE,JUAREZ	0.011	MEXICO	ATIZAPAN,DE,ZARAGOZA
GUERRERO	ACAPULCO,DE,JUAREZ	0.017	MEXICO	ATLAUTLA
GUERRERO	ACAPULCO,DE,JUAREZ	0.017	ZACATECAS	TABASCO
COAHUILA	TORREON	0.031	TAMAULIPAS	NUEVO,LAREDO
COAHUILA	TORREON	0.013	NUEVO,LEON	GUADALUPE
COAHUILA	TORREON	0.011	TAMAULIPAS	MIGUEL,ALEMAN
COAHUILA	TORREON	0.019	TAMAULIPAS	PADILLA
COAHUILA	TORREON	0.010	MEXICO	ATLAUTLA
COAHUILA	TORREON	0.010	ZACATECAS	TABASCO
NUEVO,LEON	MONTERREY	0.019	SINALOA	CULIACAN
NUEVO,LEON	MONTERREY	0.022	NAYARIT	TEPIC
NUEVO,LEON	MONTERREY	0.025	SINALOA	MAZATLAN
NUEVO,LEON	MONTERREY	0.035	BAJA,CALIFORNIA	TIJUANA
NUEVO,LEON	MONTERREY	0.091	DURANGO	GOMEZ,PALACIO
NUEVO,LEON	MONTERREY	0.031	TAMAULIPAS	VALLE,HERMOSO
NUEVO,LEON	MONTERREY	0.022	SINALOA	NAVOLATO
NUEVO,LEON	MONTERREY	0.013	MEXICO	NEZAHUALCOYOTL
NUEVO,LEON	MONTERREY	0.025	TAMAULIPAS	TAMPICO
NUEVO,LEON	MONTERREY	0.050	GUERRERO	COYUCA,DE,CATALAN
NUEVO,LEON	MONTERREY	0.019	TAMAULIPAS	REYNOSA
NUEVO,LEON	MONTERREY	0.019	JALISCO	TLAQUEPAQUE
NUEVO,LEON	MONTERREY	0.019	MICHOACAN	APATZINGAN
NUEVO,LEON	MONTERREY	0.016	SINALOA	MOCORITO
NUEVO,LEON	MONTERREY	0.019	TAMAULIPAS	HIDALGO
NUEVO,LEON	MONTERREY	0.016	CHIHUAHUA	MEOQUI
NUEVO,LEON	MONTERREY	0.019	DURANGO	LERDO
NUEVO,LEON	MONTERREY	0.013	CHIHUAHUA	CAMARGO
NUEVO,LEON	MONTERREY	0.044	VERACRUZ	XALAPA
NUEVO,LEON	MONTERREY	0.013	QUINTANA,ROO	BENITO,JUAREZ
NUEVO,LEON	MONTERREY	0.028	CHIHUAHUA	GUADALUPE,Y,CALVO
NUEVO,LEON	MONTERREY	0.019	DISTRITO,FEDERAL	IZTAPALAPA
NUEVO,LEON	MONTERREY	0.019	NAYARIT	XALISCO
NUEVO,LEON	MONTERREY	0.016	BAJA,CALIFORNIA	MEXICALI
NUEVO,LEON	MONTERREY	0.016	GUERRERO	PUNGARABATO
NUEVO,LEON	MONTERREY	0.013	SONORA	GENERAL,PLUTARCO,ELIAS,CALLES
NUEVO,LEON	MONTERREY	0.019	CHIHUAHUA	GUADALUPE
NUEVO,LEON	MONTERREY	0.038	JALISCO	TLAJOMULCO,DE,ZUÑIGA
NUEVO,LEON	MONTERREY	0.016	NUEVO,LEON	MONTEMORELOS
NUEVO,LEON	MONTERREY	0.013	CHIHUAHUA	CUAUHTEMOC
NUEVO,LEON	MONTERREY	0.013	CHIHUAHUA	SAUCILLO
NUEVO,LEON	MONTERREY	0.013	CHIHUAHUA	URIQUE
NUEVO,LEON	MONTERREY	0.013	DISTRITO,FEDERAL	CUAUHTEMOC
NUEVO,LEON	MONTERREY	0.025	DURANGO	POANAS
NUEVO,LEON	MONTERREY	0.016	SONORA	CABORCA
NUEVO,LEON	MONTERREY	0.013	TABASCO	CENTRO
NUEVO,LEON	MONTERREY	0.016	TAMAULIPAS	GUSTAVO,DIAZ,ORDAZ
NUEVO,LEON	MONTERREY	0.013	BAJA,CALIFORNIA	TECATE
NUEVO,LEON	MONTERREY	0.013	GUERRERO	QUECHULTENANGO
NUEVO,LEON	MONTERREY	0.028	SAN,LUIS,POTOSI	MATEHUALA
NUEVO,LEON	MONTERREY	0.013	TAMAULIPAS	CASAS
NUEVO,LEON	MONTERREY	0.013	DURANGO	TEPEHUANES
SINALOA	CULIACAN	0.025	DURANGO	GOMEZ,PALACIO
SINALOA	CULIACAN	0.014	GUERRERO	COYUCA,DE,CATALAN
SINALOA	CULIACAN	0.012	VERACRUZ	XALAPA
SINALOA	CULIACAN	0.010	JALISCO	TLAJOMULCO,DE,ZUÑIGA
TAMAULIPAS	SAN,FERNANDO	0.019	TAMAULIPAS	NUEVO,LAREDO
TAMAULIPAS	SAN,FERNANDO	0.012	TAMAULIPAS	PADILLA
NAYARIT	TEPIC	0.011	BAJA,CALIFORNIA	TIJUANA
NAYARIT	TEPIC	0.029	DURANGO	GOMEZ,PALACIO
NAYARIT	TEPIC	0.016	GUERRERO	COYUCA,DE,CATALAN
NAYARIT	TEPIC	0.014	VERACRUZ	XALAPA
NAYARIT	TEPIC	0.012	JALISCO	TLAJOMULCO,DE,ZUÑIGA
SINALOA	MAZATLAN	0.013	BAJA,CALIFORNIA	TIJUANA
SINALOA	MAZATLAN	0.033	DURANGO	GOMEZ,PALACIO
SINALOA	MAZATLAN	0.011	TAMAULIPAS	VALLE,HERMOSO
SINALOA	MAZATLAN	0.018	GUERRERO	COYUCA,DE,CATALAN
SINALOA	MAZATLAN	0.016	VERACRUZ	XALAPA
SINALOA	MAZATLAN	0.010	CHIHUAHUA	GUADALUPE,Y,CALVO
SINALOA	MAZATLAN	0.014	JALISCO	TLAJOMULCO,DE,ZUÑIGA
SINALOA	MAZATLAN	0.010	SAN,LUIS,POTOSI	MATEHUALA
BAJA,CALIFORNIA	TIJUANA	0.046	DURANGO	GOMEZ,PALACIO
BAJA,CALIFORNIA	TIJUANA	0.016	TAMAULIPAS	VALLE,HERMOSO
BAJA,CALIFORNIA	TIJUANA	0.011	SINALOA	NAVOLATO
BAJA,CALIFORNIA	TIJUANA	0.013	TAMAULIPAS	TAMPICO
BAJA,CALIFORNIA	TIJUANA	0.025	GUERRERO	COYUCA,DE,CATALAN
BAJA,CALIFORNIA	TIJUANA	0.022	VERACRUZ	XALAPA
BAJA,CALIFORNIA	TIJUANA	0.014	CHIHUAHUA	GUADALUPE,Y,CALVO
BAJA,CALIFORNIA	TIJUANA	0.019	JALISCO	TLAJOMULCO,DE,ZUÑIGA
BAJA,CALIFORNIA	TIJUANA	0.013	DURANGO	POANAS
BAJA,CALIFORNIA	TIJUANA	0.014	SAN,LUIS,POTOSI	MATEHUALA
TAMAULIPAS	NUEVO,LAREDO	0.042	NUEVO,LEON	GUADALUPE
TAMAULIPAS	NUEVO,LAREDO	0.027	JALISCO	ZAPOPAN
TAMAULIPAS	NUEVO,LAREDO	0.023	MICHOACAN	MORELIA
TAMAULIPAS	NUEVO,LAREDO	0.031	SINALOA	AHOME
TAMAULIPAS	NUEVO,LAREDO	0.019	NUEVO,LEON	JUAREZ
TAMAULIPAS	NUEVO,LAREDO	0.019	SINALOA	GUASAVE
TAMAULIPAS	NUEVO,LAREDO	0.012	MORELOS	CUERNAVACA
TAMAULIPAS	NUEVO,LAREDO	0.012	MEXICO	NAUCALPAN,DE,JUAREZ
TAMAULIPAS	NUEVO,LAREDO	0.015	TAMAULIPAS	VICTORIA
TAMAULIPAS	NUEVO,LAREDO	0.019	MEXICO	IXTAPALUCA
TAMAULIPAS	NUEVO,LAREDO	0.012	COLIMA	COLIMA
TAMAULIPAS	NUEVO,LAREDO	0.012	MEXICO	TLALNEPANTLA,DE,BAZ
TAMAULIPAS	NUEVO,LAREDO	0.012	GUERRERO	TAXCO,DE,ALARCON
TAMAULIPAS	NUEVO,LAREDO	0.039	TAMAULIPAS	MIGUEL,ALEMAN
TAMAULIPAS	NUEVO,LAREDO	0.019	GUERRERO	EDUARDO,NERI
TAMAULIPAS	NUEVO,LAREDO	0.066	TAMAULIPAS	PADILLA
TAMAULIPAS	NUEVO,LAREDO	0.015	GUERRERO	SAN,MIGUEL,TOTOLAPAN
TAMAULIPAS	NUEVO,LAREDO	0.012	MORELOS	CUAUTLA
TAMAULIPAS	NUEVO,LAREDO	0.019	MEXICO	TLALMANALCO
TAMAULIPAS	NUEVO,LAREDO	0.023	NAYARIT	TUXPAN
TAMAULIPAS	NUEVO,LAREDO	0.012	ZACATECAS	ZACATECAS
TAMAULIPAS	NUEVO,LAREDO	0.023	MEXICO	ATIZAPAN,DE,ZARAGOZA
TAMAULIPAS	NUEVO,LAREDO	0.019	NAYARIT	SANTIAGO,IXCUINTLA
TAMAULIPAS	NUEVO,LAREDO	0.012	CHIAPAS	TAPACHULA
TAMAULIPAS	NUEVO,LAREDO	0.012	COLIMA	ARMERIA
TAMAULIPAS	NUEVO,LAREDO	0.012	SINALOA	ROSARIO
TAMAULIPAS	NUEVO,LAREDO	0.012	DISTRITO,FEDERAL	TLALPAN
TAMAULIPAS	NUEVO,LAREDO	0.035	MEXICO	ATLAUTLA
TAMAULIPAS	NUEVO,LAREDO	0.012	NUEVO,LEON	SAN,PEDRO,GARZA,GARCIA
TAMAULIPAS	NUEVO,LAREDO	0.035	ZACATECAS	TABASCO
TAMAULIPAS	NUEVO,LAREDO	0.012	MICHOACAN	ZITACUARO
TAMAULIPAS	NUEVO,LAREDO	0.012	TAMAULIPAS	SOTO,LA,MARINA
TAMAULIPAS	NUEVO,LAREDO	0.019	VERACRUZ	ALVARADO
TAMAULIPAS	NUEVO,LAREDO	0.019	QUERETARO	AMEALCO,DE,BONFIL
TAMAULIPAS	NUEVO,LAREDO	0.012	SAN,LUIS,POTOSI	TAMUIN
TAMAULIPAS	NUEVO,LAREDO	0.019	ZACATECAS	TEPETONGO
TAMAULIPAS	NUEVO,LAREDO	0.012	GUERRERO	COCHOAPA,EL,GRANDE
TAMAULIPAS	NUEVO,LAREDO	0.015	MEXICO	CUAUTITLAN
TAMAULIPAS	NUEVO,LAREDO	0.012	PUEBLA	CHIGNAHUAPAN
TAMAULIPAS	NUEVO,LAREDO	0.012	PUEBLA	IZUCAR,DE,MATAMOROS
NUEVO,LEON	GUADALUPE	0.011	JALISCO	ZAPOPAN
NUEVO,LEON	GUADALUPE	0.013	SINALOA	AHOME
NUEVO,LEON	GUADALUPE	0.016	TAMAULIPAS	MIGUEL,ALEMAN
NUEVO,LEON	GUADALUPE	0.027	TAMAULIPAS	PADILLA
NUEVO,LEON	GUADALUPE	0.014	MEXICO	ATLAUTLA
NUEVO,LEON	GUADALUPE	0.014	ZACATECAS	TABASCO
DURANGO	GOMEZ,PALACIO	0.041	TAMAULIPAS	VALLE,HERMOSO
DURANGO	GOMEZ,PALACIO	0.029	SINALOA	NAVOLATO
DURANGO	GOMEZ,PALACIO	0.012	NUEVO,LEON	APODACA
DURANGO	GOMEZ,PALACIO	0.012	CHIHUAHUA	HIDALGO,DEL,PARRAL
DURANGO	GOMEZ,PALACIO	0.017	MEXICO	NEZAHUALCOYOTL
DURANGO	GOMEZ,PALACIO	0.033	TAMAULIPAS	TAMPICO
DURANGO	GOMEZ,PALACIO	0.066	GUERRERO	COYUCA,DE,CATALAN
DURANGO	GOMEZ,PALACIO	0.025	TAMAULIPAS	REYNOSA
DURANGO	GOMEZ,PALACIO	0.025	JALISCO	TLAQUEPAQUE
DURANGO	GOMEZ,PALACIO	0.025	MICHOACAN	APATZINGAN
DURANGO	GOMEZ,PALACIO	0.021	SINALOA	MOCORITO
DURANGO	GOMEZ,PALACIO	0.025	TAMAULIPAS	HIDALGO
DURANGO	GOMEZ,PALACIO	0.012	NUEVO,LEON	SANTIAGO
DURANGO	GOMEZ,PALACIO	0.021	CHIHUAHUA	MEOQUI
DURANGO	GOMEZ,PALACIO	0.025	DURANGO	LERDO
DURANGO	GOMEZ,PALACIO	0.017	CHIHUAHUA	CAMARGO
DURANGO	GOMEZ,PALACIO	0.058	VERACRUZ	XALAPA
DURANGO	GOMEZ,PALACIO	0.017	QUINTANA,ROO	BENITO,JUAREZ
DURANGO	GOMEZ,PALACIO	0.037	CHIHUAHUA	GUADALUPE,Y,CALVO
DURANGO	GOMEZ,PALACIO	0.025	DISTRITO,FEDERAL	IZTAPALAPA
DURANGO	GOMEZ,PALACIO	0.025	NAYARIT	XALISCO
DURANGO	GOMEZ,PALACIO	0.021	BAJA,CALIFORNIA	MEXICALI
DURANGO	GOMEZ,PALACIO	0.021	GUERRERO	PUNGARABATO
DURANGO	GOMEZ,PALACIO	0.012	NUEVO,LEON	GENERAL,ESCOBEDO
DURANGO	GOMEZ,PALACIO	0.012	NUEVO,LEON	LINARES
DURANGO	GOMEZ,PALACIO	0.017	SONORA	GENERAL,PLUTARCO,ELIAS,CALLES
DURANGO	GOMEZ,PALACIO	0.012	MORELOS	EMILIANO,ZAPATA
DURANGO	GOMEZ,PALACIO	0.025	CHIHUAHUA	GUADALUPE
DURANGO	GOMEZ,PALACIO	0.050	JALISCO	TLAJOMULCO,DE,ZUÑIGA
DURANGO	GOMEZ,PALACIO	0.021	NUEVO,LEON	MONTEMORELOS
DURANGO	GOMEZ,PALACIO	0.012	VERACRUZ	PUEBLO,VIEJO
DURANGO	GOMEZ,PALACIO	0.017	CHIHUAHUA	CUAUHTEMOC
DURANGO	GOMEZ,PALACIO	0.012	DURANGO	CUENCAME
DURANGO	GOMEZ,PALACIO	0.012	CHIHUAHUA	MADERA
DURANGO	GOMEZ,PALACIO	0.017	CHIHUAHUA	SAUCILLO
DURANGO	GOMEZ,PALACIO	0.017	CHIHUAHUA	URIQUE
DURANGO	GOMEZ,PALACIO	0.017	DISTRITO,FEDERAL	CUAUHTEMOC
DURANGO	GOMEZ,PALACIO	0.012	ZACATECAS	JALPA
DURANGO	GOMEZ,PALACIO	0.012	TAMAULIPAS	RIO,BRAVO
DURANGO	GOMEZ,PALACIO	0.033	DURANGO	POANAS
DURANGO	GOMEZ,PALACIO	0.021	SONORA	CABORCA
DURANGO	GOMEZ,PALACIO	0.012	JALISCO	LAGOS,DE,MORENO
DURANGO	GOMEZ,PALACIO	0.017	TABASCO	CENTRO
DURANGO	GOMEZ,PALACIO	0.012	ZACATECAS	SOMBRERETE
DURANGO	GOMEZ,PALACIO	0.021	TAMAULIPAS	GUSTAVO,DIAZ,ORDAZ
DURANGO	GOMEZ,PALACIO	0.017	BAJA,CALIFORNIA	TECATE
DURANGO	GOMEZ,PALACIO	0.012	SONORA	PUERTO,PEÑASCO
DURANGO	GOMEZ,PALACIO	0.017	GUERRERO	QUECHULTENANGO
DURANGO	GOMEZ,PALACIO	0.037	SAN,LUIS,POTOSI	MATEHUALA
DURANGO	GOMEZ,PALACIO	0.017	TAMAULIPAS	CASAS
DURANGO	GOMEZ,PALACIO	0.017	DURANGO	TEPEHUANES
DURANGO	GOMEZ,PALACIO	0.012	GUERRERO	APAXTLA
DURANGO	GOMEZ,PALACIO	0.012	JALISCO	IXTLAHUACAN,DE,LOS,MEMBRILLOS
DURANGO	GOMEZ,PALACIO	0.012	NAYARIT	ROSAMORADA
DURANGO	GOMEZ,PALACIO	0.012	NAYARIT	SANTA,MARIA,DEL,ORO
DURANGO	GOMEZ,PALACIO	0.012	OAXACA	SALINA,CRUZ
DURANGO	GOMEZ,PALACIO	0.012	DISTRITO,FEDERAL	ALVARO,OBREGON
DURANGO	GOMEZ,PALACIO	0.012	CHIAPAS	HUEHUETAN
DURANGO	GOMEZ,PALACIO	0.012	SONORA	PITIQUITO
DURANGO	GOMEZ,PALACIO	0.012	ZACATECAS	VALPARAISO
JALISCO	ZAPOPAN	0.017	TAMAULIPAS	PADILLA
TAMAULIPAS	VALLE,HERMOSO	0.011	TAMAULIPAS	TAMPICO
TAMAULIPAS	VALLE,HERMOSO	0.023	GUERRERO	COYUCA,DE,CATALAN
TAMAULIPAS	VALLE,HERMOSO	0.020	VERACRUZ	XALAPA
TAMAULIPAS	VALLE,HERMOSO	0.013	CHIHUAHUA	GUADALUPE,Y,CALVO
TAMAULIPAS	VALLE,HERMOSO	0.017	JALISCO	TLAJOMULCO,DE,ZUÑIGA
TAMAULIPAS	VALLE,HERMOSO	0.011	DURANGO	POANAS
TAMAULIPAS	VALLE,HERMOSO	0.013	SAN,LUIS,POTOSI	MATEHUALA
SINALOA	NAVOLATO	0.016	GUERRERO	COYUCA,DE,CATALAN
SINALOA	NAVOLATO	0.014	VERACRUZ	XALAPA
SINALOA	NAVOLATO	0.012	JALISCO	TLAJOMULCO,DE,ZUÑIGA
MICHOACAN	MORELIA	0.015	TAMAULIPAS	PADILLA
SINALOA	AHOME	0.011	TAMAULIPAS	MIGUEL,ALEMAN
SINALOA	AHOME	0.019	TAMAULIPAS	PADILLA
SINALOA	AHOME	0.010	MEXICO	ATLAUTLA
SINALOA	AHOME	0.010	ZACATECAS	TABASCO
TAMAULIPAS	TAMPICO	0.018	GUERRERO	COYUCA,DE,CATALAN
TAMAULIPAS	TAMPICO	0.016	VERACRUZ	XALAPA
TAMAULIPAS	TAMPICO	0.010	CHIHUAHUA	GUADALUPE,Y,CALVO
TAMAULIPAS	TAMPICO	0.014	JALISCO	TLAJOMULCO,DE,ZUÑIGA
TAMAULIPAS	TAMPICO	0.010	SAN,LUIS,POTOSI	MATEHUALA
NUEVO,LEON	JUAREZ	0.012	TAMAULIPAS	PADILLA
SINALOA	GUASAVE	0.012	TAMAULIPAS	PADILLA
GUERRERO	COYUCA,DE,CATALAN	0.014	TAMAULIPAS	REYNOSA
GUERRERO	COYUCA,DE,CATALAN	0.014	JALISCO	TLAQUEPAQUE
GUERRERO	COYUCA,DE,CATALAN	0.014	MICHOACAN	APATZINGAN
GUERRERO	COYUCA,DE,CATALAN	0.011	SINALOA	MOCORITO
GUERRERO	COYUCA,DE,CATALAN	0.014	TAMAULIPAS	HIDALGO
GUERRERO	COYUCA,DE,CATALAN	0.011	CHIHUAHUA	MEOQUI
GUERRERO	COYUCA,DE,CATALAN	0.014	DURANGO	LERDO
GUERRERO	COYUCA,DE,CATALAN	0.032	VERACRUZ	XALAPA
GUERRERO	COYUCA,DE,CATALAN	0.021	CHIHUAHUA	GUADALUPE,Y,CALVO
GUERRERO	COYUCA,DE,CATALAN	0.014	DISTRITO,FEDERAL	IZTAPALAPA
GUERRERO	COYUCA,DE,CATALAN	0.014	NAYARIT	XALISCO
GUERRERO	COYUCA,DE,CATALAN	0.011	BAJA,CALIFORNIA	MEXICALI
GUERRERO	COYUCA,DE,CATALAN	0.011	GUERRERO	PUNGARABATO
GUERRERO	COYUCA,DE,CATALAN	0.014	CHIHUAHUA	GUADALUPE
GUERRERO	COYUCA,DE,CATALAN	0.027	JALISCO	TLAJOMULCO,DE,ZUÑIGA
GUERRERO	COYUCA,DE,CATALAN	0.011	NUEVO,LEON	MONTEMORELOS
GUERRERO	COYUCA,DE,CATALAN	0.018	DURANGO	POANAS
GUERRERO	COYUCA,DE,CATALAN	0.011	SONORA	CABORCA
GUERRERO	COYUCA,DE,CATALAN	0.011	TAMAULIPAS	GUSTAVO,DIAZ,ORDAZ
GUERRERO	COYUCA,DE,CATALAN	0.021	SAN,LUIS,POTOSI	MATEHUALA
TAMAULIPAS	REYNOSA	0.012	VERACRUZ	XALAPA
TAMAULIPAS	REYNOSA	0.010	JALISCO	TLAJOMULCO,DE,ZUÑIGA
JALISCO	TLAQUEPAQUE	0.012	VERACRUZ	XALAPA
JALISCO	TLAQUEPAQUE	0.010	JALISCO	TLAJOMULCO,DE,ZUÑIGA
MICHOACAN	APATZINGAN	0.012	VERACRUZ	XALAPA
MICHOACAN	APATZINGAN	0.010	JALISCO	TLAJOMULCO,DE,ZUÑIGA
TAMAULIPAS	HIDALGO	0.012	VERACRUZ	XALAPA
TAMAULIPAS	HIDALGO	0.010	JALISCO	TLAJOMULCO,DE,ZUÑIGA
MEXICO	IXTAPALUCA	0.012	TAMAULIPAS	PADILLA
DURANGO	LERDO	0.012	VERACRUZ	XALAPA
DURANGO	LERDO	0.010	JALISCO	TLAJOMULCO,DE,ZUÑIGA
VERACRUZ	XALAPA	0.018	CHIHUAHUA	GUADALUPE,Y,CALVO
VERACRUZ	XALAPA	0.012	DISTRITO,FEDERAL	IZTAPALAPA
VERACRUZ	XALAPA	0.012	NAYARIT	XALISCO
VERACRUZ	XALAPA	0.012	CHIHUAHUA	GUADALUPE
VERACRUZ	XALAPA	0.024	JALISCO	TLAJOMULCO,DE,ZUÑIGA
VERACRUZ	XALAPA	0.016	DURANGO	POANAS
VERACRUZ	XALAPA	0.018	SAN,LUIS,POTOSI	MATEHUALA
CHIHUAHUA	GUADALUPE,Y,CALVO	0.015	JALISCO	TLAJOMULCO,DE,ZUÑIGA
CHIHUAHUA	GUADALUPE,Y,CALVO	0.010	DURANGO	POANAS
CHIHUAHUA	GUADALUPE,Y,CALVO	0.012	SAN,LUIS,POTOSI	MATEHUALA
DISTRITO,FEDERAL	IZTAPALAPA	0.010	JALISCO	TLAJOMULCO,DE,ZUÑIGA
NAYARIT	XALISCO	0.010	JALISCO	TLAJOMULCO,DE,ZUÑIGA
CHIHUAHUA	GUADALUPE	0.010	JALISCO	TLAJOMULCO,DE,ZUÑIGA
JALISCO	TLAJOMULCO,DE,ZUÑIGA	0.014	DURANGO	POANAS
JALISCO	TLAJOMULCO,DE,ZUÑIGA	0.015	SAN,LUIS,POTOSI	MATEHUALA
TAMAULIPAS	MIGUEL,ALEMAN	0.024	TAMAULIPAS	PADILLA
TAMAULIPAS	MIGUEL,ALEMAN	0.013	MEXICO	ATLAUTLA
TAMAULIPAS	MIGUEL,ALEMAN	0.013	ZACATECAS	TABASCO
GUERRERO	EDUARDO,NERI	0.012	TAMAULIPAS	PADILLA
TAMAULIPAS	PADILLA	0.012	MEXICO	TLALMANALCO
TAMAULIPAS	PADILLA	0.015	NAYARIT	TUXPAN
TAMAULIPAS	PADILLA	0.015	MEXICO	ATIZAPAN,DE,ZARAGOZA
TAMAULIPAS	PADILLA	0.012	NAYARIT	SANTIAGO,IXCUINTLA
TAMAULIPAS	PADILLA	0.022	MEXICO	ATLAUTLA
TAMAULIPAS	PADILLA	0.022	ZACATECAS	TABASCO
TAMAULIPAS	PADILLA	0.012	VERACRUZ	ALVARADO
TAMAULIPAS	PADILLA	0.012	QUERETARO	AMEALCO,DE,BONFIL
TAMAULIPAS	PADILLA	0.012	ZACATECAS	TEPETONGO
DURANGO	POANAS	0.010	SAN,LUIS,POTOSI	MATEHUALA
MEXICO	ATLAUTLA	0.012	ZACATECAS	TABASCO
