# Supplementary material for: Analysis of México’s Narco-War Network (2007–2011)
Source: PLoS One. 2015 May 18;10(5):e0126503. doi: 10.1371/journal.pone.0126503 (PMC4436224; doi:10.1371/journal.pone.0126503)
Supplement: S1 Compressed file — Each file contains all the correlations above certain threshold (indicated in the name of the file), during a particular month (also indicated in the name of the file). The file names have the value of θ followed by the number of the i th month, starting from January of 2007 until Sept. 2011. (ZIP) [file pone.0126503.s004.zip › Correlations_by_month/0.010__5.sif]

CHIHUAHUA,JUAREZ	0.015	MICHOACAN,URUAPAN
CHIHUAHUA,JUAREZ	0.011	SONORA,HERMOSILLO
CHIHUAHUA,JUAREZ	0.025	SONORA,ARIZPE
SINALOA,CULIACAN	0.023	MICHOACAN,URUAPAN
SINALOA,CULIACAN	0.015	MICHOACAN,APATZINGAN
SINALOA,CULIACAN	0.016	SONORA,HERMOSILLO
SINALOA,CULIACAN	0.013	MICHOACAN,HUETAMO
SINALOA,CULIACAN	0.011	VERACRUZ,ACAJETE
SINALOA,CULIACAN	0.037	SONORA,ARIZPE
SINALOA,CULIACAN	0.011	MICHOACAN,CARACUARO
BAJA,CALIFORNIA,TIJUANA	0.022	SINALOA,MAZATLAN
BAJA,CALIFORNIA,TIJUANA	0.027	SINALOA,NAVOLATO
BAJA,CALIFORNIA,TIJUANA	0.011	MICHOACAN,MORELIA
BAJA,CALIFORNIA,TIJUANA	0.011	SINALOA,GUASAVE
BAJA,CALIFORNIA,TIJUANA	0.022	CHIHUAHUA,HIDALGO,DEL,PARRAL
BAJA,CALIFORNIA,TIJUANA	0.033	GUERRERO,PUNGARABATO
BAJA,CALIFORNIA,TIJUANA	0.016	DISTRITO,FEDERAL,IZTAPALAPA
BAJA,CALIFORNIA,TIJUANA	0.016	AGUASCALIENTES,AGUASCALIENTES
BAJA,CALIFORNIA,TIJUANA	0.011	SINALOA,MOCORITO
BAJA,CALIFORNIA,TIJUANA	0.016	SINALOA,BADIRAGUATO
BAJA,CALIFORNIA,TIJUANA	0.016	SINALOA,SAN,IGNACIO
BAJA,CALIFORNIA,TIJUANA	0.011	GUERRERO,COYUCA,DE,BENITEZ
BAJA,CALIFORNIA,TIJUANA	0.011	GUERRERO,AJUCHITLAN,DEL,PROGRESO
BAJA,CALIFORNIA,TIJUANA	0.011	TAMAULIPAS,CIUDAD,MADERO
BAJA,CALIFORNIA,TIJUANA	0.038	DURANGO,TAMAZULA
BAJA,CALIFORNIA,TIJUANA	0.022	SONORA,MAGDALENA
BAJA,CALIFORNIA,TIJUANA	0.016	GUERRERO,OMETEPEC
BAJA,CALIFORNIA,TIJUANA	0.011	MICHOACAN,AQUILA
BAJA,CALIFORNIA,TIJUANA	0.011	COAHUILA,MATAMOROS
BAJA,CALIFORNIA,TIJUANA	0.016	OAXACA,JUCHITAN,DE,ZARAGOZA
BAJA,CALIFORNIA,TIJUANA	0.011	GUERRERO,CUTZAMALA,DE,PINZON
BAJA,CALIFORNIA,TIJUANA	0.011	MICHOACAN,TURICATO
BAJA,CALIFORNIA,TIJUANA	0.011	MICHOACAN,TACAMBARO
BAJA,CALIFORNIA,TIJUANA	0.011	GUERRERO,MARQUELIA
BAJA,CALIFORNIA,TIJUANA	0.016	VERACRUZ,ALTOTONGA
CHIHUAHUA,CHIHUAHUA	0.023	MICHOACAN,URUAPAN
CHIHUAHUA,CHIHUAHUA	0.015	MICHOACAN,APATZINGAN
CHIHUAHUA,CHIHUAHUA	0.016	SONORA,HERMOSILLO
CHIHUAHUA,CHIHUAHUA	0.013	MICHOACAN,HUETAMO
CHIHUAHUA,CHIHUAHUA	0.011	VERACRUZ,ACAJETE
CHIHUAHUA,CHIHUAHUA	0.037	SONORA,ARIZPE
CHIHUAHUA,CHIHUAHUA	0.011	MICHOACAN,CARACUARO
DURANGO,GOMEZ,PALACIO	0.012	SONORA,ARIZPE
COAHUILA,TORREON	0.030	MICHOACAN,URUAPAN
COAHUILA,TORREON	0.011	SINALOA,SALVADOR,ALVARADO
COAHUILA,TORREON	0.020	MICHOACAN,APATZINGAN
COAHUILA,TORREON	0.022	SONORA,HERMOSILLO
COAHUILA,TORREON	0.011	GUERRERO,IGUALA,DE,LA,INDEPENDENCIA
COAHUILA,TORREON	0.017	MICHOACAN,HUETAMO
COAHUILA,TORREON	0.011	SONORA,CANANEA
COAHUILA,TORREON	0.015	VERACRUZ,ACAJETE
COAHUILA,TORREON	0.050	SONORA,ARIZPE
COAHUILA,TORREON	0.015	MICHOACAN,CARACUARO
SINALOA,MAZATLAN	0.011	SINALOA,NAVOLATO
SINALOA,MAZATLAN	0.013	GUERRERO,PUNGARABATO
SINALOA,MAZATLAN	0.015	DURANGO,TAMAZULA
SONORA,NOGALES	0.012	SONORA,ARIZPE
DURANGO,DURANGO	0.023	MICHOACAN,URUAPAN
DURANGO,DURANGO	0.015	MICHOACAN,APATZINGAN
DURANGO,DURANGO	0.016	SONORA,HERMOSILLO
DURANGO,DURANGO	0.013	MICHOACAN,HUETAMO
DURANGO,DURANGO	0.011	VERACRUZ,ACAJETE
DURANGO,DURANGO	0.037	SONORA,ARIZPE
DURANGO,DURANGO	0.011	MICHOACAN,CARACUARO
SINALOA,NAVOLATO	0.011	CHIHUAHUA,HIDALGO,DEL,PARRAL
SINALOA,NAVOLATO	0.016	GUERRERO,PUNGARABATO
SINALOA,NAVOLATO	0.019	DURANGO,TAMAZULA
SINALOA,NAVOLATO	0.011	SONORA,MAGDALENA
NUEVO,LEON,MONTERREY	0.030	MICHOACAN,URUAPAN
NUEVO,LEON,MONTERREY	0.011	SINALOA,SALVADOR,ALVARADO
NUEVO,LEON,MONTERREY	0.020	MICHOACAN,APATZINGAN
NUEVO,LEON,MONTERREY	0.022	SONORA,HERMOSILLO
NUEVO,LEON,MONTERREY	0.011	GUERRERO,IGUALA,DE,LA,INDEPENDENCIA
NUEVO,LEON,MONTERREY	0.017	MICHOACAN,HUETAMO
NUEVO,LEON,MONTERREY	0.011	SONORA,CANANEA
NUEVO,LEON,MONTERREY	0.015	VERACRUZ,ACAJETE
NUEVO,LEON,MONTERREY	0.050	SONORA,ARIZPE
NUEVO,LEON,MONTERREY	0.015	MICHOACAN,CARACUARO
CHIHUAHUA,HIDALGO,DEL,PARRAL	0.013	GUERRERO,PUNGARABATO
CHIHUAHUA,HIDALGO,DEL,PARRAL	0.015	DURANGO,TAMAZULA
MEXICO,ECATEPEC,DE,MORELOS	0.023	MICHOACAN,URUAPAN
MEXICO,ECATEPEC,DE,MORELOS	0.015	MICHOACAN,APATZINGAN
MEXICO,ECATEPEC,DE,MORELOS	0.016	SONORA,HERMOSILLO
MEXICO,ECATEPEC,DE,MORELOS	0.013	MICHOACAN,HUETAMO
MEXICO,ECATEPEC,DE,MORELOS	0.011	VERACRUZ,ACAJETE
MEXICO,ECATEPEC,DE,MORELOS	0.037	SONORA,ARIZPE
MEXICO,ECATEPEC,DE,MORELOS	0.011	MICHOACAN,CARACUARO
MICHOACAN,URUAPAN	0.030	MORELOS,CUERNAVACA
MICHOACAN,URUAPAN	0.038	SINALOA,SALVADOR,ALVARADO
MICHOACAN,URUAPAN	0.023	GUERRERO,CHILPANCINGO,DE,LOS,BRAVO
MICHOACAN,URUAPAN	0.030	TAMAULIPAS,NUEVO,LAREDO
MICHOACAN,URUAPAN	0.068	MICHOACAN,APATZINGAN
MICHOACAN,URUAPAN	0.023	DURANGO,PUEBLO,NUEVO
MICHOACAN,URUAPAN	0.023	MICHOACAN,LAZARO,CARDENAS
MICHOACAN,URUAPAN	0.076	SONORA,HERMOSILLO
MICHOACAN,URUAPAN	0.038	GUERRERO,IGUALA,DE,LA,INDEPENDENCIA
MICHOACAN,URUAPAN	0.030	NUEVO,LEON,GUADALUPE
MICHOACAN,URUAPAN	0.015	JALISCO,TLAJOMULCO,DE,ZUÑIGA
MICHOACAN,URUAPAN	0.023	MEXICO,NAUCALPAN,DE,JUAREZ
MICHOACAN,URUAPAN	0.030	VERACRUZ,VERACRUZ
MICHOACAN,URUAPAN	0.015	DISTRITO,FEDERAL,TLALPAN
MICHOACAN,URUAPAN	0.015	TAMAULIPAS,VICTORIA
MICHOACAN,URUAPAN	0.061	MICHOACAN,HUETAMO
MICHOACAN,URUAPAN	0.015	CHIHUAHUA,GUERRERO
MICHOACAN,URUAPAN	0.038	SONORA,CANANEA
MICHOACAN,URUAPAN	0.030	TABASCO,CENTRO
MICHOACAN,URUAPAN	0.015	NUEVO,LEON,SANTA,CATARINA
MICHOACAN,URUAPAN	0.023	TABASCO,HUIMANGUILLO
MICHOACAN,URUAPAN	0.053	VERACRUZ,ACAJETE
MICHOACAN,URUAPAN	0.030	MICHOACAN,SAN,LUCAS
MICHOACAN,URUAPAN	0.015	DURANGO,MEZQUITAL
MICHOACAN,URUAPAN	0.175	SONORA,ARIZPE
MICHOACAN,URUAPAN	0.023	DISTRITO,FEDERAL,AZCAPOTZALCO
MICHOACAN,URUAPAN	0.015	CHIAPAS,PALENQUE
MICHOACAN,URUAPAN	0.015	MICHOACAN,TANHUATO
MICHOACAN,URUAPAN	0.015	VERACRUZ,ISLA
MICHOACAN,URUAPAN	0.053	MICHOACAN,CARACUARO
MICHOACAN,URUAPAN	0.015	JALISCO,QUITUPAN
MICHOACAN,URUAPAN	0.023	OAXACA,SANTA,MARIA,HUATULCO
MICHOACAN,URUAPAN	0.015	MICHOACAN,LAGUNILLAS
MICHOACAN,URUAPAN	0.015	MICHOACAN,TANGAMANDAPIO
DURANGO,LERDO	0.012	SONORA,ARIZPE
MORELOS,CUERNAVACA	0.011	SINALOA,SALVADOR,ALVARADO
MORELOS,CUERNAVACA	0.020	MICHOACAN,APATZINGAN
MORELOS,CUERNAVACA	0.022	SONORA,HERMOSILLO
MORELOS,CUERNAVACA	0.011	GUERRERO,IGUALA,DE,LA,INDEPENDENCIA
MORELOS,CUERNAVACA	0.017	MICHOACAN,HUETAMO
MORELOS,CUERNAVACA	0.011	SONORA,CANANEA
MORELOS,CUERNAVACA	0.015	VERACRUZ,ACAJETE
MORELOS,CUERNAVACA	0.050	SONORA,ARIZPE
MORELOS,CUERNAVACA	0.015	MICHOACAN,CARACUARO
SINALOA,SALVADOR,ALVARADO	0.011	TAMAULIPAS,NUEVO,LAREDO
SINALOA,SALVADOR,ALVARADO	0.024	MICHOACAN,APATZINGAN
SINALOA,SALVADOR,ALVARADO	0.027	SONORA,HERMOSILLO
SINALOA,SALVADOR,ALVARADO	0.014	GUERRERO,IGUALA,DE,LA,INDEPENDENCIA
SINALOA,SALVADOR,ALVARADO	0.011	NUEVO,LEON,GUADALUPE
SINALOA,SALVADOR,ALVARADO	0.011	VERACRUZ,VERACRUZ
SINALOA,SALVADOR,ALVARADO	0.022	MICHOACAN,HUETAMO
SINALOA,SALVADOR,ALVARADO	0.014	SONORA,CANANEA
SINALOA,SALVADOR,ALVARADO	0.011	TABASCO,CENTRO
SINALOA,SALVADOR,ALVARADO	0.019	VERACRUZ,ACAJETE
SINALOA,SALVADOR,ALVARADO	0.011	MICHOACAN,SAN,LUCAS
SINALOA,SALVADOR,ALVARADO	0.062	SONORA,ARIZPE
SINALOA,SALVADOR,ALVARADO	0.019	MICHOACAN,CARACUARO
GUERRERO,CHILPANCINGO,DE,LOS,BRAVO	0.015	MICHOACAN,APATZINGAN
GUERRERO,CHILPANCINGO,DE,LOS,BRAVO	0.016	SONORA,HERMOSILLO
GUERRERO,CHILPANCINGO,DE,LOS,BRAVO	0.013	MICHOACAN,HUETAMO
GUERRERO,CHILPANCINGO,DE,LOS,BRAVO	0.011	VERACRUZ,ACAJETE
GUERRERO,CHILPANCINGO,DE,LOS,BRAVO	0.037	SONORA,ARIZPE
GUERRERO,CHILPANCINGO,DE,LOS,BRAVO	0.011	MICHOACAN,CARACUARO
TAMAULIPAS,NUEVO,LAREDO	0.020	MICHOACAN,APATZINGAN
TAMAULIPAS,NUEVO,LAREDO	0.022	SONORA,HERMOSILLO
TAMAULIPAS,NUEVO,LAREDO	0.011	GUERRERO,IGUALA,DE,LA,INDEPENDENCIA
TAMAULIPAS,NUEVO,LAREDO	0.017	MICHOACAN,HUETAMO
TAMAULIPAS,NUEVO,LAREDO	0.011	SONORA,CANANEA
TAMAULIPAS,NUEVO,LAREDO	0.015	VERACRUZ,ACAJETE
TAMAULIPAS,NUEVO,LAREDO	0.050	SONORA,ARIZPE
TAMAULIPAS,NUEVO,LAREDO	0.015	MICHOACAN,CARACUARO
MICHOACAN,APATZINGAN	0.015	DURANGO,PUEBLO,NUEVO
MICHOACAN,APATZINGAN	0.015	MICHOACAN,LAZARO,CARDENAS
MICHOACAN,APATZINGAN	0.049	SONORA,HERMOSILLO
MICHOACAN,APATZINGAN	0.024	GUERRERO,IGUALA,DE,LA,INDEPENDENCIA
MICHOACAN,APATZINGAN	0.020	NUEVO,LEON,GUADALUPE
MICHOACAN,APATZINGAN	0.015	MEXICO,NAUCALPAN,DE,JUAREZ
MICHOACAN,APATZINGAN	0.020	VERACRUZ,VERACRUZ
MICHOACAN,APATZINGAN	0.039	MICHOACAN,HUETAMO
MICHOACAN,APATZINGAN	0.024	SONORA,CANANEA
MICHOACAN,APATZINGAN	0.020	TABASCO,CENTRO
MICHOACAN,APATZINGAN	0.015	TABASCO,HUIMANGUILLO
MICHOACAN,APATZINGAN	0.034	VERACRUZ,ACAJETE
MICHOACAN,APATZINGAN	0.020	MICHOACAN,SAN,LUCAS
MICHOACAN,APATZINGAN	0.112	SONORA,ARIZPE
MICHOACAN,APATZINGAN	0.015	DISTRITO,FEDERAL,AZCAPOTZALCO
MICHOACAN,APATZINGAN	0.034	MICHOACAN,CARACUARO
MICHOACAN,APATZINGAN	0.015	OAXACA,SANTA,MARIA,HUATULCO
GUERRERO,PUNGARABATO	0.023	DURANGO,TAMAZULA
GUERRERO,PUNGARABATO	0.013	SONORA,MAGDALENA
DURANGO,PUEBLO,NUEVO	0.016	SONORA,HERMOSILLO
DURANGO,PUEBLO,NUEVO	0.013	MICHOACAN,HUETAMO
DURANGO,PUEBLO,NUEVO	0.011	VERACRUZ,ACAJETE
DURANGO,PUEBLO,NUEVO	0.037	SONORA,ARIZPE
DURANGO,PUEBLO,NUEVO	0.011	MICHOACAN,CARACUARO
DISTRITO,FEDERAL,IZTAPALAPA	0.011	DURANGO,TAMAZULA
MICHOACAN,LAZARO,CARDENAS	0.016	SONORA,HERMOSILLO
MICHOACAN,LAZARO,CARDENAS	0.013	MICHOACAN,HUETAMO
MICHOACAN,LAZARO,CARDENAS	0.011	VERACRUZ,ACAJETE
MICHOACAN,LAZARO,CARDENAS	0.037	SONORA,ARIZPE
MICHOACAN,LAZARO,CARDENAS	0.011	MICHOACAN,CARACUARO
GUERRERO,COYUCA,DE,CATALAN	0.012	SONORA,ARIZPE
SONORA,HERMOSILLO	0.027	GUERRERO,IGUALA,DE,LA,INDEPENDENCIA
SONORA,HERMOSILLO	0.022	NUEVO,LEON,GUADALUPE
SONORA,HERMOSILLO	0.011	JALISCO,TLAJOMULCO,DE,ZUÑIGA
SONORA,HERMOSILLO	0.016	MEXICO,NAUCALPAN,DE,JUAREZ
SONORA,HERMOSILLO	0.022	VERACRUZ,VERACRUZ
SONORA,HERMOSILLO	0.011	DISTRITO,FEDERAL,TLALPAN
SONORA,HERMOSILLO	0.011	TAMAULIPAS,VICTORIA
SONORA,HERMOSILLO	0.043	MICHOACAN,HUETAMO
SONORA,HERMOSILLO	0.011	CHIHUAHUA,GUERRERO
SONORA,HERMOSILLO	0.027	SONORA,CANANEA
SONORA,HERMOSILLO	0.022	TABASCO,CENTRO
SONORA,HERMOSILLO	0.011	NUEVO,LEON,SANTA,CATARINA
SONORA,HERMOSILLO	0.016	TABASCO,HUIMANGUILLO
SONORA,HERMOSILLO	0.038	VERACRUZ,ACAJETE
SONORA,HERMOSILLO	0.022	MICHOACAN,SAN,LUCAS
SONORA,HERMOSILLO	0.011	DURANGO,MEZQUITAL
SONORA,HERMOSILLO	0.125	SONORA,ARIZPE
SONORA,HERMOSILLO	0.016	DISTRITO,FEDERAL,AZCAPOTZALCO
SONORA,HERMOSILLO	0.011	CHIAPAS,PALENQUE
SONORA,HERMOSILLO	0.011	MICHOACAN,TANHUATO
SONORA,HERMOSILLO	0.011	VERACRUZ,ISLA
SONORA,HERMOSILLO	0.038	MICHOACAN,CARACUARO
SONORA,HERMOSILLO	0.011	JALISCO,QUITUPAN
SONORA,HERMOSILLO	0.016	OAXACA,SANTA,MARIA,HUATULCO
SONORA,HERMOSILLO	0.011	MICHOACAN,LAGUNILLAS
SONORA,HERMOSILLO	0.011	MICHOACAN,TANGAMANDAPIO
AGUASCALIENTES,AGUASCALIENTES	0.011	DURANGO,TAMAZULA
SINALOA,BADIRAGUATO	0.011	DURANGO,TAMAZULA
CHIHUAHUA,CUAUHTEMOC	0.012	SONORA,ARIZPE
QUINTANA,ROO,BENITO,JUAREZ	0.012	SONORA,ARIZPE
DISTRITO,FEDERAL,GUSTAVO,A.,MADERO	0.012	SONORA,ARIZPE
GUERRERO,IGUALA,DE,LA,INDEPENDENCIA	0.011	NUEVO,LEON,GUADALUPE
GUERRERO,IGUALA,DE,LA,INDEPENDENCIA	0.011	VERACRUZ,VERACRUZ
GUERRERO,IGUALA,DE,LA,INDEPENDENCIA	0.022	MICHOACAN,HUETAMO
GUERRERO,IGUALA,DE,LA,INDEPENDENCIA	0.014	SONORA,CANANEA
GUERRERO,IGUALA,DE,LA,INDEPENDENCIA	0.011	TABASCO,CENTRO
GUERRERO,IGUALA,DE,LA,INDEPENDENCIA	0.019	VERACRUZ,ACAJETE
GUERRERO,IGUALA,DE,LA,INDEPENDENCIA	0.011	MICHOACAN,SAN,LUCAS
GUERRERO,IGUALA,DE,LA,INDEPENDENCIA	0.062	SONORA,ARIZPE
GUERRERO,IGUALA,DE,LA,INDEPENDENCIA	0.019	MICHOACAN,CARACUARO
NUEVO,LEON,GUADALUPE	0.017	MICHOACAN,HUETAMO
NUEVO,LEON,GUADALUPE	0.011	SONORA,CANANEA
NUEVO,LEON,GUADALUPE	0.015	VERACRUZ,ACAJETE
NUEVO,LEON,GUADALUPE	0.050	SONORA,ARIZPE
NUEVO,LEON,GUADALUPE	0.015	MICHOACAN,CARACUARO
SINALOA,SAN,IGNACIO	0.011	DURANGO,TAMAZULA
JALISCO,TLAJOMULCO,DE,ZUÑIGA	0.025	SONORA,ARIZPE
MEXICO,NAUCALPAN,DE,JUAREZ	0.013	MICHOACAN,HUETAMO
MEXICO,NAUCALPAN,DE,JUAREZ	0.011	VERACRUZ,ACAJETE
MEXICO,NAUCALPAN,DE,JUAREZ	0.037	SONORA,ARIZPE
MEXICO,NAUCALPAN,DE,JUAREZ	0.011	MICHOACAN,CARACUARO
VERACRUZ,VERACRUZ	0.017	MICHOACAN,HUETAMO
VERACRUZ,VERACRUZ	0.011	SONORA,CANANEA
VERACRUZ,VERACRUZ	0.015	VERACRUZ,ACAJETE
VERACRUZ,VERACRUZ	0.050	SONORA,ARIZPE
VERACRUZ,VERACRUZ	0.015	MICHOACAN,CARACUARO
BAJA,CALIFORNIA,ENSENADA	0.012	SONORA,ARIZPE
DISTRITO,FEDERAL,CUAUHTEMOC	0.012	SONORA,ARIZPE
SONORA,CABORCA	0.012	SONORA,ARIZPE
DISTRITO,FEDERAL,TLALPAN	0.025	SONORA,ARIZPE
TAMAULIPAS,VICTORIA	0.025	SONORA,ARIZPE
MICHOACAN,HUETAMO	0.022	SONORA,CANANEA
MICHOACAN,HUETAMO	0.017	TABASCO,CENTRO
MICHOACAN,HUETAMO	0.013	TABASCO,HUIMANGUILLO
MICHOACAN,HUETAMO	0.030	VERACRUZ,ACAJETE
MICHOACAN,HUETAMO	0.017	MICHOACAN,SAN,LUCAS
MICHOACAN,HUETAMO	0.100	SONORA,ARIZPE
MICHOACAN,HUETAMO	0.013	DISTRITO,FEDERAL,AZCAPOTZALCO
MICHOACAN,HUETAMO	0.030	MICHOACAN,CARACUARO
MICHOACAN,HUETAMO	0.013	OAXACA,SANTA,MARIA,HUATULCO
CHIHUAHUA,GUERRERO	0.025	SONORA,ARIZPE
GUERRERO,TELOLOAPAN	0.012	SONORA,ARIZPE
NUEVO,LEON,SAN,NICOLAS,DE,LOS,GARZA	0.012	SONORA,ARIZPE
SONORA,CANANEA	0.011	TABASCO,CENTRO
SONORA,CANANEA	0.019	VERACRUZ,ACAJETE
SONORA,CANANEA	0.011	MICHOACAN,SAN,LUCAS
SONORA,CANANEA	0.062	SONORA,ARIZPE
SONORA,CANANEA	0.019	MICHOACAN,CARACUARO
TABASCO,CENTRO	0.015	VERACRUZ,ACAJETE
TABASCO,CENTRO	0.050	SONORA,ARIZPE
TABASCO,CENTRO	0.015	MICHOACAN,CARACUARO
DURANGO,TAMAZULA	0.015	SONORA,MAGDALENA
DURANGO,TAMAZULA	0.011	GUERRERO,OMETEPEC
DURANGO,TAMAZULA	0.011	OAXACA,JUCHITAN,DE,ZARAGOZA
DURANGO,TAMAZULA	0.011	VERACRUZ,ALTOTONGA
MICHOACAN,LA,HUACANA	0.012	SONORA,ARIZPE
NUEVO,LEON,SANTA,CATARINA	0.025	SONORA,ARIZPE
TABASCO,HUIMANGUILLO	0.011	VERACRUZ,ACAJETE
TABASCO,HUIMANGUILLO	0.037	SONORA,ARIZPE
TABASCO,HUIMANGUILLO	0.011	MICHOACAN,CARACUARO
VERACRUZ,ACAJETE	0.015	MICHOACAN,SAN,LUCAS
VERACRUZ,ACAJETE	0.087	SONORA,ARIZPE
VERACRUZ,ACAJETE	0.011	DISTRITO,FEDERAL,AZCAPOTZALCO
VERACRUZ,ACAJETE	0.027	MICHOACAN,CARACUARO
VERACRUZ,ACAJETE	0.011	OAXACA,SANTA,MARIA,HUATULCO
SONORA,NAVOJOA	0.012	SONORA,ARIZPE
MICHOACAN,SAN,LUCAS	0.050	SONORA,ARIZPE
MICHOACAN,SAN,LUCAS	0.015	MICHOACAN,CARACUARO
CHIAPAS,SUCHIATE	0.012	SONORA,ARIZPE
MICHOACAN,AGUILILLA	0.012	SONORA,ARIZPE
MEXICO,TOLUCA	0.012	SONORA,ARIZPE
DURANGO,MEZQUITAL	0.025	SONORA,ARIZPE
GUERRERO,TLAPA,DE,COMONFORT	0.012	SONORA,ARIZPE
SONORA,ARIZPE	0.012	DISTRITO,FEDERAL,IZTACALCO
SONORA,ARIZPE	0.012	CHIAPAS,COMITAN,DE,DOMINGUEZ
SONORA,ARIZPE	0.012	SONORA,ALTAR
SONORA,ARIZPE	0.037	DISTRITO,FEDERAL,AZCAPOTZALCO
SONORA,ARIZPE	0.012	GUANAJUATO,SALAMANCA
SONORA,ARIZPE	0.025	CHIAPAS,PALENQUE
SONORA,ARIZPE	0.025	MICHOACAN,TANHUATO
SONORA,ARIZPE	0.012	TABASCO,CUNDUACAN
SONORA,ARIZPE	0.012	MICHOACAN,HIDALGO
SONORA,ARIZPE	0.012	MICHOACAN,MARAVATIO
SONORA,ARIZPE	0.012	MICHOACAN,YURECUARO
SONORA,ARIZPE	0.025	VERACRUZ,ISLA
SONORA,ARIZPE	0.012	CHIHUAHUA,CHINIPAS
SONORA,ARIZPE	0.012	NAYARIT,ROSAMORADA
SONORA,ARIZPE	0.012	MEXICO,ACOLMAN
SONORA,ARIZPE	0.087	MICHOACAN,CARACUARO
SONORA,ARIZPE	0.012	GUANAJUATO,TARANDACUAO
SONORA,ARIZPE	0.025	JALISCO,QUITUPAN
SONORA,ARIZPE	0.037	OAXACA,SANTA,MARIA,HUATULCO
SONORA,ARIZPE	0.012	MEXICO,VILLA,GUERRERO
SONORA,ARIZPE	0.025	MICHOACAN,LAGUNILLAS
SONORA,ARIZPE	0.012	MICHOACAN,PUREPERO
SONORA,ARIZPE	0.012	TABASCO,NACAJUCA
SONORA,ARIZPE	0.025	MICHOACAN,TANGAMANDAPIO
SONORA,ARIZPE	0.012	GUERRERO,AZOYU
SONORA,ARIZPE	0.012	MEXICO,ZACUALPAN
SONORA,ARIZPE	0.012	VERACRUZ,AMATLAN,DE,LOS,REYES
SONORA,ARIZPE	0.012	MEXICO,RAYON
SONORA,ARIZPE	0.012	VERACRUZ,JAMAPA
DISTRITO,FEDERAL,AZCAPOTZALCO	0.011	MICHOACAN,CARACUARO
MICHOACAN,CARACUARO	0.011	OAXACA,SANTA,MARIA,HUATULCO
