# Supplementary material for: Analysis of México’s Narco-War Network (2007–2011)
Source: PLoS One. 2015 May 18;10(5):e0126503. doi: 10.1371/journal.pone.0126503 (PMC4436224; doi:10.1371/journal.pone.0126503)
Supplement: S1 Compressed file — Each file contains all the correlations above certain threshold (indicated in the name of the file), during a particular month (also indicated in the name of the file). The file names have the value of θ followed by the number of the i th month, starting from January of 2007 until Sept. 2011. (ZIP) [file pone.0126503.s004.zip › Correlations_by_month/0.010__51.sif]

CHIHUAHUA	JUAREZ	0.026	SINALOA	CULIACAN
CHIHUAHUA	JUAREZ	0.113	TAMAULIPAS	SAN,FERNANDO
CHIHUAHUA	JUAREZ	0.012	NAYARIT	TEPIC
CHIHUAHUA	JUAREZ	0.012	TAMAULIPAS	NUEVO,LAREDO
CHIHUAHUA	JUAREZ	0.010	SINALOA	AHOME
COAHUILA	TORREON	0.021	DURANGO	DURANGO
COAHUILA	TORREON	0.011	NAYARIT	RUIZ
CHIHUAHUA	CHIHUAHUA	0.012	SINALOA	CULIACAN
CHIHUAHUA	CHIHUAHUA	0.051	TAMAULIPAS	SAN,FERNANDO
NUEVO,LEON	MONTERREY	0.017	DURANGO	DURANGO
DURANGO	DURANGO	0.033	NUEVO,LEON	GUADALUPE
DURANGO	DURANGO	0.011	GUERRERO	ZIHUATANEJO,DE,AZUETA
DURANGO	DURANGO	0.036	NUEVO,LEON	APODACA
DURANGO	DURANGO	0.021	TAMAULIPAS	HIDALGO
DURANGO	DURANGO	0.045	NAYARIT	RUIZ
DURANGO	DURANGO	0.018	TAMAULIPAS	GUERRERO
DURANGO	DURANGO	0.011	MICHOACAN	YURECUARO
DURANGO	DURANGO	0.021	JALISCO	JILOTLAN,DE,LOS,DOLORES
DURANGO	DURANGO	0.018	ZACATECAS	BENITO,JUAREZ
SINALOA	CULIACAN	0.160	TAMAULIPAS	SAN,FERNANDO
SINALOA	CULIACAN	0.016	NAYARIT	TEPIC
SINALOA	CULIACAN	0.016	TAMAULIPAS	NUEVO,LAREDO
SINALOA	CULIACAN	0.015	SINALOA	AHOME
SINALOA	CULIACAN	0.011	VERACRUZ	EL,HIGO
TAMAULIPAS	SAN,FERNANDO	0.070	NAYARIT	TEPIC
TAMAULIPAS	SAN,FERNANDO	0.020	SINALOA	MAZATLAN
TAMAULIPAS	SAN,FERNANDO	0.023	VERACRUZ	VERACRUZ
TAMAULIPAS	SAN,FERNANDO	0.070	TAMAULIPAS	NUEVO,LAREDO
TAMAULIPAS	SAN,FERNANDO	0.012	DURANGO	GOMEZ,PALACIO
TAMAULIPAS	SAN,FERNANDO	0.020	SINALOA	NAVOLATO
TAMAULIPAS	SAN,FERNANDO	0.063	SINALOA	AHOME
TAMAULIPAS	SAN,FERNANDO	0.039	NUEVO,LEON	CADEREYTA,JIMENEZ
TAMAULIPAS	SAN,FERNANDO	0.020	SINALOA	GUASAVE
TAMAULIPAS	SAN,FERNANDO	0.020	TAMAULIPAS	REYNOSA
TAMAULIPAS	SAN,FERNANDO	0.023	TAMAULIPAS	MIER
TAMAULIPAS	SAN,FERNANDO	0.012	MEXICO	NAUCALPAN,DE,JUAREZ
TAMAULIPAS	SAN,FERNANDO	0.016	SONORA	NOGALES
TAMAULIPAS	SAN,FERNANDO	0.012	SINALOA	MOCORITO
TAMAULIPAS	SAN,FERNANDO	0.020	CHIHUAHUA	MEOQUI
TAMAULIPAS	SAN,FERNANDO	0.020	SINALOA	EL,FUERTE
TAMAULIPAS	SAN,FERNANDO	0.016	DURANGO	LERDO
TAMAULIPAS	SAN,FERNANDO	0.027	NUEVO,LEON	SANTA,CATARINA
TAMAULIPAS	SAN,FERNANDO	0.031	SONORA	CAJEME
TAMAULIPAS	SAN,FERNANDO	0.012	DISTRITO,FEDERAL	IZTAPALAPA
TAMAULIPAS	SAN,FERNANDO	0.012	NAYARIT	XALISCO
TAMAULIPAS	SAN,FERNANDO	0.020	SINALOA	ANGOSTURA
TAMAULIPAS	SAN,FERNANDO	0.020	JALISCO	AYOTLAN
TAMAULIPAS	SAN,FERNANDO	0.012	MORELOS	EMILIANO,ZAPATA
TAMAULIPAS	SAN,FERNANDO	0.039	DURANGO	SANTIAGO,PAPASQUIARO
TAMAULIPAS	SAN,FERNANDO	0.020	GUERRERO	PETATLAN
TAMAULIPAS	SAN,FERNANDO	0.012	CHIHUAHUA	ASCENSION
TAMAULIPAS	SAN,FERNANDO	0.047	VERACRUZ	EL,HIGO
TAMAULIPAS	SAN,FERNANDO	0.012	NUEVO,LEON	GENERAL,TERAN
TAMAULIPAS	SAN,FERNANDO	0.016	MORELOS	CUAUTLA
TAMAULIPAS	SAN,FERNANDO	0.016	NAYARIT	TECUALA
TAMAULIPAS	SAN,FERNANDO	0.012	MEXICO	TLALMANALCO
TAMAULIPAS	SAN,FERNANDO	0.016	MICHOACAN	ZAMORA
TAMAULIPAS	SAN,FERNANDO	0.027	MICHOACAN	COJUMATLAN,DE,REGULES
TAMAULIPAS	SAN,FERNANDO	0.012	SONORA	PUERTO,PEÑASCO
TAMAULIPAS	SAN,FERNANDO	0.012	COAHUILA	RAMOS,ARIZPE
TAMAULIPAS	SAN,FERNANDO	0.012	JALISCO	DEGOLLADO
TAMAULIPAS	SAN,FERNANDO	0.012	MEXICO	VALLE,DE,BRAVO
TAMAULIPAS	SAN,FERNANDO	0.012	TAMAULIPAS	CASAS
TAMAULIPAS	SAN,FERNANDO	0.020	HIDALGO	TULA,DE,ALLENDE
TAMAULIPAS	SAN,FERNANDO	0.020	JALISCO	IXTLAHUACAN,DEL,RIO
TAMAULIPAS	SAN,FERNANDO	0.012	MICHOACAN	CHURUMUCO
TAMAULIPAS	SAN,FERNANDO	0.016	VERACRUZ	COSOLEACAQUE
TAMAULIPAS	SAN,FERNANDO	0.012	GUANAJUATO	IRAPUATO
TAMAULIPAS	SAN,FERNANDO	0.016	JALISCO	CHIMALTITAN
TAMAULIPAS	SAN,FERNANDO	0.023	NUEVO,LEON	LOS,ALDAMAS
TAMAULIPAS	SAN,FERNANDO	0.012	VERACRUZ	TRES,VALLES
TAMAULIPAS	SAN,FERNANDO	0.016	CHIAPAS	REFORMA
TAMAULIPAS	SAN,FERNANDO	0.012	DURANGO	MAPIMI
TAMAULIPAS	SAN,FERNANDO	0.012	GUANAJUATO	SANTA,CRUZ,DE,JUVENTINO,ROSAS
TAMAULIPAS	SAN,FERNANDO	0.020	GUERRERO	COPANATOYAC
TAMAULIPAS	SAN,FERNANDO	0.020	VERACRUZ	CARLOS,A.,CARRILLO
TAMAULIPAS	SAN,FERNANDO	0.016	CHIHUAHUA	SATEVO
TAMAULIPAS	SAN,FERNANDO	0.012	JALISCO	SAN,MIGUEL,EL,ALTO
TAMAULIPAS	SAN,FERNANDO	0.012	MEXICO	NOPALTEPEC
TAMAULIPAS	SAN,FERNANDO	0.012	SAN,LUIS,POTOSI	VILLA,JUAREZ
TAMAULIPAS	SAN,FERNANDO	0.012	ZACATECAS	NOCHISTLAN,DE,MEJIA
NUEVO,LEON	GUADALUPE	0.013	NUEVO,LEON	APODACA
NUEVO,LEON	GUADALUPE	0.016	NAYARIT	RUIZ
NUEVO,LEON	APODACA	0.018	NAYARIT	RUIZ
TAMAULIPAS	HIDALGO	0.011	NAYARIT	RUIZ
NAYARIT	RUIZ	0.011	JALISCO	JILOTLAN,DE,LOS,DOLORES
