# Supplementary material for: Analysis of México’s Narco-War Network (2007–2011)
Source: PLoS One. 2015 May 18;10(5):e0126503. doi: 10.1371/journal.pone.0126503 (PMC4436224; doi:10.1371/journal.pone.0126503)
Supplement: S1 Compressed file — Each file contains all the correlations above certain threshold (indicated in the name of the file), during a particular month (also indicated in the name of the file). The file names have the value of θ followed by the number of the i th month, starting from January of 2007 until Sept. 2011. (ZIP) [file pone.0126503.s004.zip › Correlations_by_month/0.010__53.sif]

CHIHUAHUA	JUAREZ	0.109	GUERRERO	ACAPULCO,DE,JUAREZ
CHIHUAHUA	JUAREZ	0.066	CHIHUAHUA	CHIHUAHUA
CHIHUAHUA	JUAREZ	0.109	NUEVO,LEON	MONTERREY
CHIHUAHUA	JUAREZ	0.019	SINALOA	CULIACAN
CHIHUAHUA	JUAREZ	0.024	SINALOA	MAZATLAN
CHIHUAHUA	JUAREZ	0.033	TAMAULIPAS	NUEVO,LAREDO
CHIHUAHUA	JUAREZ	0.033	DURANGO	GOMEZ,PALACIO
CHIHUAHUA	JUAREZ	0.043	TAMAULIPAS	VALLE,HERMOSO
CHIHUAHUA	JUAREZ	0.033	VERACRUZ	BOCA,DEL,RIO
CHIHUAHUA	JUAREZ	0.019	SINALOA	NAVOLATO
CHIHUAHUA	JUAREZ	0.033	TAMAULIPAS	MATAMOROS
CHIHUAHUA	JUAREZ	0.052	GUERRERO	TECPAN,DE,GALEANA
CHIHUAHUA	JUAREZ	0.047	NUEVO,LEON	JUAREZ
CHIHUAHUA	JUAREZ	0.047	SINALOA	GUASAVE
CHIHUAHUA	JUAREZ	0.033	SAN,LUIS,POTOSI	SAN,LUIS,POTOSI
CHIHUAHUA	JUAREZ	0.019	SONORA	NOGALES
CHIHUAHUA	JUAREZ	0.024	MICHOACAN	APATZINGAN
CHIHUAHUA	JUAREZ	0.014	SINALOA	MOCORITO
CHIHUAHUA	JUAREZ	0.043	TAMAULIPAS	HIDALGO
CHIHUAHUA	JUAREZ	0.052	NUEVO,LEON	SANTIAGO
CHIHUAHUA	JUAREZ	0.014	CHIHUAHUA	MEOQUI
CHIHUAHUA	JUAREZ	0.033	NUEVO,LEON	SANTA,CATARINA
CHIHUAHUA	JUAREZ	0.076	GUERRERO	IGUALA,DE,LA,INDEPENDENCIA
CHIHUAHUA	JUAREZ	0.014	TABASCO	CARDENAS
CHIHUAHUA	JUAREZ	0.014	TAMAULIPAS	GUERRERO
CHIHUAHUA	JUAREZ	0.014	DISTRITO,FEDERAL	IZTAPALAPA
CHIHUAHUA	JUAREZ	0.033	NAYARIT	XALISCO
CHIHUAHUA	JUAREZ	0.019	GUERRERO	PUNGARABATO
CHIHUAHUA	JUAREZ	0.033	GUERRERO	TAXCO,DE,ALARCON
CHIHUAHUA	JUAREZ	0.043	JALISCO	AYOTLAN
CHIHUAHUA	JUAREZ	0.014	NUEVO,LEON	LINARES
CHIHUAHUA	JUAREZ	0.019	MEXICO	CUAUTITLAN,IZCALLI
CHIHUAHUA	JUAREZ	0.071	MEXICO	VALLE,DE,CHALCO,SOLIDARIDAD
CHIHUAHUA	JUAREZ	0.024	JALISCO	TLAJOMULCO,DE,ZUÑIGA
CHIHUAHUA	JUAREZ	0.014	DURANGO	SANTIAGO,PAPASQUIARO
CHIHUAHUA	JUAREZ	0.038	MICHOACAN	URUAPAN
CHIHUAHUA	JUAREZ	0.014	SINALOA	SINALOA
CHIHUAHUA	JUAREZ	0.014	GUERRERO	AJUCHITLAN,DEL,PROGRESO
CHIHUAHUA	JUAREZ	0.024	DURANGO	SAN,DIMAS
CHIHUAHUA	JUAREZ	0.014	OAXACA	SAN,JUAN,BAUTISTA,TUXTEPEC
CHIHUAHUA	JUAREZ	0.028	CHIHUAHUA	BOCOYNA
CHIHUAHUA	JUAREZ	0.071	ZACATECAS	FRESNILLO
CHIHUAHUA	JUAREZ	0.014	JALISCO	EL,SALTO
CHIHUAHUA	JUAREZ	0.014	TAMAULIPAS	EL,MANTE
CHIHUAHUA	JUAREZ	0.014	DURANGO	POANAS
CHIHUAHUA	JUAREZ	0.038	JALISCO	ARANDAS
CHIHUAHUA	JUAREZ	0.014	MEXICO	ATIZAPAN,DE,ZARAGOZA
CHIHUAHUA	JUAREZ	0.028	NUEVO,LEON	SABINAS,HIDALGO
CHIHUAHUA	JUAREZ	0.014	TABASCO	CENTRO
CHIHUAHUA	JUAREZ	0.019	MEXICO	HUIXQUILUCAN
CHIHUAHUA	JUAREZ	0.019	VERACRUZ	COATZACOALCOS
CHIHUAHUA	JUAREZ	0.019	SINALOA	ROSARIO
CHIHUAHUA	JUAREZ	0.047	ZACATECAS	TEUL,DE,GONZALEZ,ORTEGA
CHIHUAHUA	JUAREZ	0.014	MICHOACAN	LA,PIEDAD
CHIHUAHUA	JUAREZ	0.014	NUEVO,LEON	SAN,PEDRO,GARZA,GARCIA
CHIHUAHUA	JUAREZ	0.028	DURANGO	RODEO
CHIHUAHUA	JUAREZ	0.014	MICHOACAN	CHURUMUCO
CHIHUAHUA	JUAREZ	0.019	MICHOACAN	JUAREZ
CHIHUAHUA	JUAREZ	0.028	NAYARIT	IXTLAN,DEL,RIO
CHIHUAHUA	JUAREZ	0.024	JALISCO	EL,ARENAL
CHIHUAHUA	JUAREZ	0.019	MICHOACAN	TEPALCATEPEC
CHIHUAHUA	JUAREZ	0.014	NUEVO,LEON	ANAHUAC
CHIHUAHUA	JUAREZ	0.014	GUERRERO	ZIRANDARO
CHIHUAHUA	JUAREZ	0.014	JALISCO	JESUS,MARIA
CHIHUAHUA	JUAREZ	0.019	NUEVO,LEON	MARIN
CHIHUAHUA	JUAREZ	0.014	JALISCO	TUXCUECA
CHIHUAHUA	JUAREZ	0.014	MICHOACAN	CHINICUILA
CHIHUAHUA	JUAREZ	0.014	NUEVO,LEON	DOCTOR,ARROYO
CHIHUAHUA	JUAREZ	0.014	TAMAULIPAS	MAINERO
GUERRERO	ACAPULCO,DE,JUAREZ	0.033	CHIHUAHUA	CHIHUAHUA
GUERRERO	ACAPULCO,DE,JUAREZ	0.054	NUEVO,LEON	MONTERREY
GUERRERO	ACAPULCO,DE,JUAREZ	0.012	SINALOA	MAZATLAN
GUERRERO	ACAPULCO,DE,JUAREZ	0.017	TAMAULIPAS	NUEVO,LAREDO
GUERRERO	ACAPULCO,DE,JUAREZ	0.017	DURANGO	GOMEZ,PALACIO
GUERRERO	ACAPULCO,DE,JUAREZ	0.021	TAMAULIPAS	VALLE,HERMOSO
GUERRERO	ACAPULCO,DE,JUAREZ	0.017	VERACRUZ	BOCA,DEL,RIO
GUERRERO	ACAPULCO,DE,JUAREZ	0.017	TAMAULIPAS	MATAMOROS
GUERRERO	ACAPULCO,DE,JUAREZ	0.026	GUERRERO	TECPAN,DE,GALEANA
GUERRERO	ACAPULCO,DE,JUAREZ	0.024	NUEVO,LEON	JUAREZ
GUERRERO	ACAPULCO,DE,JUAREZ	0.024	SINALOA	GUASAVE
GUERRERO	ACAPULCO,DE,JUAREZ	0.017	SAN,LUIS,POTOSI	SAN,LUIS,POTOSI
GUERRERO	ACAPULCO,DE,JUAREZ	0.012	MICHOACAN	APATZINGAN
GUERRERO	ACAPULCO,DE,JUAREZ	0.021	TAMAULIPAS	HIDALGO
GUERRERO	ACAPULCO,DE,JUAREZ	0.026	NUEVO,LEON	SANTIAGO
GUERRERO	ACAPULCO,DE,JUAREZ	0.017	NUEVO,LEON	SANTA,CATARINA
GUERRERO	ACAPULCO,DE,JUAREZ	0.038	GUERRERO	IGUALA,DE,LA,INDEPENDENCIA
GUERRERO	ACAPULCO,DE,JUAREZ	0.017	NAYARIT	XALISCO
GUERRERO	ACAPULCO,DE,JUAREZ	0.017	GUERRERO	TAXCO,DE,ALARCON
GUERRERO	ACAPULCO,DE,JUAREZ	0.021	JALISCO	AYOTLAN
GUERRERO	ACAPULCO,DE,JUAREZ	0.035	MEXICO	VALLE,DE,CHALCO,SOLIDARIDAD
GUERRERO	ACAPULCO,DE,JUAREZ	0.012	JALISCO	TLAJOMULCO,DE,ZUÑIGA
GUERRERO	ACAPULCO,DE,JUAREZ	0.019	MICHOACAN	URUAPAN
GUERRERO	ACAPULCO,DE,JUAREZ	0.012	DURANGO	SAN,DIMAS
GUERRERO	ACAPULCO,DE,JUAREZ	0.014	CHIHUAHUA	BOCOYNA
GUERRERO	ACAPULCO,DE,JUAREZ	0.035	ZACATECAS	FRESNILLO
GUERRERO	ACAPULCO,DE,JUAREZ	0.019	JALISCO	ARANDAS
GUERRERO	ACAPULCO,DE,JUAREZ	0.014	NUEVO,LEON	SABINAS,HIDALGO
GUERRERO	ACAPULCO,DE,JUAREZ	0.024	ZACATECAS	TEUL,DE,GONZALEZ,ORTEGA
GUERRERO	ACAPULCO,DE,JUAREZ	0.014	DURANGO	RODEO
GUERRERO	ACAPULCO,DE,JUAREZ	0.014	NAYARIT	IXTLAN,DEL,RIO
GUERRERO	ACAPULCO,DE,JUAREZ	0.012	JALISCO	EL,ARENAL
COAHUILA	TORREON	0.039	DURANGO	DURANGO
COAHUILA	TORREON	0.011	TAMAULIPAS	SAN,FERNANDO
COAHUILA	TORREON	0.021	MICHOACAN	MORELIA
COAHUILA	TORREON	0.012	SINALOA	AHOME
COAHUILA	TORREON	0.011	VERACRUZ	PANUCO
COAHUILA	TORREON	0.011	SINALOA	SALVADOR,ALVARADO
COAHUILA	TORREON	0.013	TAMAULIPAS	MIER
COAHUILA	TORREON	0.013	TAMAULIPAS	VICTORIA
COAHUILA	TORREON	0.012	GUERRERO	ATOYAC,DE,ALVAREZ
COAHUILA	TORREON	0.012	MEXICO	IXTAPALUCA
COAHUILA	TORREON	0.011	COLIMA	COLIMA
COAHUILA	TORREON	0.013	VERACRUZ	XALAPA
COAHUILA	TORREON	0.011	DURANGO	CANATLAN
COAHUILA	TORREON	0.011	CHIHUAHUA	MORIS
CHIHUAHUA	CHIHUAHUA	0.033	NUEVO,LEON	MONTERREY
CHIHUAHUA	CHIHUAHUA	0.010	TAMAULIPAS	NUEVO,LAREDO
CHIHUAHUA	CHIHUAHUA	0.010	DURANGO	GOMEZ,PALACIO
CHIHUAHUA	CHIHUAHUA	0.013	TAMAULIPAS	VALLE,HERMOSO
CHIHUAHUA	CHIHUAHUA	0.010	VERACRUZ	BOCA,DEL,RIO
CHIHUAHUA	CHIHUAHUA	0.010	TAMAULIPAS	MATAMOROS
CHIHUAHUA	CHIHUAHUA	0.016	GUERRERO	TECPAN,DE,GALEANA
CHIHUAHUA	CHIHUAHUA	0.014	NUEVO,LEON	JUAREZ
CHIHUAHUA	CHIHUAHUA	0.014	SINALOA	GUASAVE
CHIHUAHUA	CHIHUAHUA	0.010	SAN,LUIS,POTOSI	SAN,LUIS,POTOSI
CHIHUAHUA	CHIHUAHUA	0.013	TAMAULIPAS	HIDALGO
CHIHUAHUA	CHIHUAHUA	0.016	NUEVO,LEON	SANTIAGO
CHIHUAHUA	CHIHUAHUA	0.010	NUEVO,LEON	SANTA,CATARINA
CHIHUAHUA	CHIHUAHUA	0.023	GUERRERO	IGUALA,DE,LA,INDEPENDENCIA
CHIHUAHUA	CHIHUAHUA	0.010	NAYARIT	XALISCO
CHIHUAHUA	CHIHUAHUA	0.010	GUERRERO	TAXCO,DE,ALARCON
CHIHUAHUA	CHIHUAHUA	0.013	JALISCO	AYOTLAN
CHIHUAHUA	CHIHUAHUA	0.022	MEXICO	VALLE,DE,CHALCO,SOLIDARIDAD
CHIHUAHUA	CHIHUAHUA	0.012	MICHOACAN	URUAPAN
CHIHUAHUA	CHIHUAHUA	0.022	ZACATECAS	FRESNILLO
CHIHUAHUA	CHIHUAHUA	0.012	JALISCO	ARANDAS
CHIHUAHUA	CHIHUAHUA	0.014	ZACATECAS	TEUL,DE,GONZALEZ,ORTEGA
NUEVO,LEON	MONTERREY	0.012	SINALOA	MAZATLAN
NUEVO,LEON	MONTERREY	0.017	TAMAULIPAS	NUEVO,LAREDO
NUEVO,LEON	MONTERREY	0.017	DURANGO	GOMEZ,PALACIO
NUEVO,LEON	MONTERREY	0.021	TAMAULIPAS	VALLE,HERMOSO
NUEVO,LEON	MONTERREY	0.017	VERACRUZ	BOCA,DEL,RIO
NUEVO,LEON	MONTERREY	0.017	TAMAULIPAS	MATAMOROS
NUEVO,LEON	MONTERREY	0.026	GUERRERO	TECPAN,DE,GALEANA
NUEVO,LEON	MONTERREY	0.024	NUEVO,LEON	JUAREZ
NUEVO,LEON	MONTERREY	0.024	SINALOA	GUASAVE
NUEVO,LEON	MONTERREY	0.017	SAN,LUIS,POTOSI	SAN,LUIS,POTOSI
NUEVO,LEON	MONTERREY	0.012	MICHOACAN	APATZINGAN
NUEVO,LEON	MONTERREY	0.021	TAMAULIPAS	HIDALGO
NUEVO,LEON	MONTERREY	0.026	NUEVO,LEON	SANTIAGO
NUEVO,LEON	MONTERREY	0.017	NUEVO,LEON	SANTA,CATARINA
NUEVO,LEON	MONTERREY	0.038	GUERRERO	IGUALA,DE,LA,INDEPENDENCIA
NUEVO,LEON	MONTERREY	0.017	NAYARIT	XALISCO
NUEVO,LEON	MONTERREY	0.017	GUERRERO	TAXCO,DE,ALARCON
NUEVO,LEON	MONTERREY	0.021	JALISCO	AYOTLAN
NUEVO,LEON	MONTERREY	0.035	MEXICO	VALLE,DE,CHALCO,SOLIDARIDAD
NUEVO,LEON	MONTERREY	0.012	JALISCO	TLAJOMULCO,DE,ZUÑIGA
NUEVO,LEON	MONTERREY	0.019	MICHOACAN	URUAPAN
NUEVO,LEON	MONTERREY	0.012	DURANGO	SAN,DIMAS
NUEVO,LEON	MONTERREY	0.014	CHIHUAHUA	BOCOYNA
NUEVO,LEON	MONTERREY	0.035	ZACATECAS	FRESNILLO
NUEVO,LEON	MONTERREY	0.019	JALISCO	ARANDAS
NUEVO,LEON	MONTERREY	0.014	NUEVO,LEON	SABINAS,HIDALGO
NUEVO,LEON	MONTERREY	0.024	ZACATECAS	TEUL,DE,GONZALEZ,ORTEGA
NUEVO,LEON	MONTERREY	0.014	DURANGO	RODEO
NUEVO,LEON	MONTERREY	0.014	NAYARIT	IXTLAN,DEL,RIO
NUEVO,LEON	MONTERREY	0.012	JALISCO	EL,ARENAL
DURANGO	DURANGO	0.024	TAMAULIPAS	SAN,FERNANDO
DURANGO	DURANGO	0.012	NAYARIT	TEPIC
DURANGO	DURANGO	0.018	BAJA,CALIFORNIA	TIJUANA
DURANGO	DURANGO	0.012	MEXICO	ECATEPEC,DE,MORELOS
DURANGO	DURANGO	0.048	MICHOACAN	MORELIA
DURANGO	DURANGO	0.027	SINALOA	AHOME
DURANGO	DURANGO	0.015	NUEVO,LEON	APODACA
DURANGO	DURANGO	0.015	CHIHUAHUA	HIDALGO,DEL,PARRAL
DURANGO	DURANGO	0.012	MEXICO	NEZAHUALCOYOTL
DURANGO	DURANGO	0.024	VERACRUZ	PANUCO
DURANGO	DURANGO	0.024	SINALOA	SALVADOR,ALVARADO
DURANGO	DURANGO	0.018	TAMAULIPAS	REYNOSA
DURANGO	DURANGO	0.030	TAMAULIPAS	MIER
DURANGO	DURANGO	0.030	TAMAULIPAS	VICTORIA
DURANGO	DURANGO	0.015	SINALOA	EL,FUERTE
DURANGO	DURANGO	0.027	GUERRERO	ATOYAC,DE,ALVAREZ
DURANGO	DURANGO	0.027	MEXICO	IXTAPALUCA
DURANGO	DURANGO	0.012	CHIHUAHUA	CAMARGO
DURANGO	DURANGO	0.021	MICHOACAN	LAZARO,CARDENAS
DURANGO	DURANGO	0.024	COLIMA	COLIMA
DURANGO	DURANGO	0.030	VERACRUZ	XALAPA
DURANGO	DURANGO	0.015	GUANAJUATO	CELAYA
DURANGO	DURANGO	0.012	GUERRERO	COYUCA,DE,BENITEZ
DURANGO	DURANGO	0.015	MORELOS	EMILIANO,ZAPATA
DURANGO	DURANGO	0.012	TAMAULIPAS	ALTAMIRA
DURANGO	DURANGO	0.015	SINALOA	BADIRAGUATO
DURANGO	DURANGO	0.012	GUANAJUATO	LEON
DURANGO	DURANGO	0.015	CHIHUAHUA	SAUCILLO
DURANGO	DURANGO	0.012	GUERRERO	SAN,MIGUEL,TOTOLAPAN
DURANGO	DURANGO	0.021	NUEVO,LEON	GENERAL,TERAN
DURANGO	DURANGO	0.018	GUERRERO	TEPECOACUILCO,DE,TRUJANO
DURANGO	DURANGO	0.018	NAYARIT	TUXPAN
DURANGO	DURANGO	0.012	JALISCO	TOTOTLAN
DURANGO	DURANGO	0.015	MEXICO	NICOLAS,ROMERO
DURANGO	DURANGO	0.018	MICHOACAN	PARACHO
DURANGO	DURANGO	0.024	DURANGO	CANATLAN
DURANGO	DURANGO	0.021	CHIHUAHUA	TEMOSACHIC
DURANGO	DURANGO	0.024	CHIHUAHUA	MORIS
DURANGO	DURANGO	0.018	JALISCO	SAN,CRISTOBAL,DE,LA,BARRANCA
DURANGO	DURANGO	0.012	MICHOACAN	JIQUILPAN
DURANGO	DURANGO	0.012	CHIHUAHUA	VALLE,DE,ZARAGOZA
DURANGO	DURANGO	0.015	GUANAJUATO	APASEO,EL,ALTO
DURANGO	DURANGO	0.015	NUEVO,LEON	SALINAS,VICTORIA
DURANGO	DURANGO	0.012	SAN,LUIS,POTOSI	SAN,CIRO,DE,ACOSTA
DURANGO	DURANGO	0.015	GUERRERO	TLACOAPA
DURANGO	DURANGO	0.012	TAMAULIPAS	ALDAMA
TAMAULIPAS	SAN,FERNANDO	0.013	MICHOACAN	MORELIA
TAMAULIPAS	NUEVO,LAREDO	0.012	GUERRERO	IGUALA,DE,LA,INDEPENDENCIA
TAMAULIPAS	NUEVO,LAREDO	0.011	MEXICO	VALLE,DE,CHALCO,SOLIDARIDAD
TAMAULIPAS	NUEVO,LAREDO	0.011	ZACATECAS	FRESNILLO
DURANGO	GOMEZ,PALACIO	0.012	GUERRERO	IGUALA,DE,LA,INDEPENDENCIA
DURANGO	GOMEZ,PALACIO	0.011	MEXICO	VALLE,DE,CHALCO,SOLIDARIDAD
DURANGO	GOMEZ,PALACIO	0.011	ZACATECAS	FRESNILLO
TAMAULIPAS	VALLE,HERMOSO	0.010	GUERRERO	TECPAN,DE,GALEANA
TAMAULIPAS	VALLE,HERMOSO	0.010	NUEVO,LEON	SANTIAGO
TAMAULIPAS	VALLE,HERMOSO	0.015	GUERRERO	IGUALA,DE,LA,INDEPENDENCIA
TAMAULIPAS	VALLE,HERMOSO	0.014	MEXICO	VALLE,DE,CHALCO,SOLIDARIDAD
TAMAULIPAS	VALLE,HERMOSO	0.014	ZACATECAS	FRESNILLO
VERACRUZ	BOCA,DEL,RIO	0.012	GUERRERO	IGUALA,DE,LA,INDEPENDENCIA
VERACRUZ	BOCA,DEL,RIO	0.011	MEXICO	VALLE,DE,CHALCO,SOLIDARIDAD
VERACRUZ	BOCA,DEL,RIO	0.011	ZACATECAS	FRESNILLO
MICHOACAN	MORELIA	0.015	SINALOA	AHOME
MICHOACAN	MORELIA	0.013	VERACRUZ	PANUCO
MICHOACAN	MORELIA	0.013	SINALOA	SALVADOR,ALVARADO
MICHOACAN	MORELIA	0.016	TAMAULIPAS	MIER
MICHOACAN	MORELIA	0.016	TAMAULIPAS	VICTORIA
MICHOACAN	MORELIA	0.015	GUERRERO	ATOYAC,DE,ALVAREZ
MICHOACAN	MORELIA	0.015	MEXICO	IXTAPALUCA
MICHOACAN	MORELIA	0.012	MICHOACAN	LAZARO,CARDENAS
MICHOACAN	MORELIA	0.013	COLIMA	COLIMA
MICHOACAN	MORELIA	0.016	VERACRUZ	XALAPA
MICHOACAN	MORELIA	0.012	NUEVO,LEON	GENERAL,TERAN
MICHOACAN	MORELIA	0.013	DURANGO	CANATLAN
MICHOACAN	MORELIA	0.012	CHIHUAHUA	TEMOSACHIC
MICHOACAN	MORELIA	0.013	CHIHUAHUA	MORIS
TAMAULIPAS	MATAMOROS	0.012	GUERRERO	IGUALA,DE,LA,INDEPENDENCIA
TAMAULIPAS	MATAMOROS	0.011	MEXICO	VALLE,DE,CHALCO,SOLIDARIDAD
TAMAULIPAS	MATAMOROS	0.011	ZACATECAS	FRESNILLO
GUERRERO	TECPAN,DE,GALEANA	0.011	NUEVO,LEON	JUAREZ
GUERRERO	TECPAN,DE,GALEANA	0.011	SINALOA	GUASAVE
GUERRERO	TECPAN,DE,GALEANA	0.010	TAMAULIPAS	HIDALGO
GUERRERO	TECPAN,DE,GALEANA	0.012	NUEVO,LEON	SANTIAGO
GUERRERO	TECPAN,DE,GALEANA	0.018	GUERRERO	IGUALA,DE,LA,INDEPENDENCIA
GUERRERO	TECPAN,DE,GALEANA	0.010	JALISCO	AYOTLAN
GUERRERO	TECPAN,DE,GALEANA	0.017	MEXICO	VALLE,DE,CHALCO,SOLIDARIDAD
GUERRERO	TECPAN,DE,GALEANA	0.017	ZACATECAS	FRESNILLO
GUERRERO	TECPAN,DE,GALEANA	0.011	ZACATECAS	TEUL,DE,GONZALEZ,ORTEGA
NUEVO,LEON	JUAREZ	0.010	SINALOA	GUASAVE
NUEVO,LEON	JUAREZ	0.011	NUEVO,LEON	SANTIAGO
NUEVO,LEON	JUAREZ	0.016	GUERRERO	IGUALA,DE,LA,INDEPENDENCIA
NUEVO,LEON	JUAREZ	0.015	MEXICO	VALLE,DE,CHALCO,SOLIDARIDAD
NUEVO,LEON	JUAREZ	0.015	ZACATECAS	FRESNILLO
NUEVO,LEON	JUAREZ	0.010	ZACATECAS	TEUL,DE,GONZALEZ,ORTEGA
SINALOA	GUASAVE	0.011	NUEVO,LEON	SANTIAGO
SINALOA	GUASAVE	0.016	GUERRERO	IGUALA,DE,LA,INDEPENDENCIA
SINALOA	GUASAVE	0.015	MEXICO	VALLE,DE,CHALCO,SOLIDARIDAD
SINALOA	GUASAVE	0.015	ZACATECAS	FRESNILLO
SINALOA	GUASAVE	0.010	ZACATECAS	TEUL,DE,GONZALEZ,ORTEGA
SAN,LUIS,POTOSI	SAN,LUIS,POTOSI	0.012	GUERRERO	IGUALA,DE,LA,INDEPENDENCIA
SAN,LUIS,POTOSI	SAN,LUIS,POTOSI	0.011	MEXICO	VALLE,DE,CHALCO,SOLIDARIDAD
SAN,LUIS,POTOSI	SAN,LUIS,POTOSI	0.011	ZACATECAS	FRESNILLO
TAMAULIPAS	MIER	0.010	TAMAULIPAS	VICTORIA
TAMAULIPAS	MIER	0.010	VERACRUZ	XALAPA
TAMAULIPAS	VICTORIA	0.010	VERACRUZ	XALAPA
TAMAULIPAS	HIDALGO	0.010	NUEVO,LEON	SANTIAGO
TAMAULIPAS	HIDALGO	0.015	GUERRERO	IGUALA,DE,LA,INDEPENDENCIA
TAMAULIPAS	HIDALGO	0.014	MEXICO	VALLE,DE,CHALCO,SOLIDARIDAD
TAMAULIPAS	HIDALGO	0.014	ZACATECAS	FRESNILLO
NUEVO,LEON	SANTIAGO	0.018	GUERRERO	IGUALA,DE,LA,INDEPENDENCIA
NUEVO,LEON	SANTIAGO	0.010	JALISCO	AYOTLAN
NUEVO,LEON	SANTIAGO	0.017	MEXICO	VALLE,DE,CHALCO,SOLIDARIDAD
NUEVO,LEON	SANTIAGO	0.017	ZACATECAS	FRESNILLO
NUEVO,LEON	SANTIAGO	0.011	ZACATECAS	TEUL,DE,GONZALEZ,ORTEGA
NUEVO,LEON	SANTA,CATARINA	0.012	GUERRERO	IGUALA,DE,LA,INDEPENDENCIA
NUEVO,LEON	SANTA,CATARINA	0.011	MEXICO	VALLE,DE,CHALCO,SOLIDARIDAD
NUEVO,LEON	SANTA,CATARINA	0.011	ZACATECAS	FRESNILLO
GUERRERO	IGUALA,DE,LA,INDEPENDENCIA	0.012	NAYARIT	XALISCO
GUERRERO	IGUALA,DE,LA,INDEPENDENCIA	0.012	GUERRERO	TAXCO,DE,ALARCON
GUERRERO	IGUALA,DE,LA,INDEPENDENCIA	0.015	JALISCO	AYOTLAN
GUERRERO	IGUALA,DE,LA,INDEPENDENCIA	0.025	MEXICO	VALLE,DE,CHALCO,SOLIDARIDAD
GUERRERO	IGUALA,DE,LA,INDEPENDENCIA	0.013	MICHOACAN	URUAPAN
GUERRERO	IGUALA,DE,LA,INDEPENDENCIA	0.025	ZACATECAS	FRESNILLO
GUERRERO	IGUALA,DE,LA,INDEPENDENCIA	0.013	JALISCO	ARANDAS
GUERRERO	IGUALA,DE,LA,INDEPENDENCIA	0.016	ZACATECAS	TEUL,DE,GONZALEZ,ORTEGA
NAYARIT	XALISCO	0.011	MEXICO	VALLE,DE,CHALCO,SOLIDARIDAD
NAYARIT	XALISCO	0.011	ZACATECAS	FRESNILLO
GUERRERO	TAXCO,DE,ALARCON	0.011	MEXICO	VALLE,DE,CHALCO,SOLIDARIDAD
GUERRERO	TAXCO,DE,ALARCON	0.011	ZACATECAS	FRESNILLO
JALISCO	AYOTLAN	0.014	MEXICO	VALLE,DE,CHALCO,SOLIDARIDAD
JALISCO	AYOTLAN	0.014	ZACATECAS	FRESNILLO
MEXICO	VALLE,DE,CHALCO,SOLIDARIDAD	0.012	MICHOACAN	URUAPAN
MEXICO	VALLE,DE,CHALCO,SOLIDARIDAD	0.023	ZACATECAS	FRESNILLO
MEXICO	VALLE,DE,CHALCO,SOLIDARIDAD	0.012	JALISCO	ARANDAS
MEXICO	VALLE,DE,CHALCO,SOLIDARIDAD	0.015	ZACATECAS	TEUL,DE,GONZALEZ,ORTEGA
MICHOACAN	URUAPAN	0.012	ZACATECAS	FRESNILLO
ZACATECAS	FRESNILLO	0.012	JALISCO	ARANDAS
ZACATECAS	FRESNILLO	0.015	ZACATECAS	TEUL,DE,GONZALEZ,ORTEGA
