# Supplementary material for: Analysis of México’s Narco-War Network (2007–2011)
Source: PLoS One. 2015 May 18;10(5):e0126503. doi: 10.1371/journal.pone.0126503 (PMC4436224; doi:10.1371/journal.pone.0126503)
Supplement: S1 Compressed file — Each file contains all the correlations above certain threshold (indicated in the name of the file), during a particular month (also indicated in the name of the file). The file names have the value of θ followed by the number of the i th month, starting from January of 2007 until Sept. 2011. (ZIP) [file pone.0126503.s004.zip › Correlations_by_month/0.010__55.sif]

CHIHUAHUA	JUAREZ	0.051	COAHUILA	TORREON
CHIHUAHUA	JUAREZ	0.018	SINALOA	MAZATLAN
CHIHUAHUA	JUAREZ	0.011	NUEVO,LEON	GUADALUPE
CHIHUAHUA	JUAREZ	0.069	VERACRUZ	BOCA,DEL,RIO
CHIHUAHUA	JUAREZ	0.021	TAMAULIPAS	MATAMOROS
CHIHUAHUA	JUAREZ	0.014	MEXICO	IXTAPALUCA
CHIHUAHUA	JUAREZ	0.017	MEXICO	TLALNEPANTLA,DE,BAZ
CHIHUAHUA	JUAREZ	0.018	CHIHUAHUA	MADERA
CHIHUAHUA	JUAREZ	0.014	TAMAULIPAS	CIUDAD,MADERO
CHIHUAHUA	JUAREZ	0.014	ZACATECAS	ZACATECAS
GUERRERO	ACAPULCO,DE,JUAREZ	0.115	CHIHUAHUA	CHIHUAHUA
GUERRERO	ACAPULCO,DE,JUAREZ	0.155	NUEVO,LEON	MONTERREY
GUERRERO	ACAPULCO,DE,JUAREZ	0.053	SINALOA	CULIACAN
GUERRERO	ACAPULCO,DE,JUAREZ	0.049	TAMAULIPAS	SAN,FERNANDO
GUERRERO	ACAPULCO,DE,JUAREZ	0.102	NAYARIT	TEPIC
GUERRERO	ACAPULCO,DE,JUAREZ	0.053	VERACRUZ	VERACRUZ
GUERRERO	ACAPULCO,DE,JUAREZ	0.053	TAMAULIPAS	NUEVO,LAREDO
GUERRERO	ACAPULCO,DE,JUAREZ	0.075	JALISCO	ZAPOPAN
GUERRERO	ACAPULCO,DE,JUAREZ	0.013	MICHOACAN	MORELIA
GUERRERO	ACAPULCO,DE,JUAREZ	0.013	JALISCO	GUADALAJARA
GUERRERO	ACAPULCO,DE,JUAREZ	0.022	MEXICO	NEZAHUALCOYOTL
GUERRERO	ACAPULCO,DE,JUAREZ	0.018	MORELOS	CUERNAVACA
GUERRERO	ACAPULCO,DE,JUAREZ	0.018	COAHUILA	SALTILLO
GUERRERO	ACAPULCO,DE,JUAREZ	0.027	SINALOA	MOCORITO
GUERRERO	ACAPULCO,DE,JUAREZ	0.018	GUERRERO	CHILPANCINGO,DE,LOS,BRAVO
GUERRERO	ACAPULCO,DE,JUAREZ	0.040	GUERRERO	ATOYAC,DE,ALVAREZ
GUERRERO	ACAPULCO,DE,JUAREZ	0.031	DURANGO	LERDO
GUERRERO	ACAPULCO,DE,JUAREZ	0.018	TABASCO	CARDENAS
GUERRERO	ACAPULCO,DE,JUAREZ	0.018	QUINTANA,ROO	BENITO,JUAREZ
GUERRERO	ACAPULCO,DE,JUAREZ	0.027	CHIHUAHUA	GUADALUPE,Y,CALVO
GUERRERO	ACAPULCO,DE,JUAREZ	0.018	DISTRITO,FEDERAL	IZTAPALAPA
GUERRERO	ACAPULCO,DE,JUAREZ	0.044	CHIHUAHUA	GUACHOCHI
GUERRERO	ACAPULCO,DE,JUAREZ	0.013	MORELOS	TEMIXCO
GUERRERO	ACAPULCO,DE,JUAREZ	0.013	SINALOA	CHOIX
GUERRERO	ACAPULCO,DE,JUAREZ	0.013	MEXICO	CUAUTITLAN,IZCALLI
GUERRERO	ACAPULCO,DE,JUAREZ	0.018	MORELOS	EMILIANO,ZAPATA
GUERRERO	ACAPULCO,DE,JUAREZ	0.075	SINALOA	COSALA
GUERRERO	ACAPULCO,DE,JUAREZ	0.022	TAMAULIPAS	ALTAMIRA
GUERRERO	ACAPULCO,DE,JUAREZ	0.022	MEXICO	CHALCO
GUERRERO	ACAPULCO,DE,JUAREZ	0.013	NUEVO,LEON	MONTEMORELOS
GUERRERO	ACAPULCO,DE,JUAREZ	0.013	GUERRERO	EDUARDO,NERI
GUERRERO	ACAPULCO,DE,JUAREZ	0.031	NUEVO,LEON	ALLENDE
GUERRERO	ACAPULCO,DE,JUAREZ	0.036	DURANGO	CUENCAME
GUERRERO	ACAPULCO,DE,JUAREZ	0.022	SINALOA	BADIRAGUATO
GUERRERO	ACAPULCO,DE,JUAREZ	0.036	SINALOA	SAN,IGNACIO
GUERRERO	ACAPULCO,DE,JUAREZ	0.022	TAMAULIPAS	GONZALEZ
GUERRERO	ACAPULCO,DE,JUAREZ	0.027	JALISCO	ATOTONILCO,EL,ALTO
GUERRERO	ACAPULCO,DE,JUAREZ	0.013	NAYARIT	TECUALA
GUERRERO	ACAPULCO,DE,JUAREZ	0.040	MICHOACAN	TACAMBARO
GUERRERO	ACAPULCO,DE,JUAREZ	0.013	CHIHUAHUA	BOCOYNA
GUERRERO	ACAPULCO,DE,JUAREZ	0.013	NUEVO,LEON	PESQUERIA
GUERRERO	ACAPULCO,DE,JUAREZ	0.049	ZACATECAS	JALPA
GUERRERO	ACAPULCO,DE,JUAREZ	0.018	NUEVO,LEON	CHINA
GUERRERO	ACAPULCO,DE,JUAREZ	0.022	GUERRERO	CUTZAMALA,DE,PINZON
GUERRERO	ACAPULCO,DE,JUAREZ	0.013	GUERRERO	TLAPA,DE,COMONFORT
GUERRERO	ACAPULCO,DE,JUAREZ	0.022	MEXICO	ALMOLOYA,DE,JUAREZ
GUERRERO	ACAPULCO,DE,JUAREZ	0.022	MICHOACAN	COALCOMAN,DE,VAZQUEZ,PALLARES
GUERRERO	ACAPULCO,DE,JUAREZ	0.013	TABASCO	TENOSIQUE
GUERRERO	ACAPULCO,DE,JUAREZ	0.031	MEXICO	TEOTIHUACAN
GUERRERO	ACAPULCO,DE,JUAREZ	0.031	NUEVO,LEON	AGUALEGUAS
GUERRERO	ACAPULCO,DE,JUAREZ	0.013	MICHOACAN	CARACUARO
GUERRERO	ACAPULCO,DE,JUAREZ	0.018	MICHOACAN	IXTLAN
GUERRERO	ACAPULCO,DE,JUAREZ	0.013	MEXICO	TEMOAYA
GUERRERO	ACAPULCO,DE,JUAREZ	0.013	BAJA,CALIFORNIA,SUR	LOS,CABOS
GUERRERO	ACAPULCO,DE,JUAREZ	0.013	JALISCO	AUTLAN,DE,NAVARRO
GUERRERO	ACAPULCO,DE,JUAREZ	0.013	VERACRUZ	TANTIMA
COAHUILA	TORREON	0.026	SINALOA	MAZATLAN
COAHUILA	TORREON	0.015	NUEVO,LEON	GUADALUPE
COAHUILA	TORREON	0.098	VERACRUZ	BOCA,DEL,RIO
COAHUILA	TORREON	0.013	SINALOA	AHOME
COAHUILA	TORREON	0.013	GUERRERO	ZIHUATANEJO,DE,AZUETA
COAHUILA	TORREON	0.011	CHIHUAHUA	HIDALGO,DEL,PARRAL
COAHUILA	TORREON	0.030	TAMAULIPAS	MATAMOROS
COAHUILA	TORREON	0.013	TAMAULIPAS	TAMPICO
COAHUILA	TORREON	0.013	CHIHUAHUA	DELICIAS
COAHUILA	TORREON	0.011	SONORA	NOGALES
COAHUILA	TORREON	0.013	SINALOA	EL,FUERTE
COAHUILA	TORREON	0.019	MEXICO	IXTAPALUCA
COAHUILA	TORREON	0.011	TAMAULIPAS	GUERRERO
COAHUILA	TORREON	0.013	VERACRUZ	XALAPA
COAHUILA	TORREON	0.013	CHIHUAHUA	ROSALES
COAHUILA	TORREON	0.023	MEXICO	TLALNEPANTLA,DE,BAZ
COAHUILA	TORREON	0.026	CHIHUAHUA	MADERA
COAHUILA	TORREON	0.013	GUERRERO	GENERAL,HELIODORO,CASTILLO
COAHUILA	TORREON	0.019	TAMAULIPAS	CIUDAD,MADERO
COAHUILA	TORREON	0.019	ZACATECAS	ZACATECAS
COAHUILA	TORREON	0.013	GUERRERO	HUITZUCO,DE,LOS,FIGUEROA
COAHUILA	TORREON	0.011	CHIHUAHUA	GUAZAPARES
COAHUILA	TORREON	0.013	MEXICO	CHICOLOAPAN
COAHUILA	TORREON	0.011	NUEVO,LEON	CIENEGA,DE,FLORES
CHIHUAHUA	CHIHUAHUA	0.057	NUEVO,LEON	MONTERREY
CHIHUAHUA	CHIHUAHUA	0.020	SINALOA	CULIACAN
CHIHUAHUA	CHIHUAHUA	0.018	TAMAULIPAS	SAN,FERNANDO
CHIHUAHUA	CHIHUAHUA	0.037	NAYARIT	TEPIC
CHIHUAHUA	CHIHUAHUA	0.020	VERACRUZ	VERACRUZ
CHIHUAHUA	CHIHUAHUA	0.020	TAMAULIPAS	NUEVO,LAREDO
CHIHUAHUA	CHIHUAHUA	0.028	JALISCO	ZAPOPAN
CHIHUAHUA	CHIHUAHUA	0.015	GUERRERO	ATOYAC,DE,ALVAREZ
CHIHUAHUA	CHIHUAHUA	0.011	DURANGO	LERDO
CHIHUAHUA	CHIHUAHUA	0.016	CHIHUAHUA	GUACHOCHI
CHIHUAHUA	CHIHUAHUA	0.028	SINALOA	COSALA
CHIHUAHUA	CHIHUAHUA	0.011	NUEVO,LEON	ALLENDE
CHIHUAHUA	CHIHUAHUA	0.013	DURANGO	CUENCAME
CHIHUAHUA	CHIHUAHUA	0.013	SINALOA	SAN,IGNACIO
CHIHUAHUA	CHIHUAHUA	0.015	MICHOACAN	TACAMBARO
CHIHUAHUA	CHIHUAHUA	0.018	ZACATECAS	JALPA
CHIHUAHUA	CHIHUAHUA	0.011	MEXICO	TEOTIHUACAN
CHIHUAHUA	CHIHUAHUA	0.011	NUEVO,LEON	AGUALEGUAS
NUEVO,LEON	MONTERREY	0.026	SINALOA	CULIACAN
NUEVO,LEON	MONTERREY	0.024	TAMAULIPAS	SAN,FERNANDO
NUEVO,LEON	MONTERREY	0.050	NAYARIT	TEPIC
NUEVO,LEON	MONTERREY	0.026	VERACRUZ	VERACRUZ
NUEVO,LEON	MONTERREY	0.026	TAMAULIPAS	NUEVO,LAREDO
NUEVO,LEON	MONTERREY	0.037	JALISCO	ZAPOPAN
NUEVO,LEON	MONTERREY	0.011	MEXICO	NEZAHUALCOYOTL
NUEVO,LEON	MONTERREY	0.013	SINALOA	MOCORITO
NUEVO,LEON	MONTERREY	0.020	GUERRERO	ATOYAC,DE,ALVAREZ
NUEVO,LEON	MONTERREY	0.015	DURANGO	LERDO
NUEVO,LEON	MONTERREY	0.013	CHIHUAHUA	GUADALUPE,Y,CALVO
NUEVO,LEON	MONTERREY	0.022	CHIHUAHUA	GUACHOCHI
NUEVO,LEON	MONTERREY	0.037	SINALOA	COSALA
NUEVO,LEON	MONTERREY	0.011	TAMAULIPAS	ALTAMIRA
NUEVO,LEON	MONTERREY	0.011	MEXICO	CHALCO
NUEVO,LEON	MONTERREY	0.015	NUEVO,LEON	ALLENDE
NUEVO,LEON	MONTERREY	0.018	DURANGO	CUENCAME
NUEVO,LEON	MONTERREY	0.011	SINALOA	BADIRAGUATO
NUEVO,LEON	MONTERREY	0.018	SINALOA	SAN,IGNACIO
NUEVO,LEON	MONTERREY	0.011	TAMAULIPAS	GONZALEZ
NUEVO,LEON	MONTERREY	0.013	JALISCO	ATOTONILCO,EL,ALTO
NUEVO,LEON	MONTERREY	0.020	MICHOACAN	TACAMBARO
NUEVO,LEON	MONTERREY	0.024	ZACATECAS	JALPA
NUEVO,LEON	MONTERREY	0.011	GUERRERO	CUTZAMALA,DE,PINZON
NUEVO,LEON	MONTERREY	0.011	MEXICO	ALMOLOYA,DE,JUAREZ
NUEVO,LEON	MONTERREY	0.011	MICHOACAN	COALCOMAN,DE,VAZQUEZ,PALLARES
NUEVO,LEON	MONTERREY	0.015	MEXICO	TEOTIHUACAN
NUEVO,LEON	MONTERREY	0.015	NUEVO,LEON	AGUALEGUAS
SINALOA	CULIACAN	0.017	NAYARIT	TEPIC
SINALOA	CULIACAN	0.013	JALISCO	ZAPOPAN
SINALOA	CULIACAN	0.013	SINALOA	COSALA
TAMAULIPAS	SAN,FERNANDO	0.016	NAYARIT	TEPIC
TAMAULIPAS	SAN,FERNANDO	0.012	JALISCO	ZAPOPAN
TAMAULIPAS	SAN,FERNANDO	0.012	SINALOA	COSALA
NAYARIT	TEPIC	0.017	VERACRUZ	VERACRUZ
NAYARIT	TEPIC	0.017	TAMAULIPAS	NUEVO,LAREDO
NAYARIT	TEPIC	0.024	JALISCO	ZAPOPAN
NAYARIT	TEPIC	0.013	GUERRERO	ATOYAC,DE,ALVAREZ
NAYARIT	TEPIC	0.010	DURANGO	LERDO
NAYARIT	TEPIC	0.014	CHIHUAHUA	GUACHOCHI
NAYARIT	TEPIC	0.024	SINALOA	COSALA
NAYARIT	TEPIC	0.010	NUEVO,LEON	ALLENDE
NAYARIT	TEPIC	0.012	DURANGO	CUENCAME
NAYARIT	TEPIC	0.012	SINALOA	SAN,IGNACIO
NAYARIT	TEPIC	0.013	MICHOACAN	TACAMBARO
NAYARIT	TEPIC	0.016	ZACATECAS	JALPA
NAYARIT	TEPIC	0.010	MEXICO	TEOTIHUACAN
NAYARIT	TEPIC	0.010	NUEVO,LEON	AGUALEGUAS
SINALOA	MAZATLAN	0.035	VERACRUZ	BOCA,DEL,RIO
SINALOA	MAZATLAN	0.011	TAMAULIPAS	MATAMOROS
VERACRUZ	VERACRUZ	0.013	JALISCO	ZAPOPAN
VERACRUZ	VERACRUZ	0.013	SINALOA	COSALA
TAMAULIPAS	NUEVO,LAREDO	0.013	JALISCO	ZAPOPAN
TAMAULIPAS	NUEVO,LAREDO	0.013	SINALOA	COSALA
NUEVO,LEON	GUADALUPE	0.020	VERACRUZ	BOCA,DEL,RIO
JALISCO	ZAPOPAN	0.011	CHIHUAHUA	GUACHOCHI
JALISCO	ZAPOPAN	0.018	SINALOA	COSALA
JALISCO	ZAPOPAN	0.012	ZACATECAS	JALPA
VERACRUZ	BOCA,DEL,RIO	0.017	SINALOA	AHOME
VERACRUZ	BOCA,DEL,RIO	0.017	GUERRERO	ZIHUATANEJO,DE,AZUETA
VERACRUZ	BOCA,DEL,RIO	0.014	CHIHUAHUA	HIDALGO,DEL,PARRAL
VERACRUZ	BOCA,DEL,RIO	0.040	TAMAULIPAS	MATAMOROS
VERACRUZ	BOCA,DEL,RIO	0.017	TAMAULIPAS	TAMPICO
VERACRUZ	BOCA,DEL,RIO	0.017	CHIHUAHUA	DELICIAS
VERACRUZ	BOCA,DEL,RIO	0.012	SINALOA	GUASAVE
VERACRUZ	BOCA,DEL,RIO	0.014	SONORA	NOGALES
VERACRUZ	BOCA,DEL,RIO	0.017	SINALOA	EL,FUERTE
VERACRUZ	BOCA,DEL,RIO	0.026	MEXICO	IXTAPALUCA
VERACRUZ	BOCA,DEL,RIO	0.014	TAMAULIPAS	GUERRERO
VERACRUZ	BOCA,DEL,RIO	0.017	VERACRUZ	XALAPA
VERACRUZ	BOCA,DEL,RIO	0.017	CHIHUAHUA	ROSALES
VERACRUZ	BOCA,DEL,RIO	0.032	MEXICO	TLALNEPANTLA,DE,BAZ
VERACRUZ	BOCA,DEL,RIO	0.012	JALISCO	PUERTO,VALLARTA
VERACRUZ	BOCA,DEL,RIO	0.012	JALISCO	TLAJOMULCO,DE,ZUÑIGA
VERACRUZ	BOCA,DEL,RIO	0.012	CHIHUAHUA	CUAUHTEMOC
VERACRUZ	BOCA,DEL,RIO	0.012	BAJA,CALIFORNIA	PLAYAS,DE,ROSARITO
VERACRUZ	BOCA,DEL,RIO	0.035	CHIHUAHUA	MADERA
VERACRUZ	BOCA,DEL,RIO	0.017	GUERRERO	GENERAL,HELIODORO,CASTILLO
VERACRUZ	BOCA,DEL,RIO	0.026	TAMAULIPAS	CIUDAD,MADERO
VERACRUZ	BOCA,DEL,RIO	0.026	ZACATECAS	ZACATECAS
VERACRUZ	BOCA,DEL,RIO	0.017	GUERRERO	HUITZUCO,DE,LOS,FIGUEROA
VERACRUZ	BOCA,DEL,RIO	0.014	CHIHUAHUA	GUAZAPARES
VERACRUZ	BOCA,DEL,RIO	0.017	MEXICO	CHICOLOAPAN
VERACRUZ	BOCA,DEL,RIO	0.014	NUEVO,LEON	CIENEGA,DE,FLORES
VERACRUZ	BOCA,DEL,RIO	0.012	COAHUILA	PIEDRAS,NEGRAS
VERACRUZ	BOCA,DEL,RIO	0.012	CHIHUAHUA	SAN,FRANCISCO,DEL,ORO
VERACRUZ	BOCA,DEL,RIO	0.012	OAXACA	SAN,PEDRO,TAPANATEPEC
TAMAULIPAS	MATAMOROS	0.011	CHIHUAHUA	MADERA
CHIHUAHUA	GUACHOCHI	0.011	SINALOA	COSALA
SINALOA	COSALA	0.012	ZACATECAS	JALPA
