# Supplementary material for: Analysis of México’s Narco-War Network (2007–2011)
Source: PLoS One. 2015 May 18;10(5):e0126503. doi: 10.1371/journal.pone.0126503 (PMC4436224; doi:10.1371/journal.pone.0126503)
Supplement: S1 Compressed file — Each file contains all the correlations above certain threshold (indicated in the name of the file), during a particular month (also indicated in the name of the file). The file names have the value of θ followed by the number of the i th month, starting from January of 2007 until Sept. 2011. (ZIP) [file pone.0126503.s004.zip › Correlations_by_month/0.010__6.sif]

CHIHUAHUA,JUAREZ	0.010	SINALOA,CULIACAN
SINALOA,CULIACAN	0.010	CHIHUAHUA,CHIHUAHUA
SINALOA,CULIACAN	0.010	SONORA,NOGALES
SINALOA,CULIACAN	0.031	DURANGO,DURANGO
SINALOA,CULIACAN	0.010	NAYARIT,TEPIC
SINALOA,CULIACAN	0.010	TAMAULIPAS,REYNOSA
SINALOA,CULIACAN	0.042	MICHOACAN,URUAPAN
SINALOA,CULIACAN	0.010	JALISCO,ZAPOPAN
SINALOA,CULIACAN	0.010	TAMAULIPAS,NUEVO,LAREDO
SINALOA,CULIACAN	0.052	MICHOACAN,APATZINGAN
SINALOA,CULIACAN	0.031	JALISCO,GUADALAJARA
SINALOA,CULIACAN	0.010	MICHOACAN,LAZARO,CARDENAS
SINALOA,CULIACAN	0.010	CHIHUAHUA,CAMARGO
SINALOA,CULIACAN	0.010	SONORA,HERMOSILLO
SINALOA,CULIACAN	0.021	CHIHUAHUA,CUAUHTEMOC
SINALOA,CULIACAN	0.010	NUEVO,LEON,GUADALUPE
SINALOA,CULIACAN	0.010	JALISCO,TLAQUEPAQUE
SINALOA,CULIACAN	0.021	DISTRITO,FEDERAL,CUAUHTEMOC
SINALOA,CULIACAN	0.021	GUERRERO,ATOYAC,DE,ALVAREZ
SINALOA,CULIACAN	0.010	GUERRERO,ARCELIA
SINALOA,CULIACAN	0.010	DURANGO,SAN,DIMAS
SINALOA,CULIACAN	0.031	GUERRERO,AYUTLA,DE,LOS,LIBRES
SINALOA,CULIACAN	0.021	MICHOACAN,HUETAMO
SINALOA,CULIACAN	0.010	NUEVO,LEON,SAN,NICOLAS,DE,LOS,GARZA
SINALOA,CULIACAN	0.010	MICHOACAN,TEPALCATEPEC
SINALOA,CULIACAN	0.021	OAXACA,OAXACA,DE,JUAREZ
SINALOA,CULIACAN	0.010	SONORA,SARIC
SINALOA,CULIACAN	0.021	JALISCO,TONALA
SINALOA,CULIACAN	0.010	SONORA,NAVOJOA
SINALOA,CULIACAN	0.010	MICHOACAN,SAN,LUCAS
SINALOA,CULIACAN	0.010	GUERRERO,SAN,MARCOS
SINALOA,CULIACAN	0.010	CHIAPAS,COMITAN,DE,DOMINGUEZ
SINALOA,CULIACAN	0.010	MORELOS,HUITZILAC
SINALOA,CULIACAN	0.031	CHIHUAHUA,MORELOS
SINALOA,CULIACAN	0.010	NUEVO,LEON,MONTEMORELOS
SINALOA,CULIACAN	0.010	QUERETARO,SAN,JUAN,DEL,RIO
SINALOA,CULIACAN	0.010	MICHOACAN,CHINICUILA
SINALOA,CULIACAN	0.010	GUANAJUATO,TARIMORO
SINALOA,CULIACAN	0.010	MICHOACAN,TARIMBARO
SINALOA,CULIACAN	0.031	MICHOACAN,TIQUICHEO,DE,NICOLAS,ROMERO
SINALOA,CULIACAN	0.010	MICHOACAN,PERIBAN
SINALOA,CULIACAN	0.010	JALISCO,MAZAMITLA
SINALOA,CULIACAN	0.010	GUERRERO,JUAN,R.,ESCUDERO
SINALOA,CULIACAN	0.010	MICHOACAN,NUEVO,URECHO
SINALOA,CULIACAN	0.010	TABASCO,BALANCAN
SINALOA,CULIACAN	0.010	VERACRUZ,MARTINEZ,DE,LA,TORRE
SINALOA,CULIACAN	0.010	DISTRITO,FEDERAL,LA,MAGDALENA,CONTRERAS
SINALOA,CULIACAN	0.010	MICHOACAN,ZACAPU
SINALOA,CULIACAN	0.021	OAXACA,HEROICA,CIUDAD,DE,EJUTLA,DE,CRESPO
SINALOA,CULIACAN	0.010	TABASCO,JALPA,DE,MENDEZ
SINALOA,CULIACAN	0.010	JALISCO,TEOCALTICHE
SINALOA,CULIACAN	0.010	MICHOACAN,PENJAMILLO
SINALOA,CULIACAN	0.010	CAMPECHE,ESCARCEGA
SINALOA,CULIACAN	0.010	VERACRUZ,MAGDALENA
BAJA,CALIFORNIA,TIJUANA	0.049	GUERRERO,ACAPULCO,DE,JUAREZ
BAJA,CALIFORNIA,TIJUANA	0.012	DURANGO,GOMEZ,PALACIO
BAJA,CALIFORNIA,TIJUANA	0.037	SINALOA,MAZATLAN
BAJA,CALIFORNIA,TIJUANA	0.024	SINALOA,NAVOLATO
BAJA,CALIFORNIA,TIJUANA	0.024	NUEVO,LEON,MONTERREY
BAJA,CALIFORNIA,TIJUANA	0.024	MICHOACAN,MORELIA
BAJA,CALIFORNIA,TIJUANA	0.012	SINALOA,AHOME
BAJA,CALIFORNIA,TIJUANA	0.024	SINALOA,GUASAVE
BAJA,CALIFORNIA,TIJUANA	0.049	CHIHUAHUA,HIDALGO,DEL,PARRAL
BAJA,CALIFORNIA,TIJUANA	0.024	SINALOA,SALVADOR,ALVARADO
BAJA,CALIFORNIA,TIJUANA	0.024	MEXICO,NEZAHUALCOYOTL
BAJA,CALIFORNIA,TIJUANA	0.073	GUERRERO,PUNGARABATO
BAJA,CALIFORNIA,TIJUANA	0.061	DISTRITO,FEDERAL,IZTAPALAPA
BAJA,CALIFORNIA,TIJUANA	0.012	GUERRERO,COYUCA,DE,CATALAN
BAJA,CALIFORNIA,TIJUANA	0.049	AGUASCALIENTES,AGUASCALIENTES
BAJA,CALIFORNIA,TIJUANA	0.012	SINALOA,MOCORITO
BAJA,CALIFORNIA,TIJUANA	0.037	SINALOA,BADIRAGUATO
BAJA,CALIFORNIA,TIJUANA	0.024	QUINTANA,ROO,BENITO,JUAREZ
BAJA,CALIFORNIA,TIJUANA	0.012	DISTRITO,FEDERAL,GUSTAVO,A.,MADERO
BAJA,CALIFORNIA,TIJUANA	0.024	GUERRERO,IGUALA,DE,LA,INDEPENDENCIA
BAJA,CALIFORNIA,TIJUANA	0.012	TAMAULIPAS,TAMPICO
BAJA,CALIFORNIA,TIJUANA	0.037	GUERRERO,ZIHUATANEJO,DE,AZUETA
BAJA,CALIFORNIA,TIJUANA	0.037	SINALOA,SAN,IGNACIO
BAJA,CALIFORNIA,TIJUANA	0.012	SINALOA,ANGOSTURA
BAJA,CALIFORNIA,TIJUANA	0.024	VERACRUZ,VERACRUZ
BAJA,CALIFORNIA,TIJUANA	0.012	DISTRITO,FEDERAL,VENUSTIANO,CARRANZA
BAJA,CALIFORNIA,TIJUANA	0.012	GUERRERO,COYUCA,DE,BENITEZ
BAJA,CALIFORNIA,TIJUANA	0.012	GUERRERO,ZIRANDARO
BAJA,CALIFORNIA,TIJUANA	0.012	SINALOA,ELOTA
BAJA,CALIFORNIA,TIJUANA	0.037	DISTRITO,FEDERAL,TLALPAN
BAJA,CALIFORNIA,TIJUANA	0.012	CHIHUAHUA,AHUMADA
BAJA,CALIFORNIA,TIJUANA	0.012	MEXICO,CUAUTITLAN,IZCALLI
BAJA,CALIFORNIA,TIJUANA	0.024	TAMAULIPAS,CIUDAD,MADERO
BAJA,CALIFORNIA,TIJUANA	0.012	OAXACA,SAN,JUAN,BAUTISTA,TUXTEPEC
BAJA,CALIFORNIA,TIJUANA	0.012	NUEVO,LEON,APODACA
BAJA,CALIFORNIA,TIJUANA	0.086	DURANGO,TAMAZULA
BAJA,CALIFORNIA,TIJUANA	0.049	SONORA,MAGDALENA
BAJA,CALIFORNIA,TIJUANA	0.024	GUERRERO,OMETEPEC
BAJA,CALIFORNIA,TIJUANA	0.012	NAYARIT,ACAPONETA
BAJA,CALIFORNIA,TIJUANA	0.012	JALISCO,EL,SALTO
BAJA,CALIFORNIA,TIJUANA	0.012	MICHOACAN,AQUILA
BAJA,CALIFORNIA,TIJUANA	0.012	DISTRITO,FEDERAL,COYOACAN
BAJA,CALIFORNIA,TIJUANA	0.012	DISTRITO,FEDERAL,XOCHIMILCO
BAJA,CALIFORNIA,TIJUANA	0.024	COAHUILA,MATAMOROS
BAJA,CALIFORNIA,TIJUANA	0.012	GUERRERO,TLAPA,DE,COMONFORT
BAJA,CALIFORNIA,TIJUANA	0.012	GUERRERO,ZAPOTITLAN,TABLAS
BAJA,CALIFORNIA,TIJUANA	0.012	MICHOACAN,COALCOMAN,DE,VAZQUEZ,PALLARES
BAJA,CALIFORNIA,TIJUANA	0.012	CAMPECHE,CARMEN
BAJA,CALIFORNIA,TIJUANA	0.037	OAXACA,JUCHITAN,DE,ZARAGOZA
BAJA,CALIFORNIA,TIJUANA	0.012	DURANGO,OCAMPO
BAJA,CALIFORNIA,TIJUANA	0.012	DISTRITO,FEDERAL,ALVARO,OBREGON
BAJA,CALIFORNIA,TIJUANA	0.024	DISTRITO,FEDERAL,BENITO,JUAREZ
BAJA,CALIFORNIA,TIJUANA	0.024	GUERRERO,CUTZAMALA,DE,PINZON
BAJA,CALIFORNIA,TIJUANA	0.024	MICHOACAN,TURICATO
BAJA,CALIFORNIA,TIJUANA	0.024	MICHOACAN,TACAMBARO
BAJA,CALIFORNIA,TIJUANA	0.024	GUERRERO,MARQUELIA
BAJA,CALIFORNIA,TIJUANA	0.012	HIDALGO,TEPEAPULCO
BAJA,CALIFORNIA,TIJUANA	0.037	VERACRUZ,ALTOTONGA
BAJA,CALIFORNIA,TIJUANA	0.012	HIDALGO,ACAXOCHITLAN
BAJA,CALIFORNIA,TIJUANA	0.012	GUERRERO,PEDRO,ASCENCIO,ALQUISIRAS
GUERRERO,ACAPULCO,DE,JUAREZ	0.021	SINALOA,MAZATLAN
GUERRERO,ACAPULCO,DE,JUAREZ	0.014	SINALOA,NAVOLATO
GUERRERO,ACAPULCO,DE,JUAREZ	0.014	NUEVO,LEON,MONTERREY
GUERRERO,ACAPULCO,DE,JUAREZ	0.014	MICHOACAN,MORELIA
GUERRERO,ACAPULCO,DE,JUAREZ	0.014	SINALOA,GUASAVE
GUERRERO,ACAPULCO,DE,JUAREZ	0.028	CHIHUAHUA,HIDALGO,DEL,PARRAL
GUERRERO,ACAPULCO,DE,JUAREZ	0.014	SINALOA,SALVADOR,ALVARADO
GUERRERO,ACAPULCO,DE,JUAREZ	0.014	MEXICO,NEZAHUALCOYOTL
GUERRERO,ACAPULCO,DE,JUAREZ	0.042	GUERRERO,PUNGARABATO
GUERRERO,ACAPULCO,DE,JUAREZ	0.035	DISTRITO,FEDERAL,IZTAPALAPA
GUERRERO,ACAPULCO,DE,JUAREZ	0.028	AGUASCALIENTES,AGUASCALIENTES
GUERRERO,ACAPULCO,DE,JUAREZ	0.021	SINALOA,BADIRAGUATO
GUERRERO,ACAPULCO,DE,JUAREZ	0.014	QUINTANA,ROO,BENITO,JUAREZ
GUERRERO,ACAPULCO,DE,JUAREZ	0.014	GUERRERO,IGUALA,DE,LA,INDEPENDENCIA
GUERRERO,ACAPULCO,DE,JUAREZ	0.021	GUERRERO,ZIHUATANEJO,DE,AZUETA
GUERRERO,ACAPULCO,DE,JUAREZ	0.021	SINALOA,SAN,IGNACIO
GUERRERO,ACAPULCO,DE,JUAREZ	0.014	VERACRUZ,VERACRUZ
GUERRERO,ACAPULCO,DE,JUAREZ	0.021	DISTRITO,FEDERAL,TLALPAN
GUERRERO,ACAPULCO,DE,JUAREZ	0.014	TAMAULIPAS,CIUDAD,MADERO
GUERRERO,ACAPULCO,DE,JUAREZ	0.049	DURANGO,TAMAZULA
GUERRERO,ACAPULCO,DE,JUAREZ	0.028	SONORA,MAGDALENA
GUERRERO,ACAPULCO,DE,JUAREZ	0.014	GUERRERO,OMETEPEC
GUERRERO,ACAPULCO,DE,JUAREZ	0.014	COAHUILA,MATAMOROS
GUERRERO,ACAPULCO,DE,JUAREZ	0.021	OAXACA,JUCHITAN,DE,ZARAGOZA
GUERRERO,ACAPULCO,DE,JUAREZ	0.014	DISTRITO,FEDERAL,BENITO,JUAREZ
GUERRERO,ACAPULCO,DE,JUAREZ	0.014	GUERRERO,CUTZAMALA,DE,PINZON
GUERRERO,ACAPULCO,DE,JUAREZ	0.014	MICHOACAN,TURICATO
GUERRERO,ACAPULCO,DE,JUAREZ	0.014	MICHOACAN,TACAMBARO
GUERRERO,ACAPULCO,DE,JUAREZ	0.014	GUERRERO,MARQUELIA
GUERRERO,ACAPULCO,DE,JUAREZ	0.021	VERACRUZ,ALTOTONGA
DURANGO,GOMEZ,PALACIO	0.010	GUERRERO,PUNGARABATO
DURANGO,GOMEZ,PALACIO	0.012	DURANGO,TAMAZULA
SINALOA,MAZATLAN	0.010	SINALOA,NAVOLATO
SINALOA,MAZATLAN	0.010	NUEVO,LEON,MONTERREY
SINALOA,MAZATLAN	0.010	MICHOACAN,MORELIA
SINALOA,MAZATLAN	0.010	SINALOA,GUASAVE
SINALOA,MAZATLAN	0.021	CHIHUAHUA,HIDALGO,DEL,PARRAL
SINALOA,MAZATLAN	0.010	SINALOA,SALVADOR,ALVARADO
SINALOA,MAZATLAN	0.010	MEXICO,NEZAHUALCOYOTL
SINALOA,MAZATLAN	0.031	GUERRERO,PUNGARABATO
SINALOA,MAZATLAN	0.026	DISTRITO,FEDERAL,IZTAPALAPA
SINALOA,MAZATLAN	0.021	AGUASCALIENTES,AGUASCALIENTES
SINALOA,MAZATLAN	0.016	SINALOA,BADIRAGUATO
SINALOA,MAZATLAN	0.010	QUINTANA,ROO,BENITO,JUAREZ
SINALOA,MAZATLAN	0.010	GUERRERO,IGUALA,DE,LA,INDEPENDENCIA
SINALOA,MAZATLAN	0.016	GUERRERO,ZIHUATANEJO,DE,AZUETA
SINALOA,MAZATLAN	0.016	SINALOA,SAN,IGNACIO
SINALOA,MAZATLAN	0.010	VERACRUZ,VERACRUZ
SINALOA,MAZATLAN	0.016	DISTRITO,FEDERAL,TLALPAN
SINALOA,MAZATLAN	0.010	TAMAULIPAS,CIUDAD,MADERO
SINALOA,MAZATLAN	0.037	DURANGO,TAMAZULA
SINALOA,MAZATLAN	0.021	SONORA,MAGDALENA
SINALOA,MAZATLAN	0.010	GUERRERO,OMETEPEC
SINALOA,MAZATLAN	0.010	COAHUILA,MATAMOROS
SINALOA,MAZATLAN	0.016	OAXACA,JUCHITAN,DE,ZARAGOZA
SINALOA,MAZATLAN	0.010	DISTRITO,FEDERAL,BENITO,JUAREZ
SINALOA,MAZATLAN	0.010	GUERRERO,CUTZAMALA,DE,PINZON
SINALOA,MAZATLAN	0.010	MICHOACAN,TURICATO
SINALOA,MAZATLAN	0.010	MICHOACAN,TACAMBARO
SINALOA,MAZATLAN	0.010	GUERRERO,MARQUELIA
SINALOA,MAZATLAN	0.016	VERACRUZ,ALTOTONGA
DURANGO,DURANGO	0.021	MICHOACAN,URUAPAN
DURANGO,DURANGO	0.026	MICHOACAN,APATZINGAN
DURANGO,DURANGO	0.016	JALISCO,GUADALAJARA
DURANGO,DURANGO	0.010	CHIHUAHUA,CUAUHTEMOC
DURANGO,DURANGO	0.010	DISTRITO,FEDERAL,CUAUHTEMOC
DURANGO,DURANGO	0.010	GUERRERO,ATOYAC,DE,ALVAREZ
DURANGO,DURANGO	0.016	GUERRERO,AYUTLA,DE,LOS,LIBRES
DURANGO,DURANGO	0.010	MICHOACAN,HUETAMO
DURANGO,DURANGO	0.010	OAXACA,OAXACA,DE,JUAREZ
DURANGO,DURANGO	0.010	JALISCO,TONALA
DURANGO,DURANGO	0.016	CHIHUAHUA,MORELOS
DURANGO,DURANGO	0.016	MICHOACAN,TIQUICHEO,DE,NICOLAS,ROMERO
DURANGO,DURANGO	0.010	OAXACA,HEROICA,CIUDAD,DE,EJUTLA,DE,CRESPO
SINALOA,NAVOLATO	0.014	CHIHUAHUA,HIDALGO,DEL,PARRAL
SINALOA,NAVOLATO	0.021	GUERRERO,PUNGARABATO
SINALOA,NAVOLATO	0.017	DISTRITO,FEDERAL,IZTAPALAPA
SINALOA,NAVOLATO	0.014	AGUASCALIENTES,AGUASCALIENTES
SINALOA,NAVOLATO	0.010	SINALOA,BADIRAGUATO
SINALOA,NAVOLATO	0.010	GUERRERO,ZIHUATANEJO,DE,AZUETA
SINALOA,NAVOLATO	0.010	SINALOA,SAN,IGNACIO
SINALOA,NAVOLATO	0.010	DISTRITO,FEDERAL,TLALPAN
SINALOA,NAVOLATO	0.024	DURANGO,TAMAZULA
SINALOA,NAVOLATO	0.014	SONORA,MAGDALENA
SINALOA,NAVOLATO	0.010	OAXACA,JUCHITAN,DE,ZARAGOZA
SINALOA,NAVOLATO	0.010	VERACRUZ,ALTOTONGA
NUEVO,LEON,MONTERREY	0.014	CHIHUAHUA,HIDALGO,DEL,PARRAL
NUEVO,LEON,MONTERREY	0.021	GUERRERO,PUNGARABATO
NUEVO,LEON,MONTERREY	0.017	DISTRITO,FEDERAL,IZTAPALAPA
NUEVO,LEON,MONTERREY	0.014	AGUASCALIENTES,AGUASCALIENTES
NUEVO,LEON,MONTERREY	0.010	SINALOA,BADIRAGUATO
NUEVO,LEON,MONTERREY	0.010	GUERRERO,ZIHUATANEJO,DE,AZUETA
NUEVO,LEON,MONTERREY	0.010	SINALOA,SAN,IGNACIO
NUEVO,LEON,MONTERREY	0.010	DISTRITO,FEDERAL,TLALPAN
NUEVO,LEON,MONTERREY	0.024	DURANGO,TAMAZULA
NUEVO,LEON,MONTERREY	0.014	SONORA,MAGDALENA
NUEVO,LEON,MONTERREY	0.010	OAXACA,JUCHITAN,DE,ZARAGOZA
NUEVO,LEON,MONTERREY	0.010	VERACRUZ,ALTOTONGA
MICHOACAN,MORELIA	0.014	CHIHUAHUA,HIDALGO,DEL,PARRAL
MICHOACAN,MORELIA	0.021	GUERRERO,PUNGARABATO
MICHOACAN,MORELIA	0.017	DISTRITO,FEDERAL,IZTAPALAPA
MICHOACAN,MORELIA	0.014	AGUASCALIENTES,AGUASCALIENTES
MICHOACAN,MORELIA	0.010	SINALOA,BADIRAGUATO
MICHOACAN,MORELIA	0.010	GUERRERO,ZIHUATANEJO,DE,AZUETA
MICHOACAN,MORELIA	0.010	SINALOA,SAN,IGNACIO
MICHOACAN,MORELIA	0.010	DISTRITO,FEDERAL,TLALPAN
MICHOACAN,MORELIA	0.024	DURANGO,TAMAZULA
MICHOACAN,MORELIA	0.014	SONORA,MAGDALENA
MICHOACAN,MORELIA	0.010	OAXACA,JUCHITAN,DE,ZARAGOZA
MICHOACAN,MORELIA	0.010	VERACRUZ,ALTOTONGA
SINALOA,AHOME	0.010	GUERRERO,PUNGARABATO
SINALOA,AHOME	0.012	DURANGO,TAMAZULA
SINALOA,GUASAVE	0.014	CHIHUAHUA,HIDALGO,DEL,PARRAL
SINALOA,GUASAVE	0.021	GUERRERO,PUNGARABATO
SINALOA,GUASAVE	0.017	DISTRITO,FEDERAL,IZTAPALAPA
SINALOA,GUASAVE	0.014	AGUASCALIENTES,AGUASCALIENTES
SINALOA,GUASAVE	0.010	SINALOA,BADIRAGUATO
SINALOA,GUASAVE	0.010	GUERRERO,ZIHUATANEJO,DE,AZUETA
SINALOA,GUASAVE	0.010	SINALOA,SAN,IGNACIO
SINALOA,GUASAVE	0.010	DISTRITO,FEDERAL,TLALPAN
SINALOA,GUASAVE	0.024	DURANGO,TAMAZULA
SINALOA,GUASAVE	0.014	SONORA,MAGDALENA
SINALOA,GUASAVE	0.010	OAXACA,JUCHITAN,DE,ZARAGOZA
SINALOA,GUASAVE	0.010	VERACRUZ,ALTOTONGA
CHIHUAHUA,HIDALGO,DEL,PARRAL	0.014	SINALOA,SALVADOR,ALVARADO
CHIHUAHUA,HIDALGO,DEL,PARRAL	0.014	MEXICO,NEZAHUALCOYOTL
CHIHUAHUA,HIDALGO,DEL,PARRAL	0.042	GUERRERO,PUNGARABATO
CHIHUAHUA,HIDALGO,DEL,PARRAL	0.035	DISTRITO,FEDERAL,IZTAPALAPA
CHIHUAHUA,HIDALGO,DEL,PARRAL	0.028	AGUASCALIENTES,AGUASCALIENTES
CHIHUAHUA,HIDALGO,DEL,PARRAL	0.021	SINALOA,BADIRAGUATO
CHIHUAHUA,HIDALGO,DEL,PARRAL	0.014	QUINTANA,ROO,BENITO,JUAREZ
CHIHUAHUA,HIDALGO,DEL,PARRAL	0.014	GUERRERO,IGUALA,DE,LA,INDEPENDENCIA
CHIHUAHUA,HIDALGO,DEL,PARRAL	0.021	GUERRERO,ZIHUATANEJO,DE,AZUETA
CHIHUAHUA,HIDALGO,DEL,PARRAL	0.021	SINALOA,SAN,IGNACIO
CHIHUAHUA,HIDALGO,DEL,PARRAL	0.014	VERACRUZ,VERACRUZ
CHIHUAHUA,HIDALGO,DEL,PARRAL	0.021	DISTRITO,FEDERAL,TLALPAN
CHIHUAHUA,HIDALGO,DEL,PARRAL	0.014	TAMAULIPAS,CIUDAD,MADERO
CHIHUAHUA,HIDALGO,DEL,PARRAL	0.049	DURANGO,TAMAZULA
CHIHUAHUA,HIDALGO,DEL,PARRAL	0.028	SONORA,MAGDALENA
CHIHUAHUA,HIDALGO,DEL,PARRAL	0.014	GUERRERO,OMETEPEC
CHIHUAHUA,HIDALGO,DEL,PARRAL	0.014	COAHUILA,MATAMOROS
CHIHUAHUA,HIDALGO,DEL,PARRAL	0.021	OAXACA,JUCHITAN,DE,ZARAGOZA
CHIHUAHUA,HIDALGO,DEL,PARRAL	0.014	DISTRITO,FEDERAL,BENITO,JUAREZ
CHIHUAHUA,HIDALGO,DEL,PARRAL	0.014	GUERRERO,CUTZAMALA,DE,PINZON
CHIHUAHUA,HIDALGO,DEL,PARRAL	0.014	MICHOACAN,TURICATO
CHIHUAHUA,HIDALGO,DEL,PARRAL	0.014	MICHOACAN,TACAMBARO
CHIHUAHUA,HIDALGO,DEL,PARRAL	0.014	GUERRERO,MARQUELIA
CHIHUAHUA,HIDALGO,DEL,PARRAL	0.021	VERACRUZ,ALTOTONGA
MICHOACAN,URUAPAN	0.035	MICHOACAN,APATZINGAN
MICHOACAN,URUAPAN	0.021	JALISCO,GUADALAJARA
MICHOACAN,URUAPAN	0.014	CHIHUAHUA,CUAUHTEMOC
MICHOACAN,URUAPAN	0.014	DISTRITO,FEDERAL,CUAUHTEMOC
MICHOACAN,URUAPAN	0.014	GUERRERO,ATOYAC,DE,ALVAREZ
MICHOACAN,URUAPAN	0.021	GUERRERO,AYUTLA,DE,LOS,LIBRES
MICHOACAN,URUAPAN	0.014	MICHOACAN,HUETAMO
MICHOACAN,URUAPAN	0.014	OAXACA,OAXACA,DE,JUAREZ
MICHOACAN,URUAPAN	0.014	JALISCO,TONALA
MICHOACAN,URUAPAN	0.021	CHIHUAHUA,MORELOS
MICHOACAN,URUAPAN	0.021	MICHOACAN,TIQUICHEO,DE,NICOLAS,ROMERO
MICHOACAN,URUAPAN	0.014	OAXACA,HEROICA,CIUDAD,DE,EJUTLA,DE,CRESPO
SINALOA,SALVADOR,ALVARADO	0.021	GUERRERO,PUNGARABATO
SINALOA,SALVADOR,ALVARADO	0.017	DISTRITO,FEDERAL,IZTAPALAPA
SINALOA,SALVADOR,ALVARADO	0.014	AGUASCALIENTES,AGUASCALIENTES
SINALOA,SALVADOR,ALVARADO	0.010	SINALOA,BADIRAGUATO
SINALOA,SALVADOR,ALVARADO	0.010	GUERRERO,ZIHUATANEJO,DE,AZUETA
SINALOA,SALVADOR,ALVARADO	0.010	SINALOA,SAN,IGNACIO
SINALOA,SALVADOR,ALVARADO	0.010	DISTRITO,FEDERAL,TLALPAN
SINALOA,SALVADOR,ALVARADO	0.024	DURANGO,TAMAZULA
SINALOA,SALVADOR,ALVARADO	0.014	SONORA,MAGDALENA
SINALOA,SALVADOR,ALVARADO	0.010	OAXACA,JUCHITAN,DE,ZARAGOZA
SINALOA,SALVADOR,ALVARADO	0.010	VERACRUZ,ALTOTONGA
MEXICO,NEZAHUALCOYOTL	0.021	GUERRERO,PUNGARABATO
MEXICO,NEZAHUALCOYOTL	0.017	DISTRITO,FEDERAL,IZTAPALAPA
MEXICO,NEZAHUALCOYOTL	0.014	AGUASCALIENTES,AGUASCALIENTES
MEXICO,NEZAHUALCOYOTL	0.010	SINALOA,BADIRAGUATO
MEXICO,NEZAHUALCOYOTL	0.010	GUERRERO,ZIHUATANEJO,DE,AZUETA
MEXICO,NEZAHUALCOYOTL	0.010	SINALOA,SAN,IGNACIO
MEXICO,NEZAHUALCOYOTL	0.010	DISTRITO,FEDERAL,TLALPAN
MEXICO,NEZAHUALCOYOTL	0.024	DURANGO,TAMAZULA
MEXICO,NEZAHUALCOYOTL	0.014	SONORA,MAGDALENA
MEXICO,NEZAHUALCOYOTL	0.010	OAXACA,JUCHITAN,DE,ZARAGOZA
MEXICO,NEZAHUALCOYOTL	0.010	VERACRUZ,ALTOTONGA
MICHOACAN,APATZINGAN	0.026	JALISCO,GUADALAJARA
MICHOACAN,APATZINGAN	0.017	CHIHUAHUA,CUAUHTEMOC
MICHOACAN,APATZINGAN	0.017	DISTRITO,FEDERAL,CUAUHTEMOC
MICHOACAN,APATZINGAN	0.017	GUERRERO,ATOYAC,DE,ALVAREZ
MICHOACAN,APATZINGAN	0.026	GUERRERO,AYUTLA,DE,LOS,LIBRES
MICHOACAN,APATZINGAN	0.017	MICHOACAN,HUETAMO
MICHOACAN,APATZINGAN	0.017	OAXACA,OAXACA,DE,JUAREZ
MICHOACAN,APATZINGAN	0.017	JALISCO,TONALA
MICHOACAN,APATZINGAN	0.026	CHIHUAHUA,MORELOS
MICHOACAN,APATZINGAN	0.026	MICHOACAN,TIQUICHEO,DE,NICOLAS,ROMERO
MICHOACAN,APATZINGAN	0.017	OAXACA,HEROICA,CIUDAD,DE,EJUTLA,DE,CRESPO
JALISCO,GUADALAJARA	0.010	CHIHUAHUA,CUAUHTEMOC
JALISCO,GUADALAJARA	0.010	DISTRITO,FEDERAL,CUAUHTEMOC
JALISCO,GUADALAJARA	0.010	GUERRERO,ATOYAC,DE,ALVAREZ
JALISCO,GUADALAJARA	0.016	GUERRERO,AYUTLA,DE,LOS,LIBRES
JALISCO,GUADALAJARA	0.010	MICHOACAN,HUETAMO
JALISCO,GUADALAJARA	0.010	OAXACA,OAXACA,DE,JUAREZ
JALISCO,GUADALAJARA	0.010	JALISCO,TONALA
JALISCO,GUADALAJARA	0.016	CHIHUAHUA,MORELOS
JALISCO,GUADALAJARA	0.016	MICHOACAN,TIQUICHEO,DE,NICOLAS,ROMERO
JALISCO,GUADALAJARA	0.010	OAXACA,HEROICA,CIUDAD,DE,EJUTLA,DE,CRESPO
GUERRERO,PUNGARABATO	0.052	DISTRITO,FEDERAL,IZTAPALAPA
GUERRERO,PUNGARABATO	0.010	GUERRERO,COYUCA,DE,CATALAN
GUERRERO,PUNGARABATO	0.042	AGUASCALIENTES,AGUASCALIENTES
GUERRERO,PUNGARABATO	0.010	SINALOA,MOCORITO
GUERRERO,PUNGARABATO	0.031	SINALOA,BADIRAGUATO
GUERRERO,PUNGARABATO	0.021	QUINTANA,ROO,BENITO,JUAREZ
GUERRERO,PUNGARABATO	0.010	DISTRITO,FEDERAL,GUSTAVO,A.,MADERO
GUERRERO,PUNGARABATO	0.021	GUERRERO,IGUALA,DE,LA,INDEPENDENCIA
GUERRERO,PUNGARABATO	0.010	TAMAULIPAS,TAMPICO
GUERRERO,PUNGARABATO	0.031	GUERRERO,ZIHUATANEJO,DE,AZUETA
GUERRERO,PUNGARABATO	0.031	SINALOA,SAN,IGNACIO
GUERRERO,PUNGARABATO	0.010	SINALOA,ANGOSTURA
GUERRERO,PUNGARABATO	0.021	VERACRUZ,VERACRUZ
GUERRERO,PUNGARABATO	0.010	DISTRITO,FEDERAL,VENUSTIANO,CARRANZA
GUERRERO,PUNGARABATO	0.010	GUERRERO,COYUCA,DE,BENITEZ
GUERRERO,PUNGARABATO	0.010	GUERRERO,ZIRANDARO
GUERRERO,PUNGARABATO	0.010	SINALOA,ELOTA
GUERRERO,PUNGARABATO	0.031	DISTRITO,FEDERAL,TLALPAN
GUERRERO,PUNGARABATO	0.010	CHIHUAHUA,AHUMADA
GUERRERO,PUNGARABATO	0.010	MEXICO,CUAUTITLAN,IZCALLI
GUERRERO,PUNGARABATO	0.021	TAMAULIPAS,CIUDAD,MADERO
GUERRERO,PUNGARABATO	0.010	OAXACA,SAN,JUAN,BAUTISTA,TUXTEPEC
GUERRERO,PUNGARABATO	0.010	NUEVO,LEON,APODACA
GUERRERO,PUNGARABATO	0.073	DURANGO,TAMAZULA
GUERRERO,PUNGARABATO	0.042	SONORA,MAGDALENA
GUERRERO,PUNGARABATO	0.021	GUERRERO,OMETEPEC
GUERRERO,PUNGARABATO	0.010	NAYARIT,ACAPONETA
GUERRERO,PUNGARABATO	0.010	JALISCO,EL,SALTO
GUERRERO,PUNGARABATO	0.010	MICHOACAN,AQUILA
GUERRERO,PUNGARABATO	0.010	DISTRITO,FEDERAL,COYOACAN
GUERRERO,PUNGARABATO	0.010	DISTRITO,FEDERAL,XOCHIMILCO
GUERRERO,PUNGARABATO	0.021	COAHUILA,MATAMOROS
GUERRERO,PUNGARABATO	0.010	GUERRERO,TLAPA,DE,COMONFORT
GUERRERO,PUNGARABATO	0.010	GUERRERO,ZAPOTITLAN,TABLAS
GUERRERO,PUNGARABATO	0.010	MICHOACAN,COALCOMAN,DE,VAZQUEZ,PALLARES
GUERRERO,PUNGARABATO	0.010	CAMPECHE,CARMEN
GUERRERO,PUNGARABATO	0.031	OAXACA,JUCHITAN,DE,ZARAGOZA
GUERRERO,PUNGARABATO	0.010	DURANGO,OCAMPO
GUERRERO,PUNGARABATO	0.010	DISTRITO,FEDERAL,ALVARO,OBREGON
GUERRERO,PUNGARABATO	0.021	DISTRITO,FEDERAL,BENITO,JUAREZ
GUERRERO,PUNGARABATO	0.021	GUERRERO,CUTZAMALA,DE,PINZON
GUERRERO,PUNGARABATO	0.021	MICHOACAN,TURICATO
GUERRERO,PUNGARABATO	0.021	MICHOACAN,TACAMBARO
GUERRERO,PUNGARABATO	0.021	GUERRERO,MARQUELIA
GUERRERO,PUNGARABATO	0.010	HIDALGO,TEPEAPULCO
GUERRERO,PUNGARABATO	0.031	VERACRUZ,ALTOTONGA
GUERRERO,PUNGARABATO	0.010	HIDALGO,ACAXOCHITLAN
GUERRERO,PUNGARABATO	0.010	GUERRERO,PEDRO,ASCENCIO,ALQUISIRAS
DISTRITO,FEDERAL,IZTAPALAPA	0.035	AGUASCALIENTES,AGUASCALIENTES
DISTRITO,FEDERAL,IZTAPALAPA	0.026	SINALOA,BADIRAGUATO
DISTRITO,FEDERAL,IZTAPALAPA	0.017	QUINTANA,ROO,BENITO,JUAREZ
DISTRITO,FEDERAL,IZTAPALAPA	0.017	GUERRERO,IGUALA,DE,LA,INDEPENDENCIA
DISTRITO,FEDERAL,IZTAPALAPA	0.026	GUERRERO,ZIHUATANEJO,DE,AZUETA
DISTRITO,FEDERAL,IZTAPALAPA	0.026	SINALOA,SAN,IGNACIO
DISTRITO,FEDERAL,IZTAPALAPA	0.017	VERACRUZ,VERACRUZ
DISTRITO,FEDERAL,IZTAPALAPA	0.026	DISTRITO,FEDERAL,TLALPAN
DISTRITO,FEDERAL,IZTAPALAPA	0.017	TAMAULIPAS,CIUDAD,MADERO
DISTRITO,FEDERAL,IZTAPALAPA	0.061	DURANGO,TAMAZULA
DISTRITO,FEDERAL,IZTAPALAPA	0.035	SONORA,MAGDALENA
DISTRITO,FEDERAL,IZTAPALAPA	0.017	GUERRERO,OMETEPEC
DISTRITO,FEDERAL,IZTAPALAPA	0.017	COAHUILA,MATAMOROS
DISTRITO,FEDERAL,IZTAPALAPA	0.026	OAXACA,JUCHITAN,DE,ZARAGOZA
DISTRITO,FEDERAL,IZTAPALAPA	0.017	DISTRITO,FEDERAL,BENITO,JUAREZ
DISTRITO,FEDERAL,IZTAPALAPA	0.017	GUERRERO,CUTZAMALA,DE,PINZON
DISTRITO,FEDERAL,IZTAPALAPA	0.017	MICHOACAN,TURICATO
DISTRITO,FEDERAL,IZTAPALAPA	0.017	MICHOACAN,TACAMBARO
DISTRITO,FEDERAL,IZTAPALAPA	0.017	GUERRERO,MARQUELIA
DISTRITO,FEDERAL,IZTAPALAPA	0.026	VERACRUZ,ALTOTONGA
GUERRERO,COYUCA,DE,CATALAN	0.012	DURANGO,TAMAZULA
AGUASCALIENTES,AGUASCALIENTES	0.021	SINALOA,BADIRAGUATO
AGUASCALIENTES,AGUASCALIENTES	0.014	QUINTANA,ROO,BENITO,JUAREZ
AGUASCALIENTES,AGUASCALIENTES	0.014	GUERRERO,IGUALA,DE,LA,INDEPENDENCIA
AGUASCALIENTES,AGUASCALIENTES	0.021	GUERRERO,ZIHUATANEJO,DE,AZUETA
AGUASCALIENTES,AGUASCALIENTES	0.021	SINALOA,SAN,IGNACIO
AGUASCALIENTES,AGUASCALIENTES	0.014	VERACRUZ,VERACRUZ
AGUASCALIENTES,AGUASCALIENTES	0.021	DISTRITO,FEDERAL,TLALPAN
AGUASCALIENTES,AGUASCALIENTES	0.014	TAMAULIPAS,CIUDAD,MADERO
AGUASCALIENTES,AGUASCALIENTES	0.049	DURANGO,TAMAZULA
AGUASCALIENTES,AGUASCALIENTES	0.028	SONORA,MAGDALENA
AGUASCALIENTES,AGUASCALIENTES	0.014	GUERRERO,OMETEPEC
AGUASCALIENTES,AGUASCALIENTES	0.014	COAHUILA,MATAMOROS
AGUASCALIENTES,AGUASCALIENTES	0.021	OAXACA,JUCHITAN,DE,ZARAGOZA
AGUASCALIENTES,AGUASCALIENTES	0.014	DISTRITO,FEDERAL,BENITO,JUAREZ
AGUASCALIENTES,AGUASCALIENTES	0.014	GUERRERO,CUTZAMALA,DE,PINZON
AGUASCALIENTES,AGUASCALIENTES	0.014	MICHOACAN,TURICATO
AGUASCALIENTES,AGUASCALIENTES	0.014	MICHOACAN,TACAMBARO
AGUASCALIENTES,AGUASCALIENTES	0.014	GUERRERO,MARQUELIA
AGUASCALIENTES,AGUASCALIENTES	0.021	VERACRUZ,ALTOTONGA
SINALOA,MOCORITO	0.012	DURANGO,TAMAZULA
SINALOA,BADIRAGUATO	0.010	QUINTANA,ROO,BENITO,JUAREZ
SINALOA,BADIRAGUATO	0.010	GUERRERO,IGUALA,DE,LA,INDEPENDENCIA
SINALOA,BADIRAGUATO	0.016	GUERRERO,ZIHUATANEJO,DE,AZUETA
SINALOA,BADIRAGUATO	0.016	SINALOA,SAN,IGNACIO
SINALOA,BADIRAGUATO	0.010	VERACRUZ,VERACRUZ
SINALOA,BADIRAGUATO	0.016	DISTRITO,FEDERAL,TLALPAN
SINALOA,BADIRAGUATO	0.010	TAMAULIPAS,CIUDAD,MADERO
SINALOA,BADIRAGUATO	0.037	DURANGO,TAMAZULA
SINALOA,BADIRAGUATO	0.021	SONORA,MAGDALENA
SINALOA,BADIRAGUATO	0.010	GUERRERO,OMETEPEC
SINALOA,BADIRAGUATO	0.010	COAHUILA,MATAMOROS
SINALOA,BADIRAGUATO	0.016	OAXACA,JUCHITAN,DE,ZARAGOZA
SINALOA,BADIRAGUATO	0.010	DISTRITO,FEDERAL,BENITO,JUAREZ
SINALOA,BADIRAGUATO	0.010	GUERRERO,CUTZAMALA,DE,PINZON
SINALOA,BADIRAGUATO	0.010	MICHOACAN,TURICATO
SINALOA,BADIRAGUATO	0.010	MICHOACAN,TACAMBARO
SINALOA,BADIRAGUATO	0.010	GUERRERO,MARQUELIA
SINALOA,BADIRAGUATO	0.016	VERACRUZ,ALTOTONGA
CHIHUAHUA,CUAUHTEMOC	0.010	GUERRERO,AYUTLA,DE,LOS,LIBRES
CHIHUAHUA,CUAUHTEMOC	0.010	CHIHUAHUA,MORELOS
CHIHUAHUA,CUAUHTEMOC	0.010	MICHOACAN,TIQUICHEO,DE,NICOLAS,ROMERO
QUINTANA,ROO,BENITO,JUAREZ	0.010	GUERRERO,ZIHUATANEJO,DE,AZUETA
QUINTANA,ROO,BENITO,JUAREZ	0.010	SINALOA,SAN,IGNACIO
QUINTANA,ROO,BENITO,JUAREZ	0.010	DISTRITO,FEDERAL,TLALPAN
QUINTANA,ROO,BENITO,JUAREZ	0.024	DURANGO,TAMAZULA
QUINTANA,ROO,BENITO,JUAREZ	0.014	SONORA,MAGDALENA
QUINTANA,ROO,BENITO,JUAREZ	0.010	OAXACA,JUCHITAN,DE,ZARAGOZA
QUINTANA,ROO,BENITO,JUAREZ	0.010	VERACRUZ,ALTOTONGA
DISTRITO,FEDERAL,GUSTAVO,A.,MADERO	0.012	DURANGO,TAMAZULA
GUERRERO,IGUALA,DE,LA,INDEPENDENCIA	0.010	GUERRERO,ZIHUATANEJO,DE,AZUETA
GUERRERO,IGUALA,DE,LA,INDEPENDENCIA	0.010	SINALOA,SAN,IGNACIO
GUERRERO,IGUALA,DE,LA,INDEPENDENCIA	0.010	DISTRITO,FEDERAL,TLALPAN
GUERRERO,IGUALA,DE,LA,INDEPENDENCIA	0.024	DURANGO,TAMAZULA
GUERRERO,IGUALA,DE,LA,INDEPENDENCIA	0.014	SONORA,MAGDALENA
GUERRERO,IGUALA,DE,LA,INDEPENDENCIA	0.010	OAXACA,JUCHITAN,DE,ZARAGOZA
GUERRERO,IGUALA,DE,LA,INDEPENDENCIA	0.010	VERACRUZ,ALTOTONGA
TAMAULIPAS,TAMPICO	0.012	DURANGO,TAMAZULA
GUERRERO,ZIHUATANEJO,DE,AZUETA	0.016	SINALOA,SAN,IGNACIO
GUERRERO,ZIHUATANEJO,DE,AZUETA	0.010	VERACRUZ,VERACRUZ
GUERRERO,ZIHUATANEJO,DE,AZUETA	0.016	DISTRITO,FEDERAL,TLALPAN
GUERRERO,ZIHUATANEJO,DE,AZUETA	0.010	TAMAULIPAS,CIUDAD,MADERO
GUERRERO,ZIHUATANEJO,DE,AZUETA	0.037	DURANGO,TAMAZULA
GUERRERO,ZIHUATANEJO,DE,AZUETA	0.021	SONORA,MAGDALENA
GUERRERO,ZIHUATANEJO,DE,AZUETA	0.010	GUERRERO,OMETEPEC
GUERRERO,ZIHUATANEJO,DE,AZUETA	0.010	COAHUILA,MATAMOROS
GUERRERO,ZIHUATANEJO,DE,AZUETA	0.016	OAXACA,JUCHITAN,DE,ZARAGOZA
GUERRERO,ZIHUATANEJO,DE,AZUETA	0.010	DISTRITO,FEDERAL,BENITO,JUAREZ
GUERRERO,ZIHUATANEJO,DE,AZUETA	0.010	GUERRERO,CUTZAMALA,DE,PINZON
GUERRERO,ZIHUATANEJO,DE,AZUETA	0.010	MICHOACAN,TURICATO
GUERRERO,ZIHUATANEJO,DE,AZUETA	0.010	MICHOACAN,TACAMBARO
GUERRERO,ZIHUATANEJO,DE,AZUETA	0.010	GUERRERO,MARQUELIA
GUERRERO,ZIHUATANEJO,DE,AZUETA	0.016	VERACRUZ,ALTOTONGA
SINALOA,SAN,IGNACIO	0.010	VERACRUZ,VERACRUZ
SINALOA,SAN,IGNACIO	0.016	DISTRITO,FEDERAL,TLALPAN
SINALOA,SAN,IGNACIO	0.010	TAMAULIPAS,CIUDAD,MADERO
SINALOA,SAN,IGNACIO	0.037	DURANGO,TAMAZULA
SINALOA,SAN,IGNACIO	0.021	SONORA,MAGDALENA
SINALOA,SAN,IGNACIO	0.010	GUERRERO,OMETEPEC
SINALOA,SAN,IGNACIO	0.010	COAHUILA,MATAMOROS
SINALOA,SAN,IGNACIO	0.016	OAXACA,JUCHITAN,DE,ZARAGOZA
SINALOA,SAN,IGNACIO	0.010	DISTRITO,FEDERAL,BENITO,JUAREZ
SINALOA,SAN,IGNACIO	0.010	GUERRERO,CUTZAMALA,DE,PINZON
SINALOA,SAN,IGNACIO	0.010	MICHOACAN,TURICATO
SINALOA,SAN,IGNACIO	0.010	MICHOACAN,TACAMBARO
SINALOA,SAN,IGNACIO	0.010	GUERRERO,MARQUELIA
SINALOA,SAN,IGNACIO	0.016	VERACRUZ,ALTOTONGA
SINALOA,ANGOSTURA	0.012	DURANGO,TAMAZULA
VERACRUZ,VERACRUZ	0.010	DISTRITO,FEDERAL,TLALPAN
VERACRUZ,VERACRUZ	0.024	DURANGO,TAMAZULA
VERACRUZ,VERACRUZ	0.014	SONORA,MAGDALENA
VERACRUZ,VERACRUZ	0.010	OAXACA,JUCHITAN,DE,ZARAGOZA
VERACRUZ,VERACRUZ	0.010	VERACRUZ,ALTOTONGA
DISTRITO,FEDERAL,VENUSTIANO,CARRANZA	0.012	DURANGO,TAMAZULA
DISTRITO,FEDERAL,CUAUHTEMOC	0.010	GUERRERO,AYUTLA,DE,LOS,LIBRES
DISTRITO,FEDERAL,CUAUHTEMOC	0.010	CHIHUAHUA,MORELOS
DISTRITO,FEDERAL,CUAUHTEMOC	0.010	MICHOACAN,TIQUICHEO,DE,NICOLAS,ROMERO
GUERRERO,ATOYAC,DE,ALVAREZ	0.010	GUERRERO,AYUTLA,DE,LOS,LIBRES
GUERRERO,ATOYAC,DE,ALVAREZ	0.010	CHIHUAHUA,MORELOS
GUERRERO,ATOYAC,DE,ALVAREZ	0.010	MICHOACAN,TIQUICHEO,DE,NICOLAS,ROMERO
GUERRERO,COYUCA,DE,BENITEZ	0.012	DURANGO,TAMAZULA
GUERRERO,ZIRANDARO	0.012	DURANGO,TAMAZULA
SINALOA,ELOTA	0.012	DURANGO,TAMAZULA
DISTRITO,FEDERAL,TLALPAN	0.010	TAMAULIPAS,CIUDAD,MADERO
DISTRITO,FEDERAL,TLALPAN	0.037	DURANGO,TAMAZULA
DISTRITO,FEDERAL,TLALPAN	0.021	SONORA,MAGDALENA
DISTRITO,FEDERAL,TLALPAN	0.010	GUERRERO,OMETEPEC
DISTRITO,FEDERAL,TLALPAN	0.010	COAHUILA,MATAMOROS
DISTRITO,FEDERAL,TLALPAN	0.016	OAXACA,JUCHITAN,DE,ZARAGOZA
DISTRITO,FEDERAL,TLALPAN	0.010	DISTRITO,FEDERAL,BENITO,JUAREZ
DISTRITO,FEDERAL,TLALPAN	0.010	GUERRERO,CUTZAMALA,DE,PINZON
DISTRITO,FEDERAL,TLALPAN	0.010	MICHOACAN,TURICATO
DISTRITO,FEDERAL,TLALPAN	0.010	MICHOACAN,TACAMBARO
DISTRITO,FEDERAL,TLALPAN	0.010	GUERRERO,MARQUELIA
DISTRITO,FEDERAL,TLALPAN	0.016	VERACRUZ,ALTOTONGA
GUERRERO,AYUTLA,DE,LOS,LIBRES	0.010	MICHOACAN,HUETAMO
GUERRERO,AYUTLA,DE,LOS,LIBRES	0.010	OAXACA,OAXACA,DE,JUAREZ
GUERRERO,AYUTLA,DE,LOS,LIBRES	0.010	JALISCO,TONALA
GUERRERO,AYUTLA,DE,LOS,LIBRES	0.016	CHIHUAHUA,MORELOS
GUERRERO,AYUTLA,DE,LOS,LIBRES	0.016	MICHOACAN,TIQUICHEO,DE,NICOLAS,ROMERO
GUERRERO,AYUTLA,DE,LOS,LIBRES	0.010	OAXACA,HEROICA,CIUDAD,DE,EJUTLA,DE,CRESPO
MICHOACAN,HUETAMO	0.010	CHIHUAHUA,MORELOS
MICHOACAN,HUETAMO	0.010	MICHOACAN,TIQUICHEO,DE,NICOLAS,ROMERO
CHIHUAHUA,AHUMADA	0.012	DURANGO,TAMAZULA
MEXICO,CUAUTITLAN,IZCALLI	0.012	DURANGO,TAMAZULA
TAMAULIPAS,CIUDAD,MADERO	0.024	DURANGO,TAMAZULA
TAMAULIPAS,CIUDAD,MADERO	0.014	SONORA,MAGDALENA
TAMAULIPAS,CIUDAD,MADERO	0.010	OAXACA,JUCHITAN,DE,ZARAGOZA
TAMAULIPAS,CIUDAD,MADERO	0.010	VERACRUZ,ALTOTONGA
OAXACA,SAN,JUAN,BAUTISTA,TUXTEPEC	0.012	DURANGO,TAMAZULA
NUEVO,LEON,APODACA	0.012	DURANGO,TAMAZULA
DURANGO,TAMAZULA	0.049	SONORA,MAGDALENA
DURANGO,TAMAZULA	0.024	GUERRERO,OMETEPEC
DURANGO,TAMAZULA	0.012	NAYARIT,ACAPONETA
DURANGO,TAMAZULA	0.012	JALISCO,EL,SALTO
DURANGO,TAMAZULA	0.012	MICHOACAN,AQUILA
DURANGO,TAMAZULA	0.012	DISTRITO,FEDERAL,COYOACAN
DURANGO,TAMAZULA	0.012	DISTRITO,FEDERAL,XOCHIMILCO
DURANGO,TAMAZULA	0.024	COAHUILA,MATAMOROS
DURANGO,TAMAZULA	0.012	GUERRERO,TLAPA,DE,COMONFORT
DURANGO,TAMAZULA	0.012	GUERRERO,ZAPOTITLAN,TABLAS
DURANGO,TAMAZULA	0.012	MICHOACAN,COALCOMAN,DE,VAZQUEZ,PALLARES
DURANGO,TAMAZULA	0.012	CAMPECHE,CARMEN
DURANGO,TAMAZULA	0.037	OAXACA,JUCHITAN,DE,ZARAGOZA
DURANGO,TAMAZULA	0.012	DURANGO,OCAMPO
DURANGO,TAMAZULA	0.012	DISTRITO,FEDERAL,ALVARO,OBREGON
DURANGO,TAMAZULA	0.024	DISTRITO,FEDERAL,BENITO,JUAREZ
DURANGO,TAMAZULA	0.024	GUERRERO,CUTZAMALA,DE,PINZON
DURANGO,TAMAZULA	0.024	MICHOACAN,TURICATO
DURANGO,TAMAZULA	0.024	MICHOACAN,TACAMBARO
DURANGO,TAMAZULA	0.024	GUERRERO,MARQUELIA
DURANGO,TAMAZULA	0.012	HIDALGO,TEPEAPULCO
DURANGO,TAMAZULA	0.037	VERACRUZ,ALTOTONGA
DURANGO,TAMAZULA	0.012	HIDALGO,ACAXOCHITLAN
DURANGO,TAMAZULA	0.012	GUERRERO,PEDRO,ASCENCIO,ALQUISIRAS
SONORA,MAGDALENA	0.014	GUERRERO,OMETEPEC
SONORA,MAGDALENA	0.014	COAHUILA,MATAMOROS
SONORA,MAGDALENA	0.021	OAXACA,JUCHITAN,DE,ZARAGOZA
SONORA,MAGDALENA	0.014	DISTRITO,FEDERAL,BENITO,JUAREZ
SONORA,MAGDALENA	0.014	GUERRERO,CUTZAMALA,DE,PINZON
SONORA,MAGDALENA	0.014	MICHOACAN,TURICATO
SONORA,MAGDALENA	0.014	MICHOACAN,TACAMBARO
SONORA,MAGDALENA	0.014	GUERRERO,MARQUELIA
SONORA,MAGDALENA	0.021	VERACRUZ,ALTOTONGA
GUERRERO,OMETEPEC	0.010	OAXACA,JUCHITAN,DE,ZARAGOZA
GUERRERO,OMETEPEC	0.010	VERACRUZ,ALTOTONGA
OAXACA,OAXACA,DE,JUAREZ	0.010	CHIHUAHUA,MORELOS
OAXACA,OAXACA,DE,JUAREZ	0.010	MICHOACAN,TIQUICHEO,DE,NICOLAS,ROMERO
JALISCO,TONALA	0.010	CHIHUAHUA,MORELOS
JALISCO,TONALA	0.010	MICHOACAN,TIQUICHEO,DE,NICOLAS,ROMERO
COAHUILA,MATAMOROS	0.010	OAXACA,JUCHITAN,DE,ZARAGOZA
COAHUILA,MATAMOROS	0.010	VERACRUZ,ALTOTONGA
OAXACA,JUCHITAN,DE,ZARAGOZA	0.010	DISTRITO,FEDERAL,BENITO,JUAREZ
OAXACA,JUCHITAN,DE,ZARAGOZA	0.010	GUERRERO,CUTZAMALA,DE,PINZON
OAXACA,JUCHITAN,DE,ZARAGOZA	0.010	MICHOACAN,TURICATO
OAXACA,JUCHITAN,DE,ZARAGOZA	0.010	MICHOACAN,TACAMBARO
OAXACA,JUCHITAN,DE,ZARAGOZA	0.010	GUERRERO,MARQUELIA
OAXACA,JUCHITAN,DE,ZARAGOZA	0.016	VERACRUZ,ALTOTONGA
DISTRITO,FEDERAL,BENITO,JUAREZ	0.010	VERACRUZ,ALTOTONGA
GUERRERO,CUTZAMALA,DE,PINZON	0.010	VERACRUZ,ALTOTONGA
MICHOACAN,TURICATO	0.010	VERACRUZ,ALTOTONGA
CHIHUAHUA,MORELOS	0.016	MICHOACAN,TIQUICHEO,DE,NICOLAS,ROMERO
CHIHUAHUA,MORELOS	0.010	OAXACA,HEROICA,CIUDAD,DE,EJUTLA,DE,CRESPO
MICHOACAN,TACAMBARO	0.010	VERACRUZ,ALTOTONGA
MICHOACAN,TIQUICHEO,DE,NICOLAS,ROMERO	0.010	OAXACA,HEROICA,CIUDAD,DE,EJUTLA,DE,CRESPO
GUERRERO,MARQUELIA	0.010	VERACRUZ,ALTOTONGA
