# Supplementary material for: Analysis of México’s Narco-War Network (2007–2011)
Source: PLoS One. 2015 May 18;10(5):e0126503. doi: 10.1371/journal.pone.0126503 (PMC4436224; doi:10.1371/journal.pone.0126503)
Supplement: S1 Compressed file — Each file contains all the correlations above certain threshold (indicated in the name of the file), during a particular month (also indicated in the name of the file). The file names have the value of θ followed by the number of the i th month, starting from January of 2007 until Sept. 2011. (ZIP) [file pone.0126503.s004.zip › Correlations_by_month/0.010__7.sif]

CHIHUAHUA,JUAREZ	0.191	SINALOA,CULIACAN
CHIHUAHUA,JUAREZ	0.010	CHIHUAHUA,CHIHUAHUA
CHIHUAHUA,JUAREZ	0.040	GUERRERO,ACAPULCO,DE,JUAREZ
CHIHUAHUA,JUAREZ	0.060	NUEVO,LEON,MONTERREY
CHIHUAHUA,JUAREZ	0.020	MICHOACAN,MORELIA
CHIHUAHUA,JUAREZ	0.030	SINALOA,AHOME
CHIHUAHUA,JUAREZ	0.040	MICHOACAN,URUAPAN
CHIHUAHUA,JUAREZ	0.040	SINALOA,SINALOA
CHIHUAHUA,JUAREZ	0.020	GUERRERO,CHILPANCINGO,DE,LOS,BRAVO
CHIHUAHUA,JUAREZ	0.010	TAMAULIPAS,NUEVO,LAREDO
CHIHUAHUA,JUAREZ	0.010	DURANGO,SANTIAGO,PAPASQUIARO
CHIHUAHUA,JUAREZ	0.060	DISTRITO,FEDERAL,IZTAPALAPA
CHIHUAHUA,JUAREZ	0.020	TAMAULIPAS,MATAMOROS
CHIHUAHUA,JUAREZ	0.030	SONORA,CAJEME
CHIHUAHUA,JUAREZ	0.010	CHIHUAHUA,DELICIAS
CHIHUAHUA,JUAREZ	0.010	MICHOACAN,LAZARO,CARDENAS
CHIHUAHUA,JUAREZ	0.010	CHIHUAHUA,GUADALUPE,Y,CALVO
CHIHUAHUA,JUAREZ	0.010	GUERRERO,COYUCA,DE,CATALAN
CHIHUAHUA,JUAREZ	0.040	GUERRERO,TECPAN,DE,GALEANA
CHIHUAHUA,JUAREZ	0.020	AGUASCALIENTES,AGUASCALIENTES
CHIHUAHUA,JUAREZ	0.020	GUERRERO,TAXCO,DE,ALARCON
CHIHUAHUA,JUAREZ	0.010	SINALOA,BADIRAGUATO
CHIHUAHUA,JUAREZ	0.030	BAJA,CALIFORNIA,PLAYAS,DE,ROSARITO
CHIHUAHUA,JUAREZ	0.010	QUINTANA,ROO,BENITO,JUAREZ
CHIHUAHUA,JUAREZ	0.010	GUERRERO,ZIHUATANEJO,DE,AZUETA
CHIHUAHUA,JUAREZ	0.030	MEXICO,NAUCALPAN,DE,JUAREZ
CHIHUAHUA,JUAREZ	0.020	DISTRITO,FEDERAL,VENUSTIANO,CARRANZA
CHIHUAHUA,JUAREZ	0.010	GUANAJUATO,LEON
CHIHUAHUA,JUAREZ	0.010	BAJA,CALIFORNIA,ENSENADA
CHIHUAHUA,JUAREZ	0.010	GUERRERO,ATOYAC,DE,ALVAREZ
CHIHUAHUA,JUAREZ	0.010	MEXICO,TLALNEPANTLA,DE,BAZ
CHIHUAHUA,JUAREZ	0.020	SINALOA,COSALA
CHIHUAHUA,JUAREZ	0.020	BAJA,CALIFORNIA,TECATE
CHIHUAHUA,JUAREZ	0.050	JALISCO,PUERTO,VALLARTA
CHIHUAHUA,JUAREZ	0.030	CHIAPAS,TAPACHULA
CHIHUAHUA,JUAREZ	0.010	SAN,LUIS,POTOSI,SAN,LUIS,POTOSI
CHIHUAHUA,JUAREZ	0.010	DISTRITO,FEDERAL,MIGUEL,HIDALGO
CHIHUAHUA,JUAREZ	0.010	SONORA,CANANEA
CHIHUAHUA,JUAREZ	0.010	HIDALGO,PACHUCA,DE,SOTO
CHIHUAHUA,JUAREZ	0.010	MICHOACAN,TANCITARO
CHIHUAHUA,JUAREZ	0.020	DURANGO,TAMAZULA
CHIHUAHUA,JUAREZ	0.010	MICHOACAN,LA,HUACANA
CHIHUAHUA,JUAREZ	0.010	SONORA,MAGDALENA
CHIHUAHUA,JUAREZ	0.020	CHIHUAHUA,GUACHOCHI
CHIHUAHUA,JUAREZ	0.020	MEXICO,IXTAPALUCA
CHIHUAHUA,JUAREZ	0.010	CHIAPAS,SUCHIATE
CHIHUAHUA,JUAREZ	0.020	VERACRUZ,PANUCO
CHIHUAHUA,JUAREZ	0.010	DISTRITO,FEDERAL,COYOACAN
CHIHUAHUA,JUAREZ	0.010	GUANAJUATO,PENJAMO
CHIHUAHUA,JUAREZ	0.010	MICHOACAN,COALCOMAN,DE,VAZQUEZ,PALLARES
CHIHUAHUA,JUAREZ	0.010	MEXICO,TEJUPILCO
CHIHUAHUA,JUAREZ	0.010	MORELOS,YAUTEPEC
CHIHUAHUA,JUAREZ	0.020	DISTRITO,FEDERAL,TLAHUAC
CHIHUAHUA,JUAREZ	0.010	DISTRITO,FEDERAL,AZCAPOTZALCO
CHIHUAHUA,JUAREZ	0.020	MEXICO,LUVIANOS
CHIHUAHUA,JUAREZ	0.010	DISTRITO,FEDERAL,CUAJIMALPA,DE,MORELOS
CHIHUAHUA,JUAREZ	0.020	GUANAJUATO,IRAPUATO
CHIHUAHUA,JUAREZ	0.030	MICHOACAN,ZIRACUARETIRO
CHIHUAHUA,JUAREZ	0.010	MICHOACAN,TANHUATO
CHIHUAHUA,JUAREZ	0.010	DISTRITO,FEDERAL,ALVARO,OBREGON
CHIHUAHUA,JUAREZ	0.010	DISTRITO,FEDERAL,BENITO,JUAREZ
CHIHUAHUA,JUAREZ	0.010	AGUASCALIENTES,JESUS,MARIA
CHIHUAHUA,JUAREZ	0.020	GUANAJUATO,VALLE,DE,SANTIAGO
CHIHUAHUA,JUAREZ	0.030	CHIAPAS,BENEMERITO,DE,LAS,AMERICAS
CHIHUAHUA,JUAREZ	0.010	MICHOACAN,LA,PIEDAD
CHIHUAHUA,JUAREZ	0.030	ZACATECAS,CHALCHIHUITES
CHIHUAHUA,JUAREZ	0.070	OAXACA,MATIAS,ROMERO,AVENDAÑO
CHIHUAHUA,JUAREZ	0.010	COAHUILA,PIEDRAS,NEGRAS
CHIHUAHUA,JUAREZ	0.010	JALISCO,JOCOTEPEC
CHIHUAHUA,JUAREZ	0.010	JALISCO,TOMATLAN
CHIHUAHUA,JUAREZ	0.040	GUERRERO,MOCHITLAN
CHIHUAHUA,JUAREZ	0.040	CHIAPAS,FRONTERA,HIDALGO
CHIHUAHUA,JUAREZ	0.010	MICHOACAN,PARACHO
CHIHUAHUA,JUAREZ	0.010	MICHOACAN,SALVADOR,ESCALANTE
CHIHUAHUA,JUAREZ	0.020	VERACRUZ,MINATITLAN
CHIHUAHUA,JUAREZ	0.010	MICHOACAN,TANGANCICUARO
CHIHUAHUA,JUAREZ	0.010	MICHOACAN,CHURUMUCO
CHIHUAHUA,JUAREZ	0.040	MICHOACAN,MADERO
CHIHUAHUA,JUAREZ	0.010	OAXACA,SANTA,MARIA,HUATULCO
CHIHUAHUA,JUAREZ	0.020	VERACRUZ,PUEBLO,VIEJO
CHIHUAHUA,JUAREZ	0.030	AGUASCALIENTES,PABELLON,DE,ARTEAGA
CHIHUAHUA,JUAREZ	0.020	DURANGO,OTAEZ
CHIHUAHUA,JUAREZ	0.020	GUERRERO,ATLIXTAC
CHIHUAHUA,JUAREZ	0.010	MEXICO,OTUMBA
CHIHUAHUA,JUAREZ	0.010	AGUASCALIENTES,SAN,FRANCISCO,DE,LOS,ROMO
CHIHUAHUA,JUAREZ	0.010	HIDALGO,EPAZOYUCAN
CHIHUAHUA,JUAREZ	0.010	MICHOACAN,JIQUILPAN
CHIHUAHUA,JUAREZ	0.020	VERACRUZ,CATEMACO
CHIHUAHUA,JUAREZ	0.020	VERACRUZ,COATEPEC
CHIHUAHUA,JUAREZ	0.010	HIDALGO,HUASCA,DE,OCAMPO
CHIHUAHUA,JUAREZ	0.010	MEXICO,AMATEPEC
CHIHUAHUA,JUAREZ	0.010	MEXICO,ATENCO
CHIHUAHUA,JUAREZ	0.010	NAYARIT,JALA
CHIHUAHUA,JUAREZ	0.030	YUCATAN,MUNA
CHIHUAHUA,JUAREZ	0.010	CHIAPAS,OCOSINGO
CHIHUAHUA,JUAREZ	0.010	CHIAPAS,OCOZOCOAUTLA,DE,ESPINOSA
CHIHUAHUA,JUAREZ	0.010	GUERRERO,OLINALA
CHIHUAHUA,JUAREZ	0.010	HIDALGO,TEZONTEPEC,DE,ALDAMA
CHIHUAHUA,JUAREZ	0.010	MICHOACAN,INDAPARAPEO
CHIHUAHUA,JUAREZ	0.010	MICHOACAN,LOS,REYES
CHIHUAHUA,JUAREZ	0.010	NAYARIT,LA,YESCA
SINALOA,CULIACAN	0.017	CHIHUAHUA,CHIHUAHUA
SINALOA,CULIACAN	0.070	GUERRERO,ACAPULCO,DE,JUAREZ
SINALOA,CULIACAN	0.104	NUEVO,LEON,MONTERREY
SINALOA,CULIACAN	0.035	MICHOACAN,MORELIA
SINALOA,CULIACAN	0.052	SINALOA,AHOME
SINALOA,CULIACAN	0.070	MICHOACAN,URUAPAN
SINALOA,CULIACAN	0.070	SINALOA,SINALOA
SINALOA,CULIACAN	0.035	GUERRERO,CHILPANCINGO,DE,LOS,BRAVO
SINALOA,CULIACAN	0.017	TAMAULIPAS,NUEVO,LAREDO
SINALOA,CULIACAN	0.017	DURANGO,SANTIAGO,PAPASQUIARO
SINALOA,CULIACAN	0.104	DISTRITO,FEDERAL,IZTAPALAPA
SINALOA,CULIACAN	0.035	TAMAULIPAS,MATAMOROS
SINALOA,CULIACAN	0.052	SONORA,CAJEME
SINALOA,CULIACAN	0.017	CHIHUAHUA,DELICIAS
SINALOA,CULIACAN	0.017	MICHOACAN,LAZARO,CARDENAS
SINALOA,CULIACAN	0.017	CHIHUAHUA,GUADALUPE,Y,CALVO
SINALOA,CULIACAN	0.017	GUERRERO,COYUCA,DE,CATALAN
SINALOA,CULIACAN	0.070	GUERRERO,TECPAN,DE,GALEANA
SINALOA,CULIACAN	0.035	AGUASCALIENTES,AGUASCALIENTES
SINALOA,CULIACAN	0.035	GUERRERO,TAXCO,DE,ALARCON
SINALOA,CULIACAN	0.017	SINALOA,BADIRAGUATO
SINALOA,CULIACAN	0.052	BAJA,CALIFORNIA,PLAYAS,DE,ROSARITO
SINALOA,CULIACAN	0.017	QUINTANA,ROO,BENITO,JUAREZ
SINALOA,CULIACAN	0.017	GUERRERO,ZIHUATANEJO,DE,AZUETA
SINALOA,CULIACAN	0.052	MEXICO,NAUCALPAN,DE,JUAREZ
SINALOA,CULIACAN	0.035	DISTRITO,FEDERAL,VENUSTIANO,CARRANZA
SINALOA,CULIACAN	0.017	GUANAJUATO,LEON
SINALOA,CULIACAN	0.017	BAJA,CALIFORNIA,ENSENADA
SINALOA,CULIACAN	0.017	GUERRERO,ATOYAC,DE,ALVAREZ
SINALOA,CULIACAN	0.017	MEXICO,TLALNEPANTLA,DE,BAZ
SINALOA,CULIACAN	0.035	SINALOA,COSALA
SINALOA,CULIACAN	0.035	BAJA,CALIFORNIA,TECATE
SINALOA,CULIACAN	0.087	JALISCO,PUERTO,VALLARTA
SINALOA,CULIACAN	0.052	CHIAPAS,TAPACHULA
SINALOA,CULIACAN	0.017	SAN,LUIS,POTOSI,SAN,LUIS,POTOSI
SINALOA,CULIACAN	0.017	DISTRITO,FEDERAL,MIGUEL,HIDALGO
SINALOA,CULIACAN	0.017	SONORA,CANANEA
SINALOA,CULIACAN	0.017	HIDALGO,PACHUCA,DE,SOTO
SINALOA,CULIACAN	0.017	MICHOACAN,TANCITARO
SINALOA,CULIACAN	0.035	DURANGO,TAMAZULA
SINALOA,CULIACAN	0.017	MICHOACAN,LA,HUACANA
SINALOA,CULIACAN	0.017	SONORA,MAGDALENA
SINALOA,CULIACAN	0.035	CHIHUAHUA,GUACHOCHI
SINALOA,CULIACAN	0.035	MEXICO,IXTAPALUCA
SINALOA,CULIACAN	0.017	CHIAPAS,SUCHIATE
SINALOA,CULIACAN	0.035	VERACRUZ,PANUCO
SINALOA,CULIACAN	0.017	DISTRITO,FEDERAL,COYOACAN
SINALOA,CULIACAN	0.017	GUANAJUATO,PENJAMO
SINALOA,CULIACAN	0.017	MICHOACAN,COALCOMAN,DE,VAZQUEZ,PALLARES
SINALOA,CULIACAN	0.017	MEXICO,TEJUPILCO
SINALOA,CULIACAN	0.017	MORELOS,YAUTEPEC
SINALOA,CULIACAN	0.035	DISTRITO,FEDERAL,TLAHUAC
SINALOA,CULIACAN	0.017	DISTRITO,FEDERAL,AZCAPOTZALCO
SINALOA,CULIACAN	0.035	MEXICO,LUVIANOS
SINALOA,CULIACAN	0.017	DISTRITO,FEDERAL,CUAJIMALPA,DE,MORELOS
SINALOA,CULIACAN	0.035	GUANAJUATO,IRAPUATO
SINALOA,CULIACAN	0.052	MICHOACAN,ZIRACUARETIRO
SINALOA,CULIACAN	0.017	MICHOACAN,TANHUATO
SINALOA,CULIACAN	0.017	DISTRITO,FEDERAL,ALVARO,OBREGON
SINALOA,CULIACAN	0.017	DISTRITO,FEDERAL,BENITO,JUAREZ
SINALOA,CULIACAN	0.017	AGUASCALIENTES,JESUS,MARIA
SINALOA,CULIACAN	0.035	GUANAJUATO,VALLE,DE,SANTIAGO
SINALOA,CULIACAN	0.052	CHIAPAS,BENEMERITO,DE,LAS,AMERICAS
SINALOA,CULIACAN	0.017	MICHOACAN,LA,PIEDAD
SINALOA,CULIACAN	0.052	ZACATECAS,CHALCHIHUITES
SINALOA,CULIACAN	0.122	OAXACA,MATIAS,ROMERO,AVENDAÑO
SINALOA,CULIACAN	0.017	COAHUILA,PIEDRAS,NEGRAS
SINALOA,CULIACAN	0.017	JALISCO,JOCOTEPEC
SINALOA,CULIACAN	0.017	JALISCO,TOMATLAN
SINALOA,CULIACAN	0.070	GUERRERO,MOCHITLAN
SINALOA,CULIACAN	0.070	CHIAPAS,FRONTERA,HIDALGO
SINALOA,CULIACAN	0.017	MICHOACAN,PARACHO
SINALOA,CULIACAN	0.017	MICHOACAN,SALVADOR,ESCALANTE
SINALOA,CULIACAN	0.035	VERACRUZ,MINATITLAN
SINALOA,CULIACAN	0.017	MICHOACAN,TANGANCICUARO
SINALOA,CULIACAN	0.017	MICHOACAN,CHURUMUCO
SINALOA,CULIACAN	0.070	MICHOACAN,MADERO
SINALOA,CULIACAN	0.017	OAXACA,SANTA,MARIA,HUATULCO
SINALOA,CULIACAN	0.035	VERACRUZ,PUEBLO,VIEJO
SINALOA,CULIACAN	0.052	AGUASCALIENTES,PABELLON,DE,ARTEAGA
SINALOA,CULIACAN	0.035	DURANGO,OTAEZ
SINALOA,CULIACAN	0.035	GUERRERO,ATLIXTAC
SINALOA,CULIACAN	0.017	MEXICO,OTUMBA
SINALOA,CULIACAN	0.017	AGUASCALIENTES,SAN,FRANCISCO,DE,LOS,ROMO
SINALOA,CULIACAN	0.017	HIDALGO,EPAZOYUCAN
SINALOA,CULIACAN	0.017	MICHOACAN,JIQUILPAN
SINALOA,CULIACAN	0.035	VERACRUZ,CATEMACO
SINALOA,CULIACAN	0.035	VERACRUZ,COATEPEC
SINALOA,CULIACAN	0.017	HIDALGO,HUASCA,DE,OCAMPO
SINALOA,CULIACAN	0.017	MEXICO,AMATEPEC
SINALOA,CULIACAN	0.017	MEXICO,ATENCO
SINALOA,CULIACAN	0.017	NAYARIT,JALA
SINALOA,CULIACAN	0.052	YUCATAN,MUNA
SINALOA,CULIACAN	0.017	CHIAPAS,OCOSINGO
SINALOA,CULIACAN	0.017	CHIAPAS,OCOZOCOAUTLA,DE,ESPINOSA
SINALOA,CULIACAN	0.017	GUERRERO,OLINALA
SINALOA,CULIACAN	0.017	HIDALGO,TEZONTEPEC,DE,ALDAMA
SINALOA,CULIACAN	0.017	MICHOACAN,INDAPARAPEO
SINALOA,CULIACAN	0.017	MICHOACAN,LOS,REYES
SINALOA,CULIACAN	0.017	NAYARIT,LA,YESCA
GUERRERO,ACAPULCO,DE,JUAREZ	0.022	NUEVO,LEON,MONTERREY
GUERRERO,ACAPULCO,DE,JUAREZ	0.011	SINALOA,AHOME
GUERRERO,ACAPULCO,DE,JUAREZ	0.015	MICHOACAN,URUAPAN
GUERRERO,ACAPULCO,DE,JUAREZ	0.015	SINALOA,SINALOA
GUERRERO,ACAPULCO,DE,JUAREZ	0.022	DISTRITO,FEDERAL,IZTAPALAPA
GUERRERO,ACAPULCO,DE,JUAREZ	0.011	SONORA,CAJEME
GUERRERO,ACAPULCO,DE,JUAREZ	0.015	GUERRERO,TECPAN,DE,GALEANA
GUERRERO,ACAPULCO,DE,JUAREZ	0.011	BAJA,CALIFORNIA,PLAYAS,DE,ROSARITO
GUERRERO,ACAPULCO,DE,JUAREZ	0.011	MEXICO,NAUCALPAN,DE,JUAREZ
GUERRERO,ACAPULCO,DE,JUAREZ	0.018	JALISCO,PUERTO,VALLARTA
GUERRERO,ACAPULCO,DE,JUAREZ	0.011	CHIAPAS,TAPACHULA
GUERRERO,ACAPULCO,DE,JUAREZ	0.011	MICHOACAN,ZIRACUARETIRO
GUERRERO,ACAPULCO,DE,JUAREZ	0.011	CHIAPAS,BENEMERITO,DE,LAS,AMERICAS
GUERRERO,ACAPULCO,DE,JUAREZ	0.011	ZACATECAS,CHALCHIHUITES
GUERRERO,ACAPULCO,DE,JUAREZ	0.026	OAXACA,MATIAS,ROMERO,AVENDAÑO
GUERRERO,ACAPULCO,DE,JUAREZ	0.015	GUERRERO,MOCHITLAN
GUERRERO,ACAPULCO,DE,JUAREZ	0.015	CHIAPAS,FRONTERA,HIDALGO
GUERRERO,ACAPULCO,DE,JUAREZ	0.015	MICHOACAN,MADERO
GUERRERO,ACAPULCO,DE,JUAREZ	0.011	AGUASCALIENTES,PABELLON,DE,ARTEAGA
GUERRERO,ACAPULCO,DE,JUAREZ	0.011	YUCATAN,MUNA
DURANGO,DURANGO	0.011	SINALOA,NAVOLATO
DURANGO,DURANGO	0.015	MICHOACAN,APATZINGAN
DURANGO,DURANGO	0.011	OAXACA,OAXACA,DE,JUAREZ
DURANGO,DURANGO	0.011	CHIHUAHUA,MORELOS
DURANGO,DURANGO	0.011	MICHOACAN,TIQUICHEO,DE,NICOLAS,ROMERO
SINALOA,NAVOLATO	0.011	MICHOACAN,APATZINGAN
NUEVO,LEON,MONTERREY	0.011	MICHOACAN,MORELIA
NUEVO,LEON,MONTERREY	0.016	SINALOA,AHOME
NUEVO,LEON,MONTERREY	0.022	MICHOACAN,URUAPAN
NUEVO,LEON,MONTERREY	0.022	SINALOA,SINALOA
NUEVO,LEON,MONTERREY	0.011	GUERRERO,CHILPANCINGO,DE,LOS,BRAVO
NUEVO,LEON,MONTERREY	0.033	DISTRITO,FEDERAL,IZTAPALAPA
NUEVO,LEON,MONTERREY	0.011	TAMAULIPAS,MATAMOROS
NUEVO,LEON,MONTERREY	0.016	SONORA,CAJEME
NUEVO,LEON,MONTERREY	0.022	GUERRERO,TECPAN,DE,GALEANA
NUEVO,LEON,MONTERREY	0.011	AGUASCALIENTES,AGUASCALIENTES
NUEVO,LEON,MONTERREY	0.011	GUERRERO,TAXCO,DE,ALARCON
NUEVO,LEON,MONTERREY	0.016	BAJA,CALIFORNIA,PLAYAS,DE,ROSARITO
NUEVO,LEON,MONTERREY	0.016	MEXICO,NAUCALPAN,DE,JUAREZ
NUEVO,LEON,MONTERREY	0.011	DISTRITO,FEDERAL,VENUSTIANO,CARRANZA
NUEVO,LEON,MONTERREY	0.011	SINALOA,COSALA
NUEVO,LEON,MONTERREY	0.011	BAJA,CALIFORNIA,TECATE
NUEVO,LEON,MONTERREY	0.027	JALISCO,PUERTO,VALLARTA
NUEVO,LEON,MONTERREY	0.016	CHIAPAS,TAPACHULA
NUEVO,LEON,MONTERREY	0.011	DURANGO,TAMAZULA
NUEVO,LEON,MONTERREY	0.011	CHIHUAHUA,GUACHOCHI
NUEVO,LEON,MONTERREY	0.011	MEXICO,IXTAPALUCA
NUEVO,LEON,MONTERREY	0.011	VERACRUZ,PANUCO
NUEVO,LEON,MONTERREY	0.011	DISTRITO,FEDERAL,TLAHUAC
NUEVO,LEON,MONTERREY	0.011	MEXICO,LUVIANOS
NUEVO,LEON,MONTERREY	0.011	GUANAJUATO,IRAPUATO
NUEVO,LEON,MONTERREY	0.016	MICHOACAN,ZIRACUARETIRO
NUEVO,LEON,MONTERREY	0.011	GUANAJUATO,VALLE,DE,SANTIAGO
NUEVO,LEON,MONTERREY	0.016	CHIAPAS,BENEMERITO,DE,LAS,AMERICAS
NUEVO,LEON,MONTERREY	0.016	ZACATECAS,CHALCHIHUITES
NUEVO,LEON,MONTERREY	0.038	OAXACA,MATIAS,ROMERO,AVENDAÑO
NUEVO,LEON,MONTERREY	0.022	GUERRERO,MOCHITLAN
NUEVO,LEON,MONTERREY	0.022	CHIAPAS,FRONTERA,HIDALGO
NUEVO,LEON,MONTERREY	0.011	VERACRUZ,MINATITLAN
NUEVO,LEON,MONTERREY	0.022	MICHOACAN,MADERO
NUEVO,LEON,MONTERREY	0.011	VERACRUZ,PUEBLO,VIEJO
NUEVO,LEON,MONTERREY	0.016	AGUASCALIENTES,PABELLON,DE,ARTEAGA
NUEVO,LEON,MONTERREY	0.011	DURANGO,OTAEZ
NUEVO,LEON,MONTERREY	0.011	GUERRERO,ATLIXTAC
NUEVO,LEON,MONTERREY	0.011	VERACRUZ,CATEMACO
NUEVO,LEON,MONTERREY	0.011	VERACRUZ,COATEPEC
NUEVO,LEON,MONTERREY	0.016	YUCATAN,MUNA
MICHOACAN,MORELIA	0.011	DISTRITO,FEDERAL,IZTAPALAPA
MICHOACAN,MORELIA	0.013	OAXACA,MATIAS,ROMERO,AVENDAÑO
SINALOA,AHOME	0.011	MICHOACAN,URUAPAN
SINALOA,AHOME	0.011	SINALOA,SINALOA
SINALOA,AHOME	0.016	DISTRITO,FEDERAL,IZTAPALAPA
SINALOA,AHOME	0.011	GUERRERO,TECPAN,DE,GALEANA
SINALOA,AHOME	0.014	JALISCO,PUERTO,VALLARTA
SINALOA,AHOME	0.019	OAXACA,MATIAS,ROMERO,AVENDAÑO
SINALOA,AHOME	0.011	GUERRERO,MOCHITLAN
SINALOA,AHOME	0.011	CHIAPAS,FRONTERA,HIDALGO
SINALOA,AHOME	0.011	MICHOACAN,MADERO
MICHOACAN,URUAPAN	0.015	SINALOA,SINALOA
MICHOACAN,URUAPAN	0.022	DISTRITO,FEDERAL,IZTAPALAPA
MICHOACAN,URUAPAN	0.011	SONORA,CAJEME
MICHOACAN,URUAPAN	0.015	GUERRERO,TECPAN,DE,GALEANA
MICHOACAN,URUAPAN	0.011	BAJA,CALIFORNIA,PLAYAS,DE,ROSARITO
MICHOACAN,URUAPAN	0.011	MEXICO,NAUCALPAN,DE,JUAREZ
MICHOACAN,URUAPAN	0.018	JALISCO,PUERTO,VALLARTA
MICHOACAN,URUAPAN	0.011	CHIAPAS,TAPACHULA
MICHOACAN,URUAPAN	0.011	MICHOACAN,ZIRACUARETIRO
MICHOACAN,URUAPAN	0.011	CHIAPAS,BENEMERITO,DE,LAS,AMERICAS
MICHOACAN,URUAPAN	0.011	ZACATECAS,CHALCHIHUITES
MICHOACAN,URUAPAN	0.026	OAXACA,MATIAS,ROMERO,AVENDAÑO
MICHOACAN,URUAPAN	0.015	GUERRERO,MOCHITLAN
MICHOACAN,URUAPAN	0.015	CHIAPAS,FRONTERA,HIDALGO
MICHOACAN,URUAPAN	0.015	MICHOACAN,MADERO
MICHOACAN,URUAPAN	0.011	AGUASCALIENTES,PABELLON,DE,ARTEAGA
MICHOACAN,URUAPAN	0.011	YUCATAN,MUNA
SINALOA,SINALOA	0.022	DISTRITO,FEDERAL,IZTAPALAPA
SINALOA,SINALOA	0.011	SONORA,CAJEME
SINALOA,SINALOA	0.015	GUERRERO,TECPAN,DE,GALEANA
SINALOA,SINALOA	0.011	BAJA,CALIFORNIA,PLAYAS,DE,ROSARITO
SINALOA,SINALOA	0.011	MEXICO,NAUCALPAN,DE,JUAREZ
SINALOA,SINALOA	0.018	JALISCO,PUERTO,VALLARTA
SINALOA,SINALOA	0.011	CHIAPAS,TAPACHULA
SINALOA,SINALOA	0.011	MICHOACAN,ZIRACUARETIRO
SINALOA,SINALOA	0.011	CHIAPAS,BENEMERITO,DE,LAS,AMERICAS
SINALOA,SINALOA	0.011	ZACATECAS,CHALCHIHUITES
SINALOA,SINALOA	0.026	OAXACA,MATIAS,ROMERO,AVENDAÑO
SINALOA,SINALOA	0.015	GUERRERO,MOCHITLAN
SINALOA,SINALOA	0.015	CHIAPAS,FRONTERA,HIDALGO
SINALOA,SINALOA	0.015	MICHOACAN,MADERO
SINALOA,SINALOA	0.011	AGUASCALIENTES,PABELLON,DE,ARTEAGA
SINALOA,SINALOA	0.011	YUCATAN,MUNA
GUERRERO,CHILPANCINGO,DE,LOS,BRAVO	0.011	DISTRITO,FEDERAL,IZTAPALAPA
GUERRERO,CHILPANCINGO,DE,LOS,BRAVO	0.013	OAXACA,MATIAS,ROMERO,AVENDAÑO
MICHOACAN,APATZINGAN	0.011	OAXACA,OAXACA,DE,JUAREZ
MICHOACAN,APATZINGAN	0.011	CHIHUAHUA,MORELOS
MICHOACAN,APATZINGAN	0.011	MICHOACAN,TIQUICHEO,DE,NICOLAS,ROMERO
DISTRITO,FEDERAL,IZTAPALAPA	0.011	TAMAULIPAS,MATAMOROS
DISTRITO,FEDERAL,IZTAPALAPA	0.016	SONORA,CAJEME
DISTRITO,FEDERAL,IZTAPALAPA	0.022	GUERRERO,TECPAN,DE,GALEANA
DISTRITO,FEDERAL,IZTAPALAPA	0.011	AGUASCALIENTES,AGUASCALIENTES
DISTRITO,FEDERAL,IZTAPALAPA	0.011	GUERRERO,TAXCO,DE,ALARCON
DISTRITO,FEDERAL,IZTAPALAPA	0.016	BAJA,CALIFORNIA,PLAYAS,DE,ROSARITO
DISTRITO,FEDERAL,IZTAPALAPA	0.016	MEXICO,NAUCALPAN,DE,JUAREZ
DISTRITO,FEDERAL,IZTAPALAPA	0.011	DISTRITO,FEDERAL,VENUSTIANO,CARRANZA
DISTRITO,FEDERAL,IZTAPALAPA	0.011	SINALOA,COSALA
DISTRITO,FEDERAL,IZTAPALAPA	0.011	BAJA,CALIFORNIA,TECATE
DISTRITO,FEDERAL,IZTAPALAPA	0.027	JALISCO,PUERTO,VALLARTA
DISTRITO,FEDERAL,IZTAPALAPA	0.016	CHIAPAS,TAPACHULA
DISTRITO,FEDERAL,IZTAPALAPA	0.011	DURANGO,TAMAZULA
DISTRITO,FEDERAL,IZTAPALAPA	0.011	CHIHUAHUA,GUACHOCHI
DISTRITO,FEDERAL,IZTAPALAPA	0.011	MEXICO,IXTAPALUCA
DISTRITO,FEDERAL,IZTAPALAPA	0.011	VERACRUZ,PANUCO
DISTRITO,FEDERAL,IZTAPALAPA	0.011	DISTRITO,FEDERAL,TLAHUAC
DISTRITO,FEDERAL,IZTAPALAPA	0.011	MEXICO,LUVIANOS
DISTRITO,FEDERAL,IZTAPALAPA	0.011	GUANAJUATO,IRAPUATO
DISTRITO,FEDERAL,IZTAPALAPA	0.016	MICHOACAN,ZIRACUARETIRO
DISTRITO,FEDERAL,IZTAPALAPA	0.011	GUANAJUATO,VALLE,DE,SANTIAGO
DISTRITO,FEDERAL,IZTAPALAPA	0.016	CHIAPAS,BENEMERITO,DE,LAS,AMERICAS
DISTRITO,FEDERAL,IZTAPALAPA	0.016	ZACATECAS,CHALCHIHUITES
DISTRITO,FEDERAL,IZTAPALAPA	0.038	OAXACA,MATIAS,ROMERO,AVENDAÑO
DISTRITO,FEDERAL,IZTAPALAPA	0.022	GUERRERO,MOCHITLAN
DISTRITO,FEDERAL,IZTAPALAPA	0.022	CHIAPAS,FRONTERA,HIDALGO
DISTRITO,FEDERAL,IZTAPALAPA	0.011	VERACRUZ,MINATITLAN
DISTRITO,FEDERAL,IZTAPALAPA	0.022	MICHOACAN,MADERO
DISTRITO,FEDERAL,IZTAPALAPA	0.011	VERACRUZ,PUEBLO,VIEJO
DISTRITO,FEDERAL,IZTAPALAPA	0.016	AGUASCALIENTES,PABELLON,DE,ARTEAGA
DISTRITO,FEDERAL,IZTAPALAPA	0.011	DURANGO,OTAEZ
DISTRITO,FEDERAL,IZTAPALAPA	0.011	GUERRERO,ATLIXTAC
DISTRITO,FEDERAL,IZTAPALAPA	0.011	VERACRUZ,CATEMACO
DISTRITO,FEDERAL,IZTAPALAPA	0.011	VERACRUZ,COATEPEC
DISTRITO,FEDERAL,IZTAPALAPA	0.016	YUCATAN,MUNA
TAMAULIPAS,MATAMOROS	0.013	OAXACA,MATIAS,ROMERO,AVENDAÑO
SONORA,CAJEME	0.011	GUERRERO,TECPAN,DE,GALEANA
SONORA,CAJEME	0.014	JALISCO,PUERTO,VALLARTA
SONORA,CAJEME	0.019	OAXACA,MATIAS,ROMERO,AVENDAÑO
SONORA,CAJEME	0.011	GUERRERO,MOCHITLAN
SONORA,CAJEME	0.011	CHIAPAS,FRONTERA,HIDALGO
SONORA,CAJEME	0.011	MICHOACAN,MADERO
GUERRERO,TECPAN,DE,GALEANA	0.011	BAJA,CALIFORNIA,PLAYAS,DE,ROSARITO
GUERRERO,TECPAN,DE,GALEANA	0.011	MEXICO,NAUCALPAN,DE,JUAREZ
GUERRERO,TECPAN,DE,GALEANA	0.018	JALISCO,PUERTO,VALLARTA
GUERRERO,TECPAN,DE,GALEANA	0.011	CHIAPAS,TAPACHULA
GUERRERO,TECPAN,DE,GALEANA	0.011	MICHOACAN,ZIRACUARETIRO
GUERRERO,TECPAN,DE,GALEANA	0.011	CHIAPAS,BENEMERITO,DE,LAS,AMERICAS
GUERRERO,TECPAN,DE,GALEANA	0.011	ZACATECAS,CHALCHIHUITES
GUERRERO,TECPAN,DE,GALEANA	0.026	OAXACA,MATIAS,ROMERO,AVENDAÑO
GUERRERO,TECPAN,DE,GALEANA	0.015	GUERRERO,MOCHITLAN
GUERRERO,TECPAN,DE,GALEANA	0.015	CHIAPAS,FRONTERA,HIDALGO
GUERRERO,TECPAN,DE,GALEANA	0.015	MICHOACAN,MADERO
GUERRERO,TECPAN,DE,GALEANA	0.011	AGUASCALIENTES,PABELLON,DE,ARTEAGA
GUERRERO,TECPAN,DE,GALEANA	0.011	YUCATAN,MUNA
AGUASCALIENTES,AGUASCALIENTES	0.013	OAXACA,MATIAS,ROMERO,AVENDAÑO
GUERRERO,TAXCO,DE,ALARCON	0.013	OAXACA,MATIAS,ROMERO,AVENDAÑO
BAJA,CALIFORNIA,PLAYAS,DE,ROSARITO	0.014	JALISCO,PUERTO,VALLARTA
BAJA,CALIFORNIA,PLAYAS,DE,ROSARITO	0.019	OAXACA,MATIAS,ROMERO,AVENDAÑO
BAJA,CALIFORNIA,PLAYAS,DE,ROSARITO	0.011	GUERRERO,MOCHITLAN
BAJA,CALIFORNIA,PLAYAS,DE,ROSARITO	0.011	CHIAPAS,FRONTERA,HIDALGO
BAJA,CALIFORNIA,PLAYAS,DE,ROSARITO	0.011	MICHOACAN,MADERO
MEXICO,NAUCALPAN,DE,JUAREZ	0.014	JALISCO,PUERTO,VALLARTA
MEXICO,NAUCALPAN,DE,JUAREZ	0.019	OAXACA,MATIAS,ROMERO,AVENDAÑO
MEXICO,NAUCALPAN,DE,JUAREZ	0.011	GUERRERO,MOCHITLAN
MEXICO,NAUCALPAN,DE,JUAREZ	0.011	CHIAPAS,FRONTERA,HIDALGO
MEXICO,NAUCALPAN,DE,JUAREZ	0.011	MICHOACAN,MADERO
DISTRITO,FEDERAL,VENUSTIANO,CARRANZA	0.013	OAXACA,MATIAS,ROMERO,AVENDAÑO
SINALOA,COSALA	0.013	OAXACA,MATIAS,ROMERO,AVENDAÑO
BAJA,CALIFORNIA,TECATE	0.013	OAXACA,MATIAS,ROMERO,AVENDAÑO
JALISCO,PUERTO,VALLARTA	0.014	CHIAPAS,TAPACHULA
JALISCO,PUERTO,VALLARTA	0.014	MICHOACAN,ZIRACUARETIRO
JALISCO,PUERTO,VALLARTA	0.014	CHIAPAS,BENEMERITO,DE,LAS,AMERICAS
JALISCO,PUERTO,VALLARTA	0.014	ZACATECAS,CHALCHIHUITES
JALISCO,PUERTO,VALLARTA	0.032	OAXACA,MATIAS,ROMERO,AVENDAÑO
JALISCO,PUERTO,VALLARTA	0.018	GUERRERO,MOCHITLAN
JALISCO,PUERTO,VALLARTA	0.018	CHIAPAS,FRONTERA,HIDALGO
JALISCO,PUERTO,VALLARTA	0.018	MICHOACAN,MADERO
JALISCO,PUERTO,VALLARTA	0.014	AGUASCALIENTES,PABELLON,DE,ARTEAGA
JALISCO,PUERTO,VALLARTA	0.014	YUCATAN,MUNA
CHIAPAS,TAPACHULA	0.019	OAXACA,MATIAS,ROMERO,AVENDAÑO
CHIAPAS,TAPACHULA	0.011	GUERRERO,MOCHITLAN
CHIAPAS,TAPACHULA	0.011	CHIAPAS,FRONTERA,HIDALGO
CHIAPAS,TAPACHULA	0.011	MICHOACAN,MADERO
DURANGO,TAMAZULA	0.013	OAXACA,MATIAS,ROMERO,AVENDAÑO
CHIHUAHUA,GUACHOCHI	0.013	OAXACA,MATIAS,ROMERO,AVENDAÑO
MEXICO,IXTAPALUCA	0.013	OAXACA,MATIAS,ROMERO,AVENDAÑO
VERACRUZ,PANUCO	0.013	OAXACA,MATIAS,ROMERO,AVENDAÑO
DISTRITO,FEDERAL,TLAHUAC	0.013	OAXACA,MATIAS,ROMERO,AVENDAÑO
MEXICO,LUVIANOS	0.013	OAXACA,MATIAS,ROMERO,AVENDAÑO
GUANAJUATO,IRAPUATO	0.013	OAXACA,MATIAS,ROMERO,AVENDAÑO
MICHOACAN,ZIRACUARETIRO	0.019	OAXACA,MATIAS,ROMERO,AVENDAÑO
MICHOACAN,ZIRACUARETIRO	0.011	GUERRERO,MOCHITLAN
MICHOACAN,ZIRACUARETIRO	0.011	CHIAPAS,FRONTERA,HIDALGO
MICHOACAN,ZIRACUARETIRO	0.011	MICHOACAN,MADERO
GUANAJUATO,VALLE,DE,SANTIAGO	0.013	OAXACA,MATIAS,ROMERO,AVENDAÑO
CHIAPAS,BENEMERITO,DE,LAS,AMERICAS	0.019	OAXACA,MATIAS,ROMERO,AVENDAÑO
CHIAPAS,BENEMERITO,DE,LAS,AMERICAS	0.011	GUERRERO,MOCHITLAN
CHIAPAS,BENEMERITO,DE,LAS,AMERICAS	0.011	CHIAPAS,FRONTERA,HIDALGO
CHIAPAS,BENEMERITO,DE,LAS,AMERICAS	0.011	MICHOACAN,MADERO
ZACATECAS,CHALCHIHUITES	0.019	OAXACA,MATIAS,ROMERO,AVENDAÑO
ZACATECAS,CHALCHIHUITES	0.011	GUERRERO,MOCHITLAN
ZACATECAS,CHALCHIHUITES	0.011	CHIAPAS,FRONTERA,HIDALGO
ZACATECAS,CHALCHIHUITES	0.011	MICHOACAN,MADERO
OAXACA,MATIAS,ROMERO,AVENDAÑO	0.026	GUERRERO,MOCHITLAN
OAXACA,MATIAS,ROMERO,AVENDAÑO	0.026	CHIAPAS,FRONTERA,HIDALGO
OAXACA,MATIAS,ROMERO,AVENDAÑO	0.013	VERACRUZ,MINATITLAN
OAXACA,MATIAS,ROMERO,AVENDAÑO	0.026	MICHOACAN,MADERO
OAXACA,MATIAS,ROMERO,AVENDAÑO	0.013	VERACRUZ,PUEBLO,VIEJO
OAXACA,MATIAS,ROMERO,AVENDAÑO	0.019	AGUASCALIENTES,PABELLON,DE,ARTEAGA
OAXACA,MATIAS,ROMERO,AVENDAÑO	0.013	DURANGO,OTAEZ
OAXACA,MATIAS,ROMERO,AVENDAÑO	0.013	GUERRERO,ATLIXTAC
OAXACA,MATIAS,ROMERO,AVENDAÑO	0.013	VERACRUZ,CATEMACO
OAXACA,MATIAS,ROMERO,AVENDAÑO	0.013	VERACRUZ,COATEPEC
OAXACA,MATIAS,ROMERO,AVENDAÑO	0.019	YUCATAN,MUNA
GUERRERO,MOCHITLAN	0.015	CHIAPAS,FRONTERA,HIDALGO
GUERRERO,MOCHITLAN	0.015	MICHOACAN,MADERO
GUERRERO,MOCHITLAN	0.011	AGUASCALIENTES,PABELLON,DE,ARTEAGA
GUERRERO,MOCHITLAN	0.011	YUCATAN,MUNA
CHIAPAS,FRONTERA,HIDALGO	0.015	MICHOACAN,MADERO
CHIAPAS,FRONTERA,HIDALGO	0.011	AGUASCALIENTES,PABELLON,DE,ARTEAGA
CHIAPAS,FRONTERA,HIDALGO	0.011	YUCATAN,MUNA
MICHOACAN,MADERO	0.011	AGUASCALIENTES,PABELLON,DE,ARTEAGA
MICHOACAN,MADERO	0.011	YUCATAN,MUNA
