# Supplementary material for: Analysis of México’s Narco-War Network (2007–2011)
Source: PLoS One. 2015 May 18;10(5):e0126503. doi: 10.1371/journal.pone.0126503 (PMC4436224; doi:10.1371/journal.pone.0126503)
Supplement: S1 Compressed file — Each file contains all the correlations above certain threshold (indicated in the name of the file), during a particular month (also indicated in the name of the file). The file names have the value of θ followed by the number of the i th month, starting from January of 2007 until Sept. 2011. (ZIP) [file pone.0126503.s004.zip › Correlations_by_month/0.010__8.sif]

SINALOA,CULIACAN	0.013	DURANGO,DURANGO
SINALOA,CULIACAN	0.026	MICHOACAN,MORELIA
SINALOA,CULIACAN	0.026	SINALOA,AHOME
SINALOA,CULIACAN	0.013	NAYARIT,TEPIC
SINALOA,CULIACAN	0.078	MICHOACAN,URUAPAN
SINALOA,CULIACAN	0.052	SINALOA,SINALOA
SINALOA,CULIACAN	0.039	GUERRERO,CHILPANCINGO,DE,LOS,BRAVO
SINALOA,CULIACAN	0.013	JALISCO,GUADALAJARA
SINALOA,CULIACAN	0.013	DURANGO,SANTIAGO,PAPASQUIARO
SINALOA,CULIACAN	0.078	DISTRITO,FEDERAL,IZTAPALAPA
SINALOA,CULIACAN	0.026	SONORA,CAJEME
SINALOA,CULIACAN	0.013	CHIHUAHUA,DELICIAS
SINALOA,CULIACAN	0.013	CHIHUAHUA,GUADALUPE,Y,CALVO
SINALOA,CULIACAN	0.052	GUERRERO,TECPAN,DE,GALEANA
SINALOA,CULIACAN	0.013	SONORA,HERMOSILLO
SINALOA,CULIACAN	0.013	SINALOA,BADIRAGUATO
SINALOA,CULIACAN	0.026	CHIHUAHUA,CUAUHTEMOC
SINALOA,CULIACAN	0.039	BAJA,CALIFORNIA,PLAYAS,DE,ROSARITO
SINALOA,CULIACAN	0.039	MEXICO,NAUCALPAN,DE,JUAREZ
SINALOA,CULIACAN	0.013	GUANAJUATO,LEON
SINALOA,CULIACAN	0.013	SINALOA,COSALA
SINALOA,CULIACAN	0.026	BAJA,CALIFORNIA,TECATE
SINALOA,CULIACAN	0.013	GUERRERO,AYUTLA,DE,LOS,LIBRES
SINALOA,CULIACAN	0.065	JALISCO,PUERTO,VALLARTA
SINALOA,CULIACAN	0.039	CHIAPAS,TAPACHULA
SINALOA,CULIACAN	0.013	NUEVO,LEON,SAN,NICOLAS,DE,LOS,GARZA
SINALOA,CULIACAN	0.013	SAN,LUIS,POTOSI,SAN,LUIS,POTOSI
SINALOA,CULIACAN	0.013	DISTRITO,FEDERAL,MIGUEL,HIDALGO
SINALOA,CULIACAN	0.013	SONORA,CANANEA
SINALOA,CULIACAN	0.026	DURANGO,TAMAZULA
SINALOA,CULIACAN	0.013	MICHOACAN,LA,HUACANA
SINALOA,CULIACAN	0.013	SONORA,MAGDALENA
SINALOA,CULIACAN	0.026	CHIHUAHUA,GUACHOCHI
SINALOA,CULIACAN	0.026	MEXICO,IXTAPALUCA
SINALOA,CULIACAN	0.013	SONORA,NAVOJOA
SINALOA,CULIACAN	0.026	VERACRUZ,PANUCO
SINALOA,CULIACAN	0.013	DISTRITO,FEDERAL,COYOACAN
SINALOA,CULIACAN	0.013	MICHOACAN,COALCOMAN,DE,VAZQUEZ,PALLARES
SINALOA,CULIACAN	0.013	MEXICO,TEJUPILCO
SINALOA,CULIACAN	0.013	MORELOS,YAUTEPEC
SINALOA,CULIACAN	0.026	MEXICO,LUVIANOS
SINALOA,CULIACAN	0.013	DISTRITO,FEDERAL,CUAJIMALPA,DE,MORELOS
SINALOA,CULIACAN	0.026	GUANAJUATO,IRAPUATO
SINALOA,CULIACAN	0.039	MICHOACAN,ZIRACUARETIRO
SINALOA,CULIACAN	0.013	MICHOACAN,TANHUATO
SINALOA,CULIACAN	0.013	DISTRITO,FEDERAL,BENITO,JUAREZ
SINALOA,CULIACAN	0.013	AGUASCALIENTES,JESUS,MARIA
SINALOA,CULIACAN	0.026	GUANAJUATO,VALLE,DE,SANTIAGO
SINALOA,CULIACAN	0.039	CHIAPAS,BENEMERITO,DE,LAS,AMERICAS
SINALOA,CULIACAN	0.013	MICHOACAN,LA,PIEDAD
SINALOA,CULIACAN	0.039	ZACATECAS,CHALCHIHUITES
SINALOA,CULIACAN	0.091	OAXACA,MATIAS,ROMERO,AVENDAÑO
SINALOA,CULIACAN	0.013	QUERETARO,SAN,JUAN,DEL,RIO
SINALOA,CULIACAN	0.013	COAHUILA,PIEDRAS,NEGRAS
SINALOA,CULIACAN	0.013	JALISCO,JOCOTEPEC
SINALOA,CULIACAN	0.013	JALISCO,TOMATLAN
SINALOA,CULIACAN	0.052	GUERRERO,MOCHITLAN
SINALOA,CULIACAN	0.052	CHIAPAS,FRONTERA,HIDALGO
SINALOA,CULIACAN	0.013	MICHOACAN,PARACHO
SINALOA,CULIACAN	0.026	VERACRUZ,MINATITLAN
SINALOA,CULIACAN	0.013	JALISCO,MAZAMITLA
SINALOA,CULIACAN	0.013	MICHOACAN,TANGANCICUARO
SINALOA,CULIACAN	0.013	MICHOACAN,CHURUMUCO
SINALOA,CULIACAN	0.052	MICHOACAN,MADERO
SINALOA,CULIACAN	0.013	OAXACA,SANTA,MARIA,HUATULCO
SINALOA,CULIACAN	0.026	VERACRUZ,PUEBLO,VIEJO
SINALOA,CULIACAN	0.039	AGUASCALIENTES,PABELLON,DE,ARTEAGA
SINALOA,CULIACAN	0.026	DURANGO,OTAEZ
SINALOA,CULIACAN	0.026	GUERRERO,ATLIXTAC
SINALOA,CULIACAN	0.013	MEXICO,OTUMBA
SINALOA,CULIACAN	0.013	AGUASCALIENTES,SAN,FRANCISCO,DE,LOS,ROMO
SINALOA,CULIACAN	0.013	HIDALGO,EPAZOYUCAN
SINALOA,CULIACAN	0.013	MICHOACAN,JIQUILPAN
SINALOA,CULIACAN	0.026	VERACRUZ,CATEMACO
SINALOA,CULIACAN	0.026	VERACRUZ,COATEPEC
SINALOA,CULIACAN	0.013	HIDALGO,HUASCA,DE,OCAMPO
SINALOA,CULIACAN	0.013	MEXICO,AMATEPEC
SINALOA,CULIACAN	0.013	MEXICO,ATENCO
SINALOA,CULIACAN	0.013	NAYARIT,JALA
SINALOA,CULIACAN	0.039	YUCATAN,MUNA
SINALOA,CULIACAN	0.013	CHIAPAS,OCOSINGO
SINALOA,CULIACAN	0.013	CHIAPAS,OCOZOCOAUTLA,DE,ESPINOSA
SINALOA,CULIACAN	0.013	GUERRERO,OLINALA
SINALOA,CULIACAN	0.013	HIDALGO,TEZONTEPEC,DE,ALDAMA
SINALOA,CULIACAN	0.013	MICHOACAN,INDAPARAPEO
SINALOA,CULIACAN	0.013	MICHOACAN,LOS,REYES
SINALOA,CULIACAN	0.013	NAYARIT,LA,YESCA
COAHUILA,TORREON	0.010	SINALOA,MAZATLAN
COAHUILA,TORREON	0.013	GUERRERO,ARCELIA
COAHUILA,TORREON	0.010	MICHOACAN,TEPALCATEPEC
COAHUILA,TORREON	0.010	GUERRERO,TLAPA,DE,COMONFORT
SINALOA,MAZATLAN	0.010	SONORA,NOGALES
SINALOA,MAZATLAN	0.016	SINALOA,NAVOLATO
SINALOA,MAZATLAN	0.010	MEXICO,ECATEPEC,DE,MORELOS
SINALOA,MAZATLAN	0.016	MEXICO,NEZAHUALCOYOTL
SINALOA,MAZATLAN	0.010	DURANGO,PUEBLO,NUEVO
SINALOA,MAZATLAN	0.016	BAJA,CALIFORNIA,MEXICALI
SINALOA,MAZATLAN	0.016	CHIHUAHUA,NUEVO,CASAS,GRANDES
SINALOA,MAZATLAN	0.010	AGUASCALIENTES,AGUASCALIENTES
SINALOA,MAZATLAN	0.010	GUERRERO,ATOYAC,DE,ALVAREZ
SINALOA,MAZATLAN	0.026	GUERRERO,ARCELIA
SINALOA,MAZATLAN	0.010	SONORA,CABORCA
SINALOA,MAZATLAN	0.016	GUERRERO,AJUCHITLAN,DEL,PROGRESO
SINALOA,MAZATLAN	0.021	MICHOACAN,TEPALCATEPEC
SINALOA,MAZATLAN	0.010	DISTRITO,FEDERAL,XOCHIMILCO
SINALOA,MAZATLAN	0.021	GUERRERO,TLAPA,DE,COMONFORT
SINALOA,MAZATLAN	0.010	COAHUILA,SALTILLO
SINALOA,MAZATLAN	0.010	CHIHUAHUA,ALDAMA
SINALOA,MAZATLAN	0.010	GUANAJUATO,MOROLEON
SINALOA,MAZATLAN	0.010	HIDALGO,ACTOPAN
SINALOA,MAZATLAN	0.010	HIDALGO,TIZAYUCA
SINALOA,MAZATLAN	0.016	TABASCO,JALAPA
SINALOA,MAZATLAN	0.010	CHIAPAS,ESCUINTLA
SINALOA,MAZATLAN	0.010	DURANGO,SAN,JUAN,DEL,RIO
SONORA,NOGALES	0.013	GUERRERO,ARCELIA
SONORA,NOGALES	0.010	MICHOACAN,TEPALCATEPEC
SONORA,NOGALES	0.010	GUERRERO,TLAPA,DE,COMONFORT
SINALOA,NAVOLATO	0.012	MEXICO,NEZAHUALCOYOTL
SINALOA,NAVOLATO	0.012	BAJA,CALIFORNIA,MEXICALI
SINALOA,NAVOLATO	0.012	CHIHUAHUA,NUEVO,CASAS,GRANDES
SINALOA,NAVOLATO	0.019	GUERRERO,ARCELIA
SINALOA,NAVOLATO	0.012	GUERRERO,AJUCHITLAN,DEL,PROGRESO
SINALOA,NAVOLATO	0.016	MICHOACAN,TEPALCATEPEC
SINALOA,NAVOLATO	0.016	GUERRERO,TLAPA,DE,COMONFORT
SINALOA,NAVOLATO	0.012	TABASCO,JALAPA
MICHOACAN,MORELIA	0.016	MICHOACAN,URUAPAN
MICHOACAN,MORELIA	0.010	SINALOA,SINALOA
MICHOACAN,MORELIA	0.016	DISTRITO,FEDERAL,IZTAPALAPA
MICHOACAN,MORELIA	0.010	GUERRERO,TECPAN,DE,GALEANA
MICHOACAN,MORELIA	0.013	JALISCO,PUERTO,VALLARTA
MICHOACAN,MORELIA	0.018	OAXACA,MATIAS,ROMERO,AVENDAÑO
MICHOACAN,MORELIA	0.010	GUERRERO,MOCHITLAN
MICHOACAN,MORELIA	0.010	CHIAPAS,FRONTERA,HIDALGO
MICHOACAN,MORELIA	0.010	MICHOACAN,MADERO
SINALOA,AHOME	0.016	MICHOACAN,URUAPAN
SINALOA,AHOME	0.010	SINALOA,SINALOA
SINALOA,AHOME	0.016	DISTRITO,FEDERAL,IZTAPALAPA
SINALOA,AHOME	0.010	GUERRERO,TECPAN,DE,GALEANA
SINALOA,AHOME	0.013	JALISCO,PUERTO,VALLARTA
SINALOA,AHOME	0.018	OAXACA,MATIAS,ROMERO,AVENDAÑO
SINALOA,AHOME	0.010	GUERRERO,MOCHITLAN
SINALOA,AHOME	0.010	CHIAPAS,FRONTERA,HIDALGO
SINALOA,AHOME	0.010	MICHOACAN,MADERO
MEXICO,ECATEPEC,DE,MORELOS	0.013	GUERRERO,ARCELIA
MEXICO,ECATEPEC,DE,MORELOS	0.010	MICHOACAN,TEPALCATEPEC
MEXICO,ECATEPEC,DE,MORELOS	0.010	GUERRERO,TLAPA,DE,COMONFORT
MICHOACAN,URUAPAN	0.031	SINALOA,SINALOA
MICHOACAN,URUAPAN	0.023	GUERRERO,CHILPANCINGO,DE,LOS,BRAVO
MICHOACAN,URUAPAN	0.047	DISTRITO,FEDERAL,IZTAPALAPA
MICHOACAN,URUAPAN	0.016	SONORA,CAJEME
MICHOACAN,URUAPAN	0.031	GUERRERO,TECPAN,DE,GALEANA
MICHOACAN,URUAPAN	0.016	CHIHUAHUA,CUAUHTEMOC
MICHOACAN,URUAPAN	0.023	BAJA,CALIFORNIA,PLAYAS,DE,ROSARITO
MICHOACAN,URUAPAN	0.023	MEXICO,NAUCALPAN,DE,JUAREZ
MICHOACAN,URUAPAN	0.016	BAJA,CALIFORNIA,TECATE
MICHOACAN,URUAPAN	0.039	JALISCO,PUERTO,VALLARTA
MICHOACAN,URUAPAN	0.023	CHIAPAS,TAPACHULA
MICHOACAN,URUAPAN	0.016	DURANGO,TAMAZULA
MICHOACAN,URUAPAN	0.016	CHIHUAHUA,GUACHOCHI
MICHOACAN,URUAPAN	0.016	MEXICO,IXTAPALUCA
MICHOACAN,URUAPAN	0.016	VERACRUZ,PANUCO
MICHOACAN,URUAPAN	0.016	MEXICO,LUVIANOS
MICHOACAN,URUAPAN	0.016	GUANAJUATO,IRAPUATO
MICHOACAN,URUAPAN	0.023	MICHOACAN,ZIRACUARETIRO
MICHOACAN,URUAPAN	0.016	GUANAJUATO,VALLE,DE,SANTIAGO
MICHOACAN,URUAPAN	0.023	CHIAPAS,BENEMERITO,DE,LAS,AMERICAS
MICHOACAN,URUAPAN	0.023	ZACATECAS,CHALCHIHUITES
MICHOACAN,URUAPAN	0.054	OAXACA,MATIAS,ROMERO,AVENDAÑO
MICHOACAN,URUAPAN	0.031	GUERRERO,MOCHITLAN
MICHOACAN,URUAPAN	0.031	CHIAPAS,FRONTERA,HIDALGO
MICHOACAN,URUAPAN	0.016	VERACRUZ,MINATITLAN
MICHOACAN,URUAPAN	0.031	MICHOACAN,MADERO
MICHOACAN,URUAPAN	0.016	VERACRUZ,PUEBLO,VIEJO
MICHOACAN,URUAPAN	0.023	AGUASCALIENTES,PABELLON,DE,ARTEAGA
MICHOACAN,URUAPAN	0.016	DURANGO,OTAEZ
MICHOACAN,URUAPAN	0.016	GUERRERO,ATLIXTAC
MICHOACAN,URUAPAN	0.016	VERACRUZ,CATEMACO
MICHOACAN,URUAPAN	0.016	VERACRUZ,COATEPEC
MICHOACAN,URUAPAN	0.023	YUCATAN,MUNA
SINALOA,SINALOA	0.016	GUERRERO,CHILPANCINGO,DE,LOS,BRAVO
SINALOA,SINALOA	0.031	DISTRITO,FEDERAL,IZTAPALAPA
SINALOA,SINALOA	0.010	SONORA,CAJEME
SINALOA,SINALOA	0.021	GUERRERO,TECPAN,DE,GALEANA
SINALOA,SINALOA	0.010	CHIHUAHUA,CUAUHTEMOC
SINALOA,SINALOA	0.016	BAJA,CALIFORNIA,PLAYAS,DE,ROSARITO
SINALOA,SINALOA	0.016	MEXICO,NAUCALPAN,DE,JUAREZ
SINALOA,SINALOA	0.010	BAJA,CALIFORNIA,TECATE
SINALOA,SINALOA	0.026	JALISCO,PUERTO,VALLARTA
SINALOA,SINALOA	0.016	CHIAPAS,TAPACHULA
SINALOA,SINALOA	0.010	DURANGO,TAMAZULA
SINALOA,SINALOA	0.010	CHIHUAHUA,GUACHOCHI
SINALOA,SINALOA	0.010	MEXICO,IXTAPALUCA
SINALOA,SINALOA	0.010	VERACRUZ,PANUCO
SINALOA,SINALOA	0.010	MEXICO,LUVIANOS
SINALOA,SINALOA	0.010	GUANAJUATO,IRAPUATO
SINALOA,SINALOA	0.016	MICHOACAN,ZIRACUARETIRO
SINALOA,SINALOA	0.010	GUANAJUATO,VALLE,DE,SANTIAGO
SINALOA,SINALOA	0.016	CHIAPAS,BENEMERITO,DE,LAS,AMERICAS
SINALOA,SINALOA	0.016	ZACATECAS,CHALCHIHUITES
SINALOA,SINALOA	0.036	OAXACA,MATIAS,ROMERO,AVENDAÑO
SINALOA,SINALOA	0.021	GUERRERO,MOCHITLAN
SINALOA,SINALOA	0.021	CHIAPAS,FRONTERA,HIDALGO
SINALOA,SINALOA	0.010	VERACRUZ,MINATITLAN
SINALOA,SINALOA	0.021	MICHOACAN,MADERO
SINALOA,SINALOA	0.010	VERACRUZ,PUEBLO,VIEJO
SINALOA,SINALOA	0.016	AGUASCALIENTES,PABELLON,DE,ARTEAGA
SINALOA,SINALOA	0.010	DURANGO,OTAEZ
SINALOA,SINALOA	0.010	GUERRERO,ATLIXTAC
SINALOA,SINALOA	0.010	VERACRUZ,CATEMACO
SINALOA,SINALOA	0.010	VERACRUZ,COATEPEC
SINALOA,SINALOA	0.016	YUCATAN,MUNA
GUERRERO,CHILPANCINGO,DE,LOS,BRAVO	0.023	DISTRITO,FEDERAL,IZTAPALAPA
GUERRERO,CHILPANCINGO,DE,LOS,BRAVO	0.016	GUERRERO,TECPAN,DE,GALEANA
GUERRERO,CHILPANCINGO,DE,LOS,BRAVO	0.012	BAJA,CALIFORNIA,PLAYAS,DE,ROSARITO
GUERRERO,CHILPANCINGO,DE,LOS,BRAVO	0.012	MEXICO,NAUCALPAN,DE,JUAREZ
GUERRERO,CHILPANCINGO,DE,LOS,BRAVO	0.019	JALISCO,PUERTO,VALLARTA
GUERRERO,CHILPANCINGO,DE,LOS,BRAVO	0.012	CHIAPAS,TAPACHULA
GUERRERO,CHILPANCINGO,DE,LOS,BRAVO	0.012	MICHOACAN,ZIRACUARETIRO
GUERRERO,CHILPANCINGO,DE,LOS,BRAVO	0.012	CHIAPAS,BENEMERITO,DE,LAS,AMERICAS
GUERRERO,CHILPANCINGO,DE,LOS,BRAVO	0.012	ZACATECAS,CHALCHIHUITES
GUERRERO,CHILPANCINGO,DE,LOS,BRAVO	0.027	OAXACA,MATIAS,ROMERO,AVENDAÑO
GUERRERO,CHILPANCINGO,DE,LOS,BRAVO	0.016	GUERRERO,MOCHITLAN
GUERRERO,CHILPANCINGO,DE,LOS,BRAVO	0.016	CHIAPAS,FRONTERA,HIDALGO
GUERRERO,CHILPANCINGO,DE,LOS,BRAVO	0.016	MICHOACAN,MADERO
GUERRERO,CHILPANCINGO,DE,LOS,BRAVO	0.012	AGUASCALIENTES,PABELLON,DE,ARTEAGA
GUERRERO,CHILPANCINGO,DE,LOS,BRAVO	0.012	YUCATAN,MUNA
MEXICO,NEZAHUALCOYOTL	0.012	BAJA,CALIFORNIA,MEXICALI
MEXICO,NEZAHUALCOYOTL	0.012	CHIHUAHUA,NUEVO,CASAS,GRANDES
MEXICO,NEZAHUALCOYOTL	0.019	GUERRERO,ARCELIA
MEXICO,NEZAHUALCOYOTL	0.012	GUERRERO,AJUCHITLAN,DEL,PROGRESO
MEXICO,NEZAHUALCOYOTL	0.016	MICHOACAN,TEPALCATEPEC
MEXICO,NEZAHUALCOYOTL	0.016	GUERRERO,TLAPA,DE,COMONFORT
MEXICO,NEZAHUALCOYOTL	0.012	TABASCO,JALAPA
DURANGO,PUEBLO,NUEVO	0.013	GUERRERO,ARCELIA
DURANGO,PUEBLO,NUEVO	0.010	MICHOACAN,TEPALCATEPEC
DURANGO,PUEBLO,NUEVO	0.010	GUERRERO,TLAPA,DE,COMONFORT
DISTRITO,FEDERAL,IZTAPALAPA	0.016	SONORA,CAJEME
DISTRITO,FEDERAL,IZTAPALAPA	0.031	GUERRERO,TECPAN,DE,GALEANA
DISTRITO,FEDERAL,IZTAPALAPA	0.016	CHIHUAHUA,CUAUHTEMOC
DISTRITO,FEDERAL,IZTAPALAPA	0.023	BAJA,CALIFORNIA,PLAYAS,DE,ROSARITO
DISTRITO,FEDERAL,IZTAPALAPA	0.023	MEXICO,NAUCALPAN,DE,JUAREZ
DISTRITO,FEDERAL,IZTAPALAPA	0.016	BAJA,CALIFORNIA,TECATE
DISTRITO,FEDERAL,IZTAPALAPA	0.039	JALISCO,PUERTO,VALLARTA
DISTRITO,FEDERAL,IZTAPALAPA	0.023	CHIAPAS,TAPACHULA
DISTRITO,FEDERAL,IZTAPALAPA	0.016	DURANGO,TAMAZULA
DISTRITO,FEDERAL,IZTAPALAPA	0.016	CHIHUAHUA,GUACHOCHI
DISTRITO,FEDERAL,IZTAPALAPA	0.016	MEXICO,IXTAPALUCA
DISTRITO,FEDERAL,IZTAPALAPA	0.016	VERACRUZ,PANUCO
DISTRITO,FEDERAL,IZTAPALAPA	0.016	MEXICO,LUVIANOS
DISTRITO,FEDERAL,IZTAPALAPA	0.016	GUANAJUATO,IRAPUATO
DISTRITO,FEDERAL,IZTAPALAPA	0.023	MICHOACAN,ZIRACUARETIRO
DISTRITO,FEDERAL,IZTAPALAPA	0.016	GUANAJUATO,VALLE,DE,SANTIAGO
DISTRITO,FEDERAL,IZTAPALAPA	0.023	CHIAPAS,BENEMERITO,DE,LAS,AMERICAS
DISTRITO,FEDERAL,IZTAPALAPA	0.023	ZACATECAS,CHALCHIHUITES
DISTRITO,FEDERAL,IZTAPALAPA	0.054	OAXACA,MATIAS,ROMERO,AVENDAÑO
DISTRITO,FEDERAL,IZTAPALAPA	0.031	GUERRERO,MOCHITLAN
DISTRITO,FEDERAL,IZTAPALAPA	0.031	CHIAPAS,FRONTERA,HIDALGO
DISTRITO,FEDERAL,IZTAPALAPA	0.016	VERACRUZ,MINATITLAN
DISTRITO,FEDERAL,IZTAPALAPA	0.031	MICHOACAN,MADERO
DISTRITO,FEDERAL,IZTAPALAPA	0.016	VERACRUZ,PUEBLO,VIEJO
DISTRITO,FEDERAL,IZTAPALAPA	0.023	AGUASCALIENTES,PABELLON,DE,ARTEAGA
DISTRITO,FEDERAL,IZTAPALAPA	0.016	DURANGO,OTAEZ
DISTRITO,FEDERAL,IZTAPALAPA	0.016	GUERRERO,ATLIXTAC
DISTRITO,FEDERAL,IZTAPALAPA	0.016	VERACRUZ,CATEMACO
DISTRITO,FEDERAL,IZTAPALAPA	0.016	VERACRUZ,COATEPEC
DISTRITO,FEDERAL,IZTAPALAPA	0.023	YUCATAN,MUNA
BAJA,CALIFORNIA,MEXICALI	0.012	CHIHUAHUA,NUEVO,CASAS,GRANDES
BAJA,CALIFORNIA,MEXICALI	0.019	GUERRERO,ARCELIA
BAJA,CALIFORNIA,MEXICALI	0.012	GUERRERO,AJUCHITLAN,DEL,PROGRESO
BAJA,CALIFORNIA,MEXICALI	0.016	MICHOACAN,TEPALCATEPEC
BAJA,CALIFORNIA,MEXICALI	0.016	GUERRERO,TLAPA,DE,COMONFORT
BAJA,CALIFORNIA,MEXICALI	0.012	TABASCO,JALAPA
SONORA,CAJEME	0.010	GUERRERO,TECPAN,DE,GALEANA
SONORA,CAJEME	0.013	JALISCO,PUERTO,VALLARTA
SONORA,CAJEME	0.018	OAXACA,MATIAS,ROMERO,AVENDAÑO
SONORA,CAJEME	0.010	GUERRERO,MOCHITLAN
SONORA,CAJEME	0.010	CHIAPAS,FRONTERA,HIDALGO
SONORA,CAJEME	0.010	MICHOACAN,MADERO
CHIHUAHUA,NUEVO,CASAS,GRANDES	0.019	GUERRERO,ARCELIA
CHIHUAHUA,NUEVO,CASAS,GRANDES	0.012	GUERRERO,AJUCHITLAN,DEL,PROGRESO
CHIHUAHUA,NUEVO,CASAS,GRANDES	0.016	MICHOACAN,TEPALCATEPEC
CHIHUAHUA,NUEVO,CASAS,GRANDES	0.016	GUERRERO,TLAPA,DE,COMONFORT
CHIHUAHUA,NUEVO,CASAS,GRANDES	0.012	TABASCO,JALAPA
GUERRERO,TECPAN,DE,GALEANA	0.010	CHIHUAHUA,CUAUHTEMOC
GUERRERO,TECPAN,DE,GALEANA	0.016	BAJA,CALIFORNIA,PLAYAS,DE,ROSARITO
GUERRERO,TECPAN,DE,GALEANA	0.016	MEXICO,NAUCALPAN,DE,JUAREZ
GUERRERO,TECPAN,DE,GALEANA	0.010	BAJA,CALIFORNIA,TECATE
GUERRERO,TECPAN,DE,GALEANA	0.026	JALISCO,PUERTO,VALLARTA
GUERRERO,TECPAN,DE,GALEANA	0.016	CHIAPAS,TAPACHULA
GUERRERO,TECPAN,DE,GALEANA	0.010	DURANGO,TAMAZULA
GUERRERO,TECPAN,DE,GALEANA	0.010	CHIHUAHUA,GUACHOCHI
GUERRERO,TECPAN,DE,GALEANA	0.010	MEXICO,IXTAPALUCA
GUERRERO,TECPAN,DE,GALEANA	0.010	VERACRUZ,PANUCO
GUERRERO,TECPAN,DE,GALEANA	0.010	MEXICO,LUVIANOS
GUERRERO,TECPAN,DE,GALEANA	0.010	GUANAJUATO,IRAPUATO
GUERRERO,TECPAN,DE,GALEANA	0.016	MICHOACAN,ZIRACUARETIRO
GUERRERO,TECPAN,DE,GALEANA	0.010	GUANAJUATO,VALLE,DE,SANTIAGO
GUERRERO,TECPAN,DE,GALEANA	0.016	CHIAPAS,BENEMERITO,DE,LAS,AMERICAS
GUERRERO,TECPAN,DE,GALEANA	0.016	ZACATECAS,CHALCHIHUITES
GUERRERO,TECPAN,DE,GALEANA	0.036	OAXACA,MATIAS,ROMERO,AVENDAÑO
GUERRERO,TECPAN,DE,GALEANA	0.021	GUERRERO,MOCHITLAN
GUERRERO,TECPAN,DE,GALEANA	0.021	CHIAPAS,FRONTERA,HIDALGO
GUERRERO,TECPAN,DE,GALEANA	0.010	VERACRUZ,MINATITLAN
GUERRERO,TECPAN,DE,GALEANA	0.021	MICHOACAN,MADERO
GUERRERO,TECPAN,DE,GALEANA	0.010	VERACRUZ,PUEBLO,VIEJO
GUERRERO,TECPAN,DE,GALEANA	0.016	AGUASCALIENTES,PABELLON,DE,ARTEAGA
GUERRERO,TECPAN,DE,GALEANA	0.010	DURANGO,OTAEZ
GUERRERO,TECPAN,DE,GALEANA	0.010	GUERRERO,ATLIXTAC
GUERRERO,TECPAN,DE,GALEANA	0.010	VERACRUZ,CATEMACO
GUERRERO,TECPAN,DE,GALEANA	0.010	VERACRUZ,COATEPEC
GUERRERO,TECPAN,DE,GALEANA	0.016	YUCATAN,MUNA
AGUASCALIENTES,AGUASCALIENTES	0.013	GUERRERO,ARCELIA
AGUASCALIENTES,AGUASCALIENTES	0.010	MICHOACAN,TEPALCATEPEC
AGUASCALIENTES,AGUASCALIENTES	0.010	GUERRERO,TLAPA,DE,COMONFORT
CHIHUAHUA,CUAUHTEMOC	0.013	JALISCO,PUERTO,VALLARTA
CHIHUAHUA,CUAUHTEMOC	0.018	OAXACA,MATIAS,ROMERO,AVENDAÑO
CHIHUAHUA,CUAUHTEMOC	0.010	GUERRERO,MOCHITLAN
CHIHUAHUA,CUAUHTEMOC	0.010	CHIAPAS,FRONTERA,HIDALGO
CHIHUAHUA,CUAUHTEMOC	0.010	MICHOACAN,MADERO
BAJA,CALIFORNIA,PLAYAS,DE,ROSARITO	0.012	MEXICO,NAUCALPAN,DE,JUAREZ
BAJA,CALIFORNIA,PLAYAS,DE,ROSARITO	0.019	JALISCO,PUERTO,VALLARTA
BAJA,CALIFORNIA,PLAYAS,DE,ROSARITO	0.012	CHIAPAS,TAPACHULA
BAJA,CALIFORNIA,PLAYAS,DE,ROSARITO	0.012	MICHOACAN,ZIRACUARETIRO
BAJA,CALIFORNIA,PLAYAS,DE,ROSARITO	0.012	CHIAPAS,BENEMERITO,DE,LAS,AMERICAS
BAJA,CALIFORNIA,PLAYAS,DE,ROSARITO	0.012	ZACATECAS,CHALCHIHUITES
BAJA,CALIFORNIA,PLAYAS,DE,ROSARITO	0.027	OAXACA,MATIAS,ROMERO,AVENDAÑO
BAJA,CALIFORNIA,PLAYAS,DE,ROSARITO	0.016	GUERRERO,MOCHITLAN
BAJA,CALIFORNIA,PLAYAS,DE,ROSARITO	0.016	CHIAPAS,FRONTERA,HIDALGO
BAJA,CALIFORNIA,PLAYAS,DE,ROSARITO	0.016	MICHOACAN,MADERO
BAJA,CALIFORNIA,PLAYAS,DE,ROSARITO	0.012	AGUASCALIENTES,PABELLON,DE,ARTEAGA
BAJA,CALIFORNIA,PLAYAS,DE,ROSARITO	0.012	YUCATAN,MUNA
MEXICO,NAUCALPAN,DE,JUAREZ	0.019	JALISCO,PUERTO,VALLARTA
MEXICO,NAUCALPAN,DE,JUAREZ	0.012	CHIAPAS,TAPACHULA
MEXICO,NAUCALPAN,DE,JUAREZ	0.012	MICHOACAN,ZIRACUARETIRO
MEXICO,NAUCALPAN,DE,JUAREZ	0.012	CHIAPAS,BENEMERITO,DE,LAS,AMERICAS
MEXICO,NAUCALPAN,DE,JUAREZ	0.012	ZACATECAS,CHALCHIHUITES
MEXICO,NAUCALPAN,DE,JUAREZ	0.027	OAXACA,MATIAS,ROMERO,AVENDAÑO
MEXICO,NAUCALPAN,DE,JUAREZ	0.016	GUERRERO,MOCHITLAN
MEXICO,NAUCALPAN,DE,JUAREZ	0.016	CHIAPAS,FRONTERA,HIDALGO
MEXICO,NAUCALPAN,DE,JUAREZ	0.016	MICHOACAN,MADERO
MEXICO,NAUCALPAN,DE,JUAREZ	0.012	AGUASCALIENTES,PABELLON,DE,ARTEAGA
MEXICO,NAUCALPAN,DE,JUAREZ	0.012	YUCATAN,MUNA
GUERRERO,ATOYAC,DE,ALVAREZ	0.013	GUERRERO,ARCELIA
GUERRERO,ATOYAC,DE,ALVAREZ	0.010	MICHOACAN,TEPALCATEPEC
GUERRERO,ATOYAC,DE,ALVAREZ	0.010	GUERRERO,TLAPA,DE,COMONFORT
GUERRERO,ARCELIA	0.013	SONORA,CABORCA
GUERRERO,ARCELIA	0.019	GUERRERO,AJUCHITLAN,DEL,PROGRESO
GUERRERO,ARCELIA	0.026	MICHOACAN,TEPALCATEPEC
GUERRERO,ARCELIA	0.013	DISTRITO,FEDERAL,XOCHIMILCO
GUERRERO,ARCELIA	0.026	GUERRERO,TLAPA,DE,COMONFORT
GUERRERO,ARCELIA	0.013	COAHUILA,SALTILLO
GUERRERO,ARCELIA	0.013	CHIHUAHUA,ALDAMA
GUERRERO,ARCELIA	0.013	GUANAJUATO,MOROLEON
GUERRERO,ARCELIA	0.013	HIDALGO,ACTOPAN
GUERRERO,ARCELIA	0.013	HIDALGO,TIZAYUCA
GUERRERO,ARCELIA	0.019	TABASCO,JALAPA
GUERRERO,ARCELIA	0.013	CHIAPAS,ESCUINTLA
GUERRERO,ARCELIA	0.013	DURANGO,SAN,JUAN,DEL,RIO
SONORA,CABORCA	0.010	MICHOACAN,TEPALCATEPEC
SONORA,CABORCA	0.010	GUERRERO,TLAPA,DE,COMONFORT
GUERRERO,AJUCHITLAN,DEL,PROGRESO	0.016	MICHOACAN,TEPALCATEPEC
GUERRERO,AJUCHITLAN,DEL,PROGRESO	0.016	GUERRERO,TLAPA,DE,COMONFORT
GUERRERO,AJUCHITLAN,DEL,PROGRESO	0.012	TABASCO,JALAPA
BAJA,CALIFORNIA,TECATE	0.013	JALISCO,PUERTO,VALLARTA
BAJA,CALIFORNIA,TECATE	0.018	OAXACA,MATIAS,ROMERO,AVENDAÑO
BAJA,CALIFORNIA,TECATE	0.010	GUERRERO,MOCHITLAN
BAJA,CALIFORNIA,TECATE	0.010	CHIAPAS,FRONTERA,HIDALGO
BAJA,CALIFORNIA,TECATE	0.010	MICHOACAN,MADERO
JALISCO,PUERTO,VALLARTA	0.019	CHIAPAS,TAPACHULA
JALISCO,PUERTO,VALLARTA	0.013	DURANGO,TAMAZULA
JALISCO,PUERTO,VALLARTA	0.013	CHIHUAHUA,GUACHOCHI
JALISCO,PUERTO,VALLARTA	0.013	MEXICO,IXTAPALUCA
JALISCO,PUERTO,VALLARTA	0.013	VERACRUZ,PANUCO
JALISCO,PUERTO,VALLARTA	0.013	MEXICO,LUVIANOS
JALISCO,PUERTO,VALLARTA	0.013	GUANAJUATO,IRAPUATO
JALISCO,PUERTO,VALLARTA	0.019	MICHOACAN,ZIRACUARETIRO
JALISCO,PUERTO,VALLARTA	0.013	GUANAJUATO,VALLE,DE,SANTIAGO
JALISCO,PUERTO,VALLARTA	0.019	CHIAPAS,BENEMERITO,DE,LAS,AMERICAS
JALISCO,PUERTO,VALLARTA	0.019	ZACATECAS,CHALCHIHUITES
JALISCO,PUERTO,VALLARTA	0.045	OAXACA,MATIAS,ROMERO,AVENDAÑO
JALISCO,PUERTO,VALLARTA	0.026	GUERRERO,MOCHITLAN
JALISCO,PUERTO,VALLARTA	0.026	CHIAPAS,FRONTERA,HIDALGO
JALISCO,PUERTO,VALLARTA	0.013	VERACRUZ,MINATITLAN
JALISCO,PUERTO,VALLARTA	0.026	MICHOACAN,MADERO
JALISCO,PUERTO,VALLARTA	0.013	VERACRUZ,PUEBLO,VIEJO
JALISCO,PUERTO,VALLARTA	0.019	AGUASCALIENTES,PABELLON,DE,ARTEAGA
JALISCO,PUERTO,VALLARTA	0.013	DURANGO,OTAEZ
JALISCO,PUERTO,VALLARTA	0.013	GUERRERO,ATLIXTAC
JALISCO,PUERTO,VALLARTA	0.013	VERACRUZ,CATEMACO
JALISCO,PUERTO,VALLARTA	0.013	VERACRUZ,COATEPEC
JALISCO,PUERTO,VALLARTA	0.019	YUCATAN,MUNA
CHIAPAS,TAPACHULA	0.012	MICHOACAN,ZIRACUARETIRO
CHIAPAS,TAPACHULA	0.012	CHIAPAS,BENEMERITO,DE,LAS,AMERICAS
CHIAPAS,TAPACHULA	0.012	ZACATECAS,CHALCHIHUITES
CHIAPAS,TAPACHULA	0.027	OAXACA,MATIAS,ROMERO,AVENDAÑO
CHIAPAS,TAPACHULA	0.016	GUERRERO,MOCHITLAN
CHIAPAS,TAPACHULA	0.016	CHIAPAS,FRONTERA,HIDALGO
CHIAPAS,TAPACHULA	0.016	MICHOACAN,MADERO
CHIAPAS,TAPACHULA	0.012	AGUASCALIENTES,PABELLON,DE,ARTEAGA
CHIAPAS,TAPACHULA	0.012	YUCATAN,MUNA
MICHOACAN,TEPALCATEPEC	0.010	DISTRITO,FEDERAL,XOCHIMILCO
MICHOACAN,TEPALCATEPEC	0.021	GUERRERO,TLAPA,DE,COMONFORT
MICHOACAN,TEPALCATEPEC	0.010	COAHUILA,SALTILLO
MICHOACAN,TEPALCATEPEC	0.010	CHIHUAHUA,ALDAMA
MICHOACAN,TEPALCATEPEC	0.010	GUANAJUATO,MOROLEON
MICHOACAN,TEPALCATEPEC	0.010	HIDALGO,ACTOPAN
MICHOACAN,TEPALCATEPEC	0.010	HIDALGO,TIZAYUCA
MICHOACAN,TEPALCATEPEC	0.016	TABASCO,JALAPA
MICHOACAN,TEPALCATEPEC	0.010	CHIAPAS,ESCUINTLA
MICHOACAN,TEPALCATEPEC	0.010	DURANGO,SAN,JUAN,DEL,RIO
DURANGO,TAMAZULA	0.018	OAXACA,MATIAS,ROMERO,AVENDAÑO
DURANGO,TAMAZULA	0.010	GUERRERO,MOCHITLAN
DURANGO,TAMAZULA	0.010	CHIAPAS,FRONTERA,HIDALGO
DURANGO,TAMAZULA	0.010	MICHOACAN,MADERO
CHIHUAHUA,GUACHOCHI	0.018	OAXACA,MATIAS,ROMERO,AVENDAÑO
CHIHUAHUA,GUACHOCHI	0.010	GUERRERO,MOCHITLAN
CHIHUAHUA,GUACHOCHI	0.010	CHIAPAS,FRONTERA,HIDALGO
CHIHUAHUA,GUACHOCHI	0.010	MICHOACAN,MADERO
MEXICO,IXTAPALUCA	0.018	OAXACA,MATIAS,ROMERO,AVENDAÑO
MEXICO,IXTAPALUCA	0.010	GUERRERO,MOCHITLAN
MEXICO,IXTAPALUCA	0.010	CHIAPAS,FRONTERA,HIDALGO
MEXICO,IXTAPALUCA	0.010	MICHOACAN,MADERO
VERACRUZ,PANUCO	0.018	OAXACA,MATIAS,ROMERO,AVENDAÑO
VERACRUZ,PANUCO	0.010	GUERRERO,MOCHITLAN
VERACRUZ,PANUCO	0.010	CHIAPAS,FRONTERA,HIDALGO
VERACRUZ,PANUCO	0.010	MICHOACAN,MADERO
DISTRITO,FEDERAL,XOCHIMILCO	0.010	GUERRERO,TLAPA,DE,COMONFORT
GUERRERO,TLAPA,DE,COMONFORT	0.010	COAHUILA,SALTILLO
GUERRERO,TLAPA,DE,COMONFORT	0.010	CHIHUAHUA,ALDAMA
GUERRERO,TLAPA,DE,COMONFORT	0.010	GUANAJUATO,MOROLEON
GUERRERO,TLAPA,DE,COMONFORT	0.010	HIDALGO,ACTOPAN
GUERRERO,TLAPA,DE,COMONFORT	0.010	HIDALGO,TIZAYUCA
GUERRERO,TLAPA,DE,COMONFORT	0.016	TABASCO,JALAPA
GUERRERO,TLAPA,DE,COMONFORT	0.010	CHIAPAS,ESCUINTLA
GUERRERO,TLAPA,DE,COMONFORT	0.010	DURANGO,SAN,JUAN,DEL,RIO
MEXICO,LUVIANOS	0.018	OAXACA,MATIAS,ROMERO,AVENDAÑO
MEXICO,LUVIANOS	0.010	GUERRERO,MOCHITLAN
MEXICO,LUVIANOS	0.010	CHIAPAS,FRONTERA,HIDALGO
MEXICO,LUVIANOS	0.010	MICHOACAN,MADERO
GUANAJUATO,IRAPUATO	0.018	OAXACA,MATIAS,ROMERO,AVENDAÑO
GUANAJUATO,IRAPUATO	0.010	GUERRERO,MOCHITLAN
GUANAJUATO,IRAPUATO	0.010	CHIAPAS,FRONTERA,HIDALGO
GUANAJUATO,IRAPUATO	0.010	MICHOACAN,MADERO
MICHOACAN,ZIRACUARETIRO	0.012	CHIAPAS,BENEMERITO,DE,LAS,AMERICAS
MICHOACAN,ZIRACUARETIRO	0.012	ZACATECAS,CHALCHIHUITES
MICHOACAN,ZIRACUARETIRO	0.027	OAXACA,MATIAS,ROMERO,AVENDAÑO
MICHOACAN,ZIRACUARETIRO	0.016	GUERRERO,MOCHITLAN
MICHOACAN,ZIRACUARETIRO	0.016	CHIAPAS,FRONTERA,HIDALGO
MICHOACAN,ZIRACUARETIRO	0.016	MICHOACAN,MADERO
MICHOACAN,ZIRACUARETIRO	0.012	AGUASCALIENTES,PABELLON,DE,ARTEAGA
MICHOACAN,ZIRACUARETIRO	0.012	YUCATAN,MUNA
GUANAJUATO,VALLE,DE,SANTIAGO	0.018	OAXACA,MATIAS,ROMERO,AVENDAÑO
GUANAJUATO,VALLE,DE,SANTIAGO	0.010	GUERRERO,MOCHITLAN
GUANAJUATO,VALLE,DE,SANTIAGO	0.010	CHIAPAS,FRONTERA,HIDALGO
GUANAJUATO,VALLE,DE,SANTIAGO	0.010	MICHOACAN,MADERO
CHIAPAS,BENEMERITO,DE,LAS,AMERICAS	0.012	ZACATECAS,CHALCHIHUITES
CHIAPAS,BENEMERITO,DE,LAS,AMERICAS	0.027	OAXACA,MATIAS,ROMERO,AVENDAÑO
CHIAPAS,BENEMERITO,DE,LAS,AMERICAS	0.016	GUERRERO,MOCHITLAN
CHIAPAS,BENEMERITO,DE,LAS,AMERICAS	0.016	CHIAPAS,FRONTERA,HIDALGO
CHIAPAS,BENEMERITO,DE,LAS,AMERICAS	0.016	MICHOACAN,MADERO
CHIAPAS,BENEMERITO,DE,LAS,AMERICAS	0.012	AGUASCALIENTES,PABELLON,DE,ARTEAGA
CHIAPAS,BENEMERITO,DE,LAS,AMERICAS	0.012	YUCATAN,MUNA
ZACATECAS,CHALCHIHUITES	0.027	OAXACA,MATIAS,ROMERO,AVENDAÑO
ZACATECAS,CHALCHIHUITES	0.016	GUERRERO,MOCHITLAN
ZACATECAS,CHALCHIHUITES	0.016	CHIAPAS,FRONTERA,HIDALGO
ZACATECAS,CHALCHIHUITES	0.016	MICHOACAN,MADERO
ZACATECAS,CHALCHIHUITES	0.012	AGUASCALIENTES,PABELLON,DE,ARTEAGA
ZACATECAS,CHALCHIHUITES	0.012	YUCATAN,MUNA
OAXACA,MATIAS,ROMERO,AVENDAÑO	0.036	GUERRERO,MOCHITLAN
OAXACA,MATIAS,ROMERO,AVENDAÑO	0.036	CHIAPAS,FRONTERA,HIDALGO
OAXACA,MATIAS,ROMERO,AVENDAÑO	0.018	VERACRUZ,MINATITLAN
OAXACA,MATIAS,ROMERO,AVENDAÑO	0.036	MICHOACAN,MADERO
OAXACA,MATIAS,ROMERO,AVENDAÑO	0.018	VERACRUZ,PUEBLO,VIEJO
OAXACA,MATIAS,ROMERO,AVENDAÑO	0.027	AGUASCALIENTES,PABELLON,DE,ARTEAGA
OAXACA,MATIAS,ROMERO,AVENDAÑO	0.018	DURANGO,OTAEZ
OAXACA,MATIAS,ROMERO,AVENDAÑO	0.018	GUERRERO,ATLIXTAC
OAXACA,MATIAS,ROMERO,AVENDAÑO	0.018	VERACRUZ,CATEMACO
OAXACA,MATIAS,ROMERO,AVENDAÑO	0.018	VERACRUZ,COATEPEC
OAXACA,MATIAS,ROMERO,AVENDAÑO	0.027	YUCATAN,MUNA
GUERRERO,MOCHITLAN	0.021	CHIAPAS,FRONTERA,HIDALGO
GUERRERO,MOCHITLAN	0.010	VERACRUZ,MINATITLAN
GUERRERO,MOCHITLAN	0.021	MICHOACAN,MADERO
GUERRERO,MOCHITLAN	0.010	VERACRUZ,PUEBLO,VIEJO
GUERRERO,MOCHITLAN	0.016	AGUASCALIENTES,PABELLON,DE,ARTEAGA
GUERRERO,MOCHITLAN	0.010	DURANGO,OTAEZ
GUERRERO,MOCHITLAN	0.010	GUERRERO,ATLIXTAC
GUERRERO,MOCHITLAN	0.010	VERACRUZ,CATEMACO
GUERRERO,MOCHITLAN	0.010	VERACRUZ,COATEPEC
GUERRERO,MOCHITLAN	0.016	YUCATAN,MUNA
CHIAPAS,FRONTERA,HIDALGO	0.010	VERACRUZ,MINATITLAN
CHIAPAS,FRONTERA,HIDALGO	0.021	MICHOACAN,MADERO
CHIAPAS,FRONTERA,HIDALGO	0.010	VERACRUZ,PUEBLO,VIEJO
CHIAPAS,FRONTERA,HIDALGO	0.016	AGUASCALIENTES,PABELLON,DE,ARTEAGA
CHIAPAS,FRONTERA,HIDALGO	0.010	DURANGO,OTAEZ
CHIAPAS,FRONTERA,HIDALGO	0.010	GUERRERO,ATLIXTAC
CHIAPAS,FRONTERA,HIDALGO	0.010	VERACRUZ,CATEMACO
CHIAPAS,FRONTERA,HIDALGO	0.010	VERACRUZ,COATEPEC
CHIAPAS,FRONTERA,HIDALGO	0.016	YUCATAN,MUNA
VERACRUZ,MINATITLAN	0.010	MICHOACAN,MADERO
MICHOACAN,MADERO	0.010	VERACRUZ,PUEBLO,VIEJO
MICHOACAN,MADERO	0.016	AGUASCALIENTES,PABELLON,DE,ARTEAGA
MICHOACAN,MADERO	0.010	DURANGO,OTAEZ
MICHOACAN,MADERO	0.010	GUERRERO,ATLIXTAC
MICHOACAN,MADERO	0.010	VERACRUZ,CATEMACO
MICHOACAN,MADERO	0.010	VERACRUZ,COATEPEC
MICHOACAN,MADERO	0.016	YUCATAN,MUNA
AGUASCALIENTES,PABELLON,DE,ARTEAGA	0.012	YUCATAN,MUNA
