# Supplementary material for: Analysis of México’s Narco-War Network (2007–2011)
Source: PLoS One. 2015 May 18;10(5):e0126503. doi: 10.1371/journal.pone.0126503 (PMC4436224; doi:10.1371/journal.pone.0126503)
Supplement: S1 Compressed file — Each file contains all the correlations above certain threshold (indicated in the name of the file), during a particular month (also indicated in the name of the file). The file names have the value of θ followed by the number of the i th month, starting from January of 2007 until Sept. 2011. (ZIP) [file pone.0126503.s004.zip › Correlations_by_month/0.010__9.sif]

CHIHUAHUA,JUAREZ	0.031	SINALOA,CULIACAN
CHIHUAHUA,JUAREZ	0.012	COAHUILA,TORREON
CHIHUAHUA,JUAREZ	0.019	SINALOA,MAZATLAN
CHIHUAHUA,JUAREZ	0.031	NUEVO,LEON,MONTERREY
CHIHUAHUA,JUAREZ	0.012	TAMAULIPAS,NUEVO,LAREDO
CHIHUAHUA,JUAREZ	0.012	CHIHUAHUA,NUEVO,CASAS,GRANDES
CHIHUAHUA,JUAREZ	0.025	AGUASCALIENTES,AGUASCALIENTES
CHIHUAHUA,JUAREZ	0.012	GUERRERO,TAXCO,DE,ALARCON
CHIHUAHUA,JUAREZ	0.019	DISTRITO,FEDERAL,VENUSTIANO,CARRANZA
CHIHUAHUA,JUAREZ	0.012	BAJA,CALIFORNIA,ENSENADA
CHIHUAHUA,JUAREZ	0.037	GUERRERO,ATOYAC,DE,ALVAREZ
CHIHUAHUA,JUAREZ	0.025	GUERRERO,ARCELIA
CHIHUAHUA,JUAREZ	0.012	SONORA,CABORCA
CHIHUAHUA,JUAREZ	0.025	MICHOACAN,TEPALCATEPEC
CHIHUAHUA,JUAREZ	0.012	HIDALGO,PACHUCA,DE,SOTO
CHIHUAHUA,JUAREZ	0.012	JALISCO,TONALA
CHIHUAHUA,JUAREZ	0.019	GUERRERO,TLAPA,DE,COMONFORT
CHIHUAHUA,JUAREZ	0.012	DISTRITO,FEDERAL,TLAHUAC
CHIHUAHUA,JUAREZ	0.012	COAHUILA,SALTILLO
CHIHUAHUA,JUAREZ	0.012	CHIHUAHUA,ALDAMA
CHIHUAHUA,JUAREZ	0.012	GUANAJUATO,MOROLEON
CHIHUAHUA,JUAREZ	0.012	HIDALGO,ACTOPAN
CHIHUAHUA,JUAREZ	0.012	HIDALGO,TIZAYUCA
CHIHUAHUA,JUAREZ	0.019	TABASCO,JALAPA
CHIHUAHUA,JUAREZ	0.012	CHIAPAS,ESCUINTLA
CHIHUAHUA,JUAREZ	0.012	DURANGO,SAN,JUAN,DEL,RIO
SINALOA,CULIACAN	0.016	COAHUILA,TORREON
SINALOA,CULIACAN	0.023	SINALOA,MAZATLAN
SINALOA,CULIACAN	0.039	NUEVO,LEON,MONTERREY
SINALOA,CULIACAN	0.016	TAMAULIPAS,NUEVO,LAREDO
SINALOA,CULIACAN	0.016	CHIHUAHUA,NUEVO,CASAS,GRANDES
SINALOA,CULIACAN	0.031	AGUASCALIENTES,AGUASCALIENTES
SINALOA,CULIACAN	0.016	GUERRERO,TAXCO,DE,ALARCON
SINALOA,CULIACAN	0.023	DISTRITO,FEDERAL,VENUSTIANO,CARRANZA
SINALOA,CULIACAN	0.016	BAJA,CALIFORNIA,ENSENADA
SINALOA,CULIACAN	0.047	GUERRERO,ATOYAC,DE,ALVAREZ
SINALOA,CULIACAN	0.031	GUERRERO,ARCELIA
SINALOA,CULIACAN	0.016	SONORA,CABORCA
SINALOA,CULIACAN	0.031	MICHOACAN,TEPALCATEPEC
SINALOA,CULIACAN	0.016	HIDALGO,PACHUCA,DE,SOTO
SINALOA,CULIACAN	0.016	JALISCO,TONALA
SINALOA,CULIACAN	0.023	GUERRERO,TLAPA,DE,COMONFORT
SINALOA,CULIACAN	0.016	DISTRITO,FEDERAL,TLAHUAC
SINALOA,CULIACAN	0.016	COAHUILA,SALTILLO
SINALOA,CULIACAN	0.016	CHIHUAHUA,ALDAMA
SINALOA,CULIACAN	0.016	GUANAJUATO,MOROLEON
SINALOA,CULIACAN	0.016	HIDALGO,ACTOPAN
SINALOA,CULIACAN	0.016	HIDALGO,TIZAYUCA
SINALOA,CULIACAN	0.023	TABASCO,JALAPA
SINALOA,CULIACAN	0.016	CHIAPAS,ESCUINTLA
SINALOA,CULIACAN	0.016	DURANGO,SAN,JUAN,DEL,RIO
BAJA,CALIFORNIA,TIJUANA	0.025	CHIHUAHUA,CHIHUAHUA
BAJA,CALIFORNIA,TIJUANA	0.012	GUERRERO,ACAPULCO,DE,JUAREZ
BAJA,CALIFORNIA,TIJUANA	0.025	DURANGO,DURANGO
BAJA,CALIFORNIA,TIJUANA	0.019	MICHOACAN,MORELIA
BAJA,CALIFORNIA,TIJUANA	0.012	TAMAULIPAS,REYNOSA
BAJA,CALIFORNIA,TIJUANA	0.012	SINALOA,GUASAVE
BAJA,CALIFORNIA,TIJUANA	0.012	GUERRERO,CHILPANCINGO,DE,LOS,BRAVO
BAJA,CALIFORNIA,TIJUANA	0.012	GUERRERO,TECPAN,DE,GALEANA
BAJA,CALIFORNIA,TIJUANA	0.044	SINALOA,MOCORITO
BAJA,CALIFORNIA,TIJUANA	0.012	SINALOA,BADIRAGUATO
BAJA,CALIFORNIA,TIJUANA	0.025	MEXICO,NAUCALPAN,DE,JUAREZ
BAJA,CALIFORNIA,TIJUANA	0.012	MEXICO,TULTITLAN
BAJA,CALIFORNIA,TIJUANA	0.012	DISTRITO,FEDERAL,CUAUHTEMOC
BAJA,CALIFORNIA,TIJUANA	0.012	MEXICO,TLALNEPANTLA,DE,BAZ
BAJA,CALIFORNIA,TIJUANA	0.012	MICHOACAN,HUETAMO
BAJA,CALIFORNIA,TIJUANA	0.019	SINALOA,CHOIX
BAJA,CALIFORNIA,TIJUANA	0.019	DURANGO,TAMAZULA
BAJA,CALIFORNIA,TIJUANA	0.012	GUERRERO,OMETEPEC
BAJA,CALIFORNIA,TIJUANA	0.019	MICHOACAN,AGUILILLA
BAJA,CALIFORNIA,TIJUANA	0.019	GUERRERO,ZAPOTITLAN,TABLAS
BAJA,CALIFORNIA,TIJUANA	0.012	MEXICO,TEXCOCO
BAJA,CALIFORNIA,TIJUANA	0.012	GUANAJUATO,IRAPUATO
BAJA,CALIFORNIA,TIJUANA	0.012	DISTRITO,FEDERAL,BENITO,JUAREZ
BAJA,CALIFORNIA,TIJUANA	0.019	OAXACA,SALINA,CRUZ
BAJA,CALIFORNIA,TIJUANA	0.019	GUANAJUATO,VILLAGRAN
BAJA,CALIFORNIA,TIJUANA	0.012	MORELOS,MIACATLAN
BAJA,CALIFORNIA,TIJUANA	0.037	TAMAULIPAS,JAUMAVE
BAJA,CALIFORNIA,TIJUANA	0.012	TABASCO,CENTLA
BAJA,CALIFORNIA,TIJUANA	0.012	SONORA,QUIRIEGO
BAJA,CALIFORNIA,TIJUANA	0.012	HIDALGO,SAN,BARTOLO,TUTOTEPEC
BAJA,CALIFORNIA,TIJUANA	0.012	OAXACA,SAN,JUAN,JUQUILA,MIXES
CHIHUAHUA,CHIHUAHUA	0.012	GUERRERO,ACAPULCO,DE,JUAREZ
CHIHUAHUA,CHIHUAHUA	0.025	DURANGO,DURANGO
CHIHUAHUA,CHIHUAHUA	0.019	MICHOACAN,MORELIA
CHIHUAHUA,CHIHUAHUA	0.012	TAMAULIPAS,REYNOSA
CHIHUAHUA,CHIHUAHUA	0.012	SINALOA,GUASAVE
CHIHUAHUA,CHIHUAHUA	0.012	GUERRERO,CHILPANCINGO,DE,LOS,BRAVO
CHIHUAHUA,CHIHUAHUA	0.012	GUERRERO,TECPAN,DE,GALEANA
CHIHUAHUA,CHIHUAHUA	0.044	SINALOA,MOCORITO
CHIHUAHUA,CHIHUAHUA	0.012	SINALOA,BADIRAGUATO
CHIHUAHUA,CHIHUAHUA	0.025	MEXICO,NAUCALPAN,DE,JUAREZ
CHIHUAHUA,CHIHUAHUA	0.012	MEXICO,TULTITLAN
CHIHUAHUA,CHIHUAHUA	0.012	DISTRITO,FEDERAL,CUAUHTEMOC
CHIHUAHUA,CHIHUAHUA	0.012	MEXICO,TLALNEPANTLA,DE,BAZ
CHIHUAHUA,CHIHUAHUA	0.012	MICHOACAN,HUETAMO
CHIHUAHUA,CHIHUAHUA	0.019	SINALOA,CHOIX
CHIHUAHUA,CHIHUAHUA	0.019	DURANGO,TAMAZULA
CHIHUAHUA,CHIHUAHUA	0.012	GUERRERO,OMETEPEC
CHIHUAHUA,CHIHUAHUA	0.019	MICHOACAN,AGUILILLA
CHIHUAHUA,CHIHUAHUA	0.019	GUERRERO,ZAPOTITLAN,TABLAS
CHIHUAHUA,CHIHUAHUA	0.012	MEXICO,TEXCOCO
CHIHUAHUA,CHIHUAHUA	0.012	GUANAJUATO,IRAPUATO
CHIHUAHUA,CHIHUAHUA	0.012	DISTRITO,FEDERAL,BENITO,JUAREZ
CHIHUAHUA,CHIHUAHUA	0.019	OAXACA,SALINA,CRUZ
CHIHUAHUA,CHIHUAHUA	0.019	GUANAJUATO,VILLAGRAN
CHIHUAHUA,CHIHUAHUA	0.012	MORELOS,MIACATLAN
CHIHUAHUA,CHIHUAHUA	0.037	TAMAULIPAS,JAUMAVE
CHIHUAHUA,CHIHUAHUA	0.012	TABASCO,CENTLA
CHIHUAHUA,CHIHUAHUA	0.012	SONORA,QUIRIEGO
CHIHUAHUA,CHIHUAHUA	0.012	HIDALGO,SAN,BARTOLO,TUTOTEPEC
CHIHUAHUA,CHIHUAHUA	0.012	OAXACA,SAN,JUAN,JUQUILA,MIXES
GUERRERO,ACAPULCO,DE,JUAREZ	0.012	DURANGO,DURANGO
GUERRERO,ACAPULCO,DE,JUAREZ	0.022	SINALOA,MOCORITO
GUERRERO,ACAPULCO,DE,JUAREZ	0.012	MEXICO,NAUCALPAN,DE,JUAREZ
GUERRERO,ACAPULCO,DE,JUAREZ	0.019	TAMAULIPAS,JAUMAVE
DURANGO,GOMEZ,PALACIO	0.011	SINALOA,MOCORITO
COAHUILA,TORREON	0.016	NUEVO,LEON,MONTERREY
COAHUILA,TORREON	0.012	AGUASCALIENTES,AGUASCALIENTES
COAHUILA,TORREON	0.019	GUERRERO,ATOYAC,DE,ALVAREZ
COAHUILA,TORREON	0.012	GUERRERO,ARCELIA
COAHUILA,TORREON	0.012	MICHOACAN,TEPALCATEPEC
SINALOA,MAZATLAN	0.023	NUEVO,LEON,MONTERREY
SINALOA,MAZATLAN	0.019	AGUASCALIENTES,AGUASCALIENTES
SINALOA,MAZATLAN	0.014	DISTRITO,FEDERAL,VENUSTIANO,CARRANZA
SINALOA,MAZATLAN	0.028	GUERRERO,ATOYAC,DE,ALVAREZ
SINALOA,MAZATLAN	0.019	GUERRERO,ARCELIA
SINALOA,MAZATLAN	0.019	MICHOACAN,TEPALCATEPEC
SINALOA,MAZATLAN	0.014	GUERRERO,TLAPA,DE,COMONFORT
SINALOA,MAZATLAN	0.014	TABASCO,JALAPA
DURANGO,DURANGO	0.019	MICHOACAN,MORELIA
DURANGO,DURANGO	0.012	TAMAULIPAS,REYNOSA
DURANGO,DURANGO	0.012	SINALOA,GUASAVE
DURANGO,DURANGO	0.012	GUERRERO,CHILPANCINGO,DE,LOS,BRAVO
DURANGO,DURANGO	0.012	GUERRERO,TECPAN,DE,GALEANA
DURANGO,DURANGO	0.044	SINALOA,MOCORITO
DURANGO,DURANGO	0.012	SINALOA,BADIRAGUATO
DURANGO,DURANGO	0.025	MEXICO,NAUCALPAN,DE,JUAREZ
DURANGO,DURANGO	0.012	MEXICO,TULTITLAN
DURANGO,DURANGO	0.012	DISTRITO,FEDERAL,CUAUHTEMOC
DURANGO,DURANGO	0.012	MEXICO,TLALNEPANTLA,DE,BAZ
DURANGO,DURANGO	0.012	MICHOACAN,HUETAMO
DURANGO,DURANGO	0.019	SINALOA,CHOIX
DURANGO,DURANGO	0.019	DURANGO,TAMAZULA
DURANGO,DURANGO	0.012	GUERRERO,OMETEPEC
DURANGO,DURANGO	0.019	MICHOACAN,AGUILILLA
DURANGO,DURANGO	0.019	GUERRERO,ZAPOTITLAN,TABLAS
DURANGO,DURANGO	0.012	MEXICO,TEXCOCO
DURANGO,DURANGO	0.012	GUANAJUATO,IRAPUATO
DURANGO,DURANGO	0.012	DISTRITO,FEDERAL,BENITO,JUAREZ
DURANGO,DURANGO	0.019	OAXACA,SALINA,CRUZ
DURANGO,DURANGO	0.019	GUANAJUATO,VILLAGRAN
DURANGO,DURANGO	0.012	MORELOS,MIACATLAN
DURANGO,DURANGO	0.037	TAMAULIPAS,JAUMAVE
DURANGO,DURANGO	0.012	TABASCO,CENTLA
DURANGO,DURANGO	0.012	SONORA,QUIRIEGO
DURANGO,DURANGO	0.012	HIDALGO,SAN,BARTOLO,TUTOTEPEC
DURANGO,DURANGO	0.012	OAXACA,SAN,JUAN,JUQUILA,MIXES
SINALOA,NAVOLATO	0.011	SINALOA,MOCORITO
NUEVO,LEON,MONTERREY	0.016	TAMAULIPAS,NUEVO,LAREDO
NUEVO,LEON,MONTERREY	0.016	CHIHUAHUA,NUEVO,CASAS,GRANDES
NUEVO,LEON,MONTERREY	0.031	AGUASCALIENTES,AGUASCALIENTES
NUEVO,LEON,MONTERREY	0.016	GUERRERO,TAXCO,DE,ALARCON
NUEVO,LEON,MONTERREY	0.023	DISTRITO,FEDERAL,VENUSTIANO,CARRANZA
NUEVO,LEON,MONTERREY	0.016	BAJA,CALIFORNIA,ENSENADA
NUEVO,LEON,MONTERREY	0.047	GUERRERO,ATOYAC,DE,ALVAREZ
NUEVO,LEON,MONTERREY	0.031	GUERRERO,ARCELIA
NUEVO,LEON,MONTERREY	0.016	SONORA,CABORCA
NUEVO,LEON,MONTERREY	0.031	MICHOACAN,TEPALCATEPEC
NUEVO,LEON,MONTERREY	0.016	HIDALGO,PACHUCA,DE,SOTO
NUEVO,LEON,MONTERREY	0.016	JALISCO,TONALA
NUEVO,LEON,MONTERREY	0.023	GUERRERO,TLAPA,DE,COMONFORT
NUEVO,LEON,MONTERREY	0.016	DISTRITO,FEDERAL,TLAHUAC
NUEVO,LEON,MONTERREY	0.016	COAHUILA,SALTILLO
NUEVO,LEON,MONTERREY	0.016	CHIHUAHUA,ALDAMA
NUEVO,LEON,MONTERREY	0.016	GUANAJUATO,MOROLEON
NUEVO,LEON,MONTERREY	0.016	HIDALGO,ACTOPAN
NUEVO,LEON,MONTERREY	0.016	HIDALGO,TIZAYUCA
NUEVO,LEON,MONTERREY	0.023	TABASCO,JALAPA
NUEVO,LEON,MONTERREY	0.016	CHIAPAS,ESCUINTLA
NUEVO,LEON,MONTERREY	0.016	DURANGO,SAN,JUAN,DEL,RIO
MICHOACAN,MORELIA	0.033	SINALOA,MOCORITO
MICHOACAN,MORELIA	0.019	MEXICO,NAUCALPAN,DE,JUAREZ
MICHOACAN,MORELIA	0.014	SINALOA,CHOIX
MICHOACAN,MORELIA	0.014	DURANGO,TAMAZULA
MICHOACAN,MORELIA	0.014	MICHOACAN,AGUILILLA
MICHOACAN,MORELIA	0.014	GUERRERO,ZAPOTITLAN,TABLAS
MICHOACAN,MORELIA	0.014	OAXACA,SALINA,CRUZ
MICHOACAN,MORELIA	0.014	GUANAJUATO,VILLAGRAN
MICHOACAN,MORELIA	0.028	TAMAULIPAS,JAUMAVE
TAMAULIPAS,REYNOSA	0.022	SINALOA,MOCORITO
TAMAULIPAS,REYNOSA	0.012	MEXICO,NAUCALPAN,DE,JUAREZ
TAMAULIPAS,REYNOSA	0.019	TAMAULIPAS,JAUMAVE
SINALOA,GUASAVE	0.022	SINALOA,MOCORITO
SINALOA,GUASAVE	0.012	MEXICO,NAUCALPAN,DE,JUAREZ
SINALOA,GUASAVE	0.019	TAMAULIPAS,JAUMAVE
SINALOA,SALVADOR,ALVARADO	0.011	SINALOA,MOCORITO
GUERRERO,CHILPANCINGO,DE,LOS,BRAVO	0.022	SINALOA,MOCORITO
GUERRERO,CHILPANCINGO,DE,LOS,BRAVO	0.012	MEXICO,NAUCALPAN,DE,JUAREZ
GUERRERO,CHILPANCINGO,DE,LOS,BRAVO	0.019	TAMAULIPAS,JAUMAVE
TAMAULIPAS,NUEVO,LAREDO	0.012	AGUASCALIENTES,AGUASCALIENTES
TAMAULIPAS,NUEVO,LAREDO	0.019	GUERRERO,ATOYAC,DE,ALVAREZ
TAMAULIPAS,NUEVO,LAREDO	0.012	GUERRERO,ARCELIA
TAMAULIPAS,NUEVO,LAREDO	0.012	MICHOACAN,TEPALCATEPEC
MICHOACAN,APATZINGAN	0.011	SINALOA,MOCORITO
GUERRERO,PUNGARABATO	0.011	SINALOA,MOCORITO
DURANGO,SANTIAGO,PAPASQUIARO	0.011	SINALOA,MOCORITO
CHIHUAHUA,NUEVO,CASAS,GRANDES	0.012	AGUASCALIENTES,AGUASCALIENTES
CHIHUAHUA,NUEVO,CASAS,GRANDES	0.019	GUERRERO,ATOYAC,DE,ALVAREZ
CHIHUAHUA,NUEVO,CASAS,GRANDES	0.012	GUERRERO,ARCELIA
CHIHUAHUA,NUEVO,CASAS,GRANDES	0.012	MICHOACAN,TEPALCATEPEC
GUERRERO,COYUCA,DE,CATALAN	0.011	SINALOA,MOCORITO
GUERRERO,TECPAN,DE,GALEANA	0.022	SINALOA,MOCORITO
GUERRERO,TECPAN,DE,GALEANA	0.012	MEXICO,NAUCALPAN,DE,JUAREZ
GUERRERO,TECPAN,DE,GALEANA	0.019	TAMAULIPAS,JAUMAVE
SONORA,HERMOSILLO	0.011	SINALOA,MOCORITO
AGUASCALIENTES,AGUASCALIENTES	0.012	GUERRERO,TAXCO,DE,ALARCON
AGUASCALIENTES,AGUASCALIENTES	0.019	DISTRITO,FEDERAL,VENUSTIANO,CARRANZA
AGUASCALIENTES,AGUASCALIENTES	0.012	BAJA,CALIFORNIA,ENSENADA
AGUASCALIENTES,AGUASCALIENTES	0.037	GUERRERO,ATOYAC,DE,ALVAREZ
AGUASCALIENTES,AGUASCALIENTES	0.025	GUERRERO,ARCELIA
AGUASCALIENTES,AGUASCALIENTES	0.012	SONORA,CABORCA
AGUASCALIENTES,AGUASCALIENTES	0.025	MICHOACAN,TEPALCATEPEC
AGUASCALIENTES,AGUASCALIENTES	0.012	HIDALGO,PACHUCA,DE,SOTO
AGUASCALIENTES,AGUASCALIENTES	0.012	JALISCO,TONALA
AGUASCALIENTES,AGUASCALIENTES	0.019	GUERRERO,TLAPA,DE,COMONFORT
AGUASCALIENTES,AGUASCALIENTES	0.012	DISTRITO,FEDERAL,TLAHUAC
AGUASCALIENTES,AGUASCALIENTES	0.012	COAHUILA,SALTILLO
AGUASCALIENTES,AGUASCALIENTES	0.012	CHIHUAHUA,ALDAMA
AGUASCALIENTES,AGUASCALIENTES	0.012	GUANAJUATO,MOROLEON
AGUASCALIENTES,AGUASCALIENTES	0.012	HIDALGO,ACTOPAN
AGUASCALIENTES,AGUASCALIENTES	0.012	HIDALGO,TIZAYUCA
AGUASCALIENTES,AGUASCALIENTES	0.019	TABASCO,JALAPA
AGUASCALIENTES,AGUASCALIENTES	0.012	CHIAPAS,ESCUINTLA
AGUASCALIENTES,AGUASCALIENTES	0.012	DURANGO,SAN,JUAN,DEL,RIO
CHIHUAHUA,ASCENSION	0.011	SINALOA,MOCORITO
SINALOA,MOCORITO	0.022	SINALOA,BADIRAGUATO
SINALOA,MOCORITO	0.011	DISTRITO,FEDERAL,GUSTAVO,A.,MADERO
SINALOA,MOCORITO	0.011	TAMAULIPAS,TAMPICO
SINALOA,MOCORITO	0.011	GUANAJUATO,CELAYA
SINALOA,MOCORITO	0.044	MEXICO,NAUCALPAN,DE,JUAREZ
SINALOA,MOCORITO	0.022	MEXICO,TULTITLAN
SINALOA,MOCORITO	0.011	VERACRUZ,VERACRUZ
SINALOA,MOCORITO	0.011	GUANAJUATO,LEON
SINALOA,MOCORITO	0.022	DISTRITO,FEDERAL,CUAUHTEMOC
SINALOA,MOCORITO	0.022	MEXICO,TLALNEPANTLA,DE,BAZ
SINALOA,MOCORITO	0.011	CHIHUAHUA,OJINAGA
SINALOA,MOCORITO	0.011	GUERRERO,ZIRANDARO
SINALOA,MOCORITO	0.011	SINALOA,ELOTA
SINALOA,MOCORITO	0.011	GUERRERO,AYUTLA,DE,LOS,LIBRES
SINALOA,MOCORITO	0.022	MICHOACAN,HUETAMO
SINALOA,MOCORITO	0.033	SINALOA,CHOIX
SINALOA,MOCORITO	0.011	MORELOS,TEMIXCO
SINALOA,MOCORITO	0.011	CHIAPAS,TAPACHULA
SINALOA,MOCORITO	0.011	SAN,LUIS,POTOSI,SAN,LUIS,POTOSI
SINALOA,MOCORITO	0.011	DURANGO,EL,ORO
SINALOA,MOCORITO	0.033	DURANGO,TAMAZULA
SINALOA,MOCORITO	0.011	MEXICO,HUIXQUILUCAN
SINALOA,MOCORITO	0.011	NUEVO,LEON,SANTA,CATARINA
SINALOA,MOCORITO	0.022	GUERRERO,OMETEPEC
SINALOA,MOCORITO	0.011	MEXICO,OCOYOACAC
SINALOA,MOCORITO	0.011	OAXACA,OAXACA,DE,JUAREZ
SINALOA,MOCORITO	0.011	SINALOA,ESCUINAPA
SINALOA,MOCORITO	0.011	TABASCO,HUIMANGUILLO
SINALOA,MOCORITO	0.011	MICHOACAN,SAN,LUCAS
SINALOA,MOCORITO	0.011	NUEVO,LEON,CADEREYTA,JIMENEZ
SINALOA,MOCORITO	0.033	MICHOACAN,AGUILILLA
SINALOA,MOCORITO	0.011	MEXICO,CHIMALHUACAN
SINALOA,MOCORITO	0.011	DURANGO,NOMBRE,DE,DIOS
SINALOA,MOCORITO	0.033	GUERRERO,ZAPOTITLAN,TABLAS
SINALOA,MOCORITO	0.011	MICHOACAN,COALCOMAN,DE,VAZQUEZ,PALLARES
SINALOA,MOCORITO	0.011	DISTRITO,FEDERAL,IZTACALCO
SINALOA,MOCORITO	0.022	MEXICO,TEXCOCO
SINALOA,MOCORITO	0.011	NUEVO,LEON,GENERAL,ESCOBEDO
SINALOA,MOCORITO	0.011	OAXACA,JUCHITAN,DE,ZARAGOZA
SINALOA,MOCORITO	0.011	GUANAJUATO,ACAMBARO
SINALOA,MOCORITO	0.011	MEXICO,ATIZAPAN,DE,ZARAGOZA
SINALOA,MOCORITO	0.011	MORELOS,PUENTE,DE,IXTLA
SINALOA,MOCORITO	0.011	MORELOS,XOCHITEPEC
SINALOA,MOCORITO	0.022	GUANAJUATO,IRAPUATO
SINALOA,MOCORITO	0.011	MICHOACAN,COAHUAYANA
SINALOA,MOCORITO	0.011	DISTRITO,FEDERAL,ALVARO,OBREGON
SINALOA,MOCORITO	0.011	HIDALGO,MINERAL,DE,LA,REFORMA
SINALOA,MOCORITO	0.022	DISTRITO,FEDERAL,BENITO,JUAREZ
SINALOA,MOCORITO	0.011	MICHOACAN,VISTA,HERMOSA
SINALOA,MOCORITO	0.011	MICHOACAN,TURICATO
SINALOA,MOCORITO	0.033	OAXACA,SALINA,CRUZ
SINALOA,MOCORITO	0.011	MICHOACAN,CHINICUILA
SINALOA,MOCORITO	0.011	NAYARIT,SAN,BLAS
SINALOA,MOCORITO	0.033	GUANAJUATO,VILLAGRAN
SINALOA,MOCORITO	0.011	MICHOACAN,TARIMBARO
SINALOA,MOCORITO	0.011	MEXICO,CHICOLOAPAN
SINALOA,MOCORITO	0.011	MICHOACAN,PURUANDIRO
SINALOA,MOCORITO	0.011	GUERRERO,TETIPAC
SINALOA,MOCORITO	0.022	MORELOS,MIACATLAN
SINALOA,MOCORITO	0.011	HIDALGO,TULA,DE,ALLENDE
SINALOA,MOCORITO	0.011	TABASCO,PARAISO
SINALOA,MOCORITO	0.011	GUANAJUATO,GUANAJUATO
SINALOA,MOCORITO	0.011	OAXACA,MIAHUATLAN,DE,PORFIRIO,DIAZ
SINALOA,MOCORITO	0.011	OAXACA,VILLA,DE,TUTUTEPEC,DE,MELCHOR,OCAMPO
SINALOA,MOCORITO	0.011	OAXACA,SAN,PEDRO,POCHUTLA
SINALOA,MOCORITO	0.065	TAMAULIPAS,JAUMAVE
SINALOA,MOCORITO	0.022	TABASCO,CENTLA
SINALOA,MOCORITO	0.011	JALISCO,SAN,JUANITO,DE,ESCOBEDO
SINALOA,MOCORITO	0.022	SONORA,QUIRIEGO
SINALOA,MOCORITO	0.011	VERACRUZ,YANGA
SINALOA,MOCORITO	0.011	GUERRERO,PEDRO,ASCENCIO,ALQUISIRAS
SINALOA,MOCORITO	0.022	HIDALGO,SAN,BARTOLO,TUTOTEPEC
SINALOA,MOCORITO	0.022	OAXACA,SAN,JUAN,JUQUILA,MIXES
SINALOA,MOCORITO	0.011	VERACRUZ,TUXPAN
SINALOA,MOCORITO	0.011	CHIAPAS,LAS,ROSAS
SINALOA,MOCORITO	0.011	GUERRERO,TLALIXTAQUILLA,DE,MALDONADO
GUERRERO,TAXCO,DE,ALARCON	0.019	GUERRERO,ATOYAC,DE,ALVAREZ
GUERRERO,TAXCO,DE,ALARCON	0.012	GUERRERO,ARCELIA
GUERRERO,TAXCO,DE,ALARCON	0.012	MICHOACAN,TEPALCATEPEC
SINALOA,BADIRAGUATO	0.012	MEXICO,NAUCALPAN,DE,JUAREZ
SINALOA,BADIRAGUATO	0.019	TAMAULIPAS,JAUMAVE
MEXICO,NAUCALPAN,DE,JUAREZ	0.012	MEXICO,TULTITLAN
MEXICO,NAUCALPAN,DE,JUAREZ	0.012	DISTRITO,FEDERAL,CUAUHTEMOC
MEXICO,NAUCALPAN,DE,JUAREZ	0.012	MEXICO,TLALNEPANTLA,DE,BAZ
MEXICO,NAUCALPAN,DE,JUAREZ	0.012	MICHOACAN,HUETAMO
MEXICO,NAUCALPAN,DE,JUAREZ	0.019	SINALOA,CHOIX
MEXICO,NAUCALPAN,DE,JUAREZ	0.019	DURANGO,TAMAZULA
MEXICO,NAUCALPAN,DE,JUAREZ	0.012	GUERRERO,OMETEPEC
MEXICO,NAUCALPAN,DE,JUAREZ	0.019	MICHOACAN,AGUILILLA
MEXICO,NAUCALPAN,DE,JUAREZ	0.019	GUERRERO,ZAPOTITLAN,TABLAS
MEXICO,NAUCALPAN,DE,JUAREZ	0.012	MEXICO,TEXCOCO
MEXICO,NAUCALPAN,DE,JUAREZ	0.012	GUANAJUATO,IRAPUATO
MEXICO,NAUCALPAN,DE,JUAREZ	0.012	DISTRITO,FEDERAL,BENITO,JUAREZ
MEXICO,NAUCALPAN,DE,JUAREZ	0.019	OAXACA,SALINA,CRUZ
MEXICO,NAUCALPAN,DE,JUAREZ	0.019	GUANAJUATO,VILLAGRAN
MEXICO,NAUCALPAN,DE,JUAREZ	0.012	MORELOS,MIACATLAN
MEXICO,NAUCALPAN,DE,JUAREZ	0.037	TAMAULIPAS,JAUMAVE
MEXICO,NAUCALPAN,DE,JUAREZ	0.012	TABASCO,CENTLA
MEXICO,NAUCALPAN,DE,JUAREZ	0.012	SONORA,QUIRIEGO
MEXICO,NAUCALPAN,DE,JUAREZ	0.012	HIDALGO,SAN,BARTOLO,TUTOTEPEC
MEXICO,NAUCALPAN,DE,JUAREZ	0.012	OAXACA,SAN,JUAN,JUQUILA,MIXES
MEXICO,TULTITLAN	0.019	TAMAULIPAS,JAUMAVE
DISTRITO,FEDERAL,VENUSTIANO,CARRANZA	0.028	GUERRERO,ATOYAC,DE,ALVAREZ
DISTRITO,FEDERAL,VENUSTIANO,CARRANZA	0.019	GUERRERO,ARCELIA
DISTRITO,FEDERAL,VENUSTIANO,CARRANZA	0.019	MICHOACAN,TEPALCATEPEC
DISTRITO,FEDERAL,VENUSTIANO,CARRANZA	0.014	GUERRERO,TLAPA,DE,COMONFORT
DISTRITO,FEDERAL,VENUSTIANO,CARRANZA	0.014	TABASCO,JALAPA
BAJA,CALIFORNIA,ENSENADA	0.019	GUERRERO,ATOYAC,DE,ALVAREZ
BAJA,CALIFORNIA,ENSENADA	0.012	GUERRERO,ARCELIA
BAJA,CALIFORNIA,ENSENADA	0.012	MICHOACAN,TEPALCATEPEC
DISTRITO,FEDERAL,CUAUHTEMOC	0.019	TAMAULIPAS,JAUMAVE
GUERRERO,ATOYAC,DE,ALVAREZ	0.037	GUERRERO,ARCELIA
GUERRERO,ATOYAC,DE,ALVAREZ	0.019	SONORA,CABORCA
GUERRERO,ATOYAC,DE,ALVAREZ	0.037	MICHOACAN,TEPALCATEPEC
GUERRERO,ATOYAC,DE,ALVAREZ	0.019	HIDALGO,PACHUCA,DE,SOTO
GUERRERO,ATOYAC,DE,ALVAREZ	0.019	JALISCO,TONALA
GUERRERO,ATOYAC,DE,ALVAREZ	0.028	GUERRERO,TLAPA,DE,COMONFORT
GUERRERO,ATOYAC,DE,ALVAREZ	0.019	DISTRITO,FEDERAL,TLAHUAC
GUERRERO,ATOYAC,DE,ALVAREZ	0.019	COAHUILA,SALTILLO
GUERRERO,ATOYAC,DE,ALVAREZ	0.019	CHIHUAHUA,ALDAMA
GUERRERO,ATOYAC,DE,ALVAREZ	0.019	GUANAJUATO,MOROLEON
GUERRERO,ATOYAC,DE,ALVAREZ	0.019	HIDALGO,ACTOPAN
GUERRERO,ATOYAC,DE,ALVAREZ	0.019	HIDALGO,TIZAYUCA
GUERRERO,ATOYAC,DE,ALVAREZ	0.028	TABASCO,JALAPA
GUERRERO,ATOYAC,DE,ALVAREZ	0.019	CHIAPAS,ESCUINTLA
GUERRERO,ATOYAC,DE,ALVAREZ	0.019	DURANGO,SAN,JUAN,DEL,RIO
GUERRERO,ARCELIA	0.012	SONORA,CABORCA
GUERRERO,ARCELIA	0.025	MICHOACAN,TEPALCATEPEC
GUERRERO,ARCELIA	0.012	HIDALGO,PACHUCA,DE,SOTO
GUERRERO,ARCELIA	0.012	JALISCO,TONALA
GUERRERO,ARCELIA	0.019	GUERRERO,TLAPA,DE,COMONFORT
GUERRERO,ARCELIA	0.012	DISTRITO,FEDERAL,TLAHUAC
GUERRERO,ARCELIA	0.012	COAHUILA,SALTILLO
GUERRERO,ARCELIA	0.012	CHIHUAHUA,ALDAMA
GUERRERO,ARCELIA	0.012	GUANAJUATO,MOROLEON
GUERRERO,ARCELIA	0.012	HIDALGO,ACTOPAN
GUERRERO,ARCELIA	0.012	HIDALGO,TIZAYUCA
GUERRERO,ARCELIA	0.019	TABASCO,JALAPA
GUERRERO,ARCELIA	0.012	CHIAPAS,ESCUINTLA
GUERRERO,ARCELIA	0.012	DURANGO,SAN,JUAN,DEL,RIO
MEXICO,TLALNEPANTLA,DE,BAZ	0.019	TAMAULIPAS,JAUMAVE
SONORA,CABORCA	0.012	MICHOACAN,TEPALCATEPEC
MICHOACAN,HUETAMO	0.019	TAMAULIPAS,JAUMAVE
SINALOA,CHOIX	0.014	DURANGO,TAMAZULA
SINALOA,CHOIX	0.014	MICHOACAN,AGUILILLA
SINALOA,CHOIX	0.014	GUERRERO,ZAPOTITLAN,TABLAS
SINALOA,CHOIX	0.014	OAXACA,SALINA,CRUZ
SINALOA,CHOIX	0.014	GUANAJUATO,VILLAGRAN
SINALOA,CHOIX	0.028	TAMAULIPAS,JAUMAVE
MICHOACAN,TEPALCATEPEC	0.012	HIDALGO,PACHUCA,DE,SOTO
MICHOACAN,TEPALCATEPEC	0.012	JALISCO,TONALA
MICHOACAN,TEPALCATEPEC	0.019	GUERRERO,TLAPA,DE,COMONFORT
MICHOACAN,TEPALCATEPEC	0.012	DISTRITO,FEDERAL,TLAHUAC
MICHOACAN,TEPALCATEPEC	0.012	COAHUILA,SALTILLO
MICHOACAN,TEPALCATEPEC	0.012	CHIHUAHUA,ALDAMA
MICHOACAN,TEPALCATEPEC	0.012	GUANAJUATO,MOROLEON
MICHOACAN,TEPALCATEPEC	0.012	HIDALGO,ACTOPAN
MICHOACAN,TEPALCATEPEC	0.012	HIDALGO,TIZAYUCA
MICHOACAN,TEPALCATEPEC	0.019	TABASCO,JALAPA
MICHOACAN,TEPALCATEPEC	0.012	CHIAPAS,ESCUINTLA
MICHOACAN,TEPALCATEPEC	0.012	DURANGO,SAN,JUAN,DEL,RIO
DURANGO,TAMAZULA	0.014	MICHOACAN,AGUILILLA
DURANGO,TAMAZULA	0.014	GUERRERO,ZAPOTITLAN,TABLAS
DURANGO,TAMAZULA	0.014	OAXACA,SALINA,CRUZ
DURANGO,TAMAZULA	0.014	GUANAJUATO,VILLAGRAN
DURANGO,TAMAZULA	0.028	TAMAULIPAS,JAUMAVE
GUERRERO,OMETEPEC	0.019	TAMAULIPAS,JAUMAVE
MICHOACAN,AGUILILLA	0.014	GUERRERO,ZAPOTITLAN,TABLAS
MICHOACAN,AGUILILLA	0.014	OAXACA,SALINA,CRUZ
MICHOACAN,AGUILILLA	0.014	GUANAJUATO,VILLAGRAN
MICHOACAN,AGUILILLA	0.028	TAMAULIPAS,JAUMAVE
GUERRERO,TLAPA,DE,COMONFORT	0.014	TABASCO,JALAPA
GUERRERO,ZAPOTITLAN,TABLAS	0.014	OAXACA,SALINA,CRUZ
GUERRERO,ZAPOTITLAN,TABLAS	0.014	GUANAJUATO,VILLAGRAN
GUERRERO,ZAPOTITLAN,TABLAS	0.028	TAMAULIPAS,JAUMAVE
MEXICO,TEXCOCO	0.019	TAMAULIPAS,JAUMAVE
GUANAJUATO,IRAPUATO	0.019	TAMAULIPAS,JAUMAVE
DISTRITO,FEDERAL,BENITO,JUAREZ	0.019	TAMAULIPAS,JAUMAVE
OAXACA,SALINA,CRUZ	0.014	GUANAJUATO,VILLAGRAN
OAXACA,SALINA,CRUZ	0.028	TAMAULIPAS,JAUMAVE
GUANAJUATO,VILLAGRAN	0.028	TAMAULIPAS,JAUMAVE
MORELOS,MIACATLAN	0.019	TAMAULIPAS,JAUMAVE
TAMAULIPAS,JAUMAVE	0.019	TABASCO,CENTLA
TAMAULIPAS,JAUMAVE	0.019	SONORA,QUIRIEGO
TAMAULIPAS,JAUMAVE	0.019	HIDALGO,SAN,BARTOLO,TUTOTEPEC
TAMAULIPAS,JAUMAVE	0.019	OAXACA,SAN,JUAN,JUQUILA,MIXES
