# Supplementary material for: Analysis of México’s Narco-War Network (2007–2011)
Source: PLoS One. 2015 May 18;10(5):e0126503. doi: 10.1371/journal.pone.0126503 (PMC4436224; doi:10.1371/journal.pone.0126503)
Supplement: S1 Compressed file — Each file contains all the correlations above certain threshold (indicated in the name of the file), during a particular month (also indicated in the name of the file). The file names have the value of θ followed by the number of the i th month, starting from January of 2007 until Sept. 2011. (ZIP) [file pone.0126503.s004.zip › Correlations_by_month/0.015__1.sif]

CHIHUAHUA,JUAREZ	0.035	GUERRERO,ACAPULCO,DE,JUAREZ
CHIHUAHUA,JUAREZ	0.018	MICHOACAN,MORELIA
CHIHUAHUA,JUAREZ	0.026	DISTRITO,FEDERAL,IZTAPALAPA
CHIHUAHUA,JUAREZ	0.079	AGUASCALIENTES,AGUASCALIENTES
CHIHUAHUA,JUAREZ	0.026	JALISCO,TLAJOMULCO,DE,ZUÑIGA
CHIHUAHUA,JUAREZ	0.026	GUERRERO,ATOYAC,DE,ALVAREZ
CHIHUAHUA,JUAREZ	0.026	SONORA,CABORCA
CHIHUAHUA,JUAREZ	0.018	CAMPECHE,CARMEN
CHIHUAHUA,JUAREZ	0.018	AGUASCALIENTES,JESUS,MARIA
CHIHUAHUA,JUAREZ	0.035	MICHOACAN,TURICATO
CHIHUAHUA,JUAREZ	0.018	GUANAJUATO,COMONFORT
CHIHUAHUA,JUAREZ	0.035	CHIHUAHUA,DOCTOR,BELISARIO,DOMINGUEZ
CHIHUAHUA,JUAREZ	0.018	JALISCO,ZAPOTITLAN,DE,VADILLO
CHIHUAHUA,JUAREZ	0.018	SONORA,TRINCHERAS
SINALOA,CULIACAN	0.057	BAJA,CALIFORNIA,TIJUANA
SINALOA,CULIACAN	0.035	MICHOACAN,URUAPAN
SINALOA,CULIACAN	0.039	OAXACA,SAN,PEDRO,MIXTEPEC,-DTO.,22,-
BAJA,CALIFORNIA,TIJUANA	0.038	SINALOA,NAVOLATO
BAJA,CALIFORNIA,TIJUANA	0.057	TAMAULIPAS,REYNOSA
BAJA,CALIFORNIA,TIJUANA	0.019	MEXICO,ECATEPEC,DE,MORELOS
BAJA,CALIFORNIA,TIJUANA	0.152	MICHOACAN,URUAPAN
BAJA,CALIFORNIA,TIJUANA	0.038	MEXICO,NEZAHUALCOYOTL
BAJA,CALIFORNIA,TIJUANA	0.019	JALISCO,ZAPOPAN
BAJA,CALIFORNIA,TIJUANA	0.038	TAMAULIPAS,NUEVO,LAREDO
BAJA,CALIFORNIA,TIJUANA	0.038	JALISCO,GUADALAJARA
BAJA,CALIFORNIA,TIJUANA	0.019	MICHOACAN,LAZARO,CARDENAS
BAJA,CALIFORNIA,TIJUANA	0.038	GUERRERO,COYUCA,DE,CATALAN
BAJA,CALIFORNIA,TIJUANA	0.019	GUERRERO,TECPAN,DE,GALEANA
BAJA,CALIFORNIA,TIJUANA	0.038	CHIHUAHUA,CUAUHTEMOC
BAJA,CALIFORNIA,TIJUANA	0.038	DISTRITO,FEDERAL,GUSTAVO,A.,MADERO
BAJA,CALIFORNIA,TIJUANA	0.019	DISTRITO,FEDERAL,VENUSTIANO,CARRANZA
BAJA,CALIFORNIA,TIJUANA	0.038	DISTRITO,FEDERAL,CUAUHTEMOC
BAJA,CALIFORNIA,TIJUANA	0.019	GUERRERO,COYUCA,DE,BENITEZ
BAJA,CALIFORNIA,TIJUANA	0.019	SINALOA,ELOTA
BAJA,CALIFORNIA,TIJUANA	0.038	SONORA,CANANEA
BAJA,CALIFORNIA,TIJUANA	0.019	DURANGO,TAMAZULA
BAJA,CALIFORNIA,TIJUANA	0.038	NUEVO,LEON,SANTA,CATARINA
BAJA,CALIFORNIA,TIJUANA	0.019	MEXICO,OCOYOACAC
BAJA,CALIFORNIA,TIJUANA	0.019	NUEVO,LEON,SAN,PEDRO,GARZA,GARCIA
BAJA,CALIFORNIA,TIJUANA	0.019	SONORA,AGUA,PRIETA
BAJA,CALIFORNIA,TIJUANA	0.019	NUEVO,LEON,CADEREYTA,JIMENEZ
BAJA,CALIFORNIA,TIJUANA	0.019	MICHOACAN,AGUILILLA
BAJA,CALIFORNIA,TIJUANA	0.019	DISTRITO,FEDERAL,COYOACAN
BAJA,CALIFORNIA,TIJUANA	0.057	GUANAJUATO,PENJAMO
BAJA,CALIFORNIA,TIJUANA	0.019	MICHOACAN,COALCOMAN,DE,VAZQUEZ,PALLARES
BAJA,CALIFORNIA,TIJUANA	0.019	MORELOS,YAUTEPEC
BAJA,CALIFORNIA,TIJUANA	0.019	DISTRITO,FEDERAL,TLAHUAC
BAJA,CALIFORNIA,TIJUANA	0.019	DISTRITO,FEDERAL,AZCAPOTZALCO
BAJA,CALIFORNIA,TIJUANA	0.019	GUANAJUATO,ACAMBARO
BAJA,CALIFORNIA,TIJUANA	0.019	CHIAPAS,PALENQUE
BAJA,CALIFORNIA,TIJUANA	0.019	GUANAJUATO,CUERAMARO
BAJA,CALIFORNIA,TIJUANA	0.019	MICHOACAN,HIDALGO
BAJA,CALIFORNIA,TIJUANA	0.171	OAXACA,SAN,PEDRO,MIXTEPEC,-DTO.,22,-
BAJA,CALIFORNIA,TIJUANA	0.038	CHIHUAHUA,GRAN,MORELOS
BAJA,CALIFORNIA,TIJUANA	0.019	MICHOACAN,PARACUARO
BAJA,CALIFORNIA,TIJUANA	0.019	PUEBLA,PUEBLA
BAJA,CALIFORNIA,TIJUANA	0.019	GUANAJUATO,URIANGATO
BAJA,CALIFORNIA,TIJUANA	0.019	MICHOACAN,ARIO
BAJA,CALIFORNIA,TIJUANA	0.038	NUEVO,LEON,GENERAL,TERAN
BAJA,CALIFORNIA,TIJUANA	0.019	OAXACA,SAN,AGUSTIN,LOXICHA
BAJA,CALIFORNIA,TIJUANA	0.038	OAXACA,SANTIAGO,JUXTLAHUACA
BAJA,CALIFORNIA,TIJUANA	0.019	PUEBLA,SAN,ANDRES,CHOLULA
BAJA,CALIFORNIA,TIJUANA	0.057	MICHOACAN,SANTA,ANA,MAYA
BAJA,CALIFORNIA,TIJUANA	0.019	MICHOACAN,JUAREZ
BAJA,CALIFORNIA,TIJUANA	0.019	MEXICO,ATENCO
BAJA,CALIFORNIA,TIJUANA	0.019	MEXICO,IXTLAHUACA
BAJA,CALIFORNIA,TIJUANA	0.019	MICHOACAN,TANGAMANDAPIO
BAJA,CALIFORNIA,TIJUANA	0.019	OAXACA,SANTO,DOMINGO,DE,MORELOS
BAJA,CALIFORNIA,TIJUANA	0.038	HIDALGO,PROGRESO,DE,OBREGON
BAJA,CALIFORNIA,TIJUANA	0.019	JALISCO,TAMAZULA,DE,GORDIANO
BAJA,CALIFORNIA,TIJUANA	0.019	MICHOACAN,CHARAPAN
BAJA,CALIFORNIA,TIJUANA	0.019	MICHOACAN,NUMARAN
GUERRERO,ACAPULCO,DE,JUAREZ	0.018	DISTRITO,FEDERAL,IZTAPALAPA
GUERRERO,ACAPULCO,DE,JUAREZ	0.053	AGUASCALIENTES,AGUASCALIENTES
GUERRERO,ACAPULCO,DE,JUAREZ	0.018	JALISCO,TLAJOMULCO,DE,ZUÑIGA
GUERRERO,ACAPULCO,DE,JUAREZ	0.018	GUERRERO,ATOYAC,DE,ALVAREZ
GUERRERO,ACAPULCO,DE,JUAREZ	0.018	SONORA,CABORCA
GUERRERO,ACAPULCO,DE,JUAREZ	0.023	MICHOACAN,TURICATO
GUERRERO,ACAPULCO,DE,JUAREZ	0.023	CHIHUAHUA,DOCTOR,BELISARIO,DOMINGUEZ
SINALOA,NAVOLATO	0.023	MICHOACAN,URUAPAN
SINALOA,NAVOLATO	0.026	OAXACA,SAN,PEDRO,MIXTEPEC,-DTO.,22,-
MICHOACAN,MORELIA	0.026	AGUASCALIENTES,AGUASCALIENTES
TAMAULIPAS,REYNOSA	0.035	MICHOACAN,URUAPAN
TAMAULIPAS,REYNOSA	0.039	OAXACA,SAN,PEDRO,MIXTEPEC,-DTO.,22,-
MICHOACAN,URUAPAN	0.023	MEXICO,NEZAHUALCOYOTL
MICHOACAN,URUAPAN	0.023	TAMAULIPAS,NUEVO,LAREDO
MICHOACAN,URUAPAN	0.023	JALISCO,GUADALAJARA
MICHOACAN,URUAPAN	0.023	GUERRERO,COYUCA,DE,CATALAN
MICHOACAN,URUAPAN	0.023	CHIHUAHUA,CUAUHTEMOC
MICHOACAN,URUAPAN	0.023	DISTRITO,FEDERAL,GUSTAVO,A.,MADERO
MICHOACAN,URUAPAN	0.023	DISTRITO,FEDERAL,CUAUHTEMOC
MICHOACAN,URUAPAN	0.023	SONORA,CANANEA
MICHOACAN,URUAPAN	0.023	NUEVO,LEON,SANTA,CATARINA
MICHOACAN,URUAPAN	0.035	GUANAJUATO,PENJAMO
MICHOACAN,URUAPAN	0.105	OAXACA,SAN,PEDRO,MIXTEPEC,-DTO.,22,-
MICHOACAN,URUAPAN	0.023	CHIHUAHUA,GRAN,MORELOS
MICHOACAN,URUAPAN	0.023	NUEVO,LEON,GENERAL,TERAN
MICHOACAN,URUAPAN	0.023	OAXACA,SANTIAGO,JUXTLAHUACA
MICHOACAN,URUAPAN	0.035	MICHOACAN,SANTA,ANA,MAYA
MICHOACAN,URUAPAN	0.023	HIDALGO,PROGRESO,DE,OBREGON
MEXICO,NEZAHUALCOYOTL	0.026	OAXACA,SAN,PEDRO,MIXTEPEC,-DTO.,22,-
TAMAULIPAS,NUEVO,LAREDO	0.026	OAXACA,SAN,PEDRO,MIXTEPEC,-DTO.,22,-
JALISCO,GUADALAJARA	0.026	OAXACA,SAN,PEDRO,MIXTEPEC,-DTO.,22,-
DISTRITO,FEDERAL,IZTAPALAPA	0.039	AGUASCALIENTES,AGUASCALIENTES
DISTRITO,FEDERAL,IZTAPALAPA	0.018	MICHOACAN,TURICATO
DISTRITO,FEDERAL,IZTAPALAPA	0.018	CHIHUAHUA,DOCTOR,BELISARIO,DOMINGUEZ
GUERRERO,COYUCA,DE,CATALAN	0.026	OAXACA,SAN,PEDRO,MIXTEPEC,-DTO.,22,-
AGUASCALIENTES,AGUASCALIENTES	0.039	JALISCO,TLAJOMULCO,DE,ZUÑIGA
AGUASCALIENTES,AGUASCALIENTES	0.039	GUERRERO,ATOYAC,DE,ALVAREZ
AGUASCALIENTES,AGUASCALIENTES	0.039	SONORA,CABORCA
AGUASCALIENTES,AGUASCALIENTES	0.026	CAMPECHE,CARMEN
AGUASCALIENTES,AGUASCALIENTES	0.026	AGUASCALIENTES,JESUS,MARIA
AGUASCALIENTES,AGUASCALIENTES	0.053	MICHOACAN,TURICATO
AGUASCALIENTES,AGUASCALIENTES	0.026	GUANAJUATO,COMONFORT
AGUASCALIENTES,AGUASCALIENTES	0.053	CHIHUAHUA,DOCTOR,BELISARIO,DOMINGUEZ
AGUASCALIENTES,AGUASCALIENTES	0.026	JALISCO,ZAPOTITLAN,DE,VADILLO
AGUASCALIENTES,AGUASCALIENTES	0.026	SONORA,TRINCHERAS
CHIHUAHUA,CUAUHTEMOC	0.026	OAXACA,SAN,PEDRO,MIXTEPEC,-DTO.,22,-
DISTRITO,FEDERAL,GUSTAVO,A.,MADERO	0.026	OAXACA,SAN,PEDRO,MIXTEPEC,-DTO.,22,-
JALISCO,TLAJOMULCO,DE,ZUÑIGA	0.018	MICHOACAN,TURICATO
JALISCO,TLAJOMULCO,DE,ZUÑIGA	0.018	CHIHUAHUA,DOCTOR,BELISARIO,DOMINGUEZ
DISTRITO,FEDERAL,CUAUHTEMOC	0.026	OAXACA,SAN,PEDRO,MIXTEPEC,-DTO.,22,-
GUERRERO,ATOYAC,DE,ALVAREZ	0.018	MICHOACAN,TURICATO
GUERRERO,ATOYAC,DE,ALVAREZ	0.018	CHIHUAHUA,DOCTOR,BELISARIO,DOMINGUEZ
SONORA,CABORCA	0.018	MICHOACAN,TURICATO
SONORA,CABORCA	0.018	CHIHUAHUA,DOCTOR,BELISARIO,DOMINGUEZ
SONORA,CANANEA	0.026	OAXACA,SAN,PEDRO,MIXTEPEC,-DTO.,22,-
NUEVO,LEON,SANTA,CATARINA	0.026	OAXACA,SAN,PEDRO,MIXTEPEC,-DTO.,22,-
GUANAJUATO,PENJAMO	0.039	OAXACA,SAN,PEDRO,MIXTEPEC,-DTO.,22,-
MICHOACAN,TURICATO	0.023	CHIHUAHUA,DOCTOR,BELISARIO,DOMINGUEZ
OAXACA,SAN,PEDRO,MIXTEPEC,-DTO.,22,-	0.026	CHIHUAHUA,GRAN,MORELOS
OAXACA,SAN,PEDRO,MIXTEPEC,-DTO.,22,-	0.026	NUEVO,LEON,GENERAL,TERAN
OAXACA,SAN,PEDRO,MIXTEPEC,-DTO.,22,-	0.026	OAXACA,SANTIAGO,JUXTLAHUACA
OAXACA,SAN,PEDRO,MIXTEPEC,-DTO.,22,-	0.039	MICHOACAN,SANTA,ANA,MAYA
OAXACA,SAN,PEDRO,MIXTEPEC,-DTO.,22,-	0.026	HIDALGO,PROGRESO,DE,OBREGON
