# Supplementary material for: Analysis of México’s Narco-War Network (2007–2011)
Source: PLoS One. 2015 May 18;10(5):e0126503. doi: 10.1371/journal.pone.0126503 (PMC4436224; doi:10.1371/journal.pone.0126503)
Supplement: S1 Compressed file — Each file contains all the correlations above certain threshold (indicated in the name of the file), during a particular month (also indicated in the name of the file). The file names have the value of θ followed by the number of the i th month, starting from January of 2007 until Sept. 2011. (ZIP) [file pone.0126503.s004.zip › Correlations_by_month/0.015__10.sif]

CHIHUAHUA,JUAREZ	0.025	SINALOA,MOCORITO
CHIHUAHUA,JUAREZ	0.019	TAMAULIPAS,JAUMAVE
SINALOA,CULIACAN	0.022	BAJA,CALIFORNIA,TIJUANA
SINALOA,CULIACAN	0.022	GUERRERO,ACAPULCO,DE,JUAREZ
SINALOA,CULIACAN	0.022	COAHUILA,TORREON
SINALOA,CULIACAN	0.022	SINALOA,MAZATLAN
SINALOA,CULIACAN	0.044	TAMAULIPAS,REYNOSA
SINALOA,CULIACAN	0.022	DISTRITO,FEDERAL,IZTAPALAPA
SINALOA,CULIACAN	0.022	TAMAULIPAS,MATAMOROS
SINALOA,CULIACAN	0.022	BAJA,CALIFORNIA,MEXICALI
SINALOA,CULIACAN	0.033	SONORA,HERMOSILLO
SINALOA,CULIACAN	0.033	CHIHUAHUA,CUAUHTEMOC
SINALOA,CULIACAN	0.022	CHIHUAHUA,MADERA
SINALOA,CULIACAN	0.033	GUERRERO,ATOYAC,DE,ALVAREZ
SINALOA,CULIACAN	0.022	SONORA,CABORCA
SINALOA,CULIACAN	0.022	NUEVO,LEON,SAN,NICOLAS,DE,LOS,GARZA
SINALOA,CULIACAN	0.044	SAN,LUIS,POTOSI,SAN,LUIS,POTOSI
SINALOA,CULIACAN	0.022	DISTRITO,FEDERAL,MIGUEL,HIDALGO
SINALOA,CULIACAN	0.022	HIDALGO,PACHUCA,DE,SOTO
SINALOA,CULIACAN	0.033	DURANGO,CANATLAN
SINALOA,CULIACAN	0.022	CHIAPAS,COMITAN,DE,DOMINGUEZ
SINALOA,CULIACAN	0.022	MICHOACAN,TACAMBARO
SINALOA,CULIACAN	0.022	VERACRUZ,PAPANTLA
SINALOA,CULIACAN	0.022	PUEBLA,SAN,ANDRES,CHOLULA
SINALOA,CULIACAN	0.022	MICHOACAN,TZITZIO
SINALOA,CULIACAN	0.022	MICHOACAN,JOSE,SIXTO,VERDUZCO
SINALOA,CULIACAN	0.022	OAXACA,SANTA,MARIA,XADANI
CHIHUAHUA,CHIHUAHUA	0.019	SINALOA,NAVOLATO
CHIHUAHUA,CHIHUAHUA	0.019	MICHOACAN,MORELIA
CHIHUAHUA,CHIHUAHUA	0.019	GUERRERO,CHILPANCINGO,DE,LOS,BRAVO
CHIHUAHUA,CHIHUAHUA	0.037	SINALOA,MOCORITO
CHIHUAHUA,CHIHUAHUA	0.028	TAMAULIPAS,JAUMAVE
DURANGO,DURANGO	0.019	SINALOA,NAVOLATO
DURANGO,DURANGO	0.019	MICHOACAN,MORELIA
DURANGO,DURANGO	0.019	GUERRERO,CHILPANCINGO,DE,LOS,BRAVO
DURANGO,DURANGO	0.037	SINALOA,MOCORITO
DURANGO,DURANGO	0.028	TAMAULIPAS,JAUMAVE
SINALOA,NAVOLATO	0.025	MICHOACAN,MORELIA
SINALOA,NAVOLATO	0.025	GUERRERO,CHILPANCINGO,DE,LOS,BRAVO
SINALOA,NAVOLATO	0.019	GUERRERO,COYUCA,DE,CATALAN
SINALOA,NAVOLATO	0.050	SINALOA,MOCORITO
SINALOA,NAVOLATO	0.019	MEXICO,NAUCALPAN,DE,JUAREZ
SINALOA,NAVOLATO	0.019	MEXICO,TLALNEPANTLA,DE,BAZ
SINALOA,NAVOLATO	0.019	GUERRERO,AJUCHITLAN,DEL,PROGRESO
SINALOA,NAVOLATO	0.019	SINALOA,CHOIX
SINALOA,NAVOLATO	0.019	MICHOACAN,AGUILILLA
SINALOA,NAVOLATO	0.019	GUERRERO,ZAPOTITLAN,TABLAS
SINALOA,NAVOLATO	0.019	DISTRITO,FEDERAL,ALVARO,OBREGON
SINALOA,NAVOLATO	0.019	OAXACA,SALINA,CRUZ
SINALOA,NAVOLATO	0.019	GUANAJUATO,VILLAGRAN
SINALOA,NAVOLATO	0.037	TAMAULIPAS,JAUMAVE
MICHOACAN,MORELIA	0.025	GUERRERO,CHILPANCINGO,DE,LOS,BRAVO
MICHOACAN,MORELIA	0.019	GUERRERO,COYUCA,DE,CATALAN
MICHOACAN,MORELIA	0.050	SINALOA,MOCORITO
MICHOACAN,MORELIA	0.019	MEXICO,NAUCALPAN,DE,JUAREZ
MICHOACAN,MORELIA	0.019	MEXICO,TLALNEPANTLA,DE,BAZ
MICHOACAN,MORELIA	0.019	GUERRERO,AJUCHITLAN,DEL,PROGRESO
MICHOACAN,MORELIA	0.019	SINALOA,CHOIX
MICHOACAN,MORELIA	0.019	MICHOACAN,AGUILILLA
MICHOACAN,MORELIA	0.019	GUERRERO,ZAPOTITLAN,TABLAS
MICHOACAN,MORELIA	0.019	DISTRITO,FEDERAL,ALVARO,OBREGON
MICHOACAN,MORELIA	0.019	OAXACA,SALINA,CRUZ
MICHOACAN,MORELIA	0.019	GUANAJUATO,VILLAGRAN
MICHOACAN,MORELIA	0.037	TAMAULIPAS,JAUMAVE
TAMAULIPAS,REYNOSA	0.019	SONORA,HERMOSILLO
TAMAULIPAS,REYNOSA	0.019	CHIHUAHUA,CUAUHTEMOC
TAMAULIPAS,REYNOSA	0.019	GUERRERO,ATOYAC,DE,ALVAREZ
TAMAULIPAS,REYNOSA	0.025	SAN,LUIS,POTOSI,SAN,LUIS,POTOSI
TAMAULIPAS,REYNOSA	0.019	DURANGO,CANATLAN
MICHOACAN,URUAPAN	0.025	SINALOA,MOCORITO
MICHOACAN,URUAPAN	0.019	TAMAULIPAS,JAUMAVE
GUERRERO,CHILPANCINGO,DE,LOS,BRAVO	0.019	GUERRERO,COYUCA,DE,CATALAN
GUERRERO,CHILPANCINGO,DE,LOS,BRAVO	0.050	SINALOA,MOCORITO
GUERRERO,CHILPANCINGO,DE,LOS,BRAVO	0.019	MEXICO,NAUCALPAN,DE,JUAREZ
GUERRERO,CHILPANCINGO,DE,LOS,BRAVO	0.019	MEXICO,TLALNEPANTLA,DE,BAZ
GUERRERO,CHILPANCINGO,DE,LOS,BRAVO	0.019	GUERRERO,AJUCHITLAN,DEL,PROGRESO
GUERRERO,CHILPANCINGO,DE,LOS,BRAVO	0.019	SINALOA,CHOIX
GUERRERO,CHILPANCINGO,DE,LOS,BRAVO	0.019	MICHOACAN,AGUILILLA
GUERRERO,CHILPANCINGO,DE,LOS,BRAVO	0.019	GUERRERO,ZAPOTITLAN,TABLAS
GUERRERO,CHILPANCINGO,DE,LOS,BRAVO	0.019	DISTRITO,FEDERAL,ALVARO,OBREGON
GUERRERO,CHILPANCINGO,DE,LOS,BRAVO	0.019	OAXACA,SALINA,CRUZ
GUERRERO,CHILPANCINGO,DE,LOS,BRAVO	0.019	GUANAJUATO,VILLAGRAN
GUERRERO,CHILPANCINGO,DE,LOS,BRAVO	0.037	TAMAULIPAS,JAUMAVE
MICHOACAN,APATZINGAN	0.025	SINALOA,MOCORITO
MICHOACAN,APATZINGAN	0.019	TAMAULIPAS,JAUMAVE
DURANGO,PUEBLO,NUEVO	0.025	SINALOA,MOCORITO
DURANGO,PUEBLO,NUEVO	0.019	TAMAULIPAS,JAUMAVE
GUERRERO,COYUCA,DE,CATALAN	0.037	SINALOA,MOCORITO
GUERRERO,COYUCA,DE,CATALAN	0.028	TAMAULIPAS,JAUMAVE
SONORA,HERMOSILLO	0.019	SAN,LUIS,POTOSI,SAN,LUIS,POTOSI
SINALOA,MOCORITO	0.025	SINALOA,BADIRAGUATO
SINALOA,MOCORITO	0.025	GUANAJUATO,CELAYA
SINALOA,MOCORITO	0.037	MEXICO,NAUCALPAN,DE,JUAREZ
SINALOA,MOCORITO	0.025	MEXICO,TULTITLAN
SINALOA,MOCORITO	0.025	DISTRITO,FEDERAL,CUAUHTEMOC
SINALOA,MOCORITO	0.037	MEXICO,TLALNEPANTLA,DE,BAZ
SINALOA,MOCORITO	0.037	GUERRERO,AJUCHITLAN,DEL,PROGRESO
SINALOA,MOCORITO	0.037	SINALOA,CHOIX
SINALOA,MOCORITO	0.025	GUERRERO,OMETEPEC
SINALOA,MOCORITO	0.025	OAXACA,OAXACA,DE,JUAREZ
SINALOA,MOCORITO	0.037	MICHOACAN,AGUILILLA
SINALOA,MOCORITO	0.025	DISTRITO,FEDERAL,XOCHIMILCO
SINALOA,MOCORITO	0.037	GUERRERO,ZAPOTITLAN,TABLAS
SINALOA,MOCORITO	0.025	MEXICO,TEXCOCO
SINALOA,MOCORITO	0.037	DISTRITO,FEDERAL,ALVARO,OBREGON
SINALOA,MOCORITO	0.025	DISTRITO,FEDERAL,BENITO,JUAREZ
SINALOA,MOCORITO	0.037	OAXACA,SALINA,CRUZ
SINALOA,MOCORITO	0.025	MICHOACAN,CHINICUILA
SINALOA,MOCORITO	0.037	GUANAJUATO,VILLAGRAN
SINALOA,MOCORITO	0.025	MORELOS,MIACATLAN
SINALOA,MOCORITO	0.025	HIDALGO,TULA,DE,ALLENDE
SINALOA,MOCORITO	0.025	OAXACA,MIAHUATLAN,DE,PORFIRIO,DIAZ
SINALOA,MOCORITO	0.075	TAMAULIPAS,JAUMAVE
SINALOA,MOCORITO	0.025	TABASCO,CENTLA
SINALOA,MOCORITO	0.025	SONORA,QUIRIEGO
SINALOA,MOCORITO	0.025	HIDALGO,SAN,BARTOLO,TUTOTEPEC
SINALOA,MOCORITO	0.025	OAXACA,SAN,JUAN,JUQUILA,MIXES
SINALOA,BADIRAGUATO	0.019	TAMAULIPAS,JAUMAVE
CHIHUAHUA,CUAUHTEMOC	0.019	SAN,LUIS,POTOSI,SAN,LUIS,POTOSI
GUANAJUATO,CELAYA	0.019	TAMAULIPAS,JAUMAVE
MEXICO,NAUCALPAN,DE,JUAREZ	0.028	TAMAULIPAS,JAUMAVE
MEXICO,TULTITLAN	0.019	TAMAULIPAS,JAUMAVE
DISTRITO,FEDERAL,CUAUHTEMOC	0.019	TAMAULIPAS,JAUMAVE
GUERRERO,ATOYAC,DE,ALVAREZ	0.019	SAN,LUIS,POTOSI,SAN,LUIS,POTOSI
MEXICO,TLALNEPANTLA,DE,BAZ	0.028	TAMAULIPAS,JAUMAVE
GUERRERO,AJUCHITLAN,DEL,PROGRESO	0.028	TAMAULIPAS,JAUMAVE
SINALOA,CHOIX	0.028	TAMAULIPAS,JAUMAVE
SAN,LUIS,POTOSI,SAN,LUIS,POTOSI	0.019	DURANGO,CANATLAN
GUERRERO,OMETEPEC	0.019	TAMAULIPAS,JAUMAVE
OAXACA,OAXACA,DE,JUAREZ	0.019	TAMAULIPAS,JAUMAVE
MICHOACAN,AGUILILLA	0.028	TAMAULIPAS,JAUMAVE
DISTRITO,FEDERAL,XOCHIMILCO	0.019	TAMAULIPAS,JAUMAVE
GUERRERO,ZAPOTITLAN,TABLAS	0.028	TAMAULIPAS,JAUMAVE
MEXICO,TEXCOCO	0.019	TAMAULIPAS,JAUMAVE
DISTRITO,FEDERAL,ALVARO,OBREGON	0.028	TAMAULIPAS,JAUMAVE
DISTRITO,FEDERAL,BENITO,JUAREZ	0.019	TAMAULIPAS,JAUMAVE
OAXACA,SALINA,CRUZ	0.028	TAMAULIPAS,JAUMAVE
MICHOACAN,CHINICUILA	0.019	TAMAULIPAS,JAUMAVE
GUANAJUATO,VILLAGRAN	0.028	TAMAULIPAS,JAUMAVE
MORELOS,MIACATLAN	0.019	TAMAULIPAS,JAUMAVE
HIDALGO,TULA,DE,ALLENDE	0.019	TAMAULIPAS,JAUMAVE
OAXACA,MIAHUATLAN,DE,PORFIRIO,DIAZ	0.019	TAMAULIPAS,JAUMAVE
TAMAULIPAS,JAUMAVE	0.019	TABASCO,CENTLA
TAMAULIPAS,JAUMAVE	0.019	SONORA,QUIRIEGO
TAMAULIPAS,JAUMAVE	0.019	HIDALGO,SAN,BARTOLO,TUTOTEPEC
TAMAULIPAS,JAUMAVE	0.019	OAXACA,SAN,JUAN,JUQUILA,MIXES
