# Supplementary material for: Analysis of México’s Narco-War Network (2007–2011)
Source: PLoS One. 2015 May 18;10(5):e0126503. doi: 10.1371/journal.pone.0126503 (PMC4436224; doi:10.1371/journal.pone.0126503)
Supplement: S1 Compressed file — Each file contains all the correlations above certain threshold (indicated in the name of the file), during a particular month (also indicated in the name of the file). The file names have the value of θ followed by the number of the i th month, starting from January of 2007 until Sept. 2011. (ZIP) [file pone.0126503.s004.zip › Correlations_by_month/0.015__11.sif]

CHIHUAHUA,JUAREZ	0.022	MICHOACAN,MORELIA
CHIHUAHUA,JUAREZ	0.017	MICHOACAN,URUAPAN
CHIHUAHUA,JUAREZ	0.017	SINALOA,SAN,IGNACIO
CHIHUAHUA,JUAREZ	0.022	CHIHUAHUA,JIMENEZ
CHIHUAHUA,JUAREZ	0.022	DISTRITO,FEDERAL,VENUSTIANO,CARRANZA
CHIHUAHUA,JUAREZ	0.026	ZACATECAS,ZACATECAS
CHIHUAHUA,JUAREZ	0.031	ZACATECAS,JEREZ
CHIHUAHUA,JUAREZ	0.022	HIDALGO,IXMIQUILPAN
SINALOA,CULIACAN	0.056	SINALOA,MAZATLAN
SINALOA,CULIACAN	0.019	SONORA,NOGALES
SINALOA,CULIACAN	0.019	DURANGO,DURANGO
SINALOA,CULIACAN	0.093	NUEVO,LEON,MONTERREY
SINALOA,CULIACAN	0.056	TAMAULIPAS,REYNOSA
SINALOA,CULIACAN	0.019	DURANGO,LERDO
SINALOA,CULIACAN	0.019	MORELOS,CUERNAVACA
SINALOA,CULIACAN	0.037	SINALOA,SALVADOR,ALVARADO
SINALOA,CULIACAN	0.019	JALISCO,ZAPOPAN
SINALOA,CULIACAN	0.037	GUERRERO,PUNGARABATO
SINALOA,CULIACAN	0.037	DURANGO,SANTIAGO,PAPASQUIARO
SINALOA,CULIACAN	0.019	DISTRITO,FEDERAL,IZTAPALAPA
SINALOA,CULIACAN	0.037	MICHOACAN,LAZARO,CARDENAS
SINALOA,CULIACAN	0.019	CHIHUAHUA,CAMARGO
SINALOA,CULIACAN	0.074	SONORA,HERMOSILLO
SINALOA,CULIACAN	0.019	AGUASCALIENTES,AGUASCALIENTES
SINALOA,CULIACAN	0.037	CHIHUAHUA,CUAUHTEMOC
SINALOA,CULIACAN	0.037	TAMAULIPAS,TAMPICO
SINALOA,CULIACAN	0.037	CHIHUAHUA,MADERA
SINALOA,CULIACAN	0.019	VERACRUZ,VERACRUZ
SINALOA,CULIACAN	0.019	GUANAJUATO,LEON
SINALOA,CULIACAN	0.037	SONORA,CABORCA
SINALOA,CULIACAN	0.019	DISTRITO,FEDERAL,TLALPAN
SINALOA,CULIACAN	0.019	SINALOA,COSALA
SINALOA,CULIACAN	0.019	DURANGO,SAN,DIMAS
SINALOA,CULIACAN	0.019	GUERRERO,AYUTLA,DE,LOS,LIBRES
SINALOA,CULIACAN	0.019	MICHOACAN,HUETAMO
SINALOA,CULIACAN	0.019	NUEVO,LEON,SAN,NICOLAS,DE,LOS,GARZA
SINALOA,CULIACAN	0.093	SAN,LUIS,POTOSI,SAN,LUIS,POTOSI
SINALOA,CULIACAN	0.019	OAXACA,SAN,JUAN,BAUTISTA,TUXTEPEC
SINALOA,CULIACAN	0.074	DURANGO,TAMAZULA
SINALOA,CULIACAN	0.019	NUEVO,LEON,SAN,PEDRO,GARZA,GARCIA
SINALOA,CULIACAN	0.019	MICHOACAN,SAN,LUCAS
SINALOA,CULIACAN	0.019	JALISCO,EL,SALTO
SINALOA,CULIACAN	0.056	DURANGO,CANATLAN
SINALOA,CULIACAN	0.019	MEXICO,CHALCO
SINALOA,CULIACAN	0.019	MEXICO,CHIMALHUACAN
SINALOA,CULIACAN	0.019	GUANAJUATO,SAN,FRANCISCO,DEL,RINCON
SINALOA,CULIACAN	0.019	MORELOS,JOJUTLA
SINALOA,CULIACAN	0.019	SONORA,ALAMOS
SINALOA,CULIACAN	0.037	DISTRITO,FEDERAL,IZTACALCO
SINALOA,CULIACAN	0.019	DISTRITO,FEDERAL,TLAHUAC
SINALOA,CULIACAN	0.037	CHIAPAS,COMITAN,DE,DOMINGUEZ
SINALOA,CULIACAN	0.019	DISTRITO,FEDERAL,AZCAPOTZALCO
SINALOA,CULIACAN	0.037	GUANAJUATO,ACAMBARO
SINALOA,CULIACAN	0.019	MORELOS,XOCHITEPEC
SINALOA,CULIACAN	0.019	GUANAJUATO,IRAPUATO
SINALOA,CULIACAN	0.019	CHIAPAS,FRONTERA,COMALAPA
SINALOA,CULIACAN	0.019	GUANAJUATO,SALVATIERRA
SINALOA,CULIACAN	0.019	JALISCO,IXTLAHUACAN,DE,LOS,MEMBRILLOS
SINALOA,CULIACAN	0.019	GUERRERO,CUTZAMALA,DE,PINZON
SINALOA,CULIACAN	0.019	QUINTANA,ROO,SOLIDARIDAD
SINALOA,CULIACAN	0.037	MICHOACAN,TACAMBARO
SINALOA,CULIACAN	0.019	JALISCO,SAN,SEBASTIAN,DEL,OESTE
SINALOA,CULIACAN	0.019	MEXICO,ALMOLOYA,DE,JUAREZ
SINALOA,CULIACAN	0.019	MICHOACAN,ARIO
SINALOA,CULIACAN	0.019	MEXICO,CUAUTITLAN
SINALOA,CULIACAN	0.037	VERACRUZ,PAPANTLA
SINALOA,CULIACAN	0.019	VERACRUZ,PLAYA,VICENTE
SINALOA,CULIACAN	0.019	CHIAPAS,TONALA
SINALOA,CULIACAN	0.019	HIDALGO,TULANCINGO,DE,BRAVO
SINALOA,CULIACAN	0.019	MEXICO,DONATO,GUERRA
SINALOA,CULIACAN	0.037	PUEBLA,SAN,ANDRES,CHOLULA
SINALOA,CULIACAN	0.019	OAXACA,SAN,PEDRO,POCHUTLA
SINALOA,CULIACAN	0.019	GUERRERO,COPALA
SINALOA,CULIACAN	0.019	JALISCO,ZAPOTLANEJO
SINALOA,CULIACAN	0.019	MICHOACAN,CONTEPEC
SINALOA,CULIACAN	0.037	MICHOACAN,TZITZIO
SINALOA,CULIACAN	0.019	HIDALGO,EPAZOYUCAN
SINALOA,CULIACAN	0.019	MORELOS,TLALNEPANTLA
SINALOA,CULIACAN	0.019	NAYARIT,COMPOSTELA
SINALOA,CULIACAN	0.019	GUERRERO,FLORENCIO,VILLARREAL
SINALOA,CULIACAN	0.019	MEXICO,TEZOYUCA
SINALOA,CULIACAN	0.019	CHIAPAS,OCOSINGO
SINALOA,CULIACAN	0.019	JALISCO,TEOCALTICHE
SINALOA,CULIACAN	0.037	MICHOACAN,JOSE,SIXTO,VERDUZCO
SINALOA,CULIACAN	0.019	OAXACA,COSOLAPA
SINALOA,CULIACAN	0.037	OAXACA,SANTA,MARIA,XADANI
SINALOA,CULIACAN	0.019	MEXICO,TIANGUISTENCO
SINALOA,CULIACAN	0.019	MICHOACAN,COPANDARO
BAJA,CALIFORNIA,TIJUANA	0.015	ZACATECAS,JEREZ
CHIHUAHUA,CHIHUAHUA	0.016	MICHOACAN,MORELIA
CHIHUAHUA,CHIHUAHUA	0.016	CHIHUAHUA,JIMENEZ
CHIHUAHUA,CHIHUAHUA	0.016	DISTRITO,FEDERAL,VENUSTIANO,CARRANZA
CHIHUAHUA,CHIHUAHUA	0.020	ZACATECAS,ZACATECAS
CHIHUAHUA,CHIHUAHUA	0.023	ZACATECAS,JEREZ
CHIHUAHUA,CHIHUAHUA	0.016	HIDALGO,IXMIQUILPAN
COAHUILA,TORREON	0.015	ZACATECAS,JEREZ
SINALOA,MAZATLAN	0.016	NUEVO,LEON,MONTERREY
SINALOA,MAZATLAN	0.016	SAN,LUIS,POTOSI,SAN,LUIS,POTOSI
SINALOA,NAVOLATO	0.015	ZACATECAS,JEREZ
NUEVO,LEON,MONTERREY	0.016	TAMAULIPAS,REYNOSA
NUEVO,LEON,MONTERREY	0.022	SONORA,HERMOSILLO
NUEVO,LEON,MONTERREY	0.027	SAN,LUIS,POTOSI,SAN,LUIS,POTOSI
NUEVO,LEON,MONTERREY	0.022	DURANGO,TAMAZULA
NUEVO,LEON,MONTERREY	0.016	DURANGO,CANATLAN
MICHOACAN,MORELIA	0.022	MICHOACAN,URUAPAN
MICHOACAN,MORELIA	0.016	TAMAULIPAS,NUEVO,LAREDO
MICHOACAN,MORELIA	0.016	SINALOA,BADIRAGUATO
MICHOACAN,MORELIA	0.022	SINALOA,SAN,IGNACIO
MICHOACAN,MORELIA	0.027	CHIHUAHUA,JIMENEZ
MICHOACAN,MORELIA	0.027	DISTRITO,FEDERAL,VENUSTIANO,CARRANZA
MICHOACAN,MORELIA	0.016	SINALOA,CHOIX
MICHOACAN,MORELIA	0.016	CHIAPAS,TAPACHULA
MICHOACAN,MORELIA	0.033	ZACATECAS,ZACATECAS
MICHOACAN,MORELIA	0.038	ZACATECAS,JEREZ
MICHOACAN,MORELIA	0.016	BAJA,CALIFORNIA,SUR,LOS,CABOS
MICHOACAN,MORELIA	0.027	HIDALGO,IXMIQUILPAN
MICHOACAN,MORELIA	0.016	HIDALGO,SINGUILUCAN
TAMAULIPAS,REYNOSA	0.016	SAN,LUIS,POTOSI,SAN,LUIS,POTOSI
MICHOACAN,URUAPAN	0.017	SINALOA,SAN,IGNACIO
MICHOACAN,URUAPAN	0.022	CHIHUAHUA,JIMENEZ
MICHOACAN,URUAPAN	0.022	DISTRITO,FEDERAL,VENUSTIANO,CARRANZA
MICHOACAN,URUAPAN	0.026	ZACATECAS,ZACATECAS
MICHOACAN,URUAPAN	0.031	ZACATECAS,JEREZ
MICHOACAN,URUAPAN	0.022	HIDALGO,IXMIQUILPAN
GUERRERO,CHILPANCINGO,DE,LOS,BRAVO	0.015	ZACATECAS,JEREZ
TAMAULIPAS,NUEVO,LAREDO	0.016	CHIHUAHUA,JIMENEZ
TAMAULIPAS,NUEVO,LAREDO	0.016	DISTRITO,FEDERAL,VENUSTIANO,CARRANZA
TAMAULIPAS,NUEVO,LAREDO	0.020	ZACATECAS,ZACATECAS
TAMAULIPAS,NUEVO,LAREDO	0.023	ZACATECAS,JEREZ
TAMAULIPAS,NUEVO,LAREDO	0.016	HIDALGO,IXMIQUILPAN
SONORA,HERMOSILLO	0.022	SAN,LUIS,POTOSI,SAN,LUIS,POTOSI
SONORA,HERMOSILLO	0.017	DURANGO,TAMAZULA
SINALOA,BADIRAGUATO	0.016	CHIHUAHUA,JIMENEZ
SINALOA,BADIRAGUATO	0.016	DISTRITO,FEDERAL,VENUSTIANO,CARRANZA
SINALOA,BADIRAGUATO	0.020	ZACATECAS,ZACATECAS
SINALOA,BADIRAGUATO	0.023	ZACATECAS,JEREZ
SINALOA,BADIRAGUATO	0.016	HIDALGO,IXMIQUILPAN
GUERRERO,IGUALA,DE,LA,INDEPENDENCIA	0.015	ZACATECAS,JEREZ
SINALOA,SAN,IGNACIO	0.022	CHIHUAHUA,JIMENEZ
SINALOA,SAN,IGNACIO	0.022	DISTRITO,FEDERAL,VENUSTIANO,CARRANZA
SINALOA,SAN,IGNACIO	0.026	ZACATECAS,ZACATECAS
SINALOA,SAN,IGNACIO	0.031	ZACATECAS,JEREZ
SINALOA,SAN,IGNACIO	0.022	HIDALGO,IXMIQUILPAN
CHIHUAHUA,JIMENEZ	0.027	DISTRITO,FEDERAL,VENUSTIANO,CARRANZA
CHIHUAHUA,JIMENEZ	0.016	SINALOA,CHOIX
CHIHUAHUA,JIMENEZ	0.016	CHIAPAS,TAPACHULA
CHIHUAHUA,JIMENEZ	0.033	ZACATECAS,ZACATECAS
CHIHUAHUA,JIMENEZ	0.038	ZACATECAS,JEREZ
CHIHUAHUA,JIMENEZ	0.016	BAJA,CALIFORNIA,SUR,LOS,CABOS
CHIHUAHUA,JIMENEZ	0.027	HIDALGO,IXMIQUILPAN
CHIHUAHUA,JIMENEZ	0.016	HIDALGO,SINGUILUCAN
DISTRITO,FEDERAL,VENUSTIANO,CARRANZA	0.016	SINALOA,CHOIX
DISTRITO,FEDERAL,VENUSTIANO,CARRANZA	0.016	CHIAPAS,TAPACHULA
DISTRITO,FEDERAL,VENUSTIANO,CARRANZA	0.033	ZACATECAS,ZACATECAS
DISTRITO,FEDERAL,VENUSTIANO,CARRANZA	0.038	ZACATECAS,JEREZ
DISTRITO,FEDERAL,VENUSTIANO,CARRANZA	0.016	BAJA,CALIFORNIA,SUR,LOS,CABOS
DISTRITO,FEDERAL,VENUSTIANO,CARRANZA	0.027	HIDALGO,IXMIQUILPAN
DISTRITO,FEDERAL,VENUSTIANO,CARRANZA	0.016	HIDALGO,SINGUILUCAN
SINALOA,CHOIX	0.020	ZACATECAS,ZACATECAS
SINALOA,CHOIX	0.023	ZACATECAS,JEREZ
SINALOA,CHOIX	0.016	HIDALGO,IXMIQUILPAN
CHIAPAS,TAPACHULA	0.020	ZACATECAS,ZACATECAS
CHIAPAS,TAPACHULA	0.023	ZACATECAS,JEREZ
CHIAPAS,TAPACHULA	0.016	HIDALGO,IXMIQUILPAN
SAN,LUIS,POTOSI,SAN,LUIS,POTOSI	0.022	DURANGO,TAMAZULA
SAN,LUIS,POTOSI,SAN,LUIS,POTOSI	0.016	DURANGO,CANATLAN
HIDALGO,PACHUCA,DE,SOTO	0.015	ZACATECAS,JEREZ
QUINTANA,ROO,OTHON,P.,BLANCO	0.015	ZACATECAS,JEREZ
DURANGO,GUADALUPE,VICTORIA	0.015	ZACATECAS,JEREZ
ZACATECAS,ZACATECAS	0.046	ZACATECAS,JEREZ
ZACATECAS,ZACATECAS	0.020	BAJA,CALIFORNIA,SUR,LOS,CABOS
ZACATECAS,ZACATECAS	0.033	HIDALGO,IXMIQUILPAN
ZACATECAS,ZACATECAS	0.020	HIDALGO,SINGUILUCAN
ZACATECAS,JEREZ	0.023	BAJA,CALIFORNIA,SUR,LOS,CABOS
ZACATECAS,JEREZ	0.038	HIDALGO,IXMIQUILPAN
ZACATECAS,JEREZ	0.023	HIDALGO,SINGUILUCAN
BAJA,CALIFORNIA,SUR,LOS,CABOS	0.016	HIDALGO,IXMIQUILPAN
HIDALGO,IXMIQUILPAN	0.016	HIDALGO,SINGUILUCAN
