# Supplementary material for: Analysis of México’s Narco-War Network (2007–2011)
Source: PLoS One. 2015 May 18;10(5):e0126503. doi: 10.1371/journal.pone.0126503 (PMC4436224; doi:10.1371/journal.pone.0126503)
Supplement: S1 Compressed file — Each file contains all the correlations above certain threshold (indicated in the name of the file), during a particular month (also indicated in the name of the file). The file names have the value of θ followed by the number of the i th month, starting from January of 2007 until Sept. 2011. (ZIP) [file pone.0126503.s004.zip › Correlations_by_month/0.015__12.sif]

CHIHUAHUA,JUAREZ	0.020	SINALOA,CULIACAN
CHIHUAHUA,JUAREZ	0.107	BAJA,CALIFORNIA,TIJUANA
CHIHUAHUA,JUAREZ	0.049	CHIHUAHUA,CHIHUAHUA
CHIHUAHUA,JUAREZ	0.039	SINALOA,MAZATLAN
CHIHUAHUA,JUAREZ	0.039	DURANGO,DURANGO
CHIHUAHUA,JUAREZ	0.039	TAMAULIPAS,REYNOSA
CHIHUAHUA,JUAREZ	0.020	JALISCO,ZAPOPAN
CHIHUAHUA,JUAREZ	0.059	SONORA,CAJEME
CHIHUAHUA,JUAREZ	0.059	BAJA,CALIFORNIA,PLAYAS,DE,ROSARITO
CHIHUAHUA,JUAREZ	0.020	QUINTANA,ROO,BENITO,JUAREZ
CHIHUAHUA,JUAREZ	0.020	GUERRERO,ZIHUATANEJO,DE,AZUETA
CHIHUAHUA,JUAREZ	0.020	DISTRITO,FEDERAL,VENUSTIANO,CARRANZA
CHIHUAHUA,JUAREZ	0.020	GUANAJUATO,LEON
CHIHUAHUA,JUAREZ	0.020	GUERRERO,COYUCA,DE,BENITEZ
CHIHUAHUA,JUAREZ	0.020	MEXICO,TLALNEPANTLA,DE,BAZ
CHIHUAHUA,JUAREZ	0.020	SINALOA,ELOTA
CHIHUAHUA,JUAREZ	0.029	GUERRERO,AYUTLA,DE,LOS,LIBRES
CHIHUAHUA,JUAREZ	0.020	CHIHUAHUA,BOCOYNA
CHIHUAHUA,JUAREZ	0.020	OAXACA,SAN,JUAN,BAUTISTA,TUXTEPEC
CHIHUAHUA,JUAREZ	0.020	DURANGO,TAMAZULA
CHIHUAHUA,JUAREZ	0.020	MEXICO,OCOYOACAC
CHIHUAHUA,JUAREZ	0.020	DURANGO,CANATLAN
CHIHUAHUA,JUAREZ	0.029	GUERRERO,TLAPA,DE,COMONFORT
CHIHUAHUA,JUAREZ	0.020	DISTRITO,FEDERAL,AZCAPOTZALCO
CHIHUAHUA,JUAREZ	0.020	NUEVO,LEON,GENERAL,BRAVO
CHIHUAHUA,JUAREZ	0.020	OAXACA,ACATLAN,DE,PEREZ,FIGUEROA
CHIHUAHUA,JUAREZ	0.029	TAMAULIPAS,RIO,BRAVO
CHIHUAHUA,JUAREZ	0.020	MICHOACAN,ARIO
CHIHUAHUA,JUAREZ	0.020	OAXACA,SANTO,DOMINGO,TEHUANTEPEC
CHIHUAHUA,JUAREZ	0.029	CHIAPAS,FRONTERA,HIDALGO
CHIHUAHUA,JUAREZ	0.020	HIDALGO,TULANCINGO,DE,BRAVO
CHIHUAHUA,JUAREZ	0.049	MICHOACAN,CHARO
CHIHUAHUA,JUAREZ	0.020	DURANGO,TOPIA
CHIHUAHUA,JUAREZ	0.029	MICHOACAN,ACUITZIO
CHIHUAHUA,JUAREZ	0.039	OAXACA,SANTA,CRUZ,XOXOCOTLAN
SINALOA,CULIACAN	0.024	BAJA,CALIFORNIA,TIJUANA
BAJA,CALIFORNIA,TIJUANA	0.060	CHIHUAHUA,CHIHUAHUA
BAJA,CALIFORNIA,TIJUANA	0.048	SINALOA,MAZATLAN
BAJA,CALIFORNIA,TIJUANA	0.048	DURANGO,DURANGO
BAJA,CALIFORNIA,TIJUANA	0.048	TAMAULIPAS,REYNOSA
BAJA,CALIFORNIA,TIJUANA	0.024	JALISCO,ZAPOPAN
BAJA,CALIFORNIA,TIJUANA	0.072	SONORA,CAJEME
BAJA,CALIFORNIA,TIJUANA	0.072	BAJA,CALIFORNIA,PLAYAS,DE,ROSARITO
BAJA,CALIFORNIA,TIJUANA	0.024	QUINTANA,ROO,BENITO,JUAREZ
BAJA,CALIFORNIA,TIJUANA	0.024	GUERRERO,ZIHUATANEJO,DE,AZUETA
BAJA,CALIFORNIA,TIJUANA	0.024	DISTRITO,FEDERAL,VENUSTIANO,CARRANZA
BAJA,CALIFORNIA,TIJUANA	0.024	GUANAJUATO,LEON
BAJA,CALIFORNIA,TIJUANA	0.024	GUERRERO,COYUCA,DE,BENITEZ
BAJA,CALIFORNIA,TIJUANA	0.024	MEXICO,TLALNEPANTLA,DE,BAZ
BAJA,CALIFORNIA,TIJUANA	0.024	SINALOA,ELOTA
BAJA,CALIFORNIA,TIJUANA	0.036	GUERRERO,AYUTLA,DE,LOS,LIBRES
BAJA,CALIFORNIA,TIJUANA	0.024	CHIHUAHUA,BOCOYNA
BAJA,CALIFORNIA,TIJUANA	0.024	OAXACA,SAN,JUAN,BAUTISTA,TUXTEPEC
BAJA,CALIFORNIA,TIJUANA	0.024	DURANGO,TAMAZULA
BAJA,CALIFORNIA,TIJUANA	0.024	MEXICO,OCOYOACAC
BAJA,CALIFORNIA,TIJUANA	0.024	DURANGO,CANATLAN
BAJA,CALIFORNIA,TIJUANA	0.036	GUERRERO,TLAPA,DE,COMONFORT
BAJA,CALIFORNIA,TIJUANA	0.024	DISTRITO,FEDERAL,AZCAPOTZALCO
BAJA,CALIFORNIA,TIJUANA	0.024	NUEVO,LEON,GENERAL,BRAVO
BAJA,CALIFORNIA,TIJUANA	0.024	OAXACA,ACATLAN,DE,PEREZ,FIGUEROA
BAJA,CALIFORNIA,TIJUANA	0.036	TAMAULIPAS,RIO,BRAVO
BAJA,CALIFORNIA,TIJUANA	0.024	MICHOACAN,ARIO
BAJA,CALIFORNIA,TIJUANA	0.024	OAXACA,SANTO,DOMINGO,TEHUANTEPEC
BAJA,CALIFORNIA,TIJUANA	0.036	CHIAPAS,FRONTERA,HIDALGO
BAJA,CALIFORNIA,TIJUANA	0.024	HIDALGO,TULANCINGO,DE,BRAVO
BAJA,CALIFORNIA,TIJUANA	0.060	MICHOACAN,CHARO
BAJA,CALIFORNIA,TIJUANA	0.024	DURANGO,TOPIA
BAJA,CALIFORNIA,TIJUANA	0.036	MICHOACAN,ACUITZIO
BAJA,CALIFORNIA,TIJUANA	0.048	OAXACA,SANTA,CRUZ,XOXOCOTLAN
CHIHUAHUA,CHIHUAHUA	0.022	SINALOA,MAZATLAN
CHIHUAHUA,CHIHUAHUA	0.022	DURANGO,DURANGO
CHIHUAHUA,CHIHUAHUA	0.022	TAMAULIPAS,REYNOSA
CHIHUAHUA,CHIHUAHUA	0.033	SONORA,CAJEME
CHIHUAHUA,CHIHUAHUA	0.033	BAJA,CALIFORNIA,PLAYAS,DE,ROSARITO
CHIHUAHUA,CHIHUAHUA	0.016	GUERRERO,AYUTLA,DE,LOS,LIBRES
CHIHUAHUA,CHIHUAHUA	0.016	GUERRERO,TLAPA,DE,COMONFORT
CHIHUAHUA,CHIHUAHUA	0.016	TAMAULIPAS,RIO,BRAVO
CHIHUAHUA,CHIHUAHUA	0.016	CHIAPAS,FRONTERA,HIDALGO
CHIHUAHUA,CHIHUAHUA	0.027	MICHOACAN,CHARO
CHIHUAHUA,CHIHUAHUA	0.016	MICHOACAN,ACUITZIO
CHIHUAHUA,CHIHUAHUA	0.022	OAXACA,SANTA,CRUZ,XOXOCOTLAN
GUERRERO,ACAPULCO,DE,JUAREZ	0.015	ZACATECAS,JEREZ
SINALOA,MAZATLAN	0.017	DURANGO,DURANGO
SINALOA,MAZATLAN	0.017	TAMAULIPAS,REYNOSA
SINALOA,MAZATLAN	0.026	SONORA,CAJEME
SINALOA,MAZATLAN	0.026	BAJA,CALIFORNIA,PLAYAS,DE,ROSARITO
SINALOA,MAZATLAN	0.022	MICHOACAN,CHARO
SINALOA,MAZATLAN	0.017	OAXACA,SANTA,CRUZ,XOXOCOTLAN
DURANGO,DURANGO	0.017	TAMAULIPAS,REYNOSA
DURANGO,DURANGO	0.026	SONORA,CAJEME
DURANGO,DURANGO	0.026	BAJA,CALIFORNIA,PLAYAS,DE,ROSARITO
DURANGO,DURANGO	0.022	MICHOACAN,CHARO
DURANGO,DURANGO	0.017	OAXACA,SANTA,CRUZ,XOXOCOTLAN
MICHOACAN,MORELIA	0.015	ZACATECAS,JEREZ
TAMAULIPAS,REYNOSA	0.026	SONORA,CAJEME
TAMAULIPAS,REYNOSA	0.026	BAJA,CALIFORNIA,PLAYAS,DE,ROSARITO
TAMAULIPAS,REYNOSA	0.022	MICHOACAN,CHARO
TAMAULIPAS,REYNOSA	0.017	OAXACA,SANTA,CRUZ,XOXOCOTLAN
MEXICO,ECATEPEC,DE,MORELOS	0.015	ZACATECAS,JEREZ
MICHOACAN,URUAPAN	0.015	ZACATECAS,JEREZ
TAMAULIPAS,NUEVO,LAREDO	0.016	TAMAULIPAS,MATAMOROS
TAMAULIPAS,NUEVO,LAREDO	0.016	GUERRERO,IGUALA,DE,LA,INDEPENDENCIA
TAMAULIPAS,NUEVO,LAREDO	0.027	CHIHUAHUA,JIMENEZ
TAMAULIPAS,NUEVO,LAREDO	0.022	GUERRERO,ATOYAC,DE,ALVAREZ
TAMAULIPAS,NUEVO,LAREDO	0.022	CHIAPAS,TAPACHULA
TAMAULIPAS,NUEVO,LAREDO	0.022	HIDALGO,PACHUCA,DE,SOTO
TAMAULIPAS,NUEVO,LAREDO	0.033	ZACATECAS,ZACATECAS
TAMAULIPAS,NUEVO,LAREDO	0.038	ZACATECAS,JEREZ
TAMAULIPAS,NUEVO,LAREDO	0.016	BAJA,CALIFORNIA,SUR,LOS,CABOS
TAMAULIPAS,NUEVO,LAREDO	0.027	HIDALGO,IXMIQUILPAN
TAMAULIPAS,NUEVO,LAREDO	0.016	HIDALGO,SINGUILUCAN
TAMAULIPAS,MATAMOROS	0.016	CHIHUAHUA,JIMENEZ
TAMAULIPAS,MATAMOROS	0.020	ZACATECAS,ZACATECAS
TAMAULIPAS,MATAMOROS	0.023	ZACATECAS,JEREZ
TAMAULIPAS,MATAMOROS	0.016	HIDALGO,IXMIQUILPAN
SONORA,CAJEME	0.039	BAJA,CALIFORNIA,PLAYAS,DE,ROSARITO
SONORA,CAJEME	0.020	GUERRERO,AYUTLA,DE,LOS,LIBRES
SONORA,CAJEME	0.020	GUERRERO,TLAPA,DE,COMONFORT
SONORA,CAJEME	0.020	TAMAULIPAS,RIO,BRAVO
SONORA,CAJEME	0.020	CHIAPAS,FRONTERA,HIDALGO
SONORA,CAJEME	0.033	MICHOACAN,CHARO
SONORA,CAJEME	0.020	MICHOACAN,ACUITZIO
SONORA,CAJEME	0.026	OAXACA,SANTA,CRUZ,XOXOCOTLAN
GUERRERO,TECPAN,DE,GALEANA	0.015	ZACATECAS,JEREZ
SINALOA,BADIRAGUATO	0.015	ZACATECAS,JEREZ
BAJA,CALIFORNIA,PLAYAS,DE,ROSARITO	0.020	GUERRERO,AYUTLA,DE,LOS,LIBRES
BAJA,CALIFORNIA,PLAYAS,DE,ROSARITO	0.020	GUERRERO,TLAPA,DE,COMONFORT
BAJA,CALIFORNIA,PLAYAS,DE,ROSARITO	0.020	TAMAULIPAS,RIO,BRAVO
BAJA,CALIFORNIA,PLAYAS,DE,ROSARITO	0.020	CHIAPAS,FRONTERA,HIDALGO
BAJA,CALIFORNIA,PLAYAS,DE,ROSARITO	0.033	MICHOACAN,CHARO
BAJA,CALIFORNIA,PLAYAS,DE,ROSARITO	0.020	MICHOACAN,ACUITZIO
BAJA,CALIFORNIA,PLAYAS,DE,ROSARITO	0.026	OAXACA,SANTA,CRUZ,XOXOCOTLAN
GUERRERO,IGUALA,DE,LA,INDEPENDENCIA	0.016	CHIHUAHUA,JIMENEZ
GUERRERO,IGUALA,DE,LA,INDEPENDENCIA	0.020	ZACATECAS,ZACATECAS
GUERRERO,IGUALA,DE,LA,INDEPENDENCIA	0.023	ZACATECAS,JEREZ
GUERRERO,IGUALA,DE,LA,INDEPENDENCIA	0.016	HIDALGO,IXMIQUILPAN
SINALOA,SAN,IGNACIO	0.015	ZACATECAS,JEREZ
CHIHUAHUA,JIMENEZ	0.022	GUERRERO,ATOYAC,DE,ALVAREZ
CHIHUAHUA,JIMENEZ	0.022	CHIAPAS,TAPACHULA
CHIHUAHUA,JIMENEZ	0.022	HIDALGO,PACHUCA,DE,SOTO
CHIHUAHUA,JIMENEZ	0.033	ZACATECAS,ZACATECAS
CHIHUAHUA,JIMENEZ	0.038	ZACATECAS,JEREZ
CHIHUAHUA,JIMENEZ	0.016	BAJA,CALIFORNIA,SUR,LOS,CABOS
CHIHUAHUA,JIMENEZ	0.027	HIDALGO,IXMIQUILPAN
CHIHUAHUA,JIMENEZ	0.016	HIDALGO,SINGUILUCAN
GUERRERO,ATOYAC,DE,ALVAREZ	0.017	CHIAPAS,TAPACHULA
GUERRERO,ATOYAC,DE,ALVAREZ	0.017	HIDALGO,PACHUCA,DE,SOTO
GUERRERO,ATOYAC,DE,ALVAREZ	0.026	ZACATECAS,ZACATECAS
GUERRERO,ATOYAC,DE,ALVAREZ	0.030	ZACATECAS,JEREZ
GUERRERO,ATOYAC,DE,ALVAREZ	0.022	HIDALGO,IXMIQUILPAN
GUERRERO,AYUTLA,DE,LOS,LIBRES	0.016	MICHOACAN,CHARO
CHIAPAS,TAPACHULA	0.017	HIDALGO,PACHUCA,DE,SOTO
CHIAPAS,TAPACHULA	0.026	ZACATECAS,ZACATECAS
CHIAPAS,TAPACHULA	0.030	ZACATECAS,JEREZ
CHIAPAS,TAPACHULA	0.022	HIDALGO,IXMIQUILPAN
DISTRITO,FEDERAL,MIGUEL,HIDALGO	0.015	ZACATECAS,JEREZ
HIDALGO,PACHUCA,DE,SOTO	0.026	ZACATECAS,ZACATECAS
HIDALGO,PACHUCA,DE,SOTO	0.030	ZACATECAS,JEREZ
HIDALGO,PACHUCA,DE,SOTO	0.022	HIDALGO,IXMIQUILPAN
GUERRERO,TLAPA,DE,COMONFORT	0.016	MICHOACAN,CHARO
NUEVO,LEON,GENERAL,ESCOBEDO	0.015	ZACATECAS,JEREZ
TAMAULIPAS,RIO,BRAVO	0.016	MICHOACAN,CHARO
DURANGO,GUADALUPE,VICTORIA	0.015	ZACATECAS,JEREZ
ZACATECAS,ZACATECAS	0.046	ZACATECAS,JEREZ
ZACATECAS,ZACATECAS	0.020	BAJA,CALIFORNIA,SUR,LOS,CABOS
ZACATECAS,ZACATECAS	0.033	HIDALGO,IXMIQUILPAN
ZACATECAS,ZACATECAS	0.020	HIDALGO,SINGUILUCAN
ZACATECAS,JEREZ	0.023	BAJA,CALIFORNIA,SUR,LOS,CABOS
ZACATECAS,JEREZ	0.038	HIDALGO,IXMIQUILPAN
ZACATECAS,JEREZ	0.023	HIDALGO,SINGUILUCAN
CHIAPAS,FRONTERA,HIDALGO	0.016	MICHOACAN,CHARO
BAJA,CALIFORNIA,SUR,LOS,CABOS	0.016	HIDALGO,IXMIQUILPAN
HIDALGO,IXMIQUILPAN	0.016	HIDALGO,SINGUILUCAN
MICHOACAN,CHARO	0.016	MICHOACAN,ACUITZIO
MICHOACAN,CHARO	0.022	OAXACA,SANTA,CRUZ,XOXOCOTLAN
