# Supplementary material for: Analysis of México’s Narco-War Network (2007–2011)
Source: PLoS One. 2015 May 18;10(5):e0126503. doi: 10.1371/journal.pone.0126503 (PMC4436224; doi:10.1371/journal.pone.0126503)
Supplement: S1 Compressed file — Each file contains all the correlations above certain threshold (indicated in the name of the file), during a particular month (also indicated in the name of the file). The file names have the value of θ followed by the number of the i th month, starting from January of 2007 until Sept. 2011. (ZIP) [file pone.0126503.s004.zip › Correlations_by_month/0.015__14.sif]

CHIHUAHUA,JUAREZ	0.203	SINALOA,CULIACAN
CHIHUAHUA,JUAREZ	0.023	BAJA,CALIFORNIA,TIJUANA
CHIHUAHUA,JUAREZ	0.023	CHIHUAHUA,CHIHUAHUA
CHIHUAHUA,JUAREZ	0.053	SINALOA,MAZATLAN
CHIHUAHUA,JUAREZ	0.038	SONORA,NOGALES
CHIHUAHUA,JUAREZ	0.015	SINALOA,GUASAVE
CHIHUAHUA,JUAREZ	0.023	MEXICO,ECATEPEC,DE,MORELOS
CHIHUAHUA,JUAREZ	0.015	SINALOA,SINALOA
CHIHUAHUA,JUAREZ	0.053	JALISCO,GUADALAJARA
CHIHUAHUA,JUAREZ	0.015	GUERRERO,PETATLAN
CHIHUAHUA,JUAREZ	0.030	BAJA,CALIFORNIA,MEXICALI
CHIHUAHUA,JUAREZ	0.030	CHIHUAHUA,NUEVO,CASAS,GRANDES
CHIHUAHUA,JUAREZ	0.015	CHIHUAHUA,CAMARGO
CHIHUAHUA,JUAREZ	0.068	SINALOA,BADIRAGUATO
CHIHUAHUA,JUAREZ	0.023	DISTRITO,FEDERAL,GUSTAVO,A.,MADERO
CHIHUAHUA,JUAREZ	0.038	GUERRERO,ZIRANDARO
CHIHUAHUA,JUAREZ	0.023	MICHOACAN,ZITACUARO
CHIHUAHUA,JUAREZ	0.023	HIDALGO,PACHUCA,DE,SOTO
CHIHUAHUA,JUAREZ	0.023	MEXICO,IXTAPALUCA
CHIHUAHUA,JUAREZ	0.015	NUEVO,LEON,SAN,PEDRO,GARZA,GARCIA
CHIHUAHUA,JUAREZ	0.015	DISTRITO,FEDERAL,XOCHIMILCO
CHIHUAHUA,JUAREZ	0.015	CHIHUAHUA,JANOS
CHIHUAHUA,JUAREZ	0.023	GUANAJUATO,ACAMBARO
CHIHUAHUA,JUAREZ	0.023	MEXICO,LUVIANOS
CHIHUAHUA,JUAREZ	0.015	HIDALGO,MINERAL,DE,LA,REFORMA
CHIHUAHUA,JUAREZ	0.015	OAXACA,SAN,PEDRO,MIXTEPEC,-DTO.,22,-
CHIHUAHUA,JUAREZ	0.045	DURANGO,GUANACEVI
CHIHUAHUA,JUAREZ	0.015	CHIHUAHUA,BUENAVENTURA
CHIHUAHUA,JUAREZ	0.015	MICHOACAN,ARTEAGA
CHIHUAHUA,JUAREZ	0.023	GUANAJUATO,JERECUARO
CHIHUAHUA,JUAREZ	0.015	SONORA,IMURIS
CHIHUAHUA,JUAREZ	0.015	OAXACA,SAN,FRANCISCO,IXHUATAN
CHIHUAHUA,JUAREZ	0.023	GUANAJUATO,OCAMPO
CHIHUAHUA,JUAREZ	0.023	OAXACA,SAN,BARTOLO,COYOTEPEC
SINALOA,CULIACAN	0.041	BAJA,CALIFORNIA,TIJUANA
SINALOA,CULIACAN	0.041	CHIHUAHUA,CHIHUAHUA
SINALOA,CULIACAN	0.095	SINALOA,MAZATLAN
SINALOA,CULIACAN	0.068	SONORA,NOGALES
SINALOA,CULIACAN	0.027	SINALOA,GUASAVE
SINALOA,CULIACAN	0.041	MEXICO,ECATEPEC,DE,MORELOS
SINALOA,CULIACAN	0.027	SINALOA,SINALOA
SINALOA,CULIACAN	0.095	JALISCO,GUADALAJARA
SINALOA,CULIACAN	0.027	GUERRERO,PETATLAN
SINALOA,CULIACAN	0.054	BAJA,CALIFORNIA,MEXICALI
SINALOA,CULIACAN	0.054	CHIHUAHUA,NUEVO,CASAS,GRANDES
SINALOA,CULIACAN	0.027	CHIHUAHUA,CAMARGO
SINALOA,CULIACAN	0.122	SINALOA,BADIRAGUATO
SINALOA,CULIACAN	0.041	DISTRITO,FEDERAL,GUSTAVO,A.,MADERO
SINALOA,CULIACAN	0.068	GUERRERO,ZIRANDARO
SINALOA,CULIACAN	0.041	MICHOACAN,ZITACUARO
SINALOA,CULIACAN	0.041	HIDALGO,PACHUCA,DE,SOTO
SINALOA,CULIACAN	0.041	MEXICO,IXTAPALUCA
SINALOA,CULIACAN	0.027	NUEVO,LEON,SAN,PEDRO,GARZA,GARCIA
SINALOA,CULIACAN	0.027	DISTRITO,FEDERAL,XOCHIMILCO
SINALOA,CULIACAN	0.027	CHIHUAHUA,JANOS
SINALOA,CULIACAN	0.041	GUANAJUATO,ACAMBARO
SINALOA,CULIACAN	0.041	MEXICO,LUVIANOS
SINALOA,CULIACAN	0.027	HIDALGO,MINERAL,DE,LA,REFORMA
SINALOA,CULIACAN	0.027	OAXACA,SAN,PEDRO,MIXTEPEC,-DTO.,22,-
SINALOA,CULIACAN	0.081	DURANGO,GUANACEVI
SINALOA,CULIACAN	0.027	CHIHUAHUA,BUENAVENTURA
SINALOA,CULIACAN	0.027	MICHOACAN,ARTEAGA
SINALOA,CULIACAN	0.041	GUANAJUATO,JERECUARO
SINALOA,CULIACAN	0.027	SONORA,IMURIS
SINALOA,CULIACAN	0.027	OAXACA,SAN,FRANCISCO,IXHUATAN
SINALOA,CULIACAN	0.041	GUANAJUATO,OCAMPO
SINALOA,CULIACAN	0.041	OAXACA,SAN,BARTOLO,COYOTEPEC
GUERRERO,ACAPULCO,DE,JUAREZ	0.046	DURANGO,DURANGO
GUERRERO,ACAPULCO,DE,JUAREZ	0.025	SINALOA,SALVADOR,ALVARADO
GUERRERO,ACAPULCO,DE,JUAREZ	0.018	MEXICO,NEZAHUALCOYOTL
COAHUILA,TORREON	0.020	DURANGO,DURANGO
SINALOA,MAZATLAN	0.018	SONORA,NOGALES
SINALOA,MAZATLAN	0.025	JALISCO,GUADALAJARA
SINALOA,MAZATLAN	0.032	SINALOA,BADIRAGUATO
SINALOA,MAZATLAN	0.018	GUERRERO,ZIRANDARO
SINALOA,MAZATLAN	0.021	DURANGO,GUANACEVI
SONORA,NOGALES	0.018	JALISCO,GUADALAJARA
SONORA,NOGALES	0.023	SINALOA,BADIRAGUATO
SONORA,NOGALES	0.015	DURANGO,GUANACEVI
DURANGO,DURANGO	0.020	NUEVO,LEON,MONTERREY
DURANGO,DURANGO	0.026	MICHOACAN,MORELIA
DURANGO,DURANGO	0.046	SINALOA,SALVADOR,ALVARADO
DURANGO,DURANGO	0.033	MEXICO,NEZAHUALCOYOTL
DURANGO,DURANGO	0.020	DURANGO,SANTIAGO,PAPASQUIARO
DURANGO,DURANGO	0.020	DISTRITO,FEDERAL,CUAUHTEMOC
DURANGO,DURANGO	0.020	CHIHUAHUA,GUERRERO
DURANGO,DURANGO	0.020	CHIHUAHUA,BALLEZA
DURANGO,DURANGO	0.026	YUCATAN,MERIDA
DURANGO,DURANGO	0.020	MICHOACAN,PARACUARO
SINALOA,SALVADOR,ALVARADO	0.018	MEXICO,NEZAHUALCOYOTL
JALISCO,GUADALAJARA	0.032	SINALOA,BADIRAGUATO
JALISCO,GUADALAJARA	0.018	GUERRERO,ZIRANDARO
JALISCO,GUADALAJARA	0.021	DURANGO,GUANACEVI
BAJA,CALIFORNIA,MEXICALI	0.018	SINALOA,BADIRAGUATO
CHIHUAHUA,NUEVO,CASAS,GRANDES	0.018	SINALOA,BADIRAGUATO
SINALOA,BADIRAGUATO	0.023	GUERRERO,ZIRANDARO
SINALOA,BADIRAGUATO	0.027	DURANGO,GUANACEVI
GUERRERO,ZIRANDARO	0.015	DURANGO,GUANACEVI
