# Supplementary material for: Analysis of México’s Narco-War Network (2007–2011)
Source: PLoS One. 2015 May 18;10(5):e0126503. doi: 10.1371/journal.pone.0126503 (PMC4436224; doi:10.1371/journal.pone.0126503)
Supplement: S1 Compressed file — Each file contains all the correlations above certain threshold (indicated in the name of the file), during a particular month (also indicated in the name of the file). The file names have the value of θ followed by the number of the i th month, starting from January of 2007 until Sept. 2011. (ZIP) [file pone.0126503.s004.zip › Correlations_by_month/0.015__15.sif]

CHIHUAHUA,JUAREZ	0.047	SINALOA,CULIACAN
CHIHUAHUA,JUAREZ	0.031	CHIHUAHUA,CHIHUAHUA
CHIHUAHUA,JUAREZ	0.031	DURANGO,GOMEZ,PALACIO
CHIHUAHUA,JUAREZ	0.094	COAHUILA,TORREON
CHIHUAHUA,JUAREZ	0.110	SINALOA,MAZATLAN
CHIHUAHUA,JUAREZ	0.063	SONORA,NOGALES
CHIHUAHUA,JUAREZ	0.031	NUEVO,LEON,MONTERREY
CHIHUAHUA,JUAREZ	0.016	SINALOA,AHOME
CHIHUAHUA,JUAREZ	0.016	NAYARIT,TEPIC
CHIHUAHUA,JUAREZ	0.078	TAMAULIPAS,REYNOSA
CHIHUAHUA,JUAREZ	0.031	SINALOA,GUASAVE
CHIHUAHUA,JUAREZ	0.031	SINALOA,SINALOA
CHIHUAHUA,JUAREZ	0.031	DURANGO,LERDO
CHIHUAHUA,JUAREZ	0.094	JALISCO,GUADALAJARA
CHIHUAHUA,JUAREZ	0.031	GUERRERO,PETATLAN
CHIHUAHUA,JUAREZ	0.016	TAMAULIPAS,MATAMOROS
CHIHUAHUA,JUAREZ	0.016	BAJA,CALIFORNIA,MEXICALI
CHIHUAHUA,JUAREZ	0.031	CHIHUAHUA,NUEVO,CASAS,GRANDES
CHIHUAHUA,JUAREZ	0.031	CHIHUAHUA,CAMARGO
CHIHUAHUA,JUAREZ	0.157	CHIHUAHUA,ASCENSION
CHIHUAHUA,JUAREZ	0.110	SINALOA,BADIRAGUATO
CHIHUAHUA,JUAREZ	0.031	CHIHUAHUA,CUAUHTEMOC
CHIHUAHUA,JUAREZ	0.047	QUINTANA,ROO,BENITO,JUAREZ
CHIHUAHUA,JUAREZ	0.031	DISTRITO,FEDERAL,GUSTAVO,A.,MADERO
CHIHUAHUA,JUAREZ	0.016	GUANAJUATO,CELAYA
CHIHUAHUA,JUAREZ	0.016	DURANGO,VICENTE,GUERRERO
CHIHUAHUA,JUAREZ	0.016	GUERRERO,COYUCA,DE,BENITEZ
CHIHUAHUA,JUAREZ	0.016	MEXICO,TLALNEPANTLA,DE,BAZ
CHIHUAHUA,JUAREZ	0.016	SONORA,CABORCA
CHIHUAHUA,JUAREZ	0.078	GUERRERO,ZIRANDARO
CHIHUAHUA,JUAREZ	0.016	SINALOA,ELOTA
CHIHUAHUA,JUAREZ	0.047	MICHOACAN,ZITACUARO
CHIHUAHUA,JUAREZ	0.031	JALISCO,PUERTO,VALLARTA
CHIHUAHUA,JUAREZ	0.016	SINALOA,CHOIX
CHIHUAHUA,JUAREZ	0.016	MEXICO,TECAMAC
CHIHUAHUA,JUAREZ	0.016	CHIAPAS,TAPACHULA
CHIHUAHUA,JUAREZ	0.016	GUERRERO,TELOLOAPAN
CHIHUAHUA,JUAREZ	0.016	NUEVO,LEON,SAN,NICOLAS,DE,LOS,GARZA
CHIHUAHUA,JUAREZ	0.016	MICHOACAN,TEPALCATEPEC
CHIHUAHUA,JUAREZ	0.016	TABASCO,CENTRO
CHIHUAHUA,JUAREZ	0.016	HIDALGO,PACHUCA,DE,SOTO
CHIHUAHUA,JUAREZ	0.016	GUERRERO,OMETEPEC
CHIHUAHUA,JUAREZ	0.063	MEXICO,IXTAPALUCA
CHIHUAHUA,JUAREZ	0.047	OAXACA,OAXACA,DE,JUAREZ
CHIHUAHUA,JUAREZ	0.016	MICHOACAN,AQUILA
CHIHUAHUA,JUAREZ	0.031	DISTRITO,FEDERAL,XOCHIMILCO
CHIHUAHUA,JUAREZ	0.031	CHIHUAHUA,BALLEZA
CHIHUAHUA,JUAREZ	0.031	CHIHUAHUA,JANOS
CHIHUAHUA,JUAREZ	0.016	MEXICO,TEPOTZOTLAN
CHIHUAHUA,JUAREZ	0.016	CHIAPAS,COMITAN,DE,DOMINGUEZ
CHIHUAHUA,JUAREZ	0.047	GUANAJUATO,ACAMBARO
CHIHUAHUA,JUAREZ	0.047	MEXICO,LUVIANOS
CHIHUAHUA,JUAREZ	0.031	HIDALGO,MINERAL,DE,LA,REFORMA
CHIHUAHUA,JUAREZ	0.016	JALISCO,OCOTLAN
CHIHUAHUA,JUAREZ	0.016	CHIHUAHUA,OCAMPO
CHIHUAHUA,JUAREZ	0.031	OAXACA,SAN,PEDRO,MIXTEPEC,-DTO.,22,-
CHIHUAHUA,JUAREZ	0.094	DURANGO,GUANACEVI
CHIHUAHUA,JUAREZ	0.016	JALISCO,CIHUATLAN
CHIHUAHUA,JUAREZ	0.031	CHIHUAHUA,BUENAVENTURA
CHIHUAHUA,JUAREZ	0.016	MICHOACAN,TACAMBARO
CHIHUAHUA,JUAREZ	0.031	MICHOACAN,ARTEAGA
CHIHUAHUA,JUAREZ	0.047	GUANAJUATO,JERECUARO
CHIHUAHUA,JUAREZ	0.031	SONORA,IMURIS
CHIHUAHUA,JUAREZ	0.016	MEXICO,ACOLMAN
CHIHUAHUA,JUAREZ	0.016	VERACRUZ,COSOLEACAQUE
CHIHUAHUA,JUAREZ	0.016	MEXICO,COYOTEPEC
CHIHUAHUA,JUAREZ	0.016	MEXICO,NOPALTEPEC
CHIHUAHUA,JUAREZ	0.016	VERACRUZ,TEMPOAL
CHIHUAHUA,JUAREZ	0.016	SAN,LUIS,POTOSI,MATEHUALA
CHIHUAHUA,JUAREZ	0.016	GUANAJUATO,GUANAJUATO
CHIHUAHUA,JUAREZ	0.031	OAXACA,SAN,FRANCISCO,IXHUATAN
CHIHUAHUA,JUAREZ	0.016	OAXACA,SAN,PEDRO,POCHUTLA
CHIHUAHUA,JUAREZ	0.016	VERACRUZ,ALVARADO
CHIHUAHUA,JUAREZ	0.016	MICHOACAN,LAGUNILLAS
CHIHUAHUA,JUAREZ	0.047	GUANAJUATO,OCAMPO
CHIHUAHUA,JUAREZ	0.047	OAXACA,SAN,BARTOLO,COYOTEPEC
CHIHUAHUA,JUAREZ	0.016	CHIAPAS,MOTOZINTLA
CHIHUAHUA,JUAREZ	0.016	MEXICO,ACAMBAY
CHIHUAHUA,JUAREZ	0.016	MEXICO,XALATLACO
CHIHUAHUA,JUAREZ	0.016	SONORA,CUCURPE
CHIHUAHUA,JUAREZ	0.016	TAMAULIPAS,OCAMPO
CHIHUAHUA,JUAREZ	0.016	VERACRUZ,LA,PERLA
CHIHUAHUA,JUAREZ	0.016	ZACATECAS,LORETO
SINALOA,CULIACAN	0.018	CHIHUAHUA,ASCENSION
BAJA,CALIFORNIA,TIJUANA	0.021	CHIHUAHUA,HIDALGO,DEL,PARRAL
BAJA,CALIFORNIA,TIJUANA	0.018	CHIAPAS,PUEBLO,NUEVO,SOLISTAHUACAN
BAJA,CALIFORNIA,TIJUANA	0.018	NUEVO,LEON,LAMPAZOS,DE,NARANJO
COAHUILA,TORREON	0.025	SINALOA,MAZATLAN
COAHUILA,TORREON	0.018	TAMAULIPAS,REYNOSA
COAHUILA,TORREON	0.022	JALISCO,GUADALAJARA
COAHUILA,TORREON	0.036	CHIHUAHUA,ASCENSION
COAHUILA,TORREON	0.025	SINALOA,BADIRAGUATO
COAHUILA,TORREON	0.018	GUERRERO,ZIRANDARO
COAHUILA,TORREON	0.022	DURANGO,GUANACEVI
SINALOA,MAZATLAN	0.017	SONORA,NOGALES
SINALOA,MAZATLAN	0.021	TAMAULIPAS,REYNOSA
SINALOA,MAZATLAN	0.025	JALISCO,GUADALAJARA
SINALOA,MAZATLAN	0.042	CHIHUAHUA,ASCENSION
SINALOA,MAZATLAN	0.030	SINALOA,BADIRAGUATO
SINALOA,MAZATLAN	0.021	GUERRERO,ZIRANDARO
SINALOA,MAZATLAN	0.017	MEXICO,IXTAPALUCA
SINALOA,MAZATLAN	0.025	DURANGO,GUANACEVI
SONORA,NOGALES	0.024	CHIHUAHUA,ASCENSION
SONORA,NOGALES	0.017	SINALOA,BADIRAGUATO
DURANGO,DURANGO	0.017	CHIHUAHUA,HIDALGO,DEL,PARRAL
TAMAULIPAS,REYNOSA	0.018	JALISCO,GUADALAJARA
TAMAULIPAS,REYNOSA	0.030	CHIHUAHUA,ASCENSION
TAMAULIPAS,REYNOSA	0.021	SINALOA,BADIRAGUATO
TAMAULIPAS,REYNOSA	0.015	GUERRERO,ZIRANDARO
TAMAULIPAS,REYNOSA	0.018	DURANGO,GUANACEVI
CHIHUAHUA,HIDALGO,DEL,PARRAL	0.017	SINALOA,MOCORITO
CHIHUAHUA,HIDALGO,DEL,PARRAL	0.017	SINALOA,EL,FUERTE
CHIHUAHUA,HIDALGO,DEL,PARRAL	0.017	JALISCO,TLAJOMULCO,DE,ZUÑIGA
CHIHUAHUA,HIDALGO,DEL,PARRAL	0.017	CHIHUAHUA,MATAMOROS
CHIHUAHUA,HIDALGO,DEL,PARRAL	0.025	CHIAPAS,PUEBLO,NUEVO,SOLISTAHUACAN
CHIHUAHUA,HIDALGO,DEL,PARRAL	0.025	NUEVO,LEON,LAMPAZOS,DE,NARANJO
JALISCO,GUADALAJARA	0.036	CHIHUAHUA,ASCENSION
JALISCO,GUADALAJARA	0.025	SINALOA,BADIRAGUATO
JALISCO,GUADALAJARA	0.018	GUERRERO,ZIRANDARO
JALISCO,GUADALAJARA	0.022	DURANGO,GUANACEVI
CHIHUAHUA,ASCENSION	0.042	SINALOA,BADIRAGUATO
CHIHUAHUA,ASCENSION	0.018	QUINTANA,ROO,BENITO,JUAREZ
CHIHUAHUA,ASCENSION	0.030	GUERRERO,ZIRANDARO
CHIHUAHUA,ASCENSION	0.018	MICHOACAN,ZITACUARO
CHIHUAHUA,ASCENSION	0.024	MEXICO,IXTAPALUCA
CHIHUAHUA,ASCENSION	0.018	OAXACA,OAXACA,DE,JUAREZ
CHIHUAHUA,ASCENSION	0.018	GUANAJUATO,ACAMBARO
CHIHUAHUA,ASCENSION	0.018	MEXICO,LUVIANOS
CHIHUAHUA,ASCENSION	0.036	DURANGO,GUANACEVI
CHIHUAHUA,ASCENSION	0.018	GUANAJUATO,JERECUARO
CHIHUAHUA,ASCENSION	0.018	GUANAJUATO,OCAMPO
CHIHUAHUA,ASCENSION	0.018	OAXACA,SAN,BARTOLO,COYOTEPEC
SINALOA,BADIRAGUATO	0.021	GUERRERO,ZIRANDARO
SINALOA,BADIRAGUATO	0.017	MEXICO,IXTAPALUCA
SINALOA,BADIRAGUATO	0.025	DURANGO,GUANACEVI
GUERRERO,ZIRANDARO	0.018	DURANGO,GUANACEVI
CHIAPAS,PUEBLO,NUEVO,SOLISTAHUACAN	0.022	NUEVO,LEON,LAMPAZOS,DE,NARANJO
