# Supplementary material for: Analysis of México’s Narco-War Network (2007–2011)
Source: PLoS One. 2015 May 18;10(5):e0126503. doi: 10.1371/journal.pone.0126503 (PMC4436224; doi:10.1371/journal.pone.0126503)
Supplement: S1 Compressed file — Each file contains all the correlations above certain threshold (indicated in the name of the file), during a particular month (also indicated in the name of the file). The file names have the value of θ followed by the number of the i th month, starting from January of 2007 until Sept. 2011. (ZIP) [file pone.0126503.s004.zip › Correlations_by_month/0.015__17.sif]

CHIHUAHUA,JUAREZ	0.018	BAJA,CALIFORNIA,TIJUANA
CHIHUAHUA,JUAREZ	0.065	CHIHUAHUA,CHIHUAHUA
CHIHUAHUA,JUAREZ	0.038	COAHUILA,TORREON
CHIHUAHUA,JUAREZ	0.024	DURANGO,LERDO
CHIHUAHUA,JUAREZ	0.018	SINALOA,SAN,IGNACIO
CHIHUAHUA,JUAREZ	0.018	SINALOA,COSALA
CHIHUAHUA,JUAREZ	0.018	CHIHUAHUA,BUENAVENTURA
BAJA,CALIFORNIA,TIJUANA	0.065	CHIHUAHUA,CHIHUAHUA
BAJA,CALIFORNIA,TIJUANA	0.038	COAHUILA,TORREON
BAJA,CALIFORNIA,TIJUANA	0.024	DURANGO,LERDO
BAJA,CALIFORNIA,TIJUANA	0.018	SINALOA,SAN,IGNACIO
BAJA,CALIFORNIA,TIJUANA	0.018	SINALOA,COSALA
BAJA,CALIFORNIA,TIJUANA	0.018	CHIHUAHUA,BUENAVENTURA
CHIHUAHUA,CHIHUAHUA	0.022	DURANGO,GOMEZ,PALACIO
CHIHUAHUA,CHIHUAHUA	0.141	COAHUILA,TORREON
CHIHUAHUA,CHIHUAHUA	0.022	SONORA,NOGALES
CHIHUAHUA,CHIHUAHUA	0.022	CHIHUAHUA,HIDALGO,DEL,PARRAL
CHIHUAHUA,CHIHUAHUA	0.022	MICHOACAN,URUAPAN
CHIHUAHUA,CHIHUAHUA	0.087	DURANGO,LERDO
CHIHUAHUA,CHIHUAHUA	0.022	SINALOA,SALVADOR,ALVARADO
CHIHUAHUA,CHIHUAHUA	0.022	MEXICO,NEZAHUALCOYOTL
CHIHUAHUA,CHIHUAHUA	0.022	MICHOACAN,APATZINGAN
CHIHUAHUA,CHIHUAHUA	0.033	JALISCO,GUADALAJARA
CHIHUAHUA,CHIHUAHUA	0.022	TAMAULIPAS,MATAMOROS
CHIHUAHUA,CHIHUAHUA	0.033	BAJA,CALIFORNIA,MEXICALI
CHIHUAHUA,CHIHUAHUA	0.022	SONORA,CAJEME
CHIHUAHUA,CHIHUAHUA	0.022	CHIHUAHUA,NUEVO,CASAS,GRANDES
CHIHUAHUA,CHIHUAHUA	0.033	MICHOACAN,LAZARO,CARDENAS
CHIHUAHUA,CHIHUAHUA	0.022	GUERRERO,COYUCA,DE,CATALAN
CHIHUAHUA,CHIHUAHUA	0.022	GUERRERO,TECPAN,DE,GALEANA
CHIHUAHUA,CHIHUAHUA	0.022	SINALOA,BADIRAGUATO
CHIHUAHUA,CHIHUAHUA	0.065	SINALOA,SAN,IGNACIO
CHIHUAHUA,CHIHUAHUA	0.033	MEXICO,NAUCALPAN,DE,JUAREZ
CHIHUAHUA,CHIHUAHUA	0.033	CHIHUAHUA,MADERA
CHIHUAHUA,CHIHUAHUA	0.022	MEXICO,TLALNEPANTLA,DE,BAZ
CHIHUAHUA,CHIHUAHUA	0.065	SINALOA,COSALA
CHIHUAHUA,CHIHUAHUA	0.054	BAJA,CALIFORNIA,TECATE
CHIHUAHUA,CHIHUAHUA	0.022	MEXICO,TECAMAC
CHIHUAHUA,CHIHUAHUA	0.022	NUEVO,LEON,SANTIAGO
CHIHUAHUA,CHIHUAHUA	0.022	DURANGO,POANAS
CHIHUAHUA,CHIHUAHUA	0.033	SONORA,AGUA,PRIETA
CHIHUAHUA,CHIHUAHUA	0.033	CHIHUAHUA,MORIS
CHIHUAHUA,CHIHUAHUA	0.033	ZACATECAS,FRESNILLO
CHIHUAHUA,CHIHUAHUA	0.054	MORELOS,XOCHITEPEC
CHIHUAHUA,CHIHUAHUA	0.022	CHIAPAS,PALENQUE
CHIHUAHUA,CHIHUAHUA	0.022	GUANAJUATO,IRAPUATO
CHIHUAHUA,CHIHUAHUA	0.022	MICHOACAN,ZIRACUARETIRO
CHIHUAHUA,CHIHUAHUA	0.022	GUERRERO,LEONARDO,BRAVO
CHIHUAHUA,CHIHUAHUA	0.065	CHIHUAHUA,BUENAVENTURA
CHIHUAHUA,CHIHUAHUA	0.022	VERACRUZ,XALAPA
CHIHUAHUA,CHIHUAHUA	0.022	JALISCO,JOCOTEPEC
CHIHUAHUA,CHIHUAHUA	0.022	SONORA,IMURIS
CHIHUAHUA,CHIHUAHUA	0.022	TABASCO,PARAISO
CHIHUAHUA,CHIHUAHUA	0.022	PUEBLA,TEHUACAN
CHIHUAHUA,CHIHUAHUA	0.033	SAN,LUIS,POTOSI,EL,NARANJO
CHIHUAHUA,CHIHUAHUA	0.043	GUANAJUATO,SAN,FELIPE
CHIHUAHUA,CHIHUAHUA	0.022	CHIAPAS,VILLAFLORES
CHIHUAHUA,CHIHUAHUA	0.022	JALISCO,JUANACATLAN
COAHUILA,TORREON	0.051	DURANGO,LERDO
COAHUILA,TORREON	0.019	JALISCO,GUADALAJARA
COAHUILA,TORREON	0.019	BAJA,CALIFORNIA,MEXICALI
COAHUILA,TORREON	0.019	MICHOACAN,LAZARO,CARDENAS
COAHUILA,TORREON	0.038	SINALOA,SAN,IGNACIO
COAHUILA,TORREON	0.019	MEXICO,NAUCALPAN,DE,JUAREZ
COAHUILA,TORREON	0.019	CHIHUAHUA,MADERA
COAHUILA,TORREON	0.038	SINALOA,COSALA
COAHUILA,TORREON	0.032	BAJA,CALIFORNIA,TECATE
COAHUILA,TORREON	0.019	SONORA,AGUA,PRIETA
COAHUILA,TORREON	0.019	CHIHUAHUA,MORIS
COAHUILA,TORREON	0.019	ZACATECAS,FRESNILLO
COAHUILA,TORREON	0.032	MORELOS,XOCHITEPEC
COAHUILA,TORREON	0.038	CHIHUAHUA,BUENAVENTURA
COAHUILA,TORREON	0.019	SAN,LUIS,POTOSI,EL,NARANJO
COAHUILA,TORREON	0.026	GUANAJUATO,SAN,FELIPE
DURANGO,DURANGO	0.030	GUERRERO,PETATLAN
DURANGO,DURANGO	0.020	DURANGO,VICENTE,GUERRERO
DURANGO,DURANGO	0.030	CHIHUAHUA,AHUMADA
DURANGO,DURANGO	0.017	ZACATECAS,TRINIDAD,GARCIA,DE,LA,CADENA
SINALOA,NAVOLATO	0.024	GUERRERO,PETATLAN
SINALOA,NAVOLATO	0.016	DURANGO,VICENTE,GUERRERO
SINALOA,NAVOLATO	0.024	CHIHUAHUA,AHUMADA
NUEVO,LEON,MONTERREY	0.024	GUERRERO,PETATLAN
NUEVO,LEON,MONTERREY	0.016	DURANGO,VICENTE,GUERRERO
NUEVO,LEON,MONTERREY	0.024	CHIHUAHUA,AHUMADA
DURANGO,LERDO	0.024	SINALOA,SAN,IGNACIO
DURANGO,LERDO	0.024	SINALOA,COSALA
DURANGO,LERDO	0.020	BAJA,CALIFORNIA,TECATE
DURANGO,LERDO	0.020	MORELOS,XOCHITEPEC
DURANGO,LERDO	0.024	CHIHUAHUA,BUENAVENTURA
DURANGO,LERDO	0.016	GUANAJUATO,SAN,FELIPE
CHIHUAHUA,GUADALUPE	0.024	GUERRERO,PETATLAN
CHIHUAHUA,GUADALUPE	0.016	DURANGO,VICENTE,GUERRERO
CHIHUAHUA,GUADALUPE	0.024	CHIHUAHUA,AHUMADA
GUERRERO,PETATLAN	0.030	DISTRITO,FEDERAL,IZTAPALAPA
GUERRERO,PETATLAN	0.030	CHIHUAHUA,ASCENSION
GUERRERO,PETATLAN	0.018	CHIHUAHUA,CUAUHTEMOC
GUERRERO,PETATLAN	0.024	BAJA,CALIFORNIA,PLAYAS,DE,ROSARITO
GUERRERO,PETATLAN	0.047	DURANGO,VICENTE,GUERRERO
GUERRERO,PETATLAN	0.024	CHIHUAHUA,OJINAGA
GUERRERO,PETATLAN	0.018	DISTRITO,FEDERAL,TLALPAN
GUERRERO,PETATLAN	0.018	MICHOACAN,HUETAMO
GUERRERO,PETATLAN	0.024	SINALOA,CHOIX
GUERRERO,PETATLAN	0.071	CHIHUAHUA,AHUMADA
GUERRERO,PETATLAN	0.018	GUERRERO,TELOLOAPAN
GUERRERO,PETATLAN	0.035	DURANGO,NOMBRE,DE,DIOS
GUERRERO,PETATLAN	0.018	SONORA,ALAMOS
GUERRERO,PETATLAN	0.018	MORELOS,PUENTE,DE,IXTLA
GUERRERO,PETATLAN	0.018	AGUASCALIENTES,JESUS,MARIA
GUERRERO,PETATLAN	0.018	MICHOACAN,MARAVATIO
GUERRERO,PETATLAN	0.041	ZACATECAS,TRINIDAD,GARCIA,DE,LA,CADENA
GUERRERO,PETATLAN	0.030	CHIHUAHUA,MAGUARICHI
GUERRERO,PETATLAN	0.018	ZACATECAS,VILLA,DE,COS
DISTRITO,FEDERAL,IZTAPALAPA	0.020	DURANGO,VICENTE,GUERRERO
DISTRITO,FEDERAL,IZTAPALAPA	0.030	CHIHUAHUA,AHUMADA
DISTRITO,FEDERAL,IZTAPALAPA	0.017	ZACATECAS,TRINIDAD,GARCIA,DE,LA,CADENA
CHIHUAHUA,ASCENSION	0.020	DURANGO,VICENTE,GUERRERO
CHIHUAHUA,ASCENSION	0.030	CHIHUAHUA,AHUMADA
CHIHUAHUA,ASCENSION	0.017	ZACATECAS,TRINIDAD,GARCIA,DE,LA,CADENA
CHIHUAHUA,CUAUHTEMOC	0.018	CHIHUAHUA,AHUMADA
BAJA,CALIFORNIA,PLAYAS,DE,ROSARITO	0.016	DURANGO,VICENTE,GUERRERO
BAJA,CALIFORNIA,PLAYAS,DE,ROSARITO	0.024	CHIHUAHUA,AHUMADA
SINALOA,SAN,IGNACIO	0.018	SINALOA,COSALA
SINALOA,SAN,IGNACIO	0.018	CHIHUAHUA,BUENAVENTURA
DURANGO,VICENTE,GUERRERO	0.016	CHIHUAHUA,OJINAGA
DURANGO,VICENTE,GUERRERO	0.016	SINALOA,CHOIX
DURANGO,VICENTE,GUERRERO	0.047	CHIHUAHUA,AHUMADA
DURANGO,VICENTE,GUERRERO	0.024	DURANGO,NOMBRE,DE,DIOS
DURANGO,VICENTE,GUERRERO	0.028	ZACATECAS,TRINIDAD,GARCIA,DE,LA,CADENA
DURANGO,VICENTE,GUERRERO	0.020	CHIHUAHUA,MAGUARICHI
CHIHUAHUA,OJINAGA	0.024	CHIHUAHUA,AHUMADA
DISTRITO,FEDERAL,TLALPAN	0.018	CHIHUAHUA,AHUMADA
SINALOA,COSALA	0.018	CHIHUAHUA,BUENAVENTURA
MICHOACAN,HUETAMO	0.018	CHIHUAHUA,AHUMADA
SINALOA,CHOIX	0.024	CHIHUAHUA,AHUMADA
CHIHUAHUA,AHUMADA	0.018	GUERRERO,TELOLOAPAN
CHIHUAHUA,AHUMADA	0.035	DURANGO,NOMBRE,DE,DIOS
CHIHUAHUA,AHUMADA	0.018	SONORA,ALAMOS
CHIHUAHUA,AHUMADA	0.018	MORELOS,PUENTE,DE,IXTLA
CHIHUAHUA,AHUMADA	0.018	AGUASCALIENTES,JESUS,MARIA
CHIHUAHUA,AHUMADA	0.018	MICHOACAN,MARAVATIO
CHIHUAHUA,AHUMADA	0.041	ZACATECAS,TRINIDAD,GARCIA,DE,LA,CADENA
CHIHUAHUA,AHUMADA	0.030	CHIHUAHUA,MAGUARICHI
CHIHUAHUA,AHUMADA	0.018	ZACATECAS,VILLA,DE,COS
DURANGO,NOMBRE,DE,DIOS	0.021	ZACATECAS,TRINIDAD,GARCIA,DE,LA,CADENA
ZACATECAS,TRINIDAD,GARCIA,DE,LA,CADENA	0.017	CHIHUAHUA,MAGUARICHI
