# Supplementary material for: Analysis of México’s Narco-War Network (2007–2011)
Source: PLoS One. 2015 May 18;10(5):e0126503. doi: 10.1371/journal.pone.0126503 (PMC4436224; doi:10.1371/journal.pone.0126503)
Supplement: S1 Compressed file — Each file contains all the correlations above certain threshold (indicated in the name of the file), during a particular month (also indicated in the name of the file). The file names have the value of θ followed by the number of the i th month, starting from January of 2007 until Sept. 2011. (ZIP) [file pone.0126503.s004.zip › Correlations_by_month/0.015__19.sif]

CHIHUAHUA,JUAREZ	0.021	GUERRERO,ACAPULCO,DE,JUAREZ
CHIHUAHUA,JUAREZ	0.056	SINALOA,MAZATLAN
CHIHUAHUA,JUAREZ	0.042	SONORA,NOGALES
CHIHUAHUA,JUAREZ	0.021	SINALOA,SINALOA
CHIHUAHUA,JUAREZ	0.021	CHIHUAHUA,GUADALUPE
CHIHUAHUA,JUAREZ	0.028	GUERRERO,PETATLAN
CHIHUAHUA,JUAREZ	0.021	DURANGO,PUEBLO,NUEVO
CHIHUAHUA,JUAREZ	0.056	CHIHUAHUA,NUEVO,CASAS,GRANDES
CHIHUAHUA,JUAREZ	0.035	MICHOACAN,LAZARO,CARDENAS
CHIHUAHUA,JUAREZ	0.035	GUERRERO,TECPAN,DE,GALEANA
CHIHUAHUA,JUAREZ	0.035	SINALOA,BADIRAGUATO
CHIHUAHUA,JUAREZ	0.035	DURANGO,VICENTE,GUERRERO
CHIHUAHUA,JUAREZ	0.021	SINALOA,ROSARIO
CHIHUAHUA,JUAREZ	0.021	BAJA,CALIFORNIA,TECATE
CHIHUAHUA,JUAREZ	0.092	CHIHUAHUA,BOCOYNA
CHIHUAHUA,JUAREZ	0.021	SAN,LUIS,POTOSI,SAN,LUIS,POTOSI
CHIHUAHUA,JUAREZ	0.035	SONORA,CANANEA
CHIHUAHUA,JUAREZ	0.021	TABASCO,CENTRO
CHIHUAHUA,JUAREZ	0.028	DURANGO,EL,ORO
CHIHUAHUA,JUAREZ	0.028	MEXICO,OCOYOACAC
CHIHUAHUA,JUAREZ	0.035	GUANAJUATO,SAN,FRANCISCO,DEL,RINCON
CHIHUAHUA,JUAREZ	0.028	MEXICO,TULTEPEC
CHIHUAHUA,JUAREZ	0.085	YUCATAN,MERIDA
CHIHUAHUA,JUAREZ	0.021	MICHOACAN,ZIRACUARETIRO
CHIHUAHUA,JUAREZ	0.028	MICHOACAN,VISTA,HERMOSA
CHIHUAHUA,JUAREZ	0.021	QUINTANA,ROO,OTHON,P.,BLANCO
CHIHUAHUA,JUAREZ	0.071	CHIHUAHUA,ALDAMA
CHIHUAHUA,JUAREZ	0.021	DURANGO,GUADALUPE,VICTORIA
CHIHUAHUA,JUAREZ	0.028	CHIHUAHUA,VALLE,DE,ZARAGOZA
CHIHUAHUA,JUAREZ	0.028	QUERETARO,QUERETARO
CHIHUAHUA,JUAREZ	0.035	VERACRUZ,PAPANTLA
CHIHUAHUA,JUAREZ	0.021	GUERRERO,MARQUELIA
CHIHUAHUA,JUAREZ	0.021	VERACRUZ,AGUA,DULCE
CHIHUAHUA,JUAREZ	0.028	JALISCO,SAN,JULIAN
SINALOA,CULIACAN	0.076	CHIHUAHUA,CHIHUAHUA
SINALOA,CULIACAN	0.016	DURANGO,DURANGO
SINALOA,CULIACAN	0.027	MICHOACAN,MORELIA
SINALOA,CULIACAN	0.043	SINALOA,GUASAVE
SINALOA,CULIACAN	0.038	DURANGO,LERDO
SINALOA,CULIACAN	0.087	SINALOA,SALVADOR,ALVARADO
SINALOA,CULIACAN	0.016	MEXICO,NEZAHUALCOYOTL
SINALOA,CULIACAN	0.016	CHIHUAHUA,GUADALUPE,Y,CALVO
SINALOA,CULIACAN	0.016	GUERRERO,ZIRANDARO
SINALOA,CULIACAN	0.027	GUERRERO,QUECHULTENANGO
SINALOA,CULIACAN	0.022	DISTRITO,FEDERAL,MIGUEL,HIDALGO
SINALOA,CULIACAN	0.022	COLIMA,MANZANILLO
SINALOA,CULIACAN	0.016	OAXACA,OAXACA,DE,JUAREZ
SINALOA,CULIACAN	0.016	CHIHUAHUA,ROSALES
SINALOA,CULIACAN	0.016	MEXICO,CHIMALHUACAN
SINALOA,CULIACAN	0.027	SONORA,ALAMOS
SINALOA,CULIACAN	0.016	MEXICO,TEJUPILCO
SINALOA,CULIACAN	0.016	MEXICO,LUVIANOS
SINALOA,CULIACAN	0.033	JALISCO,ZAPOTLAN,EL,GRANDE
SINALOA,CULIACAN	0.016	CHIHUAHUA,BACHINIVA
SINALOA,CULIACAN	0.027	MEXICO,TEPETLAOXTOC
SINALOA,CULIACAN	0.016	CAMPECHE,CAMPECHE
SINALOA,CULIACAN	0.016	CHIHUAHUA,IGNACIO,ZARAGOZA
SINALOA,CULIACAN	0.022	MICHOACAN,ANGAMACUTIRO
SINALOA,CULIACAN	0.016	OAXACA,SAN,JUAN,BAUTISTA,LO,DE,SOTO
CHIHUAHUA,CHIHUAHUA	0.023	SINALOA,SALVADOR,ALVARADO
CHIHUAHUA,BOCOYNA	0.016	YUCATAN,MERIDA
