# Supplementary material for: Analysis of México’s Narco-War Network (2007–2011)
Source: PLoS One. 2015 May 18;10(5):e0126503. doi: 10.1371/journal.pone.0126503 (PMC4436224; doi:10.1371/journal.pone.0126503)
Supplement: S1 Compressed file — Each file contains all the correlations above certain threshold (indicated in the name of the file), during a particular month (also indicated in the name of the file). The file names have the value of θ followed by the number of the i th month, starting from January of 2007 until Sept. 2011. (ZIP) [file pone.0126503.s004.zip › Correlations_by_month/0.015__2.sif]

CHIHUAHUA,JUAREZ	0.063	SINALOA,CULIACAN
CHIHUAHUA,JUAREZ	0.026	BAJA,CALIFORNIA,TIJUANA
CHIHUAHUA,JUAREZ	0.021	SONORA,NOGALES
CHIHUAHUA,JUAREZ	0.016	SINALOA,NAVOLATO
CHIHUAHUA,JUAREZ	0.026	NUEVO,LEON,MONTERREY
CHIHUAHUA,JUAREZ	0.016	SINALOA,GUASAVE
CHIHUAHUA,JUAREZ	0.031	MICHOACAN,URUAPAN
CHIHUAHUA,JUAREZ	0.016	CHIHUAHUA,GUADALUPE
CHIHUAHUA,JUAREZ	0.021	DISTRITO,FEDERAL,IZTAPALAPA
CHIHUAHUA,JUAREZ	0.016	SONORA,CAJEME
CHIHUAHUA,JUAREZ	0.037	MICHOACAN,LAZARO,CARDENAS
CHIHUAHUA,JUAREZ	0.016	GUERRERO,TECPAN,DE,GALEANA
CHIHUAHUA,JUAREZ	0.021	SONORA,HERMOSILLO
CHIHUAHUA,JUAREZ	0.016	SINALOA,BADIRAGUATO
CHIHUAHUA,JUAREZ	0.021	QUINTANA,ROO,BENITO,JUAREZ
CHIHUAHUA,JUAREZ	0.042	VERACRUZ,VERACRUZ
CHIHUAHUA,JUAREZ	0.026	DISTRITO,FEDERAL,CUAUHTEMOC
CHIHUAHUA,JUAREZ	0.016	GUERRERO,AJUCHITLAN,DEL,PROGRESO
CHIHUAHUA,JUAREZ	0.016	CHIAPAS,TAPACHULA
CHIHUAHUA,JUAREZ	0.026	NUEVO,LEON,SAN,NICOLAS,DE,LOS,GARZA
CHIHUAHUA,JUAREZ	0.016	MICHOACAN,TEPALCATEPEC
CHIHUAHUA,JUAREZ	0.021	NUEVO,LEON,SANTA,CATARINA
CHIHUAHUA,JUAREZ	0.021	NUEVO,LEON,SAN,PEDRO,GARZA,GARCIA
CHIHUAHUA,JUAREZ	0.021	VERACRUZ,ACAJETE
CHIHUAHUA,JUAREZ	0.016	MICHOACAN,COTIJA
CHIHUAHUA,JUAREZ	0.016	MICHOACAN,TZINTZUNTZAN
SINALOA,CULIACAN	0.063	BAJA,CALIFORNIA,TIJUANA
SINALOA,CULIACAN	0.050	SONORA,NOGALES
SINALOA,CULIACAN	0.038	SINALOA,NAVOLATO
SINALOA,CULIACAN	0.063	NUEVO,LEON,MONTERREY
SINALOA,CULIACAN	0.025	MICHOACAN,MORELIA
SINALOA,CULIACAN	0.038	SINALOA,GUASAVE
SINALOA,CULIACAN	0.075	MICHOACAN,URUAPAN
SINALOA,CULIACAN	0.025	MORELOS,CUERNAVACA
SINALOA,CULIACAN	0.025	SINALOA,SALVADOR,ALVARADO
SINALOA,CULIACAN	0.025	GUERRERO,CHILPANCINGO,DE,LOS,BRAVO
SINALOA,CULIACAN	0.025	JALISCO,GUADALAJARA
SINALOA,CULIACAN	0.038	CHIHUAHUA,GUADALUPE
SINALOA,CULIACAN	0.025	DURANGO,SANTIAGO,PAPASQUIARO
SINALOA,CULIACAN	0.050	DISTRITO,FEDERAL,IZTAPALAPA
SINALOA,CULIACAN	0.025	BAJA,CALIFORNIA,MEXICALI
SINALOA,CULIACAN	0.038	SONORA,CAJEME
SINALOA,CULIACAN	0.088	MICHOACAN,LAZARO,CARDENAS
SINALOA,CULIACAN	0.038	GUERRERO,TECPAN,DE,GALEANA
SINALOA,CULIACAN	0.050	SONORA,HERMOSILLO
SINALOA,CULIACAN	0.025	SINALOA,MOCORITO
SINALOA,CULIACAN	0.038	SINALOA,BADIRAGUATO
SINALOA,CULIACAN	0.025	CHIHUAHUA,CUAUHTEMOC
SINALOA,CULIACAN	0.050	QUINTANA,ROO,BENITO,JUAREZ
SINALOA,CULIACAN	0.100	VERACRUZ,VERACRUZ
SINALOA,CULIACAN	0.063	DISTRITO,FEDERAL,CUAUHTEMOC
SINALOA,CULIACAN	0.025	GUERRERO,COYUCA,DE,BENITEZ
SINALOA,CULIACAN	0.038	GUERRERO,AJUCHITLAN,DEL,PROGRESO
SINALOA,CULIACAN	0.025	MICHOACAN,HUETAMO
SINALOA,CULIACAN	0.038	CHIAPAS,TAPACHULA
SINALOA,CULIACAN	0.063	NUEVO,LEON,SAN,NICOLAS,DE,LOS,GARZA
SINALOA,CULIACAN	0.038	MICHOACAN,TEPALCATEPEC
SINALOA,CULIACAN	0.025	SONORA,CANANEA
SINALOA,CULIACAN	0.050	NUEVO,LEON,SANTA,CATARINA
SINALOA,CULIACAN	0.050	NUEVO,LEON,SAN,PEDRO,GARZA,GARCIA
SINALOA,CULIACAN	0.050	VERACRUZ,ACAJETE
SINALOA,CULIACAN	0.025	MICHOACAN,AGUILILLA
SINALOA,CULIACAN	0.025	DISTRITO,FEDERAL,CUAJIMALPA,DE,MORELOS
SINALOA,CULIACAN	0.025	DURANGO,OCAMPO
SINALOA,CULIACAN	0.025	GUANAJUATO,CUERAMARO
SINALOA,CULIACAN	0.038	MICHOACAN,COTIJA
SINALOA,CULIACAN	0.025	MICHOACAN,TUMBISCATIO
SINALOA,CULIACAN	0.025	VERACRUZ,SAN,ANDRES,TUXTLA
SINALOA,CULIACAN	0.025	MORELOS,COATLAN,DEL,RIO
SINALOA,CULIACAN	0.025	JALISCO,SAN,JUANITO,DE,ESCOBEDO
SINALOA,CULIACAN	0.025	MICHOACAN,SENGUIO
SINALOA,CULIACAN	0.038	MICHOACAN,TZINTZUNTZAN
BAJA,CALIFORNIA,TIJUANA	0.021	SONORA,NOGALES
BAJA,CALIFORNIA,TIJUANA	0.016	SINALOA,NAVOLATO
BAJA,CALIFORNIA,TIJUANA	0.026	NUEVO,LEON,MONTERREY
BAJA,CALIFORNIA,TIJUANA	0.016	SINALOA,GUASAVE
BAJA,CALIFORNIA,TIJUANA	0.031	MICHOACAN,URUAPAN
BAJA,CALIFORNIA,TIJUANA	0.016	CHIHUAHUA,GUADALUPE
BAJA,CALIFORNIA,TIJUANA	0.021	DISTRITO,FEDERAL,IZTAPALAPA
BAJA,CALIFORNIA,TIJUANA	0.016	SONORA,CAJEME
BAJA,CALIFORNIA,TIJUANA	0.037	MICHOACAN,LAZARO,CARDENAS
BAJA,CALIFORNIA,TIJUANA	0.016	GUERRERO,TECPAN,DE,GALEANA
BAJA,CALIFORNIA,TIJUANA	0.021	SONORA,HERMOSILLO
BAJA,CALIFORNIA,TIJUANA	0.016	SINALOA,BADIRAGUATO
BAJA,CALIFORNIA,TIJUANA	0.021	QUINTANA,ROO,BENITO,JUAREZ
BAJA,CALIFORNIA,TIJUANA	0.042	VERACRUZ,VERACRUZ
BAJA,CALIFORNIA,TIJUANA	0.026	DISTRITO,FEDERAL,CUAUHTEMOC
BAJA,CALIFORNIA,TIJUANA	0.016	GUERRERO,AJUCHITLAN,DEL,PROGRESO
BAJA,CALIFORNIA,TIJUANA	0.016	CHIAPAS,TAPACHULA
BAJA,CALIFORNIA,TIJUANA	0.026	NUEVO,LEON,SAN,NICOLAS,DE,LOS,GARZA
BAJA,CALIFORNIA,TIJUANA	0.016	MICHOACAN,TEPALCATEPEC
BAJA,CALIFORNIA,TIJUANA	0.021	NUEVO,LEON,SANTA,CATARINA
BAJA,CALIFORNIA,TIJUANA	0.021	NUEVO,LEON,SAN,PEDRO,GARZA,GARCIA
BAJA,CALIFORNIA,TIJUANA	0.021	VERACRUZ,ACAJETE
BAJA,CALIFORNIA,TIJUANA	0.016	MICHOACAN,COTIJA
BAJA,CALIFORNIA,TIJUANA	0.016	MICHOACAN,TZINTZUNTZAN
GUERRERO,ACAPULCO,DE,JUAREZ	0.057	AGUASCALIENTES,AGUASCALIENTES
GUERRERO,ACAPULCO,DE,JUAREZ	0.019	JALISCO,TLAJOMULCO,DE,ZUÑIGA
GUERRERO,ACAPULCO,DE,JUAREZ	0.019	CHIHUAHUA,MADERA
GUERRERO,ACAPULCO,DE,JUAREZ	0.019	GUERRERO,ATOYAC,DE,ALVAREZ
GUERRERO,ACAPULCO,DE,JUAREZ	0.019	MICHOACAN,TURICATO
GUERRERO,ACAPULCO,DE,JUAREZ	0.025	CHIHUAHUA,DOCTOR,BELISARIO,DOMINGUEZ
SONORA,NOGALES	0.021	NUEVO,LEON,MONTERREY
SONORA,NOGALES	0.025	MICHOACAN,URUAPAN
SONORA,NOGALES	0.017	DISTRITO,FEDERAL,IZTAPALAPA
SONORA,NOGALES	0.029	MICHOACAN,LAZARO,CARDENAS
SONORA,NOGALES	0.017	SONORA,HERMOSILLO
SONORA,NOGALES	0.017	QUINTANA,ROO,BENITO,JUAREZ
SONORA,NOGALES	0.033	VERACRUZ,VERACRUZ
SONORA,NOGALES	0.021	DISTRITO,FEDERAL,CUAUHTEMOC
SONORA,NOGALES	0.021	NUEVO,LEON,SAN,NICOLAS,DE,LOS,GARZA
SONORA,NOGALES	0.017	NUEVO,LEON,SANTA,CATARINA
SONORA,NOGALES	0.017	NUEVO,LEON,SAN,PEDRO,GARZA,GARCIA
SONORA,NOGALES	0.017	VERACRUZ,ACAJETE
SINALOA,NAVOLATO	0.016	NUEVO,LEON,MONTERREY
SINALOA,NAVOLATO	0.019	MICHOACAN,URUAPAN
SINALOA,NAVOLATO	0.022	MICHOACAN,LAZARO,CARDENAS
SINALOA,NAVOLATO	0.025	VERACRUZ,VERACRUZ
SINALOA,NAVOLATO	0.016	DISTRITO,FEDERAL,CUAUHTEMOC
SINALOA,NAVOLATO	0.016	NUEVO,LEON,SAN,NICOLAS,DE,LOS,GARZA
NUEVO,LEON,MONTERREY	0.016	SINALOA,GUASAVE
NUEVO,LEON,MONTERREY	0.031	MICHOACAN,URUAPAN
NUEVO,LEON,MONTERREY	0.016	CHIHUAHUA,GUADALUPE
NUEVO,LEON,MONTERREY	0.021	DISTRITO,FEDERAL,IZTAPALAPA
NUEVO,LEON,MONTERREY	0.016	SONORA,CAJEME
NUEVO,LEON,MONTERREY	0.037	MICHOACAN,LAZARO,CARDENAS
NUEVO,LEON,MONTERREY	0.016	GUERRERO,TECPAN,DE,GALEANA
NUEVO,LEON,MONTERREY	0.021	SONORA,HERMOSILLO
NUEVO,LEON,MONTERREY	0.016	SINALOA,BADIRAGUATO
NUEVO,LEON,MONTERREY	0.021	QUINTANA,ROO,BENITO,JUAREZ
NUEVO,LEON,MONTERREY	0.042	VERACRUZ,VERACRUZ
NUEVO,LEON,MONTERREY	0.026	DISTRITO,FEDERAL,CUAUHTEMOC
NUEVO,LEON,MONTERREY	0.016	GUERRERO,AJUCHITLAN,DEL,PROGRESO
NUEVO,LEON,MONTERREY	0.016	CHIAPAS,TAPACHULA
NUEVO,LEON,MONTERREY	0.026	NUEVO,LEON,SAN,NICOLAS,DE,LOS,GARZA
NUEVO,LEON,MONTERREY	0.016	MICHOACAN,TEPALCATEPEC
NUEVO,LEON,MONTERREY	0.021	NUEVO,LEON,SANTA,CATARINA
NUEVO,LEON,MONTERREY	0.021	NUEVO,LEON,SAN,PEDRO,GARZA,GARCIA
NUEVO,LEON,MONTERREY	0.021	VERACRUZ,ACAJETE
NUEVO,LEON,MONTERREY	0.016	MICHOACAN,COTIJA
NUEVO,LEON,MONTERREY	0.016	MICHOACAN,TZINTZUNTZAN
MICHOACAN,MORELIA	0.017	VERACRUZ,VERACRUZ
SINALOA,GUASAVE	0.019	MICHOACAN,URUAPAN
SINALOA,GUASAVE	0.022	MICHOACAN,LAZARO,CARDENAS
SINALOA,GUASAVE	0.025	VERACRUZ,VERACRUZ
SINALOA,GUASAVE	0.016	DISTRITO,FEDERAL,CUAUHTEMOC
SINALOA,GUASAVE	0.016	NUEVO,LEON,SAN,NICOLAS,DE,LOS,GARZA
MEXICO,ECATEPEC,DE,MORELOS	0.019	AGUASCALIENTES,AGUASCALIENTES
MICHOACAN,URUAPAN	0.019	CHIHUAHUA,GUADALUPE
MICHOACAN,URUAPAN	0.025	DISTRITO,FEDERAL,IZTAPALAPA
MICHOACAN,URUAPAN	0.019	SONORA,CAJEME
MICHOACAN,URUAPAN	0.044	MICHOACAN,LAZARO,CARDENAS
MICHOACAN,URUAPAN	0.019	GUERRERO,TECPAN,DE,GALEANA
MICHOACAN,URUAPAN	0.025	SONORA,HERMOSILLO
MICHOACAN,URUAPAN	0.019	SINALOA,BADIRAGUATO
MICHOACAN,URUAPAN	0.025	QUINTANA,ROO,BENITO,JUAREZ
MICHOACAN,URUAPAN	0.050	VERACRUZ,VERACRUZ
MICHOACAN,URUAPAN	0.031	DISTRITO,FEDERAL,CUAUHTEMOC
MICHOACAN,URUAPAN	0.019	GUERRERO,AJUCHITLAN,DEL,PROGRESO
MICHOACAN,URUAPAN	0.019	CHIAPAS,TAPACHULA
MICHOACAN,URUAPAN	0.031	NUEVO,LEON,SAN,NICOLAS,DE,LOS,GARZA
MICHOACAN,URUAPAN	0.019	MICHOACAN,TEPALCATEPEC
MICHOACAN,URUAPAN	0.025	NUEVO,LEON,SANTA,CATARINA
MICHOACAN,URUAPAN	0.025	NUEVO,LEON,SAN,PEDRO,GARZA,GARCIA
MICHOACAN,URUAPAN	0.025	VERACRUZ,ACAJETE
MICHOACAN,URUAPAN	0.019	MICHOACAN,COTIJA
MICHOACAN,URUAPAN	0.019	MICHOACAN,TZINTZUNTZAN
MORELOS,CUERNAVACA	0.017	VERACRUZ,VERACRUZ
SINALOA,SALVADOR,ALVARADO	0.017	VERACRUZ,VERACRUZ
GUERRERO,CHILPANCINGO,DE,LOS,BRAVO	0.017	VERACRUZ,VERACRUZ
TAMAULIPAS,NUEVO,LAREDO	0.019	AGUASCALIENTES,AGUASCALIENTES
MICHOACAN,APATZINGAN	0.019	AGUASCALIENTES,AGUASCALIENTES
JALISCO,GUADALAJARA	0.017	VERACRUZ,VERACRUZ
CHIHUAHUA,GUADALUPE	0.022	MICHOACAN,LAZARO,CARDENAS
CHIHUAHUA,GUADALUPE	0.025	VERACRUZ,VERACRUZ
CHIHUAHUA,GUADALUPE	0.016	DISTRITO,FEDERAL,CUAUHTEMOC
CHIHUAHUA,GUADALUPE	0.016	NUEVO,LEON,SAN,NICOLAS,DE,LOS,GARZA
DURANGO,SANTIAGO,PAPASQUIARO	0.017	VERACRUZ,VERACRUZ
DISTRITO,FEDERAL,IZTAPALAPA	0.029	MICHOACAN,LAZARO,CARDENAS
DISTRITO,FEDERAL,IZTAPALAPA	0.017	SONORA,HERMOSILLO
DISTRITO,FEDERAL,IZTAPALAPA	0.017	QUINTANA,ROO,BENITO,JUAREZ
DISTRITO,FEDERAL,IZTAPALAPA	0.033	VERACRUZ,VERACRUZ
DISTRITO,FEDERAL,IZTAPALAPA	0.021	DISTRITO,FEDERAL,CUAUHTEMOC
DISTRITO,FEDERAL,IZTAPALAPA	0.021	NUEVO,LEON,SAN,NICOLAS,DE,LOS,GARZA
DISTRITO,FEDERAL,IZTAPALAPA	0.017	NUEVO,LEON,SANTA,CATARINA
DISTRITO,FEDERAL,IZTAPALAPA	0.017	NUEVO,LEON,SAN,PEDRO,GARZA,GARCIA
DISTRITO,FEDERAL,IZTAPALAPA	0.017	VERACRUZ,ACAJETE
BAJA,CALIFORNIA,MEXICALI	0.017	VERACRUZ,VERACRUZ
SONORA,CAJEME	0.022	MICHOACAN,LAZARO,CARDENAS
SONORA,CAJEME	0.025	VERACRUZ,VERACRUZ
SONORA,CAJEME	0.016	DISTRITO,FEDERAL,CUAUHTEMOC
SONORA,CAJEME	0.016	NUEVO,LEON,SAN,NICOLAS,DE,LOS,GARZA
MICHOACAN,LAZARO,CARDENAS	0.022	GUERRERO,TECPAN,DE,GALEANA
MICHOACAN,LAZARO,CARDENAS	0.029	SONORA,HERMOSILLO
MICHOACAN,LAZARO,CARDENAS	0.022	SINALOA,BADIRAGUATO
MICHOACAN,LAZARO,CARDENAS	0.029	QUINTANA,ROO,BENITO,JUAREZ
MICHOACAN,LAZARO,CARDENAS	0.059	VERACRUZ,VERACRUZ
MICHOACAN,LAZARO,CARDENAS	0.037	DISTRITO,FEDERAL,CUAUHTEMOC
MICHOACAN,LAZARO,CARDENAS	0.022	GUERRERO,AJUCHITLAN,DEL,PROGRESO
MICHOACAN,LAZARO,CARDENAS	0.022	CHIAPAS,TAPACHULA
MICHOACAN,LAZARO,CARDENAS	0.037	NUEVO,LEON,SAN,NICOLAS,DE,LOS,GARZA
MICHOACAN,LAZARO,CARDENAS	0.022	MICHOACAN,TEPALCATEPEC
MICHOACAN,LAZARO,CARDENAS	0.029	NUEVO,LEON,SANTA,CATARINA
MICHOACAN,LAZARO,CARDENAS	0.029	NUEVO,LEON,SAN,PEDRO,GARZA,GARCIA
MICHOACAN,LAZARO,CARDENAS	0.029	VERACRUZ,ACAJETE
MICHOACAN,LAZARO,CARDENAS	0.022	MICHOACAN,COTIJA
MICHOACAN,LAZARO,CARDENAS	0.022	MICHOACAN,TZINTZUNTZAN
GUERRERO,TECPAN,DE,GALEANA	0.025	VERACRUZ,VERACRUZ
GUERRERO,TECPAN,DE,GALEANA	0.016	DISTRITO,FEDERAL,CUAUHTEMOC
GUERRERO,TECPAN,DE,GALEANA	0.016	NUEVO,LEON,SAN,NICOLAS,DE,LOS,GARZA
SONORA,HERMOSILLO	0.017	QUINTANA,ROO,BENITO,JUAREZ
SONORA,HERMOSILLO	0.033	VERACRUZ,VERACRUZ
SONORA,HERMOSILLO	0.021	DISTRITO,FEDERAL,CUAUHTEMOC
SONORA,HERMOSILLO	0.021	NUEVO,LEON,SAN,NICOLAS,DE,LOS,GARZA
SONORA,HERMOSILLO	0.017	NUEVO,LEON,SANTA,CATARINA
SONORA,HERMOSILLO	0.017	NUEVO,LEON,SAN,PEDRO,GARZA,GARCIA
SONORA,HERMOSILLO	0.017	VERACRUZ,ACAJETE
AGUASCALIENTES,AGUASCALIENTES	0.028	JALISCO,TLAJOMULCO,DE,ZUÑIGA
AGUASCALIENTES,AGUASCALIENTES	0.028	CHIHUAHUA,MADERA
AGUASCALIENTES,AGUASCALIENTES	0.028	GUERRERO,ATOYAC,DE,ALVAREZ
AGUASCALIENTES,AGUASCALIENTES	0.019	SONORA,CABORCA
AGUASCALIENTES,AGUASCALIENTES	0.019	CAMPECHE,CARMEN
AGUASCALIENTES,AGUASCALIENTES	0.019	AGUASCALIENTES,JESUS,MARIA
AGUASCALIENTES,AGUASCALIENTES	0.028	MICHOACAN,TURICATO
AGUASCALIENTES,AGUASCALIENTES	0.019	GUANAJUATO,COMONFORT
AGUASCALIENTES,AGUASCALIENTES	0.038	CHIHUAHUA,DOCTOR,BELISARIO,DOMINGUEZ
AGUASCALIENTES,AGUASCALIENTES	0.019	JALISCO,ZAPOTITLAN,DE,VADILLO
AGUASCALIENTES,AGUASCALIENTES	0.019	SONORA,TRINCHERAS
SINALOA,MOCORITO	0.017	VERACRUZ,VERACRUZ
SINALOA,BADIRAGUATO	0.025	VERACRUZ,VERACRUZ
SINALOA,BADIRAGUATO	0.016	DISTRITO,FEDERAL,CUAUHTEMOC
SINALOA,BADIRAGUATO	0.016	NUEVO,LEON,SAN,NICOLAS,DE,LOS,GARZA
CHIHUAHUA,CUAUHTEMOC	0.017	VERACRUZ,VERACRUZ
QUINTANA,ROO,BENITO,JUAREZ	0.033	VERACRUZ,VERACRUZ
QUINTANA,ROO,BENITO,JUAREZ	0.021	DISTRITO,FEDERAL,CUAUHTEMOC
QUINTANA,ROO,BENITO,JUAREZ	0.021	NUEVO,LEON,SAN,NICOLAS,DE,LOS,GARZA
QUINTANA,ROO,BENITO,JUAREZ	0.017	NUEVO,LEON,SANTA,CATARINA
QUINTANA,ROO,BENITO,JUAREZ	0.017	NUEVO,LEON,SAN,PEDRO,GARZA,GARCIA
QUINTANA,ROO,BENITO,JUAREZ	0.017	VERACRUZ,ACAJETE
VERACRUZ,VERACRUZ	0.042	DISTRITO,FEDERAL,CUAUHTEMOC
VERACRUZ,VERACRUZ	0.017	GUERRERO,COYUCA,DE,BENITEZ
VERACRUZ,VERACRUZ	0.025	GUERRERO,AJUCHITLAN,DEL,PROGRESO
VERACRUZ,VERACRUZ	0.017	MICHOACAN,HUETAMO
VERACRUZ,VERACRUZ	0.025	CHIAPAS,TAPACHULA
VERACRUZ,VERACRUZ	0.042	NUEVO,LEON,SAN,NICOLAS,DE,LOS,GARZA
VERACRUZ,VERACRUZ	0.025	MICHOACAN,TEPALCATEPEC
VERACRUZ,VERACRUZ	0.017	SONORA,CANANEA
VERACRUZ,VERACRUZ	0.033	NUEVO,LEON,SANTA,CATARINA
VERACRUZ,VERACRUZ	0.033	NUEVO,LEON,SAN,PEDRO,GARZA,GARCIA
VERACRUZ,VERACRUZ	0.033	VERACRUZ,ACAJETE
VERACRUZ,VERACRUZ	0.017	MICHOACAN,AGUILILLA
VERACRUZ,VERACRUZ	0.017	DISTRITO,FEDERAL,CUAJIMALPA,DE,MORELOS
VERACRUZ,VERACRUZ	0.017	DURANGO,OCAMPO
VERACRUZ,VERACRUZ	0.017	GUANAJUATO,CUERAMARO
VERACRUZ,VERACRUZ	0.025	MICHOACAN,COTIJA
VERACRUZ,VERACRUZ	0.017	MICHOACAN,TUMBISCATIO
VERACRUZ,VERACRUZ	0.017	VERACRUZ,SAN,ANDRES,TUXTLA
VERACRUZ,VERACRUZ	0.017	MORELOS,COATLAN,DEL,RIO
VERACRUZ,VERACRUZ	0.017	JALISCO,SAN,JUANITO,DE,ESCOBEDO
VERACRUZ,VERACRUZ	0.017	MICHOACAN,SENGUIO
VERACRUZ,VERACRUZ	0.025	MICHOACAN,TZINTZUNTZAN
DISTRITO,FEDERAL,CUAUHTEMOC	0.016	GUERRERO,AJUCHITLAN,DEL,PROGRESO
DISTRITO,FEDERAL,CUAUHTEMOC	0.016	CHIAPAS,TAPACHULA
DISTRITO,FEDERAL,CUAUHTEMOC	0.026	NUEVO,LEON,SAN,NICOLAS,DE,LOS,GARZA
DISTRITO,FEDERAL,CUAUHTEMOC	0.016	MICHOACAN,TEPALCATEPEC
DISTRITO,FEDERAL,CUAUHTEMOC	0.021	NUEVO,LEON,SANTA,CATARINA
DISTRITO,FEDERAL,CUAUHTEMOC	0.021	NUEVO,LEON,SAN,PEDRO,GARZA,GARCIA
DISTRITO,FEDERAL,CUAUHTEMOC	0.021	VERACRUZ,ACAJETE
DISTRITO,FEDERAL,CUAUHTEMOC	0.016	MICHOACAN,COTIJA
DISTRITO,FEDERAL,CUAUHTEMOC	0.016	MICHOACAN,TZINTZUNTZAN
GUERRERO,AJUCHITLAN,DEL,PROGRESO	0.016	NUEVO,LEON,SAN,NICOLAS,DE,LOS,GARZA
CHIAPAS,TAPACHULA	0.016	NUEVO,LEON,SAN,NICOLAS,DE,LOS,GARZA
NUEVO,LEON,SAN,NICOLAS,DE,LOS,GARZA	0.016	MICHOACAN,TEPALCATEPEC
NUEVO,LEON,SAN,NICOLAS,DE,LOS,GARZA	0.021	NUEVO,LEON,SANTA,CATARINA
NUEVO,LEON,SAN,NICOLAS,DE,LOS,GARZA	0.021	NUEVO,LEON,SAN,PEDRO,GARZA,GARCIA
NUEVO,LEON,SAN,NICOLAS,DE,LOS,GARZA	0.021	VERACRUZ,ACAJETE
NUEVO,LEON,SAN,NICOLAS,DE,LOS,GARZA	0.016	MICHOACAN,COTIJA
NUEVO,LEON,SAN,NICOLAS,DE,LOS,GARZA	0.016	MICHOACAN,TZINTZUNTZAN
NUEVO,LEON,SANTA,CATARINA	0.017	NUEVO,LEON,SAN,PEDRO,GARZA,GARCIA
NUEVO,LEON,SANTA,CATARINA	0.017	VERACRUZ,ACAJETE
NUEVO,LEON,SAN,PEDRO,GARZA,GARCIA	0.017	VERACRUZ,ACAJETE
