# Supplementary material for: Analysis of México’s Narco-War Network (2007–2011)
Source: PLoS One. 2015 May 18;10(5):e0126503. doi: 10.1371/journal.pone.0126503 (PMC4436224; doi:10.1371/journal.pone.0126503)
Supplement: S1 Compressed file — Each file contains all the correlations above certain threshold (indicated in the name of the file), during a particular month (also indicated in the name of the file). The file names have the value of θ followed by the number of the i th month, starting from January of 2007 until Sept. 2011. (ZIP) [file pone.0126503.s004.zip › Correlations_by_month/0.015__21.sif]

CHIHUAHUA,JUAREZ	0.053	SINALOA,CULIACAN
CHIHUAHUA,JUAREZ	0.402	BAJA,CALIFORNIA,TIJUANA
CHIHUAHUA,JUAREZ	0.077	CHIHUAHUA,CHIHUAHUA
CHIHUAHUA,JUAREZ	0.016	GUERRERO,ACAPULCO,DE,JUAREZ
CHIHUAHUA,JUAREZ	0.045	SONORA,NOGALES
CHIHUAHUA,JUAREZ	0.037	DURANGO,DURANGO
CHIHUAHUA,JUAREZ	0.020	MORELOS,CUERNAVACA
CHIHUAHUA,JUAREZ	0.020	TAMAULIPAS,MATAMOROS
CHIHUAHUA,JUAREZ	0.024	BAJA,CALIFORNIA,MEXICALI
CHIHUAHUA,JUAREZ	0.049	CHIHUAHUA,NUEVO,CASAS,GRANDES
CHIHUAHUA,JUAREZ	0.016	MICHOACAN,LAZARO,CARDENAS
CHIHUAHUA,JUAREZ	0.016	CHIHUAHUA,GUADALUPE,Y,CALVO
CHIHUAHUA,JUAREZ	0.028	SONORA,HERMOSILLO
CHIHUAHUA,JUAREZ	0.016	CHIHUAHUA,ASCENSION
CHIHUAHUA,JUAREZ	0.016	SINALOA,BADIRAGUATO
CHIHUAHUA,JUAREZ	0.061	BAJA,CALIFORNIA,PLAYAS,DE,ROSARITO
CHIHUAHUA,JUAREZ	0.020	NUEVO,LEON,GUADALUPE
CHIHUAHUA,JUAREZ	0.020	TAMAULIPAS,TAMPICO
CHIHUAHUA,JUAREZ	0.028	MEXICO,TULTITLAN
CHIHUAHUA,JUAREZ	0.016	CHIHUAHUA,MADERA
CHIHUAHUA,JUAREZ	0.033	DURANGO,VICENTE,GUERRERO
CHIHUAHUA,JUAREZ	0.016	SONORA,GENERAL,PLUTARCO,ELIAS,CALLES
CHIHUAHUA,JUAREZ	0.024	NUEVO,LEON,SANTIAGO
CHIHUAHUA,JUAREZ	0.020	CHIHUAHUA,GUACHOCHI
CHIHUAHUA,JUAREZ	0.020	JALISCO,LAGOS,DE,MORENO
CHIHUAHUA,JUAREZ	0.016	JALISCO,ZAPOTLAN,DEL,REY
CHIHUAHUA,JUAREZ	0.016	OAXACA,OCOTLAN,DE,MORELOS
SINALOA,CULIACAN	0.069	BAJA,CALIFORNIA,TIJUANA
BAJA,CALIFORNIA,TIJUANA	0.101	CHIHUAHUA,CHIHUAHUA
BAJA,CALIFORNIA,TIJUANA	0.021	GUERRERO,ACAPULCO,DE,JUAREZ
BAJA,CALIFORNIA,TIJUANA	0.058	SONORA,NOGALES
BAJA,CALIFORNIA,TIJUANA	0.048	DURANGO,DURANGO
BAJA,CALIFORNIA,TIJUANA	0.016	SINALOA,SINALOA
BAJA,CALIFORNIA,TIJUANA	0.026	MORELOS,CUERNAVACA
BAJA,CALIFORNIA,TIJUANA	0.016	GUERRERO,CHILPANCINGO,DE,LOS,BRAVO
BAJA,CALIFORNIA,TIJUANA	0.016	JALISCO,GUADALAJARA
BAJA,CALIFORNIA,TIJUANA	0.026	TAMAULIPAS,MATAMOROS
BAJA,CALIFORNIA,TIJUANA	0.032	BAJA,CALIFORNIA,MEXICALI
BAJA,CALIFORNIA,TIJUANA	0.064	CHIHUAHUA,NUEVO,CASAS,GRANDES
BAJA,CALIFORNIA,TIJUANA	0.021	MICHOACAN,LAZARO,CARDENAS
BAJA,CALIFORNIA,TIJUANA	0.021	CHIHUAHUA,GUADALUPE,Y,CALVO
BAJA,CALIFORNIA,TIJUANA	0.037	SONORA,HERMOSILLO
BAJA,CALIFORNIA,TIJUANA	0.021	CHIHUAHUA,ASCENSION
BAJA,CALIFORNIA,TIJUANA	0.021	SINALOA,BADIRAGUATO
BAJA,CALIFORNIA,TIJUANA	0.079	BAJA,CALIFORNIA,PLAYAS,DE,ROSARITO
BAJA,CALIFORNIA,TIJUANA	0.026	NUEVO,LEON,GUADALUPE
BAJA,CALIFORNIA,TIJUANA	0.026	TAMAULIPAS,TAMPICO
BAJA,CALIFORNIA,TIJUANA	0.037	MEXICO,TULTITLAN
BAJA,CALIFORNIA,TIJUANA	0.021	CHIHUAHUA,MADERA
BAJA,CALIFORNIA,TIJUANA	0.016	NAYARIT,XALISCO
BAJA,CALIFORNIA,TIJUANA	0.042	DURANGO,VICENTE,GUERRERO
BAJA,CALIFORNIA,TIJUANA	0.016	SINALOA,ROSARIO
BAJA,CALIFORNIA,TIJUANA	0.021	SONORA,GENERAL,PLUTARCO,ELIAS,CALLES
BAJA,CALIFORNIA,TIJUANA	0.016	MEXICO,CUAUTITLAN,IZCALLI
BAJA,CALIFORNIA,TIJUANA	0.016	TAMAULIPAS,CIUDAD,MADERO
BAJA,CALIFORNIA,TIJUANA	0.032	NUEVO,LEON,SANTIAGO
BAJA,CALIFORNIA,TIJUANA	0.016	TABASCO,CENTRO
BAJA,CALIFORNIA,TIJUANA	0.026	CHIHUAHUA,GUACHOCHI
BAJA,CALIFORNIA,TIJUANA	0.016	DISTRITO,FEDERAL,COYOACAN
BAJA,CALIFORNIA,TIJUANA	0.016	COAHUILA,MATAMOROS
BAJA,CALIFORNIA,TIJUANA	0.016	GUANAJUATO,ACAMBARO
BAJA,CALIFORNIA,TIJUANA	0.016	DURANGO,OCAMPO
BAJA,CALIFORNIA,TIJUANA	0.026	JALISCO,LAGOS,DE,MORENO
BAJA,CALIFORNIA,TIJUANA	0.016	GUANAJUATO,SALVATIERRA
BAJA,CALIFORNIA,TIJUANA	0.016	MEXICO,NEXTLALPAN
BAJA,CALIFORNIA,TIJUANA	0.016	CHIHUAHUA,GALEANA
BAJA,CALIFORNIA,TIJUANA	0.021	JALISCO,ZAPOTLAN,DEL,REY
BAJA,CALIFORNIA,TIJUANA	0.021	OAXACA,OCOTLAN,DE,MORELOS
BAJA,CALIFORNIA,TIJUANA	0.016	MEXICO,ATLACOMULCO
CHIHUAHUA,CHIHUAHUA	0.015	BAJA,CALIFORNIA,PLAYAS,DE,ROSARITO
SINALOA,MAZATLAN	0.015	MEXICO,OCOYOACAC
