# Supplementary material for: Analysis of México’s Narco-War Network (2007–2011)
Source: PLoS One. 2015 May 18;10(5):e0126503. doi: 10.1371/journal.pone.0126503 (PMC4436224; doi:10.1371/journal.pone.0126503)
Supplement: S1 Compressed file — Each file contains all the correlations above certain threshold (indicated in the name of the file), during a particular month (also indicated in the name of the file). The file names have the value of θ followed by the number of the i th month, starting from January of 2007 until Sept. 2011. (ZIP) [file pone.0126503.s004.zip › Correlations_by_month/0.015__24.sif]

CHIHUAHUA,JUAREZ	0.267	SINALOA,CULIACAN
CHIHUAHUA,JUAREZ	0.122	BAJA,CALIFORNIA,TIJUANA
CHIHUAHUA,JUAREZ	0.030	GUERRERO,ACAPULCO,DE,JUAREZ
CHIHUAHUA,JUAREZ	0.023	SINALOA,MAZATLAN
CHIHUAHUA,JUAREZ	0.069	SONORA,NOGALES
CHIHUAHUA,JUAREZ	0.069	DURANGO,DURANGO
CHIHUAHUA,JUAREZ	0.015	SINALOA,NAVOLATO
CHIHUAHUA,JUAREZ	0.015	MICHOACAN,MORELIA
CHIHUAHUA,JUAREZ	0.015	NAYARIT,TEPIC
CHIHUAHUA,JUAREZ	0.030	TAMAULIPAS,REYNOSA
CHIHUAHUA,JUAREZ	0.015	CHIHUAHUA,HIDALGO,DEL,PARRAL
CHIHUAHUA,JUAREZ	0.015	MEXICO,ECATEPEC,DE,MORELOS
CHIHUAHUA,JUAREZ	0.038	MICHOACAN,URUAPAN
CHIHUAHUA,JUAREZ	0.137	SINALOA,SINALOA
CHIHUAHUA,JUAREZ	0.023	SINALOA,SALVADOR,ALVARADO
CHIHUAHUA,JUAREZ	0.084	GUERRERO,CHILPANCINGO,DE,LOS,BRAVO
CHIHUAHUA,JUAREZ	0.015	MICHOACAN,APATZINGAN
CHIHUAHUA,JUAREZ	0.015	JALISCO,GUADALAJARA
CHIHUAHUA,JUAREZ	0.030	BAJA,CALIFORNIA,MEXICALI
CHIHUAHUA,JUAREZ	0.015	SONORA,CAJEME
CHIHUAHUA,JUAREZ	0.023	MICHOACAN,LAZARO,CARDENAS
CHIHUAHUA,JUAREZ	0.015	AGUASCALIENTES,AGUASCALIENTES
CHIHUAHUA,JUAREZ	0.015	CHIHUAHUA,CUAUHTEMOC
CHIHUAHUA,JUAREZ	0.030	BAJA,CALIFORNIA,PLAYAS,DE,ROSARITO
CHIHUAHUA,JUAREZ	0.099	SINALOA,SAN,IGNACIO
CHIHUAHUA,JUAREZ	0.015	MEXICO,TULTITLAN
CHIHUAHUA,JUAREZ	0.015	DISTRITO,FEDERAL,VENUSTIANO,CARRANZA
CHIHUAHUA,JUAREZ	0.023	BAJA,CALIFORNIA,ENSENADA
CHIHUAHUA,JUAREZ	0.015	DISTRITO,FEDERAL,CUAUHTEMOC
CHIHUAHUA,JUAREZ	0.076	GUERRERO,ARCELIA
CHIHUAHUA,JUAREZ	0.015	CHIHUAHUA,OJINAGA
CHIHUAHUA,JUAREZ	0.076	SINALOA,ROSARIO
CHIHUAHUA,JUAREZ	0.030	MICHOACAN,ZITACUARO
CHIHUAHUA,JUAREZ	0.015	BAJA,CALIFORNIA,TECATE
CHIHUAHUA,JUAREZ	0.015	MEXICO,COACALCO,DE,BERRIOZABAL
CHIHUAHUA,JUAREZ	0.046	DURANGO,SAN,DIMAS
CHIHUAHUA,JUAREZ	0.023	SINALOA,CHOIX
CHIHUAHUA,JUAREZ	0.030	GUERRERO,TELOLOAPAN
CHIHUAHUA,JUAREZ	0.030	SAN,LUIS,POTOSI,SAN,LUIS,POTOSI
CHIHUAHUA,JUAREZ	0.030	CHIHUAHUA,MATAMOROS
CHIHUAHUA,JUAREZ	0.038	CHIHUAHUA,ROSALES
CHIHUAHUA,JUAREZ	0.015	DISTRITO,FEDERAL,COYOACAN
CHIHUAHUA,JUAREZ	0.015	DURANGO,TEPEHUANES
CHIHUAHUA,JUAREZ	0.015	SONORA,ALTAR
CHIHUAHUA,JUAREZ	0.015	GUERRERO,EDUARDO,NERI
CHIHUAHUA,JUAREZ	0.015	GUANAJUATO,APASEO,EL,GRANDE
CHIHUAHUA,JUAREZ	0.015	QUINTANA,ROO,OTHON,P.,BLANCO
CHIHUAHUA,JUAREZ	0.023	SAN,LUIS,POTOSI,RIOVERDE
CHIHUAHUA,JUAREZ	0.069	CHIAPAS,TUXTLA,CHICO
CHIHUAHUA,JUAREZ	0.023	CHIHUAHUA,ALLENDE
CHIHUAHUA,JUAREZ	0.015	MICHOACAN,BUENAVISTA
CHIHUAHUA,JUAREZ	0.030	GUERRERO,HUITZUCO,DE,LOS,FIGUEROA
CHIHUAHUA,JUAREZ	0.015	DURANGO,NUEVO,IDEAL
CHIHUAHUA,JUAREZ	0.015	MEXICO,METEPEC
CHIHUAHUA,JUAREZ	0.015	SAN,LUIS,POTOSI,SOLEDAD,DE,GRACIANO,SANCHEZ
CHIHUAHUA,JUAREZ	0.015	SONORA,SAHUARIPA
CHIHUAHUA,JUAREZ	0.030	ZACATECAS,VALPARAISO
CHIHUAHUA,JUAREZ	0.015	CHIHUAHUA,DOCTOR,BELISARIO,DOMINGUEZ
CHIHUAHUA,JUAREZ	0.015	GUERRERO,COPALA
CHIHUAHUA,JUAREZ	0.015	OAXACA,SAN,SEBASTIAN,TUTLA
SINALOA,CULIACAN	0.047	BAJA,CALIFORNIA,TIJUANA
SINALOA,CULIACAN	0.027	SONORA,NOGALES
SINALOA,CULIACAN	0.027	DURANGO,DURANGO
SINALOA,CULIACAN	0.053	SINALOA,SINALOA
SINALOA,CULIACAN	0.033	GUERRERO,CHILPANCINGO,DE,LOS,BRAVO
SINALOA,CULIACAN	0.039	SINALOA,SAN,IGNACIO
SINALOA,CULIACAN	0.030	GUERRERO,ARCELIA
SINALOA,CULIACAN	0.030	SINALOA,ROSARIO
SINALOA,CULIACAN	0.018	DURANGO,SAN,DIMAS
SINALOA,CULIACAN	0.027	CHIAPAS,TUXTLA,CHICO
BAJA,CALIFORNIA,TIJUANA	0.024	SINALOA,SINALOA
BAJA,CALIFORNIA,TIJUANA	0.018	SINALOA,SAN,IGNACIO
SINALOA,SINALOA	0.017	GUERRERO,CHILPANCINGO,DE,LOS,BRAVO
SINALOA,SINALOA	0.020	SINALOA,SAN,IGNACIO
SINALOA,SINALOA	0.015	GUERRERO,ARCELIA
SINALOA,SINALOA	0.015	SINALOA,ROSARIO
