# Supplementary material for: Analysis of México’s Narco-War Network (2007–2011)
Source: PLoS One. 2015 May 18;10(5):e0126503. doi: 10.1371/journal.pone.0126503 (PMC4436224; doi:10.1371/journal.pone.0126503)
Supplement: S1 Compressed file — Each file contains all the correlations above certain threshold (indicated in the name of the file), during a particular month (also indicated in the name of the file). The file names have the value of θ followed by the number of the i th month, starting from January of 2007 until Sept. 2011. (ZIP) [file pone.0126503.s004.zip › Correlations_by_month/0.015__27.sif]

CHIHUAHUA,JUAREZ	0.044	BAJA,CALIFORNIA,TIJUANA
CHIHUAHUA,JUAREZ	0.059	NAYARIT,TEPIC
CHIHUAHUA,JUAREZ	0.029	SINALOA,GUASAVE
CHIHUAHUA,JUAREZ	0.022	MEXICO,ECATEPEC,DE,MORELOS
CHIHUAHUA,JUAREZ	0.029	SINALOA,SINALOA
CHIHUAHUA,JUAREZ	0.022	CHIHUAHUA,GUADALUPE
CHIHUAHUA,JUAREZ	0.051	GUERRERO,PETATLAN
CHIHUAHUA,JUAREZ	0.029	MICHOACAN,LAZARO,CARDENAS
CHIHUAHUA,JUAREZ	0.044	CHIHUAHUA,GUADALUPE,Y,CALVO
CHIHUAHUA,JUAREZ	0.022	SINALOA,BADIRAGUATO
CHIHUAHUA,JUAREZ	0.022	GUERRERO,IGUALA,DE,LA,INDEPENDENCIA
CHIHUAHUA,JUAREZ	0.022	NUEVO,LEON,GUADALUPE
CHIHUAHUA,JUAREZ	0.125	GUERRERO,SAN,MIGUEL,TOTOLAPAN
CHIHUAHUA,JUAREZ	0.029	GUANAJUATO,LEON
CHIHUAHUA,JUAREZ	0.022	MICHOACAN,ZITACUARO
CHIHUAHUA,JUAREZ	0.022	SONORA,GENERAL,PLUTARCO,ELIAS,CALLES
CHIHUAHUA,JUAREZ	0.029	MEXICO,TECAMAC
CHIHUAHUA,JUAREZ	0.022	GUERRERO,TELOLOAPAN
CHIHUAHUA,JUAREZ	0.022	MICHOACAN,LA,HUACANA
CHIHUAHUA,JUAREZ	0.022	SONORA,AGUA,PRIETA
CHIHUAHUA,JUAREZ	0.029	MICHOACAN,SAN,LUCAS
CHIHUAHUA,JUAREZ	0.029	MICHOACAN,AGUILILLA
CHIHUAHUA,JUAREZ	0.022	DISTRITO,FEDERAL,XOCHIMILCO
CHIHUAHUA,JUAREZ	0.029	SONORA,PUERTO,PEÑASCO
CHIHUAHUA,JUAREZ	0.037	CHIHUAHUA,AQUILES,SERDAN
CHIHUAHUA,JUAREZ	0.029	SONORA,ALTAR
CHIHUAHUA,JUAREZ	0.037	CHIAPAS,TUXTLA,GUTIERREZ
CHIHUAHUA,JUAREZ	0.044	CHIHUAHUA,BACHINIVA
CHIHUAHUA,JUAREZ	0.029	MEXICO,ZINACANTEPEC
CHIHUAHUA,JUAREZ	0.037	MICHOACAN,CHINICUILA
CHIHUAHUA,JUAREZ	0.022	GUERRERO,TLALCHAPA
CHIHUAHUA,JUAREZ	0.022	DURANGO,NUEVO,IDEAL
CHIHUAHUA,JUAREZ	0.022	NUEVO,LEON,VALLECILLO
CHIHUAHUA,JUAREZ	0.022	PUEBLA,IZUCAR,DE,MATAMOROS
SINALOA,CULIACAN	0.141	CHIHUAHUA,CHIHUAHUA
SINALOA,CULIACAN	0.025	GUERRERO,ACAPULCO,DE,JUAREZ
SINALOA,CULIACAN	0.050	DURANGO,GOMEZ,PALACIO
SINALOA,CULIACAN	0.033	COAHUILA,TORREON
SINALOA,CULIACAN	0.033	DURANGO,DURANGO
SINALOA,CULIACAN	0.021	SINALOA,NAVOLATO
SINALOA,CULIACAN	0.025	MICHOACAN,MORELIA
SINALOA,CULIACAN	0.054	DURANGO,PUEBLO,NUEVO
SINALOA,CULIACAN	0.021	CHIHUAHUA,DELICIAS
SINALOA,CULIACAN	0.029	CHIHUAHUA,CAMARGO
SINALOA,CULIACAN	0.025	SINALOA,MOCORITO
SINALOA,CULIACAN	0.017	GUERRERO,TAXCO,DE,ALARCON
SINALOA,CULIACAN	0.017	DURANGO,EL,ORO
SINALOA,CULIACAN	0.025	CHIHUAHUA,GUACHOCHI
SINALOA,CULIACAN	0.017	GUANAJUATO,SAN,FRANCISCO,DEL,RINCON
SINALOA,CULIACAN	0.021	GUANAJUATO,VALLE,DE,SANTIAGO
SINALOA,CULIACAN	0.017	DURANGO,GUANACEVI
SINALOA,CULIACAN	0.021	JALISCO,IXTLAHUACAN,DEL,RIO
SINALOA,CULIACAN	0.017	MEXICO,MELCHOR,OCAMPO
BAJA,CALIFORNIA,TIJUANA	0.019	GUERRERO,SAN,MIGUEL,TOTOLAPAN
CHIHUAHUA,CHIHUAHUA	0.038	GUERRERO,ACAPULCO,DE,JUAREZ
CHIHUAHUA,CHIHUAHUA	0.077	DURANGO,GOMEZ,PALACIO
CHIHUAHUA,CHIHUAHUA	0.051	COAHUILA,TORREON
CHIHUAHUA,CHIHUAHUA	0.051	DURANGO,DURANGO
CHIHUAHUA,CHIHUAHUA	0.032	SINALOA,NAVOLATO
CHIHUAHUA,CHIHUAHUA	0.038	MICHOACAN,MORELIA
CHIHUAHUA,CHIHUAHUA	0.019	MEXICO,NEZAHUALCOYOTL
CHIHUAHUA,CHIHUAHUA	0.083	DURANGO,PUEBLO,NUEVO
CHIHUAHUA,CHIHUAHUA	0.032	CHIHUAHUA,DELICIAS
CHIHUAHUA,CHIHUAHUA	0.045	CHIHUAHUA,CAMARGO
CHIHUAHUA,CHIHUAHUA	0.038	SINALOA,MOCORITO
CHIHUAHUA,CHIHUAHUA	0.026	GUERRERO,TAXCO,DE,ALARCON
CHIHUAHUA,CHIHUAHUA	0.019	TAMAULIPAS,TAMPICO
CHIHUAHUA,CHIHUAHUA	0.019	GUANAJUATO,CELAYA
CHIHUAHUA,CHIHUAHUA	0.019	GUERRERO,COYUCA,DE,BENITEZ
CHIHUAHUA,CHIHUAHUA	0.019	MICHOACAN,HUETAMO
CHIHUAHUA,CHIHUAHUA	0.019	COLIMA,COLIMA
CHIHUAHUA,CHIHUAHUA	0.019	CHIHUAHUA,MATAMOROS
CHIHUAHUA,CHIHUAHUA	0.026	DURANGO,EL,ORO
CHIHUAHUA,CHIHUAHUA	0.038	CHIHUAHUA,GUACHOCHI
CHIHUAHUA,CHIHUAHUA	0.019	MEXICO,NICOLAS,ROMERO
CHIHUAHUA,CHIHUAHUA	0.019	DURANGO,CANATLAN
CHIHUAHUA,CHIHUAHUA	0.026	GUANAJUATO,SAN,FRANCISCO,DEL,RINCON
CHIHUAHUA,CHIHUAHUA	0.019	DISTRITO,FEDERAL,TLAHUAC
CHIHUAHUA,CHIHUAHUA	0.019	GUANAJUATO,IRAPUATO
CHIHUAHUA,CHIHUAHUA	0.032	GUANAJUATO,VALLE,DE,SANTIAGO
CHIHUAHUA,CHIHUAHUA	0.026	DURANGO,GUANACEVI
CHIHUAHUA,CHIHUAHUA	0.019	MEXICO,CUAUTITLAN
CHIHUAHUA,CHIHUAHUA	0.032	JALISCO,IXTLAHUACAN,DEL,RIO
CHIHUAHUA,CHIHUAHUA	0.026	MEXICO,MELCHOR,OCAMPO
CHIHUAHUA,CHIHUAHUA	0.019	NUEVO,LEON,CIENEGA,DE,FLORES
CHIHUAHUA,CHIHUAHUA	0.019	OAXACA,SAN,RAYMUNDO,JALPAN
DURANGO,GOMEZ,PALACIO	0.018	COAHUILA,TORREON
DURANGO,GOMEZ,PALACIO	0.018	DURANGO,DURANGO
DURANGO,GOMEZ,PALACIO	0.029	DURANGO,PUEBLO,NUEVO
DURANGO,GOMEZ,PALACIO	0.016	CHIHUAHUA,CAMARGO
COAHUILA,TORREON	0.020	DURANGO,PUEBLO,NUEVO
DURANGO,DURANGO	0.020	DURANGO,PUEBLO,NUEVO
NAYARIT,TEPIC	0.026	GUERRERO,SAN,MIGUEL,TOTOLAPAN
GUERRERO,PETATLAN	0.022	GUERRERO,SAN,MIGUEL,TOTOLAPAN
DURANGO,PUEBLO,NUEVO	0.017	CHIHUAHUA,CAMARGO
CHIHUAHUA,GUADALUPE,Y,CALVO	0.019	GUERRERO,SAN,MIGUEL,TOTOLAPAN
GUERRERO,SAN,MIGUEL,TOTOLAPAN	0.016	CHIHUAHUA,AQUILES,SERDAN
GUERRERO,SAN,MIGUEL,TOTOLAPAN	0.016	CHIAPAS,TUXTLA,GUTIERREZ
GUERRERO,SAN,MIGUEL,TOTOLAPAN	0.019	CHIHUAHUA,BACHINIVA
GUERRERO,SAN,MIGUEL,TOTOLAPAN	0.016	MICHOACAN,CHINICUILA
