# Supplementary material for: Analysis of México’s Narco-War Network (2007–2011)
Source: PLoS One. 2015 May 18;10(5):e0126503. doi: 10.1371/journal.pone.0126503 (PMC4436224; doi:10.1371/journal.pone.0126503)
Supplement: S1 Compressed file — Each file contains all the correlations above certain threshold (indicated in the name of the file), during a particular month (also indicated in the name of the file). The file names have the value of θ followed by the number of the i th month, starting from January of 2007 until Sept. 2011. (ZIP) [file pone.0126503.s004.zip › Correlations_by_month/0.015__28.sif]

CHIHUAHUA,JUAREZ	0.060	SINALOA,CULIACAN
CHIHUAHUA,JUAREZ	0.021	BAJA,CALIFORNIA,TIJUANA
CHIHUAHUA,JUAREZ	0.096	CHIHUAHUA,CHIHUAHUA
CHIHUAHUA,JUAREZ	0.025	AGUASCALIENTES,AGUASCALIENTES
CHIHUAHUA,JUAREZ	0.021	SINALOA,COSALA
CHIHUAHUA,JUAREZ	0.018	MICHOACAN,ZAMORA
CHIHUAHUA,JUAREZ	0.018	COAHUILA,MATAMOROS
CHIHUAHUA,JUAREZ	0.028	TABASCO,CUNDUACAN
CHIHUAHUA,JUAREZ	0.018	GUERRERO,PILCAYA
CHIHUAHUA,JUAREZ	0.021	NAYARIT,SAN,BLAS
SINALOA,CULIACAN	0.033	BAJA,CALIFORNIA,TIJUANA
SINALOA,CULIACAN	0.148	CHIHUAHUA,CHIHUAHUA
SINALOA,CULIACAN	0.016	MICHOACAN,MORELIA
SINALOA,CULIACAN	0.016	CHIHUAHUA,HIDALGO,DEL,PARRAL
SINALOA,CULIACAN	0.016	MEXICO,NEZAHUALCOYOTL
SINALOA,CULIACAN	0.016	CHIHUAHUA,GUADALUPE
SINALOA,CULIACAN	0.016	SONORA,CAJEME
SINALOA,CULIACAN	0.038	AGUASCALIENTES,AGUASCALIENTES
SINALOA,CULIACAN	0.022	GUERRERO,IGUALA,DE,LA,INDEPENDENCIA
SINALOA,CULIACAN	0.022	MEXICO,TULTITLAN
SINALOA,CULIACAN	0.016	CHIHUAHUA,PRAXEDIS,G.,GUERRERO
SINALOA,CULIACAN	0.033	SINALOA,COSALA
SINALOA,CULIACAN	0.016	MICHOACAN,HUETAMO
SINALOA,CULIACAN	0.016	SONORA,CANANEA
SINALOA,CULIACAN	0.027	MICHOACAN,ZAMORA
SINALOA,CULIACAN	0.016	TABASCO,HUIMANGUILLO
SINALOA,CULIACAN	0.022	MEXICO,CHALCO
SINALOA,CULIACAN	0.027	COAHUILA,MATAMOROS
SINALOA,CULIACAN	0.016	JALISCO,TEQUILA
SINALOA,CULIACAN	0.016	GUANAJUATO,SALAMANCA
SINALOA,CULIACAN	0.044	TABASCO,CUNDUACAN
SINALOA,CULIACAN	0.027	GUERRERO,PILCAYA
SINALOA,CULIACAN	0.033	NAYARIT,SAN,BLAS
SINALOA,CULIACAN	0.016	MICHOACAN,HUIRAMBA
SINALOA,CULIACAN	0.022	MEXICO,DONATO,GUERRA
SINALOA,CULIACAN	0.016	ZACATECAS,VILLA,GONZALEZ,ORTEGA
SINALOA,CULIACAN	0.016	COAHUILA,NAVA
BAJA,CALIFORNIA,TIJUANA	0.052	CHIHUAHUA,CHIHUAHUA
BAJA,CALIFORNIA,TIJUANA	0.015	TABASCO,CUNDUACAN
CHIHUAHUA,CHIHUAHUA	0.017	SONORA,NOGALES
CHIHUAHUA,CHIHUAHUA	0.017	SINALOA,NAVOLATO
CHIHUAHUA,CHIHUAHUA	0.026	MICHOACAN,MORELIA
CHIHUAHUA,CHIHUAHUA	0.026	CHIHUAHUA,HIDALGO,DEL,PARRAL
CHIHUAHUA,CHIHUAHUA	0.026	MEXICO,NEZAHUALCOYOTL
CHIHUAHUA,CHIHUAHUA	0.026	CHIHUAHUA,GUADALUPE
CHIHUAHUA,CHIHUAHUA	0.017	DURANGO,PUEBLO,NUEVO
CHIHUAHUA,CHIHUAHUA	0.026	SONORA,CAJEME
CHIHUAHUA,CHIHUAHUA	0.017	GUERRERO,COYUCA,DE,CATALAN
CHIHUAHUA,CHIHUAHUA	0.017	GUERRERO,TECPAN,DE,GALEANA
CHIHUAHUA,CHIHUAHUA	0.017	SONORA,HERMOSILLO
CHIHUAHUA,CHIHUAHUA	0.061	AGUASCALIENTES,AGUASCALIENTES
CHIHUAHUA,CHIHUAHUA	0.035	GUERRERO,IGUALA,DE,LA,INDEPENDENCIA
CHIHUAHUA,CHIHUAHUA	0.035	MEXICO,TULTITLAN
CHIHUAHUA,CHIHUAHUA	0.026	CHIHUAHUA,PRAXEDIS,G.,GUERRERO
CHIHUAHUA,CHIHUAHUA	0.017	GUERRERO,LA,UNION,DE,ISIDORO,MONTES,DE,OCA
CHIHUAHUA,CHIHUAHUA	0.017	CHIHUAHUA,OJINAGA
CHIHUAHUA,CHIHUAHUA	0.052	SINALOA,COSALA
CHIHUAHUA,CHIHUAHUA	0.017	JALISCO,PUERTO,VALLARTA
CHIHUAHUA,CHIHUAHUA	0.026	MICHOACAN,HUETAMO
CHIHUAHUA,CHIHUAHUA	0.026	SONORA,CANANEA
CHIHUAHUA,CHIHUAHUA	0.017	TABASCO,CENTRO
CHIHUAHUA,CHIHUAHUA	0.017	CHIHUAHUA,MATAMOROS
CHIHUAHUA,CHIHUAHUA	0.017	DURANGO,EL,ORO
CHIHUAHUA,CHIHUAHUA	0.017	MICHOACAN,TANCITARO
CHIHUAHUA,CHIHUAHUA	0.017	MEXICO,HUIXQUILUCAN
CHIHUAHUA,CHIHUAHUA	0.043	MICHOACAN,ZAMORA
CHIHUAHUA,CHIHUAHUA	0.026	TABASCO,HUIMANGUILLO
CHIHUAHUA,CHIHUAHUA	0.017	DURANGO,CUENCAME
CHIHUAHUA,CHIHUAHUA	0.017	NUEVO,LEON,CADEREYTA,JIMENEZ
CHIHUAHUA,CHIHUAHUA	0.017	CHIAPAS,SUCHIATE
CHIHUAHUA,CHIHUAHUA	0.035	MEXICO,CHALCO
CHIHUAHUA,CHIHUAHUA	0.017	GUERRERO,TLAPEHUALA
CHIHUAHUA,CHIHUAHUA	0.043	COAHUILA,MATAMOROS
CHIHUAHUA,CHIHUAHUA	0.017	GUANAJUATO,PENJAMO
CHIHUAHUA,CHIHUAHUA	0.026	JALISCO,TEQUILA
CHIHUAHUA,CHIHUAHUA	0.017	DISTRITO,FEDERAL,TLAHUAC
CHIHUAHUA,CHIHUAHUA	0.017	GUANAJUATO,ACAMBARO
CHIHUAHUA,CHIHUAHUA	0.026	GUANAJUATO,SALAMANCA
CHIHUAHUA,CHIHUAHUA	0.017	GUERRERO,EDUARDO,NERI
CHIHUAHUA,CHIHUAHUA	0.017	MORELOS,TLALTIZAPAN
CHIHUAHUA,CHIHUAHUA	0.069	TABASCO,CUNDUACAN
CHIHUAHUA,CHIHUAHUA	0.017	CHIHUAHUA,BATOPILAS
CHIHUAHUA,CHIHUAHUA	0.017	MICHOACAN,VISTA,HERMOSA
CHIHUAHUA,CHIHUAHUA	0.017	MICHOACAN,MARAVATIO
CHIHUAHUA,CHIHUAHUA	0.017	MEXICO,ZUMPANGO
CHIHUAHUA,CHIHUAHUA	0.043	GUERRERO,PILCAYA
CHIHUAHUA,CHIHUAHUA	0.017	MICHOACAN,ECUANDUREO
CHIHUAHUA,CHIHUAHUA	0.052	NAYARIT,SAN,BLAS
CHIHUAHUA,CHIHUAHUA	0.026	MICHOACAN,HUIRAMBA
CHIHUAHUA,CHIHUAHUA	0.017	OAXACA,ZIMATLAN,DE,ALVAREZ
CHIHUAHUA,CHIHUAHUA	0.017	JALISCO,PIHUAMO
CHIHUAHUA,CHIHUAHUA	0.035	MEXICO,DONATO,GUERRA
CHIHUAHUA,CHIHUAHUA	0.017	VERACRUZ,TIHUATLAN
CHIHUAHUA,CHIHUAHUA	0.017	MEXICO,VILLA,GUERRERO
CHIHUAHUA,CHIHUAHUA	0.017	MICHOACAN,TARETAN
CHIHUAHUA,CHIHUAHUA	0.026	ZACATECAS,VILLA,GONZALEZ,ORTEGA
CHIHUAHUA,CHIHUAHUA	0.026	COAHUILA,NAVA
CHIHUAHUA,CHIHUAHUA	0.017	JALISCO,TOTOTLAN
CHIHUAHUA,CHIHUAHUA	0.017	OAXACA,SANTIAGO,SUCHILQUITONGO
CHIHUAHUA,CHIHUAHUA	0.017	ZACATECAS,NOCHISTLAN,DE,MEJIA
GUERRERO,ACAPULCO,DE,JUAREZ	0.024	GUERRERO,SAN,MIGUEL,TOTOLAPAN
DURANGO,DURANGO	0.018	MICHOACAN,URUAPAN
DURANGO,DURANGO	0.031	GUERRERO,SAN,MIGUEL,TOTOLAPAN
NAYARIT,TEPIC	0.018	SINALOA,GUASAVE
NAYARIT,TEPIC	0.028	MICHOACAN,URUAPAN
NAYARIT,TEPIC	0.015	MICHOACAN,LAZARO,CARDENAS
NAYARIT,TEPIC	0.023	CHIHUAHUA,GUADALUPE,Y,CALVO
NAYARIT,TEPIC	0.049	GUERRERO,SAN,MIGUEL,TOTOLAPAN
NAYARIT,TEPIC	0.015	CHIHUAHUA,BACHINIVA
SINALOA,GUASAVE	0.025	MICHOACAN,URUAPAN
SINALOA,GUASAVE	0.020	CHIHUAHUA,GUADALUPE,Y,CALVO
SINALOA,GUASAVE	0.043	GUERRERO,SAN,MIGUEL,TOTOLAPAN
MICHOACAN,URUAPAN	0.018	GUERRERO,PETATLAN
MICHOACAN,URUAPAN	0.021	MICHOACAN,LAZARO,CARDENAS
MICHOACAN,URUAPAN	0.032	CHIHUAHUA,GUADALUPE,Y,CALVO
MICHOACAN,URUAPAN	0.067	GUERRERO,SAN,MIGUEL,TOTOLAPAN
MICHOACAN,URUAPAN	0.018	MEXICO,TECAMAC
MICHOACAN,URUAPAN	0.018	CHIHUAHUA,AQUILES,SERDAN
MICHOACAN,URUAPAN	0.021	CHIHUAHUA,BACHINIVA
MICHOACAN,URUAPAN	0.018	MICHOACAN,CHINICUILA
TAMAULIPAS,NUEVO,LAREDO	0.018	GUERRERO,SAN,MIGUEL,TOTOLAPAN
GUERRERO,PETATLAN	0.031	GUERRERO,SAN,MIGUEL,TOTOLAPAN
DURANGO,SANTIAGO,PAPASQUIARO	0.018	GUERRERO,SAN,MIGUEL,TOTOLAPAN
DISTRITO,FEDERAL,IZTAPALAPA	0.018	GUERRERO,SAN,MIGUEL,TOTOLAPAN
BAJA,CALIFORNIA,MEXICALI	0.024	GUERRERO,SAN,MIGUEL,TOTOLAPAN
MICHOACAN,LAZARO,CARDENAS	0.017	CHIHUAHUA,GUADALUPE,Y,CALVO
MICHOACAN,LAZARO,CARDENAS	0.037	GUERRERO,SAN,MIGUEL,TOTOLAPAN
CHIHUAHUA,GUADALUPE,Y,CALVO	0.055	GUERRERO,SAN,MIGUEL,TOTOLAPAN
CHIHUAHUA,GUADALUPE,Y,CALVO	0.017	CHIHUAHUA,BACHINIVA
AGUASCALIENTES,AGUASCALIENTES	0.018	TABASCO,CUNDUACAN
NUEVO,LEON,GUADALUPE	0.018	GUERRERO,SAN,MIGUEL,TOTOLAPAN
GUERRERO,SAN,MIGUEL,TOTOLAPAN	0.018	GUANAJUATO,LEON
GUERRERO,SAN,MIGUEL,TOTOLAPAN	0.018	MICHOACAN,ZITACUARO
GUERRERO,SAN,MIGUEL,TOTOLAPAN	0.018	CHIHUAHUA,URIQUE
GUERRERO,SAN,MIGUEL,TOTOLAPAN	0.018	CHIHUAHUA,GUERRERO
GUERRERO,SAN,MIGUEL,TOTOLAPAN	0.031	MEXICO,TECAMAC
GUERRERO,SAN,MIGUEL,TOTOLAPAN	0.018	GUERRERO,TELOLOAPAN
GUERRERO,SAN,MIGUEL,TOTOLAPAN	0.018	SONORA,AGUA,PRIETA
GUERRERO,SAN,MIGUEL,TOTOLAPAN	0.024	MICHOACAN,SAN,LUCAS
GUERRERO,SAN,MIGUEL,TOTOLAPAN	0.018	MEXICO,TOLUCA
GUERRERO,SAN,MIGUEL,TOTOLAPAN	0.018	SONORA,PUERTO,PEÑASCO
GUERRERO,SAN,MIGUEL,TOTOLAPAN	0.031	CHIHUAHUA,AQUILES,SERDAN
GUERRERO,SAN,MIGUEL,TOTOLAPAN	0.018	ZACATECAS,FRESNILLO
GUERRERO,SAN,MIGUEL,TOTOLAPAN	0.024	SONORA,ALTAR
GUERRERO,SAN,MIGUEL,TOTOLAPAN	0.018	CHIAPAS,TUXTLA,GUTIERREZ
GUERRERO,SAN,MIGUEL,TOTOLAPAN	0.037	CHIHUAHUA,BACHINIVA
GUERRERO,SAN,MIGUEL,TOTOLAPAN	0.018	MEXICO,ZINACANTEPEC
GUERRERO,SAN,MIGUEL,TOTOLAPAN	0.031	MICHOACAN,CHINICUILA
GUERRERO,SAN,MIGUEL,TOTOLAPAN	0.018	DURANGO,NUEVO,IDEAL
GUERRERO,SAN,MIGUEL,TOTOLAPAN	0.018	NUEVO,LEON,VALLECILLO
GUERRERO,SAN,MIGUEL,TOTOLAPAN	0.018	PUEBLA,IZUCAR,DE,MATAMOROS
SINALOA,COSALA	0.015	TABASCO,CUNDUACAN
TABASCO,CUNDUACAN	0.015	NAYARIT,SAN,BLAS
