# Supplementary material for: Analysis of México’s Narco-War Network (2007–2011)
Source: PLoS One. 2015 May 18;10(5):e0126503. doi: 10.1371/journal.pone.0126503 (PMC4436224; doi:10.1371/journal.pone.0126503)
Supplement: S1 Compressed file — Each file contains all the correlations above certain threshold (indicated in the name of the file), during a particular month (also indicated in the name of the file). The file names have the value of θ followed by the number of the i th month, starting from January of 2007 until Sept. 2011. (ZIP) [file pone.0126503.s004.zip › Correlations_by_month/0.015__29.sif]

CHIHUAHUA,JUAREZ	0.225	GUERRERO,ACAPULCO,DE,JUAREZ
CHIHUAHUA,JUAREZ	0.044	DURANGO,GOMEZ,PALACIO
CHIHUAHUA,JUAREZ	0.025	COAHUILA,TORREON
CHIHUAHUA,JUAREZ	0.187	DURANGO,DURANGO
CHIHUAHUA,JUAREZ	0.025	SINALOA,GUASAVE
CHIHUAHUA,JUAREZ	0.069	MICHOACAN,URUAPAN
CHIHUAHUA,JUAREZ	0.050	DURANGO,LERDO
CHIHUAHUA,JUAREZ	0.031	SINALOA,SALVADOR,ALVARADO
CHIHUAHUA,JUAREZ	0.025	MICHOACAN,APATZINGAN
CHIHUAHUA,JUAREZ	0.031	CHIHUAHUA,GUADALUPE
CHIHUAHUA,JUAREZ	0.019	DISTRITO,FEDERAL,IZTAPALAPA
CHIHUAHUA,JUAREZ	0.025	CHIHUAHUA,CAMARGO
CHIHUAHUA,JUAREZ	0.050	CHIHUAHUA,GUADALUPE,Y,CALVO
CHIHUAHUA,JUAREZ	0.050	GUERRERO,TAXCO,DE,ALARCON
CHIHUAHUA,JUAREZ	0.019	CHIHUAHUA,CUAUHTEMOC
CHIHUAHUA,JUAREZ	0.019	QUINTANA,ROO,BENITO,JUAREZ
CHIHUAHUA,JUAREZ	0.019	SINALOA,EL,FUERTE
CHIHUAHUA,JUAREZ	0.019	CHIHUAHUA,MADERA
CHIHUAHUA,JUAREZ	0.044	VERACRUZ,VERACRUZ
CHIHUAHUA,JUAREZ	0.019	GUANAJUATO,LEON
CHIHUAHUA,JUAREZ	0.044	GUERRERO,LA,UNION,DE,ISIDORO,MONTES,DE,OCA
CHIHUAHUA,JUAREZ	0.025	GUERRERO,ARCELIA
CHIHUAHUA,JUAREZ	0.143	SONORA,CABORCA
CHIHUAHUA,JUAREZ	0.019	SINALOA,ROSARIO
CHIHUAHUA,JUAREZ	0.019	CHIHUAHUA,GUERRERO
CHIHUAHUA,JUAREZ	0.044	VERACRUZ,ACAJETE
CHIHUAHUA,JUAREZ	0.019	MEXICO,CHIMALHUACAN
CHIHUAHUA,JUAREZ	0.019	SONORA,YECORA
CHIHUAHUA,JUAREZ	0.019	GUERRERO,CHILAPA,DE,ALVAREZ
CHIHUAHUA,JUAREZ	0.025	CHIHUAHUA,AQUILES,SERDAN
CHIHUAHUA,JUAREZ	0.025	DURANGO,MEZQUITAL
CHIHUAHUA,JUAREZ	0.019	GUERRERO,GENERAL,HELIODORO,CASTILLO
CHIHUAHUA,JUAREZ	0.019	MEXICO,TEJUPILCO
CHIHUAHUA,JUAREZ	0.125	GUANAJUATO,APASEO,EL,ALTO
CHIHUAHUA,JUAREZ	0.025	SONORA,ALTAR
CHIHUAHUA,JUAREZ	0.019	MORELOS,PUENTE,DE,IXTLA
CHIHUAHUA,JUAREZ	0.025	DURANGO,OCAMPO
CHIHUAHUA,JUAREZ	0.075	GUANAJUATO,APASEO,EL,GRANDE
CHIHUAHUA,JUAREZ	0.019	GUERRERO,CUTZAMALA,DE,PINZON
CHIHUAHUA,JUAREZ	0.019	CHIHUAHUA,SANTA,ISABEL
CHIHUAHUA,JUAREZ	0.019	VERACRUZ,PLAYA,VICENTE
CHIHUAHUA,JUAREZ	0.019	DURANGO,NUEVO,IDEAL
CHIHUAHUA,JUAREZ	0.031	DURANGO,SAN,BERNARDO
CHIHUAHUA,JUAREZ	0.025	SONORA,BENITO,JUAREZ
GUERRERO,ACAPULCO,DE,JUAREZ	0.060	DURANGO,DURANGO
GUERRERO,ACAPULCO,DE,JUAREZ	0.022	MICHOACAN,URUAPAN
GUERRERO,ACAPULCO,DE,JUAREZ	0.016	DURANGO,LERDO
GUERRERO,ACAPULCO,DE,JUAREZ	0.016	CHIHUAHUA,GUADALUPE,Y,CALVO
GUERRERO,ACAPULCO,DE,JUAREZ	0.016	GUERRERO,TAXCO,DE,ALARCON
GUERRERO,ACAPULCO,DE,JUAREZ	0.046	SONORA,CABORCA
GUERRERO,ACAPULCO,DE,JUAREZ	0.040	GUANAJUATO,APASEO,EL,ALTO
GUERRERO,ACAPULCO,DE,JUAREZ	0.024	GUANAJUATO,APASEO,EL,GRANDE
DURANGO,DURANGO	0.018	MICHOACAN,URUAPAN
DURANGO,DURANGO	0.038	SONORA,CABORCA
DURANGO,DURANGO	0.033	GUANAJUATO,APASEO,EL,ALTO
DURANGO,DURANGO	0.020	GUANAJUATO,APASEO,EL,GRANDE
SONORA,CABORCA	0.025	GUANAJUATO,APASEO,EL,ALTO
SONORA,CABORCA	0.015	GUANAJUATO,APASEO,EL,GRANDE
