# Supplementary material for: Analysis of México’s Narco-War Network (2007–2011)
Source: PLoS One. 2015 May 18;10(5):e0126503. doi: 10.1371/journal.pone.0126503 (PMC4436224; doi:10.1371/journal.pone.0126503)
Supplement: S1 Compressed file — Each file contains all the correlations above certain threshold (indicated in the name of the file), during a particular month (also indicated in the name of the file). The file names have the value of θ followed by the number of the i th month, starting from January of 2007 until Sept. 2011. (ZIP) [file pone.0126503.s004.zip › Correlations_by_month/0.015__3.sif]

CHIHUAHUA,JUAREZ	0.022	SINALOA,CULIACAN
CHIHUAHUA,JUAREZ	0.022	CHIHUAHUA,CHIHUAHUA
CHIHUAHUA,JUAREZ	0.055	DURANGO,GOMEZ,PALACIO
CHIHUAHUA,JUAREZ	0.033	SINALOA,NAVOLATO
CHIHUAHUA,JUAREZ	0.066	NUEVO,LEON,MONTERREY
CHIHUAHUA,JUAREZ	0.022	SINALOA,SALVADOR,ALVARADO
CHIHUAHUA,JUAREZ	0.022	JALISCO,GUADALAJARA
CHIHUAHUA,JUAREZ	0.033	CHIHUAHUA,GUADALUPE
CHIHUAHUA,JUAREZ	0.022	DURANGO,SANTIAGO,PAPASQUIARO
CHIHUAHUA,JUAREZ	0.077	MICHOACAN,LAZARO,CARDENAS
CHIHUAHUA,JUAREZ	0.044	SONORA,HERMOSILLO
CHIHUAHUA,JUAREZ	0.022	SINALOA,BADIRAGUATO
CHIHUAHUA,JUAREZ	0.022	CHIHUAHUA,CUAUHTEMOC
CHIHUAHUA,JUAREZ	0.044	QUINTANA,ROO,BENITO,JUAREZ
CHIHUAHUA,JUAREZ	0.055	DISTRITO,FEDERAL,CUAUHTEMOC
CHIHUAHUA,JUAREZ	0.022	GUERRERO,COYUCA,DE,BENITEZ
CHIHUAHUA,JUAREZ	0.033	GUERRERO,AJUCHITLAN,DEL,PROGRESO
CHIHUAHUA,JUAREZ	0.022	MICHOACAN,HUETAMO
CHIHUAHUA,JUAREZ	0.033	NUEVO,LEON,SAN,NICOLAS,DE,LOS,GARZA
CHIHUAHUA,JUAREZ	0.044	NUEVO,LEON,SANTA,CATARINA
CHIHUAHUA,JUAREZ	0.044	NUEVO,LEON,SAN,PEDRO,GARZA,GARCIA
CHIHUAHUA,JUAREZ	0.044	VERACRUZ,ACAJETE
CHIHUAHUA,JUAREZ	0.022	DISTRITO,FEDERAL,CUAJIMALPA,DE,MORELOS
CHIHUAHUA,JUAREZ	0.022	DURANGO,OCAMPO
CHIHUAHUA,JUAREZ	0.033	MICHOACAN,COTIJA
CHIHUAHUA,JUAREZ	0.022	MICHOACAN,TUMBISCATIO
CHIHUAHUA,JUAREZ	0.022	VERACRUZ,SAN,ANDRES,TUXTLA
CHIHUAHUA,JUAREZ	0.022	MORELOS,COATLAN,DEL,RIO
CHIHUAHUA,JUAREZ	0.022	JALISCO,SAN,JUANITO,DE,ESCOBEDO
CHIHUAHUA,JUAREZ	0.022	MICHOACAN,SENGUIO
CHIHUAHUA,JUAREZ	0.033	MICHOACAN,TZINTZUNTZAN
BAJA,CALIFORNIA,TIJUANA	0.084	GUERRERO,ACAPULCO,DE,JUAREZ
BAJA,CALIFORNIA,TIJUANA	0.060	DURANGO,DURANGO
BAJA,CALIFORNIA,TIJUANA	0.024	SINALOA,GUASAVE
BAJA,CALIFORNIA,TIJUANA	0.048	MICHOACAN,APATZINGAN
BAJA,CALIFORNIA,TIJUANA	0.036	GUERRERO,PETATLAN
BAJA,CALIFORNIA,TIJUANA	0.060	GUERRERO,PUNGARABATO
BAJA,CALIFORNIA,TIJUANA	0.024	GUERRERO,COYUCA,DE,CATALAN
BAJA,CALIFORNIA,TIJUANA	0.048	AGUASCALIENTES,AGUASCALIENTES
BAJA,CALIFORNIA,TIJUANA	0.036	CHIHUAHUA,ASCENSION
BAJA,CALIFORNIA,TIJUANA	0.036	GUERRERO,TAXCO,DE,ALARCON
BAJA,CALIFORNIA,TIJUANA	0.024	DISTRITO,FEDERAL,GUSTAVO,A.,MADERO
BAJA,CALIFORNIA,TIJUANA	0.024	GUERRERO,IGUALA,DE,LA,INDEPENDENCIA
BAJA,CALIFORNIA,TIJUANA	0.036	MEXICO,NAUCALPAN,DE,JUAREZ
BAJA,CALIFORNIA,TIJUANA	0.036	SINALOA,ELOTA
BAJA,CALIFORNIA,TIJUANA	0.036	SINALOA,COSALA
BAJA,CALIFORNIA,TIJUANA	0.024	DISTRITO,FEDERAL,MIGUEL,HIDALGO
BAJA,CALIFORNIA,TIJUANA	0.036	TABASCO,CENTRO
BAJA,CALIFORNIA,TIJUANA	0.024	MEXICO,IXTAPALUCA
BAJA,CALIFORNIA,TIJUANA	0.036	GUERRERO,COAHUAYUTLA,DE,JOSE,MARIA,IZAZAGA
BAJA,CALIFORNIA,TIJUANA	0.024	CAMPECHE,CARMEN
BAJA,CALIFORNIA,TIJUANA	0.024	MICHOACAN,ZIRACUARETIRO
BAJA,CALIFORNIA,TIJUANA	0.048	CHIAPAS,FRONTERA,COMALAPA
BAJA,CALIFORNIA,TIJUANA	0.060	QUINTANA,ROO,SOLIDARIDAD
BAJA,CALIFORNIA,TIJUANA	0.024	CHIHUAHUA,OCAMPO
BAJA,CALIFORNIA,TIJUANA	0.036	MICHOACAN,ECUANDUREO
BAJA,CALIFORNIA,TIJUANA	0.024	VERACRUZ,COATZACOALCOS
BAJA,CALIFORNIA,TIJUANA	0.036	VERACRUZ,XALAPA
BAJA,CALIFORNIA,TIJUANA	0.024	CHIAPAS,REFORMA
BAJA,CALIFORNIA,TIJUANA	0.024	MICHOACAN,JIQUILPAN
BAJA,CALIFORNIA,TIJUANA	0.024	NUEVO,LEON,MARIN
BAJA,CALIFORNIA,TIJUANA	0.024	QUERETARO,CORREGIDORA
GUERRERO,ACAPULCO,DE,JUAREZ	0.035	DURANGO,DURANGO
GUERRERO,ACAPULCO,DE,JUAREZ	0.028	MICHOACAN,APATZINGAN
GUERRERO,ACAPULCO,DE,JUAREZ	0.021	GUERRERO,PETATLAN
GUERRERO,ACAPULCO,DE,JUAREZ	0.035	GUERRERO,PUNGARABATO
GUERRERO,ACAPULCO,DE,JUAREZ	0.028	AGUASCALIENTES,AGUASCALIENTES
GUERRERO,ACAPULCO,DE,JUAREZ	0.021	CHIHUAHUA,ASCENSION
GUERRERO,ACAPULCO,DE,JUAREZ	0.021	GUERRERO,TAXCO,DE,ALARCON
GUERRERO,ACAPULCO,DE,JUAREZ	0.021	MEXICO,NAUCALPAN,DE,JUAREZ
GUERRERO,ACAPULCO,DE,JUAREZ	0.021	SINALOA,ELOTA
GUERRERO,ACAPULCO,DE,JUAREZ	0.021	SINALOA,COSALA
GUERRERO,ACAPULCO,DE,JUAREZ	0.021	TABASCO,CENTRO
GUERRERO,ACAPULCO,DE,JUAREZ	0.021	GUERRERO,COAHUAYUTLA,DE,JOSE,MARIA,IZAZAGA
GUERRERO,ACAPULCO,DE,JUAREZ	0.028	CHIAPAS,FRONTERA,COMALAPA
GUERRERO,ACAPULCO,DE,JUAREZ	0.035	QUINTANA,ROO,SOLIDARIDAD
GUERRERO,ACAPULCO,DE,JUAREZ	0.021	MICHOACAN,ECUANDUREO
GUERRERO,ACAPULCO,DE,JUAREZ	0.021	VERACRUZ,XALAPA
DURANGO,GOMEZ,PALACIO	0.015	SINALOA,NAVOLATO
DURANGO,GOMEZ,PALACIO	0.030	NUEVO,LEON,MONTERREY
DURANGO,GOMEZ,PALACIO	0.015	CHIHUAHUA,GUADALUPE
DURANGO,GOMEZ,PALACIO	0.035	MICHOACAN,LAZARO,CARDENAS
DURANGO,GOMEZ,PALACIO	0.020	SONORA,HERMOSILLO
DURANGO,GOMEZ,PALACIO	0.020	QUINTANA,ROO,BENITO,JUAREZ
DURANGO,GOMEZ,PALACIO	0.025	DISTRITO,FEDERAL,CUAUHTEMOC
DURANGO,GOMEZ,PALACIO	0.015	GUERRERO,AJUCHITLAN,DEL,PROGRESO
DURANGO,GOMEZ,PALACIO	0.015	NUEVO,LEON,SAN,NICOLAS,DE,LOS,GARZA
DURANGO,GOMEZ,PALACIO	0.020	NUEVO,LEON,SANTA,CATARINA
DURANGO,GOMEZ,PALACIO	0.020	NUEVO,LEON,SAN,PEDRO,GARZA,GARCIA
DURANGO,GOMEZ,PALACIO	0.020	VERACRUZ,ACAJETE
DURANGO,GOMEZ,PALACIO	0.015	MICHOACAN,COTIJA
DURANGO,GOMEZ,PALACIO	0.015	MICHOACAN,TZINTZUNTZAN
DURANGO,DURANGO	0.020	MICHOACAN,APATZINGAN
DURANGO,DURANGO	0.015	GUERRERO,PETATLAN
DURANGO,DURANGO	0.025	GUERRERO,PUNGARABATO
DURANGO,DURANGO	0.020	AGUASCALIENTES,AGUASCALIENTES
DURANGO,DURANGO	0.015	CHIHUAHUA,ASCENSION
DURANGO,DURANGO	0.015	GUERRERO,TAXCO,DE,ALARCON
DURANGO,DURANGO	0.015	MEXICO,NAUCALPAN,DE,JUAREZ
DURANGO,DURANGO	0.015	SINALOA,ELOTA
DURANGO,DURANGO	0.015	SINALOA,COSALA
DURANGO,DURANGO	0.015	TABASCO,CENTRO
DURANGO,DURANGO	0.015	GUERRERO,COAHUAYUTLA,DE,JOSE,MARIA,IZAZAGA
DURANGO,DURANGO	0.020	CHIAPAS,FRONTERA,COMALAPA
DURANGO,DURANGO	0.025	QUINTANA,ROO,SOLIDARIDAD
DURANGO,DURANGO	0.015	MICHOACAN,ECUANDUREO
DURANGO,DURANGO	0.015	VERACRUZ,XALAPA
SINALOA,NAVOLATO	0.018	NUEVO,LEON,MONTERREY
SINALOA,NAVOLATO	0.021	MICHOACAN,LAZARO,CARDENAS
SINALOA,NAVOLATO	0.015	DISTRITO,FEDERAL,CUAUHTEMOC
NUEVO,LEON,MONTERREY	0.018	CHIHUAHUA,GUADALUPE
NUEVO,LEON,MONTERREY	0.042	MICHOACAN,LAZARO,CARDENAS
NUEVO,LEON,MONTERREY	0.024	SONORA,HERMOSILLO
NUEVO,LEON,MONTERREY	0.024	QUINTANA,ROO,BENITO,JUAREZ
NUEVO,LEON,MONTERREY	0.030	DISTRITO,FEDERAL,CUAUHTEMOC
NUEVO,LEON,MONTERREY	0.018	GUERRERO,AJUCHITLAN,DEL,PROGRESO
NUEVO,LEON,MONTERREY	0.018	NUEVO,LEON,SAN,NICOLAS,DE,LOS,GARZA
NUEVO,LEON,MONTERREY	0.024	NUEVO,LEON,SANTA,CATARINA
NUEVO,LEON,MONTERREY	0.024	NUEVO,LEON,SAN,PEDRO,GARZA,GARCIA
NUEVO,LEON,MONTERREY	0.024	VERACRUZ,ACAJETE
NUEVO,LEON,MONTERREY	0.018	MICHOACAN,COTIJA
NUEVO,LEON,MONTERREY	0.018	MICHOACAN,TZINTZUNTZAN
MICHOACAN,APATZINGAN	0.020	GUERRERO,PUNGARABATO
MICHOACAN,APATZINGAN	0.016	AGUASCALIENTES,AGUASCALIENTES
MICHOACAN,APATZINGAN	0.016	CHIAPAS,FRONTERA,COMALAPA
MICHOACAN,APATZINGAN	0.020	QUINTANA,ROO,SOLIDARIDAD
CHIHUAHUA,GUADALUPE	0.021	MICHOACAN,LAZARO,CARDENAS
CHIHUAHUA,GUADALUPE	0.015	DISTRITO,FEDERAL,CUAUHTEMOC
GUERRERO,PETATLAN	0.015	GUERRERO,PUNGARABATO
GUERRERO,PETATLAN	0.015	QUINTANA,ROO,SOLIDARIDAD
GUERRERO,PUNGARABATO	0.020	AGUASCALIENTES,AGUASCALIENTES
GUERRERO,PUNGARABATO	0.015	CHIHUAHUA,ASCENSION
GUERRERO,PUNGARABATO	0.015	GUERRERO,TAXCO,DE,ALARCON
GUERRERO,PUNGARABATO	0.015	MEXICO,NAUCALPAN,DE,JUAREZ
GUERRERO,PUNGARABATO	0.015	SINALOA,ELOTA
GUERRERO,PUNGARABATO	0.015	SINALOA,COSALA
GUERRERO,PUNGARABATO	0.015	TABASCO,CENTRO
GUERRERO,PUNGARABATO	0.015	GUERRERO,COAHUAYUTLA,DE,JOSE,MARIA,IZAZAGA
GUERRERO,PUNGARABATO	0.020	CHIAPAS,FRONTERA,COMALAPA
GUERRERO,PUNGARABATO	0.025	QUINTANA,ROO,SOLIDARIDAD
GUERRERO,PUNGARABATO	0.015	MICHOACAN,ECUANDUREO
GUERRERO,PUNGARABATO	0.015	VERACRUZ,XALAPA
MICHOACAN,LAZARO,CARDENAS	0.028	SONORA,HERMOSILLO
MICHOACAN,LAZARO,CARDENAS	0.028	QUINTANA,ROO,BENITO,JUAREZ
MICHOACAN,LAZARO,CARDENAS	0.035	DISTRITO,FEDERAL,CUAUHTEMOC
MICHOACAN,LAZARO,CARDENAS	0.021	GUERRERO,AJUCHITLAN,DEL,PROGRESO
MICHOACAN,LAZARO,CARDENAS	0.021	NUEVO,LEON,SAN,NICOLAS,DE,LOS,GARZA
MICHOACAN,LAZARO,CARDENAS	0.028	NUEVO,LEON,SANTA,CATARINA
MICHOACAN,LAZARO,CARDENAS	0.028	NUEVO,LEON,SAN,PEDRO,GARZA,GARCIA
MICHOACAN,LAZARO,CARDENAS	0.028	VERACRUZ,ACAJETE
MICHOACAN,LAZARO,CARDENAS	0.021	MICHOACAN,COTIJA
MICHOACAN,LAZARO,CARDENAS	0.021	MICHOACAN,TZINTZUNTZAN
SONORA,HERMOSILLO	0.016	QUINTANA,ROO,BENITO,JUAREZ
SONORA,HERMOSILLO	0.020	DISTRITO,FEDERAL,CUAUHTEMOC
SONORA,HERMOSILLO	0.016	NUEVO,LEON,SANTA,CATARINA
SONORA,HERMOSILLO	0.016	NUEVO,LEON,SAN,PEDRO,GARZA,GARCIA
SONORA,HERMOSILLO	0.016	VERACRUZ,ACAJETE
AGUASCALIENTES,AGUASCALIENTES	0.016	CHIAPAS,FRONTERA,COMALAPA
AGUASCALIENTES,AGUASCALIENTES	0.020	QUINTANA,ROO,SOLIDARIDAD
CHIHUAHUA,ASCENSION	0.015	QUINTANA,ROO,SOLIDARIDAD
GUERRERO,TAXCO,DE,ALARCON	0.015	QUINTANA,ROO,SOLIDARIDAD
QUINTANA,ROO,BENITO,JUAREZ	0.020	DISTRITO,FEDERAL,CUAUHTEMOC
QUINTANA,ROO,BENITO,JUAREZ	0.016	NUEVO,LEON,SANTA,CATARINA
QUINTANA,ROO,BENITO,JUAREZ	0.016	NUEVO,LEON,SAN,PEDRO,GARZA,GARCIA
QUINTANA,ROO,BENITO,JUAREZ	0.016	VERACRUZ,ACAJETE
MEXICO,NAUCALPAN,DE,JUAREZ	0.015	QUINTANA,ROO,SOLIDARIDAD
DISTRITO,FEDERAL,CUAUHTEMOC	0.015	GUERRERO,AJUCHITLAN,DEL,PROGRESO
DISTRITO,FEDERAL,CUAUHTEMOC	0.015	NUEVO,LEON,SAN,NICOLAS,DE,LOS,GARZA
DISTRITO,FEDERAL,CUAUHTEMOC	0.020	NUEVO,LEON,SANTA,CATARINA
DISTRITO,FEDERAL,CUAUHTEMOC	0.020	NUEVO,LEON,SAN,PEDRO,GARZA,GARCIA
DISTRITO,FEDERAL,CUAUHTEMOC	0.020	VERACRUZ,ACAJETE
DISTRITO,FEDERAL,CUAUHTEMOC	0.015	MICHOACAN,COTIJA
DISTRITO,FEDERAL,CUAUHTEMOC	0.015	MICHOACAN,TZINTZUNTZAN
SINALOA,ELOTA	0.015	QUINTANA,ROO,SOLIDARIDAD
SINALOA,COSALA	0.015	QUINTANA,ROO,SOLIDARIDAD
TABASCO,CENTRO	0.015	QUINTANA,ROO,SOLIDARIDAD
NUEVO,LEON,SANTA,CATARINA	0.016	NUEVO,LEON,SAN,PEDRO,GARZA,GARCIA
NUEVO,LEON,SANTA,CATARINA	0.016	VERACRUZ,ACAJETE
NUEVO,LEON,SAN,PEDRO,GARZA,GARCIA	0.016	VERACRUZ,ACAJETE
GUERRERO,COAHUAYUTLA,DE,JOSE,MARIA,IZAZAGA	0.015	QUINTANA,ROO,SOLIDARIDAD
CHIAPAS,FRONTERA,COMALAPA	0.020	QUINTANA,ROO,SOLIDARIDAD
QUINTANA,ROO,SOLIDARIDAD	0.015	MICHOACAN,ECUANDUREO
QUINTANA,ROO,SOLIDARIDAD	0.015	VERACRUZ,XALAPA
