# Supplementary material for: Analysis of México’s Narco-War Network (2007–2011)
Source: PLoS One. 2015 May 18;10(5):e0126503. doi: 10.1371/journal.pone.0126503 (PMC4436224; doi:10.1371/journal.pone.0126503)
Supplement: S1 Compressed file — Each file contains all the correlations above certain threshold (indicated in the name of the file), during a particular month (also indicated in the name of the file). The file names have the value of θ followed by the number of the i th month, starting from January of 2007 until Sept. 2011. (ZIP) [file pone.0126503.s004.zip › Correlations_by_month/0.015__31.sif]

CHIHUAHUA,JUAREZ	0.100	BAJA,CALIFORNIA,TIJUANA
CHIHUAHUA,JUAREZ	0.060	DURANGO,GOMEZ,PALACIO
CHIHUAHUA,JUAREZ	0.015	COAHUILA,TORREON
CHIHUAHUA,JUAREZ	0.030	SINALOA,MAZATLAN
CHIHUAHUA,JUAREZ	0.055	DURANGO,DURANGO
CHIHUAHUA,JUAREZ	0.015	NAYARIT,TEPIC
CHIHUAHUA,JUAREZ	0.015	SINALOA,SINALOA
CHIHUAHUA,JUAREZ	0.020	DURANGO,LERDO
CHIHUAHUA,JUAREZ	0.015	JALISCO,GUADALAJARA
CHIHUAHUA,JUAREZ	0.020	CHIHUAHUA,GUADALUPE
CHIHUAHUA,JUAREZ	0.015	GUERRERO,PUNGARABATO
CHIHUAHUA,JUAREZ	0.020	BAJA,CALIFORNIA,MEXICALI
CHIHUAHUA,JUAREZ	0.025	CHIHUAHUA,NUEVO,CASAS,GRANDES
CHIHUAHUA,JUAREZ	0.035	SINALOA,BADIRAGUATO
CHIHUAHUA,JUAREZ	0.015	SINALOA,SAN,IGNACIO
CHIHUAHUA,JUAREZ	0.025	GUERRERO,SAN,MIGUEL,TOTOLAPAN
CHIHUAHUA,JUAREZ	0.015	SINALOA,COSALA
CHIHUAHUA,JUAREZ	0.015	SONORA,GENERAL,PLUTARCO,ELIAS,CALLES
CHIHUAHUA,JUAREZ	0.025	MEXICO,COACALCO,DE,BERRIOZABAL
CHIHUAHUA,JUAREZ	0.015	COLIMA,COLIMA
CHIHUAHUA,JUAREZ	0.020	NUEVO,LEON,SAN,NICOLAS,DE,LOS,GARZA
CHIHUAHUA,JUAREZ	0.015	DISTRITO,FEDERAL,MIGUEL,HIDALGO
CHIHUAHUA,JUAREZ	0.015	MICHOACAN,AQUILA
CHIHUAHUA,JUAREZ	0.030	GUANAJUATO,SAN,FRANCISCO,DEL,RINCON
CHIHUAHUA,JUAREZ	0.015	GUERRERO,GENERAL,HELIODORO,CASTILLO
CHIHUAHUA,JUAREZ	0.015	MORELOS,YAUTEPEC
CHIHUAHUA,JUAREZ	0.020	GUANAJUATO,IRAPUATO
CHIHUAHUA,JUAREZ	0.030	TABASCO,TENOSIQUE
CHIHUAHUA,JUAREZ	0.065	HIDALGO,MINERAL,DE,LA,REFORMA
CHIHUAHUA,JUAREZ	0.015	CHIHUAHUA,MORELOS
CHIHUAHUA,JUAREZ	0.055	JALISCO,COLOTLAN
CHIHUAHUA,JUAREZ	0.020	MICHOACAN,TIQUICHEO,DE,NICOLAS,ROMERO
CHIHUAHUA,JUAREZ	0.015	MICHOACAN,SAHUAYO
CHIHUAHUA,JUAREZ	0.015	QUINTANA,ROO,COZUMEL
CHIHUAHUA,JUAREZ	0.015	GUANAJUATO,JARAL,DEL,PROGRESO
CHIHUAHUA,JUAREZ	0.020	MICHOACAN,JIMENEZ
CHIHUAHUA,JUAREZ	0.015	SONORA,LA,COLORADA
CHIHUAHUA,JUAREZ	0.015	COAHUILA,MONCLOVA
BAJA,CALIFORNIA,TIJUANA	0.067	DURANGO,GOMEZ,PALACIO
BAJA,CALIFORNIA,TIJUANA	0.017	COAHUILA,TORREON
BAJA,CALIFORNIA,TIJUANA	0.033	SINALOA,MAZATLAN
BAJA,CALIFORNIA,TIJUANA	0.061	DURANGO,DURANGO
BAJA,CALIFORNIA,TIJUANA	0.017	NAYARIT,TEPIC
BAJA,CALIFORNIA,TIJUANA	0.017	SINALOA,SINALOA
BAJA,CALIFORNIA,TIJUANA	0.022	DURANGO,LERDO
BAJA,CALIFORNIA,TIJUANA	0.017	JALISCO,GUADALAJARA
BAJA,CALIFORNIA,TIJUANA	0.022	CHIHUAHUA,GUADALUPE
BAJA,CALIFORNIA,TIJUANA	0.017	GUERRERO,PUNGARABATO
BAJA,CALIFORNIA,TIJUANA	0.022	BAJA,CALIFORNIA,MEXICALI
BAJA,CALIFORNIA,TIJUANA	0.028	CHIHUAHUA,NUEVO,CASAS,GRANDES
BAJA,CALIFORNIA,TIJUANA	0.039	SINALOA,BADIRAGUATO
BAJA,CALIFORNIA,TIJUANA	0.017	SINALOA,SAN,IGNACIO
BAJA,CALIFORNIA,TIJUANA	0.028	GUERRERO,SAN,MIGUEL,TOTOLAPAN
BAJA,CALIFORNIA,TIJUANA	0.017	SINALOA,COSALA
BAJA,CALIFORNIA,TIJUANA	0.017	SONORA,GENERAL,PLUTARCO,ELIAS,CALLES
BAJA,CALIFORNIA,TIJUANA	0.028	MEXICO,COACALCO,DE,BERRIOZABAL
BAJA,CALIFORNIA,TIJUANA	0.017	COLIMA,COLIMA
BAJA,CALIFORNIA,TIJUANA	0.022	NUEVO,LEON,SAN,NICOLAS,DE,LOS,GARZA
BAJA,CALIFORNIA,TIJUANA	0.017	DISTRITO,FEDERAL,MIGUEL,HIDALGO
BAJA,CALIFORNIA,TIJUANA	0.017	MICHOACAN,AQUILA
BAJA,CALIFORNIA,TIJUANA	0.033	GUANAJUATO,SAN,FRANCISCO,DEL,RINCON
BAJA,CALIFORNIA,TIJUANA	0.017	GUERRERO,GENERAL,HELIODORO,CASTILLO
BAJA,CALIFORNIA,TIJUANA	0.017	MORELOS,YAUTEPEC
BAJA,CALIFORNIA,TIJUANA	0.022	GUANAJUATO,IRAPUATO
BAJA,CALIFORNIA,TIJUANA	0.033	TABASCO,TENOSIQUE
BAJA,CALIFORNIA,TIJUANA	0.072	HIDALGO,MINERAL,DE,LA,REFORMA
BAJA,CALIFORNIA,TIJUANA	0.017	CHIHUAHUA,MORELOS
BAJA,CALIFORNIA,TIJUANA	0.061	JALISCO,COLOTLAN
BAJA,CALIFORNIA,TIJUANA	0.022	MICHOACAN,TIQUICHEO,DE,NICOLAS,ROMERO
BAJA,CALIFORNIA,TIJUANA	0.017	MICHOACAN,SAHUAYO
BAJA,CALIFORNIA,TIJUANA	0.017	QUINTANA,ROO,COZUMEL
BAJA,CALIFORNIA,TIJUANA	0.017	GUANAJUATO,JARAL,DEL,PROGRESO
BAJA,CALIFORNIA,TIJUANA	0.022	MICHOACAN,JIMENEZ
BAJA,CALIFORNIA,TIJUANA	0.017	SONORA,LA,COLORADA
BAJA,CALIFORNIA,TIJUANA	0.017	COAHUILA,MONCLOVA
CHIHUAHUA,CHIHUAHUA	0.025	GUERRERO,ACAPULCO,DE,JUAREZ
CHIHUAHUA,CHIHUAHUA	0.025	MICHOACAN,URUAPAN
CHIHUAHUA,CHIHUAHUA	0.017	SINALOA,SALVADOR,ALVARADO
CHIHUAHUA,CHIHUAHUA	0.025	GUERRERO,PETATLAN
CHIHUAHUA,CHIHUAHUA	0.017	TAMAULIPAS,MATAMOROS
CHIHUAHUA,CHIHUAHUA	0.054	VERACRUZ,VERACRUZ
CHIHUAHUA,CHIHUAHUA	0.025	GUERRERO,ZIRANDARO
CHIHUAHUA,CHIHUAHUA	0.033	MICHOACAN,ZITACUARO
CHIHUAHUA,CHIHUAHUA	0.071	MICHOACAN,LA,HUACANA
CHIHUAHUA,CHIHUAHUA	0.021	CHIHUAHUA,RIVA,PALACIO
CHIHUAHUA,CHIHUAHUA	0.017	MICHOACAN,ZAMORA
CHIHUAHUA,CHIHUAHUA	0.033	VERACRUZ,ACAJETE
CHIHUAHUA,CHIHUAHUA	0.042	GUERRERO,COAHUAYUTLA,DE,JOSE,MARIA,IZAZAGA
CHIHUAHUA,CHIHUAHUA	0.021	CHIHUAHUA,CUSIHUIRIACHI
CHIHUAHUA,CHIHUAHUA	0.029	JALISCO,TEQUILA
CHIHUAHUA,CHIHUAHUA	0.017	MORELOS,CUAUTLA
CHIHUAHUA,CHIHUAHUA	0.017	MEXICO,LUVIANOS
CHIHUAHUA,CHIHUAHUA	0.017	MICHOACAN,NUEVO,URECHO
CHIHUAHUA,CHIHUAHUA	0.021	MEXICO,MORELOS
GUERRERO,ACAPULCO,DE,JUAREZ	0.022	VERACRUZ,VERACRUZ
GUERRERO,ACAPULCO,DE,JUAREZ	0.028	MICHOACAN,LA,HUACANA
GUERRERO,ACAPULCO,DE,JUAREZ	0.017	GUERRERO,COAHUAYUTLA,DE,JOSE,MARIA,IZAZAGA
DURANGO,GOMEZ,PALACIO	0.020	SINALOA,MAZATLAN
DURANGO,GOMEZ,PALACIO	0.037	DURANGO,DURANGO
DURANGO,GOMEZ,PALACIO	0.017	CHIHUAHUA,NUEVO,CASAS,GRANDES
DURANGO,GOMEZ,PALACIO	0.023	SINALOA,BADIRAGUATO
DURANGO,GOMEZ,PALACIO	0.017	GUERRERO,SAN,MIGUEL,TOTOLAPAN
DURANGO,GOMEZ,PALACIO	0.017	MEXICO,COACALCO,DE,BERRIOZABAL
DURANGO,GOMEZ,PALACIO	0.020	GUANAJUATO,SAN,FRANCISCO,DEL,RINCON
DURANGO,GOMEZ,PALACIO	0.020	TABASCO,TENOSIQUE
DURANGO,GOMEZ,PALACIO	0.043	HIDALGO,MINERAL,DE,LA,REFORMA
DURANGO,GOMEZ,PALACIO	0.037	JALISCO,COLOTLAN
SINALOA,MAZATLAN	0.018	DURANGO,DURANGO
SINALOA,MAZATLAN	0.022	HIDALGO,MINERAL,DE,LA,REFORMA
SINALOA,MAZATLAN	0.018	JALISCO,COLOTLAN
DURANGO,DURANGO	0.015	CHIHUAHUA,NUEVO,CASAS,GRANDES
DURANGO,DURANGO	0.021	SINALOA,BADIRAGUATO
DURANGO,DURANGO	0.015	GUERRERO,SAN,MIGUEL,TOTOLAPAN
DURANGO,DURANGO	0.015	MEXICO,COACALCO,DE,BERRIOZABAL
DURANGO,DURANGO	0.018	GUANAJUATO,SAN,FRANCISCO,DEL,RINCON
DURANGO,DURANGO	0.018	TABASCO,TENOSIQUE
DURANGO,DURANGO	0.040	HIDALGO,MINERAL,DE,LA,REFORMA
DURANGO,DURANGO	0.034	JALISCO,COLOTLAN
MICHOACAN,URUAPAN	0.022	VERACRUZ,VERACRUZ
MICHOACAN,URUAPAN	0.028	MICHOACAN,LA,HUACANA
MICHOACAN,URUAPAN	0.017	GUERRERO,COAHUAYUTLA,DE,JOSE,MARIA,IZAZAGA
SINALOA,SALVADOR,ALVARADO	0.019	MICHOACAN,LA,HUACANA
GUERRERO,PETATLAN	0.022	VERACRUZ,VERACRUZ
GUERRERO,PETATLAN	0.028	MICHOACAN,LA,HUACANA
GUERRERO,PETATLAN	0.017	GUERRERO,COAHUAYUTLA,DE,JOSE,MARIA,IZAZAGA
TAMAULIPAS,MATAMOROS	0.019	MICHOACAN,LA,HUACANA
CHIHUAHUA,NUEVO,CASAS,GRANDES	0.018	HIDALGO,MINERAL,DE,LA,REFORMA
CHIHUAHUA,NUEVO,CASAS,GRANDES	0.015	JALISCO,COLOTLAN
SINALOA,BADIRAGUATO	0.025	HIDALGO,MINERAL,DE,LA,REFORMA
SINALOA,BADIRAGUATO	0.021	JALISCO,COLOTLAN
GUERRERO,SAN,MIGUEL,TOTOLAPAN	0.018	HIDALGO,MINERAL,DE,LA,REFORMA
GUERRERO,SAN,MIGUEL,TOTOLAPAN	0.015	JALISCO,COLOTLAN
VERACRUZ,VERACRUZ	0.022	GUERRERO,ZIRANDARO
VERACRUZ,VERACRUZ	0.029	MICHOACAN,ZITACUARO
VERACRUZ,VERACRUZ	0.061	MICHOACAN,LA,HUACANA
VERACRUZ,VERACRUZ	0.018	CHIHUAHUA,RIVA,PALACIO
VERACRUZ,VERACRUZ	0.029	VERACRUZ,ACAJETE
VERACRUZ,VERACRUZ	0.036	GUERRERO,COAHUAYUTLA,DE,JOSE,MARIA,IZAZAGA
VERACRUZ,VERACRUZ	0.018	CHIHUAHUA,CUSIHUIRIACHI
VERACRUZ,VERACRUZ	0.025	JALISCO,TEQUILA
VERACRUZ,VERACRUZ	0.018	MEXICO,MORELOS
GUERRERO,ZIRANDARO	0.028	MICHOACAN,LA,HUACANA
GUERRERO,ZIRANDARO	0.017	GUERRERO,COAHUAYUTLA,DE,JOSE,MARIA,IZAZAGA
MICHOACAN,ZITACUARO	0.038	MICHOACAN,LA,HUACANA
MICHOACAN,ZITACUARO	0.018	VERACRUZ,ACAJETE
MICHOACAN,ZITACUARO	0.022	GUERRERO,COAHUAYUTLA,DE,JOSE,MARIA,IZAZAGA
MICHOACAN,ZITACUARO	0.016	JALISCO,TEQUILA
MEXICO,COACALCO,DE,BERRIOZABAL	0.018	HIDALGO,MINERAL,DE,LA,REFORMA
MEXICO,COACALCO,DE,BERRIOZABAL	0.015	JALISCO,COLOTLAN
MICHOACAN,LA,HUACANA	0.024	CHIHUAHUA,RIVA,PALACIO
MICHOACAN,LA,HUACANA	0.019	MICHOACAN,ZAMORA
MICHOACAN,LA,HUACANA	0.038	VERACRUZ,ACAJETE
MICHOACAN,LA,HUACANA	0.047	GUERRERO,COAHUAYUTLA,DE,JOSE,MARIA,IZAZAGA
MICHOACAN,LA,HUACANA	0.024	CHIHUAHUA,CUSIHUIRIACHI
MICHOACAN,LA,HUACANA	0.033	JALISCO,TEQUILA
MICHOACAN,LA,HUACANA	0.019	MORELOS,CUAUTLA
MICHOACAN,LA,HUACANA	0.019	MEXICO,LUVIANOS
MICHOACAN,LA,HUACANA	0.019	MICHOACAN,NUEVO,URECHO
MICHOACAN,LA,HUACANA	0.024	MEXICO,MORELOS
VERACRUZ,ACAJETE	0.022	GUERRERO,COAHUAYUTLA,DE,JOSE,MARIA,IZAZAGA
VERACRUZ,ACAJETE	0.016	JALISCO,TEQUILA
GUERRERO,COAHUAYUTLA,DE,JOSE,MARIA,IZAZAGA	0.019	JALISCO,TEQUILA
GUANAJUATO,SAN,FRANCISCO,DEL,RINCON	0.022	HIDALGO,MINERAL,DE,LA,REFORMA
GUANAJUATO,SAN,FRANCISCO,DEL,RINCON	0.018	JALISCO,COLOTLAN
TABASCO,TENOSIQUE	0.022	HIDALGO,MINERAL,DE,LA,REFORMA
TABASCO,TENOSIQUE	0.018	JALISCO,COLOTLAN
HIDALGO,MINERAL,DE,LA,REFORMA	0.040	JALISCO,COLOTLAN
