# Supplementary material for: Analysis of México’s Narco-War Network (2007–2011)
Source: PLoS One. 2015 May 18;10(5):e0126503. doi: 10.1371/journal.pone.0126503 (PMC4436224; doi:10.1371/journal.pone.0126503)
Supplement: S1 Compressed file — Each file contains all the correlations above certain threshold (indicated in the name of the file), during a particular month (also indicated in the name of the file). The file names have the value of θ followed by the number of the i th month, starting from January of 2007 until Sept. 2011. (ZIP) [file pone.0126503.s004.zip › Correlations_by_month/0.015__32.sif]

CHIHUAHUA,JUAREZ	0.075	SINALOA,CULIACAN
CHIHUAHUA,JUAREZ	0.068	CHIHUAHUA,CHIHUAHUA
CHIHUAHUA,JUAREZ	0.026	CHIHUAHUA,HIDALGO,DEL,PARRAL
CHIHUAHUA,JUAREZ	0.026	GUERRERO,PETATLAN
CHIHUAHUA,JUAREZ	0.023	GUERRERO,PUNGARABATO
CHIHUAHUA,JUAREZ	0.041	DURANGO,PUEBLO,NUEVO
CHIHUAHUA,JUAREZ	0.015	DISTRITO,FEDERAL,IZTAPALAPA
CHIHUAHUA,JUAREZ	0.015	CHIHUAHUA,DELICIAS
CHIHUAHUA,JUAREZ	0.041	CHIHUAHUA,NUEVO,CASAS,GRANDES
CHIHUAHUA,JUAREZ	0.023	CHIHUAHUA,ASCENSION
CHIHUAHUA,JUAREZ	0.019	GUERRERO,ZIHUATANEJO,DE,AZUETA
CHIHUAHUA,JUAREZ	0.015	NAYARIT,XALISCO
CHIHUAHUA,JUAREZ	0.015	DISTRITO,FEDERAL,VENUSTIANO,CARRANZA
CHIHUAHUA,JUAREZ	0.019	GUERRERO,LA,UNION,DE,ISIDORO,MONTES,DE,OCA
CHIHUAHUA,JUAREZ	0.015	GUERRERO,COYUCA,DE,BENITEZ
CHIHUAHUA,JUAREZ	0.023	SINALOA,ELOTA
CHIHUAHUA,JUAREZ	0.015	DURANGO,SAN,DIMAS
CHIHUAHUA,JUAREZ	0.019	NUEVO,LEON,SANTIAGO
CHIHUAHUA,JUAREZ	0.023	DURANGO,EL,ORO
CHIHUAHUA,JUAREZ	0.015	SINALOA,ESCUINAPA
CHIHUAHUA,JUAREZ	0.026	CHIHUAHUA,URUACHI
CHIHUAHUA,JUAREZ	0.019	SONORA,ALAMOS
CHIHUAHUA,JUAREZ	0.015	NUEVO,LEON,GENERAL,ESCOBEDO
CHIHUAHUA,JUAREZ	0.015	JALISCO,LA,BARCA
CHIHUAHUA,JUAREZ	0.015	OAXACA,PUTLA,VILLA,DE,GUERRERO
CHIHUAHUA,JUAREZ	0.015	MORELOS,JANTETELCO
SINALOA,CULIACAN	0.104	CHIHUAHUA,CHIHUAHUA
SINALOA,CULIACAN	0.017	MICHOACAN,MORELIA
SINALOA,CULIACAN	0.017	SINALOA,GUASAVE
SINALOA,CULIACAN	0.040	CHIHUAHUA,HIDALGO,DEL,PARRAL
SINALOA,CULIACAN	0.040	GUERRERO,PETATLAN
SINALOA,CULIACAN	0.035	GUERRERO,PUNGARABATO
SINALOA,CULIACAN	0.063	DURANGO,PUEBLO,NUEVO
SINALOA,CULIACAN	0.023	DISTRITO,FEDERAL,IZTAPALAPA
SINALOA,CULIACAN	0.023	CHIHUAHUA,DELICIAS
SINALOA,CULIACAN	0.063	CHIHUAHUA,NUEVO,CASAS,GRANDES
SINALOA,CULIACAN	0.035	CHIHUAHUA,ASCENSION
SINALOA,CULIACAN	0.017	SINALOA,MOCORITO
SINALOA,CULIACAN	0.017	CHIHUAHUA,CUAUHTEMOC
SINALOA,CULIACAN	0.029	GUERRERO,ZIHUATANEJO,DE,AZUETA
SINALOA,CULIACAN	0.017	CHIHUAHUA,MEOQUI
SINALOA,CULIACAN	0.023	NAYARIT,XALISCO
SINALOA,CULIACAN	0.023	DISTRITO,FEDERAL,VENUSTIANO,CARRANZA
SINALOA,CULIACAN	0.029	GUERRERO,LA,UNION,DE,ISIDORO,MONTES,DE,OCA
SINALOA,CULIACAN	0.023	GUERRERO,COYUCA,DE,BENITEZ
SINALOA,CULIACAN	0.035	SINALOA,ELOTA
SINALOA,CULIACAN	0.023	DURANGO,SAN,DIMAS
SINALOA,CULIACAN	0.017	JALISCO,PUERTO,VALLARTA
SINALOA,CULIACAN	0.017	MORELOS,TEMIXCO
SINALOA,CULIACAN	0.029	NUEVO,LEON,SANTIAGO
SINALOA,CULIACAN	0.017	TABASCO,CENTRO
SINALOA,CULIACAN	0.035	DURANGO,EL,ORO
SINALOA,CULIACAN	0.023	SINALOA,ESCUINAPA
SINALOA,CULIACAN	0.040	CHIHUAHUA,URUACHI
SINALOA,CULIACAN	0.017	CHIHUAHUA,NAMIQUIPA
SINALOA,CULIACAN	0.017	DURANGO,MEZQUITAL
SINALOA,CULIACAN	0.029	SONORA,ALAMOS
SINALOA,CULIACAN	0.023	NUEVO,LEON,GENERAL,ESCOBEDO
SINALOA,CULIACAN	0.017	GUERRERO,CUAJINICUILAPA
SINALOA,CULIACAN	0.023	JALISCO,LA,BARCA
SINALOA,CULIACAN	0.017	VERACRUZ,ISLA
SINALOA,CULIACAN	0.023	OAXACA,PUTLA,VILLA,DE,GUERRERO
SINALOA,CULIACAN	0.023	MORELOS,JANTETELCO
CHIHUAHUA,CHIHUAHUA	0.016	MICHOACAN,MORELIA
CHIHUAHUA,CHIHUAHUA	0.016	SINALOA,GUASAVE
CHIHUAHUA,CHIHUAHUA	0.036	CHIHUAHUA,HIDALGO,DEL,PARRAL
CHIHUAHUA,CHIHUAHUA	0.036	GUERRERO,PETATLAN
CHIHUAHUA,CHIHUAHUA	0.031	GUERRERO,PUNGARABATO
CHIHUAHUA,CHIHUAHUA	0.057	DURANGO,PUEBLO,NUEVO
CHIHUAHUA,CHIHUAHUA	0.021	DISTRITO,FEDERAL,IZTAPALAPA
CHIHUAHUA,CHIHUAHUA	0.021	CHIHUAHUA,DELICIAS
CHIHUAHUA,CHIHUAHUA	0.057	CHIHUAHUA,NUEVO,CASAS,GRANDES
CHIHUAHUA,CHIHUAHUA	0.031	CHIHUAHUA,ASCENSION
CHIHUAHUA,CHIHUAHUA	0.016	SINALOA,MOCORITO
CHIHUAHUA,CHIHUAHUA	0.016	CHIHUAHUA,CUAUHTEMOC
CHIHUAHUA,CHIHUAHUA	0.026	GUERRERO,ZIHUATANEJO,DE,AZUETA
CHIHUAHUA,CHIHUAHUA	0.016	CHIHUAHUA,MEOQUI
CHIHUAHUA,CHIHUAHUA	0.021	NAYARIT,XALISCO
CHIHUAHUA,CHIHUAHUA	0.021	DISTRITO,FEDERAL,VENUSTIANO,CARRANZA
CHIHUAHUA,CHIHUAHUA	0.026	GUERRERO,LA,UNION,DE,ISIDORO,MONTES,DE,OCA
CHIHUAHUA,CHIHUAHUA	0.021	GUERRERO,COYUCA,DE,BENITEZ
CHIHUAHUA,CHIHUAHUA	0.031	SINALOA,ELOTA
CHIHUAHUA,CHIHUAHUA	0.021	DURANGO,SAN,DIMAS
CHIHUAHUA,CHIHUAHUA	0.016	JALISCO,PUERTO,VALLARTA
CHIHUAHUA,CHIHUAHUA	0.016	MORELOS,TEMIXCO
CHIHUAHUA,CHIHUAHUA	0.026	NUEVO,LEON,SANTIAGO
CHIHUAHUA,CHIHUAHUA	0.016	TABASCO,CENTRO
CHIHUAHUA,CHIHUAHUA	0.031	DURANGO,EL,ORO
CHIHUAHUA,CHIHUAHUA	0.021	SINALOA,ESCUINAPA
CHIHUAHUA,CHIHUAHUA	0.036	CHIHUAHUA,URUACHI
CHIHUAHUA,CHIHUAHUA	0.016	CHIHUAHUA,NAMIQUIPA
CHIHUAHUA,CHIHUAHUA	0.016	DURANGO,MEZQUITAL
CHIHUAHUA,CHIHUAHUA	0.026	SONORA,ALAMOS
CHIHUAHUA,CHIHUAHUA	0.021	NUEVO,LEON,GENERAL,ESCOBEDO
CHIHUAHUA,CHIHUAHUA	0.016	GUERRERO,CUAJINICUILAPA
CHIHUAHUA,CHIHUAHUA	0.021	JALISCO,LA,BARCA
CHIHUAHUA,CHIHUAHUA	0.016	VERACRUZ,ISLA
CHIHUAHUA,CHIHUAHUA	0.021	OAXACA,PUTLA,VILLA,DE,GUERRERO
CHIHUAHUA,CHIHUAHUA	0.021	MORELOS,JANTETELCO
DURANGO,GOMEZ,PALACIO	0.016	COAHUILA,TORREON
DURANGO,GOMEZ,PALACIO	0.024	DURANGO,DURANGO
DURANGO,GOMEZ,PALACIO	0.016	MEXICO,ECATEPEC,DE,MORELOS
DURANGO,GOMEZ,PALACIO	0.024	SINALOA,SALVADOR,ALVARADO
DURANGO,GOMEZ,PALACIO	0.016	GUERRERO,CHILPANCINGO,DE,LOS,BRAVO
DURANGO,GOMEZ,PALACIO	0.024	JALISCO,GUADALAJARA
DURANGO,GOMEZ,PALACIO	0.032	BAJA,CALIFORNIA,MEXICALI
DURANGO,GOMEZ,PALACIO	0.036	SINALOA,BADIRAGUATO
DURANGO,GOMEZ,PALACIO	0.020	CHIHUAHUA,JIMENEZ
DURANGO,GOMEZ,PALACIO	0.016	GUERRERO,SAN,MIGUEL,TOTOLAPAN
DURANGO,GOMEZ,PALACIO	0.016	CHIHUAHUA,MADERA
DURANGO,GOMEZ,PALACIO	0.016	VERACRUZ,VERACRUZ
DURANGO,GOMEZ,PALACIO	0.016	GUANAJUATO,LEON
DURANGO,GOMEZ,PALACIO	0.024	MEXICO,COACALCO,DE,BERRIOZABAL
DURANGO,GOMEZ,PALACIO	0.016	NUEVO,LEON,SAN,NICOLAS,DE,LOS,GARZA
DURANGO,GOMEZ,PALACIO	0.024	GUANAJUATO,SAN,FRANCISCO,DEL,RINCON
DURANGO,GOMEZ,PALACIO	0.016	GUERRERO,ZAPOTITLAN,TABLAS
DURANGO,GOMEZ,PALACIO	0.016	MORELOS,JOJUTLA
DURANGO,GOMEZ,PALACIO	0.016	MORELOS,YAUTEPEC
DURANGO,GOMEZ,PALACIO	0.016	GUANAJUATO,IRAPUATO
DURANGO,GOMEZ,PALACIO	0.028	TABASCO,TENOSIQUE
DURANGO,GOMEZ,PALACIO	0.053	HIDALGO,MINERAL,DE,LA,REFORMA
DURANGO,GOMEZ,PALACIO	0.044	JALISCO,COLOTLAN
DURANGO,GOMEZ,PALACIO	0.016	MICHOACAN,TIQUICHEO,DE,NICOLAS,ROMERO
DURANGO,GOMEZ,PALACIO	0.016	QUINTANA,ROO,COZUMEL
DURANGO,GOMEZ,PALACIO	0.016	MICHOACAN,JIMENEZ
COAHUILA,TORREON	0.015	HIDALGO,MINERAL,DE,LA,REFORMA
DURANGO,DURANGO	0.016	SINALOA,BADIRAGUATO
DURANGO,DURANGO	0.023	HIDALGO,MINERAL,DE,LA,REFORMA
DURANGO,DURANGO	0.019	JALISCO,COLOTLAN
CHIHUAHUA,HIDALGO,DEL,PARRAL	0.022	DURANGO,PUEBLO,NUEVO
CHIHUAHUA,HIDALGO,DEL,PARRAL	0.022	CHIHUAHUA,NUEVO,CASAS,GRANDES
MEXICO,ECATEPEC,DE,MORELOS	0.015	HIDALGO,MINERAL,DE,LA,REFORMA
SINALOA,SALVADOR,ALVARADO	0.016	SINALOA,BADIRAGUATO
SINALOA,SALVADOR,ALVARADO	0.023	HIDALGO,MINERAL,DE,LA,REFORMA
SINALOA,SALVADOR,ALVARADO	0.019	JALISCO,COLOTLAN
GUERRERO,CHILPANCINGO,DE,LOS,BRAVO	0.015	HIDALGO,MINERAL,DE,LA,REFORMA
JALISCO,GUADALAJARA	0.016	SINALOA,BADIRAGUATO
JALISCO,GUADALAJARA	0.023	HIDALGO,MINERAL,DE,LA,REFORMA
JALISCO,GUADALAJARA	0.019	JALISCO,COLOTLAN
GUERRERO,PETATLAN	0.022	DURANGO,PUEBLO,NUEVO
GUERRERO,PETATLAN	0.022	CHIHUAHUA,NUEVO,CASAS,GRANDES
GUERRERO,PUNGARABATO	0.019	DURANGO,PUEBLO,NUEVO
GUERRERO,PUNGARABATO	0.019	CHIHUAHUA,NUEVO,CASAS,GRANDES
DURANGO,PUEBLO,NUEVO	0.035	CHIHUAHUA,NUEVO,CASAS,GRANDES
DURANGO,PUEBLO,NUEVO	0.019	CHIHUAHUA,ASCENSION
DURANGO,PUEBLO,NUEVO	0.016	GUERRERO,ZIHUATANEJO,DE,AZUETA
DURANGO,PUEBLO,NUEVO	0.016	GUERRERO,LA,UNION,DE,ISIDORO,MONTES,DE,OCA
DURANGO,PUEBLO,NUEVO	0.019	SINALOA,ELOTA
DURANGO,PUEBLO,NUEVO	0.016	NUEVO,LEON,SANTIAGO
DURANGO,PUEBLO,NUEVO	0.019	DURANGO,EL,ORO
DURANGO,PUEBLO,NUEVO	0.022	CHIHUAHUA,URUACHI
DURANGO,PUEBLO,NUEVO	0.016	SONORA,ALAMOS
BAJA,CALIFORNIA,MEXICALI	0.021	SINALOA,BADIRAGUATO
BAJA,CALIFORNIA,MEXICALI	0.016	TABASCO,TENOSIQUE
BAJA,CALIFORNIA,MEXICALI	0.030	HIDALGO,MINERAL,DE,LA,REFORMA
BAJA,CALIFORNIA,MEXICALI	0.025	JALISCO,COLOTLAN
CHIHUAHUA,NUEVO,CASAS,GRANDES	0.019	CHIHUAHUA,ASCENSION
CHIHUAHUA,NUEVO,CASAS,GRANDES	0.016	GUERRERO,ZIHUATANEJO,DE,AZUETA
CHIHUAHUA,NUEVO,CASAS,GRANDES	0.016	GUERRERO,LA,UNION,DE,ISIDORO,MONTES,DE,OCA
CHIHUAHUA,NUEVO,CASAS,GRANDES	0.019	SINALOA,ELOTA
CHIHUAHUA,NUEVO,CASAS,GRANDES	0.016	NUEVO,LEON,SANTIAGO
CHIHUAHUA,NUEVO,CASAS,GRANDES	0.019	DURANGO,EL,ORO
CHIHUAHUA,NUEVO,CASAS,GRANDES	0.022	CHIHUAHUA,URUACHI
CHIHUAHUA,NUEVO,CASAS,GRANDES	0.016	SONORA,ALAMOS
SINALOA,BADIRAGUATO	0.016	MEXICO,COACALCO,DE,BERRIOZABAL
SINALOA,BADIRAGUATO	0.016	GUANAJUATO,SAN,FRANCISCO,DEL,RINCON
SINALOA,BADIRAGUATO	0.018	TABASCO,TENOSIQUE
SINALOA,BADIRAGUATO	0.034	HIDALGO,MINERAL,DE,LA,REFORMA
SINALOA,BADIRAGUATO	0.029	JALISCO,COLOTLAN
CHIHUAHUA,JIMENEZ	0.019	HIDALGO,MINERAL,DE,LA,REFORMA
CHIHUAHUA,JIMENEZ	0.016	JALISCO,COLOTLAN
GUERRERO,SAN,MIGUEL,TOTOLAPAN	0.015	HIDALGO,MINERAL,DE,LA,REFORMA
CHIHUAHUA,MADERA	0.015	HIDALGO,MINERAL,DE,LA,REFORMA
VERACRUZ,VERACRUZ	0.015	HIDALGO,MINERAL,DE,LA,REFORMA
GUANAJUATO,LEON	0.015	HIDALGO,MINERAL,DE,LA,REFORMA
MEXICO,COACALCO,DE,BERRIOZABAL	0.023	HIDALGO,MINERAL,DE,LA,REFORMA
MEXICO,COACALCO,DE,BERRIOZABAL	0.019	JALISCO,COLOTLAN
NUEVO,LEON,SAN,NICOLAS,DE,LOS,GARZA	0.015	HIDALGO,MINERAL,DE,LA,REFORMA
GUANAJUATO,SAN,FRANCISCO,DEL,RINCON	0.023	HIDALGO,MINERAL,DE,LA,REFORMA
GUANAJUATO,SAN,FRANCISCO,DEL,RINCON	0.019	JALISCO,COLOTLAN
GUERRERO,ZAPOTITLAN,TABLAS	0.015	HIDALGO,MINERAL,DE,LA,REFORMA
MORELOS,JOJUTLA	0.015	HIDALGO,MINERAL,DE,LA,REFORMA
MORELOS,YAUTEPEC	0.015	HIDALGO,MINERAL,DE,LA,REFORMA
GUANAJUATO,IRAPUATO	0.015	HIDALGO,MINERAL,DE,LA,REFORMA
TABASCO,TENOSIQUE	0.026	HIDALGO,MINERAL,DE,LA,REFORMA
TABASCO,TENOSIQUE	0.022	JALISCO,COLOTLAN
HIDALGO,MINERAL,DE,LA,REFORMA	0.041	JALISCO,COLOTLAN
HIDALGO,MINERAL,DE,LA,REFORMA	0.015	MICHOACAN,TIQUICHEO,DE,NICOLAS,ROMERO
HIDALGO,MINERAL,DE,LA,REFORMA	0.015	QUINTANA,ROO,COZUMEL
HIDALGO,MINERAL,DE,LA,REFORMA	0.015	MICHOACAN,JIMENEZ
