# Supplementary material for: Analysis of México’s Narco-War Network (2007–2011)
Source: PLoS One. 2015 May 18;10(5):e0126503. doi: 10.1371/journal.pone.0126503 (PMC4436224; doi:10.1371/journal.pone.0126503)
Supplement: S1 Compressed file — Each file contains all the correlations above certain threshold (indicated in the name of the file), during a particular month (also indicated in the name of the file). The file names have the value of θ followed by the number of the i th month, starting from January of 2007 until Sept. 2011. (ZIP) [file pone.0126503.s004.zip › Correlations_by_month/0.015__36.sif]

CHIHUAHUA,JUAREZ	0.046	GUERRERO,ACAPULCO,DE,JUAREZ
CHIHUAHUA,JUAREZ	0.046	TAMAULIPAS,REYNOSA
CHIHUAHUA,JUAREZ	0.026	SINALOA,GUASAVE
CHIHUAHUA,JUAREZ	0.026	CHIHUAHUA,HIDALGO,DEL,PARRAL
CHIHUAHUA,JUAREZ	0.026	MEXICO,ECATEPEC,DE,MORELOS
CHIHUAHUA,JUAREZ	0.059	MORELOS,CUERNAVACA
CHIHUAHUA,JUAREZ	0.106	GUERRERO,CHILPANCINGO,DE,LOS,BRAVO
CHIHUAHUA,JUAREZ	0.020	CHIHUAHUA,GUADALUPE
CHIHUAHUA,JUAREZ	0.040	DURANGO,PUEBLO,NUEVO
CHIHUAHUA,JUAREZ	0.020	DURANGO,SANTIAGO,PAPASQUIARO
CHIHUAHUA,JUAREZ	0.033	CHIHUAHUA,DELICIAS
CHIHUAHUA,JUAREZ	0.020	MICHOACAN,LAZARO,CARDENAS
CHIHUAHUA,JUAREZ	0.040	CHIHUAHUA,CAMARGO
CHIHUAHUA,JUAREZ	0.026	AGUASCALIENTES,AGUASCALIENTES
CHIHUAHUA,JUAREZ	0.020	GUERRERO,TAXCO,DE,ALARCON
CHIHUAHUA,JUAREZ	0.093	NUEVO,LEON,JUAREZ
CHIHUAHUA,JUAREZ	0.020	BAJA,CALIFORNIA,PLAYAS,DE,ROSARITO
CHIHUAHUA,JUAREZ	0.026	QUINTANA,ROO,BENITO,JUAREZ
CHIHUAHUA,JUAREZ	0.026	GUERRERO,ARCELIA
CHIHUAHUA,JUAREZ	0.020	GUERRERO,COYUCA,DE,BENITEZ
CHIHUAHUA,JUAREZ	0.020	SONORA,GENERAL,PLUTARCO,ELIAS,CALLES
CHIHUAHUA,JUAREZ	0.026	JALISCO,PUERTO,VALLARTA
CHIHUAHUA,JUAREZ	0.020	CHIHUAHUA,RIVA,PALACIO
CHIHUAHUA,JUAREZ	0.020	OAXACA,OAXACA,DE,JUAREZ
CHIHUAHUA,JUAREZ	0.106	DURANGO,CUENCAME
CHIHUAHUA,JUAREZ	0.020	CHIHUAHUA,URUACHI
CHIHUAHUA,JUAREZ	0.020	CHIHUAHUA,NAMIQUIPA
CHIHUAHUA,JUAREZ	0.020	GUERRERO,TLAPEHUALA
CHIHUAHUA,JUAREZ	0.040	SONORA,PUERTO,PEÑASCO
CHIHUAHUA,JUAREZ	0.020	GUERRERO,ZAPOTITLAN,TABLAS
CHIHUAHUA,JUAREZ	0.046	CHIHUAHUA,CUSIHUIRIACHI
CHIHUAHUA,JUAREZ	0.020	MICHOACAN,TACAMBARO
CHIHUAHUA,JUAREZ	0.046	QUERETARO,SAN,JUAN,DEL,RIO
CHIHUAHUA,JUAREZ	0.026	MEXICO,ALMOLOYA,DE,JUAREZ
CHIHUAHUA,JUAREZ	0.020	MEXICO,AXAPUSCO
CHIHUAHUA,JUAREZ	0.026	GUERRERO,TLACOACHISTLAHUACA
CHIHUAHUA,JUAREZ	0.026	TABASCO,PARAISO
CHIHUAHUA,JUAREZ	0.040	NUEVO,LEON,GENERAL,ZUAZUA
SINALOA,CULIACAN	0.029	CHIHUAHUA,CHIHUAHUA
SINALOA,CULIACAN	0.019	SINALOA,MAZATLAN
SINALOA,CULIACAN	0.034	DURANGO,DURANGO
SINALOA,CULIACAN	0.015	SINALOA,NAVOLATO
BAJA,CALIFORNIA,TIJUANA	0.018	CHIHUAHUA,CHIHUAHUA
BAJA,CALIFORNIA,TIJUANA	0.021	DURANGO,DURANGO
CHIHUAHUA,CHIHUAHUA	0.029	DURANGO,GOMEZ,PALACIO
CHIHUAHUA,CHIHUAHUA	0.043	COAHUILA,TORREON
CHIHUAHUA,CHIHUAHUA	0.061	SINALOA,MAZATLAN
CHIHUAHUA,CHIHUAHUA	0.029	SONORA,NOGALES
CHIHUAHUA,CHIHUAHUA	0.111	DURANGO,DURANGO
CHIHUAHUA,CHIHUAHUA	0.050	SINALOA,NAVOLATO
CHIHUAHUA,CHIHUAHUA	0.029	MICHOACAN,MORELIA
CHIHUAHUA,CHIHUAHUA	0.018	NAYARIT,TEPIC
CHIHUAHUA,CHIHUAHUA	0.029	SINALOA,SINALOA
CHIHUAHUA,CHIHUAHUA	0.032	CHIHUAHUA,GUADALUPE,Y,CALVO
CHIHUAHUA,CHIHUAHUA	0.021	GUERRERO,TECPAN,DE,GALEANA
CHIHUAHUA,CHIHUAHUA	0.036	SINALOA,EL,FUERTE
CHIHUAHUA,CHIHUAHUA	0.021	CHIHUAHUA,BOCOYNA
CHIHUAHUA,CHIHUAHUA	0.018	SONORA,CANANEA
CHIHUAHUA,CHIHUAHUA	0.025	NUEVO,LEON,DOCTOR,ARROYO
GUERRERO,ACAPULCO,DE,JUAREZ	0.015	GUERRERO,CHILPANCINGO,DE,LOS,BRAVO
GUERRERO,ACAPULCO,DE,JUAREZ	0.015	DURANGO,CUENCAME
DURANGO,GOMEZ,PALACIO	0.019	SINALOA,MAZATLAN
DURANGO,GOMEZ,PALACIO	0.034	DURANGO,DURANGO
DURANGO,GOMEZ,PALACIO	0.015	SINALOA,NAVOLATO
COAHUILA,TORREON	0.028	SINALOA,MAZATLAN
COAHUILA,TORREON	0.051	DURANGO,DURANGO
COAHUILA,TORREON	0.023	SINALOA,NAVOLATO
COAHUILA,TORREON	0.017	SINALOA,EL,FUERTE
SINALOA,MAZATLAN	0.019	SONORA,NOGALES
SINALOA,MAZATLAN	0.073	DURANGO,DURANGO
SINALOA,MAZATLAN	0.033	SINALOA,NAVOLATO
SINALOA,MAZATLAN	0.019	MICHOACAN,MORELIA
SINALOA,MAZATLAN	0.019	SINALOA,SINALOA
SINALOA,MAZATLAN	0.021	CHIHUAHUA,GUADALUPE,Y,CALVO
SINALOA,MAZATLAN	0.023	SINALOA,EL,FUERTE
SINALOA,MAZATLAN	0.016	NUEVO,LEON,DOCTOR,ARROYO
SONORA,NOGALES	0.034	DURANGO,DURANGO
SONORA,NOGALES	0.015	SINALOA,NAVOLATO
DURANGO,DURANGO	0.060	SINALOA,NAVOLATO
DURANGO,DURANGO	0.034	MICHOACAN,MORELIA
DURANGO,DURANGO	0.021	NAYARIT,TEPIC
DURANGO,DURANGO	0.034	SINALOA,SINALOA
DURANGO,DURANGO	0.038	CHIHUAHUA,GUADALUPE,Y,CALVO
DURANGO,DURANGO	0.026	GUERRERO,TECPAN,DE,GALEANA
DURANGO,DURANGO	0.017	SONORA,HERMOSILLO
DURANGO,DURANGO	0.017	CHIHUAHUA,ASCENSION
DURANGO,DURANGO	0.043	SINALOA,EL,FUERTE
DURANGO,DURANGO	0.017	MEXICO,CUAUTITLAN,IZCALLI
DURANGO,DURANGO	0.026	CHIHUAHUA,BOCOYNA
DURANGO,DURANGO	0.021	SONORA,CANANEA
DURANGO,DURANGO	0.017	SINALOA,CONCORDIA
DURANGO,DURANGO	0.017	MICHOACAN,MARAVATIO
DURANGO,DURANGO	0.017	MICHOACAN,LA,PIEDAD
DURANGO,DURANGO	0.030	NUEVO,LEON,DOCTOR,ARROYO
DURANGO,DURANGO	0.017	MICHOACAN,QUIROGA
SINALOA,NAVOLATO	0.015	MICHOACAN,MORELIA
SINALOA,NAVOLATO	0.015	SINALOA,SINALOA
SINALOA,NAVOLATO	0.017	CHIHUAHUA,GUADALUPE,Y,CALVO
SINALOA,NAVOLATO	0.019	SINALOA,EL,FUERTE
TAMAULIPAS,REYNOSA	0.015	GUERRERO,CHILPANCINGO,DE,LOS,BRAVO
TAMAULIPAS,REYNOSA	0.015	DURANGO,CUENCAME
MORELOS,CUERNAVACA	0.020	GUERRERO,CHILPANCINGO,DE,LOS,BRAVO
MORELOS,CUERNAVACA	0.017	NUEVO,LEON,JUAREZ
MORELOS,CUERNAVACA	0.020	DURANGO,CUENCAME
GUERRERO,CHILPANCINGO,DE,LOS,BRAVO	0.031	NUEVO,LEON,JUAREZ
GUERRERO,CHILPANCINGO,DE,LOS,BRAVO	0.035	DURANGO,CUENCAME
GUERRERO,CHILPANCINGO,DE,LOS,BRAVO	0.015	CHIHUAHUA,CUSIHUIRIACHI
GUERRERO,CHILPANCINGO,DE,LOS,BRAVO	0.015	QUERETARO,SAN,JUAN,DEL,RIO
NUEVO,LEON,JUAREZ	0.031	DURANGO,CUENCAME
DURANGO,CUENCAME	0.015	CHIHUAHUA,CUSIHUIRIACHI
DURANGO,CUENCAME	0.015	QUERETARO,SAN,JUAN,DEL,RIO
