# Supplementary material for: Analysis of México’s Narco-War Network (2007–2011)
Source: PLoS One. 2015 May 18;10(5):e0126503. doi: 10.1371/journal.pone.0126503 (PMC4436224; doi:10.1371/journal.pone.0126503)
Supplement: S1 Compressed file — Each file contains all the correlations above certain threshold (indicated in the name of the file), during a particular month (also indicated in the name of the file). The file names have the value of θ followed by the number of the i th month, starting from January of 2007 until Sept. 2011. (ZIP) [file pone.0126503.s004.zip › Correlations_by_month/0.015__38.sif]

CHIHUAHUA,JUAREZ	0.050	CHIHUAHUA,CHIHUAHUA
CHIHUAHUA,JUAREZ	0.126	GUERRERO,ACAPULCO,DE,JUAREZ
CHIHUAHUA,JUAREZ	0.075	DURANGO,GOMEZ,PALACIO
CHIHUAHUA,JUAREZ	0.015	DURANGO,DURANGO
CHIHUAHUA,JUAREZ	0.095	SINALOA,NAVOLATO
CHIHUAHUA,JUAREZ	0.025	NUEVO,LEON,MONTERREY
CHIHUAHUA,JUAREZ	0.080	TAMAULIPAS,REYNOSA
CHIHUAHUA,JUAREZ	0.030	MEXICO,ECATEPEC,DE,MORELOS
CHIHUAHUA,JUAREZ	0.070	MORELOS,CUERNAVACA
CHIHUAHUA,JUAREZ	0.045	GUERRERO,CHILPANCINGO,DE,LOS,BRAVO
CHIHUAHUA,JUAREZ	0.030	TAMAULIPAS,NUEVO,LAREDO
CHIHUAHUA,JUAREZ	0.050	CHIHUAHUA,GUADALUPE
CHIHUAHUA,JUAREZ	0.015	GUERRERO,PETATLAN
CHIHUAHUA,JUAREZ	0.045	DURANGO,PUEBLO,NUEVO
CHIHUAHUA,JUAREZ	0.015	DURANGO,SANTIAGO,PAPASQUIARO
CHIHUAHUA,JUAREZ	0.030	BAJA,CALIFORNIA,MEXICALI
CHIHUAHUA,JUAREZ	0.015	CHIHUAHUA,DELICIAS
CHIHUAHUA,JUAREZ	0.080	TAMAULIPAS,MIGUEL,ALEMAN
CHIHUAHUA,JUAREZ	0.020	GUERRERO,COYUCA,DE,CATALAN
CHIHUAHUA,JUAREZ	0.065	CHIHUAHUA,CUAUHTEMOC
CHIHUAHUA,JUAREZ	0.020	TAMAULIPAS,MIER
CHIHUAHUA,JUAREZ	0.050	GUERRERO,ZIHUATANEJO,DE,AZUETA
CHIHUAHUA,JUAREZ	0.020	GUANAJUATO,CELAYA
CHIHUAHUA,JUAREZ	0.126	CHIHUAHUA,PRAXEDIS,G.,GUERRERO
CHIHUAHUA,JUAREZ	0.015	GUANAJUATO,LEON
CHIHUAHUA,JUAREZ	0.055	GUERRERO,AJUCHITLAN,DEL,PROGRESO
CHIHUAHUA,JUAREZ	0.050	SINALOA,ELOTA
CHIHUAHUA,JUAREZ	0.030	DURANGO,SAN,DIMAS
CHIHUAHUA,JUAREZ	0.055	TAMAULIPAS,VICTORIA
CHIHUAHUA,JUAREZ	0.045	MEXICO,CUAUTITLAN,IZCALLI
CHIHUAHUA,JUAREZ	0.050	CHIHUAHUA,BOCOYNA
CHIHUAHUA,JUAREZ	0.015	NUEVO,LEON,SAN,NICOLAS,DE,LOS,GARZA
CHIHUAHUA,JUAREZ	0.030	OAXACA,SAN,JUAN,BAUTISTA,TUXTEPEC
CHIHUAHUA,JUAREZ	0.040	NUEVO,LEON,SANTA,CATARINA
CHIHUAHUA,JUAREZ	0.015	CHIHUAHUA,SAUCILLO
CHIHUAHUA,JUAREZ	0.015	SONORA,NAVOJOA
CHIHUAHUA,JUAREZ	0.025	DISTRITO,FEDERAL,XOCHIMILCO
CHIHUAHUA,JUAREZ	0.035	CHIHUAHUA,AQUILES,SERDAN
CHIHUAHUA,JUAREZ	0.015	MEXICO,TEPOTZOTLAN
CHIHUAHUA,JUAREZ	0.035	CAMPECHE,CARMEN
CHIHUAHUA,JUAREZ	0.020	NUEVO,LEON,CHINA
CHIHUAHUA,JUAREZ	0.020	MEXICO,ATIZAPAN,DE,ZARAGOZA
CHIHUAHUA,JUAREZ	0.020	TAMAULIPAS,JIMENEZ
CHIHUAHUA,JUAREZ	0.030	NUEVO,LEON,GENERAL,TREVIÑO
CHIHUAHUA,JUAREZ	0.020	TAMAULIPAS,RIO,BRAVO
CHIHUAHUA,JUAREZ	0.025	CHIHUAHUA,SATEVO
CHIHUAHUA,JUAREZ	0.030	NUEVO,LEON,CERRALVO
CHIHUAHUA,JUAREZ	0.020	PUEBLA,PUEBLA
CHIHUAHUA,JUAREZ	0.015	TAMAULIPAS,PADILLA
CHIHUAHUA,JUAREZ	0.015	JALISCO,SAN,MIGUEL,EL,ALTO
CHIHUAHUA,JUAREZ	0.020	MICHOACAN,PURUANDIRO
CHIHUAHUA,JUAREZ	0.040	NUEVO,LEON,ANAHUAC
CHIHUAHUA,JUAREZ	0.040	NUEVO,LEON,BUSTAMANTE
CHIHUAHUA,JUAREZ	0.020	NUEVO,LEON,LOS,HERRERAS
CHIHUAHUA,JUAREZ	0.025	PUEBLA,XICOTEPEC
CHIHUAHUA,JUAREZ	0.015	JALISCO,QUITUPAN
CHIHUAHUA,JUAREZ	0.025	SONORA,SAHUARIPA
CHIHUAHUA,JUAREZ	0.020	TAMAULIPAS,XICOTENCATL
CHIHUAHUA,JUAREZ	0.015	OAXACA,SANTIAGO,IXTAYUTLA
SINALOA,CULIACAN	0.041	BAJA,CALIFORNIA,TIJUANA
SINALOA,CULIACAN	0.025	MICHOACAN,APATZINGAN
SINALOA,CULIACAN	0.018	GUERRERO,PUNGARABATO
SINALOA,CULIACAN	0.032	CHIHUAHUA,GUADALUPE,Y,CALVO
SINALOA,CULIACAN	0.016	CHIHUAHUA,JIMENEZ
SINALOA,CULIACAN	0.016	TAMAULIPAS,VALLE,HERMOSO
SINALOA,CULIACAN	0.016	MICHOACAN,ZAMORA
SINALOA,CULIACAN	0.018	SINALOA,ESCUINAPA
SINALOA,CULIACAN	0.030	OAXACA,ACATLAN,DE,PEREZ,FIGUEROA
BAJA,CALIFORNIA,TIJUANA	0.022	MICHOACAN,APATZINGAN
BAJA,CALIFORNIA,TIJUANA	0.016	GUERRERO,PUNGARABATO
BAJA,CALIFORNIA,TIJUANA	0.028	CHIHUAHUA,GUADALUPE,Y,CALVO
BAJA,CALIFORNIA,TIJUANA	0.016	SINALOA,ESCUINAPA
BAJA,CALIFORNIA,TIJUANA	0.026	OAXACA,ACATLAN,DE,PEREZ,FIGUEROA
CHIHUAHUA,CHIHUAHUA	0.027	GUERRERO,ACAPULCO,DE,JUAREZ
CHIHUAHUA,CHIHUAHUA	0.016	DURANGO,GOMEZ,PALACIO
CHIHUAHUA,CHIHUAHUA	0.021	SINALOA,NAVOLATO
CHIHUAHUA,CHIHUAHUA	0.017	TAMAULIPAS,REYNOSA
CHIHUAHUA,CHIHUAHUA	0.015	MORELOS,CUERNAVACA
CHIHUAHUA,CHIHUAHUA	0.017	TAMAULIPAS,MIGUEL,ALEMAN
CHIHUAHUA,CHIHUAHUA	0.027	CHIHUAHUA,PRAXEDIS,G.,GUERRERO
GUERRERO,ACAPULCO,DE,JUAREZ	0.041	DURANGO,GOMEZ,PALACIO
GUERRERO,ACAPULCO,DE,JUAREZ	0.052	SINALOA,NAVOLATO
GUERRERO,ACAPULCO,DE,JUAREZ	0.044	TAMAULIPAS,REYNOSA
GUERRERO,ACAPULCO,DE,JUAREZ	0.016	MEXICO,ECATEPEC,DE,MORELOS
GUERRERO,ACAPULCO,DE,JUAREZ	0.038	MORELOS,CUERNAVACA
GUERRERO,ACAPULCO,DE,JUAREZ	0.025	GUERRERO,CHILPANCINGO,DE,LOS,BRAVO
GUERRERO,ACAPULCO,DE,JUAREZ	0.016	TAMAULIPAS,NUEVO,LAREDO
GUERRERO,ACAPULCO,DE,JUAREZ	0.027	CHIHUAHUA,GUADALUPE
GUERRERO,ACAPULCO,DE,JUAREZ	0.025	DURANGO,PUEBLO,NUEVO
GUERRERO,ACAPULCO,DE,JUAREZ	0.016	BAJA,CALIFORNIA,MEXICALI
GUERRERO,ACAPULCO,DE,JUAREZ	0.044	TAMAULIPAS,MIGUEL,ALEMAN
GUERRERO,ACAPULCO,DE,JUAREZ	0.035	CHIHUAHUA,CUAUHTEMOC
GUERRERO,ACAPULCO,DE,JUAREZ	0.027	GUERRERO,ZIHUATANEJO,DE,AZUETA
GUERRERO,ACAPULCO,DE,JUAREZ	0.068	CHIHUAHUA,PRAXEDIS,G.,GUERRERO
GUERRERO,ACAPULCO,DE,JUAREZ	0.030	GUERRERO,AJUCHITLAN,DEL,PROGRESO
GUERRERO,ACAPULCO,DE,JUAREZ	0.027	SINALOA,ELOTA
GUERRERO,ACAPULCO,DE,JUAREZ	0.016	DURANGO,SAN,DIMAS
GUERRERO,ACAPULCO,DE,JUAREZ	0.030	TAMAULIPAS,VICTORIA
GUERRERO,ACAPULCO,DE,JUAREZ	0.025	MEXICO,CUAUTITLAN,IZCALLI
GUERRERO,ACAPULCO,DE,JUAREZ	0.027	CHIHUAHUA,BOCOYNA
GUERRERO,ACAPULCO,DE,JUAREZ	0.016	OAXACA,SAN,JUAN,BAUTISTA,TUXTEPEC
GUERRERO,ACAPULCO,DE,JUAREZ	0.022	NUEVO,LEON,SANTA,CATARINA
GUERRERO,ACAPULCO,DE,JUAREZ	0.019	CHIHUAHUA,AQUILES,SERDAN
GUERRERO,ACAPULCO,DE,JUAREZ	0.019	CAMPECHE,CARMEN
GUERRERO,ACAPULCO,DE,JUAREZ	0.016	NUEVO,LEON,GENERAL,TREVIÑO
GUERRERO,ACAPULCO,DE,JUAREZ	0.016	NUEVO,LEON,CERRALVO
GUERRERO,ACAPULCO,DE,JUAREZ	0.022	NUEVO,LEON,ANAHUAC
GUERRERO,ACAPULCO,DE,JUAREZ	0.022	NUEVO,LEON,BUSTAMANTE
DURANGO,GOMEZ,PALACIO	0.031	SINALOA,NAVOLATO
DURANGO,GOMEZ,PALACIO	0.026	TAMAULIPAS,REYNOSA
DURANGO,GOMEZ,PALACIO	0.023	MORELOS,CUERNAVACA
DURANGO,GOMEZ,PALACIO	0.016	CHIHUAHUA,GUADALUPE
DURANGO,GOMEZ,PALACIO	0.026	TAMAULIPAS,MIGUEL,ALEMAN
DURANGO,GOMEZ,PALACIO	0.021	CHIHUAHUA,CUAUHTEMOC
DURANGO,GOMEZ,PALACIO	0.016	GUERRERO,ZIHUATANEJO,DE,AZUETA
DURANGO,GOMEZ,PALACIO	0.041	CHIHUAHUA,PRAXEDIS,G.,GUERRERO
DURANGO,GOMEZ,PALACIO	0.018	GUERRERO,AJUCHITLAN,DEL,PROGRESO
DURANGO,GOMEZ,PALACIO	0.016	SINALOA,ELOTA
DURANGO,GOMEZ,PALACIO	0.018	TAMAULIPAS,VICTORIA
DURANGO,GOMEZ,PALACIO	0.016	CHIHUAHUA,BOCOYNA
SINALOA,NAVOLATO	0.033	TAMAULIPAS,REYNOSA
SINALOA,NAVOLATO	0.029	MORELOS,CUERNAVACA
SINALOA,NAVOLATO	0.019	GUERRERO,CHILPANCINGO,DE,LOS,BRAVO
SINALOA,NAVOLATO	0.021	CHIHUAHUA,GUADALUPE
SINALOA,NAVOLATO	0.019	DURANGO,PUEBLO,NUEVO
SINALOA,NAVOLATO	0.033	TAMAULIPAS,MIGUEL,ALEMAN
SINALOA,NAVOLATO	0.027	CHIHUAHUA,CUAUHTEMOC
SINALOA,NAVOLATO	0.021	GUERRERO,ZIHUATANEJO,DE,AZUETA
SINALOA,NAVOLATO	0.052	CHIHUAHUA,PRAXEDIS,G.,GUERRERO
SINALOA,NAVOLATO	0.023	GUERRERO,AJUCHITLAN,DEL,PROGRESO
SINALOA,NAVOLATO	0.021	SINALOA,ELOTA
SINALOA,NAVOLATO	0.023	TAMAULIPAS,VICTORIA
SINALOA,NAVOLATO	0.019	MEXICO,CUAUTITLAN,IZCALLI
SINALOA,NAVOLATO	0.021	CHIHUAHUA,BOCOYNA
SINALOA,NAVOLATO	0.017	NUEVO,LEON,SANTA,CATARINA
SINALOA,NAVOLATO	0.017	NUEVO,LEON,ANAHUAC
SINALOA,NAVOLATO	0.017	NUEVO,LEON,BUSTAMANTE
TAMAULIPAS,REYNOSA	0.024	MORELOS,CUERNAVACA
TAMAULIPAS,REYNOSA	0.016	GUERRERO,CHILPANCINGO,DE,LOS,BRAVO
TAMAULIPAS,REYNOSA	0.017	CHIHUAHUA,GUADALUPE
TAMAULIPAS,REYNOSA	0.016	DURANGO,PUEBLO,NUEVO
TAMAULIPAS,REYNOSA	0.028	TAMAULIPAS,MIGUEL,ALEMAN
TAMAULIPAS,REYNOSA	0.023	CHIHUAHUA,CUAUHTEMOC
TAMAULIPAS,REYNOSA	0.017	GUERRERO,ZIHUATANEJO,DE,AZUETA
TAMAULIPAS,REYNOSA	0.044	CHIHUAHUA,PRAXEDIS,G.,GUERRERO
TAMAULIPAS,REYNOSA	0.019	GUERRERO,AJUCHITLAN,DEL,PROGRESO
TAMAULIPAS,REYNOSA	0.017	SINALOA,ELOTA
TAMAULIPAS,REYNOSA	0.019	TAMAULIPAS,VICTORIA
TAMAULIPAS,REYNOSA	0.016	MEXICO,CUAUTITLAN,IZCALLI
TAMAULIPAS,REYNOSA	0.017	CHIHUAHUA,BOCOYNA
MEXICO,ECATEPEC,DE,MORELOS	0.016	CHIHUAHUA,PRAXEDIS,G.,GUERRERO
MORELOS,CUERNAVACA	0.015	CHIHUAHUA,GUADALUPE
MORELOS,CUERNAVACA	0.024	TAMAULIPAS,MIGUEL,ALEMAN
MORELOS,CUERNAVACA	0.020	CHIHUAHUA,CUAUHTEMOC
MORELOS,CUERNAVACA	0.015	GUERRERO,ZIHUATANEJO,DE,AZUETA
MORELOS,CUERNAVACA	0.038	CHIHUAHUA,PRAXEDIS,G.,GUERRERO
MORELOS,CUERNAVACA	0.017	GUERRERO,AJUCHITLAN,DEL,PROGRESO
MORELOS,CUERNAVACA	0.015	SINALOA,ELOTA
MORELOS,CUERNAVACA	0.017	TAMAULIPAS,VICTORIA
MORELOS,CUERNAVACA	0.015	CHIHUAHUA,BOCOYNA
GUERRERO,CHILPANCINGO,DE,LOS,BRAVO	0.016	TAMAULIPAS,MIGUEL,ALEMAN
GUERRERO,CHILPANCINGO,DE,LOS,BRAVO	0.025	CHIHUAHUA,PRAXEDIS,G.,GUERRERO
TAMAULIPAS,NUEVO,LAREDO	0.016	CHIHUAHUA,PRAXEDIS,G.,GUERRERO
MICHOACAN,APATZINGAN	0.017	CHIHUAHUA,GUADALUPE,Y,CALVO
MICHOACAN,APATZINGAN	0.016	OAXACA,ACATLAN,DE,PEREZ,FIGUEROA
CHIHUAHUA,GUADALUPE	0.017	TAMAULIPAS,MIGUEL,ALEMAN
CHIHUAHUA,GUADALUPE	0.027	CHIHUAHUA,PRAXEDIS,G.,GUERRERO
DURANGO,PUEBLO,NUEVO	0.016	TAMAULIPAS,MIGUEL,ALEMAN
DURANGO,PUEBLO,NUEVO	0.025	CHIHUAHUA,PRAXEDIS,G.,GUERRERO
BAJA,CALIFORNIA,MEXICALI	0.016	CHIHUAHUA,PRAXEDIS,G.,GUERRERO
CHIHUAHUA,GUADALUPE,Y,CALVO	0.020	OAXACA,ACATLAN,DE,PEREZ,FIGUEROA
TAMAULIPAS,MIGUEL,ALEMAN	0.023	CHIHUAHUA,CUAUHTEMOC
TAMAULIPAS,MIGUEL,ALEMAN	0.017	GUERRERO,ZIHUATANEJO,DE,AZUETA
TAMAULIPAS,MIGUEL,ALEMAN	0.044	CHIHUAHUA,PRAXEDIS,G.,GUERRERO
TAMAULIPAS,MIGUEL,ALEMAN	0.019	GUERRERO,AJUCHITLAN,DEL,PROGRESO
TAMAULIPAS,MIGUEL,ALEMAN	0.017	SINALOA,ELOTA
TAMAULIPAS,MIGUEL,ALEMAN	0.019	TAMAULIPAS,VICTORIA
TAMAULIPAS,MIGUEL,ALEMAN	0.016	MEXICO,CUAUTITLAN,IZCALLI
TAMAULIPAS,MIGUEL,ALEMAN	0.017	CHIHUAHUA,BOCOYNA
CHIHUAHUA,CUAUHTEMOC	0.035	CHIHUAHUA,PRAXEDIS,G.,GUERRERO
CHIHUAHUA,CUAUHTEMOC	0.016	GUERRERO,AJUCHITLAN,DEL,PROGRESO
CHIHUAHUA,CUAUHTEMOC	0.016	TAMAULIPAS,VICTORIA
GUERRERO,ZIHUATANEJO,DE,AZUETA	0.027	CHIHUAHUA,PRAXEDIS,G.,GUERRERO
CHIHUAHUA,PRAXEDIS,G.,GUERRERO	0.030	GUERRERO,AJUCHITLAN,DEL,PROGRESO
CHIHUAHUA,PRAXEDIS,G.,GUERRERO	0.027	SINALOA,ELOTA
CHIHUAHUA,PRAXEDIS,G.,GUERRERO	0.016	DURANGO,SAN,DIMAS
CHIHUAHUA,PRAXEDIS,G.,GUERRERO	0.030	TAMAULIPAS,VICTORIA
CHIHUAHUA,PRAXEDIS,G.,GUERRERO	0.025	MEXICO,CUAUTITLAN,IZCALLI
CHIHUAHUA,PRAXEDIS,G.,GUERRERO	0.027	CHIHUAHUA,BOCOYNA
CHIHUAHUA,PRAXEDIS,G.,GUERRERO	0.016	OAXACA,SAN,JUAN,BAUTISTA,TUXTEPEC
CHIHUAHUA,PRAXEDIS,G.,GUERRERO	0.022	NUEVO,LEON,SANTA,CATARINA
CHIHUAHUA,PRAXEDIS,G.,GUERRERO	0.019	CHIHUAHUA,AQUILES,SERDAN
CHIHUAHUA,PRAXEDIS,G.,GUERRERO	0.019	CAMPECHE,CARMEN
CHIHUAHUA,PRAXEDIS,G.,GUERRERO	0.016	NUEVO,LEON,GENERAL,TREVIÑO
CHIHUAHUA,PRAXEDIS,G.,GUERRERO	0.016	NUEVO,LEON,CERRALVO
CHIHUAHUA,PRAXEDIS,G.,GUERRERO	0.022	NUEVO,LEON,ANAHUAC
CHIHUAHUA,PRAXEDIS,G.,GUERRERO	0.022	NUEVO,LEON,BUSTAMANTE
