# Supplementary material for: Analysis of México’s Narco-War Network (2007–2011)
Source: PLoS One. 2015 May 18;10(5):e0126503. doi: 10.1371/journal.pone.0126503 (PMC4436224; doi:10.1371/journal.pone.0126503)
Supplement: S1 Compressed file — Each file contains all the correlations above certain threshold (indicated in the name of the file), during a particular month (also indicated in the name of the file). The file names have the value of θ followed by the number of the i th month, starting from January of 2007 until Sept. 2011. (ZIP) [file pone.0126503.s004.zip › Correlations_by_month/0.015__39.sif]

CHIHUAHUA,JUAREZ	0.027	GUERRERO,ACAPULCO,DE,JUAREZ
CHIHUAHUA,JUAREZ	0.027	DURANGO,GOMEZ,PALACIO
CHIHUAHUA,JUAREZ	0.018	SINALOA,NAVOLATO
CHIHUAHUA,JUAREZ	0.057	TAMAULIPAS,REYNOSA
CHIHUAHUA,JUAREZ	0.021	GUERRERO,CHILPANCINGO,DE,LOS,BRAVO
CHIHUAHUA,JUAREZ	0.042	CHIHUAHUA,GUADALUPE
CHIHUAHUA,JUAREZ	0.039	DURANGO,PUEBLO,NUEVO
CHIHUAHUA,JUAREZ	0.018	GUERRERO,COYUCA,DE,CATALAN
CHIHUAHUA,JUAREZ	0.036	CHIHUAHUA,CUAUHTEMOC
CHIHUAHUA,JUAREZ	0.027	GUERRERO,ZIHUATANEJO,DE,AZUETA
CHIHUAHUA,JUAREZ	0.075	CHIHUAHUA,PRAXEDIS,G.,GUERRERO
CHIHUAHUA,JUAREZ	0.030	GUERRERO,AJUCHITLAN,DEL,PROGRESO
CHIHUAHUA,JUAREZ	0.030	SINALOA,ELOTA
CHIHUAHUA,JUAREZ	0.030	TAMAULIPAS,VICTORIA
CHIHUAHUA,JUAREZ	0.027	MEXICO,CUAUTITLAN,IZCALLI
CHIHUAHUA,JUAREZ	0.030	CHIHUAHUA,BOCOYNA
CHIHUAHUA,JUAREZ	0.018	NUEVO,LEON,SANTA,CATARINA
CHIHUAHUA,JUAREZ	0.018	CHIHUAHUA,AQUILES,SERDAN
CHIHUAHUA,JUAREZ	0.021	CAMPECHE,CARMEN
CHIHUAHUA,JUAREZ	0.024	NUEVO,LEON,ANAHUAC
CHIHUAHUA,JUAREZ	0.024	NUEVO,LEON,BUSTAMANTE
SINALOA,CULIACAN	0.017	CHIHUAHUA,PRAXEDIS,G.,GUERRERO
BAJA,CALIFORNIA,TIJUANA	0.024	COAHUILA,TORREON
BAJA,CALIFORNIA,TIJUANA	0.015	NUEVO,LEON,MONTERREY
BAJA,CALIFORNIA,TIJUANA	0.015	TAMAULIPAS,TAMPICO
BAJA,CALIFORNIA,TIJUANA	0.016	NUEVO,LEON,GENERAL,BRAVO
GUERRERO,ACAPULCO,DE,JUAREZ	0.023	TAMAULIPAS,REYNOSA
GUERRERO,ACAPULCO,DE,JUAREZ	0.017	CHIHUAHUA,GUADALUPE
GUERRERO,ACAPULCO,DE,JUAREZ	0.016	DURANGO,PUEBLO,NUEVO
GUERRERO,ACAPULCO,DE,JUAREZ	0.031	CHIHUAHUA,PRAXEDIS,G.,GUERRERO
DURANGO,GOMEZ,PALACIO	0.023	TAMAULIPAS,REYNOSA
DURANGO,GOMEZ,PALACIO	0.017	CHIHUAHUA,GUADALUPE
DURANGO,GOMEZ,PALACIO	0.016	DURANGO,PUEBLO,NUEVO
DURANGO,GOMEZ,PALACIO	0.031	CHIHUAHUA,PRAXEDIS,G.,GUERRERO
COAHUILA,TORREON	0.020	SINALOA,MAZATLAN
COAHUILA,TORREON	0.054	NUEVO,LEON,MONTERREY
COAHUILA,TORREON	0.027	NAYARIT,TEPIC
COAHUILA,TORREON	0.024	CHIHUAHUA,HIDALGO,DEL,PARRAL
COAHUILA,TORREON	0.024	MEXICO,ECATEPEC,DE,MORELOS
COAHUILA,TORREON	0.017	MICHOACAN,URUAPAN
COAHUILA,TORREON	0.048	MORELOS,CUERNAVACA
COAHUILA,TORREON	0.048	TAMAULIPAS,SAN,FERNANDO
COAHUILA,TORREON	0.017	NUEVO,LEON,JUAREZ
COAHUILA,TORREON	0.031	SINALOA,BADIRAGUATO
COAHUILA,TORREON	0.017	SINALOA,EL,FUERTE
COAHUILA,TORREON	0.024	NUEVO,LEON,GUADALUPE
COAHUILA,TORREON	0.054	TAMAULIPAS,TAMPICO
COAHUILA,TORREON	0.017	SINALOA,ANGOSTURA
COAHUILA,TORREON	0.041	NAYARIT,XALISCO
COAHUILA,TORREON	0.034	MEXICO,NICOLAS,ROMERO
COAHUILA,TORREON	0.037	TAMAULIPAS,CAMARGO
COAHUILA,TORREON	0.027	VERACRUZ,PANUCO
COAHUILA,TORREON	0.034	SONORA,YECORA
COAHUILA,TORREON	0.024	NAYARIT,BAHIA,DE,BANDERAS
COAHUILA,TORREON	0.058	NUEVO,LEON,GENERAL,BRAVO
COAHUILA,TORREON	0.017	TAMAULIPAS,ALTAMIRA
COAHUILA,TORREON	0.024	CHIHUAHUA,TEMOSACHIC
COAHUILA,TORREON	0.020	CHIHUAHUA,ALLENDE
SINALOA,NAVOLATO	0.016	TAMAULIPAS,REYNOSA
SINALOA,NAVOLATO	0.020	CHIHUAHUA,PRAXEDIS,G.,GUERRERO
NUEVO,LEON,MONTERREY	0.017	NAYARIT,TEPIC
NUEVO,LEON,MONTERREY	0.015	CHIHUAHUA,HIDALGO,DEL,PARRAL
NUEVO,LEON,MONTERREY	0.015	MEXICO,ECATEPEC,DE,MORELOS
NUEVO,LEON,MONTERREY	0.031	MORELOS,CUERNAVACA
NUEVO,LEON,MONTERREY	0.031	TAMAULIPAS,SAN,FERNANDO
NUEVO,LEON,MONTERREY	0.020	SINALOA,BADIRAGUATO
NUEVO,LEON,MONTERREY	0.015	NUEVO,LEON,GUADALUPE
NUEVO,LEON,MONTERREY	0.035	TAMAULIPAS,TAMPICO
NUEVO,LEON,MONTERREY	0.026	NAYARIT,XALISCO
NUEVO,LEON,MONTERREY	0.022	MEXICO,NICOLAS,ROMERO
NUEVO,LEON,MONTERREY	0.024	TAMAULIPAS,CAMARGO
NUEVO,LEON,MONTERREY	0.017	VERACRUZ,PANUCO
NUEVO,LEON,MONTERREY	0.022	SONORA,YECORA
NUEVO,LEON,MONTERREY	0.015	NAYARIT,BAHIA,DE,BANDERAS
NUEVO,LEON,MONTERREY	0.037	NUEVO,LEON,GENERAL,BRAVO
NUEVO,LEON,MONTERREY	0.015	CHIHUAHUA,TEMOSACHIC
SINALOA,AHOME	0.017	CHIHUAHUA,PRAXEDIS,G.,GUERRERO
NAYARIT,TEPIC	0.015	MORELOS,CUERNAVACA
NAYARIT,TEPIC	0.015	TAMAULIPAS,SAN,FERNANDO
NAYARIT,TEPIC	0.017	TAMAULIPAS,TAMPICO
NAYARIT,TEPIC	0.019	NUEVO,LEON,GENERAL,BRAVO
TAMAULIPAS,REYNOSA	0.018	GUERRERO,CHILPANCINGO,DE,LOS,BRAVO
TAMAULIPAS,REYNOSA	0.036	CHIHUAHUA,GUADALUPE
TAMAULIPAS,REYNOSA	0.034	DURANGO,PUEBLO,NUEVO
TAMAULIPAS,REYNOSA	0.016	GUERRERO,COYUCA,DE,CATALAN
TAMAULIPAS,REYNOSA	0.031	CHIHUAHUA,CUAUHTEMOC
TAMAULIPAS,REYNOSA	0.023	GUERRERO,ZIHUATANEJO,DE,AZUETA
TAMAULIPAS,REYNOSA	0.065	CHIHUAHUA,PRAXEDIS,G.,GUERRERO
TAMAULIPAS,REYNOSA	0.026	GUERRERO,AJUCHITLAN,DEL,PROGRESO
TAMAULIPAS,REYNOSA	0.026	SINALOA,ELOTA
TAMAULIPAS,REYNOSA	0.026	TAMAULIPAS,VICTORIA
TAMAULIPAS,REYNOSA	0.023	MEXICO,CUAUTITLAN,IZCALLI
TAMAULIPAS,REYNOSA	0.026	CHIHUAHUA,BOCOYNA
TAMAULIPAS,REYNOSA	0.016	NUEVO,LEON,SANTA,CATARINA
TAMAULIPAS,REYNOSA	0.016	CHIHUAHUA,AQUILES,SERDAN
TAMAULIPAS,REYNOSA	0.018	CAMPECHE,CARMEN
TAMAULIPAS,REYNOSA	0.021	NUEVO,LEON,ANAHUAC
TAMAULIPAS,REYNOSA	0.021	NUEVO,LEON,BUSTAMANTE
CHIHUAHUA,HIDALGO,DEL,PARRAL	0.015	TAMAULIPAS,TAMPICO
CHIHUAHUA,HIDALGO,DEL,PARRAL	0.016	NUEVO,LEON,GENERAL,BRAVO
MEXICO,ECATEPEC,DE,MORELOS	0.015	TAMAULIPAS,TAMPICO
MEXICO,ECATEPEC,DE,MORELOS	0.016	NUEVO,LEON,GENERAL,BRAVO
MORELOS,CUERNAVACA	0.027	TAMAULIPAS,SAN,FERNANDO
MORELOS,CUERNAVACA	0.017	SINALOA,BADIRAGUATO
MORELOS,CUERNAVACA	0.031	TAMAULIPAS,TAMPICO
MORELOS,CUERNAVACA	0.023	NAYARIT,XALISCO
MORELOS,CUERNAVACA	0.019	MEXICO,NICOLAS,ROMERO
MORELOS,CUERNAVACA	0.021	TAMAULIPAS,CAMARGO
MORELOS,CUERNAVACA	0.015	VERACRUZ,PANUCO
MORELOS,CUERNAVACA	0.019	SONORA,YECORA
MORELOS,CUERNAVACA	0.032	NUEVO,LEON,GENERAL,BRAVO
TAMAULIPAS,SAN,FERNANDO	0.017	SINALOA,BADIRAGUATO
TAMAULIPAS,SAN,FERNANDO	0.031	TAMAULIPAS,TAMPICO
TAMAULIPAS,SAN,FERNANDO	0.023	NAYARIT,XALISCO
TAMAULIPAS,SAN,FERNANDO	0.019	MEXICO,NICOLAS,ROMERO
TAMAULIPAS,SAN,FERNANDO	0.021	TAMAULIPAS,CAMARGO
TAMAULIPAS,SAN,FERNANDO	0.015	VERACRUZ,PANUCO
TAMAULIPAS,SAN,FERNANDO	0.019	SONORA,YECORA
TAMAULIPAS,SAN,FERNANDO	0.032	NUEVO,LEON,GENERAL,BRAVO
GUERRERO,CHILPANCINGO,DE,LOS,BRAVO	0.024	CHIHUAHUA,PRAXEDIS,G.,GUERRERO
CHIHUAHUA,GUADALUPE	0.025	DURANGO,PUEBLO,NUEVO
CHIHUAHUA,GUADALUPE	0.023	CHIHUAHUA,CUAUHTEMOC
CHIHUAHUA,GUADALUPE	0.017	GUERRERO,ZIHUATANEJO,DE,AZUETA
CHIHUAHUA,GUADALUPE	0.048	CHIHUAHUA,PRAXEDIS,G.,GUERRERO
CHIHUAHUA,GUADALUPE	0.019	GUERRERO,AJUCHITLAN,DEL,PROGRESO
CHIHUAHUA,GUADALUPE	0.019	SINALOA,ELOTA
CHIHUAHUA,GUADALUPE	0.019	TAMAULIPAS,VICTORIA
CHIHUAHUA,GUADALUPE	0.017	MEXICO,CUAUTITLAN,IZCALLI
CHIHUAHUA,GUADALUPE	0.019	CHIHUAHUA,BOCOYNA
CHIHUAHUA,GUADALUPE	0.015	NUEVO,LEON,ANAHUAC
CHIHUAHUA,GUADALUPE	0.015	NUEVO,LEON,BUSTAMANTE
DURANGO,PUEBLO,NUEVO	0.021	CHIHUAHUA,CUAUHTEMOC
DURANGO,PUEBLO,NUEVO	0.016	GUERRERO,ZIHUATANEJO,DE,AZUETA
DURANGO,PUEBLO,NUEVO	0.044	CHIHUAHUA,PRAXEDIS,G.,GUERRERO
DURANGO,PUEBLO,NUEVO	0.018	GUERRERO,AJUCHITLAN,DEL,PROGRESO
DURANGO,PUEBLO,NUEVO	0.018	SINALOA,ELOTA
DURANGO,PUEBLO,NUEVO	0.018	TAMAULIPAS,VICTORIA
DURANGO,PUEBLO,NUEVO	0.016	MEXICO,CUAUTITLAN,IZCALLI
DURANGO,PUEBLO,NUEVO	0.018	CHIHUAHUA,BOCOYNA
GUERRERO,COYUCA,DE,CATALAN	0.020	CHIHUAHUA,PRAXEDIS,G.,GUERRERO
SINALOA,BADIRAGUATO	0.020	TAMAULIPAS,TAMPICO
SINALOA,BADIRAGUATO	0.021	NUEVO,LEON,GENERAL,BRAVO
CHIHUAHUA,CUAUHTEMOC	0.041	CHIHUAHUA,PRAXEDIS,G.,GUERRERO
CHIHUAHUA,CUAUHTEMOC	0.016	GUERRERO,AJUCHITLAN,DEL,PROGRESO
CHIHUAHUA,CUAUHTEMOC	0.016	SINALOA,ELOTA
CHIHUAHUA,CUAUHTEMOC	0.016	TAMAULIPAS,VICTORIA
CHIHUAHUA,CUAUHTEMOC	0.016	CHIHUAHUA,BOCOYNA
NUEVO,LEON,GUADALUPE	0.015	TAMAULIPAS,TAMPICO
NUEVO,LEON,GUADALUPE	0.016	NUEVO,LEON,GENERAL,BRAVO
TAMAULIPAS,TAMPICO	0.026	NAYARIT,XALISCO
TAMAULIPAS,TAMPICO	0.022	MEXICO,NICOLAS,ROMERO
TAMAULIPAS,TAMPICO	0.024	TAMAULIPAS,CAMARGO
TAMAULIPAS,TAMPICO	0.017	VERACRUZ,PANUCO
TAMAULIPAS,TAMPICO	0.022	SONORA,YECORA
TAMAULIPAS,TAMPICO	0.015	NAYARIT,BAHIA,DE,BANDERAS
TAMAULIPAS,TAMPICO	0.037	NUEVO,LEON,GENERAL,BRAVO
TAMAULIPAS,TAMPICO	0.015	CHIHUAHUA,TEMOSACHIC
GUERRERO,ZIHUATANEJO,DE,AZUETA	0.031	CHIHUAHUA,PRAXEDIS,G.,GUERRERO
CHIHUAHUA,PRAXEDIS,G.,GUERRERO	0.034	GUERRERO,AJUCHITLAN,DEL,PROGRESO
CHIHUAHUA,PRAXEDIS,G.,GUERRERO	0.034	SINALOA,ELOTA
CHIHUAHUA,PRAXEDIS,G.,GUERRERO	0.034	TAMAULIPAS,VICTORIA
CHIHUAHUA,PRAXEDIS,G.,GUERRERO	0.031	MEXICO,CUAUTITLAN,IZCALLI
CHIHUAHUA,PRAXEDIS,G.,GUERRERO	0.034	CHIHUAHUA,BOCOYNA
CHIHUAHUA,PRAXEDIS,G.,GUERRERO	0.017	OAXACA,SAN,JUAN,BAUTISTA,TUXTEPEC
CHIHUAHUA,PRAXEDIS,G.,GUERRERO	0.020	NUEVO,LEON,SANTA,CATARINA
CHIHUAHUA,PRAXEDIS,G.,GUERRERO	0.017	DISTRITO,FEDERAL,XOCHIMILCO
CHIHUAHUA,PRAXEDIS,G.,GUERRERO	0.020	CHIHUAHUA,AQUILES,SERDAN
CHIHUAHUA,PRAXEDIS,G.,GUERRERO	0.024	CAMPECHE,CARMEN
CHIHUAHUA,PRAXEDIS,G.,GUERRERO	0.017	NUEVO,LEON,CHINA
CHIHUAHUA,PRAXEDIS,G.,GUERRERO	0.017	CHIHUAHUA,SATEVO
CHIHUAHUA,PRAXEDIS,G.,GUERRERO	0.017	NUEVO,LEON,CERRALVO
CHIHUAHUA,PRAXEDIS,G.,GUERRERO	0.027	NUEVO,LEON,ANAHUAC
CHIHUAHUA,PRAXEDIS,G.,GUERRERO	0.027	NUEVO,LEON,BUSTAMANTE
CHIHUAHUA,PRAXEDIS,G.,GUERRERO	0.017	PUEBLA,XICOTEPEC
CHIHUAHUA,PRAXEDIS,G.,GUERRERO	0.017	SONORA,SAHUARIPA
NAYARIT,XALISCO	0.016	MEXICO,NICOLAS,ROMERO
NAYARIT,XALISCO	0.018	TAMAULIPAS,CAMARGO
NAYARIT,XALISCO	0.016	SONORA,YECORA
NAYARIT,XALISCO	0.028	NUEVO,LEON,GENERAL,BRAVO
MEXICO,NICOLAS,ROMERO	0.023	NUEVO,LEON,GENERAL,BRAVO
TAMAULIPAS,CAMARGO	0.025	NUEVO,LEON,GENERAL,BRAVO
VERACRUZ,PANUCO	0.019	NUEVO,LEON,GENERAL,BRAVO
SONORA,YECORA	0.023	NUEVO,LEON,GENERAL,BRAVO
NAYARIT,BAHIA,DE,BANDERAS	0.016	NUEVO,LEON,GENERAL,BRAVO
NUEVO,LEON,GENERAL,BRAVO	0.016	CHIHUAHUA,TEMOSACHIC
