# Supplementary material for: Analysis of México’s Narco-War Network (2007–2011)
Source: PLoS One. 2015 May 18;10(5):e0126503. doi: 10.1371/journal.pone.0126503 (PMC4436224; doi:10.1371/journal.pone.0126503)
Supplement: S1 Compressed file — Each file contains all the correlations above certain threshold (indicated in the name of the file), during a particular month (also indicated in the name of the file). The file names have the value of θ followed by the number of the i th month, starting from January of 2007 until Sept. 2011. (ZIP) [file pone.0126503.s004.zip › Correlations_by_month/0.015__4.sif]

CHIHUAHUA,JUAREZ	0.021	SINALOA,CULIACAN
CHIHUAHUA,JUAREZ	0.021	COAHUILA,TORREON
CHIHUAHUA,JUAREZ	0.016	NUEVO,LEON,MONTERREY
CHIHUAHUA,JUAREZ	0.042	MICHOACAN,URUAPAN
CHIHUAHUA,JUAREZ	0.037	SINALOA,SALVADOR,ALVARADO
CHIHUAHUA,JUAREZ	0.016	GUERRERO,CHILPANCINGO,DE,LOS,BRAVO
CHIHUAHUA,JUAREZ	0.016	TAMAULIPAS,NUEVO,LAREDO
CHIHUAHUA,JUAREZ	0.026	MICHOACAN,APATZINGAN
CHIHUAHUA,JUAREZ	0.016	MICHOACAN,LAZARO,CARDENAS
CHIHUAHUA,JUAREZ	0.058	SONORA,HERMOSILLO
CHIHUAHUA,JUAREZ	0.016	QUINTANA,ROO,BENITO,JUAREZ
CHIHUAHUA,JUAREZ	0.026	GUERRERO,IGUALA,DE,LA,INDEPENDENCIA
CHIHUAHUA,JUAREZ	0.016	NUEVO,LEON,GUADALUPE
CHIHUAHUA,JUAREZ	0.016	GUERRERO,ZIHUATANEJO,DE,AZUETA
CHIHUAHUA,JUAREZ	0.032	DISTRITO,FEDERAL,TLALPAN
CHIHUAHUA,JUAREZ	0.042	MICHOACAN,HUETAMO
CHIHUAHUA,JUAREZ	0.037	VERACRUZ,ACAJETE
CHIHUAHUA,JUAREZ	0.021	MICHOACAN,SAN,LUCAS
CHIHUAHUA,JUAREZ	0.121	SONORA,ARIZPE
CHIHUAHUA,JUAREZ	0.016	DISTRITO,FEDERAL,AZCAPOTZALCO
CHIHUAHUA,JUAREZ	0.037	MICHOACAN,CARACUARO
CHIHUAHUA,JUAREZ	0.016	OAXACA,SANTA,MARIA,HUATULCO
SINALOA,CULIACAN	0.019	MICHOACAN,URUAPAN
SINALOA,CULIACAN	0.016	SINALOA,SALVADOR,ALVARADO
SINALOA,CULIACAN	0.026	SONORA,HERMOSILLO
SINALOA,CULIACAN	0.019	MICHOACAN,HUETAMO
SINALOA,CULIACAN	0.016	VERACRUZ,ACAJETE
SINALOA,CULIACAN	0.054	SONORA,ARIZPE
SINALOA,CULIACAN	0.016	MICHOACAN,CARACUARO
BAJA,CALIFORNIA,TIJUANA	0.018	SINALOA,GUASAVE
BAJA,CALIFORNIA,TIJUANA	0.018	GUERRERO,PUNGARABATO
BAJA,CALIFORNIA,TIJUANA	0.018	QUINTANA,ROO,SOLIDARIDAD
CHIHUAHUA,CHIHUAHUA	0.027	SONORA,ARIZPE
DURANGO,GOMEZ,PALACIO	0.027	SONORA,ARIZPE
COAHUILA,TORREON	0.019	MICHOACAN,URUAPAN
COAHUILA,TORREON	0.016	SINALOA,SALVADOR,ALVARADO
COAHUILA,TORREON	0.026	SONORA,HERMOSILLO
COAHUILA,TORREON	0.019	MICHOACAN,HUETAMO
COAHUILA,TORREON	0.016	VERACRUZ,ACAJETE
COAHUILA,TORREON	0.054	SONORA,ARIZPE
COAHUILA,TORREON	0.016	MICHOACAN,CARACUARO
NUEVO,LEON,MONTERREY	0.019	SONORA,HERMOSILLO
NUEVO,LEON,MONTERREY	0.040	SONORA,ARIZPE
MEXICO,ECATEPEC,DE,MORELOS	0.027	SONORA,ARIZPE
MICHOACAN,URUAPAN	0.033	SINALOA,SALVADOR,ALVARADO
MICHOACAN,URUAPAN	0.023	MICHOACAN,APATZINGAN
MICHOACAN,URUAPAN	0.052	SONORA,HERMOSILLO
MICHOACAN,URUAPAN	0.023	GUERRERO,IGUALA,DE,LA,INDEPENDENCIA
MICHOACAN,URUAPAN	0.028	DISTRITO,FEDERAL,TLALPAN
MICHOACAN,URUAPAN	0.038	MICHOACAN,HUETAMO
MICHOACAN,URUAPAN	0.033	VERACRUZ,ACAJETE
MICHOACAN,URUAPAN	0.019	MICHOACAN,SAN,LUCAS
MICHOACAN,URUAPAN	0.108	SONORA,ARIZPE
MICHOACAN,URUAPAN	0.033	MICHOACAN,CARACUARO
SINALOA,SALVADOR,ALVARADO	0.021	MICHOACAN,APATZINGAN
SINALOA,SALVADOR,ALVARADO	0.045	SONORA,HERMOSILLO
SINALOA,SALVADOR,ALVARADO	0.021	GUERRERO,IGUALA,DE,LA,INDEPENDENCIA
SINALOA,SALVADOR,ALVARADO	0.025	DISTRITO,FEDERAL,TLALPAN
SINALOA,SALVADOR,ALVARADO	0.033	MICHOACAN,HUETAMO
SINALOA,SALVADOR,ALVARADO	0.029	VERACRUZ,ACAJETE
SINALOA,SALVADOR,ALVARADO	0.016	MICHOACAN,SAN,LUCAS
SINALOA,SALVADOR,ALVARADO	0.094	SONORA,ARIZPE
SINALOA,SALVADOR,ALVARADO	0.029	MICHOACAN,CARACUARO
GUERRERO,CHILPANCINGO,DE,LOS,BRAVO	0.019	SONORA,HERMOSILLO
GUERRERO,CHILPANCINGO,DE,LOS,BRAVO	0.040	SONORA,ARIZPE
MEXICO,NEZAHUALCOYOTL	0.027	SONORA,ARIZPE
TAMAULIPAS,NUEVO,LAREDO	0.019	SONORA,HERMOSILLO
TAMAULIPAS,NUEVO,LAREDO	0.040	SONORA,ARIZPE
MICHOACAN,APATZINGAN	0.032	SONORA,HERMOSILLO
MICHOACAN,APATZINGAN	0.018	DISTRITO,FEDERAL,TLALPAN
MICHOACAN,APATZINGAN	0.023	MICHOACAN,HUETAMO
MICHOACAN,APATZINGAN	0.021	VERACRUZ,ACAJETE
MICHOACAN,APATZINGAN	0.067	SONORA,ARIZPE
MICHOACAN,APATZINGAN	0.021	MICHOACAN,CARACUARO
DURANGO,PUEBLO,NUEVO	0.027	SONORA,ARIZPE
MICHOACAN,LAZARO,CARDENAS	0.019	SONORA,HERMOSILLO
MICHOACAN,LAZARO,CARDENAS	0.040	SONORA,ARIZPE
SONORA,HERMOSILLO	0.019	QUINTANA,ROO,BENITO,JUAREZ
SONORA,HERMOSILLO	0.032	GUERRERO,IGUALA,DE,LA,INDEPENDENCIA
SONORA,HERMOSILLO	0.019	NUEVO,LEON,GUADALUPE
SONORA,HERMOSILLO	0.019	GUERRERO,ZIHUATANEJO,DE,AZUETA
SONORA,HERMOSILLO	0.039	DISTRITO,FEDERAL,TLALPAN
SONORA,HERMOSILLO	0.052	MICHOACAN,HUETAMO
SONORA,HERMOSILLO	0.045	VERACRUZ,ACAJETE
SONORA,HERMOSILLO	0.026	MICHOACAN,SAN,LUCAS
SONORA,HERMOSILLO	0.148	SONORA,ARIZPE
SONORA,HERMOSILLO	0.019	DISTRITO,FEDERAL,AZCAPOTZALCO
SONORA,HERMOSILLO	0.045	MICHOACAN,CARACUARO
SONORA,HERMOSILLO	0.019	OAXACA,SANTA,MARIA,HUATULCO
QUINTANA,ROO,BENITO,JUAREZ	0.040	SONORA,ARIZPE
DISTRITO,FEDERAL,GUSTAVO,A.,MADERO	0.027	SONORA,ARIZPE
GUERRERO,IGUALA,DE,LA,INDEPENDENCIA	0.018	DISTRITO,FEDERAL,TLALPAN
GUERRERO,IGUALA,DE,LA,INDEPENDENCIA	0.023	MICHOACAN,HUETAMO
GUERRERO,IGUALA,DE,LA,INDEPENDENCIA	0.021	VERACRUZ,ACAJETE
GUERRERO,IGUALA,DE,LA,INDEPENDENCIA	0.067	SONORA,ARIZPE
GUERRERO,IGUALA,DE,LA,INDEPENDENCIA	0.021	MICHOACAN,CARACUARO
NUEVO,LEON,GUADALUPE	0.040	SONORA,ARIZPE
GUERRERO,ZIHUATANEJO,DE,AZUETA	0.040	SONORA,ARIZPE
JALISCO,TLAJOMULCO,DE,ZUÑIGA	0.027	SONORA,ARIZPE
DISTRITO,FEDERAL,TLALPAN	0.028	MICHOACAN,HUETAMO
DISTRITO,FEDERAL,TLALPAN	0.025	VERACRUZ,ACAJETE
DISTRITO,FEDERAL,TLALPAN	0.081	SONORA,ARIZPE
DISTRITO,FEDERAL,TLALPAN	0.025	MICHOACAN,CARACUARO
TAMAULIPAS,VICTORIA	0.027	SONORA,ARIZPE
MICHOACAN,HUETAMO	0.033	VERACRUZ,ACAJETE
MICHOACAN,HUETAMO	0.019	MICHOACAN,SAN,LUCAS
MICHOACAN,HUETAMO	0.108	SONORA,ARIZPE
MICHOACAN,HUETAMO	0.033	MICHOACAN,CARACUARO
CHIHUAHUA,GUERRERO	0.027	SONORA,ARIZPE
SONORA,CANANEA	0.027	SONORA,ARIZPE
NUEVO,LEON,SANTA,CATARINA	0.027	SONORA,ARIZPE
TABASCO,HUIMANGUILLO	0.027	SONORA,ARIZPE
VERACRUZ,ACAJETE	0.016	MICHOACAN,SAN,LUCAS
VERACRUZ,ACAJETE	0.094	SONORA,ARIZPE
VERACRUZ,ACAJETE	0.029	MICHOACAN,CARACUARO
MICHOACAN,SAN,LUCAS	0.054	SONORA,ARIZPE
MICHOACAN,SAN,LUCAS	0.016	MICHOACAN,CARACUARO
DURANGO,MEZQUITAL	0.027	SONORA,ARIZPE
GUERRERO,TLAPA,DE,COMONFORT	0.027	SONORA,ARIZPE
SONORA,ARIZPE	0.040	DISTRITO,FEDERAL,AZCAPOTZALCO
SONORA,ARIZPE	0.027	MICHOACAN,TANHUATO
SONORA,ARIZPE	0.027	VERACRUZ,ISLA
SONORA,ARIZPE	0.094	MICHOACAN,CARACUARO
SONORA,ARIZPE	0.027	JALISCO,QUITUPAN
SONORA,ARIZPE	0.040	OAXACA,SANTA,MARIA,HUATULCO
SONORA,ARIZPE	0.027	MICHOACAN,LAGUNILLAS
SONORA,ARIZPE	0.027	MICHOACAN,TANGAMANDAPIO
