# Supplementary material for: Analysis of México’s Narco-War Network (2007–2011)
Source: PLoS One. 2015 May 18;10(5):e0126503. doi: 10.1371/journal.pone.0126503 (PMC4436224; doi:10.1371/journal.pone.0126503)
Supplement: S1 Compressed file — Each file contains all the correlations above certain threshold (indicated in the name of the file), during a particular month (also indicated in the name of the file). The file names have the value of θ followed by the number of the i th month, starting from January of 2007 until Sept. 2011. (ZIP) [file pone.0126503.s004.zip › Correlations_by_month/0.015__40.sif]

CHIHUAHUA,JUAREZ	0.019	BAJA,CALIFORNIA,TIJUANA
CHIHUAHUA,JUAREZ	0.084	CHIHUAHUA,CHIHUAHUA
CHIHUAHUA,JUAREZ	0.017	DURANGO,GOMEZ,PALACIO
CHIHUAHUA,JUAREZ	0.027	COAHUILA,TORREON
CHIHUAHUA,JUAREZ	0.017	DURANGO,DURANGO
CHIHUAHUA,JUAREZ	0.078	GUERRERO,TAXCO,DE,ALARCON
CHIHUAHUA,JUAREZ	0.023	GUERRERO,APAXTLA
SINALOA,CULIACAN	0.033	CHIHUAHUA,CHIHUAHUA
SINALOA,CULIACAN	0.030	GUERRERO,TAXCO,DE,ALARCON
BAJA,CALIFORNIA,TIJUANA	0.061	CHIHUAHUA,CHIHUAHUA
BAJA,CALIFORNIA,TIJUANA	0.020	COAHUILA,TORREON
BAJA,CALIFORNIA,TIJUANA	0.057	GUERRERO,TAXCO,DE,ALARCON
BAJA,CALIFORNIA,TIJUANA	0.016	GUERRERO,APAXTLA
CHIHUAHUA,CHIHUAHUA	0.056	DURANGO,GOMEZ,PALACIO
CHIHUAHUA,CHIHUAHUA	0.089	COAHUILA,TORREON
CHIHUAHUA,CHIHUAHUA	0.056	DURANGO,DURANGO
CHIHUAHUA,CHIHUAHUA	0.042	SINALOA,GUASAVE
CHIHUAHUA,CHIHUAHUA	0.019	SINALOA,SINALOA
CHIHUAHUA,CHIHUAHUA	0.037	JALISCO,ZAPOPAN
CHIHUAHUA,CHIHUAHUA	0.037	CHIHUAHUA,GUADALUPE
CHIHUAHUA,CHIHUAHUA	0.033	TAMAULIPAS,MATAMOROS
CHIHUAHUA,CHIHUAHUA	0.047	CHIHUAHUA,NUEVO,CASAS,GRANDES
CHIHUAHUA,CHIHUAHUA	0.019	CHIHUAHUA,CAMARGO
CHIHUAHUA,CHIHUAHUA	0.042	GUERRERO,TECPAN,DE,GALEANA
CHIHUAHUA,CHIHUAHUA	0.257	GUERRERO,TAXCO,DE,ALARCON
CHIHUAHUA,CHIHUAHUA	0.023	QUINTANA,ROO,BENITO,JUAREZ
CHIHUAHUA,CHIHUAHUA	0.019	NUEVO,LEON,GUADALUPE
CHIHUAHUA,CHIHUAHUA	0.028	CHIHUAHUA,MEOQUI
CHIHUAHUA,CHIHUAHUA	0.019	JALISCO,TLAJOMULCO,DE,ZUÑIGA
CHIHUAHUA,CHIHUAHUA	0.019	DISTRITO,FEDERAL,CUAUHTEMOC
CHIHUAHUA,CHIHUAHUA	0.028	GUERRERO,LA,UNION,DE,ISIDORO,MONTES,DE,OCA
CHIHUAHUA,CHIHUAHUA	0.023	DURANGO,VICENTE,GUERRERO
CHIHUAHUA,CHIHUAHUA	0.019	TAMAULIPAS,VALLE,HERMOSO
CHIHUAHUA,CHIHUAHUA	0.023	SINALOA,ELOTA
CHIHUAHUA,CHIHUAHUA	0.033	CHIHUAHUA,URIQUE
CHIHUAHUA,CHIHUAHUA	0.028	DURANGO,TAMAZULA
CHIHUAHUA,CHIHUAHUA	0.019	MEXICO,VALLE,DE,CHALCO,SOLIDARIDAD
CHIHUAHUA,CHIHUAHUA	0.075	GUERRERO,APAXTLA
CHIHUAHUA,CHIHUAHUA	0.023	DURANGO,CANATLAN
CHIHUAHUA,CHIHUAHUA	0.033	DURANGO,NOMBRE,DE,DIOS
CHIHUAHUA,CHIHUAHUA	0.019	MEXICO,TULTEPEC
CHIHUAHUA,CHIHUAHUA	0.019	TAMAULIPAS,RIO,BRAVO
CHIHUAHUA,CHIHUAHUA	0.019	MEXICO,TEMASCALTEPEC
CHIHUAHUA,CHIHUAHUA	0.019	JALISCO,CHIMALTITAN
CHIHUAHUA,CHIHUAHUA	0.019	TAMAULIPAS,SAN,CARLOS
DURANGO,GOMEZ,PALACIO	0.018	COAHUILA,TORREON
DURANGO,GOMEZ,PALACIO	0.052	GUERRERO,TAXCO,DE,ALARCON
DURANGO,GOMEZ,PALACIO	0.015	GUERRERO,APAXTLA
COAHUILA,TORREON	0.018	DURANGO,DURANGO
COAHUILA,TORREON	0.015	CHIHUAHUA,NUEVO,CASAS,GRANDES
COAHUILA,TORREON	0.083	GUERRERO,TAXCO,DE,ALARCON
COAHUILA,TORREON	0.024	GUERRERO,APAXTLA
SINALOA,MAZATLAN	0.021	SINALOA,NAVOLATO
SINALOA,MAZATLAN	0.016	CHIHUAHUA,HIDALGO,DEL,PARRAL
SINALOA,MAZATLAN	0.047	MORELOS,CUERNAVACA
SINALOA,MAZATLAN	0.025	TAMAULIPAS,MIGUEL,ALEMAN
SINALOA,MAZATLAN	0.023	SINALOA,BADIRAGUATO
SINALOA,MAZATLAN	0.031	TAMAULIPAS,TAMPICO
SINALOA,MAZATLAN	0.016	NAYARIT,XALISCO
SINALOA,MAZATLAN	0.021	DURANGO,SAN,DIMAS
SINALOA,MAZATLAN	0.021	MEXICO,NICOLAS,ROMERO
SINALOA,MAZATLAN	0.035	NUEVO,LEON,GENERAL,BRAVO
DURANGO,DURANGO	0.052	GUERRERO,TAXCO,DE,ALARCON
DURANGO,DURANGO	0.015	GUERRERO,APAXTLA
SINALOA,NAVOLATO	0.018	MORELOS,CUERNAVACA
SINALOA,GUASAVE	0.039	GUERRERO,TAXCO,DE,ALARCON
SINALOA,SINALOA	0.017	GUERRERO,TAXCO,DE,ALARCON
MORELOS,CUERNAVACA	0.022	TAMAULIPAS,MIGUEL,ALEMAN
MORELOS,CUERNAVACA	0.020	SINALOA,BADIRAGUATO
MORELOS,CUERNAVACA	0.027	TAMAULIPAS,TAMPICO
MORELOS,CUERNAVACA	0.018	DURANGO,SAN,DIMAS
MORELOS,CUERNAVACA	0.018	MEXICO,NICOLAS,ROMERO
MORELOS,CUERNAVACA	0.031	NUEVO,LEON,GENERAL,BRAVO
JALISCO,ZAPOPAN	0.035	GUERRERO,TAXCO,DE,ALARCON
CHIHUAHUA,GUADALUPE	0.035	GUERRERO,TAXCO,DE,ALARCON
TAMAULIPAS,MATAMOROS	0.030	GUERRERO,TAXCO,DE,ALARCON
CHIHUAHUA,NUEVO,CASAS,GRANDES	0.044	GUERRERO,TAXCO,DE,ALARCON
CHIHUAHUA,CAMARGO	0.017	GUERRERO,TAXCO,DE,ALARCON
TAMAULIPAS,MIGUEL,ALEMAN	0.016	NUEVO,LEON,GENERAL,BRAVO
GUERRERO,TECPAN,DE,GALEANA	0.039	GUERRERO,TAXCO,DE,ALARCON
GUERRERO,TAXCO,DE,ALARCON	0.022	QUINTANA,ROO,BENITO,JUAREZ
GUERRERO,TAXCO,DE,ALARCON	0.017	NUEVO,LEON,GUADALUPE
GUERRERO,TAXCO,DE,ALARCON	0.026	CHIHUAHUA,MEOQUI
GUERRERO,TAXCO,DE,ALARCON	0.017	JALISCO,TLAJOMULCO,DE,ZUÑIGA
GUERRERO,TAXCO,DE,ALARCON	0.017	DISTRITO,FEDERAL,CUAUHTEMOC
GUERRERO,TAXCO,DE,ALARCON	0.026	GUERRERO,LA,UNION,DE,ISIDORO,MONTES,DE,OCA
GUERRERO,TAXCO,DE,ALARCON	0.022	DURANGO,VICENTE,GUERRERO
GUERRERO,TAXCO,DE,ALARCON	0.017	TAMAULIPAS,VALLE,HERMOSO
GUERRERO,TAXCO,DE,ALARCON	0.022	SINALOA,ELOTA
GUERRERO,TAXCO,DE,ALARCON	0.030	CHIHUAHUA,URIQUE
GUERRERO,TAXCO,DE,ALARCON	0.026	DURANGO,TAMAZULA
GUERRERO,TAXCO,DE,ALARCON	0.017	MEXICO,VALLE,DE,CHALCO,SOLIDARIDAD
GUERRERO,TAXCO,DE,ALARCON	0.070	GUERRERO,APAXTLA
GUERRERO,TAXCO,DE,ALARCON	0.022	DURANGO,CANATLAN
GUERRERO,TAXCO,DE,ALARCON	0.030	DURANGO,NOMBRE,DE,DIOS
GUERRERO,TAXCO,DE,ALARCON	0.017	MEXICO,TULTEPEC
GUERRERO,TAXCO,DE,ALARCON	0.017	TAMAULIPAS,RIO,BRAVO
GUERRERO,TAXCO,DE,ALARCON	0.017	MEXICO,TEMASCALTEPEC
GUERRERO,TAXCO,DE,ALARCON	0.017	JALISCO,CHIMALTITAN
GUERRERO,TAXCO,DE,ALARCON	0.017	TAMAULIPAS,SAN,CARLOS
TAMAULIPAS,TAMPICO	0.020	NUEVO,LEON,GENERAL,BRAVO
