# Supplementary material for: Analysis of México’s Narco-War Network (2007–2011)
Source: PLoS One. 2015 May 18;10(5):e0126503. doi: 10.1371/journal.pone.0126503 (PMC4436224; doi:10.1371/journal.pone.0126503)
Supplement: S1 Compressed file — Each file contains all the correlations above certain threshold (indicated in the name of the file), during a particular month (also indicated in the name of the file). The file names have the value of θ followed by the number of the i th month, starting from January of 2007 until Sept. 2011. (ZIP) [file pone.0126503.s004.zip › Correlations_by_month/0.015__41.sif]

CHIHUAHUA,JUAREZ	0.018	DURANGO,GOMEZ,PALACIO
CHIHUAHUA,JUAREZ	0.152	SINALOA,MAZATLAN
CHIHUAHUA,JUAREZ	0.028	SINALOA,NAVOLATO
CHIHUAHUA,JUAREZ	0.023	MICHOACAN,MORELIA
CHIHUAHUA,JUAREZ	0.023	SINALOA,AHOME
CHIHUAHUA,JUAREZ	0.179	NAYARIT,TEPIC
CHIHUAHUA,JUAREZ	0.051	SINALOA,SINALOA
CHIHUAHUA,JUAREZ	0.018	DURANGO,LERDO
CHIHUAHUA,JUAREZ	0.064	MORELOS,CUERNAVACA
CHIHUAHUA,JUAREZ	0.051	TAMAULIPAS,NUEVO,LAREDO
CHIHUAHUA,JUAREZ	0.023	MICHOACAN,APATZINGAN
CHIHUAHUA,JUAREZ	0.023	GUERRERO,PUNGARABATO
CHIHUAHUA,JUAREZ	0.018	DURANGO,SANTIAGO,PAPASQUIARO
CHIHUAHUA,JUAREZ	0.018	SONORA,CAJEME
CHIHUAHUA,JUAREZ	0.018	TAMAULIPAS,MIGUEL,ALEMAN
CHIHUAHUA,JUAREZ	0.018	SINALOA,MOCORITO
CHIHUAHUA,JUAREZ	0.069	NUEVO,LEON,JUAREZ
CHIHUAHUA,JUAREZ	0.055	QUINTANA,ROO,BENITO,JUAREZ
CHIHUAHUA,JUAREZ	0.023	TAMAULIPAS,MIER
CHIHUAHUA,JUAREZ	0.023	TAMAULIPAS,TAMPICO
CHIHUAHUA,JUAREZ	0.037	SINALOA,SAN,IGNACIO
CHIHUAHUA,JUAREZ	0.023	MEXICO,TLALNEPANTLA,DE,BAZ
CHIHUAHUA,JUAREZ	0.037	MICHOACAN,ZITACUARO
CHIHUAHUA,JUAREZ	0.028	SONORA,GENERAL,PLUTARCO,ELIAS,CALLES
CHIHUAHUA,JUAREZ	0.018	DURANGO,SAN,DIMAS
CHIHUAHUA,JUAREZ	0.018	SAN,LUIS,POTOSI,CIUDAD,VALLES
CHIHUAHUA,JUAREZ	0.041	TAMAULIPAS,VICTORIA
CHIHUAHUA,JUAREZ	0.041	TAMAULIPAS,GUERRERO
CHIHUAHUA,JUAREZ	0.037	COLIMA,COLIMA
CHIHUAHUA,JUAREZ	0.110	TAMAULIPAS,CIUDAD,MADERO
CHIHUAHUA,JUAREZ	0.023	MICHOACAN,TEPALCATEPEC
CHIHUAHUA,JUAREZ	0.028	NUEVO,LEON,SANTIAGO
CHIHUAHUA,JUAREZ	0.037	NUEVO,LEON,APODACA
CHIHUAHUA,JUAREZ	0.037	DURANGO,POANAS
CHIHUAHUA,JUAREZ	0.023	DURANGO,CUENCAME
CHIHUAHUA,JUAREZ	0.018	NUEVO,LEON,CADEREYTA,JIMENEZ
CHIHUAHUA,JUAREZ	0.028	JALISCO,EL,SALTO
CHIHUAHUA,JUAREZ	0.018	TAMAULIPAS,EL,MANTE
CHIHUAHUA,JUAREZ	0.064	TAMAULIPAS,SOTO,LA,MARINA
CHIHUAHUA,JUAREZ	0.023	SAN,LUIS,POTOSI,RIOVERDE
CHIHUAHUA,JUAREZ	0.032	NUEVO,LEON,DOCTOR,COSS
CHIHUAHUA,JUAREZ	0.023	JALISCO,YAHUALICA,DE,GONZALEZ,GALLO
BAJA,CALIFORNIA,TIJUANA	0.030	COAHUILA,TORREON
BAJA,CALIFORNIA,TIJUANA	0.037	GUERRERO,TAXCO,DE,ALARCON
CHIHUAHUA,CHIHUAHUA	0.030	COAHUILA,TORREON
CHIHUAHUA,CHIHUAHUA	0.037	GUERRERO,TAXCO,DE,ALARCON
GUERRERO,ACAPULCO,DE,JUAREZ	0.030	COAHUILA,TORREON
GUERRERO,ACAPULCO,DE,JUAREZ	0.037	GUERRERO,TAXCO,DE,ALARCON
COAHUILA,TORREON	0.018	SONORA,NOGALES
COAHUILA,TORREON	0.026	DURANGO,DURANGO
COAHUILA,TORREON	0.020	CHIHUAHUA,NUEVO,CASAS,GRANDES
COAHUILA,TORREON	0.016	GUERRERO,TECPAN,DE,GALEANA
COAHUILA,TORREON	0.081	GUERRERO,TAXCO,DE,ALARCON
COAHUILA,TORREON	0.028	GUERRERO,APAXTLA
COAHUILA,TORREON	0.016	TAMAULIPAS,CAMARGO
SINALOA,MAZATLAN	0.079	NAYARIT,TEPIC
SINALOA,MAZATLAN	0.022	SINALOA,SINALOA
SINALOA,MAZATLAN	0.028	MORELOS,CUERNAVACA
SINALOA,MAZATLAN	0.022	TAMAULIPAS,NUEVO,LAREDO
SINALOA,MAZATLAN	0.030	NUEVO,LEON,JUAREZ
SINALOA,MAZATLAN	0.024	QUINTANA,ROO,BENITO,JUAREZ
SINALOA,MAZATLAN	0.016	SINALOA,SAN,IGNACIO
SINALOA,MAZATLAN	0.016	MICHOACAN,ZITACUARO
SINALOA,MAZATLAN	0.018	TAMAULIPAS,VICTORIA
SINALOA,MAZATLAN	0.018	TAMAULIPAS,GUERRERO
SINALOA,MAZATLAN	0.016	COLIMA,COLIMA
SINALOA,MAZATLAN	0.049	TAMAULIPAS,CIUDAD,MADERO
SINALOA,MAZATLAN	0.016	NUEVO,LEON,APODACA
SINALOA,MAZATLAN	0.016	DURANGO,POANAS
SINALOA,MAZATLAN	0.028	TAMAULIPAS,SOTO,LA,MARINA
SONORA,NOGALES	0.022	GUERRERO,TAXCO,DE,ALARCON
DURANGO,DURANGO	0.032	GUERRERO,TAXCO,DE,ALARCON
NAYARIT,TEPIC	0.026	SINALOA,SINALOA
NAYARIT,TEPIC	0.033	MORELOS,CUERNAVACA
NAYARIT,TEPIC	0.026	TAMAULIPAS,NUEVO,LAREDO
NAYARIT,TEPIC	0.036	NUEVO,LEON,JUAREZ
NAYARIT,TEPIC	0.029	QUINTANA,ROO,BENITO,JUAREZ
NAYARIT,TEPIC	0.019	SINALOA,SAN,IGNACIO
NAYARIT,TEPIC	0.019	MICHOACAN,ZITACUARO
NAYARIT,TEPIC	0.022	TAMAULIPAS,VICTORIA
NAYARIT,TEPIC	0.022	TAMAULIPAS,GUERRERO
NAYARIT,TEPIC	0.019	COLIMA,COLIMA
NAYARIT,TEPIC	0.057	TAMAULIPAS,CIUDAD,MADERO
NAYARIT,TEPIC	0.019	NUEVO,LEON,APODACA
NAYARIT,TEPIC	0.019	DURANGO,POANAS
NAYARIT,TEPIC	0.033	TAMAULIPAS,SOTO,LA,MARINA
NAYARIT,TEPIC	0.017	NUEVO,LEON,DOCTOR,COSS
SINALOA,SINALOA	0.016	TAMAULIPAS,CIUDAD,MADERO
MORELOS,CUERNAVACA	0.021	TAMAULIPAS,CIUDAD,MADERO
TAMAULIPAS,NUEVO,LAREDO	0.016	TAMAULIPAS,CIUDAD,MADERO
CHIHUAHUA,NUEVO,CASAS,GRANDES	0.025	GUERRERO,TAXCO,DE,ALARCON
GUERRERO,TECPAN,DE,GALEANA	0.020	GUERRERO,TAXCO,DE,ALARCON
GUERRERO,TAXCO,DE,ALARCON	0.034	GUERRERO,APAXTLA
GUERRERO,TAXCO,DE,ALARCON	0.020	TAMAULIPAS,CAMARGO
GUERRERO,TAXCO,DE,ALARCON	0.017	DURANGO,CANATLAN
GUERRERO,TAXCO,DE,ALARCON	0.017	SONORA,YECORA
NUEVO,LEON,JUAREZ	0.022	TAMAULIPAS,CIUDAD,MADERO
QUINTANA,ROO,BENITO,JUAREZ	0.018	TAMAULIPAS,CIUDAD,MADERO
TAMAULIPAS,CIUDAD,MADERO	0.021	TAMAULIPAS,SOTO,LA,MARINA
