# Supplementary material for: Analysis of México’s Narco-War Network (2007–2011)
Source: PLoS One. 2015 May 18;10(5):e0126503. doi: 10.1371/journal.pone.0126503 (PMC4436224; doi:10.1371/journal.pone.0126503)
Supplement: S1 Compressed file — Each file contains all the correlations above certain threshold (indicated in the name of the file), during a particular month (also indicated in the name of the file). The file names have the value of θ followed by the number of the i th month, starting from January of 2007 until Sept. 2011. (ZIP) [file pone.0126503.s004.zip › Correlations_by_month/0.015__42.sif]

CHIHUAHUA,JUAREZ	0.023	CHIHUAHUA,CHIHUAHUA
CHIHUAHUA,JUAREZ	0.056	SINALOA,MAZATLAN
CHIHUAHUA,JUAREZ	0.018	MICHOACAN,MORELIA
CHIHUAHUA,JUAREZ	0.031	NAYARIT,TEPIC
CHIHUAHUA,JUAREZ	0.026	SINALOA,SINALOA
CHIHUAHUA,JUAREZ	0.023	MEXICO,NEZAHUALCOYOTL
CHIHUAHUA,JUAREZ	0.026	DURANGO,SANTIAGO,PAPASQUIARO
CHIHUAHUA,JUAREZ	0.023	CHIHUAHUA,CAMARGO
CHIHUAHUA,JUAREZ	0.015	TAMAULIPAS,MIGUEL,ALEMAN
CHIHUAHUA,JUAREZ	0.038	GUERRERO,TAXCO,DE,ALARCON
CHIHUAHUA,JUAREZ	0.038	QUINTANA,ROO,BENITO,JUAREZ
CHIHUAHUA,JUAREZ	0.015	NUEVO,LEON,GUADALUPE
CHIHUAHUA,JUAREZ	0.020	TAMAULIPAS,TAMPICO
CHIHUAHUA,JUAREZ	0.015	SINALOA,SAN,IGNACIO
CHIHUAHUA,JUAREZ	0.031	MICHOACAN,ZITACUARO
CHIHUAHUA,JUAREZ	0.020	TAMAULIPAS,VICTORIA
CHIHUAHUA,JUAREZ	0.028	TAMAULIPAS,GUERRERO
CHIHUAHUA,JUAREZ	0.061	TAMAULIPAS,CIUDAD,MADERO
CHIHUAHUA,JUAREZ	0.018	NUEVO,LEON,APODACA
CHIHUAHUA,JUAREZ	0.020	DURANGO,POANAS
CHIHUAHUA,JUAREZ	0.036	TAMAULIPAS,SOTO,LA,MARINA
CHIHUAHUA,JUAREZ	0.018	NUEVO,LEON,DOCTOR,COSS
BAJA,CALIFORNIA,TIJUANA	0.023	SINALOA,NAVOLATO
BAJA,CALIFORNIA,TIJUANA	0.017	TAMAULIPAS,SAN,FERNANDO
BAJA,CALIFORNIA,TIJUANA	0.016	GUERRERO,CHILPANCINGO,DE,LOS,BRAVO
BAJA,CALIFORNIA,TIJUANA	0.026	TAMAULIPAS,NUEVO,LAREDO
BAJA,CALIFORNIA,TIJUANA	0.052	NUEVO,LEON,JUAREZ
BAJA,CALIFORNIA,TIJUANA	0.017	CHIHUAHUA,MADERA
BAJA,CALIFORNIA,TIJUANA	0.039	SONORA,SARIC
CHIHUAHUA,CHIHUAHUA	0.022	SINALOA,MAZATLAN
CHIHUAHUA,CHIHUAHUA	0.015	GUERRERO,TAXCO,DE,ALARCON
CHIHUAHUA,CHIHUAHUA	0.015	QUINTANA,ROO,BENITO,JUAREZ
CHIHUAHUA,CHIHUAHUA	0.024	TAMAULIPAS,CIUDAD,MADERO
GUERRERO,ACAPULCO,DE,JUAREZ	0.016	NUEVO,LEON,JUAREZ
DURANGO,GOMEZ,PALACIO	0.016	NUEVO,LEON,JUAREZ
COAHUILA,TORREON	0.016	TAMAULIPAS,NUEVO,LAREDO
COAHUILA,TORREON	0.032	NUEVO,LEON,JUAREZ
COAHUILA,TORREON	0.024	SONORA,SARIC
SINALOA,MAZATLAN	0.017	MICHOACAN,MORELIA
SINALOA,MAZATLAN	0.029	NAYARIT,TEPIC
SINALOA,MAZATLAN	0.024	SINALOA,SINALOA
SINALOA,MAZATLAN	0.022	MEXICO,NEZAHUALCOYOTL
SINALOA,MAZATLAN	0.024	DURANGO,SANTIAGO,PAPASQUIARO
SINALOA,MAZATLAN	0.022	CHIHUAHUA,CAMARGO
SINALOA,MAZATLAN	0.037	GUERRERO,TAXCO,DE,ALARCON
SINALOA,MAZATLAN	0.037	QUINTANA,ROO,BENITO,JUAREZ
SINALOA,MAZATLAN	0.020	TAMAULIPAS,TAMPICO
SINALOA,MAZATLAN	0.029	MICHOACAN,ZITACUARO
SINALOA,MAZATLAN	0.020	TAMAULIPAS,VICTORIA
SINALOA,MAZATLAN	0.027	TAMAULIPAS,GUERRERO
SINALOA,MAZATLAN	0.059	TAMAULIPAS,CIUDAD,MADERO
SINALOA,MAZATLAN	0.017	NUEVO,LEON,APODACA
SINALOA,MAZATLAN	0.020	DURANGO,POANAS
SINALOA,MAZATLAN	0.034	TAMAULIPAS,SOTO,LA,MARINA
SINALOA,MAZATLAN	0.017	NUEVO,LEON,DOCTOR,COSS
SONORA,NOGALES	0.018	SINALOA,NAVOLATO
SONORA,NOGALES	0.020	TAMAULIPAS,NUEVO,LAREDO
SONORA,NOGALES	0.040	NUEVO,LEON,JUAREZ
SONORA,NOGALES	0.030	SONORA,SARIC
SINALOA,NAVOLATO	0.021	TAMAULIPAS,SAN,FERNANDO
SINALOA,NAVOLATO	0.020	GUERRERO,CHILPANCINGO,DE,LOS,BRAVO
SINALOA,NAVOLATO	0.032	TAMAULIPAS,NUEVO,LAREDO
SINALOA,NAVOLATO	0.016	JALISCO,GUADALAJARA
SINALOA,NAVOLATO	0.064	NUEVO,LEON,JUAREZ
SINALOA,NAVOLATO	0.021	CHIHUAHUA,MADERA
SINALOA,NAVOLATO	0.018	SAN,LUIS,POTOSI,CIUDAD,VALLES
SINALOA,NAVOLATO	0.048	SONORA,SARIC
NUEVO,LEON,MONTERREY	0.016	TAMAULIPAS,NUEVO,LAREDO
NUEVO,LEON,MONTERREY	0.032	NUEVO,LEON,JUAREZ
NUEVO,LEON,MONTERREY	0.024	SONORA,SARIC
MICHOACAN,MORELIA	0.019	TAMAULIPAS,CIUDAD,MADERO
NAYARIT,TEPIC	0.020	GUERRERO,TAXCO,DE,ALARCON
NAYARIT,TEPIC	0.020	QUINTANA,ROO,BENITO,JUAREZ
NAYARIT,TEPIC	0.016	MICHOACAN,ZITACUARO
NAYARIT,TEPIC	0.032	TAMAULIPAS,CIUDAD,MADERO
NAYARIT,TEPIC	0.019	TAMAULIPAS,SOTO,LA,MARINA
TAMAULIPAS,REYNOSA	0.028	NUEVO,LEON,JUAREZ
TAMAULIPAS,REYNOSA	0.021	SONORA,SARIC
SINALOA,SINALOA	0.017	GUERRERO,TAXCO,DE,ALARCON
SINALOA,SINALOA	0.017	QUINTANA,ROO,BENITO,JUAREZ
SINALOA,SINALOA	0.027	TAMAULIPAS,CIUDAD,MADERO
SINALOA,SINALOA	0.016	TAMAULIPAS,SOTO,LA,MARINA
TAMAULIPAS,SAN,FERNANDO	0.024	TAMAULIPAS,NUEVO,LAREDO
TAMAULIPAS,SAN,FERNANDO	0.048	NUEVO,LEON,JUAREZ
TAMAULIPAS,SAN,FERNANDO	0.016	CHIHUAHUA,MADERA
TAMAULIPAS,SAN,FERNANDO	0.036	SONORA,SARIC
GUERRERO,CHILPANCINGO,DE,LOS,BRAVO	0.022	TAMAULIPAS,NUEVO,LAREDO
GUERRERO,CHILPANCINGO,DE,LOS,BRAVO	0.044	NUEVO,LEON,JUAREZ
GUERRERO,CHILPANCINGO,DE,LOS,BRAVO	0.033	SONORA,SARIC
MEXICO,NEZAHUALCOYOTL	0.015	GUERRERO,TAXCO,DE,ALARCON
MEXICO,NEZAHUALCOYOTL	0.015	QUINTANA,ROO,BENITO,JUAREZ
MEXICO,NEZAHUALCOYOTL	0.024	TAMAULIPAS,CIUDAD,MADERO
TAMAULIPAS,NUEVO,LAREDO	0.018	JALISCO,GUADALAJARA
TAMAULIPAS,NUEVO,LAREDO	0.072	NUEVO,LEON,JUAREZ
TAMAULIPAS,NUEVO,LAREDO	0.024	CHIHUAHUA,MADERA
TAMAULIPAS,NUEVO,LAREDO	0.020	SAN,LUIS,POTOSI,CIUDAD,VALLES
TAMAULIPAS,NUEVO,LAREDO	0.016	MORELOS,JIUTEPEC
TAMAULIPAS,NUEVO,LAREDO	0.054	SONORA,SARIC
JALISCO,GUADALAJARA	0.036	NUEVO,LEON,JUAREZ
JALISCO,GUADALAJARA	0.027	SONORA,SARIC
DURANGO,SANTIAGO,PAPASQUIARO	0.017	GUERRERO,TAXCO,DE,ALARCON
DURANGO,SANTIAGO,PAPASQUIARO	0.017	QUINTANA,ROO,BENITO,JUAREZ
DURANGO,SANTIAGO,PAPASQUIARO	0.027	TAMAULIPAS,CIUDAD,MADERO
DURANGO,SANTIAGO,PAPASQUIARO	0.016	TAMAULIPAS,SOTO,LA,MARINA
TAMAULIPAS,MATAMOROS	0.016	NUEVO,LEON,JUAREZ
CHIHUAHUA,NUEVO,CASAS,GRANDES	0.016	NUEVO,LEON,JUAREZ
CHIHUAHUA,CAMARGO	0.015	GUERRERO,TAXCO,DE,ALARCON
CHIHUAHUA,CAMARGO	0.015	QUINTANA,ROO,BENITO,JUAREZ
CHIHUAHUA,CAMARGO	0.024	TAMAULIPAS,CIUDAD,MADERO
TAMAULIPAS,MIGUEL,ALEMAN	0.016	TAMAULIPAS,CIUDAD,MADERO
SONORA,HERMOSILLO	0.016	NUEVO,LEON,JUAREZ
GUERRERO,TAXCO,DE,ALARCON	0.025	QUINTANA,ROO,BENITO,JUAREZ
GUERRERO,TAXCO,DE,ALARCON	0.020	MICHOACAN,ZITACUARO
GUERRERO,TAXCO,DE,ALARCON	0.018	TAMAULIPAS,GUERRERO
GUERRERO,TAXCO,DE,ALARCON	0.040	TAMAULIPAS,CIUDAD,MADERO
GUERRERO,TAXCO,DE,ALARCON	0.023	TAMAULIPAS,SOTO,LA,MARINA
NUEVO,LEON,JUAREZ	0.028	BAJA,CALIFORNIA,PLAYAS,DE,ROSARITO
NUEVO,LEON,JUAREZ	0.016	CHIHUAHUA,MEOQUI
NUEVO,LEON,JUAREZ	0.020	MEXICO,NAUCALPAN,DE,JUAREZ
NUEVO,LEON,JUAREZ	0.024	GUERRERO,SAN,MIGUEL,TOTOLAPAN
NUEVO,LEON,JUAREZ	0.048	CHIHUAHUA,MADERA
NUEVO,LEON,JUAREZ	0.016	DISTRITO,FEDERAL,VENUSTIANO,CARRANZA
NUEVO,LEON,JUAREZ	0.024	DURANGO,VICENTE,GUERRERO
NUEVO,LEON,JUAREZ	0.028	TAMAULIPAS,VALLE,HERMOSO
NUEVO,LEON,JUAREZ	0.040	SAN,LUIS,POTOSI,CIUDAD,VALLES
NUEVO,LEON,JUAREZ	0.016	MORELOS,TEMIXCO
NUEVO,LEON,JUAREZ	0.032	MORELOS,JIUTEPEC
NUEVO,LEON,JUAREZ	0.016	SINALOA,ESCUINAPA
NUEVO,LEON,JUAREZ	0.020	NAYARIT,ACAPONETA
NUEVO,LEON,JUAREZ	0.108	SONORA,SARIC
NUEVO,LEON,JUAREZ	0.024	COLIMA,TECOMAN
NUEVO,LEON,JUAREZ	0.024	CHIHUAHUA,ROSALES
NUEVO,LEON,JUAREZ	0.016	COAHUILA,MATAMOROS
NUEVO,LEON,JUAREZ	0.016	MORELOS,YAUTEPEC
NUEVO,LEON,JUAREZ	0.016	JALISCO,CIHUATLAN
NUEVO,LEON,JUAREZ	0.016	GUERRERO,PILCAYA
NUEVO,LEON,JUAREZ	0.016	ZACATECAS,GUADALUPE
NUEVO,LEON,JUAREZ	0.020	OAXACA,SAN,MIGUEL,SOYALTEPEC
BAJA,CALIFORNIA,PLAYAS,DE,ROSARITO	0.021	SONORA,SARIC
QUINTANA,ROO,BENITO,JUAREZ	0.020	MICHOACAN,ZITACUARO
QUINTANA,ROO,BENITO,JUAREZ	0.018	TAMAULIPAS,GUERRERO
QUINTANA,ROO,BENITO,JUAREZ	0.040	TAMAULIPAS,CIUDAD,MADERO
QUINTANA,ROO,BENITO,JUAREZ	0.023	TAMAULIPAS,SOTO,LA,MARINA
NUEVO,LEON,GUADALUPE	0.016	TAMAULIPAS,CIUDAD,MADERO
TAMAULIPAS,TAMPICO	0.021	TAMAULIPAS,CIUDAD,MADERO
SINALOA,SAN,IGNACIO	0.016	TAMAULIPAS,CIUDAD,MADERO
MEXICO,NAUCALPAN,DE,JUAREZ	0.015	SONORA,SARIC
GUERRERO,SAN,MIGUEL,TOTOLAPAN	0.018	SONORA,SARIC
CHIHUAHUA,MADERA	0.036	SONORA,SARIC
DURANGO,VICENTE,GUERRERO	0.018	SONORA,SARIC
TAMAULIPAS,VALLE,HERMOSO	0.021	SONORA,SARIC
MICHOACAN,ZITACUARO	0.032	TAMAULIPAS,CIUDAD,MADERO
MICHOACAN,ZITACUARO	0.019	TAMAULIPAS,SOTO,LA,MARINA
SAN,LUIS,POTOSI,CIUDAD,VALLES	0.030	SONORA,SARIC
TAMAULIPAS,VICTORIA	0.021	TAMAULIPAS,CIUDAD,MADERO
TAMAULIPAS,GUERRERO	0.029	TAMAULIPAS,CIUDAD,MADERO
TAMAULIPAS,GUERRERO	0.017	TAMAULIPAS,SOTO,LA,MARINA
TAMAULIPAS,CIUDAD,MADERO	0.019	NUEVO,LEON,APODACA
TAMAULIPAS,CIUDAD,MADERO	0.021	DURANGO,POANAS
TAMAULIPAS,CIUDAD,MADERO	0.037	TAMAULIPAS,SOTO,LA,MARINA
TAMAULIPAS,CIUDAD,MADERO	0.019	NUEVO,LEON,DOCTOR,COSS
MORELOS,JIUTEPEC	0.024	SONORA,SARIC
NAYARIT,ACAPONETA	0.015	SONORA,SARIC
SONORA,SARIC	0.018	COLIMA,TECOMAN
SONORA,SARIC	0.018	CHIHUAHUA,ROSALES
SONORA,SARIC	0.015	OAXACA,SAN,MIGUEL,SOYALTEPEC
