# Supplementary material for: Analysis of México’s Narco-War Network (2007–2011)
Source: PLoS One. 2015 May 18;10(5):e0126503. doi: 10.1371/journal.pone.0126503 (PMC4436224; doi:10.1371/journal.pone.0126503)
Supplement: S1 Compressed file — Each file contains all the correlations above certain threshold (indicated in the name of the file), during a particular month (also indicated in the name of the file). The file names have the value of θ followed by the number of the i th month, starting from January of 2007 until Sept. 2011. (ZIP) [file pone.0126503.s004.zip › Correlations_by_month/0.015__43.sif]

CHIHUAHUA,JUAREZ	0.030	TAMAULIPAS,SAN,FERNANDO
BAJA,CALIFORNIA,TIJUANA	0.017	NUEVO,LEON,JUAREZ
GUERRERO,ACAPULCO,DE,JUAREZ	0.034	SINALOA,MAZATLAN
GUERRERO,ACAPULCO,DE,JUAREZ	0.100	TAMAULIPAS,SAN,FERNANDO
GUERRERO,ACAPULCO,DE,JUAREZ	0.031	DURANGO,SANTIAGO,PAPASQUIARO
GUERRERO,ACAPULCO,DE,JUAREZ	0.017	CHIHUAHUA,CAMARGO
GUERRERO,ACAPULCO,DE,JUAREZ	0.027	HIDALGO,PACHUCA,DE,SOTO
DURANGO,GOMEZ,PALACIO	0.055	COAHUILA,TORREON
DURANGO,GOMEZ,PALACIO	0.044	SINALOA,NAVOLATO
DURANGO,GOMEZ,PALACIO	0.025	NAYARIT,TEPIC
DURANGO,GOMEZ,PALACIO	0.027	TAMAULIPAS,NUEVO,LAREDO
DURANGO,GOMEZ,PALACIO	0.082	NUEVO,LEON,JUAREZ
DURANGO,GOMEZ,PALACIO	0.020	CHIHUAHUA,MADERA
DURANGO,GOMEZ,PALACIO	0.021	TAMAULIPAS,VALLE,HERMOSO
DURANGO,GOMEZ,PALACIO	0.027	SAN,LUIS,POTOSI,CIUDAD,VALLES
DURANGO,GOMEZ,PALACIO	0.048	SONORA,SARIC
COAHUILA,TORREON	0.015	DURANGO,DURANGO
COAHUILA,TORREON	0.048	SINALOA,NAVOLATO
COAHUILA,TORREON	0.015	SINALOA,AHOME
COAHUILA,TORREON	0.027	NAYARIT,TEPIC
COAHUILA,TORREON	0.029	TAMAULIPAS,NUEVO,LAREDO
COAHUILA,TORREON	0.015	JALISCO,GUADALAJARA
COAHUILA,TORREON	0.087	NUEVO,LEON,JUAREZ
COAHUILA,TORREON	0.021	CHIHUAHUA,MADERA
COAHUILA,TORREON	0.023	TAMAULIPAS,VALLE,HERMOSO
COAHUILA,TORREON	0.029	SAN,LUIS,POTOSI,CIUDAD,VALLES
COAHUILA,TORREON	0.051	SONORA,SARIC
COAHUILA,TORREON	0.015	COLIMA,TECOMAN
SINALOA,MAZATLAN	0.104	TAMAULIPAS,SAN,FERNANDO
SINALOA,MAZATLAN	0.032	DURANGO,SANTIAGO,PAPASQUIARO
SINALOA,MAZATLAN	0.018	CHIHUAHUA,CAMARGO
SINALOA,MAZATLAN	0.028	HIDALGO,PACHUCA,DE,SOTO
SONORA,NOGALES	0.022	TAMAULIPAS,SAN,FERNANDO
DURANGO,DURANGO	0.023	NUEVO,LEON,JUAREZ
SINALOA,NAVOLATO	0.021	NAYARIT,TEPIC
SINALOA,NAVOLATO	0.023	TAMAULIPAS,NUEVO,LAREDO
SINALOA,NAVOLATO	0.071	NUEVO,LEON,JUAREZ
SINALOA,NAVOLATO	0.017	CHIHUAHUA,MADERA
SINALOA,NAVOLATO	0.018	TAMAULIPAS,VALLE,HERMOSO
SINALOA,NAVOLATO	0.023	SAN,LUIS,POTOSI,CIUDAD,VALLES
SINALOA,NAVOLATO	0.041	SONORA,SARIC
MICHOACAN,MORELIA	0.039	TAMAULIPAS,SAN,FERNANDO
SINALOA,AHOME	0.023	NUEVO,LEON,JUAREZ
NAYARIT,TEPIC	0.039	NUEVO,LEON,JUAREZ
NAYARIT,TEPIC	0.023	SONORA,SARIC
SINALOA,GUASAVE	0.020	NUEVO,LEON,JUAREZ
CHIHUAHUA,HIDALGO,DEL,PARRAL	0.030	TAMAULIPAS,SAN,FERNANDO
MEXICO,ECATEPEC,DE,MORELOS	0.039	TAMAULIPAS,SAN,FERNANDO
TAMAULIPAS,SAN,FERNANDO	0.044	JALISCO,ZAPOPAN
TAMAULIPAS,SAN,FERNANDO	0.096	DURANGO,SANTIAGO,PAPASQUIARO
TAMAULIPAS,SAN,FERNANDO	0.052	CHIHUAHUA,CAMARGO
TAMAULIPAS,SAN,FERNANDO	0.026	CHIHUAHUA,GUADALUPE,Y,CALVO
TAMAULIPAS,SAN,FERNANDO	0.039	TAMAULIPAS,MIGUEL,ALEMAN
TAMAULIPAS,SAN,FERNANDO	0.022	GUERRERO,TECPAN,DE,GALEANA
TAMAULIPAS,SAN,FERNANDO	0.030	QUINTANA,ROO,BENITO,JUAREZ
TAMAULIPAS,SAN,FERNANDO	0.017	DISTRITO,FEDERAL,GUSTAVO,A.,MADERO
TAMAULIPAS,SAN,FERNANDO	0.017	GUANAJUATO,CELAYA
TAMAULIPAS,SAN,FERNANDO	0.035	CHIHUAHUA,JIMENEZ
TAMAULIPAS,SAN,FERNANDO	0.017	SINALOA,ANGOSTURA
TAMAULIPAS,SAN,FERNANDO	0.017	MEXICO,COACALCO,DE,BERRIOZABAL
TAMAULIPAS,SAN,FERNANDO	0.022	CHIHUAHUA,AHUMADA
TAMAULIPAS,SAN,FERNANDO	0.022	MEXICO,CUAUTITLAN,IZCALLI
TAMAULIPAS,SAN,FERNANDO	0.017	GUERRERO,TELOLOAPAN
TAMAULIPAS,SAN,FERNANDO	0.030	MICHOACAN,TEPALCATEPEC
TAMAULIPAS,SAN,FERNANDO	0.083	HIDALGO,PACHUCA,DE,SOTO
TAMAULIPAS,SAN,FERNANDO	0.017	CHIHUAHUA,RIVA,PALACIO
TAMAULIPAS,SAN,FERNANDO	0.026	JALISCO,TECALITLAN
TAMAULIPAS,SAN,FERNANDO	0.022	NUEVO,LEON,CADEREYTA,JIMENEZ
TAMAULIPAS,SAN,FERNANDO	0.017	GUERRERO,COAHUAYUTLA,DE,JOSE,MARIA,IZAZAGA
TAMAULIPAS,SAN,FERNANDO	0.035	VERACRUZ,PANUCO
TAMAULIPAS,SAN,FERNANDO	0.017	CHIHUAHUA,BALLEZA
TAMAULIPAS,SAN,FERNANDO	0.022	CHIHUAHUA,CUSIHUIRIACHI
TAMAULIPAS,SAN,FERNANDO	0.026	TABASCO,CARDENAS
TAMAULIPAS,SAN,FERNANDO	0.022	TAMAULIPAS,SOTO,LA,MARINA
TAMAULIPAS,SAN,FERNANDO	0.039	OAXACA,LOMA,BONITA
TAMAULIPAS,SAN,FERNANDO	0.035	TAMAULIPAS,ABASOLO
TAMAULIPAS,SAN,FERNANDO	0.017	TAMAULIPAS,GONZALEZ
TAMAULIPAS,SAN,FERNANDO	0.017	MICHOACAN,VISTA,HERMOSA
TAMAULIPAS,SAN,FERNANDO	0.030	JALISCO,YAHUALICA,DE,GONZALEZ,GALLO
TAMAULIPAS,SAN,FERNANDO	0.017	JALISCO,TALPA,DE,ALLENDE
TAMAULIPAS,SAN,FERNANDO	0.017	NAYARIT,ROSAMORADA
TAMAULIPAS,NUEVO,LAREDO	0.042	NUEVO,LEON,JUAREZ
TAMAULIPAS,NUEVO,LAREDO	0.025	SONORA,SARIC
JALISCO,GUADALAJARA	0.023	NUEVO,LEON,JUAREZ
DURANGO,SANTIAGO,PAPASQUIARO	0.016	CHIHUAHUA,CAMARGO
DURANGO,SANTIAGO,PAPASQUIARO	0.026	HIDALGO,PACHUCA,DE,SOTO
NUEVO,LEON,JUAREZ	0.017	BAJA,CALIFORNIA,PLAYAS,DE,ROSARITO
NUEVO,LEON,JUAREZ	0.031	CHIHUAHUA,MADERA
NUEVO,LEON,JUAREZ	0.034	TAMAULIPAS,VALLE,HERMOSO
NUEVO,LEON,JUAREZ	0.042	SAN,LUIS,POTOSI,CIUDAD,VALLES
NUEVO,LEON,JUAREZ	0.020	NUEVO,LEON,SAN,PEDRO,GARZA,GARCIA
NUEVO,LEON,JUAREZ	0.076	SONORA,SARIC
NUEVO,LEON,JUAREZ	0.023	COLIMA,TECOMAN
NUEVO,LEON,JUAREZ	0.017	JALISCO,CIHUATLAN
CHIHUAHUA,MADERA	0.018	SONORA,SARIC
TAMAULIPAS,VALLE,HERMOSO	0.020	SONORA,SARIC
SAN,LUIS,POTOSI,CIUDAD,VALLES	0.025	SONORA,SARIC
