# Supplementary material for: Analysis of México’s Narco-War Network (2007–2011)
Source: PLoS One. 2015 May 18;10(5):e0126503. doi: 10.1371/journal.pone.0126503 (PMC4436224; doi:10.1371/journal.pone.0126503)
Supplement: S1 Compressed file — Each file contains all the correlations above certain threshold (indicated in the name of the file), during a particular month (also indicated in the name of the file). The file names have the value of θ followed by the number of the i th month, starting from January of 2007 until Sept. 2011. (ZIP) [file pone.0126503.s004.zip › Correlations_by_month/0.015__44.sif]

CHIHUAHUA,JUAREZ	0.055	CHIHUAHUA,CHIHUAHUA
CHIHUAHUA,JUAREZ	0.048	SINALOA,MAZATLAN
CHIHUAHUA,JUAREZ	0.018	NUEVO,LEON,MONTERREY
CHIHUAHUA,JUAREZ	0.016	MEXICO,ECATEPEC,DE,MORELOS
CHIHUAHUA,JUAREZ	0.126	TAMAULIPAS,SAN,FERNANDO
CHIHUAHUA,JUAREZ	0.021	JALISCO,ZAPOPAN
CHIHUAHUA,JUAREZ	0.016	CHIHUAHUA,CAMARGO
CHIHUAHUA,JUAREZ	0.026	TAMAULIPAS,MIGUEL,ALEMAN
CHIHUAHUA,JUAREZ	0.027	HIDALGO,PACHUCA,DE,SOTO
SINALOA,CULIACAN	0.020	CHIHUAHUA,CHIHUAHUA
SINALOA,CULIACAN	0.017	SINALOA,MAZATLAN
SINALOA,CULIACAN	0.045	TAMAULIPAS,SAN,FERNANDO
BAJA,CALIFORNIA,TIJUANA	0.015	TAMAULIPAS,SAN,FERNANDO
CHIHUAHUA,CHIHUAHUA	0.015	GUERRERO,ACAPULCO,DE,JUAREZ
CHIHUAHUA,CHIHUAHUA	0.075	SINALOA,MAZATLAN
CHIHUAHUA,CHIHUAHUA	0.029	NUEVO,LEON,MONTERREY
CHIHUAHUA,CHIHUAHUA	0.018	MICHOACAN,MORELIA
CHIHUAHUA,CHIHUAHUA	0.022	NAYARIT,TEPIC
CHIHUAHUA,CHIHUAHUA	0.020	TAMAULIPAS,REYNOSA
CHIHUAHUA,CHIHUAHUA	0.024	MEXICO,ECATEPEC,DE,MORELOS
CHIHUAHUA,CHIHUAHUA	0.020	SINALOA,SALVADOR,ALVARADO
CHIHUAHUA,CHIHUAHUA	0.197	TAMAULIPAS,SAN,FERNANDO
CHIHUAHUA,CHIHUAHUA	0.033	JALISCO,ZAPOPAN
CHIHUAHUA,CHIHUAHUA	0.020	DURANGO,SANTIAGO,PAPASQUIARO
CHIHUAHUA,CHIHUAHUA	0.018	TAMAULIPAS,MATAMOROS
CHIHUAHUA,CHIHUAHUA	0.024	CHIHUAHUA,CAMARGO
CHIHUAHUA,CHIHUAHUA	0.040	TAMAULIPAS,MIGUEL,ALEMAN
CHIHUAHUA,CHIHUAHUA	0.022	QUINTANA,ROO,BENITO,JUAREZ
CHIHUAHUA,CHIHUAHUA	0.020	CHIHUAHUA,JIMENEZ
CHIHUAHUA,CHIHUAHUA	0.022	SINALOA,ANGOSTURA
CHIHUAHUA,CHIHUAHUA	0.015	MEXICO,CUAUTITLAN,IZCALLI
CHIHUAHUA,CHIHUAHUA	0.042	HIDALGO,PACHUCA,DE,SOTO
CHIHUAHUA,CHIHUAHUA	0.015	NUEVO,LEON,CADEREYTA,JIMENEZ
CHIHUAHUA,CHIHUAHUA	0.015	VERACRUZ,PANUCO
CHIHUAHUA,CHIHUAHUA	0.015	OAXACA,LOMA,BONITA
CHIHUAHUA,CHIHUAHUA	0.018	TAMAULIPAS,ABASOLO
CHIHUAHUA,CHIHUAHUA	0.015	JALISCO,YAHUALICA,DE,GONZALEZ,GALLO
GUERRERO,ACAPULCO,DE,JUAREZ	0.035	TAMAULIPAS,SAN,FERNANDO
DURANGO,GOMEZ,PALACIO	0.025	TAMAULIPAS,SAN,FERNANDO
SINALOA,MAZATLAN	0.025	NUEVO,LEON,MONTERREY
SINALOA,MAZATLAN	0.015	MICHOACAN,MORELIA
SINALOA,MAZATLAN	0.019	NAYARIT,TEPIC
SINALOA,MAZATLAN	0.017	TAMAULIPAS,REYNOSA
SINALOA,MAZATLAN	0.021	MEXICO,ECATEPEC,DE,MORELOS
SINALOA,MAZATLAN	0.017	SINALOA,SALVADOR,ALVARADO
SINALOA,MAZATLAN	0.172	TAMAULIPAS,SAN,FERNANDO
SINALOA,MAZATLAN	0.029	JALISCO,ZAPOPAN
SINALOA,MAZATLAN	0.017	DURANGO,SANTIAGO,PAPASQUIARO
SINALOA,MAZATLAN	0.015	TAMAULIPAS,MATAMOROS
SINALOA,MAZATLAN	0.021	CHIHUAHUA,CAMARGO
SINALOA,MAZATLAN	0.035	TAMAULIPAS,MIGUEL,ALEMAN
SINALOA,MAZATLAN	0.019	QUINTANA,ROO,BENITO,JUAREZ
SINALOA,MAZATLAN	0.017	CHIHUAHUA,JIMENEZ
SINALOA,MAZATLAN	0.019	SINALOA,ANGOSTURA
SINALOA,MAZATLAN	0.037	HIDALGO,PACHUCA,DE,SOTO
SINALOA,MAZATLAN	0.015	TAMAULIPAS,ABASOLO
SONORA,NOGALES	0.025	TAMAULIPAS,SAN,FERNANDO
SINALOA,NAVOLATO	0.016	TAMAULIPAS,MIER
NUEVO,LEON,MONTERREY	0.066	TAMAULIPAS,SAN,FERNANDO
MICHOACAN,MORELIA	0.040	TAMAULIPAS,SAN,FERNANDO
NAYARIT,TEPIC	0.051	TAMAULIPAS,SAN,FERNANDO
TAMAULIPAS,REYNOSA	0.045	TAMAULIPAS,SAN,FERNANDO
CHIHUAHUA,HIDALGO,DEL,PARRAL	0.030	TAMAULIPAS,SAN,FERNANDO
MEXICO,ECATEPEC,DE,MORELOS	0.056	TAMAULIPAS,SAN,FERNANDO
DURANGO,LERDO	0.025	TAMAULIPAS,SAN,FERNANDO
MORELOS,CUERNAVACA	0.020	TAMAULIPAS,SAN,FERNANDO
SINALOA,SALVADOR,ALVARADO	0.045	TAMAULIPAS,SAN,FERNANDO
TAMAULIPAS,SAN,FERNANDO	0.076	JALISCO,ZAPOPAN
TAMAULIPAS,SAN,FERNANDO	0.030	TAMAULIPAS,NUEVO,LAREDO
TAMAULIPAS,SAN,FERNANDO	0.045	DURANGO,SANTIAGO,PAPASQUIARO
TAMAULIPAS,SAN,FERNANDO	0.040	TAMAULIPAS,MATAMOROS
TAMAULIPAS,SAN,FERNANDO	0.015	CHIHUAHUA,NUEVO,CASAS,GRANDES
TAMAULIPAS,SAN,FERNANDO	0.056	CHIHUAHUA,CAMARGO
TAMAULIPAS,SAN,FERNANDO	0.091	TAMAULIPAS,MIGUEL,ALEMAN
TAMAULIPAS,SAN,FERNANDO	0.015	SINALOA,MOCORITO
TAMAULIPAS,SAN,FERNANDO	0.051	QUINTANA,ROO,BENITO,JUAREZ
TAMAULIPAS,SAN,FERNANDO	0.045	CHIHUAHUA,JIMENEZ
TAMAULIPAS,SAN,FERNANDO	0.051	SINALOA,ANGOSTURA
TAMAULIPAS,SAN,FERNANDO	0.020	NAYARIT,XALISCO
TAMAULIPAS,SAN,FERNANDO	0.015	BAJA,CALIFORNIA,ENSENADA
TAMAULIPAS,SAN,FERNANDO	0.020	CHIHUAHUA,OJINAGA
TAMAULIPAS,SAN,FERNANDO	0.020	MEXICO,COACALCO,DE,BERRIOZABAL
TAMAULIPAS,SAN,FERNANDO	0.015	DURANGO,SAN,DIMAS
TAMAULIPAS,SAN,FERNANDO	0.025	CHIHUAHUA,AHUMADA
TAMAULIPAS,SAN,FERNANDO	0.035	MEXICO,CUAUTITLAN,IZCALLI
TAMAULIPAS,SAN,FERNANDO	0.015	CHIHUAHUA,BOCOYNA
TAMAULIPAS,SAN,FERNANDO	0.020	MICHOACAN,TEPALCATEPEC
TAMAULIPAS,SAN,FERNANDO	0.096	HIDALGO,PACHUCA,DE,SOTO
TAMAULIPAS,SAN,FERNANDO	0.020	CHIHUAHUA,RIVA,PALACIO
TAMAULIPAS,SAN,FERNANDO	0.020	JALISCO,TECALITLAN
TAMAULIPAS,SAN,FERNANDO	0.020	MEXICO,NICOLAS,ROMERO
TAMAULIPAS,SAN,FERNANDO	0.035	NUEVO,LEON,CADEREYTA,JIMENEZ
TAMAULIPAS,SAN,FERNANDO	0.020	GUERRERO,COAHUAYUTLA,DE,JOSE,MARIA,IZAZAGA
TAMAULIPAS,SAN,FERNANDO	0.035	VERACRUZ,PANUCO
TAMAULIPAS,SAN,FERNANDO	0.015	CHIHUAHUA,JANOS
TAMAULIPAS,SAN,FERNANDO	0.020	CHIHUAHUA,AQUILES,SERDAN
TAMAULIPAS,SAN,FERNANDO	0.025	CHIHUAHUA,CUSIHUIRIACHI
TAMAULIPAS,SAN,FERNANDO	0.015	MEXICO,TULTEPEC
TAMAULIPAS,SAN,FERNANDO	0.015	TABASCO,CARDENAS
TAMAULIPAS,SAN,FERNANDO	0.015	ZACATECAS,FRESNILLO
TAMAULIPAS,SAN,FERNANDO	0.025	TAMAULIPAS,SOTO,LA,MARINA
TAMAULIPAS,SAN,FERNANDO	0.035	OAXACA,LOMA,BONITA
TAMAULIPAS,SAN,FERNANDO	0.040	TAMAULIPAS,ABASOLO
TAMAULIPAS,SAN,FERNANDO	0.020	TAMAULIPAS,GONZALEZ
TAMAULIPAS,SAN,FERNANDO	0.020	MICHOACAN,VISTA,HERMOSA
TAMAULIPAS,SAN,FERNANDO	0.035	JALISCO,YAHUALICA,DE,GONZALEZ,GALLO
TAMAULIPAS,SAN,FERNANDO	0.020	JALISCO,TALPA,DE,ALLENDE
TAMAULIPAS,SAN,FERNANDO	0.020	NAYARIT,ROSAMORADA
TAMAULIPAS,SAN,FERNANDO	0.015	NUEVO,LEON,LOS,RAMONES
TAMAULIPAS,SAN,FERNANDO	0.015	SAN,LUIS,POTOSI,TANQUIAN,DE,ESCOBEDO
TAMAULIPAS,SAN,FERNANDO	0.015	SAN,LUIS,POTOSI,VILLA,DE,REYES
TAMAULIPAS,SAN,FERNANDO	0.015	DURANGO,PANUCO,DE,CORONADO
TAMAULIPAS,SAN,FERNANDO	0.015	MORELOS,ATLATLAHUCAN
JALISCO,ZAPOPAN	0.015	TAMAULIPAS,MIGUEL,ALEMAN
JALISCO,ZAPOPAN	0.016	HIDALGO,PACHUCA,DE,SOTO
TAMAULIPAS,MIGUEL,ALEMAN	0.019	HIDALGO,PACHUCA,DE,SOTO
TAMAULIPAS,MIER	0.034	CHIHUAHUA,URIQUE
TAMAULIPAS,MIER	0.032	SAN,LUIS,POTOSI,CIUDAD,VALLES
TAMAULIPAS,MIER	0.016	GUERRERO,TELOLOAPAN
TAMAULIPAS,MIER	0.018	COLIMA,VILLA,DE,ALVAREZ
TAMAULIPAS,MIER	0.025	NUEVO,LEON,GENERAL,TREVIÑO
TAMAULIPAS,MIER	0.016	NUEVO,LEON,CERRALVO
TAMAULIPAS,MIER	0.016	GUERRERO,GENERAL,CANUTO,A.,NERI
TAMAULIPAS,MIER	0.018	TAMAULIPAS,PADILLA
