# Supplementary material for: Analysis of México’s Narco-War Network (2007–2011)
Source: PLoS One. 2015 May 18;10(5):e0126503. doi: 10.1371/journal.pone.0126503 (PMC4436224; doi:10.1371/journal.pone.0126503)
Supplement: S1 Compressed file — Each file contains all the correlations above certain threshold (indicated in the name of the file), during a particular month (also indicated in the name of the file). The file names have the value of θ followed by the number of the i th month, starting from January of 2007 until Sept. 2011. (ZIP) [file pone.0126503.s004.zip › Correlations_by_month/0.015__45.sif]

CHIHUAHUA,JUAREZ	0.076	SINALOA,CULIACAN
CHIHUAHUA,JUAREZ	0.116	BAJA,CALIFORNIA,TIJUANA
CHIHUAHUA,JUAREZ	0.125	CHIHUAHUA,CHIHUAHUA
CHIHUAHUA,JUAREZ	0.156	GUERRERO,ACAPULCO,DE,JUAREZ
CHIHUAHUA,JUAREZ	0.018	DURANGO,GOMEZ,PALACIO
CHIHUAHUA,JUAREZ	0.054	COAHUILA,TORREON
CHIHUAHUA,JUAREZ	0.103	SINALOA,MAZATLAN
CHIHUAHUA,JUAREZ	0.031	SONORA,NOGALES
CHIHUAHUA,JUAREZ	0.089	NUEVO,LEON,MONTERREY
CHIHUAHUA,JUAREZ	0.018	MICHOACAN,MORELIA
CHIHUAHUA,JUAREZ	0.076	NAYARIT,TEPIC
CHIHUAHUA,JUAREZ	0.022	CHIHUAHUA,HIDALGO,DEL,PARRAL
CHIHUAHUA,JUAREZ	0.022	MEXICO,ECATEPEC,DE,MORELOS
CHIHUAHUA,JUAREZ	0.027	DURANGO,LERDO
CHIHUAHUA,JUAREZ	0.018	SINALOA,SALVADOR,ALVARADO
CHIHUAHUA,JUAREZ	0.076	TAMAULIPAS,SAN,FERNANDO
CHIHUAHUA,JUAREZ	0.022	MEXICO,NEZAHUALCOYOTL
CHIHUAHUA,JUAREZ	0.049	JALISCO,ZAPOPAN
CHIHUAHUA,JUAREZ	0.018	MICHOACAN,APATZINGAN
CHIHUAHUA,JUAREZ	0.018	JALISCO,GUADALAJARA
CHIHUAHUA,JUAREZ	0.036	CHIHUAHUA,GUADALUPE
CHIHUAHUA,JUAREZ	0.027	BAJA,CALIFORNIA,MEXICALI
CHIHUAHUA,JUAREZ	0.027	SINALOA,MOCORITO
CHIHUAHUA,JUAREZ	0.018	GUANAJUATO,CELAYA
CHIHUAHUA,JUAREZ	0.022	CHIHUAHUA,JIMENEZ
CHIHUAHUA,JUAREZ	0.036	SINALOA,ANGOSTURA
CHIHUAHUA,JUAREZ	0.027	DISTRITO,FEDERAL,VENUSTIANO,CARRANZA
CHIHUAHUA,JUAREZ	0.054	TAMAULIPAS,VALLE,HERMOSO
CHIHUAHUA,JUAREZ	0.027	DISTRITO,FEDERAL,TLALPAN
CHIHUAHUA,JUAREZ	0.018	CHIHUAHUA,GUERRERO
CHIHUAHUA,JUAREZ	0.018	CHIAPAS,TAPACHULA
CHIHUAHUA,JUAREZ	0.018	CHIHUAHUA,GUACHOCHI
CHIHUAHUA,JUAREZ	0.018	NUEVO,LEON,SANTA,CATARINA
CHIHUAHUA,JUAREZ	0.018	SONORA,NAVOJOA
CHIHUAHUA,JUAREZ	0.022	TAMAULIPAS,CAMARGO
CHIHUAHUA,JUAREZ	0.018	TAMAULIPAS,EL,MANTE
CHIHUAHUA,JUAREZ	0.018	MORELOS,CUAUTLA
CHIHUAHUA,JUAREZ	0.018	COAHUILA,SALTILLO
CHIHUAHUA,JUAREZ	0.045	JALISCO,JILOTLAN,DE,LOS,DOLORES
CHIHUAHUA,JUAREZ	0.031	COAHUILA,SAN,PEDRO
CHIHUAHUA,JUAREZ	0.022	DURANGO,GUADALUPE,VICTORIA
CHIHUAHUA,JUAREZ	0.018	MICHOACAN,MARCOS,CASTELLANOS
CHIHUAHUA,JUAREZ	0.022	ZACATECAS,SOMBRERETE
CHIHUAHUA,JUAREZ	0.018	OAXACA,TLALIXTAC,DE,CABRERA
SINALOA,CULIACAN	0.035	BAJA,CALIFORNIA,TIJUANA
SINALOA,CULIACAN	0.038	CHIHUAHUA,CHIHUAHUA
SINALOA,CULIACAN	0.047	GUERRERO,ACAPULCO,DE,JUAREZ
SINALOA,CULIACAN	0.016	COAHUILA,TORREON
SINALOA,CULIACAN	0.031	SINALOA,MAZATLAN
SINALOA,CULIACAN	0.027	NUEVO,LEON,MONTERREY
SINALOA,CULIACAN	0.023	NAYARIT,TEPIC
SINALOA,CULIACAN	0.023	TAMAULIPAS,SAN,FERNANDO
SINALOA,CULIACAN	0.016	TAMAULIPAS,VALLE,HERMOSO
BAJA,CALIFORNIA,TIJUANA	0.058	CHIHUAHUA,CHIHUAHUA
BAJA,CALIFORNIA,TIJUANA	0.073	GUERRERO,ACAPULCO,DE,JUAREZ
BAJA,CALIFORNIA,TIJUANA	0.025	COAHUILA,TORREON
BAJA,CALIFORNIA,TIJUANA	0.048	SINALOA,MAZATLAN
BAJA,CALIFORNIA,TIJUANA	0.041	NUEVO,LEON,MONTERREY
BAJA,CALIFORNIA,TIJUANA	0.035	NAYARIT,TEPIC
BAJA,CALIFORNIA,TIJUANA	0.035	TAMAULIPAS,SAN,FERNANDO
BAJA,CALIFORNIA,TIJUANA	0.023	JALISCO,ZAPOPAN
BAJA,CALIFORNIA,TIJUANA	0.017	CHIHUAHUA,GUADALUPE
BAJA,CALIFORNIA,TIJUANA	0.017	SINALOA,ANGOSTURA
BAJA,CALIFORNIA,TIJUANA	0.025	TAMAULIPAS,VALLE,HERMOSO
BAJA,CALIFORNIA,TIJUANA	0.021	JALISCO,JILOTLAN,DE,LOS,DOLORES
CHIHUAHUA,CHIHUAHUA	0.078	GUERRERO,ACAPULCO,DE,JUAREZ
CHIHUAHUA,CHIHUAHUA	0.027	COAHUILA,TORREON
CHIHUAHUA,CHIHUAHUA	0.051	SINALOA,MAZATLAN
CHIHUAHUA,CHIHUAHUA	0.016	SONORA,NOGALES
CHIHUAHUA,CHIHUAHUA	0.045	NUEVO,LEON,MONTERREY
CHIHUAHUA,CHIHUAHUA	0.038	NAYARIT,TEPIC
CHIHUAHUA,CHIHUAHUA	0.038	TAMAULIPAS,SAN,FERNANDO
CHIHUAHUA,CHIHUAHUA	0.025	JALISCO,ZAPOPAN
CHIHUAHUA,CHIHUAHUA	0.018	CHIHUAHUA,GUADALUPE
CHIHUAHUA,CHIHUAHUA	0.018	SINALOA,ANGOSTURA
CHIHUAHUA,CHIHUAHUA	0.027	TAMAULIPAS,VALLE,HERMOSO
CHIHUAHUA,CHIHUAHUA	0.022	JALISCO,JILOTLAN,DE,LOS,DOLORES
CHIHUAHUA,CHIHUAHUA	0.016	COAHUILA,SAN,PEDRO
GUERRERO,ACAPULCO,DE,JUAREZ	0.033	COAHUILA,TORREON
GUERRERO,ACAPULCO,DE,JUAREZ	0.064	SINALOA,MAZATLAN
GUERRERO,ACAPULCO,DE,JUAREZ	0.020	SONORA,NOGALES
GUERRERO,ACAPULCO,DE,JUAREZ	0.056	NUEVO,LEON,MONTERREY
GUERRERO,ACAPULCO,DE,JUAREZ	0.047	NAYARIT,TEPIC
GUERRERO,ACAPULCO,DE,JUAREZ	0.017	DURANGO,LERDO
GUERRERO,ACAPULCO,DE,JUAREZ	0.047	TAMAULIPAS,SAN,FERNANDO
GUERRERO,ACAPULCO,DE,JUAREZ	0.031	JALISCO,ZAPOPAN
GUERRERO,ACAPULCO,DE,JUAREZ	0.022	CHIHUAHUA,GUADALUPE
GUERRERO,ACAPULCO,DE,JUAREZ	0.017	BAJA,CALIFORNIA,MEXICALI
GUERRERO,ACAPULCO,DE,JUAREZ	0.017	SINALOA,MOCORITO
GUERRERO,ACAPULCO,DE,JUAREZ	0.022	SINALOA,ANGOSTURA
GUERRERO,ACAPULCO,DE,JUAREZ	0.017	DISTRITO,FEDERAL,VENUSTIANO,CARRANZA
GUERRERO,ACAPULCO,DE,JUAREZ	0.033	TAMAULIPAS,VALLE,HERMOSO
GUERRERO,ACAPULCO,DE,JUAREZ	0.017	DISTRITO,FEDERAL,TLALPAN
GUERRERO,ACAPULCO,DE,JUAREZ	0.028	JALISCO,JILOTLAN,DE,LOS,DOLORES
GUERRERO,ACAPULCO,DE,JUAREZ	0.020	COAHUILA,SAN,PEDRO
COAHUILA,TORREON	0.022	SINALOA,MAZATLAN
COAHUILA,TORREON	0.019	NUEVO,LEON,MONTERREY
COAHUILA,TORREON	0.016	NAYARIT,TEPIC
COAHUILA,TORREON	0.016	TAMAULIPAS,SAN,FERNANDO
SINALOA,MAZATLAN	0.037	NUEVO,LEON,MONTERREY
SINALOA,MAZATLAN	0.031	NAYARIT,TEPIC
SINALOA,MAZATLAN	0.031	TAMAULIPAS,SAN,FERNANDO
SINALOA,MAZATLAN	0.020	JALISCO,ZAPOPAN
SINALOA,MAZATLAN	0.022	TAMAULIPAS,VALLE,HERMOSO
SINALOA,MAZATLAN	0.018	JALISCO,JILOTLAN,DE,LOS,DOLORES
SINALOA,NAVOLATO	0.032	TAMAULIPAS,MIER
NUEVO,LEON,MONTERREY	0.027	NAYARIT,TEPIC
NUEVO,LEON,MONTERREY	0.027	TAMAULIPAS,SAN,FERNANDO
NUEVO,LEON,MONTERREY	0.018	JALISCO,ZAPOPAN
NUEVO,LEON,MONTERREY	0.019	TAMAULIPAS,VALLE,HERMOSO
NUEVO,LEON,MONTERREY	0.016	JALISCO,JILOTLAN,DE,LOS,DOLORES
NAYARIT,TEPIC	0.023	TAMAULIPAS,SAN,FERNANDO
NAYARIT,TEPIC	0.016	TAMAULIPAS,VALLE,HERMOSO
SINALOA,SINALOA	0.024	TAMAULIPAS,MIER
MORELOS,CUERNAVACA	0.027	TAMAULIPAS,MIER
TAMAULIPAS,SAN,FERNANDO	0.016	TAMAULIPAS,VALLE,HERMOSO
DURANGO,SANTIAGO,PAPASQUIARO	0.024	TAMAULIPAS,MIER
CHIHUAHUA,GUADALUPE,Y,CALVO	0.018	TAMAULIPAS,MIER
TAMAULIPAS,MIER	0.032	GUERRERO,SAN,MIGUEL,TOTOLAPAN
TAMAULIPAS,MIER	0.038	CHIHUAHUA,URIQUE
TAMAULIPAS,MIER	0.027	GUERRERO,TELOLOAPAN
TAMAULIPAS,MIER	0.021	COLIMA,VILLA,DE,ALVAREZ
TAMAULIPAS,MIER	0.032	NUEVO,LEON,GENERAL,TREVIÑO
TAMAULIPAS,MIER	0.021	NUEVO,LEON,CERRALVO
TAMAULIPAS,MIER	0.021	GUERRERO,GENERAL,CANUTO,A.,NERI
TAMAULIPAS,MIER	0.024	TAMAULIPAS,PADILLA
TAMAULIPAS,MIER	0.018	VERACRUZ,OTATITLAN
TAMAULIPAS,MIER	0.021	CHIHUAHUA,LOPEZ
