# Supplementary material for: Analysis of México’s Narco-War Network (2007–2011)
Source: PLoS One. 2015 May 18;10(5):e0126503. doi: 10.1371/journal.pone.0126503 (PMC4436224; doi:10.1371/journal.pone.0126503)
Supplement: S1 Compressed file — Each file contains all the correlations above certain threshold (indicated in the name of the file), during a particular month (also indicated in the name of the file). The file names have the value of θ followed by the number of the i th month, starting from January of 2007 until Sept. 2011. (ZIP) [file pone.0126503.s004.zip › Correlations_by_month/0.015__46.sif]

CHIHUAHUA,JUAREZ	0.146	SINALOA,CULIACAN
CHIHUAHUA,JUAREZ	0.094	BAJA,CALIFORNIA,TIJUANA
CHIHUAHUA,JUAREZ	0.141	CHIHUAHUA,CHIHUAHUA
CHIHUAHUA,JUAREZ	0.021	DURANGO,GOMEZ,PALACIO
CHIHUAHUA,JUAREZ	0.037	COAHUILA,TORREON
CHIHUAHUA,JUAREZ	0.110	SINALOA,MAZATLAN
CHIHUAHUA,JUAREZ	0.110	SONORA,NOGALES
CHIHUAHUA,JUAREZ	0.089	NUEVO,LEON,MONTERREY
CHIHUAHUA,JUAREZ	0.016	MICHOACAN,MORELIA
CHIHUAHUA,JUAREZ	0.016	SINALOA,AHOME
CHIHUAHUA,JUAREZ	0.047	NAYARIT,TEPIC
CHIHUAHUA,JUAREZ	0.016	TAMAULIPAS,REYNOSA
CHIHUAHUA,JUAREZ	0.016	MEXICO,ECATEPEC,DE,MORELOS
CHIHUAHUA,JUAREZ	0.016	DURANGO,LERDO
CHIHUAHUA,JUAREZ	0.026	SINALOA,SALVADOR,ALVARADO
CHIHUAHUA,JUAREZ	0.052	TAMAULIPAS,SAN,FERNANDO
CHIHUAHUA,JUAREZ	0.026	GUERRERO,CHILPANCINGO,DE,LOS,BRAVO
CHIHUAHUA,JUAREZ	0.042	MEXICO,NEZAHUALCOYOTL
CHIHUAHUA,JUAREZ	0.026	MICHOACAN,APATZINGAN
CHIHUAHUA,JUAREZ	0.058	CHIHUAHUA,GUADALUPE
CHIHUAHUA,JUAREZ	0.016	GUERRERO,PETATLAN
CHIHUAHUA,JUAREZ	0.021	DURANGO,SANTIAGO,PAPASQUIARO
CHIHUAHUA,JUAREZ	0.037	BAJA,CALIFORNIA,MEXICALI
CHIHUAHUA,JUAREZ	0.026	MICHOACAN,LAZARO,CARDENAS
CHIHUAHUA,JUAREZ	0.016	GUERRERO,COYUCA,DE,CATALAN
CHIHUAHUA,JUAREZ	0.016	AGUASCALIENTES,AGUASCALIENTES
CHIHUAHUA,JUAREZ	0.016	GUERRERO,IGUALA,DE,LA,INDEPENDENCIA
CHIHUAHUA,JUAREZ	0.016	GUERRERO,ZIHUATANEJO,DE,AZUETA
CHIHUAHUA,JUAREZ	0.016	GUANAJUATO,CELAYA
CHIHUAHUA,JUAREZ	0.021	CHIHUAHUA,JIMENEZ
CHIHUAHUA,JUAREZ	0.037	SINALOA,ANGOSTURA
CHIHUAHUA,JUAREZ	0.016	DISTRITO,FEDERAL,VENUSTIANO,CARRANZA
CHIHUAHUA,JUAREZ	0.016	GUERRERO,ATOYAC,DE,ALVAREZ
CHIHUAHUA,JUAREZ	0.047	TAMAULIPAS,VALLE,HERMOSO
CHIHUAHUA,JUAREZ	0.016	DISTRITO,FEDERAL,TLALPAN
CHIHUAHUA,JUAREZ	0.021	GUERRERO,QUECHULTENANGO
CHIHUAHUA,JUAREZ	0.058	SAN,LUIS,POTOSI,CIUDAD,VALLES
CHIHUAHUA,JUAREZ	0.021	CHIHUAHUA,GUERRERO
CHIHUAHUA,JUAREZ	0.016	MORELOS,TEMIXCO
CHIHUAHUA,JUAREZ	0.016	CHIAPAS,TAPACHULA
CHIHUAHUA,JUAREZ	0.016	GUERRERO,TELOLOAPAN
CHIHUAHUA,JUAREZ	0.016	NUEVO,LEON,SAN,NICOLAS,DE,LOS,GARZA
CHIHUAHUA,JUAREZ	0.031	MICHOACAN,TEPALCATEPEC
CHIHUAHUA,JUAREZ	0.021	CHIHUAHUA,GUACHOCHI
CHIHUAHUA,JUAREZ	0.021	COLIMA,MANZANILLO
CHIHUAHUA,JUAREZ	0.026	MEXICO,VALLE,DE,CHALCO,SOLIDARIDAD
CHIHUAHUA,JUAREZ	0.021	SONORA,NAVOJOA
CHIHUAHUA,JUAREZ	0.016	NUEVO,LEON,CADEREYTA,JIMENEZ
CHIHUAHUA,JUAREZ	0.031	TAMAULIPAS,CAMARGO
CHIHUAHUA,JUAREZ	0.021	DURANGO,TEPEHUANES
CHIHUAHUA,JUAREZ	0.021	MORELOS,CUAUTLA
CHIHUAHUA,JUAREZ	0.021	OAXACA,JUCHITAN,DE,ZARAGOZA
CHIHUAHUA,JUAREZ	0.068	JALISCO,JILOTLAN,DE,LOS,DOLORES
CHIHUAHUA,JUAREZ	0.037	COAHUILA,SAN,PEDRO
CHIHUAHUA,JUAREZ	0.021	SONORA,HUATABAMPO
CHIHUAHUA,JUAREZ	0.016	QUINTANA,ROO,SOLIDARIDAD
CHIHUAHUA,JUAREZ	0.031	DURANGO,GUADALUPE,VICTORIA
CHIHUAHUA,JUAREZ	0.016	SAN,LUIS,POTOSI,RIOVERDE
CHIHUAHUA,JUAREZ	0.016	MICHOACAN,IXTLAN
CHIHUAHUA,JUAREZ	0.016	MICHOACAN,PURUANDIRO
CHIHUAHUA,JUAREZ	0.016	HIDALGO,IXMIQUILPAN
CHIHUAHUA,JUAREZ	0.016	MEXICO,TLALMANALCO
CHIHUAHUA,JUAREZ	0.021	MICHOACAN,MARCOS,CASTELLANOS
CHIHUAHUA,JUAREZ	0.016	VERACRUZ,PUEBLO,VIEJO
CHIHUAHUA,JUAREZ	0.016	DURANGO,SANTA,CLARA
CHIHUAHUA,JUAREZ	0.026	ZACATECAS,SOMBRERETE
CHIHUAHUA,JUAREZ	0.021	OAXACA,TLALIXTAC,DE,CABRERA
CHIHUAHUA,JUAREZ	0.016	OAXACA,SANTA,MARIA,ZOQUITLAN
CHIHUAHUA,JUAREZ	0.016	PUEBLA,GUADALUPE
SINALOA,CULIACAN	0.019	BAJA,CALIFORNIA,TIJUANA
SINALOA,CULIACAN	0.028	CHIHUAHUA,CHIHUAHUA
SINALOA,CULIACAN	0.022	SINALOA,MAZATLAN
SINALOA,CULIACAN	0.022	SONORA,NOGALES
SINALOA,CULIACAN	0.018	NUEVO,LEON,MONTERREY
BAJA,CALIFORNIA,TIJUANA	0.018	CHIHUAHUA,CHIHUAHUA
CHIHUAHUA,CHIHUAHUA	0.021	SINALOA,MAZATLAN
CHIHUAHUA,CHIHUAHUA	0.021	SONORA,NOGALES
CHIHUAHUA,CHIHUAHUA	0.017	NUEVO,LEON,MONTERREY
SINALOA,MAZATLAN	0.016	SONORA,NOGALES
