# Supplementary material for: Analysis of México’s Narco-War Network (2007–2011)
Source: PLoS One. 2015 May 18;10(5):e0126503. doi: 10.1371/journal.pone.0126503 (PMC4436224; doi:10.1371/journal.pone.0126503)
Supplement: S1 Compressed file — Each file contains all the correlations above certain threshold (indicated in the name of the file), during a particular month (also indicated in the name of the file). The file names have the value of θ followed by the number of the i th month, starting from January of 2007 until Sept. 2011. (ZIP) [file pone.0126503.s004.zip › Correlations_by_month/0.015__47.sif]

CHIHUAHUA,JUAREZ	0.041	SINALOA,MAZATLAN
CHIHUAHUA,JUAREZ	0.016	JALISCO,TECALITLAN
SINALOA,CULIACAN	0.018	COAHUILA,TORREON
SINALOA,CULIACAN	0.058	SINALOA,MAZATLAN
SINALOA,CULIACAN	0.016	MICHOACAN,APATZINGAN
SINALOA,CULIACAN	0.021	NUEVO,LEON,APODACA
SINALOA,CULIACAN	0.023	JALISCO,TECALITLAN
BAJA,CALIFORNIA,TIJUANA	0.031	GUERRERO,ACAPULCO,DE,JUAREZ
BAJA,CALIFORNIA,TIJUANA	0.029	JALISCO,ZAPOPAN
BAJA,CALIFORNIA,TIJUANA	0.018	GUERRERO,TECPAN,DE,GALEANA
BAJA,CALIFORNIA,TIJUANA	0.016	CHIHUAHUA,ASCENSION
BAJA,CALIFORNIA,TIJUANA	0.041	TAMAULIPAS,MIER
BAJA,CALIFORNIA,TIJUANA	0.025	TAMAULIPAS,TAMPICO
BAJA,CALIFORNIA,TIJUANA	0.021	NAYARIT,XALISCO
BAJA,CALIFORNIA,TIJUANA	0.016	TAMAULIPAS,GUERRERO
BAJA,CALIFORNIA,TIJUANA	0.019	TAMAULIPAS,EL,MANTE
BAJA,CALIFORNIA,TIJUANA	0.021	TAMAULIPAS,JIMENEZ
CHIHUAHUA,CHIHUAHUA	0.029	SINALOA,MAZATLAN
GUERRERO,ACAPULCO,DE,JUAREZ	0.018	CHIHUAHUA,HIDALGO,DEL,PARRAL
GUERRERO,ACAPULCO,DE,JUAREZ	0.016	MORELOS,CUERNAVACA
GUERRERO,ACAPULCO,DE,JUAREZ	0.039	JALISCO,ZAPOPAN
GUERRERO,ACAPULCO,DE,JUAREZ	0.016	TAMAULIPAS,MATAMOROS
GUERRERO,ACAPULCO,DE,JUAREZ	0.023	GUERRERO,TECPAN,DE,GALEANA
GUERRERO,ACAPULCO,DE,JUAREZ	0.021	CHIHUAHUA,ASCENSION
GUERRERO,ACAPULCO,DE,JUAREZ	0.054	TAMAULIPAS,MIER
GUERRERO,ACAPULCO,DE,JUAREZ	0.034	TAMAULIPAS,TAMPICO
GUERRERO,ACAPULCO,DE,JUAREZ	0.029	NAYARIT,XALISCO
GUERRERO,ACAPULCO,DE,JUAREZ	0.021	TAMAULIPAS,GUERRERO
GUERRERO,ACAPULCO,DE,JUAREZ	0.018	VERACRUZ,PANUCO
GUERRERO,ACAPULCO,DE,JUAREZ	0.016	TAMAULIPAS,HIDALGO
GUERRERO,ACAPULCO,DE,JUAREZ	0.026	TAMAULIPAS,EL,MANTE
GUERRERO,ACAPULCO,DE,JUAREZ	0.029	TAMAULIPAS,JIMENEZ
GUERRERO,ACAPULCO,DE,JUAREZ	0.018	TAMAULIPAS,ABASOLO
DURANGO,GOMEZ,PALACIO	0.029	SINALOA,MAZATLAN
COAHUILA,TORREON	0.064	SINALOA,MAZATLAN
COAHUILA,TORREON	0.016	NUEVO,LEON,MONTERREY
COAHUILA,TORREON	0.016	MEXICO,NEZAHUALCOYOTL
COAHUILA,TORREON	0.018	MICHOACAN,APATZINGAN
COAHUILA,TORREON	0.023	NUEVO,LEON,APODACA
COAHUILA,TORREON	0.025	JALISCO,TECALITLAN
SINALOA,MAZATLAN	0.029	SONORA,NOGALES
SINALOA,MAZATLAN	0.018	DURANGO,DURANGO
SINALOA,MAZATLAN	0.029	SINALOA,NAVOLATO
SINALOA,MAZATLAN	0.053	NUEVO,LEON,MONTERREY
SINALOA,MAZATLAN	0.023	MICHOACAN,MORELIA
SINALOA,MAZATLAN	0.029	TAMAULIPAS,REYNOSA
SINALOA,MAZATLAN	0.023	TAMAULIPAS,SAN,FERNANDO
SINALOA,MAZATLAN	0.053	MEXICO,NEZAHUALCOYOTL
SINALOA,MAZATLAN	0.018	TAMAULIPAS,NUEVO,LAREDO
SINALOA,MAZATLAN	0.058	MICHOACAN,APATZINGAN
SINALOA,MAZATLAN	0.035	GUERRERO,PUNGARABATO
SINALOA,MAZATLAN	0.029	DURANGO,SANTIAGO,PAPASQUIARO
SINALOA,MAZATLAN	0.029	CHIHUAHUA,DELICIAS
SINALOA,MAZATLAN	0.018	BAJA,CALIFORNIA,PLAYAS,DE,ROSARITO
SINALOA,MAZATLAN	0.029	QUINTANA,ROO,BENITO,JUAREZ
SINALOA,MAZATLAN	0.023	CHIHUAHUA,JIMENEZ
SINALOA,MAZATLAN	0.018	GUERRERO,COYUCA,DE,BENITEZ
SINALOA,MAZATLAN	0.041	TAMAULIPAS,VALLE,HERMOSO
SINALOA,MAZATLAN	0.018	CHIHUAHUA,OJINAGA
SINALOA,MAZATLAN	0.029	DISTRITO,FEDERAL,TLALPAN
SINALOA,MAZATLAN	0.029	SONORA,GENERAL,PLUTARCO,ELIAS,CALLES
SINALOA,MAZATLAN	0.047	CHIHUAHUA,URIQUE
SINALOA,MAZATLAN	0.018	GUERRERO,AYUTLA,DE,LOS,LIBRES
SINALOA,MAZATLAN	0.018	GUERRERO,TELOLOAPAN
SINALOA,MAZATLAN	0.076	NUEVO,LEON,APODACA
SINALOA,MAZATLAN	0.018	MEXICO,HUIXQUILUCAN
SINALOA,MAZATLAN	0.023	CHIHUAHUA,GUACHOCHI
SINALOA,MAZATLAN	0.041	CHIHUAHUA,RIVA,PALACIO
SINALOA,MAZATLAN	0.082	JALISCO,TECALITLAN
SINALOA,MAZATLAN	0.018	CHIHUAHUA,SAUCILLO
SINALOA,MAZATLAN	0.023	SONORA,NAVOJOA
SINALOA,MAZATLAN	0.029	CHIHUAHUA,JANOS
SINALOA,MAZATLAN	0.018	COAHUILA,MATAMOROS
SINALOA,MAZATLAN	0.035	TAMAULIPAS,GUSTAVO,DIAZ,ORDAZ
SINALOA,MAZATLAN	0.023	GUERRERO,GENERAL,HELIODORO,CASTILLO
SINALOA,MAZATLAN	0.029	GUERRERO,EDUARDO,NERI
SINALOA,MAZATLAN	0.035	GUERRERO,LEONARDO,BRAVO
SINALOA,MAZATLAN	0.035	GUERRERO,TEPECOACUILCO,DE,TRUJANO
SINALOA,MAZATLAN	0.018	TAMAULIPAS,GONZALEZ
SINALOA,MAZATLAN	0.029	CHIHUAHUA,BATOPILAS
SINALOA,MAZATLAN	0.023	CHIHUAHUA,GUAZAPARES
SINALOA,MAZATLAN	0.018	NAYARIT,ROSAMORADA
SINALOA,MAZATLAN	0.029	NAYARIT,TECUALA
SINALOA,MAZATLAN	0.018	CHIHUAHUA,SANTA,BARBARA
SINALOA,MAZATLAN	0.047	VERACRUZ,TEMPOAL
SINALOA,MAZATLAN	0.018	MICHOACAN,TOCUMBO
SINALOA,MAZATLAN	0.018	NUEVO,LEON,SABINAS,HIDALGO
SINALOA,MAZATLAN	0.029	SAN,LUIS,POTOSI,CIUDAD,DEL,MAIZ
SINALOA,MAZATLAN	0.023	VERACRUZ,TANTOYUCA
SINALOA,MAZATLAN	0.023	VERACRUZ,TAMPICO,ALTO
SINALOA,MAZATLAN	0.018	JALISCO,ZAPOTILTIC
SINALOA,MAZATLAN	0.023	SAN,LUIS,POTOSI,EBANO
NUEVO,LEON,MONTERREY	0.019	NUEVO,LEON,APODACA
NUEVO,LEON,MONTERREY	0.020	JALISCO,TECALITLAN
SINALOA,AHOME	0.017	TAMAULIPAS,MIER
CHIHUAHUA,HIDALGO,DEL,PARRAL	0.017	JALISCO,ZAPOPAN
CHIHUAHUA,HIDALGO,DEL,PARRAL	0.024	TAMAULIPAS,MIER
MORELOS,CUERNAVACA	0.020	TAMAULIPAS,MIER
MEXICO,NEZAHUALCOYOTL	0.019	NUEVO,LEON,APODACA
MEXICO,NEZAHUALCOYOTL	0.020	JALISCO,TECALITLAN
JALISCO,ZAPOPAN	0.022	GUERRERO,TECPAN,DE,GALEANA
JALISCO,ZAPOPAN	0.019	CHIHUAHUA,ASCENSION
JALISCO,ZAPOPAN	0.051	TAMAULIPAS,MIER
JALISCO,ZAPOPAN	0.032	TAMAULIPAS,TAMPICO
JALISCO,ZAPOPAN	0.027	NAYARIT,XALISCO
JALISCO,ZAPOPAN	0.019	TAMAULIPAS,GUERRERO
JALISCO,ZAPOPAN	0.017	VERACRUZ,PANUCO
JALISCO,ZAPOPAN	0.024	TAMAULIPAS,EL,MANTE
JALISCO,ZAPOPAN	0.027	TAMAULIPAS,JIMENEZ
JALISCO,ZAPOPAN	0.017	TAMAULIPAS,ABASOLO
MICHOACAN,APATZINGAN	0.021	NUEVO,LEON,APODACA
MICHOACAN,APATZINGAN	0.023	JALISCO,TECALITLAN
TAMAULIPAS,MATAMOROS	0.020	TAMAULIPAS,MIER
GUERRERO,TECPAN,DE,GALEANA	0.031	TAMAULIPAS,MIER
GUERRERO,TECPAN,DE,GALEANA	0.019	TAMAULIPAS,TAMPICO
GUERRERO,TECPAN,DE,GALEANA	0.016	NAYARIT,XALISCO
GUERRERO,TECPAN,DE,GALEANA	0.016	TAMAULIPAS,JIMENEZ
CHIHUAHUA,ASCENSION	0.027	TAMAULIPAS,MIER
CHIHUAHUA,ASCENSION	0.017	TAMAULIPAS,TAMPICO
TAMAULIPAS,MIER	0.044	TAMAULIPAS,TAMPICO
TAMAULIPAS,MIER	0.037	NAYARIT,XALISCO
TAMAULIPAS,MIER	0.017	MEXICO,TECAMAC
TAMAULIPAS,MIER	0.027	TAMAULIPAS,GUERRERO
TAMAULIPAS,MIER	0.017	SAN,LUIS,POTOSI,SAN,LUIS,POTOSI
TAMAULIPAS,MIER	0.017	CHIHUAHUA,MATAMOROS
TAMAULIPAS,MIER	0.017	MICHOACAN,ZAMORA
TAMAULIPAS,MIER	0.024	VERACRUZ,PANUCO
TAMAULIPAS,MIER	0.020	TAMAULIPAS,HIDALGO
TAMAULIPAS,MIER	0.034	TAMAULIPAS,EL,MANTE
TAMAULIPAS,MIER	0.037	TAMAULIPAS,JIMENEZ
TAMAULIPAS,MIER	0.024	TAMAULIPAS,ABASOLO
TAMAULIPAS,MIER	0.017	MEXICO,SULTEPEC
TAMAULIPAS,MIER	0.017	JALISCO,HUEJUCAR
TAMAULIPAS,TAMPICO	0.023	NAYARIT,XALISCO
TAMAULIPAS,TAMPICO	0.017	TAMAULIPAS,GUERRERO
TAMAULIPAS,TAMPICO	0.021	TAMAULIPAS,EL,MANTE
TAMAULIPAS,TAMPICO	0.023	TAMAULIPAS,JIMENEZ
NAYARIT,XALISCO	0.018	TAMAULIPAS,EL,MANTE
NAYARIT,XALISCO	0.020	TAMAULIPAS,JIMENEZ
TAMAULIPAS,VALLE,HERMOSO	0.016	JALISCO,TECALITLAN
CHIHUAHUA,URIQUE	0.017	NUEVO,LEON,APODACA
CHIHUAHUA,URIQUE	0.018	JALISCO,TECALITLAN
NUEVO,LEON,APODACA	0.030	JALISCO,TECALITLAN
NUEVO,LEON,APODACA	0.017	VERACRUZ,TEMPOAL
CHIHUAHUA,RIVA,PALACIO	0.016	JALISCO,TECALITLAN
JALISCO,TECALITLAN	0.018	VERACRUZ,TEMPOAL
TAMAULIPAS,EL,MANTE	0.018	TAMAULIPAS,JIMENEZ
