# Supplementary material for: Analysis of México’s Narco-War Network (2007–2011)
Source: PLoS One. 2015 May 18;10(5):e0126503. doi: 10.1371/journal.pone.0126503 (PMC4436224; doi:10.1371/journal.pone.0126503)
Supplement: S1 Compressed file — Each file contains all the correlations above certain threshold (indicated in the name of the file), during a particular month (also indicated in the name of the file). The file names have the value of θ followed by the number of the i th month, starting from January of 2007 until Sept. 2011. (ZIP) [file pone.0126503.s004.zip › Correlations_by_month/0.015__48.sif]

CHIHUAHUA	JUAREZ	0.050	GUERRERO	ACAPULCO,DE,JUAREZ
CHIHUAHUA	JUAREZ	0.031	COAHUILA	TORREON
CHIHUAHUA	JUAREZ	0.019	TAMAULIPAS	SAN,FERNANDO
CHIHUAHUA	JUAREZ	0.104	TAMAULIPAS	NUEVO,LAREDO
CHIHUAHUA	JUAREZ	0.042	NUEVO,LEON	GUADALUPE
CHIHUAHUA	JUAREZ	0.027	JALISCO	ZAPOPAN
CHIHUAHUA	JUAREZ	0.023	MICHOACAN	MORELIA
CHIHUAHUA	JUAREZ	0.031	SINALOA	AHOME
CHIHUAHUA	JUAREZ	0.019	NUEVO,LEON	JUAREZ
CHIHUAHUA	JUAREZ	0.019	SINALOA	GUASAVE
CHIHUAHUA	JUAREZ	0.015	TAMAULIPAS	VICTORIA
CHIHUAHUA	JUAREZ	0.019	MEXICO	IXTAPALUCA
CHIHUAHUA	JUAREZ	0.039	TAMAULIPAS	MIGUEL,ALEMAN
CHIHUAHUA	JUAREZ	0.019	GUERRERO	EDUARDO,NERI
CHIHUAHUA	JUAREZ	0.066	TAMAULIPAS	PADILLA
CHIHUAHUA	JUAREZ	0.015	GUERRERO	SAN,MIGUEL,TOTOLAPAN
CHIHUAHUA	JUAREZ	0.019	MEXICO	TLALMANALCO
CHIHUAHUA	JUAREZ	0.023	NAYARIT	TUXPAN
CHIHUAHUA	JUAREZ	0.023	MEXICO	ATIZAPAN,DE,ZARAGOZA
CHIHUAHUA	JUAREZ	0.019	NAYARIT	SANTIAGO,IXCUINTLA
CHIHUAHUA	JUAREZ	0.035	MEXICO	ATLAUTLA
CHIHUAHUA	JUAREZ	0.035	ZACATECAS	TABASCO
CHIHUAHUA	JUAREZ	0.019	VERACRUZ	ALVARADO
CHIHUAHUA	JUAREZ	0.019	QUERETARO	AMEALCO,DE,BONFIL
CHIHUAHUA	JUAREZ	0.019	ZACATECAS	TEPETONGO
CHIHUAHUA	JUAREZ	0.015	MEXICO	CUAUTITLAN
GUERRERO	ACAPULCO,DE,JUAREZ	0.050	TAMAULIPAS	NUEVO,LAREDO
GUERRERO	ACAPULCO,DE,JUAREZ	0.020	NUEVO,LEON	GUADALUPE
GUERRERO	ACAPULCO,DE,JUAREZ	0.019	TAMAULIPAS	MIGUEL,ALEMAN
GUERRERO	ACAPULCO,DE,JUAREZ	0.032	TAMAULIPAS	PADILLA
GUERRERO	ACAPULCO,DE,JUAREZ	0.017	MEXICO	ATLAUTLA
GUERRERO	ACAPULCO,DE,JUAREZ	0.017	ZACATECAS	TABASCO
COAHUILA	TORREON	0.031	TAMAULIPAS	NUEVO,LAREDO
COAHUILA	TORREON	0.019	TAMAULIPAS	PADILLA
NUEVO,LEON	MONTERREY	0.019	SINALOA	CULIACAN
NUEVO,LEON	MONTERREY	0.022	NAYARIT	TEPIC
NUEVO,LEON	MONTERREY	0.025	SINALOA	MAZATLAN
NUEVO,LEON	MONTERREY	0.035	BAJA,CALIFORNIA	TIJUANA
NUEVO,LEON	MONTERREY	0.091	DURANGO	GOMEZ,PALACIO
NUEVO,LEON	MONTERREY	0.031	TAMAULIPAS	VALLE,HERMOSO
NUEVO,LEON	MONTERREY	0.022	SINALOA	NAVOLATO
NUEVO,LEON	MONTERREY	0.025	TAMAULIPAS	TAMPICO
NUEVO,LEON	MONTERREY	0.050	GUERRERO	COYUCA,DE,CATALAN
NUEVO,LEON	MONTERREY	0.019	TAMAULIPAS	REYNOSA
NUEVO,LEON	MONTERREY	0.019	JALISCO	TLAQUEPAQUE
NUEVO,LEON	MONTERREY	0.019	MICHOACAN	APATZINGAN
NUEVO,LEON	MONTERREY	0.016	SINALOA	MOCORITO
NUEVO,LEON	MONTERREY	0.019	TAMAULIPAS	HIDALGO
NUEVO,LEON	MONTERREY	0.016	CHIHUAHUA	MEOQUI
NUEVO,LEON	MONTERREY	0.019	DURANGO	LERDO
NUEVO,LEON	MONTERREY	0.044	VERACRUZ	XALAPA
NUEVO,LEON	MONTERREY	0.028	CHIHUAHUA	GUADALUPE,Y,CALVO
NUEVO,LEON	MONTERREY	0.019	DISTRITO,FEDERAL	IZTAPALAPA
NUEVO,LEON	MONTERREY	0.019	NAYARIT	XALISCO
NUEVO,LEON	MONTERREY	0.016	BAJA,CALIFORNIA	MEXICALI
NUEVO,LEON	MONTERREY	0.016	GUERRERO	PUNGARABATO
NUEVO,LEON	MONTERREY	0.019	CHIHUAHUA	GUADALUPE
NUEVO,LEON	MONTERREY	0.038	JALISCO	TLAJOMULCO,DE,ZUÑIGA
NUEVO,LEON	MONTERREY	0.016	NUEVO,LEON	MONTEMORELOS
NUEVO,LEON	MONTERREY	0.025	DURANGO	POANAS
NUEVO,LEON	MONTERREY	0.016	SONORA	CABORCA
NUEVO,LEON	MONTERREY	0.016	TAMAULIPAS	GUSTAVO,DIAZ,ORDAZ
NUEVO,LEON	MONTERREY	0.028	SAN,LUIS,POTOSI	MATEHUALA
SINALOA	CULIACAN	0.025	DURANGO	GOMEZ,PALACIO
TAMAULIPAS	SAN,FERNANDO	0.019	TAMAULIPAS	NUEVO,LAREDO
NAYARIT	TEPIC	0.029	DURANGO	GOMEZ,PALACIO
NAYARIT	TEPIC	0.016	GUERRERO	COYUCA,DE,CATALAN
SINALOA	MAZATLAN	0.033	DURANGO	GOMEZ,PALACIO
SINALOA	MAZATLAN	0.018	GUERRERO	COYUCA,DE,CATALAN
SINALOA	MAZATLAN	0.016	VERACRUZ	XALAPA
BAJA,CALIFORNIA	TIJUANA	0.046	DURANGO	GOMEZ,PALACIO
BAJA,CALIFORNIA	TIJUANA	0.016	TAMAULIPAS	VALLE,HERMOSO
BAJA,CALIFORNIA	TIJUANA	0.025	GUERRERO	COYUCA,DE,CATALAN
BAJA,CALIFORNIA	TIJUANA	0.022	VERACRUZ	XALAPA
BAJA,CALIFORNIA	TIJUANA	0.019	JALISCO	TLAJOMULCO,DE,ZUÑIGA
TAMAULIPAS	NUEVO,LAREDO	0.042	NUEVO,LEON	GUADALUPE
TAMAULIPAS	NUEVO,LAREDO	0.027	JALISCO	ZAPOPAN
TAMAULIPAS	NUEVO,LAREDO	0.023	MICHOACAN	MORELIA
TAMAULIPAS	NUEVO,LAREDO	0.031	SINALOA	AHOME
TAMAULIPAS	NUEVO,LAREDO	0.019	NUEVO,LEON	JUAREZ
TAMAULIPAS	NUEVO,LAREDO	0.019	SINALOA	GUASAVE
TAMAULIPAS	NUEVO,LAREDO	0.015	TAMAULIPAS	VICTORIA
TAMAULIPAS	NUEVO,LAREDO	0.019	MEXICO	IXTAPALUCA
TAMAULIPAS	NUEVO,LAREDO	0.039	TAMAULIPAS	MIGUEL,ALEMAN
TAMAULIPAS	NUEVO,LAREDO	0.019	GUERRERO	EDUARDO,NERI
TAMAULIPAS	NUEVO,LAREDO	0.066	TAMAULIPAS	PADILLA
TAMAULIPAS	NUEVO,LAREDO	0.015	GUERRERO	SAN,MIGUEL,TOTOLAPAN
TAMAULIPAS	NUEVO,LAREDO	0.019	MEXICO	TLALMANALCO
TAMAULIPAS	NUEVO,LAREDO	0.023	NAYARIT	TUXPAN
TAMAULIPAS	NUEVO,LAREDO	0.023	MEXICO	ATIZAPAN,DE,ZARAGOZA
TAMAULIPAS	NUEVO,LAREDO	0.019	NAYARIT	SANTIAGO,IXCUINTLA
TAMAULIPAS	NUEVO,LAREDO	0.035	MEXICO	ATLAUTLA
TAMAULIPAS	NUEVO,LAREDO	0.035	ZACATECAS	TABASCO
TAMAULIPAS	NUEVO,LAREDO	0.019	VERACRUZ	ALVARADO
TAMAULIPAS	NUEVO,LAREDO	0.019	QUERETARO	AMEALCO,DE,BONFIL
TAMAULIPAS	NUEVO,LAREDO	0.019	ZACATECAS	TEPETONGO
TAMAULIPAS	NUEVO,LAREDO	0.015	MEXICO	CUAUTITLAN
NUEVO,LEON	GUADALUPE	0.016	TAMAULIPAS	MIGUEL,ALEMAN
NUEVO,LEON	GUADALUPE	0.027	TAMAULIPAS	PADILLA
DURANGO	GOMEZ,PALACIO	0.041	TAMAULIPAS	VALLE,HERMOSO
DURANGO	GOMEZ,PALACIO	0.029	SINALOA	NAVOLATO
DURANGO	GOMEZ,PALACIO	0.017	MEXICO	NEZAHUALCOYOTL
DURANGO	GOMEZ,PALACIO	0.033	TAMAULIPAS	TAMPICO
DURANGO	GOMEZ,PALACIO	0.066	GUERRERO	COYUCA,DE,CATALAN
DURANGO	GOMEZ,PALACIO	0.025	TAMAULIPAS	REYNOSA
DURANGO	GOMEZ,PALACIO	0.025	JALISCO	TLAQUEPAQUE
DURANGO	GOMEZ,PALACIO	0.025	MICHOACAN	APATZINGAN
DURANGO	GOMEZ,PALACIO	0.021	SINALOA	MOCORITO
DURANGO	GOMEZ,PALACIO	0.025	TAMAULIPAS	HIDALGO
DURANGO	GOMEZ,PALACIO	0.021	CHIHUAHUA	MEOQUI
DURANGO	GOMEZ,PALACIO	0.025	DURANGO	LERDO
DURANGO	GOMEZ,PALACIO	0.017	CHIHUAHUA	CAMARGO
DURANGO	GOMEZ,PALACIO	0.058	VERACRUZ	XALAPA
DURANGO	GOMEZ,PALACIO	0.017	QUINTANA,ROO	BENITO,JUAREZ
DURANGO	GOMEZ,PALACIO	0.037	CHIHUAHUA	GUADALUPE,Y,CALVO
DURANGO	GOMEZ,PALACIO	0.025	DISTRITO,FEDERAL	IZTAPALAPA
DURANGO	GOMEZ,PALACIO	0.025	NAYARIT	XALISCO
DURANGO	GOMEZ,PALACIO	0.021	BAJA,CALIFORNIA	MEXICALI
DURANGO	GOMEZ,PALACIO	0.021	GUERRERO	PUNGARABATO
DURANGO	GOMEZ,PALACIO	0.017	SONORA	GENERAL,PLUTARCO,ELIAS,CALLES
DURANGO	GOMEZ,PALACIO	0.025	CHIHUAHUA	GUADALUPE
DURANGO	GOMEZ,PALACIO	0.050	JALISCO	TLAJOMULCO,DE,ZUÑIGA
DURANGO	GOMEZ,PALACIO	0.021	NUEVO,LEON	MONTEMORELOS
DURANGO	GOMEZ,PALACIO	0.017	CHIHUAHUA	CUAUHTEMOC
DURANGO	GOMEZ,PALACIO	0.017	CHIHUAHUA	SAUCILLO
DURANGO	GOMEZ,PALACIO	0.017	CHIHUAHUA	URIQUE
DURANGO	GOMEZ,PALACIO	0.017	DISTRITO,FEDERAL	CUAUHTEMOC
DURANGO	GOMEZ,PALACIO	0.033	DURANGO	POANAS
DURANGO	GOMEZ,PALACIO	0.021	SONORA	CABORCA
DURANGO	GOMEZ,PALACIO	0.017	TABASCO	CENTRO
DURANGO	GOMEZ,PALACIO	0.021	TAMAULIPAS	GUSTAVO,DIAZ,ORDAZ
DURANGO	GOMEZ,PALACIO	0.017	BAJA,CALIFORNIA	TECATE
DURANGO	GOMEZ,PALACIO	0.017	GUERRERO	QUECHULTENANGO
DURANGO	GOMEZ,PALACIO	0.037	SAN,LUIS,POTOSI	MATEHUALA
DURANGO	GOMEZ,PALACIO	0.017	TAMAULIPAS	CASAS
DURANGO	GOMEZ,PALACIO	0.017	DURANGO	TEPEHUANES
JALISCO	ZAPOPAN	0.017	TAMAULIPAS	PADILLA
TAMAULIPAS	VALLE,HERMOSO	0.023	GUERRERO	COYUCA,DE,CATALAN
TAMAULIPAS	VALLE,HERMOSO	0.020	VERACRUZ	XALAPA
TAMAULIPAS	VALLE,HERMOSO	0.017	JALISCO	TLAJOMULCO,DE,ZUÑIGA
SINALOA	NAVOLATO	0.016	GUERRERO	COYUCA,DE,CATALAN
SINALOA	AHOME	0.019	TAMAULIPAS	PADILLA
TAMAULIPAS	TAMPICO	0.018	GUERRERO	COYUCA,DE,CATALAN
TAMAULIPAS	TAMPICO	0.016	VERACRUZ	XALAPA
GUERRERO	COYUCA,DE,CATALAN	0.032	VERACRUZ	XALAPA
GUERRERO	COYUCA,DE,CATALAN	0.021	CHIHUAHUA	GUADALUPE,Y,CALVO
GUERRERO	COYUCA,DE,CATALAN	0.027	JALISCO	TLAJOMULCO,DE,ZUÑIGA
GUERRERO	COYUCA,DE,CATALAN	0.018	DURANGO	POANAS
GUERRERO	COYUCA,DE,CATALAN	0.021	SAN,LUIS,POTOSI	MATEHUALA
VERACRUZ	XALAPA	0.018	CHIHUAHUA	GUADALUPE,Y,CALVO
VERACRUZ	XALAPA	0.024	JALISCO	TLAJOMULCO,DE,ZUÑIGA
VERACRUZ	XALAPA	0.016	DURANGO	POANAS
VERACRUZ	XALAPA	0.018	SAN,LUIS,POTOSI	MATEHUALA
CHIHUAHUA	GUADALUPE,Y,CALVO	0.015	JALISCO	TLAJOMULCO,DE,ZUÑIGA
JALISCO	TLAJOMULCO,DE,ZUÑIGA	0.015	SAN,LUIS,POTOSI	MATEHUALA
TAMAULIPAS	MIGUEL,ALEMAN	0.024	TAMAULIPAS	PADILLA
TAMAULIPAS	PADILLA	0.022	MEXICO	ATLAUTLA
TAMAULIPAS	PADILLA	0.022	ZACATECAS	TABASCO
