# Supplementary material for: Analysis of México’s Narco-War Network (2007–2011)
Source: PLoS One. 2015 May 18;10(5):e0126503. doi: 10.1371/journal.pone.0126503 (PMC4436224; doi:10.1371/journal.pone.0126503)
Supplement: S1 Compressed file — Each file contains all the correlations above certain threshold (indicated in the name of the file), during a particular month (also indicated in the name of the file). The file names have the value of θ followed by the number of the i th month, starting from January of 2007 until Sept. 2011. (ZIP) [file pone.0126503.s004.zip › Correlations_by_month/0.015__49.sif]

CHIHUAHUA	JUAREZ	0.100	COAHUILA	TORREON
CHIHUAHUA	JUAREZ	0.028	NUEVO,LEON	MONTERREY
CHIHUAHUA	JUAREZ	0.050	TAMAULIPAS	NUEVO,LAREDO
CHIHUAHUA	JUAREZ	0.050	NUEVO,LEON	GUADALUPE
CHIHUAHUA	JUAREZ	0.017	JALISCO	ZAPOPAN
CHIHUAHUA	JUAREZ	0.017	MICHOACAN	MORELIA
CHIHUAHUA	JUAREZ	0.039	SINALOA	AHOME
CHIHUAHUA	JUAREZ	0.022	GUERRERO	ZIHUATANEJO,DE,AZUETA
CHIHUAHUA	JUAREZ	0.017	GUERRERO	TECPAN,DE,GALEANA
CHIHUAHUA	JUAREZ	0.039	MEXICO	NEZAHUALCOYOTL
CHIHUAHUA	JUAREZ	0.028	NUEVO,LEON	CADEREYTA,JIMENEZ
CHIHUAHUA	JUAREZ	0.017	NUEVO,LEON	JUAREZ
CHIHUAHUA	JUAREZ	0.044	VERACRUZ	PANUCO
CHIHUAHUA	JUAREZ	0.028	SAN,LUIS,POTOSI	SAN,LUIS,POTOSI
CHIHUAHUA	JUAREZ	0.033	CHIHUAHUA	JIMENEZ
CHIHUAHUA	JUAREZ	0.022	MEXICO	IXTAPALUCA
CHIHUAHUA	JUAREZ	0.017	CHIHUAHUA	CAMARGO
CHIHUAHUA	JUAREZ	0.033	NUEVO,LEON	SANTA,CATARINA
CHIHUAHUA	JUAREZ	0.039	SONORA	CAJEME
CHIHUAHUA	JUAREZ	0.017	AGUASCALIENTES	AGUASCALIENTES
CHIHUAHUA	JUAREZ	0.017	MEXICO	TLALNEPANTLA,DE,BAZ
CHIHUAHUA	JUAREZ	0.022	GUERRERO	PUNGARABATO
CHIHUAHUA	JUAREZ	0.055	TAMAULIPAS	MIGUEL,ALEMAN
CHIHUAHUA	JUAREZ	0.017	GUERRERO	EDUARDO,NERI
CHIHUAHUA	JUAREZ	0.100	TAMAULIPAS	PADILLA
CHIHUAHUA	JUAREZ	0.022	OAXACA	SAN,JUAN,BAUTISTA,TUXTEPEC
CHIHUAHUA	JUAREZ	0.028	MORELOS	CUAUTLA
CHIHUAHUA	JUAREZ	0.033	NAYARIT	TUXPAN
CHIHUAHUA	JUAREZ	0.017	ZACATECAS	ZACATECAS
CHIHUAHUA	JUAREZ	0.039	MEXICO	ATIZAPAN,DE,ZARAGOZA
CHIHUAHUA	JUAREZ	0.028	NAYARIT	SANTIAGO,IXCUINTLA
CHIHUAHUA	JUAREZ	0.017	SAN,LUIS,POTOSI	EBANO
CHIHUAHUA	JUAREZ	0.017	CHIAPAS	TAPACHULA
CHIHUAHUA	JUAREZ	0.022	COLIMA	ARMERIA
CHIHUAHUA	JUAREZ	0.050	MEXICO	ATLAUTLA
CHIHUAHUA	JUAREZ	0.022	NUEVO,LEON	SAN,PEDRO,GARZA,GARCIA
CHIHUAHUA	JUAREZ	0.050	ZACATECAS	TABASCO
CHIHUAHUA	JUAREZ	0.022	GUERRERO	MARTIR,DE,CUILAPAN
CHIHUAHUA	JUAREZ	0.022	MICHOACAN	ZITACUARO
CHIHUAHUA	JUAREZ	0.017	MICHOACAN	VISTA,HERMOSA
CHIHUAHUA	JUAREZ	0.028	VERACRUZ	ALVARADO
CHIHUAHUA	JUAREZ	0.028	QUERETARO	AMEALCO,DE,BONFIL
CHIHUAHUA	JUAREZ	0.017	SAN,LUIS,POTOSI	TAMUIN
CHIHUAHUA	JUAREZ	0.028	ZACATECAS	TEPETONGO
CHIHUAHUA	JUAREZ	0.017	GUERRERO	COCHOAPA,EL,GRANDE
CHIHUAHUA	JUAREZ	0.022	MEXICO	CUAUTITLAN
CHIHUAHUA	JUAREZ	0.017	PUEBLA	CHIGNAHUAPAN
CHIHUAHUA	JUAREZ	0.017	PUEBLA	IZUCAR,DE,MATAMOROS
GUERRERO	ACAPULCO,DE,JUAREZ	0.023	CHIHUAHUA	CHIHUAHUA
GUERRERO	ACAPULCO,DE,JUAREZ	0.017	DURANGO	DURANGO
GUERRERO	ACAPULCO,DE,JUAREZ	0.016	NAYARIT	TEPIC
GUERRERO	ACAPULCO,DE,JUAREZ	0.017	TAMAULIPAS	ABASOLO
COAHUILA	TORREON	0.015	TAMAULIPAS	MIGUEL,ALEMAN
COAHUILA	TORREON	0.027	TAMAULIPAS	PADILLA
CHIHUAHUA	CHIHUAHUA	0.045	DURANGO	DURANGO
CHIHUAHUA	CHIHUAHUA	0.030	TAMAULIPAS	SAN,FERNANDO
CHIHUAHUA	CHIHUAHUA	0.043	NAYARIT	TEPIC
CHIHUAHUA	CHIHUAHUA	0.039	BAJA,CALIFORNIA	TIJUANA
CHIHUAHUA	CHIHUAHUA	0.016	DURANGO	GOMEZ,PALACIO
CHIHUAHUA	CHIHUAHUA	0.039	TAMAULIPAS	VALLE,HERMOSO
CHIHUAHUA	CHIHUAHUA	0.023	TAMAULIPAS	TAMPICO
CHIHUAHUA	CHIHUAHUA	0.018	SINALOA	GUASAVE
CHIHUAHUA	CHIHUAHUA	0.025	COAHUILA	SALTILLO
CHIHUAHUA	CHIHUAHUA	0.030	SONORA	NOGALES
CHIHUAHUA	CHIHUAHUA	0.023	TAMAULIPAS	VICTORIA
CHIHUAHUA	CHIHUAHUA	0.018	JALISCO	TLAQUEPAQUE
CHIHUAHUA	CHIHUAHUA	0.034	MICHOACAN	APATZINGAN
CHIHUAHUA	CHIHUAHUA	0.016	SINALOA	ANGOSTURA
CHIHUAHUA	CHIHUAHUA	0.016	MORELOS	TEMIXCO
CHIHUAHUA	CHIHUAHUA	0.016	NUEVO,LEON	GENERAL,ESCOBEDO
CHIHUAHUA	CHIHUAHUA	0.032	SONORA	GENERAL,PLUTARCO,ELIAS,CALLES
CHIHUAHUA	CHIHUAHUA	0.020	GUERRERO	PETATLAN
CHIHUAHUA	CHIHUAHUA	0.045	TAMAULIPAS	ABASOLO
CHIHUAHUA	CHIHUAHUA	0.016	VERACRUZ	EL,HIGO
CHIHUAHUA	CHIHUAHUA	0.016	GUERRERO	TEPECOACUILCO,DE,TRUJANO
CHIHUAHUA	CHIHUAHUA	0.020	TAMAULIPAS	RIO,BRAVO
CHIHUAHUA	CHIHUAHUA	0.018	ZACATECAS	SOMBRERETE
CHIHUAHUA	CHIHUAHUA	0.016	JALISCO	TUXPAN
CHIHUAHUA	CHIHUAHUA	0.016	GUERRERO	BUENAVISTA,DE,CUELLAR
DURANGO	DURANGO	0.022	TAMAULIPAS	SAN,FERNANDO
DURANGO	DURANGO	0.032	NAYARIT	TEPIC
DURANGO	DURANGO	0.029	BAJA,CALIFORNIA	TIJUANA
DURANGO	DURANGO	0.029	TAMAULIPAS	VALLE,HERMOSO
DURANGO	DURANGO	0.017	TAMAULIPAS	TAMPICO
DURANGO	DURANGO	0.018	COAHUILA	SALTILLO
DURANGO	DURANGO	0.022	SONORA	NOGALES
DURANGO	DURANGO	0.017	TAMAULIPAS	VICTORIA
DURANGO	DURANGO	0.025	MICHOACAN	APATZINGAN
DURANGO	DURANGO	0.024	SONORA	GENERAL,PLUTARCO,ELIAS,CALLES
DURANGO	DURANGO	0.015	GUERRERO	PETATLAN
DURANGO	DURANGO	0.034	TAMAULIPAS	ABASOLO
DURANGO	DURANGO	0.015	TAMAULIPAS	RIO,BRAVO
TAMAULIPAS	SAN,FERNANDO	0.021	NAYARIT	TEPIC
TAMAULIPAS	SAN,FERNANDO	0.019	BAJA,CALIFORNIA	TIJUANA
TAMAULIPAS	SAN,FERNANDO	0.019	TAMAULIPAS	VALLE,HERMOSO
TAMAULIPAS	SAN,FERNANDO	0.016	MICHOACAN	APATZINGAN
TAMAULIPAS	SAN,FERNANDO	0.015	SONORA	GENERAL,PLUTARCO,ELIAS,CALLES
TAMAULIPAS	SAN,FERNANDO	0.022	TAMAULIPAS	ABASOLO
NAYARIT	TEPIC	0.027	BAJA,CALIFORNIA	TIJUANA
NAYARIT	TEPIC	0.027	TAMAULIPAS	VALLE,HERMOSO
NAYARIT	TEPIC	0.016	TAMAULIPAS	TAMPICO
NAYARIT	TEPIC	0.018	COAHUILA	SALTILLO
NAYARIT	TEPIC	0.021	SONORA	NOGALES
NAYARIT	TEPIC	0.016	TAMAULIPAS	VICTORIA
NAYARIT	TEPIC	0.024	MICHOACAN	APATZINGAN
NAYARIT	TEPIC	0.022	SONORA	GENERAL,PLUTARCO,ELIAS,CALLES
NAYARIT	TEPIC	0.032	TAMAULIPAS	ABASOLO
BAJA,CALIFORNIA	TIJUANA	0.024	TAMAULIPAS	VALLE,HERMOSO
BAJA,CALIFORNIA	TIJUANA	0.016	COAHUILA	SALTILLO
BAJA,CALIFORNIA	TIJUANA	0.019	SONORA	NOGALES
BAJA,CALIFORNIA	TIJUANA	0.021	MICHOACAN	APATZINGAN
BAJA,CALIFORNIA	TIJUANA	0.020	SONORA	GENERAL,PLUTARCO,ELIAS,CALLES
BAJA,CALIFORNIA	TIJUANA	0.029	TAMAULIPAS	ABASOLO
TAMAULIPAS	VALLE,HERMOSO	0.016	COAHUILA	SALTILLO
TAMAULIPAS	VALLE,HERMOSO	0.019	SONORA	NOGALES
TAMAULIPAS	VALLE,HERMOSO	0.021	MICHOACAN	APATZINGAN
TAMAULIPAS	VALLE,HERMOSO	0.020	SONORA	GENERAL,PLUTARCO,ELIAS,CALLES
TAMAULIPAS	VALLE,HERMOSO	0.029	TAMAULIPAS	ABASOLO
TAMAULIPAS	TAMPICO	0.017	TAMAULIPAS	ABASOLO
COAHUILA	SALTILLO	0.018	TAMAULIPAS	ABASOLO
SONORA	NOGALES	0.016	MICHOACAN	APATZINGAN
SONORA	NOGALES	0.015	SONORA	GENERAL,PLUTARCO,ELIAS,CALLES
SONORA	NOGALES	0.022	TAMAULIPAS	ABASOLO
TAMAULIPAS	VICTORIA	0.017	TAMAULIPAS	ABASOLO
MICHOACAN	APATZINGAN	0.018	SONORA	GENERAL,PLUTARCO,ELIAS,CALLES
MICHOACAN	APATZINGAN	0.025	TAMAULIPAS	ABASOLO
SONORA	GENERAL,PLUTARCO,ELIAS,CALLES	0.024	TAMAULIPAS	ABASOLO
TAMAULIPAS	MIGUEL,ALEMAN	0.015	TAMAULIPAS	PADILLA
GUERRERO	PETATLAN	0.015	TAMAULIPAS	ABASOLO
TAMAULIPAS	ABASOLO	0.015	TAMAULIPAS	RIO,BRAVO
