# Supplementary material for: Analysis of México’s Narco-War Network (2007–2011)
Source: PLoS One. 2015 May 18;10(5):e0126503. doi: 10.1371/journal.pone.0126503 (PMC4436224; doi:10.1371/journal.pone.0126503)
Supplement: S1 Compressed file — Each file contains all the correlations above certain threshold (indicated in the name of the file), during a particular month (also indicated in the name of the file). The file names have the value of θ followed by the number of the i th month, starting from January of 2007 until Sept. 2011. (ZIP) [file pone.0126503.s004.zip › Correlations_by_month/0.015__50.sif]

COAHUILA	TORREON	0.016	DURANGO	DURANGO
COAHUILA	TORREON	0.028	TAMAULIPAS	SAN,FERNANDO
CHIHUAHUA	CHIHUAHUA	0.021	TAMAULIPAS	SAN,FERNANDO
NUEVO,LEON	MONTERREY	0.018	TAMAULIPAS	SAN,FERNANDO
DURANGO	DURANGO	0.088	SINALOA	CULIACAN
DURANGO	DURANGO	0.351	TAMAULIPAS	SAN,FERNANDO
DURANGO	DURANGO	0.024	SINALOA	NAVOLATO
DURANGO	DURANGO	0.022	SINALOA	AHOME
DURANGO	DURANGO	0.032	GUERRERO	ZIHUATANEJO,DE,AZUETA
DURANGO	DURANGO	0.016	GUERRERO	TECPAN,DE,GALEANA
DURANGO	DURANGO	0.030	NUEVO,LEON	CADEREYTA,JIMENEZ
DURANGO	DURANGO	0.020	TAMAULIPAS	REYNOSA
DURANGO	DURANGO	0.022	TAMAULIPAS	MIER
DURANGO	DURANGO	0.016	NUEVO,LEON	SANTA,CATARINA
DURANGO	DURANGO	0.016	SONORA	CAJEME
DURANGO	DURANGO	0.020	DURANGO	SANTIAGO,PAPASQUIARO
DURANGO	DURANGO	0.016	MICHOACAN	COJUMATLAN,DE,REGULES
SINALOA	CULIACAN	0.156	TAMAULIPAS	SAN,FERNANDO
TAMAULIPAS	SAN,FERNANDO	0.021	DURANGO	GOMEZ,PALACIO
TAMAULIPAS	SAN,FERNANDO	0.043	SINALOA	NAVOLATO
TAMAULIPAS	SAN,FERNANDO	0.039	SINALOA	AHOME
TAMAULIPAS	SAN,FERNANDO	0.057	GUERRERO	ZIHUATANEJO,DE,AZUETA
TAMAULIPAS	SAN,FERNANDO	0.028	GUERRERO	TECPAN,DE,GALEANA
TAMAULIPAS	SAN,FERNANDO	0.053	NUEVO,LEON	CADEREYTA,JIMENEZ
TAMAULIPAS	SAN,FERNANDO	0.021	NUEVO,LEON	JUAREZ
TAMAULIPAS	SAN,FERNANDO	0.018	SINALOA	SALVADOR,ALVARADO
TAMAULIPAS	SAN,FERNANDO	0.035	TAMAULIPAS	REYNOSA
TAMAULIPAS	SAN,FERNANDO	0.039	TAMAULIPAS	MIER
TAMAULIPAS	SAN,FERNANDO	0.018	SINALOA	MOCORITO
TAMAULIPAS	SAN,FERNANDO	0.018	CHIHUAHUA	MEOQUI
TAMAULIPAS	SAN,FERNANDO	0.018	SINALOA	EL,FUERTE
TAMAULIPAS	SAN,FERNANDO	0.018	CHIHUAHUA	CAMARGO
TAMAULIPAS	SAN,FERNANDO	0.028	NUEVO,LEON	SANTA,CATARINA
TAMAULIPAS	SAN,FERNANDO	0.028	SONORA	CAJEME
TAMAULIPAS	SAN,FERNANDO	0.025	GUERRERO	TAXCO,DE,ALARCON
TAMAULIPAS	SAN,FERNANDO	0.018	JALISCO	AYOTLAN
TAMAULIPAS	SAN,FERNANDO	0.035	DURANGO	SANTIAGO,PAPASQUIARO
TAMAULIPAS	SAN,FERNANDO	0.021	TAMAULIPAS	MIGUEL,ALEMAN
TAMAULIPAS	SAN,FERNANDO	0.018	OAXACA	SAN,JUAN,BAUTISTA,TUXTEPEC
TAMAULIPAS	SAN,FERNANDO	0.018	VERACRUZ	EL,HIGO
TAMAULIPAS	SAN,FERNANDO	0.018	TAMAULIPAS	EL,MANTE
TAMAULIPAS	SAN,FERNANDO	0.028	MICHOACAN	COJUMATLAN,DE,REGULES
TAMAULIPAS	SAN,FERNANDO	0.018	JALISCO	IXTLAHUACAN,DEL,RIO
TAMAULIPAS	SAN,FERNANDO	0.021	NUEVO,LEON	LOS,ALDAMAS
TAMAULIPAS	SAN,FERNANDO	0.018	GUERRERO	COPANATOYAC
TAMAULIPAS	SAN,FERNANDO	0.018	VERACRUZ	CARLOS,A.,CARRILLO
