# Supplementary material for: Analysis of México’s Narco-War Network (2007–2011)
Source: PLoS One. 2015 May 18;10(5):e0126503. doi: 10.1371/journal.pone.0126503 (PMC4436224; doi:10.1371/journal.pone.0126503)
Supplement: S1 Compressed file — Each file contains all the correlations above certain threshold (indicated in the name of the file), during a particular month (also indicated in the name of the file). The file names have the value of θ followed by the number of the i th month, starting from January of 2007 until Sept. 2011. (ZIP) [file pone.0126503.s004.zip › Correlations_by_month/0.015__52.sif]

CHIHUAHUA	JUAREZ	0.023	COAHUILA	TORREON
GUERRERO	ACAPULCO,DE,JUAREZ	0.043	DURANGO	DURANGO
COAHUILA	TORREON	0.018	NUEVO,LEON	MONTERREY
COAHUILA	TORREON	0.018	VERACRUZ	VERACRUZ
COAHUILA	TORREON	0.016	VERACRUZ	PANUCO
CHIHUAHUA	CHIHUAHUA	0.057	DURANGO	DURANGO
DURANGO	DURANGO	0.062	TAMAULIPAS	SAN,FERNANDO
DURANGO	DURANGO	0.019	BAJA,CALIFORNIA	TIJUANA
DURANGO	DURANGO	0.019	TAMAULIPAS	NUEVO,LAREDO
DURANGO	DURANGO	0.066	NUEVO,LEON	GUADALUPE
DURANGO	DURANGO	0.028	DURANGO	GOMEZ,PALACIO
DURANGO	DURANGO	0.019	TAMAULIPAS	VALLE,HERMOSO
DURANGO	DURANGO	0.024	SINALOA	NAVOLATO
DURANGO	DURANGO	0.071	GUERRERO	ZIHUATANEJO,DE,AZUETA
DURANGO	DURANGO	0.038	NUEVO,LEON	APODACA
DURANGO	DURANGO	0.047	GUERRERO	TECPAN,DE,GALEANA
DURANGO	DURANGO	0.038	SAN,LUIS,POTOSI	SAN,LUIS,POTOSI
DURANGO	DURANGO	0.076	TAMAULIPAS	HIDALGO
DURANGO	DURANGO	0.138	NAYARIT	RUIZ
DURANGO	DURANGO	0.028	GUERRERO	IGUALA,DE,LA,INDEPENDENCIA
DURANGO	DURANGO	0.033	TABASCO	CARDENAS
DURANGO	DURANGO	0.052	TAMAULIPAS	GUERRERO
DURANGO	DURANGO	0.028	GUERRERO	PUNGARABATO
DURANGO	DURANGO	0.028	GUERRERO	TAXCO,DE,ALARCON
DURANGO	DURANGO	0.047	SINALOA	CHOIX
DURANGO	DURANGO	0.047	NUEVO,LEON	LINARES
DURANGO	DURANGO	0.019	MEXICO	VALLE,DE,CHALCO,SOLIDARIDAD
DURANGO	DURANGO	0.019	NUEVO,LEON	MONTEMORELOS
DURANGO	DURANGO	0.019	CHIHUAHUA	URIQUE
DURANGO	DURANGO	0.033	DURANGO	SAN,DIMAS
DURANGO	DURANGO	0.019	TAMAULIPAS	GONZALEZ
DURANGO	DURANGO	0.024	TAMAULIPAS	CIUDAD,MADERO
DURANGO	DURANGO	0.038	JALISCO	ATOTONILCO,EL,ALTO
DURANGO	DURANGO	0.066	JALISCO	JILOTLAN,DE,LOS,DOLORES
DURANGO	DURANGO	0.019	MICHOACAN	TACAMBARO
DURANGO	DURANGO	0.019	NAYARIT	ACAPONETA
DURANGO	DURANGO	0.019	TAMAULIPAS	EL,MANTE
DURANGO	DURANGO	0.062	ZACATECAS	BENITO,JUAREZ
DURANGO	DURANGO	0.024	CHIHUAHUA	BALLEZA
DURANGO	DURANGO	0.033	MICHOACAN	AQUILA
DURANGO	DURANGO	0.028	SAN,LUIS,POTOSI	EBANO
DURANGO	DURANGO	0.019	GUERRERO	CUAJINICUILAPA
DURANGO	DURANGO	0.028	TAMAULIPAS	GUSTAVO,DIAZ,ORDAZ
DURANGO	DURANGO	0.024	DURANGO	CONETO,DE,COMONFORT
DURANGO	DURANGO	0.019	JALISCO	TAMAZULA,DE,GORDIANO
DURANGO	DURANGO	0.019	MEXICO	COYOTEPEC
DURANGO	DURANGO	0.019	JALISCO	MEZQUITIC
DURANGO	DURANGO	0.019	TAMAULIPAS	CAMARGO
