# Supplementary material for: Analysis of México’s Narco-War Network (2007–2011)
Source: PLoS One. 2015 May 18;10(5):e0126503. doi: 10.1371/journal.pone.0126503 (PMC4436224; doi:10.1371/journal.pone.0126503)
Supplement: S1 Compressed file — Each file contains all the correlations above certain threshold (indicated in the name of the file), during a particular month (also indicated in the name of the file). The file names have the value of θ followed by the number of the i th month, starting from January of 2007 until Sept. 2011. (ZIP) [file pone.0126503.s004.zip › Correlations_by_month/0.015__53.sif]

CHIHUAHUA	JUAREZ	0.109	GUERRERO	ACAPULCO,DE,JUAREZ
CHIHUAHUA	JUAREZ	0.066	CHIHUAHUA	CHIHUAHUA
CHIHUAHUA	JUAREZ	0.109	NUEVO,LEON	MONTERREY
CHIHUAHUA	JUAREZ	0.019	SINALOA	CULIACAN
CHIHUAHUA	JUAREZ	0.024	SINALOA	MAZATLAN
CHIHUAHUA	JUAREZ	0.033	TAMAULIPAS	NUEVO,LAREDO
CHIHUAHUA	JUAREZ	0.033	DURANGO	GOMEZ,PALACIO
CHIHUAHUA	JUAREZ	0.043	TAMAULIPAS	VALLE,HERMOSO
CHIHUAHUA	JUAREZ	0.033	VERACRUZ	BOCA,DEL,RIO
CHIHUAHUA	JUAREZ	0.019	SINALOA	NAVOLATO
CHIHUAHUA	JUAREZ	0.033	TAMAULIPAS	MATAMOROS
CHIHUAHUA	JUAREZ	0.052	GUERRERO	TECPAN,DE,GALEANA
CHIHUAHUA	JUAREZ	0.047	NUEVO,LEON	JUAREZ
CHIHUAHUA	JUAREZ	0.047	SINALOA	GUASAVE
CHIHUAHUA	JUAREZ	0.033	SAN,LUIS,POTOSI	SAN,LUIS,POTOSI
CHIHUAHUA	JUAREZ	0.019	SONORA	NOGALES
CHIHUAHUA	JUAREZ	0.024	MICHOACAN	APATZINGAN
CHIHUAHUA	JUAREZ	0.043	TAMAULIPAS	HIDALGO
CHIHUAHUA	JUAREZ	0.052	NUEVO,LEON	SANTIAGO
CHIHUAHUA	JUAREZ	0.033	NUEVO,LEON	SANTA,CATARINA
CHIHUAHUA	JUAREZ	0.076	GUERRERO	IGUALA,DE,LA,INDEPENDENCIA
CHIHUAHUA	JUAREZ	0.033	NAYARIT	XALISCO
CHIHUAHUA	JUAREZ	0.019	GUERRERO	PUNGARABATO
CHIHUAHUA	JUAREZ	0.033	GUERRERO	TAXCO,DE,ALARCON
CHIHUAHUA	JUAREZ	0.043	JALISCO	AYOTLAN
CHIHUAHUA	JUAREZ	0.019	MEXICO	CUAUTITLAN,IZCALLI
CHIHUAHUA	JUAREZ	0.071	MEXICO	VALLE,DE,CHALCO,SOLIDARIDAD
CHIHUAHUA	JUAREZ	0.024	JALISCO	TLAJOMULCO,DE,ZUÑIGA
CHIHUAHUA	JUAREZ	0.038	MICHOACAN	URUAPAN
CHIHUAHUA	JUAREZ	0.024	DURANGO	SAN,DIMAS
CHIHUAHUA	JUAREZ	0.028	CHIHUAHUA	BOCOYNA
CHIHUAHUA	JUAREZ	0.071	ZACATECAS	FRESNILLO
CHIHUAHUA	JUAREZ	0.038	JALISCO	ARANDAS
CHIHUAHUA	JUAREZ	0.028	NUEVO,LEON	SABINAS,HIDALGO
CHIHUAHUA	JUAREZ	0.019	MEXICO	HUIXQUILUCAN
CHIHUAHUA	JUAREZ	0.019	VERACRUZ	COATZACOALCOS
CHIHUAHUA	JUAREZ	0.019	SINALOA	ROSARIO
CHIHUAHUA	JUAREZ	0.047	ZACATECAS	TEUL,DE,GONZALEZ,ORTEGA
CHIHUAHUA	JUAREZ	0.028	DURANGO	RODEO
CHIHUAHUA	JUAREZ	0.019	MICHOACAN	JUAREZ
CHIHUAHUA	JUAREZ	0.028	NAYARIT	IXTLAN,DEL,RIO
CHIHUAHUA	JUAREZ	0.024	JALISCO	EL,ARENAL
CHIHUAHUA	JUAREZ	0.019	MICHOACAN	TEPALCATEPEC
CHIHUAHUA	JUAREZ	0.019	NUEVO,LEON	MARIN
GUERRERO	ACAPULCO,DE,JUAREZ	0.033	CHIHUAHUA	CHIHUAHUA
GUERRERO	ACAPULCO,DE,JUAREZ	0.054	NUEVO,LEON	MONTERREY
GUERRERO	ACAPULCO,DE,JUAREZ	0.017	TAMAULIPAS	NUEVO,LAREDO
GUERRERO	ACAPULCO,DE,JUAREZ	0.017	DURANGO	GOMEZ,PALACIO
GUERRERO	ACAPULCO,DE,JUAREZ	0.021	TAMAULIPAS	VALLE,HERMOSO
GUERRERO	ACAPULCO,DE,JUAREZ	0.017	VERACRUZ	BOCA,DEL,RIO
GUERRERO	ACAPULCO,DE,JUAREZ	0.017	TAMAULIPAS	MATAMOROS
GUERRERO	ACAPULCO,DE,JUAREZ	0.026	GUERRERO	TECPAN,DE,GALEANA
GUERRERO	ACAPULCO,DE,JUAREZ	0.024	NUEVO,LEON	JUAREZ
GUERRERO	ACAPULCO,DE,JUAREZ	0.024	SINALOA	GUASAVE
GUERRERO	ACAPULCO,DE,JUAREZ	0.017	SAN,LUIS,POTOSI	SAN,LUIS,POTOSI
GUERRERO	ACAPULCO,DE,JUAREZ	0.021	TAMAULIPAS	HIDALGO
GUERRERO	ACAPULCO,DE,JUAREZ	0.026	NUEVO,LEON	SANTIAGO
GUERRERO	ACAPULCO,DE,JUAREZ	0.017	NUEVO,LEON	SANTA,CATARINA
GUERRERO	ACAPULCO,DE,JUAREZ	0.038	GUERRERO	IGUALA,DE,LA,INDEPENDENCIA
GUERRERO	ACAPULCO,DE,JUAREZ	0.017	NAYARIT	XALISCO
GUERRERO	ACAPULCO,DE,JUAREZ	0.017	GUERRERO	TAXCO,DE,ALARCON
GUERRERO	ACAPULCO,DE,JUAREZ	0.021	JALISCO	AYOTLAN
GUERRERO	ACAPULCO,DE,JUAREZ	0.035	MEXICO	VALLE,DE,CHALCO,SOLIDARIDAD
GUERRERO	ACAPULCO,DE,JUAREZ	0.019	MICHOACAN	URUAPAN
GUERRERO	ACAPULCO,DE,JUAREZ	0.035	ZACATECAS	FRESNILLO
GUERRERO	ACAPULCO,DE,JUAREZ	0.019	JALISCO	ARANDAS
GUERRERO	ACAPULCO,DE,JUAREZ	0.024	ZACATECAS	TEUL,DE,GONZALEZ,ORTEGA
COAHUILA	TORREON	0.039	DURANGO	DURANGO
COAHUILA	TORREON	0.021	MICHOACAN	MORELIA
CHIHUAHUA	CHIHUAHUA	0.033	NUEVO,LEON	MONTERREY
CHIHUAHUA	CHIHUAHUA	0.016	GUERRERO	TECPAN,DE,GALEANA
CHIHUAHUA	CHIHUAHUA	0.016	NUEVO,LEON	SANTIAGO
CHIHUAHUA	CHIHUAHUA	0.023	GUERRERO	IGUALA,DE,LA,INDEPENDENCIA
CHIHUAHUA	CHIHUAHUA	0.022	MEXICO	VALLE,DE,CHALCO,SOLIDARIDAD
CHIHUAHUA	CHIHUAHUA	0.022	ZACATECAS	FRESNILLO
NUEVO,LEON	MONTERREY	0.017	TAMAULIPAS	NUEVO,LAREDO
NUEVO,LEON	MONTERREY	0.017	DURANGO	GOMEZ,PALACIO
NUEVO,LEON	MONTERREY	0.021	TAMAULIPAS	VALLE,HERMOSO
NUEVO,LEON	MONTERREY	0.017	VERACRUZ	BOCA,DEL,RIO
NUEVO,LEON	MONTERREY	0.017	TAMAULIPAS	MATAMOROS
NUEVO,LEON	MONTERREY	0.026	GUERRERO	TECPAN,DE,GALEANA
NUEVO,LEON	MONTERREY	0.024	NUEVO,LEON	JUAREZ
NUEVO,LEON	MONTERREY	0.024	SINALOA	GUASAVE
NUEVO,LEON	MONTERREY	0.017	SAN,LUIS,POTOSI	SAN,LUIS,POTOSI
NUEVO,LEON	MONTERREY	0.021	TAMAULIPAS	HIDALGO
NUEVO,LEON	MONTERREY	0.026	NUEVO,LEON	SANTIAGO
NUEVO,LEON	MONTERREY	0.017	NUEVO,LEON	SANTA,CATARINA
NUEVO,LEON	MONTERREY	0.038	GUERRERO	IGUALA,DE,LA,INDEPENDENCIA
NUEVO,LEON	MONTERREY	0.017	NAYARIT	XALISCO
NUEVO,LEON	MONTERREY	0.017	GUERRERO	TAXCO,DE,ALARCON
NUEVO,LEON	MONTERREY	0.021	JALISCO	AYOTLAN
NUEVO,LEON	MONTERREY	0.035	MEXICO	VALLE,DE,CHALCO,SOLIDARIDAD
NUEVO,LEON	MONTERREY	0.019	MICHOACAN	URUAPAN
NUEVO,LEON	MONTERREY	0.035	ZACATECAS	FRESNILLO
NUEVO,LEON	MONTERREY	0.019	JALISCO	ARANDAS
NUEVO,LEON	MONTERREY	0.024	ZACATECAS	TEUL,DE,GONZALEZ,ORTEGA
DURANGO	DURANGO	0.024	TAMAULIPAS	SAN,FERNANDO
DURANGO	DURANGO	0.018	BAJA,CALIFORNIA	TIJUANA
DURANGO	DURANGO	0.048	MICHOACAN	MORELIA
DURANGO	DURANGO	0.027	SINALOA	AHOME
DURANGO	DURANGO	0.024	VERACRUZ	PANUCO
DURANGO	DURANGO	0.024	SINALOA	SALVADOR,ALVARADO
DURANGO	DURANGO	0.018	TAMAULIPAS	REYNOSA
DURANGO	DURANGO	0.030	TAMAULIPAS	MIER
DURANGO	DURANGO	0.030	TAMAULIPAS	VICTORIA
DURANGO	DURANGO	0.027	GUERRERO	ATOYAC,DE,ALVAREZ
DURANGO	DURANGO	0.027	MEXICO	IXTAPALUCA
DURANGO	DURANGO	0.021	MICHOACAN	LAZARO,CARDENAS
DURANGO	DURANGO	0.024	COLIMA	COLIMA
DURANGO	DURANGO	0.030	VERACRUZ	XALAPA
DURANGO	DURANGO	0.021	NUEVO,LEON	GENERAL,TERAN
DURANGO	DURANGO	0.018	GUERRERO	TEPECOACUILCO,DE,TRUJANO
DURANGO	DURANGO	0.018	NAYARIT	TUXPAN
DURANGO	DURANGO	0.018	MICHOACAN	PARACHO
DURANGO	DURANGO	0.024	DURANGO	CANATLAN
DURANGO	DURANGO	0.021	CHIHUAHUA	TEMOSACHIC
DURANGO	DURANGO	0.024	CHIHUAHUA	MORIS
DURANGO	DURANGO	0.018	JALISCO	SAN,CRISTOBAL,DE,LA,BARRANCA
MICHOACAN	MORELIA	0.016	TAMAULIPAS	MIER
MICHOACAN	MORELIA	0.016	TAMAULIPAS	VICTORIA
MICHOACAN	MORELIA	0.016	VERACRUZ	XALAPA
GUERRERO	TECPAN,DE,GALEANA	0.018	GUERRERO	IGUALA,DE,LA,INDEPENDENCIA
GUERRERO	TECPAN,DE,GALEANA	0.017	MEXICO	VALLE,DE,CHALCO,SOLIDARIDAD
GUERRERO	TECPAN,DE,GALEANA	0.017	ZACATECAS	FRESNILLO
NUEVO,LEON	JUAREZ	0.016	GUERRERO	IGUALA,DE,LA,INDEPENDENCIA
NUEVO,LEON	JUAREZ	0.015	MEXICO	VALLE,DE,CHALCO,SOLIDARIDAD
NUEVO,LEON	JUAREZ	0.015	ZACATECAS	FRESNILLO
SINALOA	GUASAVE	0.016	GUERRERO	IGUALA,DE,LA,INDEPENDENCIA
SINALOA	GUASAVE	0.015	MEXICO	VALLE,DE,CHALCO,SOLIDARIDAD
SINALOA	GUASAVE	0.015	ZACATECAS	FRESNILLO
NUEVO,LEON	SANTIAGO	0.018	GUERRERO	IGUALA,DE,LA,INDEPENDENCIA
NUEVO,LEON	SANTIAGO	0.017	MEXICO	VALLE,DE,CHALCO,SOLIDARIDAD
NUEVO,LEON	SANTIAGO	0.017	ZACATECAS	FRESNILLO
GUERRERO	IGUALA,DE,LA,INDEPENDENCIA	0.025	MEXICO	VALLE,DE,CHALCO,SOLIDARIDAD
GUERRERO	IGUALA,DE,LA,INDEPENDENCIA	0.025	ZACATECAS	FRESNILLO
GUERRERO	IGUALA,DE,LA,INDEPENDENCIA	0.016	ZACATECAS	TEUL,DE,GONZALEZ,ORTEGA
MEXICO	VALLE,DE,CHALCO,SOLIDARIDAD	0.023	ZACATECAS	FRESNILLO
MEXICO	VALLE,DE,CHALCO,SOLIDARIDAD	0.015	ZACATECAS	TEUL,DE,GONZALEZ,ORTEGA
ZACATECAS	FRESNILLO	0.015	ZACATECAS	TEUL,DE,GONZALEZ,ORTEGA
