# Supplementary material for: Analysis of México’s Narco-War Network (2007–2011)
Source: PLoS One. 2015 May 18;10(5):e0126503. doi: 10.1371/journal.pone.0126503 (PMC4436224; doi:10.1371/journal.pone.0126503)
Supplement: S1 Compressed file — Each file contains all the correlations above certain threshold (indicated in the name of the file), during a particular month (also indicated in the name of the file). The file names have the value of θ followed by the number of the i th month, starting from January of 2007 until Sept. 2011. (ZIP) [file pone.0126503.s004.zip › Correlations_by_month/0.015__54.sif]

CHIHUAHUA	JUAREZ	0.060	COAHUILA	TORREON
CHIHUAHUA	JUAREZ	0.064	SINALOA	MAZATLAN
CHIHUAHUA	JUAREZ	0.056	NUEVO,LEON	GUADALUPE
CHIHUAHUA	JUAREZ	0.017	DURANGO	GOMEZ,PALACIO
CHIHUAHUA	JUAREZ	0.034	TAMAULIPAS	VALLE,HERMOSO
CHIHUAHUA	JUAREZ	0.021	NUEVO,LEON	APODACA
CHIHUAHUA	JUAREZ	0.030	TAMAULIPAS	MATAMOROS
CHIHUAHUA	JUAREZ	0.039	TAMAULIPAS	TAMPICO
CHIHUAHUA	JUAREZ	0.069	NUEVO,LEON	JUAREZ
CHIHUAHUA	JUAREZ	0.043	VERACRUZ	PANUCO
CHIHUAHUA	JUAREZ	0.052	SINALOA	GUASAVE
CHIHUAHUA	JUAREZ	0.034	GUERRERO	COYUCA,DE,CATALAN
CHIHUAHUA	JUAREZ	0.030	SAN,LUIS,POTOSI	SAN,LUIS,POTOSI
CHIHUAHUA	JUAREZ	0.026	MEXICO	NAUCALPAN,DE,JUAREZ
CHIHUAHUA	JUAREZ	0.017	SONORA	NOGALES
CHIHUAHUA	JUAREZ	0.030	MICHOACAN	APATZINGAN
CHIHUAHUA	JUAREZ	0.039	TAMAULIPAS	HIDALGO
CHIHUAHUA	JUAREZ	0.021	NUEVO,LEON	SANTIAGO
CHIHUAHUA	JUAREZ	0.043	NUEVO,LEON	SANTA,CATARINA
CHIHUAHUA	JUAREZ	0.060	GUERRERO	IGUALA,DE,LA,INDEPENDENCIA
CHIHUAHUA	JUAREZ	0.021	TAMAULIPAS	GUERRERO
CHIHUAHUA	JUAREZ	0.030	NAYARIT	XALISCO
CHIHUAHUA	JUAREZ	0.021	GUERRERO	PUNGARABATO
CHIHUAHUA	JUAREZ	0.034	GUERRERO	TAXCO,DE,ALARCON
CHIHUAHUA	JUAREZ	0.017	NUEVO,LEON	GENERAL,ESCOBEDO
CHIHUAHUA	JUAREZ	0.021	JALISCO	AYOTLAN
CHIHUAHUA	JUAREZ	0.017	MEXICO	CUAUTITLAN,IZCALLI
CHIHUAHUA	JUAREZ	0.060	MEXICO	VALLE,DE,CHALCO,SOLIDARIDAD
CHIHUAHUA	JUAREZ	0.017	JALISCO	TLAJOMULCO,DE,ZUÑIGA
CHIHUAHUA	JUAREZ	0.039	MICHOACAN	URUAPAN
CHIHUAHUA	JUAREZ	0.021	SINALOA	SINALOA
CHIHUAHUA	JUAREZ	0.017	VERACRUZ	PUEBLO,VIEJO
CHIHUAHUA	JUAREZ	0.034	GUERRERO	AJUCHITLAN,DEL,PROGRESO
CHIHUAHUA	JUAREZ	0.026	DURANGO	SAN,DIMAS
CHIHUAHUA	JUAREZ	0.017	GUERRERO	GENERAL,HELIODORO,CASTILLO
CHIHUAHUA	JUAREZ	0.017	CHIHUAHUA	BOCOYNA
CHIHUAHUA	JUAREZ	0.017	CHIHUAHUA	CUSIHUIRIACHI
CHIHUAHUA	JUAREZ	0.064	ZACATECAS	FRESNILLO
CHIHUAHUA	JUAREZ	0.017	JALISCO	EL,SALTO
CHIHUAHUA	JUAREZ	0.034	JALISCO	ARANDAS
CHIHUAHUA	JUAREZ	0.017	COAHUILA	MONCLOVA
CHIHUAHUA	JUAREZ	0.017	JALISCO	LAGOS,DE,MORENO
CHIHUAHUA	JUAREZ	0.030	NUEVO,LEON	SABINAS,HIDALGO
CHIHUAHUA	JUAREZ	0.043	ZACATECAS	TEUL,DE,GONZALEZ,ORTEGA
CHIHUAHUA	JUAREZ	0.017	DURANGO	RODEO
CHIHUAHUA	JUAREZ	0.017	MICHOACAN	JUAREZ
CHIHUAHUA	JUAREZ	0.026	NAYARIT	IXTLAN,DEL,RIO
CHIHUAHUA	JUAREZ	0.021	JALISCO	EL,ARENAL
CHIHUAHUA	JUAREZ	0.017	NUEVO,LEON	ANAHUAC
CHIHUAHUA	JUAREZ	0.017	NUEVO,LEON	MARIN
GUERRERO	ACAPULCO,DE,JUAREZ	0.025	CHIHUAHUA	CHIHUAHUA
GUERRERO	ACAPULCO,DE,JUAREZ	0.032	TAMAULIPAS	SAN,FERNANDO
GUERRERO	ACAPULCO,DE,JUAREZ	0.068	NAYARIT	TEPIC
GUERRERO	ACAPULCO,DE,JUAREZ	0.021	BAJA,CALIFORNIA	TIJUANA
GUERRERO	ACAPULCO,DE,JUAREZ	0.128	VERACRUZ	VERACRUZ
GUERRERO	ACAPULCO,DE,JUAREZ	0.071	TAMAULIPAS	NUEVO,LAREDO
GUERRERO	ACAPULCO,DE,JUAREZ	0.050	JALISCO	ZAPOPAN
GUERRERO	ACAPULCO,DE,JUAREZ	0.018	VERACRUZ	BOCA,DEL,RIO
GUERRERO	ACAPULCO,DE,JUAREZ	0.018	NUEVO,LEON	CADEREYTA,JIMENEZ
GUERRERO	ACAPULCO,DE,JUAREZ	0.018	MORELOS	CUERNAVACA
GUERRERO	ACAPULCO,DE,JUAREZ	0.018	COAHUILA	SALTILLO
GUERRERO	ACAPULCO,DE,JUAREZ	0.018	TAMAULIPAS	MIER
GUERRERO	ACAPULCO,DE,JUAREZ	0.036	GUERRERO	ATOYAC,DE,ALVAREZ
GUERRERO	ACAPULCO,DE,JUAREZ	0.028	DURANGO	LERDO
GUERRERO	ACAPULCO,DE,JUAREZ	0.018	CHIHUAHUA	CAMARGO
GUERRERO	ACAPULCO,DE,JUAREZ	0.028	CHIHUAHUA	GUACHOCHI
GUERRERO	ACAPULCO,DE,JUAREZ	0.061	SINALOA	COSALA
GUERRERO	ACAPULCO,DE,JUAREZ	0.018	TAMAULIPAS	ALTAMIRA
GUERRERO	ACAPULCO,DE,JUAREZ	0.039	DURANGO	CUENCAME
GUERRERO	ACAPULCO,DE,JUAREZ	0.025	SINALOA	BADIRAGUATO
GUERRERO	ACAPULCO,DE,JUAREZ	0.025	MICHOACAN	HIDALGO
GUERRERO	ACAPULCO,DE,JUAREZ	0.028	SINALOA	SAN,IGNACIO
GUERRERO	ACAPULCO,DE,JUAREZ	0.021	JALISCO	ATOTONILCO,EL,ALTO
GUERRERO	ACAPULCO,DE,JUAREZ	0.032	MICHOACAN	TACAMBARO
GUERRERO	ACAPULCO,DE,JUAREZ	0.039	ZACATECAS	JALPA
GUERRERO	ACAPULCO,DE,JUAREZ	0.021	GUERRERO	CUTZAMALA,DE,PINZON
GUERRERO	ACAPULCO,DE,JUAREZ	0.021	MEXICO	ALMOLOYA,DE,JUAREZ
GUERRERO	ACAPULCO,DE,JUAREZ	0.025	MEXICO	TEOTIHUACAN
GUERRERO	ACAPULCO,DE,JUAREZ	0.025	NUEVO,LEON	AGUALEGUAS
CHIHUAHUA	CHIHUAHUA	0.015	VERACRUZ	VERACRUZ
TAMAULIPAS	SAN,FERNANDO	0.020	VERACRUZ	VERACRUZ
NAYARIT	TEPIC	0.042	VERACRUZ	VERACRUZ
NAYARIT	TEPIC	0.023	TAMAULIPAS	NUEVO,LAREDO
NAYARIT	TEPIC	0.016	JALISCO	ZAPOPAN
NAYARIT	TEPIC	0.020	SINALOA	COSALA
VERACRUZ	VERACRUZ	0.044	TAMAULIPAS	NUEVO,LAREDO
VERACRUZ	VERACRUZ	0.031	JALISCO	ZAPOPAN
VERACRUZ	VERACRUZ	0.022	GUERRERO	ATOYAC,DE,ALVAREZ
VERACRUZ	VERACRUZ	0.018	DURANGO	LERDO
VERACRUZ	VERACRUZ	0.018	CHIHUAHUA	GUACHOCHI
VERACRUZ	VERACRUZ	0.038	SINALOA	COSALA
VERACRUZ	VERACRUZ	0.024	DURANGO	CUENCAME
VERACRUZ	VERACRUZ	0.015	SINALOA	BADIRAGUATO
VERACRUZ	VERACRUZ	0.015	MICHOACAN	HIDALGO
VERACRUZ	VERACRUZ	0.018	SINALOA	SAN,IGNACIO
VERACRUZ	VERACRUZ	0.020	MICHOACAN	TACAMBARO
VERACRUZ	VERACRUZ	0.024	ZACATECAS	JALPA
VERACRUZ	VERACRUZ	0.015	MEXICO	TEOTIHUACAN
VERACRUZ	VERACRUZ	0.015	NUEVO,LEON	AGUALEGUAS
TAMAULIPAS	NUEVO,LAREDO	0.017	JALISCO	ZAPOPAN
TAMAULIPAS	NUEVO,LAREDO	0.021	SINALOA	COSALA
