# Supplementary material for: Analysis of México’s Narco-War Network (2007–2011)
Source: PLoS One. 2015 May 18;10(5):e0126503. doi: 10.1371/journal.pone.0126503 (PMC4436224; doi:10.1371/journal.pone.0126503)
Supplement: S1 Compressed file — Each file contains all the correlations above certain threshold (indicated in the name of the file), during a particular month (also indicated in the name of the file). The file names have the value of θ followed by the number of the i th month, starting from January of 2007 until Sept. 2011. (ZIP) [file pone.0126503.s004.zip › Correlations_by_month/0.015__55.sif]

CHIHUAHUA	JUAREZ	0.051	COAHUILA	TORREON
CHIHUAHUA	JUAREZ	0.018	SINALOA	MAZATLAN
CHIHUAHUA	JUAREZ	0.069	VERACRUZ	BOCA,DEL,RIO
CHIHUAHUA	JUAREZ	0.021	TAMAULIPAS	MATAMOROS
CHIHUAHUA	JUAREZ	0.017	MEXICO	TLALNEPANTLA,DE,BAZ
CHIHUAHUA	JUAREZ	0.018	CHIHUAHUA	MADERA
GUERRERO	ACAPULCO,DE,JUAREZ	0.115	CHIHUAHUA	CHIHUAHUA
GUERRERO	ACAPULCO,DE,JUAREZ	0.155	NUEVO,LEON	MONTERREY
GUERRERO	ACAPULCO,DE,JUAREZ	0.053	SINALOA	CULIACAN
GUERRERO	ACAPULCO,DE,JUAREZ	0.049	TAMAULIPAS	SAN,FERNANDO
GUERRERO	ACAPULCO,DE,JUAREZ	0.102	NAYARIT	TEPIC
GUERRERO	ACAPULCO,DE,JUAREZ	0.053	VERACRUZ	VERACRUZ
GUERRERO	ACAPULCO,DE,JUAREZ	0.053	TAMAULIPAS	NUEVO,LAREDO
GUERRERO	ACAPULCO,DE,JUAREZ	0.075	JALISCO	ZAPOPAN
GUERRERO	ACAPULCO,DE,JUAREZ	0.022	MEXICO	NEZAHUALCOYOTL
GUERRERO	ACAPULCO,DE,JUAREZ	0.018	MORELOS	CUERNAVACA
GUERRERO	ACAPULCO,DE,JUAREZ	0.018	COAHUILA	SALTILLO
GUERRERO	ACAPULCO,DE,JUAREZ	0.027	SINALOA	MOCORITO
GUERRERO	ACAPULCO,DE,JUAREZ	0.018	GUERRERO	CHILPANCINGO,DE,LOS,BRAVO
GUERRERO	ACAPULCO,DE,JUAREZ	0.040	GUERRERO	ATOYAC,DE,ALVAREZ
GUERRERO	ACAPULCO,DE,JUAREZ	0.031	DURANGO	LERDO
GUERRERO	ACAPULCO,DE,JUAREZ	0.018	TABASCO	CARDENAS
GUERRERO	ACAPULCO,DE,JUAREZ	0.018	QUINTANA,ROO	BENITO,JUAREZ
GUERRERO	ACAPULCO,DE,JUAREZ	0.027	CHIHUAHUA	GUADALUPE,Y,CALVO
GUERRERO	ACAPULCO,DE,JUAREZ	0.018	DISTRITO,FEDERAL	IZTAPALAPA
GUERRERO	ACAPULCO,DE,JUAREZ	0.044	CHIHUAHUA	GUACHOCHI
GUERRERO	ACAPULCO,DE,JUAREZ	0.018	MORELOS	EMILIANO,ZAPATA
GUERRERO	ACAPULCO,DE,JUAREZ	0.075	SINALOA	COSALA
GUERRERO	ACAPULCO,DE,JUAREZ	0.022	TAMAULIPAS	ALTAMIRA
GUERRERO	ACAPULCO,DE,JUAREZ	0.022	MEXICO	CHALCO
GUERRERO	ACAPULCO,DE,JUAREZ	0.031	NUEVO,LEON	ALLENDE
GUERRERO	ACAPULCO,DE,JUAREZ	0.036	DURANGO	CUENCAME
GUERRERO	ACAPULCO,DE,JUAREZ	0.022	SINALOA	BADIRAGUATO
GUERRERO	ACAPULCO,DE,JUAREZ	0.036	SINALOA	SAN,IGNACIO
GUERRERO	ACAPULCO,DE,JUAREZ	0.022	TAMAULIPAS	GONZALEZ
GUERRERO	ACAPULCO,DE,JUAREZ	0.027	JALISCO	ATOTONILCO,EL,ALTO
GUERRERO	ACAPULCO,DE,JUAREZ	0.040	MICHOACAN	TACAMBARO
GUERRERO	ACAPULCO,DE,JUAREZ	0.049	ZACATECAS	JALPA
GUERRERO	ACAPULCO,DE,JUAREZ	0.018	NUEVO,LEON	CHINA
GUERRERO	ACAPULCO,DE,JUAREZ	0.022	GUERRERO	CUTZAMALA,DE,PINZON
GUERRERO	ACAPULCO,DE,JUAREZ	0.022	MEXICO	ALMOLOYA,DE,JUAREZ
GUERRERO	ACAPULCO,DE,JUAREZ	0.022	MICHOACAN	COALCOMAN,DE,VAZQUEZ,PALLARES
GUERRERO	ACAPULCO,DE,JUAREZ	0.031	MEXICO	TEOTIHUACAN
GUERRERO	ACAPULCO,DE,JUAREZ	0.031	NUEVO,LEON	AGUALEGUAS
GUERRERO	ACAPULCO,DE,JUAREZ	0.018	MICHOACAN	IXTLAN
COAHUILA	TORREON	0.026	SINALOA	MAZATLAN
COAHUILA	TORREON	0.098	VERACRUZ	BOCA,DEL,RIO
COAHUILA	TORREON	0.030	TAMAULIPAS	MATAMOROS
COAHUILA	TORREON	0.019	MEXICO	IXTAPALUCA
COAHUILA	TORREON	0.023	MEXICO	TLALNEPANTLA,DE,BAZ
COAHUILA	TORREON	0.026	CHIHUAHUA	MADERA
COAHUILA	TORREON	0.019	TAMAULIPAS	CIUDAD,MADERO
COAHUILA	TORREON	0.019	ZACATECAS	ZACATECAS
CHIHUAHUA	CHIHUAHUA	0.057	NUEVO,LEON	MONTERREY
CHIHUAHUA	CHIHUAHUA	0.020	SINALOA	CULIACAN
CHIHUAHUA	CHIHUAHUA	0.018	TAMAULIPAS	SAN,FERNANDO
CHIHUAHUA	CHIHUAHUA	0.037	NAYARIT	TEPIC
CHIHUAHUA	CHIHUAHUA	0.020	VERACRUZ	VERACRUZ
CHIHUAHUA	CHIHUAHUA	0.020	TAMAULIPAS	NUEVO,LAREDO
CHIHUAHUA	CHIHUAHUA	0.028	JALISCO	ZAPOPAN
CHIHUAHUA	CHIHUAHUA	0.016	CHIHUAHUA	GUACHOCHI
CHIHUAHUA	CHIHUAHUA	0.028	SINALOA	COSALA
CHIHUAHUA	CHIHUAHUA	0.018	ZACATECAS	JALPA
NUEVO,LEON	MONTERREY	0.026	SINALOA	CULIACAN
NUEVO,LEON	MONTERREY	0.024	TAMAULIPAS	SAN,FERNANDO
NUEVO,LEON	MONTERREY	0.050	NAYARIT	TEPIC
NUEVO,LEON	MONTERREY	0.026	VERACRUZ	VERACRUZ
NUEVO,LEON	MONTERREY	0.026	TAMAULIPAS	NUEVO,LAREDO
NUEVO,LEON	MONTERREY	0.037	JALISCO	ZAPOPAN
NUEVO,LEON	MONTERREY	0.020	GUERRERO	ATOYAC,DE,ALVAREZ
NUEVO,LEON	MONTERREY	0.015	DURANGO	LERDO
NUEVO,LEON	MONTERREY	0.022	CHIHUAHUA	GUACHOCHI
NUEVO,LEON	MONTERREY	0.037	SINALOA	COSALA
NUEVO,LEON	MONTERREY	0.015	NUEVO,LEON	ALLENDE
NUEVO,LEON	MONTERREY	0.018	DURANGO	CUENCAME
NUEVO,LEON	MONTERREY	0.018	SINALOA	SAN,IGNACIO
NUEVO,LEON	MONTERREY	0.020	MICHOACAN	TACAMBARO
NUEVO,LEON	MONTERREY	0.024	ZACATECAS	JALPA
NUEVO,LEON	MONTERREY	0.015	MEXICO	TEOTIHUACAN
NUEVO,LEON	MONTERREY	0.015	NUEVO,LEON	AGUALEGUAS
SINALOA	CULIACAN	0.017	NAYARIT	TEPIC
TAMAULIPAS	SAN,FERNANDO	0.016	NAYARIT	TEPIC
NAYARIT	TEPIC	0.017	VERACRUZ	VERACRUZ
NAYARIT	TEPIC	0.017	TAMAULIPAS	NUEVO,LAREDO
NAYARIT	TEPIC	0.024	JALISCO	ZAPOPAN
NAYARIT	TEPIC	0.024	SINALOA	COSALA
NAYARIT	TEPIC	0.016	ZACATECAS	JALPA
SINALOA	MAZATLAN	0.035	VERACRUZ	BOCA,DEL,RIO
NUEVO,LEON	GUADALUPE	0.020	VERACRUZ	BOCA,DEL,RIO
JALISCO	ZAPOPAN	0.018	SINALOA	COSALA
VERACRUZ	BOCA,DEL,RIO	0.017	SINALOA	AHOME
VERACRUZ	BOCA,DEL,RIO	0.017	GUERRERO	ZIHUATANEJO,DE,AZUETA
VERACRUZ	BOCA,DEL,RIO	0.040	TAMAULIPAS	MATAMOROS
VERACRUZ	BOCA,DEL,RIO	0.017	TAMAULIPAS	TAMPICO
VERACRUZ	BOCA,DEL,RIO	0.017	CHIHUAHUA	DELICIAS
VERACRUZ	BOCA,DEL,RIO	0.017	SINALOA	EL,FUERTE
VERACRUZ	BOCA,DEL,RIO	0.026	MEXICO	IXTAPALUCA
VERACRUZ	BOCA,DEL,RIO	0.017	VERACRUZ	XALAPA
VERACRUZ	BOCA,DEL,RIO	0.017	CHIHUAHUA	ROSALES
VERACRUZ	BOCA,DEL,RIO	0.032	MEXICO	TLALNEPANTLA,DE,BAZ
VERACRUZ	BOCA,DEL,RIO	0.035	CHIHUAHUA	MADERA
VERACRUZ	BOCA,DEL,RIO	0.017	GUERRERO	GENERAL,HELIODORO,CASTILLO
VERACRUZ	BOCA,DEL,RIO	0.026	TAMAULIPAS	CIUDAD,MADERO
VERACRUZ	BOCA,DEL,RIO	0.026	ZACATECAS	ZACATECAS
VERACRUZ	BOCA,DEL,RIO	0.017	GUERRERO	HUITZUCO,DE,LOS,FIGUEROA
VERACRUZ	BOCA,DEL,RIO	0.017	MEXICO	CHICOLOAPAN
