# Supplementary material for: Analysis of México’s Narco-War Network (2007–2011)
Source: PLoS One. 2015 May 18;10(5):e0126503. doi: 10.1371/journal.pone.0126503 (PMC4436224; doi:10.1371/journal.pone.0126503)
Supplement: S1 Compressed file — Each file contains all the correlations above certain threshold (indicated in the name of the file), during a particular month (also indicated in the name of the file). The file names have the value of θ followed by the number of the i th month, starting from January of 2007 until Sept. 2011. (ZIP) [file pone.0126503.s004.zip › Correlations_by_month/0.015__6.sif]

SINALOA,CULIACAN	0.031	DURANGO,DURANGO
SINALOA,CULIACAN	0.042	MICHOACAN,URUAPAN
SINALOA,CULIACAN	0.052	MICHOACAN,APATZINGAN
SINALOA,CULIACAN	0.031	JALISCO,GUADALAJARA
SINALOA,CULIACAN	0.021	CHIHUAHUA,CUAUHTEMOC
SINALOA,CULIACAN	0.021	DISTRITO,FEDERAL,CUAUHTEMOC
SINALOA,CULIACAN	0.021	GUERRERO,ATOYAC,DE,ALVAREZ
SINALOA,CULIACAN	0.031	GUERRERO,AYUTLA,DE,LOS,LIBRES
SINALOA,CULIACAN	0.021	MICHOACAN,HUETAMO
SINALOA,CULIACAN	0.021	OAXACA,OAXACA,DE,JUAREZ
SINALOA,CULIACAN	0.021	JALISCO,TONALA
SINALOA,CULIACAN	0.031	CHIHUAHUA,MORELOS
SINALOA,CULIACAN	0.031	MICHOACAN,TIQUICHEO,DE,NICOLAS,ROMERO
SINALOA,CULIACAN	0.021	OAXACA,HEROICA,CIUDAD,DE,EJUTLA,DE,CRESPO
BAJA,CALIFORNIA,TIJUANA	0.049	GUERRERO,ACAPULCO,DE,JUAREZ
BAJA,CALIFORNIA,TIJUANA	0.037	SINALOA,MAZATLAN
BAJA,CALIFORNIA,TIJUANA	0.024	SINALOA,NAVOLATO
BAJA,CALIFORNIA,TIJUANA	0.024	NUEVO,LEON,MONTERREY
BAJA,CALIFORNIA,TIJUANA	0.024	MICHOACAN,MORELIA
BAJA,CALIFORNIA,TIJUANA	0.024	SINALOA,GUASAVE
BAJA,CALIFORNIA,TIJUANA	0.049	CHIHUAHUA,HIDALGO,DEL,PARRAL
BAJA,CALIFORNIA,TIJUANA	0.024	SINALOA,SALVADOR,ALVARADO
BAJA,CALIFORNIA,TIJUANA	0.024	MEXICO,NEZAHUALCOYOTL
BAJA,CALIFORNIA,TIJUANA	0.073	GUERRERO,PUNGARABATO
BAJA,CALIFORNIA,TIJUANA	0.061	DISTRITO,FEDERAL,IZTAPALAPA
BAJA,CALIFORNIA,TIJUANA	0.049	AGUASCALIENTES,AGUASCALIENTES
BAJA,CALIFORNIA,TIJUANA	0.037	SINALOA,BADIRAGUATO
BAJA,CALIFORNIA,TIJUANA	0.024	QUINTANA,ROO,BENITO,JUAREZ
BAJA,CALIFORNIA,TIJUANA	0.024	GUERRERO,IGUALA,DE,LA,INDEPENDENCIA
BAJA,CALIFORNIA,TIJUANA	0.037	GUERRERO,ZIHUATANEJO,DE,AZUETA
BAJA,CALIFORNIA,TIJUANA	0.037	SINALOA,SAN,IGNACIO
BAJA,CALIFORNIA,TIJUANA	0.024	VERACRUZ,VERACRUZ
BAJA,CALIFORNIA,TIJUANA	0.037	DISTRITO,FEDERAL,TLALPAN
BAJA,CALIFORNIA,TIJUANA	0.024	TAMAULIPAS,CIUDAD,MADERO
BAJA,CALIFORNIA,TIJUANA	0.086	DURANGO,TAMAZULA
BAJA,CALIFORNIA,TIJUANA	0.049	SONORA,MAGDALENA
BAJA,CALIFORNIA,TIJUANA	0.024	GUERRERO,OMETEPEC
BAJA,CALIFORNIA,TIJUANA	0.024	COAHUILA,MATAMOROS
BAJA,CALIFORNIA,TIJUANA	0.037	OAXACA,JUCHITAN,DE,ZARAGOZA
BAJA,CALIFORNIA,TIJUANA	0.024	DISTRITO,FEDERAL,BENITO,JUAREZ
BAJA,CALIFORNIA,TIJUANA	0.024	GUERRERO,CUTZAMALA,DE,PINZON
BAJA,CALIFORNIA,TIJUANA	0.024	MICHOACAN,TURICATO
BAJA,CALIFORNIA,TIJUANA	0.024	MICHOACAN,TACAMBARO
BAJA,CALIFORNIA,TIJUANA	0.024	GUERRERO,MARQUELIA
BAJA,CALIFORNIA,TIJUANA	0.037	VERACRUZ,ALTOTONGA
GUERRERO,ACAPULCO,DE,JUAREZ	0.021	SINALOA,MAZATLAN
GUERRERO,ACAPULCO,DE,JUAREZ	0.028	CHIHUAHUA,HIDALGO,DEL,PARRAL
GUERRERO,ACAPULCO,DE,JUAREZ	0.042	GUERRERO,PUNGARABATO
GUERRERO,ACAPULCO,DE,JUAREZ	0.035	DISTRITO,FEDERAL,IZTAPALAPA
GUERRERO,ACAPULCO,DE,JUAREZ	0.028	AGUASCALIENTES,AGUASCALIENTES
GUERRERO,ACAPULCO,DE,JUAREZ	0.021	SINALOA,BADIRAGUATO
GUERRERO,ACAPULCO,DE,JUAREZ	0.021	GUERRERO,ZIHUATANEJO,DE,AZUETA
GUERRERO,ACAPULCO,DE,JUAREZ	0.021	SINALOA,SAN,IGNACIO
GUERRERO,ACAPULCO,DE,JUAREZ	0.021	DISTRITO,FEDERAL,TLALPAN
GUERRERO,ACAPULCO,DE,JUAREZ	0.049	DURANGO,TAMAZULA
GUERRERO,ACAPULCO,DE,JUAREZ	0.028	SONORA,MAGDALENA
GUERRERO,ACAPULCO,DE,JUAREZ	0.021	OAXACA,JUCHITAN,DE,ZARAGOZA
GUERRERO,ACAPULCO,DE,JUAREZ	0.021	VERACRUZ,ALTOTONGA
SINALOA,MAZATLAN	0.021	CHIHUAHUA,HIDALGO,DEL,PARRAL
SINALOA,MAZATLAN	0.031	GUERRERO,PUNGARABATO
SINALOA,MAZATLAN	0.026	DISTRITO,FEDERAL,IZTAPALAPA
SINALOA,MAZATLAN	0.021	AGUASCALIENTES,AGUASCALIENTES
SINALOA,MAZATLAN	0.016	SINALOA,BADIRAGUATO
SINALOA,MAZATLAN	0.016	GUERRERO,ZIHUATANEJO,DE,AZUETA
SINALOA,MAZATLAN	0.016	SINALOA,SAN,IGNACIO
SINALOA,MAZATLAN	0.016	DISTRITO,FEDERAL,TLALPAN
SINALOA,MAZATLAN	0.037	DURANGO,TAMAZULA
SINALOA,MAZATLAN	0.021	SONORA,MAGDALENA
SINALOA,MAZATLAN	0.016	OAXACA,JUCHITAN,DE,ZARAGOZA
SINALOA,MAZATLAN	0.016	VERACRUZ,ALTOTONGA
DURANGO,DURANGO	0.021	MICHOACAN,URUAPAN
DURANGO,DURANGO	0.026	MICHOACAN,APATZINGAN
DURANGO,DURANGO	0.016	JALISCO,GUADALAJARA
DURANGO,DURANGO	0.016	GUERRERO,AYUTLA,DE,LOS,LIBRES
DURANGO,DURANGO	0.016	CHIHUAHUA,MORELOS
DURANGO,DURANGO	0.016	MICHOACAN,TIQUICHEO,DE,NICOLAS,ROMERO
SINALOA,NAVOLATO	0.021	GUERRERO,PUNGARABATO
SINALOA,NAVOLATO	0.017	DISTRITO,FEDERAL,IZTAPALAPA
SINALOA,NAVOLATO	0.024	DURANGO,TAMAZULA
NUEVO,LEON,MONTERREY	0.021	GUERRERO,PUNGARABATO
NUEVO,LEON,MONTERREY	0.017	DISTRITO,FEDERAL,IZTAPALAPA
NUEVO,LEON,MONTERREY	0.024	DURANGO,TAMAZULA
MICHOACAN,MORELIA	0.021	GUERRERO,PUNGARABATO
MICHOACAN,MORELIA	0.017	DISTRITO,FEDERAL,IZTAPALAPA
MICHOACAN,MORELIA	0.024	DURANGO,TAMAZULA
SINALOA,GUASAVE	0.021	GUERRERO,PUNGARABATO
SINALOA,GUASAVE	0.017	DISTRITO,FEDERAL,IZTAPALAPA
SINALOA,GUASAVE	0.024	DURANGO,TAMAZULA
CHIHUAHUA,HIDALGO,DEL,PARRAL	0.042	GUERRERO,PUNGARABATO
CHIHUAHUA,HIDALGO,DEL,PARRAL	0.035	DISTRITO,FEDERAL,IZTAPALAPA
CHIHUAHUA,HIDALGO,DEL,PARRAL	0.028	AGUASCALIENTES,AGUASCALIENTES
CHIHUAHUA,HIDALGO,DEL,PARRAL	0.021	SINALOA,BADIRAGUATO
CHIHUAHUA,HIDALGO,DEL,PARRAL	0.021	GUERRERO,ZIHUATANEJO,DE,AZUETA
CHIHUAHUA,HIDALGO,DEL,PARRAL	0.021	SINALOA,SAN,IGNACIO
CHIHUAHUA,HIDALGO,DEL,PARRAL	0.021	DISTRITO,FEDERAL,TLALPAN
CHIHUAHUA,HIDALGO,DEL,PARRAL	0.049	DURANGO,TAMAZULA
CHIHUAHUA,HIDALGO,DEL,PARRAL	0.028	SONORA,MAGDALENA
CHIHUAHUA,HIDALGO,DEL,PARRAL	0.021	OAXACA,JUCHITAN,DE,ZARAGOZA
CHIHUAHUA,HIDALGO,DEL,PARRAL	0.021	VERACRUZ,ALTOTONGA
MICHOACAN,URUAPAN	0.035	MICHOACAN,APATZINGAN
MICHOACAN,URUAPAN	0.021	JALISCO,GUADALAJARA
MICHOACAN,URUAPAN	0.021	GUERRERO,AYUTLA,DE,LOS,LIBRES
MICHOACAN,URUAPAN	0.021	CHIHUAHUA,MORELOS
MICHOACAN,URUAPAN	0.021	MICHOACAN,TIQUICHEO,DE,NICOLAS,ROMERO
SINALOA,SALVADOR,ALVARADO	0.021	GUERRERO,PUNGARABATO
SINALOA,SALVADOR,ALVARADO	0.017	DISTRITO,FEDERAL,IZTAPALAPA
SINALOA,SALVADOR,ALVARADO	0.024	DURANGO,TAMAZULA
MEXICO,NEZAHUALCOYOTL	0.021	GUERRERO,PUNGARABATO
MEXICO,NEZAHUALCOYOTL	0.017	DISTRITO,FEDERAL,IZTAPALAPA
MEXICO,NEZAHUALCOYOTL	0.024	DURANGO,TAMAZULA
MICHOACAN,APATZINGAN	0.026	JALISCO,GUADALAJARA
MICHOACAN,APATZINGAN	0.017	CHIHUAHUA,CUAUHTEMOC
MICHOACAN,APATZINGAN	0.017	DISTRITO,FEDERAL,CUAUHTEMOC
MICHOACAN,APATZINGAN	0.017	GUERRERO,ATOYAC,DE,ALVAREZ
MICHOACAN,APATZINGAN	0.026	GUERRERO,AYUTLA,DE,LOS,LIBRES
MICHOACAN,APATZINGAN	0.017	MICHOACAN,HUETAMO
MICHOACAN,APATZINGAN	0.017	OAXACA,OAXACA,DE,JUAREZ
MICHOACAN,APATZINGAN	0.017	JALISCO,TONALA
MICHOACAN,APATZINGAN	0.026	CHIHUAHUA,MORELOS
MICHOACAN,APATZINGAN	0.026	MICHOACAN,TIQUICHEO,DE,NICOLAS,ROMERO
MICHOACAN,APATZINGAN	0.017	OAXACA,HEROICA,CIUDAD,DE,EJUTLA,DE,CRESPO
JALISCO,GUADALAJARA	0.016	GUERRERO,AYUTLA,DE,LOS,LIBRES
JALISCO,GUADALAJARA	0.016	CHIHUAHUA,MORELOS
JALISCO,GUADALAJARA	0.016	MICHOACAN,TIQUICHEO,DE,NICOLAS,ROMERO
GUERRERO,PUNGARABATO	0.052	DISTRITO,FEDERAL,IZTAPALAPA
GUERRERO,PUNGARABATO	0.042	AGUASCALIENTES,AGUASCALIENTES
GUERRERO,PUNGARABATO	0.031	SINALOA,BADIRAGUATO
GUERRERO,PUNGARABATO	0.021	QUINTANA,ROO,BENITO,JUAREZ
GUERRERO,PUNGARABATO	0.021	GUERRERO,IGUALA,DE,LA,INDEPENDENCIA
GUERRERO,PUNGARABATO	0.031	GUERRERO,ZIHUATANEJO,DE,AZUETA
GUERRERO,PUNGARABATO	0.031	SINALOA,SAN,IGNACIO
GUERRERO,PUNGARABATO	0.021	VERACRUZ,VERACRUZ
GUERRERO,PUNGARABATO	0.031	DISTRITO,FEDERAL,TLALPAN
GUERRERO,PUNGARABATO	0.021	TAMAULIPAS,CIUDAD,MADERO
GUERRERO,PUNGARABATO	0.073	DURANGO,TAMAZULA
GUERRERO,PUNGARABATO	0.042	SONORA,MAGDALENA
GUERRERO,PUNGARABATO	0.021	GUERRERO,OMETEPEC
GUERRERO,PUNGARABATO	0.021	COAHUILA,MATAMOROS
GUERRERO,PUNGARABATO	0.031	OAXACA,JUCHITAN,DE,ZARAGOZA
GUERRERO,PUNGARABATO	0.021	DISTRITO,FEDERAL,BENITO,JUAREZ
GUERRERO,PUNGARABATO	0.021	GUERRERO,CUTZAMALA,DE,PINZON
GUERRERO,PUNGARABATO	0.021	MICHOACAN,TURICATO
GUERRERO,PUNGARABATO	0.021	MICHOACAN,TACAMBARO
GUERRERO,PUNGARABATO	0.021	GUERRERO,MARQUELIA
GUERRERO,PUNGARABATO	0.031	VERACRUZ,ALTOTONGA
DISTRITO,FEDERAL,IZTAPALAPA	0.035	AGUASCALIENTES,AGUASCALIENTES
DISTRITO,FEDERAL,IZTAPALAPA	0.026	SINALOA,BADIRAGUATO
DISTRITO,FEDERAL,IZTAPALAPA	0.017	QUINTANA,ROO,BENITO,JUAREZ
DISTRITO,FEDERAL,IZTAPALAPA	0.017	GUERRERO,IGUALA,DE,LA,INDEPENDENCIA
DISTRITO,FEDERAL,IZTAPALAPA	0.026	GUERRERO,ZIHUATANEJO,DE,AZUETA
DISTRITO,FEDERAL,IZTAPALAPA	0.026	SINALOA,SAN,IGNACIO
DISTRITO,FEDERAL,IZTAPALAPA	0.017	VERACRUZ,VERACRUZ
DISTRITO,FEDERAL,IZTAPALAPA	0.026	DISTRITO,FEDERAL,TLALPAN
DISTRITO,FEDERAL,IZTAPALAPA	0.017	TAMAULIPAS,CIUDAD,MADERO
DISTRITO,FEDERAL,IZTAPALAPA	0.061	DURANGO,TAMAZULA
DISTRITO,FEDERAL,IZTAPALAPA	0.035	SONORA,MAGDALENA
DISTRITO,FEDERAL,IZTAPALAPA	0.017	GUERRERO,OMETEPEC
DISTRITO,FEDERAL,IZTAPALAPA	0.017	COAHUILA,MATAMOROS
DISTRITO,FEDERAL,IZTAPALAPA	0.026	OAXACA,JUCHITAN,DE,ZARAGOZA
DISTRITO,FEDERAL,IZTAPALAPA	0.017	DISTRITO,FEDERAL,BENITO,JUAREZ
DISTRITO,FEDERAL,IZTAPALAPA	0.017	GUERRERO,CUTZAMALA,DE,PINZON
DISTRITO,FEDERAL,IZTAPALAPA	0.017	MICHOACAN,TURICATO
DISTRITO,FEDERAL,IZTAPALAPA	0.017	MICHOACAN,TACAMBARO
DISTRITO,FEDERAL,IZTAPALAPA	0.017	GUERRERO,MARQUELIA
DISTRITO,FEDERAL,IZTAPALAPA	0.026	VERACRUZ,ALTOTONGA
AGUASCALIENTES,AGUASCALIENTES	0.021	SINALOA,BADIRAGUATO
AGUASCALIENTES,AGUASCALIENTES	0.021	GUERRERO,ZIHUATANEJO,DE,AZUETA
AGUASCALIENTES,AGUASCALIENTES	0.021	SINALOA,SAN,IGNACIO
AGUASCALIENTES,AGUASCALIENTES	0.021	DISTRITO,FEDERAL,TLALPAN
AGUASCALIENTES,AGUASCALIENTES	0.049	DURANGO,TAMAZULA
AGUASCALIENTES,AGUASCALIENTES	0.028	SONORA,MAGDALENA
AGUASCALIENTES,AGUASCALIENTES	0.021	OAXACA,JUCHITAN,DE,ZARAGOZA
AGUASCALIENTES,AGUASCALIENTES	0.021	VERACRUZ,ALTOTONGA
SINALOA,BADIRAGUATO	0.016	GUERRERO,ZIHUATANEJO,DE,AZUETA
SINALOA,BADIRAGUATO	0.016	SINALOA,SAN,IGNACIO
SINALOA,BADIRAGUATO	0.016	DISTRITO,FEDERAL,TLALPAN
SINALOA,BADIRAGUATO	0.037	DURANGO,TAMAZULA
SINALOA,BADIRAGUATO	0.021	SONORA,MAGDALENA
SINALOA,BADIRAGUATO	0.016	OAXACA,JUCHITAN,DE,ZARAGOZA
SINALOA,BADIRAGUATO	0.016	VERACRUZ,ALTOTONGA
QUINTANA,ROO,BENITO,JUAREZ	0.024	DURANGO,TAMAZULA
GUERRERO,IGUALA,DE,LA,INDEPENDENCIA	0.024	DURANGO,TAMAZULA
GUERRERO,ZIHUATANEJO,DE,AZUETA	0.016	SINALOA,SAN,IGNACIO
GUERRERO,ZIHUATANEJO,DE,AZUETA	0.016	DISTRITO,FEDERAL,TLALPAN
GUERRERO,ZIHUATANEJO,DE,AZUETA	0.037	DURANGO,TAMAZULA
GUERRERO,ZIHUATANEJO,DE,AZUETA	0.021	SONORA,MAGDALENA
GUERRERO,ZIHUATANEJO,DE,AZUETA	0.016	OAXACA,JUCHITAN,DE,ZARAGOZA
GUERRERO,ZIHUATANEJO,DE,AZUETA	0.016	VERACRUZ,ALTOTONGA
SINALOA,SAN,IGNACIO	0.016	DISTRITO,FEDERAL,TLALPAN
SINALOA,SAN,IGNACIO	0.037	DURANGO,TAMAZULA
SINALOA,SAN,IGNACIO	0.021	SONORA,MAGDALENA
SINALOA,SAN,IGNACIO	0.016	OAXACA,JUCHITAN,DE,ZARAGOZA
SINALOA,SAN,IGNACIO	0.016	VERACRUZ,ALTOTONGA
VERACRUZ,VERACRUZ	0.024	DURANGO,TAMAZULA
DISTRITO,FEDERAL,TLALPAN	0.037	DURANGO,TAMAZULA
DISTRITO,FEDERAL,TLALPAN	0.021	SONORA,MAGDALENA
DISTRITO,FEDERAL,TLALPAN	0.016	OAXACA,JUCHITAN,DE,ZARAGOZA
DISTRITO,FEDERAL,TLALPAN	0.016	VERACRUZ,ALTOTONGA
GUERRERO,AYUTLA,DE,LOS,LIBRES	0.016	CHIHUAHUA,MORELOS
GUERRERO,AYUTLA,DE,LOS,LIBRES	0.016	MICHOACAN,TIQUICHEO,DE,NICOLAS,ROMERO
TAMAULIPAS,CIUDAD,MADERO	0.024	DURANGO,TAMAZULA
DURANGO,TAMAZULA	0.049	SONORA,MAGDALENA
DURANGO,TAMAZULA	0.024	GUERRERO,OMETEPEC
DURANGO,TAMAZULA	0.024	COAHUILA,MATAMOROS
DURANGO,TAMAZULA	0.037	OAXACA,JUCHITAN,DE,ZARAGOZA
DURANGO,TAMAZULA	0.024	DISTRITO,FEDERAL,BENITO,JUAREZ
DURANGO,TAMAZULA	0.024	GUERRERO,CUTZAMALA,DE,PINZON
DURANGO,TAMAZULA	0.024	MICHOACAN,TURICATO
DURANGO,TAMAZULA	0.024	MICHOACAN,TACAMBARO
DURANGO,TAMAZULA	0.024	GUERRERO,MARQUELIA
DURANGO,TAMAZULA	0.037	VERACRUZ,ALTOTONGA
SONORA,MAGDALENA	0.021	OAXACA,JUCHITAN,DE,ZARAGOZA
SONORA,MAGDALENA	0.021	VERACRUZ,ALTOTONGA
OAXACA,JUCHITAN,DE,ZARAGOZA	0.016	VERACRUZ,ALTOTONGA
CHIHUAHUA,MORELOS	0.016	MICHOACAN,TIQUICHEO,DE,NICOLAS,ROMERO
