# Supplementary material for: Analysis of México’s Narco-War Network (2007–2011)
Source: PLoS One. 2015 May 18;10(5):e0126503. doi: 10.1371/journal.pone.0126503 (PMC4436224; doi:10.1371/journal.pone.0126503)
Supplement: S1 Compressed file — Each file contains all the correlations above certain threshold (indicated in the name of the file), during a particular month (also indicated in the name of the file). The file names have the value of θ followed by the number of the i th month, starting from January of 2007 until Sept. 2011. (ZIP) [file pone.0126503.s004.zip › Correlations_by_month/0.015__7.sif]

CHIHUAHUA,JUAREZ	0.191	SINALOA,CULIACAN
CHIHUAHUA,JUAREZ	0.040	GUERRERO,ACAPULCO,DE,JUAREZ
CHIHUAHUA,JUAREZ	0.060	NUEVO,LEON,MONTERREY
CHIHUAHUA,JUAREZ	0.020	MICHOACAN,MORELIA
CHIHUAHUA,JUAREZ	0.030	SINALOA,AHOME
CHIHUAHUA,JUAREZ	0.040	MICHOACAN,URUAPAN
CHIHUAHUA,JUAREZ	0.040	SINALOA,SINALOA
CHIHUAHUA,JUAREZ	0.020	GUERRERO,CHILPANCINGO,DE,LOS,BRAVO
CHIHUAHUA,JUAREZ	0.060	DISTRITO,FEDERAL,IZTAPALAPA
CHIHUAHUA,JUAREZ	0.020	TAMAULIPAS,MATAMOROS
CHIHUAHUA,JUAREZ	0.030	SONORA,CAJEME
CHIHUAHUA,JUAREZ	0.040	GUERRERO,TECPAN,DE,GALEANA
CHIHUAHUA,JUAREZ	0.020	AGUASCALIENTES,AGUASCALIENTES
CHIHUAHUA,JUAREZ	0.020	GUERRERO,TAXCO,DE,ALARCON
CHIHUAHUA,JUAREZ	0.030	BAJA,CALIFORNIA,PLAYAS,DE,ROSARITO
CHIHUAHUA,JUAREZ	0.030	MEXICO,NAUCALPAN,DE,JUAREZ
CHIHUAHUA,JUAREZ	0.020	DISTRITO,FEDERAL,VENUSTIANO,CARRANZA
CHIHUAHUA,JUAREZ	0.020	SINALOA,COSALA
CHIHUAHUA,JUAREZ	0.020	BAJA,CALIFORNIA,TECATE
CHIHUAHUA,JUAREZ	0.050	JALISCO,PUERTO,VALLARTA
CHIHUAHUA,JUAREZ	0.030	CHIAPAS,TAPACHULA
CHIHUAHUA,JUAREZ	0.020	DURANGO,TAMAZULA
CHIHUAHUA,JUAREZ	0.020	CHIHUAHUA,GUACHOCHI
CHIHUAHUA,JUAREZ	0.020	MEXICO,IXTAPALUCA
CHIHUAHUA,JUAREZ	0.020	VERACRUZ,PANUCO
CHIHUAHUA,JUAREZ	0.020	DISTRITO,FEDERAL,TLAHUAC
CHIHUAHUA,JUAREZ	0.020	MEXICO,LUVIANOS
CHIHUAHUA,JUAREZ	0.020	GUANAJUATO,IRAPUATO
CHIHUAHUA,JUAREZ	0.030	MICHOACAN,ZIRACUARETIRO
CHIHUAHUA,JUAREZ	0.020	GUANAJUATO,VALLE,DE,SANTIAGO
CHIHUAHUA,JUAREZ	0.030	CHIAPAS,BENEMERITO,DE,LAS,AMERICAS
CHIHUAHUA,JUAREZ	0.030	ZACATECAS,CHALCHIHUITES
CHIHUAHUA,JUAREZ	0.070	OAXACA,MATIAS,ROMERO,AVENDAÑO
CHIHUAHUA,JUAREZ	0.040	GUERRERO,MOCHITLAN
CHIHUAHUA,JUAREZ	0.040	CHIAPAS,FRONTERA,HIDALGO
CHIHUAHUA,JUAREZ	0.020	VERACRUZ,MINATITLAN
CHIHUAHUA,JUAREZ	0.040	MICHOACAN,MADERO
CHIHUAHUA,JUAREZ	0.020	VERACRUZ,PUEBLO,VIEJO
CHIHUAHUA,JUAREZ	0.030	AGUASCALIENTES,PABELLON,DE,ARTEAGA
CHIHUAHUA,JUAREZ	0.020	DURANGO,OTAEZ
CHIHUAHUA,JUAREZ	0.020	GUERRERO,ATLIXTAC
CHIHUAHUA,JUAREZ	0.020	VERACRUZ,CATEMACO
CHIHUAHUA,JUAREZ	0.020	VERACRUZ,COATEPEC
CHIHUAHUA,JUAREZ	0.030	YUCATAN,MUNA
SINALOA,CULIACAN	0.017	CHIHUAHUA,CHIHUAHUA
SINALOA,CULIACAN	0.070	GUERRERO,ACAPULCO,DE,JUAREZ
SINALOA,CULIACAN	0.104	NUEVO,LEON,MONTERREY
SINALOA,CULIACAN	0.035	MICHOACAN,MORELIA
SINALOA,CULIACAN	0.052	SINALOA,AHOME
SINALOA,CULIACAN	0.070	MICHOACAN,URUAPAN
SINALOA,CULIACAN	0.070	SINALOA,SINALOA
SINALOA,CULIACAN	0.035	GUERRERO,CHILPANCINGO,DE,LOS,BRAVO
SINALOA,CULIACAN	0.017	TAMAULIPAS,NUEVO,LAREDO
SINALOA,CULIACAN	0.017	DURANGO,SANTIAGO,PAPASQUIARO
SINALOA,CULIACAN	0.104	DISTRITO,FEDERAL,IZTAPALAPA
SINALOA,CULIACAN	0.035	TAMAULIPAS,MATAMOROS
SINALOA,CULIACAN	0.052	SONORA,CAJEME
SINALOA,CULIACAN	0.017	CHIHUAHUA,DELICIAS
SINALOA,CULIACAN	0.017	MICHOACAN,LAZARO,CARDENAS
SINALOA,CULIACAN	0.017	CHIHUAHUA,GUADALUPE,Y,CALVO
SINALOA,CULIACAN	0.017	GUERRERO,COYUCA,DE,CATALAN
SINALOA,CULIACAN	0.070	GUERRERO,TECPAN,DE,GALEANA
SINALOA,CULIACAN	0.035	AGUASCALIENTES,AGUASCALIENTES
SINALOA,CULIACAN	0.035	GUERRERO,TAXCO,DE,ALARCON
SINALOA,CULIACAN	0.017	SINALOA,BADIRAGUATO
SINALOA,CULIACAN	0.052	BAJA,CALIFORNIA,PLAYAS,DE,ROSARITO
SINALOA,CULIACAN	0.017	QUINTANA,ROO,BENITO,JUAREZ
SINALOA,CULIACAN	0.017	GUERRERO,ZIHUATANEJO,DE,AZUETA
SINALOA,CULIACAN	0.052	MEXICO,NAUCALPAN,DE,JUAREZ
SINALOA,CULIACAN	0.035	DISTRITO,FEDERAL,VENUSTIANO,CARRANZA
SINALOA,CULIACAN	0.017	GUANAJUATO,LEON
SINALOA,CULIACAN	0.017	BAJA,CALIFORNIA,ENSENADA
SINALOA,CULIACAN	0.017	GUERRERO,ATOYAC,DE,ALVAREZ
SINALOA,CULIACAN	0.017	MEXICO,TLALNEPANTLA,DE,BAZ
SINALOA,CULIACAN	0.035	SINALOA,COSALA
SINALOA,CULIACAN	0.035	BAJA,CALIFORNIA,TECATE
SINALOA,CULIACAN	0.087	JALISCO,PUERTO,VALLARTA
SINALOA,CULIACAN	0.052	CHIAPAS,TAPACHULA
SINALOA,CULIACAN	0.017	SAN,LUIS,POTOSI,SAN,LUIS,POTOSI
SINALOA,CULIACAN	0.017	DISTRITO,FEDERAL,MIGUEL,HIDALGO
SINALOA,CULIACAN	0.017	SONORA,CANANEA
SINALOA,CULIACAN	0.017	HIDALGO,PACHUCA,DE,SOTO
SINALOA,CULIACAN	0.017	MICHOACAN,TANCITARO
SINALOA,CULIACAN	0.035	DURANGO,TAMAZULA
SINALOA,CULIACAN	0.017	MICHOACAN,LA,HUACANA
SINALOA,CULIACAN	0.017	SONORA,MAGDALENA
SINALOA,CULIACAN	0.035	CHIHUAHUA,GUACHOCHI
SINALOA,CULIACAN	0.035	MEXICO,IXTAPALUCA
SINALOA,CULIACAN	0.017	CHIAPAS,SUCHIATE
SINALOA,CULIACAN	0.035	VERACRUZ,PANUCO
SINALOA,CULIACAN	0.017	DISTRITO,FEDERAL,COYOACAN
SINALOA,CULIACAN	0.017	GUANAJUATO,PENJAMO
SINALOA,CULIACAN	0.017	MICHOACAN,COALCOMAN,DE,VAZQUEZ,PALLARES
SINALOA,CULIACAN	0.017	MEXICO,TEJUPILCO
SINALOA,CULIACAN	0.017	MORELOS,YAUTEPEC
SINALOA,CULIACAN	0.035	DISTRITO,FEDERAL,TLAHUAC
SINALOA,CULIACAN	0.017	DISTRITO,FEDERAL,AZCAPOTZALCO
SINALOA,CULIACAN	0.035	MEXICO,LUVIANOS
SINALOA,CULIACAN	0.017	DISTRITO,FEDERAL,CUAJIMALPA,DE,MORELOS
SINALOA,CULIACAN	0.035	GUANAJUATO,IRAPUATO
SINALOA,CULIACAN	0.052	MICHOACAN,ZIRACUARETIRO
SINALOA,CULIACAN	0.017	MICHOACAN,TANHUATO
SINALOA,CULIACAN	0.017	DISTRITO,FEDERAL,ALVARO,OBREGON
SINALOA,CULIACAN	0.017	DISTRITO,FEDERAL,BENITO,JUAREZ
SINALOA,CULIACAN	0.017	AGUASCALIENTES,JESUS,MARIA
SINALOA,CULIACAN	0.035	GUANAJUATO,VALLE,DE,SANTIAGO
SINALOA,CULIACAN	0.052	CHIAPAS,BENEMERITO,DE,LAS,AMERICAS
SINALOA,CULIACAN	0.017	MICHOACAN,LA,PIEDAD
SINALOA,CULIACAN	0.052	ZACATECAS,CHALCHIHUITES
SINALOA,CULIACAN	0.122	OAXACA,MATIAS,ROMERO,AVENDAÑO
SINALOA,CULIACAN	0.017	COAHUILA,PIEDRAS,NEGRAS
SINALOA,CULIACAN	0.017	JALISCO,JOCOTEPEC
SINALOA,CULIACAN	0.017	JALISCO,TOMATLAN
SINALOA,CULIACAN	0.070	GUERRERO,MOCHITLAN
SINALOA,CULIACAN	0.070	CHIAPAS,FRONTERA,HIDALGO
SINALOA,CULIACAN	0.017	MICHOACAN,PARACHO
SINALOA,CULIACAN	0.017	MICHOACAN,SALVADOR,ESCALANTE
SINALOA,CULIACAN	0.035	VERACRUZ,MINATITLAN
SINALOA,CULIACAN	0.017	MICHOACAN,TANGANCICUARO
SINALOA,CULIACAN	0.017	MICHOACAN,CHURUMUCO
SINALOA,CULIACAN	0.070	MICHOACAN,MADERO
SINALOA,CULIACAN	0.017	OAXACA,SANTA,MARIA,HUATULCO
SINALOA,CULIACAN	0.035	VERACRUZ,PUEBLO,VIEJO
SINALOA,CULIACAN	0.052	AGUASCALIENTES,PABELLON,DE,ARTEAGA
SINALOA,CULIACAN	0.035	DURANGO,OTAEZ
SINALOA,CULIACAN	0.035	GUERRERO,ATLIXTAC
SINALOA,CULIACAN	0.017	MEXICO,OTUMBA
SINALOA,CULIACAN	0.017	AGUASCALIENTES,SAN,FRANCISCO,DE,LOS,ROMO
SINALOA,CULIACAN	0.017	HIDALGO,EPAZOYUCAN
SINALOA,CULIACAN	0.017	MICHOACAN,JIQUILPAN
SINALOA,CULIACAN	0.035	VERACRUZ,CATEMACO
SINALOA,CULIACAN	0.035	VERACRUZ,COATEPEC
SINALOA,CULIACAN	0.017	HIDALGO,HUASCA,DE,OCAMPO
SINALOA,CULIACAN	0.017	MEXICO,AMATEPEC
SINALOA,CULIACAN	0.017	MEXICO,ATENCO
SINALOA,CULIACAN	0.017	NAYARIT,JALA
SINALOA,CULIACAN	0.052	YUCATAN,MUNA
SINALOA,CULIACAN	0.017	CHIAPAS,OCOSINGO
SINALOA,CULIACAN	0.017	CHIAPAS,OCOZOCOAUTLA,DE,ESPINOSA
SINALOA,CULIACAN	0.017	GUERRERO,OLINALA
SINALOA,CULIACAN	0.017	HIDALGO,TEZONTEPEC,DE,ALDAMA
SINALOA,CULIACAN	0.017	MICHOACAN,INDAPARAPEO
SINALOA,CULIACAN	0.017	MICHOACAN,LOS,REYES
SINALOA,CULIACAN	0.017	NAYARIT,LA,YESCA
GUERRERO,ACAPULCO,DE,JUAREZ	0.022	NUEVO,LEON,MONTERREY
GUERRERO,ACAPULCO,DE,JUAREZ	0.022	DISTRITO,FEDERAL,IZTAPALAPA
GUERRERO,ACAPULCO,DE,JUAREZ	0.018	JALISCO,PUERTO,VALLARTA
GUERRERO,ACAPULCO,DE,JUAREZ	0.026	OAXACA,MATIAS,ROMERO,AVENDAÑO
NUEVO,LEON,MONTERREY	0.016	SINALOA,AHOME
NUEVO,LEON,MONTERREY	0.022	MICHOACAN,URUAPAN
NUEVO,LEON,MONTERREY	0.022	SINALOA,SINALOA
NUEVO,LEON,MONTERREY	0.033	DISTRITO,FEDERAL,IZTAPALAPA
NUEVO,LEON,MONTERREY	0.016	SONORA,CAJEME
NUEVO,LEON,MONTERREY	0.022	GUERRERO,TECPAN,DE,GALEANA
NUEVO,LEON,MONTERREY	0.016	BAJA,CALIFORNIA,PLAYAS,DE,ROSARITO
NUEVO,LEON,MONTERREY	0.016	MEXICO,NAUCALPAN,DE,JUAREZ
NUEVO,LEON,MONTERREY	0.027	JALISCO,PUERTO,VALLARTA
NUEVO,LEON,MONTERREY	0.016	CHIAPAS,TAPACHULA
NUEVO,LEON,MONTERREY	0.016	MICHOACAN,ZIRACUARETIRO
NUEVO,LEON,MONTERREY	0.016	CHIAPAS,BENEMERITO,DE,LAS,AMERICAS
NUEVO,LEON,MONTERREY	0.016	ZACATECAS,CHALCHIHUITES
NUEVO,LEON,MONTERREY	0.038	OAXACA,MATIAS,ROMERO,AVENDAÑO
NUEVO,LEON,MONTERREY	0.022	GUERRERO,MOCHITLAN
NUEVO,LEON,MONTERREY	0.022	CHIAPAS,FRONTERA,HIDALGO
NUEVO,LEON,MONTERREY	0.022	MICHOACAN,MADERO
NUEVO,LEON,MONTERREY	0.016	AGUASCALIENTES,PABELLON,DE,ARTEAGA
NUEVO,LEON,MONTERREY	0.016	YUCATAN,MUNA
SINALOA,AHOME	0.016	DISTRITO,FEDERAL,IZTAPALAPA
SINALOA,AHOME	0.019	OAXACA,MATIAS,ROMERO,AVENDAÑO
MICHOACAN,URUAPAN	0.022	DISTRITO,FEDERAL,IZTAPALAPA
MICHOACAN,URUAPAN	0.018	JALISCO,PUERTO,VALLARTA
MICHOACAN,URUAPAN	0.026	OAXACA,MATIAS,ROMERO,AVENDAÑO
SINALOA,SINALOA	0.022	DISTRITO,FEDERAL,IZTAPALAPA
SINALOA,SINALOA	0.018	JALISCO,PUERTO,VALLARTA
SINALOA,SINALOA	0.026	OAXACA,MATIAS,ROMERO,AVENDAÑO
DISTRITO,FEDERAL,IZTAPALAPA	0.016	SONORA,CAJEME
DISTRITO,FEDERAL,IZTAPALAPA	0.022	GUERRERO,TECPAN,DE,GALEANA
DISTRITO,FEDERAL,IZTAPALAPA	0.016	BAJA,CALIFORNIA,PLAYAS,DE,ROSARITO
DISTRITO,FEDERAL,IZTAPALAPA	0.016	MEXICO,NAUCALPAN,DE,JUAREZ
DISTRITO,FEDERAL,IZTAPALAPA	0.027	JALISCO,PUERTO,VALLARTA
DISTRITO,FEDERAL,IZTAPALAPA	0.016	CHIAPAS,TAPACHULA
DISTRITO,FEDERAL,IZTAPALAPA	0.016	MICHOACAN,ZIRACUARETIRO
DISTRITO,FEDERAL,IZTAPALAPA	0.016	CHIAPAS,BENEMERITO,DE,LAS,AMERICAS
DISTRITO,FEDERAL,IZTAPALAPA	0.016	ZACATECAS,CHALCHIHUITES
DISTRITO,FEDERAL,IZTAPALAPA	0.038	OAXACA,MATIAS,ROMERO,AVENDAÑO
DISTRITO,FEDERAL,IZTAPALAPA	0.022	GUERRERO,MOCHITLAN
DISTRITO,FEDERAL,IZTAPALAPA	0.022	CHIAPAS,FRONTERA,HIDALGO
DISTRITO,FEDERAL,IZTAPALAPA	0.022	MICHOACAN,MADERO
DISTRITO,FEDERAL,IZTAPALAPA	0.016	AGUASCALIENTES,PABELLON,DE,ARTEAGA
DISTRITO,FEDERAL,IZTAPALAPA	0.016	YUCATAN,MUNA
SONORA,CAJEME	0.019	OAXACA,MATIAS,ROMERO,AVENDAÑO
GUERRERO,TECPAN,DE,GALEANA	0.018	JALISCO,PUERTO,VALLARTA
GUERRERO,TECPAN,DE,GALEANA	0.026	OAXACA,MATIAS,ROMERO,AVENDAÑO
BAJA,CALIFORNIA,PLAYAS,DE,ROSARITO	0.019	OAXACA,MATIAS,ROMERO,AVENDAÑO
MEXICO,NAUCALPAN,DE,JUAREZ	0.019	OAXACA,MATIAS,ROMERO,AVENDAÑO
JALISCO,PUERTO,VALLARTA	0.032	OAXACA,MATIAS,ROMERO,AVENDAÑO
JALISCO,PUERTO,VALLARTA	0.018	GUERRERO,MOCHITLAN
JALISCO,PUERTO,VALLARTA	0.018	CHIAPAS,FRONTERA,HIDALGO
JALISCO,PUERTO,VALLARTA	0.018	MICHOACAN,MADERO
CHIAPAS,TAPACHULA	0.019	OAXACA,MATIAS,ROMERO,AVENDAÑO
MICHOACAN,ZIRACUARETIRO	0.019	OAXACA,MATIAS,ROMERO,AVENDAÑO
CHIAPAS,BENEMERITO,DE,LAS,AMERICAS	0.019	OAXACA,MATIAS,ROMERO,AVENDAÑO
ZACATECAS,CHALCHIHUITES	0.019	OAXACA,MATIAS,ROMERO,AVENDAÑO
OAXACA,MATIAS,ROMERO,AVENDAÑO	0.026	GUERRERO,MOCHITLAN
OAXACA,MATIAS,ROMERO,AVENDAÑO	0.026	CHIAPAS,FRONTERA,HIDALGO
OAXACA,MATIAS,ROMERO,AVENDAÑO	0.026	MICHOACAN,MADERO
OAXACA,MATIAS,ROMERO,AVENDAÑO	0.019	AGUASCALIENTES,PABELLON,DE,ARTEAGA
OAXACA,MATIAS,ROMERO,AVENDAÑO	0.019	YUCATAN,MUNA
