# Supplementary material for: Analysis of México’s Narco-War Network (2007–2011)
Source: PLoS One. 2015 May 18;10(5):e0126503. doi: 10.1371/journal.pone.0126503 (PMC4436224; doi:10.1371/journal.pone.0126503)
Supplement: S1 Compressed file — Each file contains all the correlations above certain threshold (indicated in the name of the file), during a particular month (also indicated in the name of the file). The file names have the value of θ followed by the number of the i th month, starting from January of 2007 until Sept. 2011. (ZIP) [file pone.0126503.s004.zip › Correlations_by_month/0.015__8.sif]

SINALOA,CULIACAN	0.026	MICHOACAN,MORELIA
SINALOA,CULIACAN	0.026	SINALOA,AHOME
SINALOA,CULIACAN	0.078	MICHOACAN,URUAPAN
SINALOA,CULIACAN	0.052	SINALOA,SINALOA
SINALOA,CULIACAN	0.039	GUERRERO,CHILPANCINGO,DE,LOS,BRAVO
SINALOA,CULIACAN	0.078	DISTRITO,FEDERAL,IZTAPALAPA
SINALOA,CULIACAN	0.026	SONORA,CAJEME
SINALOA,CULIACAN	0.052	GUERRERO,TECPAN,DE,GALEANA
SINALOA,CULIACAN	0.026	CHIHUAHUA,CUAUHTEMOC
SINALOA,CULIACAN	0.039	BAJA,CALIFORNIA,PLAYAS,DE,ROSARITO
SINALOA,CULIACAN	0.039	MEXICO,NAUCALPAN,DE,JUAREZ
SINALOA,CULIACAN	0.026	BAJA,CALIFORNIA,TECATE
SINALOA,CULIACAN	0.065	JALISCO,PUERTO,VALLARTA
SINALOA,CULIACAN	0.039	CHIAPAS,TAPACHULA
SINALOA,CULIACAN	0.026	DURANGO,TAMAZULA
SINALOA,CULIACAN	0.026	CHIHUAHUA,GUACHOCHI
SINALOA,CULIACAN	0.026	MEXICO,IXTAPALUCA
SINALOA,CULIACAN	0.026	VERACRUZ,PANUCO
SINALOA,CULIACAN	0.026	MEXICO,LUVIANOS
SINALOA,CULIACAN	0.026	GUANAJUATO,IRAPUATO
SINALOA,CULIACAN	0.039	MICHOACAN,ZIRACUARETIRO
SINALOA,CULIACAN	0.026	GUANAJUATO,VALLE,DE,SANTIAGO
SINALOA,CULIACAN	0.039	CHIAPAS,BENEMERITO,DE,LAS,AMERICAS
SINALOA,CULIACAN	0.039	ZACATECAS,CHALCHIHUITES
SINALOA,CULIACAN	0.091	OAXACA,MATIAS,ROMERO,AVENDAÑO
SINALOA,CULIACAN	0.052	GUERRERO,MOCHITLAN
SINALOA,CULIACAN	0.052	CHIAPAS,FRONTERA,HIDALGO
SINALOA,CULIACAN	0.026	VERACRUZ,MINATITLAN
SINALOA,CULIACAN	0.052	MICHOACAN,MADERO
SINALOA,CULIACAN	0.026	VERACRUZ,PUEBLO,VIEJO
SINALOA,CULIACAN	0.039	AGUASCALIENTES,PABELLON,DE,ARTEAGA
SINALOA,CULIACAN	0.026	DURANGO,OTAEZ
SINALOA,CULIACAN	0.026	GUERRERO,ATLIXTAC
SINALOA,CULIACAN	0.026	VERACRUZ,CATEMACO
SINALOA,CULIACAN	0.026	VERACRUZ,COATEPEC
SINALOA,CULIACAN	0.039	YUCATAN,MUNA
SINALOA,MAZATLAN	0.016	SINALOA,NAVOLATO
SINALOA,MAZATLAN	0.016	MEXICO,NEZAHUALCOYOTL
SINALOA,MAZATLAN	0.016	BAJA,CALIFORNIA,MEXICALI
SINALOA,MAZATLAN	0.016	CHIHUAHUA,NUEVO,CASAS,GRANDES
SINALOA,MAZATLAN	0.026	GUERRERO,ARCELIA
SINALOA,MAZATLAN	0.016	GUERRERO,AJUCHITLAN,DEL,PROGRESO
SINALOA,MAZATLAN	0.021	MICHOACAN,TEPALCATEPEC
SINALOA,MAZATLAN	0.021	GUERRERO,TLAPA,DE,COMONFORT
SINALOA,MAZATLAN	0.016	TABASCO,JALAPA
SINALOA,NAVOLATO	0.019	GUERRERO,ARCELIA
SINALOA,NAVOLATO	0.016	MICHOACAN,TEPALCATEPEC
SINALOA,NAVOLATO	0.016	GUERRERO,TLAPA,DE,COMONFORT
MICHOACAN,MORELIA	0.016	MICHOACAN,URUAPAN
MICHOACAN,MORELIA	0.016	DISTRITO,FEDERAL,IZTAPALAPA
MICHOACAN,MORELIA	0.018	OAXACA,MATIAS,ROMERO,AVENDAÑO
SINALOA,AHOME	0.016	MICHOACAN,URUAPAN
SINALOA,AHOME	0.016	DISTRITO,FEDERAL,IZTAPALAPA
SINALOA,AHOME	0.018	OAXACA,MATIAS,ROMERO,AVENDAÑO
MICHOACAN,URUAPAN	0.031	SINALOA,SINALOA
MICHOACAN,URUAPAN	0.023	GUERRERO,CHILPANCINGO,DE,LOS,BRAVO
MICHOACAN,URUAPAN	0.047	DISTRITO,FEDERAL,IZTAPALAPA
MICHOACAN,URUAPAN	0.016	SONORA,CAJEME
MICHOACAN,URUAPAN	0.031	GUERRERO,TECPAN,DE,GALEANA
MICHOACAN,URUAPAN	0.016	CHIHUAHUA,CUAUHTEMOC
MICHOACAN,URUAPAN	0.023	BAJA,CALIFORNIA,PLAYAS,DE,ROSARITO
MICHOACAN,URUAPAN	0.023	MEXICO,NAUCALPAN,DE,JUAREZ
MICHOACAN,URUAPAN	0.016	BAJA,CALIFORNIA,TECATE
MICHOACAN,URUAPAN	0.039	JALISCO,PUERTO,VALLARTA
MICHOACAN,URUAPAN	0.023	CHIAPAS,TAPACHULA
MICHOACAN,URUAPAN	0.016	DURANGO,TAMAZULA
MICHOACAN,URUAPAN	0.016	CHIHUAHUA,GUACHOCHI
MICHOACAN,URUAPAN	0.016	MEXICO,IXTAPALUCA
MICHOACAN,URUAPAN	0.016	VERACRUZ,PANUCO
MICHOACAN,URUAPAN	0.016	MEXICO,LUVIANOS
MICHOACAN,URUAPAN	0.016	GUANAJUATO,IRAPUATO
MICHOACAN,URUAPAN	0.023	MICHOACAN,ZIRACUARETIRO
MICHOACAN,URUAPAN	0.016	GUANAJUATO,VALLE,DE,SANTIAGO
MICHOACAN,URUAPAN	0.023	CHIAPAS,BENEMERITO,DE,LAS,AMERICAS
MICHOACAN,URUAPAN	0.023	ZACATECAS,CHALCHIHUITES
MICHOACAN,URUAPAN	0.054	OAXACA,MATIAS,ROMERO,AVENDAÑO
MICHOACAN,URUAPAN	0.031	GUERRERO,MOCHITLAN
MICHOACAN,URUAPAN	0.031	CHIAPAS,FRONTERA,HIDALGO
MICHOACAN,URUAPAN	0.016	VERACRUZ,MINATITLAN
MICHOACAN,URUAPAN	0.031	MICHOACAN,MADERO
MICHOACAN,URUAPAN	0.016	VERACRUZ,PUEBLO,VIEJO
MICHOACAN,URUAPAN	0.023	AGUASCALIENTES,PABELLON,DE,ARTEAGA
MICHOACAN,URUAPAN	0.016	DURANGO,OTAEZ
MICHOACAN,URUAPAN	0.016	GUERRERO,ATLIXTAC
MICHOACAN,URUAPAN	0.016	VERACRUZ,CATEMACO
MICHOACAN,URUAPAN	0.016	VERACRUZ,COATEPEC
MICHOACAN,URUAPAN	0.023	YUCATAN,MUNA
SINALOA,SINALOA	0.016	GUERRERO,CHILPANCINGO,DE,LOS,BRAVO
SINALOA,SINALOA	0.031	DISTRITO,FEDERAL,IZTAPALAPA
SINALOA,SINALOA	0.021	GUERRERO,TECPAN,DE,GALEANA
SINALOA,SINALOA	0.016	BAJA,CALIFORNIA,PLAYAS,DE,ROSARITO
SINALOA,SINALOA	0.016	MEXICO,NAUCALPAN,DE,JUAREZ
SINALOA,SINALOA	0.026	JALISCO,PUERTO,VALLARTA
SINALOA,SINALOA	0.016	CHIAPAS,TAPACHULA
SINALOA,SINALOA	0.016	MICHOACAN,ZIRACUARETIRO
SINALOA,SINALOA	0.016	CHIAPAS,BENEMERITO,DE,LAS,AMERICAS
SINALOA,SINALOA	0.016	ZACATECAS,CHALCHIHUITES
SINALOA,SINALOA	0.036	OAXACA,MATIAS,ROMERO,AVENDAÑO
SINALOA,SINALOA	0.021	GUERRERO,MOCHITLAN
SINALOA,SINALOA	0.021	CHIAPAS,FRONTERA,HIDALGO
SINALOA,SINALOA	0.021	MICHOACAN,MADERO
SINALOA,SINALOA	0.016	AGUASCALIENTES,PABELLON,DE,ARTEAGA
SINALOA,SINALOA	0.016	YUCATAN,MUNA
GUERRERO,CHILPANCINGO,DE,LOS,BRAVO	0.023	DISTRITO,FEDERAL,IZTAPALAPA
GUERRERO,CHILPANCINGO,DE,LOS,BRAVO	0.016	GUERRERO,TECPAN,DE,GALEANA
GUERRERO,CHILPANCINGO,DE,LOS,BRAVO	0.019	JALISCO,PUERTO,VALLARTA
GUERRERO,CHILPANCINGO,DE,LOS,BRAVO	0.027	OAXACA,MATIAS,ROMERO,AVENDAÑO
GUERRERO,CHILPANCINGO,DE,LOS,BRAVO	0.016	GUERRERO,MOCHITLAN
GUERRERO,CHILPANCINGO,DE,LOS,BRAVO	0.016	CHIAPAS,FRONTERA,HIDALGO
GUERRERO,CHILPANCINGO,DE,LOS,BRAVO	0.016	MICHOACAN,MADERO
MEXICO,NEZAHUALCOYOTL	0.019	GUERRERO,ARCELIA
MEXICO,NEZAHUALCOYOTL	0.016	MICHOACAN,TEPALCATEPEC
MEXICO,NEZAHUALCOYOTL	0.016	GUERRERO,TLAPA,DE,COMONFORT
DISTRITO,FEDERAL,IZTAPALAPA	0.016	SONORA,CAJEME
DISTRITO,FEDERAL,IZTAPALAPA	0.031	GUERRERO,TECPAN,DE,GALEANA
DISTRITO,FEDERAL,IZTAPALAPA	0.016	CHIHUAHUA,CUAUHTEMOC
DISTRITO,FEDERAL,IZTAPALAPA	0.023	BAJA,CALIFORNIA,PLAYAS,DE,ROSARITO
DISTRITO,FEDERAL,IZTAPALAPA	0.023	MEXICO,NAUCALPAN,DE,JUAREZ
DISTRITO,FEDERAL,IZTAPALAPA	0.016	BAJA,CALIFORNIA,TECATE
DISTRITO,FEDERAL,IZTAPALAPA	0.039	JALISCO,PUERTO,VALLARTA
DISTRITO,FEDERAL,IZTAPALAPA	0.023	CHIAPAS,TAPACHULA
DISTRITO,FEDERAL,IZTAPALAPA	0.016	DURANGO,TAMAZULA
DISTRITO,FEDERAL,IZTAPALAPA	0.016	CHIHUAHUA,GUACHOCHI
DISTRITO,FEDERAL,IZTAPALAPA	0.016	MEXICO,IXTAPALUCA
DISTRITO,FEDERAL,IZTAPALAPA	0.016	VERACRUZ,PANUCO
DISTRITO,FEDERAL,IZTAPALAPA	0.016	MEXICO,LUVIANOS
DISTRITO,FEDERAL,IZTAPALAPA	0.016	GUANAJUATO,IRAPUATO
DISTRITO,FEDERAL,IZTAPALAPA	0.023	MICHOACAN,ZIRACUARETIRO
DISTRITO,FEDERAL,IZTAPALAPA	0.016	GUANAJUATO,VALLE,DE,SANTIAGO
DISTRITO,FEDERAL,IZTAPALAPA	0.023	CHIAPAS,BENEMERITO,DE,LAS,AMERICAS
DISTRITO,FEDERAL,IZTAPALAPA	0.023	ZACATECAS,CHALCHIHUITES
DISTRITO,FEDERAL,IZTAPALAPA	0.054	OAXACA,MATIAS,ROMERO,AVENDAÑO
DISTRITO,FEDERAL,IZTAPALAPA	0.031	GUERRERO,MOCHITLAN
DISTRITO,FEDERAL,IZTAPALAPA	0.031	CHIAPAS,FRONTERA,HIDALGO
DISTRITO,FEDERAL,IZTAPALAPA	0.016	VERACRUZ,MINATITLAN
DISTRITO,FEDERAL,IZTAPALAPA	0.031	MICHOACAN,MADERO
DISTRITO,FEDERAL,IZTAPALAPA	0.016	VERACRUZ,PUEBLO,VIEJO
DISTRITO,FEDERAL,IZTAPALAPA	0.023	AGUASCALIENTES,PABELLON,DE,ARTEAGA
DISTRITO,FEDERAL,IZTAPALAPA	0.016	DURANGO,OTAEZ
DISTRITO,FEDERAL,IZTAPALAPA	0.016	GUERRERO,ATLIXTAC
DISTRITO,FEDERAL,IZTAPALAPA	0.016	VERACRUZ,CATEMACO
DISTRITO,FEDERAL,IZTAPALAPA	0.016	VERACRUZ,COATEPEC
DISTRITO,FEDERAL,IZTAPALAPA	0.023	YUCATAN,MUNA
BAJA,CALIFORNIA,MEXICALI	0.019	GUERRERO,ARCELIA
BAJA,CALIFORNIA,MEXICALI	0.016	MICHOACAN,TEPALCATEPEC
BAJA,CALIFORNIA,MEXICALI	0.016	GUERRERO,TLAPA,DE,COMONFORT
SONORA,CAJEME	0.018	OAXACA,MATIAS,ROMERO,AVENDAÑO
CHIHUAHUA,NUEVO,CASAS,GRANDES	0.019	GUERRERO,ARCELIA
CHIHUAHUA,NUEVO,CASAS,GRANDES	0.016	MICHOACAN,TEPALCATEPEC
CHIHUAHUA,NUEVO,CASAS,GRANDES	0.016	GUERRERO,TLAPA,DE,COMONFORT
GUERRERO,TECPAN,DE,GALEANA	0.016	BAJA,CALIFORNIA,PLAYAS,DE,ROSARITO
GUERRERO,TECPAN,DE,GALEANA	0.016	MEXICO,NAUCALPAN,DE,JUAREZ
GUERRERO,TECPAN,DE,GALEANA	0.026	JALISCO,PUERTO,VALLARTA
GUERRERO,TECPAN,DE,GALEANA	0.016	CHIAPAS,TAPACHULA
GUERRERO,TECPAN,DE,GALEANA	0.016	MICHOACAN,ZIRACUARETIRO
GUERRERO,TECPAN,DE,GALEANA	0.016	CHIAPAS,BENEMERITO,DE,LAS,AMERICAS
GUERRERO,TECPAN,DE,GALEANA	0.016	ZACATECAS,CHALCHIHUITES
GUERRERO,TECPAN,DE,GALEANA	0.036	OAXACA,MATIAS,ROMERO,AVENDAÑO
GUERRERO,TECPAN,DE,GALEANA	0.021	GUERRERO,MOCHITLAN
GUERRERO,TECPAN,DE,GALEANA	0.021	CHIAPAS,FRONTERA,HIDALGO
GUERRERO,TECPAN,DE,GALEANA	0.021	MICHOACAN,MADERO
GUERRERO,TECPAN,DE,GALEANA	0.016	AGUASCALIENTES,PABELLON,DE,ARTEAGA
GUERRERO,TECPAN,DE,GALEANA	0.016	YUCATAN,MUNA
CHIHUAHUA,CUAUHTEMOC	0.018	OAXACA,MATIAS,ROMERO,AVENDAÑO
BAJA,CALIFORNIA,PLAYAS,DE,ROSARITO	0.019	JALISCO,PUERTO,VALLARTA
BAJA,CALIFORNIA,PLAYAS,DE,ROSARITO	0.027	OAXACA,MATIAS,ROMERO,AVENDAÑO
BAJA,CALIFORNIA,PLAYAS,DE,ROSARITO	0.016	GUERRERO,MOCHITLAN
BAJA,CALIFORNIA,PLAYAS,DE,ROSARITO	0.016	CHIAPAS,FRONTERA,HIDALGO
BAJA,CALIFORNIA,PLAYAS,DE,ROSARITO	0.016	MICHOACAN,MADERO
MEXICO,NAUCALPAN,DE,JUAREZ	0.019	JALISCO,PUERTO,VALLARTA
MEXICO,NAUCALPAN,DE,JUAREZ	0.027	OAXACA,MATIAS,ROMERO,AVENDAÑO
MEXICO,NAUCALPAN,DE,JUAREZ	0.016	GUERRERO,MOCHITLAN
MEXICO,NAUCALPAN,DE,JUAREZ	0.016	CHIAPAS,FRONTERA,HIDALGO
MEXICO,NAUCALPAN,DE,JUAREZ	0.016	MICHOACAN,MADERO
GUERRERO,ARCELIA	0.019	GUERRERO,AJUCHITLAN,DEL,PROGRESO
GUERRERO,ARCELIA	0.026	MICHOACAN,TEPALCATEPEC
GUERRERO,ARCELIA	0.026	GUERRERO,TLAPA,DE,COMONFORT
GUERRERO,ARCELIA	0.019	TABASCO,JALAPA
GUERRERO,AJUCHITLAN,DEL,PROGRESO	0.016	MICHOACAN,TEPALCATEPEC
GUERRERO,AJUCHITLAN,DEL,PROGRESO	0.016	GUERRERO,TLAPA,DE,COMONFORT
BAJA,CALIFORNIA,TECATE	0.018	OAXACA,MATIAS,ROMERO,AVENDAÑO
JALISCO,PUERTO,VALLARTA	0.019	CHIAPAS,TAPACHULA
JALISCO,PUERTO,VALLARTA	0.019	MICHOACAN,ZIRACUARETIRO
JALISCO,PUERTO,VALLARTA	0.019	CHIAPAS,BENEMERITO,DE,LAS,AMERICAS
JALISCO,PUERTO,VALLARTA	0.019	ZACATECAS,CHALCHIHUITES
JALISCO,PUERTO,VALLARTA	0.045	OAXACA,MATIAS,ROMERO,AVENDAÑO
JALISCO,PUERTO,VALLARTA	0.026	GUERRERO,MOCHITLAN
JALISCO,PUERTO,VALLARTA	0.026	CHIAPAS,FRONTERA,HIDALGO
JALISCO,PUERTO,VALLARTA	0.026	MICHOACAN,MADERO
JALISCO,PUERTO,VALLARTA	0.019	AGUASCALIENTES,PABELLON,DE,ARTEAGA
JALISCO,PUERTO,VALLARTA	0.019	YUCATAN,MUNA
CHIAPAS,TAPACHULA	0.027	OAXACA,MATIAS,ROMERO,AVENDAÑO
CHIAPAS,TAPACHULA	0.016	GUERRERO,MOCHITLAN
CHIAPAS,TAPACHULA	0.016	CHIAPAS,FRONTERA,HIDALGO
CHIAPAS,TAPACHULA	0.016	MICHOACAN,MADERO
MICHOACAN,TEPALCATEPEC	0.021	GUERRERO,TLAPA,DE,COMONFORT
MICHOACAN,TEPALCATEPEC	0.016	TABASCO,JALAPA
DURANGO,TAMAZULA	0.018	OAXACA,MATIAS,ROMERO,AVENDAÑO
CHIHUAHUA,GUACHOCHI	0.018	OAXACA,MATIAS,ROMERO,AVENDAÑO
MEXICO,IXTAPALUCA	0.018	OAXACA,MATIAS,ROMERO,AVENDAÑO
VERACRUZ,PANUCO	0.018	OAXACA,MATIAS,ROMERO,AVENDAÑO
GUERRERO,TLAPA,DE,COMONFORT	0.016	TABASCO,JALAPA
MEXICO,LUVIANOS	0.018	OAXACA,MATIAS,ROMERO,AVENDAÑO
GUANAJUATO,IRAPUATO	0.018	OAXACA,MATIAS,ROMERO,AVENDAÑO
MICHOACAN,ZIRACUARETIRO	0.027	OAXACA,MATIAS,ROMERO,AVENDAÑO
MICHOACAN,ZIRACUARETIRO	0.016	GUERRERO,MOCHITLAN
MICHOACAN,ZIRACUARETIRO	0.016	CHIAPAS,FRONTERA,HIDALGO
MICHOACAN,ZIRACUARETIRO	0.016	MICHOACAN,MADERO
GUANAJUATO,VALLE,DE,SANTIAGO	0.018	OAXACA,MATIAS,ROMERO,AVENDAÑO
CHIAPAS,BENEMERITO,DE,LAS,AMERICAS	0.027	OAXACA,MATIAS,ROMERO,AVENDAÑO
CHIAPAS,BENEMERITO,DE,LAS,AMERICAS	0.016	GUERRERO,MOCHITLAN
CHIAPAS,BENEMERITO,DE,LAS,AMERICAS	0.016	CHIAPAS,FRONTERA,HIDALGO
CHIAPAS,BENEMERITO,DE,LAS,AMERICAS	0.016	MICHOACAN,MADERO
ZACATECAS,CHALCHIHUITES	0.027	OAXACA,MATIAS,ROMERO,AVENDAÑO
ZACATECAS,CHALCHIHUITES	0.016	GUERRERO,MOCHITLAN
ZACATECAS,CHALCHIHUITES	0.016	CHIAPAS,FRONTERA,HIDALGO
ZACATECAS,CHALCHIHUITES	0.016	MICHOACAN,MADERO
OAXACA,MATIAS,ROMERO,AVENDAÑO	0.036	GUERRERO,MOCHITLAN
OAXACA,MATIAS,ROMERO,AVENDAÑO	0.036	CHIAPAS,FRONTERA,HIDALGO
OAXACA,MATIAS,ROMERO,AVENDAÑO	0.018	VERACRUZ,MINATITLAN
OAXACA,MATIAS,ROMERO,AVENDAÑO	0.036	MICHOACAN,MADERO
OAXACA,MATIAS,ROMERO,AVENDAÑO	0.018	VERACRUZ,PUEBLO,VIEJO
OAXACA,MATIAS,ROMERO,AVENDAÑO	0.027	AGUASCALIENTES,PABELLON,DE,ARTEAGA
OAXACA,MATIAS,ROMERO,AVENDAÑO	0.018	DURANGO,OTAEZ
OAXACA,MATIAS,ROMERO,AVENDAÑO	0.018	GUERRERO,ATLIXTAC
OAXACA,MATIAS,ROMERO,AVENDAÑO	0.018	VERACRUZ,CATEMACO
OAXACA,MATIAS,ROMERO,AVENDAÑO	0.018	VERACRUZ,COATEPEC
OAXACA,MATIAS,ROMERO,AVENDAÑO	0.027	YUCATAN,MUNA
GUERRERO,MOCHITLAN	0.021	CHIAPAS,FRONTERA,HIDALGO
GUERRERO,MOCHITLAN	0.021	MICHOACAN,MADERO
GUERRERO,MOCHITLAN	0.016	AGUASCALIENTES,PABELLON,DE,ARTEAGA
GUERRERO,MOCHITLAN	0.016	YUCATAN,MUNA
CHIAPAS,FRONTERA,HIDALGO	0.021	MICHOACAN,MADERO
CHIAPAS,FRONTERA,HIDALGO	0.016	AGUASCALIENTES,PABELLON,DE,ARTEAGA
CHIAPAS,FRONTERA,HIDALGO	0.016	YUCATAN,MUNA
MICHOACAN,MADERO	0.016	AGUASCALIENTES,PABELLON,DE,ARTEAGA
MICHOACAN,MADERO	0.016	YUCATAN,MUNA
