# Supplementary material for: Analysis of México’s Narco-War Network (2007–2011)
Source: PLoS One. 2015 May 18;10(5):e0126503. doi: 10.1371/journal.pone.0126503 (PMC4436224; doi:10.1371/journal.pone.0126503)
Supplement: S1 Compressed file — Each file contains all the correlations above certain threshold (indicated in the name of the file), during a particular month (also indicated in the name of the file). The file names have the value of θ followed by the number of the i th month, starting from January of 2007 until Sept. 2011. (ZIP) [file pone.0126503.s004.zip › Correlations_by_month/0.015__9.sif]

CHIHUAHUA,JUAREZ	0.031	SINALOA,CULIACAN
CHIHUAHUA,JUAREZ	0.019	SINALOA,MAZATLAN
CHIHUAHUA,JUAREZ	0.031	NUEVO,LEON,MONTERREY
CHIHUAHUA,JUAREZ	0.025	AGUASCALIENTES,AGUASCALIENTES
CHIHUAHUA,JUAREZ	0.019	DISTRITO,FEDERAL,VENUSTIANO,CARRANZA
CHIHUAHUA,JUAREZ	0.037	GUERRERO,ATOYAC,DE,ALVAREZ
CHIHUAHUA,JUAREZ	0.025	GUERRERO,ARCELIA
CHIHUAHUA,JUAREZ	0.025	MICHOACAN,TEPALCATEPEC
CHIHUAHUA,JUAREZ	0.019	GUERRERO,TLAPA,DE,COMONFORT
CHIHUAHUA,JUAREZ	0.019	TABASCO,JALAPA
SINALOA,CULIACAN	0.016	COAHUILA,TORREON
SINALOA,CULIACAN	0.023	SINALOA,MAZATLAN
SINALOA,CULIACAN	0.039	NUEVO,LEON,MONTERREY
SINALOA,CULIACAN	0.016	TAMAULIPAS,NUEVO,LAREDO
SINALOA,CULIACAN	0.016	CHIHUAHUA,NUEVO,CASAS,GRANDES
SINALOA,CULIACAN	0.031	AGUASCALIENTES,AGUASCALIENTES
SINALOA,CULIACAN	0.016	GUERRERO,TAXCO,DE,ALARCON
SINALOA,CULIACAN	0.023	DISTRITO,FEDERAL,VENUSTIANO,CARRANZA
SINALOA,CULIACAN	0.016	BAJA,CALIFORNIA,ENSENADA
SINALOA,CULIACAN	0.047	GUERRERO,ATOYAC,DE,ALVAREZ
SINALOA,CULIACAN	0.031	GUERRERO,ARCELIA
SINALOA,CULIACAN	0.016	SONORA,CABORCA
SINALOA,CULIACAN	0.031	MICHOACAN,TEPALCATEPEC
SINALOA,CULIACAN	0.016	HIDALGO,PACHUCA,DE,SOTO
SINALOA,CULIACAN	0.016	JALISCO,TONALA
SINALOA,CULIACAN	0.023	GUERRERO,TLAPA,DE,COMONFORT
SINALOA,CULIACAN	0.016	DISTRITO,FEDERAL,TLAHUAC
SINALOA,CULIACAN	0.016	COAHUILA,SALTILLO
SINALOA,CULIACAN	0.016	CHIHUAHUA,ALDAMA
SINALOA,CULIACAN	0.016	GUANAJUATO,MOROLEON
SINALOA,CULIACAN	0.016	HIDALGO,ACTOPAN
SINALOA,CULIACAN	0.016	HIDALGO,TIZAYUCA
SINALOA,CULIACAN	0.023	TABASCO,JALAPA
SINALOA,CULIACAN	0.016	CHIAPAS,ESCUINTLA
SINALOA,CULIACAN	0.016	DURANGO,SAN,JUAN,DEL,RIO
BAJA,CALIFORNIA,TIJUANA	0.025	CHIHUAHUA,CHIHUAHUA
BAJA,CALIFORNIA,TIJUANA	0.025	DURANGO,DURANGO
BAJA,CALIFORNIA,TIJUANA	0.019	MICHOACAN,MORELIA
BAJA,CALIFORNIA,TIJUANA	0.044	SINALOA,MOCORITO
BAJA,CALIFORNIA,TIJUANA	0.025	MEXICO,NAUCALPAN,DE,JUAREZ
BAJA,CALIFORNIA,TIJUANA	0.019	SINALOA,CHOIX
BAJA,CALIFORNIA,TIJUANA	0.019	DURANGO,TAMAZULA
BAJA,CALIFORNIA,TIJUANA	0.019	MICHOACAN,AGUILILLA
BAJA,CALIFORNIA,TIJUANA	0.019	GUERRERO,ZAPOTITLAN,TABLAS
BAJA,CALIFORNIA,TIJUANA	0.019	OAXACA,SALINA,CRUZ
BAJA,CALIFORNIA,TIJUANA	0.019	GUANAJUATO,VILLAGRAN
BAJA,CALIFORNIA,TIJUANA	0.037	TAMAULIPAS,JAUMAVE
CHIHUAHUA,CHIHUAHUA	0.025	DURANGO,DURANGO
CHIHUAHUA,CHIHUAHUA	0.019	MICHOACAN,MORELIA
CHIHUAHUA,CHIHUAHUA	0.044	SINALOA,MOCORITO
CHIHUAHUA,CHIHUAHUA	0.025	MEXICO,NAUCALPAN,DE,JUAREZ
CHIHUAHUA,CHIHUAHUA	0.019	SINALOA,CHOIX
CHIHUAHUA,CHIHUAHUA	0.019	DURANGO,TAMAZULA
CHIHUAHUA,CHIHUAHUA	0.019	MICHOACAN,AGUILILLA
CHIHUAHUA,CHIHUAHUA	0.019	GUERRERO,ZAPOTITLAN,TABLAS
CHIHUAHUA,CHIHUAHUA	0.019	OAXACA,SALINA,CRUZ
CHIHUAHUA,CHIHUAHUA	0.019	GUANAJUATO,VILLAGRAN
CHIHUAHUA,CHIHUAHUA	0.037	TAMAULIPAS,JAUMAVE
GUERRERO,ACAPULCO,DE,JUAREZ	0.022	SINALOA,MOCORITO
GUERRERO,ACAPULCO,DE,JUAREZ	0.019	TAMAULIPAS,JAUMAVE
COAHUILA,TORREON	0.016	NUEVO,LEON,MONTERREY
COAHUILA,TORREON	0.019	GUERRERO,ATOYAC,DE,ALVAREZ
SINALOA,MAZATLAN	0.023	NUEVO,LEON,MONTERREY
SINALOA,MAZATLAN	0.019	AGUASCALIENTES,AGUASCALIENTES
SINALOA,MAZATLAN	0.028	GUERRERO,ATOYAC,DE,ALVAREZ
SINALOA,MAZATLAN	0.019	GUERRERO,ARCELIA
SINALOA,MAZATLAN	0.019	MICHOACAN,TEPALCATEPEC
DURANGO,DURANGO	0.019	MICHOACAN,MORELIA
DURANGO,DURANGO	0.044	SINALOA,MOCORITO
DURANGO,DURANGO	0.025	MEXICO,NAUCALPAN,DE,JUAREZ
DURANGO,DURANGO	0.019	SINALOA,CHOIX
DURANGO,DURANGO	0.019	DURANGO,TAMAZULA
DURANGO,DURANGO	0.019	MICHOACAN,AGUILILLA
DURANGO,DURANGO	0.019	GUERRERO,ZAPOTITLAN,TABLAS
DURANGO,DURANGO	0.019	OAXACA,SALINA,CRUZ
DURANGO,DURANGO	0.019	GUANAJUATO,VILLAGRAN
DURANGO,DURANGO	0.037	TAMAULIPAS,JAUMAVE
NUEVO,LEON,MONTERREY	0.016	TAMAULIPAS,NUEVO,LAREDO
NUEVO,LEON,MONTERREY	0.016	CHIHUAHUA,NUEVO,CASAS,GRANDES
NUEVO,LEON,MONTERREY	0.031	AGUASCALIENTES,AGUASCALIENTES
NUEVO,LEON,MONTERREY	0.016	GUERRERO,TAXCO,DE,ALARCON
NUEVO,LEON,MONTERREY	0.023	DISTRITO,FEDERAL,VENUSTIANO,CARRANZA
NUEVO,LEON,MONTERREY	0.016	BAJA,CALIFORNIA,ENSENADA
NUEVO,LEON,MONTERREY	0.047	GUERRERO,ATOYAC,DE,ALVAREZ
NUEVO,LEON,MONTERREY	0.031	GUERRERO,ARCELIA
NUEVO,LEON,MONTERREY	0.016	SONORA,CABORCA
NUEVO,LEON,MONTERREY	0.031	MICHOACAN,TEPALCATEPEC
NUEVO,LEON,MONTERREY	0.016	HIDALGO,PACHUCA,DE,SOTO
NUEVO,LEON,MONTERREY	0.016	JALISCO,TONALA
NUEVO,LEON,MONTERREY	0.023	GUERRERO,TLAPA,DE,COMONFORT
NUEVO,LEON,MONTERREY	0.016	DISTRITO,FEDERAL,TLAHUAC
NUEVO,LEON,MONTERREY	0.016	COAHUILA,SALTILLO
NUEVO,LEON,MONTERREY	0.016	CHIHUAHUA,ALDAMA
NUEVO,LEON,MONTERREY	0.016	GUANAJUATO,MOROLEON
NUEVO,LEON,MONTERREY	0.016	HIDALGO,ACTOPAN
NUEVO,LEON,MONTERREY	0.016	HIDALGO,TIZAYUCA
NUEVO,LEON,MONTERREY	0.023	TABASCO,JALAPA
NUEVO,LEON,MONTERREY	0.016	CHIAPAS,ESCUINTLA
NUEVO,LEON,MONTERREY	0.016	DURANGO,SAN,JUAN,DEL,RIO
MICHOACAN,MORELIA	0.033	SINALOA,MOCORITO
MICHOACAN,MORELIA	0.019	MEXICO,NAUCALPAN,DE,JUAREZ
MICHOACAN,MORELIA	0.028	TAMAULIPAS,JAUMAVE
TAMAULIPAS,REYNOSA	0.022	SINALOA,MOCORITO
TAMAULIPAS,REYNOSA	0.019	TAMAULIPAS,JAUMAVE
SINALOA,GUASAVE	0.022	SINALOA,MOCORITO
SINALOA,GUASAVE	0.019	TAMAULIPAS,JAUMAVE
GUERRERO,CHILPANCINGO,DE,LOS,BRAVO	0.022	SINALOA,MOCORITO
GUERRERO,CHILPANCINGO,DE,LOS,BRAVO	0.019	TAMAULIPAS,JAUMAVE
TAMAULIPAS,NUEVO,LAREDO	0.019	GUERRERO,ATOYAC,DE,ALVAREZ
CHIHUAHUA,NUEVO,CASAS,GRANDES	0.019	GUERRERO,ATOYAC,DE,ALVAREZ
GUERRERO,TECPAN,DE,GALEANA	0.022	SINALOA,MOCORITO
GUERRERO,TECPAN,DE,GALEANA	0.019	TAMAULIPAS,JAUMAVE
AGUASCALIENTES,AGUASCALIENTES	0.019	DISTRITO,FEDERAL,VENUSTIANO,CARRANZA
AGUASCALIENTES,AGUASCALIENTES	0.037	GUERRERO,ATOYAC,DE,ALVAREZ
AGUASCALIENTES,AGUASCALIENTES	0.025	GUERRERO,ARCELIA
AGUASCALIENTES,AGUASCALIENTES	0.025	MICHOACAN,TEPALCATEPEC
AGUASCALIENTES,AGUASCALIENTES	0.019	GUERRERO,TLAPA,DE,COMONFORT
AGUASCALIENTES,AGUASCALIENTES	0.019	TABASCO,JALAPA
SINALOA,MOCORITO	0.022	SINALOA,BADIRAGUATO
SINALOA,MOCORITO	0.044	MEXICO,NAUCALPAN,DE,JUAREZ
SINALOA,MOCORITO	0.022	MEXICO,TULTITLAN
SINALOA,MOCORITO	0.022	DISTRITO,FEDERAL,CUAUHTEMOC
SINALOA,MOCORITO	0.022	MEXICO,TLALNEPANTLA,DE,BAZ
SINALOA,MOCORITO	0.022	MICHOACAN,HUETAMO
SINALOA,MOCORITO	0.033	SINALOA,CHOIX
SINALOA,MOCORITO	0.033	DURANGO,TAMAZULA
SINALOA,MOCORITO	0.022	GUERRERO,OMETEPEC
SINALOA,MOCORITO	0.033	MICHOACAN,AGUILILLA
SINALOA,MOCORITO	0.033	GUERRERO,ZAPOTITLAN,TABLAS
SINALOA,MOCORITO	0.022	MEXICO,TEXCOCO
SINALOA,MOCORITO	0.022	GUANAJUATO,IRAPUATO
SINALOA,MOCORITO	0.022	DISTRITO,FEDERAL,BENITO,JUAREZ
SINALOA,MOCORITO	0.033	OAXACA,SALINA,CRUZ
SINALOA,MOCORITO	0.033	GUANAJUATO,VILLAGRAN
SINALOA,MOCORITO	0.022	MORELOS,MIACATLAN
SINALOA,MOCORITO	0.065	TAMAULIPAS,JAUMAVE
SINALOA,MOCORITO	0.022	TABASCO,CENTLA
SINALOA,MOCORITO	0.022	SONORA,QUIRIEGO
SINALOA,MOCORITO	0.022	HIDALGO,SAN,BARTOLO,TUTOTEPEC
SINALOA,MOCORITO	0.022	OAXACA,SAN,JUAN,JUQUILA,MIXES
GUERRERO,TAXCO,DE,ALARCON	0.019	GUERRERO,ATOYAC,DE,ALVAREZ
SINALOA,BADIRAGUATO	0.019	TAMAULIPAS,JAUMAVE
MEXICO,NAUCALPAN,DE,JUAREZ	0.019	SINALOA,CHOIX
MEXICO,NAUCALPAN,DE,JUAREZ	0.019	DURANGO,TAMAZULA
MEXICO,NAUCALPAN,DE,JUAREZ	0.019	MICHOACAN,AGUILILLA
MEXICO,NAUCALPAN,DE,JUAREZ	0.019	GUERRERO,ZAPOTITLAN,TABLAS
MEXICO,NAUCALPAN,DE,JUAREZ	0.019	OAXACA,SALINA,CRUZ
MEXICO,NAUCALPAN,DE,JUAREZ	0.019	GUANAJUATO,VILLAGRAN
MEXICO,NAUCALPAN,DE,JUAREZ	0.037	TAMAULIPAS,JAUMAVE
MEXICO,TULTITLAN	0.019	TAMAULIPAS,JAUMAVE
DISTRITO,FEDERAL,VENUSTIANO,CARRANZA	0.028	GUERRERO,ATOYAC,DE,ALVAREZ
DISTRITO,FEDERAL,VENUSTIANO,CARRANZA	0.019	GUERRERO,ARCELIA
DISTRITO,FEDERAL,VENUSTIANO,CARRANZA	0.019	MICHOACAN,TEPALCATEPEC
BAJA,CALIFORNIA,ENSENADA	0.019	GUERRERO,ATOYAC,DE,ALVAREZ
DISTRITO,FEDERAL,CUAUHTEMOC	0.019	TAMAULIPAS,JAUMAVE
GUERRERO,ATOYAC,DE,ALVAREZ	0.037	GUERRERO,ARCELIA
GUERRERO,ATOYAC,DE,ALVAREZ	0.019	SONORA,CABORCA
GUERRERO,ATOYAC,DE,ALVAREZ	0.037	MICHOACAN,TEPALCATEPEC
GUERRERO,ATOYAC,DE,ALVAREZ	0.019	HIDALGO,PACHUCA,DE,SOTO
GUERRERO,ATOYAC,DE,ALVAREZ	0.019	JALISCO,TONALA
GUERRERO,ATOYAC,DE,ALVAREZ	0.028	GUERRERO,TLAPA,DE,COMONFORT
GUERRERO,ATOYAC,DE,ALVAREZ	0.019	DISTRITO,FEDERAL,TLAHUAC
GUERRERO,ATOYAC,DE,ALVAREZ	0.019	COAHUILA,SALTILLO
GUERRERO,ATOYAC,DE,ALVAREZ	0.019	CHIHUAHUA,ALDAMA
GUERRERO,ATOYAC,DE,ALVAREZ	0.019	GUANAJUATO,MOROLEON
GUERRERO,ATOYAC,DE,ALVAREZ	0.019	HIDALGO,ACTOPAN
GUERRERO,ATOYAC,DE,ALVAREZ	0.019	HIDALGO,TIZAYUCA
GUERRERO,ATOYAC,DE,ALVAREZ	0.028	TABASCO,JALAPA
GUERRERO,ATOYAC,DE,ALVAREZ	0.019	CHIAPAS,ESCUINTLA
GUERRERO,ATOYAC,DE,ALVAREZ	0.019	DURANGO,SAN,JUAN,DEL,RIO
GUERRERO,ARCELIA	0.025	MICHOACAN,TEPALCATEPEC
GUERRERO,ARCELIA	0.019	GUERRERO,TLAPA,DE,COMONFORT
GUERRERO,ARCELIA	0.019	TABASCO,JALAPA
MEXICO,TLALNEPANTLA,DE,BAZ	0.019	TAMAULIPAS,JAUMAVE
MICHOACAN,HUETAMO	0.019	TAMAULIPAS,JAUMAVE
SINALOA,CHOIX	0.028	TAMAULIPAS,JAUMAVE
MICHOACAN,TEPALCATEPEC	0.019	GUERRERO,TLAPA,DE,COMONFORT
MICHOACAN,TEPALCATEPEC	0.019	TABASCO,JALAPA
DURANGO,TAMAZULA	0.028	TAMAULIPAS,JAUMAVE
GUERRERO,OMETEPEC	0.019	TAMAULIPAS,JAUMAVE
MICHOACAN,AGUILILLA	0.028	TAMAULIPAS,JAUMAVE
GUERRERO,ZAPOTITLAN,TABLAS	0.028	TAMAULIPAS,JAUMAVE
MEXICO,TEXCOCO	0.019	TAMAULIPAS,JAUMAVE
GUANAJUATO,IRAPUATO	0.019	TAMAULIPAS,JAUMAVE
DISTRITO,FEDERAL,BENITO,JUAREZ	0.019	TAMAULIPAS,JAUMAVE
OAXACA,SALINA,CRUZ	0.028	TAMAULIPAS,JAUMAVE
GUANAJUATO,VILLAGRAN	0.028	TAMAULIPAS,JAUMAVE
MORELOS,MIACATLAN	0.019	TAMAULIPAS,JAUMAVE
TAMAULIPAS,JAUMAVE	0.019	TABASCO,CENTLA
TAMAULIPAS,JAUMAVE	0.019	SONORA,QUIRIEGO
TAMAULIPAS,JAUMAVE	0.019	HIDALGO,SAN,BARTOLO,TUTOTEPEC
TAMAULIPAS,JAUMAVE	0.019	OAXACA,SAN,JUAN,JUQUILA,MIXES
