# Supplementary material for: Analysis of México’s Narco-War Network (2007–2011)
Source: PLoS One. 2015 May 18;10(5):e0126503. doi: 10.1371/journal.pone.0126503 (PMC4436224; doi:10.1371/journal.pone.0126503)
Supplement: S1 Compressed file — Each file contains all the correlations above certain threshold (indicated in the name of the file), during a particular month (also indicated in the name of the file). The file names have the value of θ followed by the number of the i th month, starting from January of 2007 until Sept. 2011. (ZIP) [file pone.0126503.s004.zip › Correlations_by_month/0.020__0.sif]

SINALOA,CULIACAN	0.090	BAJA,CALIFORNIA,TIJUANA
SINALOA,CULIACAN	0.045	DURANGO,GOMEZ,PALACIO
SINALOA,CULIACAN	0.056	NUEVO,LEON,MONTERREY
SINALOA,CULIACAN	0.034	TAMAULIPAS,REYNOSA
SINALOA,CULIACAN	0.034	MEXICO,ECATEPEC,DE,MORELOS
SINALOA,CULIACAN	0.068	MICHOACAN,URUAPAN
SINALOA,CULIACAN	0.023	MEXICO,NEZAHUALCOYOTL
SINALOA,CULIACAN	0.045	TAMAULIPAS,NUEVO,LAREDO
SINALOA,CULIACAN	0.023	JALISCO,GUADALAJARA
SINALOA,CULIACAN	0.023	GUERRERO,COYUCA,DE,CATALAN
SINALOA,CULIACAN	0.023	CHIHUAHUA,CUAUHTEMOC
SINALOA,CULIACAN	0.023	DISTRITO,FEDERAL,GUSTAVO,A.,MADERO
SINALOA,CULIACAN	0.034	CHIHUAHUA,MADERA
SINALOA,CULIACAN	0.034	DISTRITO,FEDERAL,CUAUHTEMOC
SINALOA,CULIACAN	0.023	SONORA,CANANEA
SINALOA,CULIACAN	0.023	NUEVO,LEON,SANTA,CATARINA
SINALOA,CULIACAN	0.023	SONORA,AGUA,PRIETA
SINALOA,CULIACAN	0.034	GUANAJUATO,PENJAMO
SINALOA,CULIACAN	0.101	OAXACA,SAN,PEDRO,MIXTEPEC,-DTO.,22,-
SINALOA,CULIACAN	0.023	CHIHUAHUA,GRAN,MORELOS
SINALOA,CULIACAN	0.023	NUEVO,LEON,GENERAL,TERAN
SINALOA,CULIACAN	0.023	OAXACA,SANTIAGO,JUXTLAHUACA
SINALOA,CULIACAN	0.034	MICHOACAN,SANTA,ANA,MAYA
SINALOA,CULIACAN	0.023	HIDALGO,PROGRESO,DE,OBREGON
BAJA,CALIFORNIA,TIJUANA	0.060	DURANGO,GOMEZ,PALACIO
BAJA,CALIFORNIA,TIJUANA	0.075	NUEVO,LEON,MONTERREY
BAJA,CALIFORNIA,TIJUANA	0.045	TAMAULIPAS,REYNOSA
BAJA,CALIFORNIA,TIJUANA	0.045	MEXICO,ECATEPEC,DE,MORELOS
BAJA,CALIFORNIA,TIJUANA	0.090	MICHOACAN,URUAPAN
BAJA,CALIFORNIA,TIJUANA	0.030	MEXICO,NEZAHUALCOYOTL
BAJA,CALIFORNIA,TIJUANA	0.060	TAMAULIPAS,NUEVO,LAREDO
BAJA,CALIFORNIA,TIJUANA	0.030	JALISCO,GUADALAJARA
BAJA,CALIFORNIA,TIJUANA	0.030	GUERRERO,COYUCA,DE,CATALAN
BAJA,CALIFORNIA,TIJUANA	0.030	CHIHUAHUA,CUAUHTEMOC
BAJA,CALIFORNIA,TIJUANA	0.030	DISTRITO,FEDERAL,GUSTAVO,A.,MADERO
BAJA,CALIFORNIA,TIJUANA	0.045	CHIHUAHUA,MADERA
BAJA,CALIFORNIA,TIJUANA	0.045	DISTRITO,FEDERAL,CUAUHTEMOC
BAJA,CALIFORNIA,TIJUANA	0.030	SONORA,CANANEA
BAJA,CALIFORNIA,TIJUANA	0.030	NUEVO,LEON,SANTA,CATARINA
BAJA,CALIFORNIA,TIJUANA	0.030	SONORA,AGUA,PRIETA
BAJA,CALIFORNIA,TIJUANA	0.045	GUANAJUATO,PENJAMO
BAJA,CALIFORNIA,TIJUANA	0.135	OAXACA,SAN,PEDRO,MIXTEPEC,-DTO.,22,-
BAJA,CALIFORNIA,TIJUANA	0.030	CHIHUAHUA,GRAN,MORELOS
BAJA,CALIFORNIA,TIJUANA	0.030	NUEVO,LEON,GENERAL,TERAN
BAJA,CALIFORNIA,TIJUANA	0.030	OAXACA,SANTIAGO,JUXTLAHUACA
BAJA,CALIFORNIA,TIJUANA	0.045	MICHOACAN,SANTA,ANA,MAYA
BAJA,CALIFORNIA,TIJUANA	0.030	HIDALGO,PROGRESO,DE,OBREGON
GUERRERO,ACAPULCO,DE,JUAREZ	0.028	MICHOACAN,HUETAMO
GUERRERO,ACAPULCO,DE,JUAREZ	0.039	MICHOACAN,AQUILA
DURANGO,GOMEZ,PALACIO	0.038	NUEVO,LEON,MONTERREY
DURANGO,GOMEZ,PALACIO	0.023	TAMAULIPAS,REYNOSA
DURANGO,GOMEZ,PALACIO	0.023	MEXICO,ECATEPEC,DE,MORELOS
DURANGO,GOMEZ,PALACIO	0.045	MICHOACAN,URUAPAN
DURANGO,GOMEZ,PALACIO	0.030	TAMAULIPAS,NUEVO,LAREDO
DURANGO,GOMEZ,PALACIO	0.023	CHIHUAHUA,MADERA
DURANGO,GOMEZ,PALACIO	0.023	DISTRITO,FEDERAL,CUAUHTEMOC
DURANGO,GOMEZ,PALACIO	0.023	GUANAJUATO,PENJAMO
DURANGO,GOMEZ,PALACIO	0.068	OAXACA,SAN,PEDRO,MIXTEPEC,-DTO.,22,-
DURANGO,GOMEZ,PALACIO	0.023	MICHOACAN,SANTA,ANA,MAYA
SONORA,NOGALES	0.026	MICHOACAN,AQUILA
NUEVO,LEON,MONTERREY	0.028	TAMAULIPAS,REYNOSA
NUEVO,LEON,MONTERREY	0.028	MEXICO,ECATEPEC,DE,MORELOS
NUEVO,LEON,MONTERREY	0.056	MICHOACAN,URUAPAN
NUEVO,LEON,MONTERREY	0.038	TAMAULIPAS,NUEVO,LAREDO
NUEVO,LEON,MONTERREY	0.028	CHIHUAHUA,MADERA
NUEVO,LEON,MONTERREY	0.028	DISTRITO,FEDERAL,CUAUHTEMOC
NUEVO,LEON,MONTERREY	0.028	GUANAJUATO,PENJAMO
NUEVO,LEON,MONTERREY	0.085	OAXACA,SAN,PEDRO,MIXTEPEC,-DTO.,22,-
NUEVO,LEON,MONTERREY	0.028	MICHOACAN,SANTA,ANA,MAYA
TAMAULIPAS,REYNOSA	0.034	MICHOACAN,URUAPAN
TAMAULIPAS,REYNOSA	0.023	TAMAULIPAS,NUEVO,LAREDO
TAMAULIPAS,REYNOSA	0.051	OAXACA,SAN,PEDRO,MIXTEPEC,-DTO.,22,-
MEXICO,ECATEPEC,DE,MORELOS	0.034	MICHOACAN,URUAPAN
MEXICO,ECATEPEC,DE,MORELOS	0.023	TAMAULIPAS,NUEVO,LAREDO
MEXICO,ECATEPEC,DE,MORELOS	0.051	OAXACA,SAN,PEDRO,MIXTEPEC,-DTO.,22,-
MICHOACAN,URUAPAN	0.023	MEXICO,NEZAHUALCOYOTL
MICHOACAN,URUAPAN	0.045	TAMAULIPAS,NUEVO,LAREDO
MICHOACAN,URUAPAN	0.023	JALISCO,GUADALAJARA
MICHOACAN,URUAPAN	0.023	GUERRERO,COYUCA,DE,CATALAN
MICHOACAN,URUAPAN	0.023	CHIHUAHUA,CUAUHTEMOC
MICHOACAN,URUAPAN	0.023	DISTRITO,FEDERAL,GUSTAVO,A.,MADERO
MICHOACAN,URUAPAN	0.034	CHIHUAHUA,MADERA
MICHOACAN,URUAPAN	0.034	DISTRITO,FEDERAL,CUAUHTEMOC
MICHOACAN,URUAPAN	0.023	SONORA,CANANEA
MICHOACAN,URUAPAN	0.023	NUEVO,LEON,SANTA,CATARINA
MICHOACAN,URUAPAN	0.023	SONORA,AGUA,PRIETA
MICHOACAN,URUAPAN	0.034	GUANAJUATO,PENJAMO
MICHOACAN,URUAPAN	0.101	OAXACA,SAN,PEDRO,MIXTEPEC,-DTO.,22,-
MICHOACAN,URUAPAN	0.023	CHIHUAHUA,GRAN,MORELOS
MICHOACAN,URUAPAN	0.023	NUEVO,LEON,GENERAL,TERAN
MICHOACAN,URUAPAN	0.023	OAXACA,SANTIAGO,JUXTLAHUACA
MICHOACAN,URUAPAN	0.034	MICHOACAN,SANTA,ANA,MAYA
MICHOACAN,URUAPAN	0.023	HIDALGO,PROGRESO,DE,OBREGON
MEXICO,NEZAHUALCOYOTL	0.034	OAXACA,SAN,PEDRO,MIXTEPEC,-DTO.,22,-
TAMAULIPAS,NUEVO,LAREDO	0.023	CHIHUAHUA,MADERA
TAMAULIPAS,NUEVO,LAREDO	0.023	DISTRITO,FEDERAL,CUAUHTEMOC
TAMAULIPAS,NUEVO,LAREDO	0.023	GUANAJUATO,PENJAMO
TAMAULIPAS,NUEVO,LAREDO	0.068	OAXACA,SAN,PEDRO,MIXTEPEC,-DTO.,22,-
TAMAULIPAS,NUEVO,LAREDO	0.023	MICHOACAN,SANTA,ANA,MAYA
JALISCO,GUADALAJARA	0.034	OAXACA,SAN,PEDRO,MIXTEPEC,-DTO.,22,-
GUERRERO,COYUCA,DE,CATALAN	0.034	OAXACA,SAN,PEDRO,MIXTEPEC,-DTO.,22,-
CHIHUAHUA,CUAUHTEMOC	0.034	OAXACA,SAN,PEDRO,MIXTEPEC,-DTO.,22,-
DISTRITO,FEDERAL,GUSTAVO,A.,MADERO	0.034	OAXACA,SAN,PEDRO,MIXTEPEC,-DTO.,22,-
NUEVO,LEON,GUADALUPE	0.028	MICHOACAN,HUETAMO
NUEVO,LEON,GUADALUPE	0.039	MICHOACAN,AQUILA
GUERRERO,SAN,MIGUEL,TOTOLAPAN	0.026	MICHOACAN,AQUILA
CHIHUAHUA,MADERA	0.051	OAXACA,SAN,PEDRO,MIXTEPEC,-DTO.,22,-
DISTRITO,FEDERAL,CUAUHTEMOC	0.051	OAXACA,SAN,PEDRO,MIXTEPEC,-DTO.,22,-
MICHOACAN,HUETAMO	0.066	MICHOACAN,AQUILA
MICHOACAN,HUETAMO	0.028	SONORA,ALTAR
SONORA,CANANEA	0.034	OAXACA,SAN,PEDRO,MIXTEPEC,-DTO.,22,-
NUEVO,LEON,SANTA,CATARINA	0.034	OAXACA,SAN,PEDRO,MIXTEPEC,-DTO.,22,-
SONORA,AGUA,PRIETA	0.034	OAXACA,SAN,PEDRO,MIXTEPEC,-DTO.,22,-
MICHOACAN,AQUILA	0.026	MICHOACAN,COALCOMAN,DE,VAZQUEZ,PALLARES
MICHOACAN,AQUILA	0.039	SONORA,ALTAR
GUANAJUATO,PENJAMO	0.051	OAXACA,SAN,PEDRO,MIXTEPEC,-DTO.,22,-
OAXACA,SAN,PEDRO,MIXTEPEC,-DTO.,22,-	0.034	CHIHUAHUA,GRAN,MORELOS
OAXACA,SAN,PEDRO,MIXTEPEC,-DTO.,22,-	0.034	NUEVO,LEON,GENERAL,TERAN
OAXACA,SAN,PEDRO,MIXTEPEC,-DTO.,22,-	0.034	OAXACA,SANTIAGO,JUXTLAHUACA
OAXACA,SAN,PEDRO,MIXTEPEC,-DTO.,22,-	0.051	MICHOACAN,SANTA,ANA,MAYA
OAXACA,SAN,PEDRO,MIXTEPEC,-DTO.,22,-	0.034	HIDALGO,PROGRESO,DE,OBREGON
