# Supplementary material for: Analysis of México’s Narco-War Network (2007–2011)
Source: PLoS One. 2015 May 18;10(5):e0126503. doi: 10.1371/journal.pone.0126503 (PMC4436224; doi:10.1371/journal.pone.0126503)
Supplement: S1 Compressed file — Each file contains all the correlations above certain threshold (indicated in the name of the file), during a particular month (also indicated in the name of the file). The file names have the value of θ followed by the number of the i th month, starting from January of 2007 until Sept. 2011. (ZIP) [file pone.0126503.s004.zip › Correlations_by_month/0.020__10.sif]

CHIHUAHUA,JUAREZ	0.025	SINALOA,MOCORITO
SINALOA,CULIACAN	0.022	BAJA,CALIFORNIA,TIJUANA
SINALOA,CULIACAN	0.022	GUERRERO,ACAPULCO,DE,JUAREZ
SINALOA,CULIACAN	0.022	COAHUILA,TORREON
SINALOA,CULIACAN	0.022	SINALOA,MAZATLAN
SINALOA,CULIACAN	0.044	TAMAULIPAS,REYNOSA
SINALOA,CULIACAN	0.022	DISTRITO,FEDERAL,IZTAPALAPA
SINALOA,CULIACAN	0.022	TAMAULIPAS,MATAMOROS
SINALOA,CULIACAN	0.022	BAJA,CALIFORNIA,MEXICALI
SINALOA,CULIACAN	0.033	SONORA,HERMOSILLO
SINALOA,CULIACAN	0.033	CHIHUAHUA,CUAUHTEMOC
SINALOA,CULIACAN	0.022	CHIHUAHUA,MADERA
SINALOA,CULIACAN	0.033	GUERRERO,ATOYAC,DE,ALVAREZ
SINALOA,CULIACAN	0.022	SONORA,CABORCA
SINALOA,CULIACAN	0.022	NUEVO,LEON,SAN,NICOLAS,DE,LOS,GARZA
SINALOA,CULIACAN	0.044	SAN,LUIS,POTOSI,SAN,LUIS,POTOSI
SINALOA,CULIACAN	0.022	DISTRITO,FEDERAL,MIGUEL,HIDALGO
SINALOA,CULIACAN	0.022	HIDALGO,PACHUCA,DE,SOTO
SINALOA,CULIACAN	0.033	DURANGO,CANATLAN
SINALOA,CULIACAN	0.022	CHIAPAS,COMITAN,DE,DOMINGUEZ
SINALOA,CULIACAN	0.022	MICHOACAN,TACAMBARO
SINALOA,CULIACAN	0.022	VERACRUZ,PAPANTLA
SINALOA,CULIACAN	0.022	PUEBLA,SAN,ANDRES,CHOLULA
SINALOA,CULIACAN	0.022	MICHOACAN,TZITZIO
SINALOA,CULIACAN	0.022	MICHOACAN,JOSE,SIXTO,VERDUZCO
SINALOA,CULIACAN	0.022	OAXACA,SANTA,MARIA,XADANI
CHIHUAHUA,CHIHUAHUA	0.037	SINALOA,MOCORITO
CHIHUAHUA,CHIHUAHUA	0.028	TAMAULIPAS,JAUMAVE
DURANGO,DURANGO	0.037	SINALOA,MOCORITO
DURANGO,DURANGO	0.028	TAMAULIPAS,JAUMAVE
SINALOA,NAVOLATO	0.025	MICHOACAN,MORELIA
SINALOA,NAVOLATO	0.025	GUERRERO,CHILPANCINGO,DE,LOS,BRAVO
SINALOA,NAVOLATO	0.050	SINALOA,MOCORITO
SINALOA,NAVOLATO	0.037	TAMAULIPAS,JAUMAVE
MICHOACAN,MORELIA	0.025	GUERRERO,CHILPANCINGO,DE,LOS,BRAVO
MICHOACAN,MORELIA	0.050	SINALOA,MOCORITO
MICHOACAN,MORELIA	0.037	TAMAULIPAS,JAUMAVE
TAMAULIPAS,REYNOSA	0.025	SAN,LUIS,POTOSI,SAN,LUIS,POTOSI
MICHOACAN,URUAPAN	0.025	SINALOA,MOCORITO
GUERRERO,CHILPANCINGO,DE,LOS,BRAVO	0.050	SINALOA,MOCORITO
GUERRERO,CHILPANCINGO,DE,LOS,BRAVO	0.037	TAMAULIPAS,JAUMAVE
MICHOACAN,APATZINGAN	0.025	SINALOA,MOCORITO
DURANGO,PUEBLO,NUEVO	0.025	SINALOA,MOCORITO
GUERRERO,COYUCA,DE,CATALAN	0.037	SINALOA,MOCORITO
GUERRERO,COYUCA,DE,CATALAN	0.028	TAMAULIPAS,JAUMAVE
SINALOA,MOCORITO	0.025	SINALOA,BADIRAGUATO
SINALOA,MOCORITO	0.025	GUANAJUATO,CELAYA
SINALOA,MOCORITO	0.037	MEXICO,NAUCALPAN,DE,JUAREZ
SINALOA,MOCORITO	0.025	MEXICO,TULTITLAN
SINALOA,MOCORITO	0.025	DISTRITO,FEDERAL,CUAUHTEMOC
SINALOA,MOCORITO	0.037	MEXICO,TLALNEPANTLA,DE,BAZ
SINALOA,MOCORITO	0.037	GUERRERO,AJUCHITLAN,DEL,PROGRESO
SINALOA,MOCORITO	0.037	SINALOA,CHOIX
SINALOA,MOCORITO	0.025	GUERRERO,OMETEPEC
SINALOA,MOCORITO	0.025	OAXACA,OAXACA,DE,JUAREZ
SINALOA,MOCORITO	0.037	MICHOACAN,AGUILILLA
SINALOA,MOCORITO	0.025	DISTRITO,FEDERAL,XOCHIMILCO
SINALOA,MOCORITO	0.037	GUERRERO,ZAPOTITLAN,TABLAS
SINALOA,MOCORITO	0.025	MEXICO,TEXCOCO
SINALOA,MOCORITO	0.037	DISTRITO,FEDERAL,ALVARO,OBREGON
SINALOA,MOCORITO	0.025	DISTRITO,FEDERAL,BENITO,JUAREZ
SINALOA,MOCORITO	0.037	OAXACA,SALINA,CRUZ
SINALOA,MOCORITO	0.025	MICHOACAN,CHINICUILA
SINALOA,MOCORITO	0.037	GUANAJUATO,VILLAGRAN
SINALOA,MOCORITO	0.025	MORELOS,MIACATLAN
SINALOA,MOCORITO	0.025	HIDALGO,TULA,DE,ALLENDE
SINALOA,MOCORITO	0.025	OAXACA,MIAHUATLAN,DE,PORFIRIO,DIAZ
SINALOA,MOCORITO	0.075	TAMAULIPAS,JAUMAVE
SINALOA,MOCORITO	0.025	TABASCO,CENTLA
SINALOA,MOCORITO	0.025	SONORA,QUIRIEGO
SINALOA,MOCORITO	0.025	HIDALGO,SAN,BARTOLO,TUTOTEPEC
SINALOA,MOCORITO	0.025	OAXACA,SAN,JUAN,JUQUILA,MIXES
MEXICO,NAUCALPAN,DE,JUAREZ	0.028	TAMAULIPAS,JAUMAVE
MEXICO,TLALNEPANTLA,DE,BAZ	0.028	TAMAULIPAS,JAUMAVE
GUERRERO,AJUCHITLAN,DEL,PROGRESO	0.028	TAMAULIPAS,JAUMAVE
SINALOA,CHOIX	0.028	TAMAULIPAS,JAUMAVE
MICHOACAN,AGUILILLA	0.028	TAMAULIPAS,JAUMAVE
GUERRERO,ZAPOTITLAN,TABLAS	0.028	TAMAULIPAS,JAUMAVE
DISTRITO,FEDERAL,ALVARO,OBREGON	0.028	TAMAULIPAS,JAUMAVE
OAXACA,SALINA,CRUZ	0.028	TAMAULIPAS,JAUMAVE
GUANAJUATO,VILLAGRAN	0.028	TAMAULIPAS,JAUMAVE
