# Supplementary material for: Analysis of México’s Narco-War Network (2007–2011)
Source: PLoS One. 2015 May 18;10(5):e0126503. doi: 10.1371/journal.pone.0126503 (PMC4436224; doi:10.1371/journal.pone.0126503)
Supplement: S1 Compressed file — Each file contains all the correlations above certain threshold (indicated in the name of the file), during a particular month (also indicated in the name of the file). The file names have the value of θ followed by the number of the i th month, starting from January of 2007 until Sept. 2011. (ZIP) [file pone.0126503.s004.zip › Correlations_by_month/0.020__11.sif]

CHIHUAHUA,JUAREZ	0.022	MICHOACAN,MORELIA
CHIHUAHUA,JUAREZ	0.022	CHIHUAHUA,JIMENEZ
CHIHUAHUA,JUAREZ	0.022	DISTRITO,FEDERAL,VENUSTIANO,CARRANZA
CHIHUAHUA,JUAREZ	0.026	ZACATECAS,ZACATECAS
CHIHUAHUA,JUAREZ	0.031	ZACATECAS,JEREZ
CHIHUAHUA,JUAREZ	0.022	HIDALGO,IXMIQUILPAN
SINALOA,CULIACAN	0.056	SINALOA,MAZATLAN
SINALOA,CULIACAN	0.093	NUEVO,LEON,MONTERREY
SINALOA,CULIACAN	0.056	TAMAULIPAS,REYNOSA
SINALOA,CULIACAN	0.037	SINALOA,SALVADOR,ALVARADO
SINALOA,CULIACAN	0.037	GUERRERO,PUNGARABATO
SINALOA,CULIACAN	0.037	DURANGO,SANTIAGO,PAPASQUIARO
SINALOA,CULIACAN	0.037	MICHOACAN,LAZARO,CARDENAS
SINALOA,CULIACAN	0.074	SONORA,HERMOSILLO
SINALOA,CULIACAN	0.037	CHIHUAHUA,CUAUHTEMOC
SINALOA,CULIACAN	0.037	TAMAULIPAS,TAMPICO
SINALOA,CULIACAN	0.037	CHIHUAHUA,MADERA
SINALOA,CULIACAN	0.037	SONORA,CABORCA
SINALOA,CULIACAN	0.093	SAN,LUIS,POTOSI,SAN,LUIS,POTOSI
SINALOA,CULIACAN	0.074	DURANGO,TAMAZULA
SINALOA,CULIACAN	0.056	DURANGO,CANATLAN
SINALOA,CULIACAN	0.037	DISTRITO,FEDERAL,IZTACALCO
SINALOA,CULIACAN	0.037	CHIAPAS,COMITAN,DE,DOMINGUEZ
SINALOA,CULIACAN	0.037	GUANAJUATO,ACAMBARO
SINALOA,CULIACAN	0.037	MICHOACAN,TACAMBARO
SINALOA,CULIACAN	0.037	VERACRUZ,PAPANTLA
SINALOA,CULIACAN	0.037	PUEBLA,SAN,ANDRES,CHOLULA
SINALOA,CULIACAN	0.037	MICHOACAN,TZITZIO
SINALOA,CULIACAN	0.037	MICHOACAN,JOSE,SIXTO,VERDUZCO
SINALOA,CULIACAN	0.037	OAXACA,SANTA,MARIA,XADANI
CHIHUAHUA,CHIHUAHUA	0.023	ZACATECAS,JEREZ
NUEVO,LEON,MONTERREY	0.022	SONORA,HERMOSILLO
NUEVO,LEON,MONTERREY	0.027	SAN,LUIS,POTOSI,SAN,LUIS,POTOSI
NUEVO,LEON,MONTERREY	0.022	DURANGO,TAMAZULA
MICHOACAN,MORELIA	0.022	MICHOACAN,URUAPAN
MICHOACAN,MORELIA	0.022	SINALOA,SAN,IGNACIO
MICHOACAN,MORELIA	0.027	CHIHUAHUA,JIMENEZ
MICHOACAN,MORELIA	0.027	DISTRITO,FEDERAL,VENUSTIANO,CARRANZA
MICHOACAN,MORELIA	0.033	ZACATECAS,ZACATECAS
MICHOACAN,MORELIA	0.038	ZACATECAS,JEREZ
MICHOACAN,MORELIA	0.027	HIDALGO,IXMIQUILPAN
MICHOACAN,URUAPAN	0.022	CHIHUAHUA,JIMENEZ
MICHOACAN,URUAPAN	0.022	DISTRITO,FEDERAL,VENUSTIANO,CARRANZA
MICHOACAN,URUAPAN	0.026	ZACATECAS,ZACATECAS
MICHOACAN,URUAPAN	0.031	ZACATECAS,JEREZ
MICHOACAN,URUAPAN	0.022	HIDALGO,IXMIQUILPAN
TAMAULIPAS,NUEVO,LAREDO	0.023	ZACATECAS,JEREZ
SONORA,HERMOSILLO	0.022	SAN,LUIS,POTOSI,SAN,LUIS,POTOSI
SINALOA,BADIRAGUATO	0.023	ZACATECAS,JEREZ
SINALOA,SAN,IGNACIO	0.022	CHIHUAHUA,JIMENEZ
SINALOA,SAN,IGNACIO	0.022	DISTRITO,FEDERAL,VENUSTIANO,CARRANZA
SINALOA,SAN,IGNACIO	0.026	ZACATECAS,ZACATECAS
SINALOA,SAN,IGNACIO	0.031	ZACATECAS,JEREZ
SINALOA,SAN,IGNACIO	0.022	HIDALGO,IXMIQUILPAN
CHIHUAHUA,JIMENEZ	0.027	DISTRITO,FEDERAL,VENUSTIANO,CARRANZA
CHIHUAHUA,JIMENEZ	0.033	ZACATECAS,ZACATECAS
CHIHUAHUA,JIMENEZ	0.038	ZACATECAS,JEREZ
CHIHUAHUA,JIMENEZ	0.027	HIDALGO,IXMIQUILPAN
DISTRITO,FEDERAL,VENUSTIANO,CARRANZA	0.033	ZACATECAS,ZACATECAS
DISTRITO,FEDERAL,VENUSTIANO,CARRANZA	0.038	ZACATECAS,JEREZ
DISTRITO,FEDERAL,VENUSTIANO,CARRANZA	0.027	HIDALGO,IXMIQUILPAN
SINALOA,CHOIX	0.023	ZACATECAS,JEREZ
CHIAPAS,TAPACHULA	0.023	ZACATECAS,JEREZ
SAN,LUIS,POTOSI,SAN,LUIS,POTOSI	0.022	DURANGO,TAMAZULA
ZACATECAS,ZACATECAS	0.046	ZACATECAS,JEREZ
ZACATECAS,ZACATECAS	0.033	HIDALGO,IXMIQUILPAN
ZACATECAS,JEREZ	0.023	BAJA,CALIFORNIA,SUR,LOS,CABOS
ZACATECAS,JEREZ	0.038	HIDALGO,IXMIQUILPAN
ZACATECAS,JEREZ	0.023	HIDALGO,SINGUILUCAN
