# Supplementary material for: Analysis of México’s Narco-War Network (2007–2011)
Source: PLoS One. 2015 May 18;10(5):e0126503. doi: 10.1371/journal.pone.0126503 (PMC4436224; doi:10.1371/journal.pone.0126503)
Supplement: S1 Compressed file — Each file contains all the correlations above certain threshold (indicated in the name of the file), during a particular month (also indicated in the name of the file). The file names have the value of θ followed by the number of the i th month, starting from January of 2007 until Sept. 2011. (ZIP) [file pone.0126503.s004.zip › Correlations_by_month/0.020__12.sif]

CHIHUAHUA,JUAREZ	0.107	BAJA,CALIFORNIA,TIJUANA
CHIHUAHUA,JUAREZ	0.049	CHIHUAHUA,CHIHUAHUA
CHIHUAHUA,JUAREZ	0.039	SINALOA,MAZATLAN
CHIHUAHUA,JUAREZ	0.039	DURANGO,DURANGO
CHIHUAHUA,JUAREZ	0.039	TAMAULIPAS,REYNOSA
CHIHUAHUA,JUAREZ	0.059	SONORA,CAJEME
CHIHUAHUA,JUAREZ	0.059	BAJA,CALIFORNIA,PLAYAS,DE,ROSARITO
CHIHUAHUA,JUAREZ	0.029	GUERRERO,AYUTLA,DE,LOS,LIBRES
CHIHUAHUA,JUAREZ	0.029	GUERRERO,TLAPA,DE,COMONFORT
CHIHUAHUA,JUAREZ	0.029	TAMAULIPAS,RIO,BRAVO
CHIHUAHUA,JUAREZ	0.029	CHIAPAS,FRONTERA,HIDALGO
CHIHUAHUA,JUAREZ	0.049	MICHOACAN,CHARO
CHIHUAHUA,JUAREZ	0.029	MICHOACAN,ACUITZIO
CHIHUAHUA,JUAREZ	0.039	OAXACA,SANTA,CRUZ,XOXOCOTLAN
SINALOA,CULIACAN	0.024	BAJA,CALIFORNIA,TIJUANA
BAJA,CALIFORNIA,TIJUANA	0.060	CHIHUAHUA,CHIHUAHUA
BAJA,CALIFORNIA,TIJUANA	0.048	SINALOA,MAZATLAN
BAJA,CALIFORNIA,TIJUANA	0.048	DURANGO,DURANGO
BAJA,CALIFORNIA,TIJUANA	0.048	TAMAULIPAS,REYNOSA
BAJA,CALIFORNIA,TIJUANA	0.024	JALISCO,ZAPOPAN
BAJA,CALIFORNIA,TIJUANA	0.072	SONORA,CAJEME
BAJA,CALIFORNIA,TIJUANA	0.072	BAJA,CALIFORNIA,PLAYAS,DE,ROSARITO
BAJA,CALIFORNIA,TIJUANA	0.024	QUINTANA,ROO,BENITO,JUAREZ
BAJA,CALIFORNIA,TIJUANA	0.024	GUERRERO,ZIHUATANEJO,DE,AZUETA
BAJA,CALIFORNIA,TIJUANA	0.024	DISTRITO,FEDERAL,VENUSTIANO,CARRANZA
BAJA,CALIFORNIA,TIJUANA	0.024	GUANAJUATO,LEON
BAJA,CALIFORNIA,TIJUANA	0.024	GUERRERO,COYUCA,DE,BENITEZ
BAJA,CALIFORNIA,TIJUANA	0.024	MEXICO,TLALNEPANTLA,DE,BAZ
BAJA,CALIFORNIA,TIJUANA	0.024	SINALOA,ELOTA
BAJA,CALIFORNIA,TIJUANA	0.036	GUERRERO,AYUTLA,DE,LOS,LIBRES
BAJA,CALIFORNIA,TIJUANA	0.024	CHIHUAHUA,BOCOYNA
BAJA,CALIFORNIA,TIJUANA	0.024	OAXACA,SAN,JUAN,BAUTISTA,TUXTEPEC
BAJA,CALIFORNIA,TIJUANA	0.024	DURANGO,TAMAZULA
BAJA,CALIFORNIA,TIJUANA	0.024	MEXICO,OCOYOACAC
BAJA,CALIFORNIA,TIJUANA	0.024	DURANGO,CANATLAN
BAJA,CALIFORNIA,TIJUANA	0.036	GUERRERO,TLAPA,DE,COMONFORT
BAJA,CALIFORNIA,TIJUANA	0.024	DISTRITO,FEDERAL,AZCAPOTZALCO
BAJA,CALIFORNIA,TIJUANA	0.024	NUEVO,LEON,GENERAL,BRAVO
BAJA,CALIFORNIA,TIJUANA	0.024	OAXACA,ACATLAN,DE,PEREZ,FIGUEROA
BAJA,CALIFORNIA,TIJUANA	0.036	TAMAULIPAS,RIO,BRAVO
BAJA,CALIFORNIA,TIJUANA	0.024	MICHOACAN,ARIO
BAJA,CALIFORNIA,TIJUANA	0.024	OAXACA,SANTO,DOMINGO,TEHUANTEPEC
BAJA,CALIFORNIA,TIJUANA	0.036	CHIAPAS,FRONTERA,HIDALGO
BAJA,CALIFORNIA,TIJUANA	0.024	HIDALGO,TULANCINGO,DE,BRAVO
BAJA,CALIFORNIA,TIJUANA	0.060	MICHOACAN,CHARO
BAJA,CALIFORNIA,TIJUANA	0.024	DURANGO,TOPIA
BAJA,CALIFORNIA,TIJUANA	0.036	MICHOACAN,ACUITZIO
BAJA,CALIFORNIA,TIJUANA	0.048	OAXACA,SANTA,CRUZ,XOXOCOTLAN
CHIHUAHUA,CHIHUAHUA	0.022	SINALOA,MAZATLAN
CHIHUAHUA,CHIHUAHUA	0.022	DURANGO,DURANGO
CHIHUAHUA,CHIHUAHUA	0.022	TAMAULIPAS,REYNOSA
CHIHUAHUA,CHIHUAHUA	0.033	SONORA,CAJEME
CHIHUAHUA,CHIHUAHUA	0.033	BAJA,CALIFORNIA,PLAYAS,DE,ROSARITO
CHIHUAHUA,CHIHUAHUA	0.027	MICHOACAN,CHARO
CHIHUAHUA,CHIHUAHUA	0.022	OAXACA,SANTA,CRUZ,XOXOCOTLAN
SINALOA,MAZATLAN	0.026	SONORA,CAJEME
SINALOA,MAZATLAN	0.026	BAJA,CALIFORNIA,PLAYAS,DE,ROSARITO
SINALOA,MAZATLAN	0.022	MICHOACAN,CHARO
DURANGO,DURANGO	0.026	SONORA,CAJEME
DURANGO,DURANGO	0.026	BAJA,CALIFORNIA,PLAYAS,DE,ROSARITO
DURANGO,DURANGO	0.022	MICHOACAN,CHARO
TAMAULIPAS,REYNOSA	0.026	SONORA,CAJEME
TAMAULIPAS,REYNOSA	0.026	BAJA,CALIFORNIA,PLAYAS,DE,ROSARITO
TAMAULIPAS,REYNOSA	0.022	MICHOACAN,CHARO
TAMAULIPAS,NUEVO,LAREDO	0.027	CHIHUAHUA,JIMENEZ
TAMAULIPAS,NUEVO,LAREDO	0.022	GUERRERO,ATOYAC,DE,ALVAREZ
TAMAULIPAS,NUEVO,LAREDO	0.022	CHIAPAS,TAPACHULA
TAMAULIPAS,NUEVO,LAREDO	0.022	HIDALGO,PACHUCA,DE,SOTO
TAMAULIPAS,NUEVO,LAREDO	0.033	ZACATECAS,ZACATECAS
TAMAULIPAS,NUEVO,LAREDO	0.038	ZACATECAS,JEREZ
TAMAULIPAS,NUEVO,LAREDO	0.027	HIDALGO,IXMIQUILPAN
TAMAULIPAS,MATAMOROS	0.023	ZACATECAS,JEREZ
SONORA,CAJEME	0.039	BAJA,CALIFORNIA,PLAYAS,DE,ROSARITO
SONORA,CAJEME	0.033	MICHOACAN,CHARO
SONORA,CAJEME	0.026	OAXACA,SANTA,CRUZ,XOXOCOTLAN
BAJA,CALIFORNIA,PLAYAS,DE,ROSARITO	0.033	MICHOACAN,CHARO
BAJA,CALIFORNIA,PLAYAS,DE,ROSARITO	0.026	OAXACA,SANTA,CRUZ,XOXOCOTLAN
GUERRERO,IGUALA,DE,LA,INDEPENDENCIA	0.023	ZACATECAS,JEREZ
CHIHUAHUA,JIMENEZ	0.022	GUERRERO,ATOYAC,DE,ALVAREZ
CHIHUAHUA,JIMENEZ	0.022	CHIAPAS,TAPACHULA
CHIHUAHUA,JIMENEZ	0.022	HIDALGO,PACHUCA,DE,SOTO
CHIHUAHUA,JIMENEZ	0.033	ZACATECAS,ZACATECAS
CHIHUAHUA,JIMENEZ	0.038	ZACATECAS,JEREZ
CHIHUAHUA,JIMENEZ	0.027	HIDALGO,IXMIQUILPAN
GUERRERO,ATOYAC,DE,ALVAREZ	0.026	ZACATECAS,ZACATECAS
GUERRERO,ATOYAC,DE,ALVAREZ	0.030	ZACATECAS,JEREZ
GUERRERO,ATOYAC,DE,ALVAREZ	0.022	HIDALGO,IXMIQUILPAN
CHIAPAS,TAPACHULA	0.026	ZACATECAS,ZACATECAS
CHIAPAS,TAPACHULA	0.030	ZACATECAS,JEREZ
CHIAPAS,TAPACHULA	0.022	HIDALGO,IXMIQUILPAN
HIDALGO,PACHUCA,DE,SOTO	0.026	ZACATECAS,ZACATECAS
HIDALGO,PACHUCA,DE,SOTO	0.030	ZACATECAS,JEREZ
HIDALGO,PACHUCA,DE,SOTO	0.022	HIDALGO,IXMIQUILPAN
ZACATECAS,ZACATECAS	0.046	ZACATECAS,JEREZ
ZACATECAS,ZACATECAS	0.033	HIDALGO,IXMIQUILPAN
ZACATECAS,JEREZ	0.023	BAJA,CALIFORNIA,SUR,LOS,CABOS
ZACATECAS,JEREZ	0.038	HIDALGO,IXMIQUILPAN
ZACATECAS,JEREZ	0.023	HIDALGO,SINGUILUCAN
MICHOACAN,CHARO	0.022	OAXACA,SANTA,CRUZ,XOXOCOTLAN
