# Supplementary material for: Analysis of México’s Narco-War Network (2007–2011)
Source: PLoS One. 2015 May 18;10(5):e0126503. doi: 10.1371/journal.pone.0126503 (PMC4436224; doi:10.1371/journal.pone.0126503)
Supplement: S1 Compressed file — Each file contains all the correlations above certain threshold (indicated in the name of the file), during a particular month (also indicated in the name of the file). The file names have the value of θ followed by the number of the i th month, starting from January of 2007 until Sept. 2011. (ZIP) [file pone.0126503.s004.zip › Correlations_by_month/0.020__13.sif]

CHIHUAHUA,JUAREZ	0.025	DURANGO,GOMEZ,PALACIO
CHIHUAHUA,JUAREZ	0.042	COAHUILA,TORREON
CHIHUAHUA,JUAREZ	0.093	DURANGO,DURANGO
CHIHUAHUA,JUAREZ	0.051	SINALOA,NAVOLATO
CHIHUAHUA,JUAREZ	0.051	NUEVO,LEON,MONTERREY
CHIHUAHUA,JUAREZ	0.025	CHIHUAHUA,HIDALGO,DEL,PARRAL
CHIHUAHUA,JUAREZ	0.051	SINALOA,SALVADOR,ALVARADO
CHIHUAHUA,JUAREZ	0.034	MEXICO,NEZAHUALCOYOTL
CHIHUAHUA,JUAREZ	0.025	DURANGO,SANTIAGO,PAPASQUIARO
CHIHUAHUA,JUAREZ	0.084	CHIHUAHUA,ASCENSION
CHIHUAHUA,JUAREZ	0.025	DURANGO,VICENTE,GUERRERO
CHIHUAHUA,JUAREZ	0.025	CHIHUAHUA,GUERRERO
CHIHUAHUA,JUAREZ	0.025	OAXACA,OAXACA,DE,JUAREZ
CHIHUAHUA,JUAREZ	0.042	CHIHUAHUA,BALLEZA
CHIHUAHUA,JUAREZ	0.034	YUCATAN,MERIDA
SINALOA,CULIACAN	0.068	BAJA,CALIFORNIA,TIJUANA
SINALOA,CULIACAN	0.031	CHIHUAHUA,CHIHUAHUA
SINALOA,CULIACAN	0.031	SINALOA,MAZATLAN
SINALOA,CULIACAN	0.025	SINALOA,GUASAVE
SINALOA,CULIACAN	0.037	SONORA,CAJEME
SINALOA,CULIACAN	0.031	BAJA,CALIFORNIA,PLAYAS,DE,ROSARITO
SINALOA,CULIACAN	0.037	DISTRITO,FEDERAL,VENUSTIANO,CARRANZA
SINALOA,CULIACAN	0.031	MICHOACAN,CHARO
SINALOA,CULIACAN	0.025	OAXACA,SANTA,CRUZ,XOXOCOTLAN
BAJA,CALIFORNIA,TIJUANA	0.042	CHIHUAHUA,CHIHUAHUA
BAJA,CALIFORNIA,TIJUANA	0.042	SINALOA,MAZATLAN
BAJA,CALIFORNIA,TIJUANA	0.034	SINALOA,GUASAVE
BAJA,CALIFORNIA,TIJUANA	0.051	SONORA,CAJEME
BAJA,CALIFORNIA,TIJUANA	0.042	BAJA,CALIFORNIA,PLAYAS,DE,ROSARITO
BAJA,CALIFORNIA,TIJUANA	0.025	DISTRITO,FEDERAL,GUSTAVO,A.,MADERO
BAJA,CALIFORNIA,TIJUANA	0.051	DISTRITO,FEDERAL,VENUSTIANO,CARRANZA
BAJA,CALIFORNIA,TIJUANA	0.025	GUERRERO,TLAPA,DE,COMONFORT
BAJA,CALIFORNIA,TIJUANA	0.025	CHIAPAS,FRONTERA,HIDALGO
BAJA,CALIFORNIA,TIJUANA	0.042	MICHOACAN,CHARO
BAJA,CALIFORNIA,TIJUANA	0.025	DURANGO,TOPIA
BAJA,CALIFORNIA,TIJUANA	0.025	MICHOACAN,ACUITZIO
BAJA,CALIFORNIA,TIJUANA	0.034	OAXACA,SANTA,CRUZ,XOXOCOTLAN
CHIHUAHUA,CHIHUAHUA	0.023	SONORA,CAJEME
CHIHUAHUA,CHIHUAHUA	0.023	DISTRITO,FEDERAL,VENUSTIANO,CARRANZA
DURANGO,GOMEZ,PALACIO	0.025	DURANGO,DURANGO
DURANGO,GOMEZ,PALACIO	0.023	CHIHUAHUA,ASCENSION
COAHUILA,TORREON	0.042	DURANGO,DURANGO
COAHUILA,TORREON	0.023	SINALOA,NAVOLATO
COAHUILA,TORREON	0.023	NUEVO,LEON,MONTERREY
COAHUILA,TORREON	0.023	SINALOA,SALVADOR,ALVARADO
COAHUILA,TORREON	0.038	CHIHUAHUA,ASCENSION
SINALOA,MAZATLAN	0.023	SONORA,CAJEME
SINALOA,MAZATLAN	0.023	DISTRITO,FEDERAL,VENUSTIANO,CARRANZA
DURANGO,DURANGO	0.051	SINALOA,NAVOLATO
DURANGO,DURANGO	0.051	NUEVO,LEON,MONTERREY
DURANGO,DURANGO	0.025	CHIHUAHUA,HIDALGO,DEL,PARRAL
DURANGO,DURANGO	0.051	SINALOA,SALVADOR,ALVARADO
DURANGO,DURANGO	0.034	MEXICO,NEZAHUALCOYOTL
DURANGO,DURANGO	0.025	DURANGO,SANTIAGO,PAPASQUIARO
DURANGO,DURANGO	0.084	CHIHUAHUA,ASCENSION
DURANGO,DURANGO	0.025	DURANGO,VICENTE,GUERRERO
DURANGO,DURANGO	0.025	CHIHUAHUA,GUERRERO
DURANGO,DURANGO	0.025	OAXACA,OAXACA,DE,JUAREZ
DURANGO,DURANGO	0.042	CHIHUAHUA,BALLEZA
DURANGO,DURANGO	0.034	YUCATAN,MERIDA
SINALOA,NAVOLATO	0.028	NUEVO,LEON,MONTERREY
SINALOA,NAVOLATO	0.028	SINALOA,SALVADOR,ALVARADO
SINALOA,NAVOLATO	0.046	CHIHUAHUA,ASCENSION
SINALOA,NAVOLATO	0.023	CHIHUAHUA,BALLEZA
NUEVO,LEON,MONTERREY	0.028	SINALOA,SALVADOR,ALVARADO
NUEVO,LEON,MONTERREY	0.046	CHIHUAHUA,ASCENSION
NUEVO,LEON,MONTERREY	0.023	CHIHUAHUA,BALLEZA
CHIHUAHUA,HIDALGO,DEL,PARRAL	0.023	CHIHUAHUA,ASCENSION
SINALOA,SALVADOR,ALVARADO	0.046	CHIHUAHUA,ASCENSION
SINALOA,SALVADOR,ALVARADO	0.023	CHIHUAHUA,BALLEZA
MEXICO,NEZAHUALCOYOTL	0.031	CHIHUAHUA,ASCENSION
DURANGO,SANTIAGO,PAPASQUIARO	0.023	CHIHUAHUA,ASCENSION
SONORA,CAJEME	0.023	BAJA,CALIFORNIA,PLAYAS,DE,ROSARITO
SONORA,CAJEME	0.028	DISTRITO,FEDERAL,VENUSTIANO,CARRANZA
SONORA,CAJEME	0.023	MICHOACAN,CHARO
CHIHUAHUA,ASCENSION	0.023	DURANGO,VICENTE,GUERRERO
CHIHUAHUA,ASCENSION	0.023	CHIHUAHUA,GUERRERO
CHIHUAHUA,ASCENSION	0.023	OAXACA,OAXACA,DE,JUAREZ
CHIHUAHUA,ASCENSION	0.038	CHIHUAHUA,BALLEZA
CHIHUAHUA,ASCENSION	0.031	YUCATAN,MERIDA
BAJA,CALIFORNIA,PLAYAS,DE,ROSARITO	0.023	DISTRITO,FEDERAL,VENUSTIANO,CARRANZA
DISTRITO,FEDERAL,VENUSTIANO,CARRANZA	0.023	MICHOACAN,CHARO
