# Supplementary material for: Analysis of México’s Narco-War Network (2007–2011)
Source: PLoS One. 2015 May 18;10(5):e0126503. doi: 10.1371/journal.pone.0126503 (PMC4436224; doi:10.1371/journal.pone.0126503)
Supplement: S1 Compressed file — Each file contains all the correlations above certain threshold (indicated in the name of the file), during a particular month (also indicated in the name of the file). The file names have the value of θ followed by the number of the i th month, starting from January of 2007 until Sept. 2011. (ZIP) [file pone.0126503.s004.zip › Correlations_by_month/0.020__14.sif]

CHIHUAHUA,JUAREZ	0.203	SINALOA,CULIACAN
CHIHUAHUA,JUAREZ	0.023	BAJA,CALIFORNIA,TIJUANA
CHIHUAHUA,JUAREZ	0.023	CHIHUAHUA,CHIHUAHUA
CHIHUAHUA,JUAREZ	0.053	SINALOA,MAZATLAN
CHIHUAHUA,JUAREZ	0.038	SONORA,NOGALES
CHIHUAHUA,JUAREZ	0.023	MEXICO,ECATEPEC,DE,MORELOS
CHIHUAHUA,JUAREZ	0.053	JALISCO,GUADALAJARA
CHIHUAHUA,JUAREZ	0.030	BAJA,CALIFORNIA,MEXICALI
CHIHUAHUA,JUAREZ	0.030	CHIHUAHUA,NUEVO,CASAS,GRANDES
CHIHUAHUA,JUAREZ	0.068	SINALOA,BADIRAGUATO
CHIHUAHUA,JUAREZ	0.023	DISTRITO,FEDERAL,GUSTAVO,A.,MADERO
CHIHUAHUA,JUAREZ	0.038	GUERRERO,ZIRANDARO
CHIHUAHUA,JUAREZ	0.023	MICHOACAN,ZITACUARO
CHIHUAHUA,JUAREZ	0.023	HIDALGO,PACHUCA,DE,SOTO
CHIHUAHUA,JUAREZ	0.023	MEXICO,IXTAPALUCA
CHIHUAHUA,JUAREZ	0.023	GUANAJUATO,ACAMBARO
CHIHUAHUA,JUAREZ	0.023	MEXICO,LUVIANOS
CHIHUAHUA,JUAREZ	0.045	DURANGO,GUANACEVI
CHIHUAHUA,JUAREZ	0.023	GUANAJUATO,JERECUARO
CHIHUAHUA,JUAREZ	0.023	GUANAJUATO,OCAMPO
CHIHUAHUA,JUAREZ	0.023	OAXACA,SAN,BARTOLO,COYOTEPEC
SINALOA,CULIACAN	0.041	BAJA,CALIFORNIA,TIJUANA
SINALOA,CULIACAN	0.041	CHIHUAHUA,CHIHUAHUA
SINALOA,CULIACAN	0.095	SINALOA,MAZATLAN
SINALOA,CULIACAN	0.068	SONORA,NOGALES
SINALOA,CULIACAN	0.027	SINALOA,GUASAVE
SINALOA,CULIACAN	0.041	MEXICO,ECATEPEC,DE,MORELOS
SINALOA,CULIACAN	0.027	SINALOA,SINALOA
SINALOA,CULIACAN	0.095	JALISCO,GUADALAJARA
SINALOA,CULIACAN	0.027	GUERRERO,PETATLAN
SINALOA,CULIACAN	0.054	BAJA,CALIFORNIA,MEXICALI
SINALOA,CULIACAN	0.054	CHIHUAHUA,NUEVO,CASAS,GRANDES
SINALOA,CULIACAN	0.027	CHIHUAHUA,CAMARGO
SINALOA,CULIACAN	0.122	SINALOA,BADIRAGUATO
SINALOA,CULIACAN	0.041	DISTRITO,FEDERAL,GUSTAVO,A.,MADERO
SINALOA,CULIACAN	0.068	GUERRERO,ZIRANDARO
SINALOA,CULIACAN	0.041	MICHOACAN,ZITACUARO
SINALOA,CULIACAN	0.041	HIDALGO,PACHUCA,DE,SOTO
SINALOA,CULIACAN	0.041	MEXICO,IXTAPALUCA
SINALOA,CULIACAN	0.027	NUEVO,LEON,SAN,PEDRO,GARZA,GARCIA
SINALOA,CULIACAN	0.027	DISTRITO,FEDERAL,XOCHIMILCO
SINALOA,CULIACAN	0.027	CHIHUAHUA,JANOS
SINALOA,CULIACAN	0.041	GUANAJUATO,ACAMBARO
SINALOA,CULIACAN	0.041	MEXICO,LUVIANOS
SINALOA,CULIACAN	0.027	HIDALGO,MINERAL,DE,LA,REFORMA
SINALOA,CULIACAN	0.027	OAXACA,SAN,PEDRO,MIXTEPEC,-DTO.,22,-
SINALOA,CULIACAN	0.081	DURANGO,GUANACEVI
SINALOA,CULIACAN	0.027	CHIHUAHUA,BUENAVENTURA
SINALOA,CULIACAN	0.027	MICHOACAN,ARTEAGA
SINALOA,CULIACAN	0.041	GUANAJUATO,JERECUARO
SINALOA,CULIACAN	0.027	SONORA,IMURIS
SINALOA,CULIACAN	0.027	OAXACA,SAN,FRANCISCO,IXHUATAN
SINALOA,CULIACAN	0.041	GUANAJUATO,OCAMPO
SINALOA,CULIACAN	0.041	OAXACA,SAN,BARTOLO,COYOTEPEC
GUERRERO,ACAPULCO,DE,JUAREZ	0.046	DURANGO,DURANGO
GUERRERO,ACAPULCO,DE,JUAREZ	0.025	SINALOA,SALVADOR,ALVARADO
SINALOA,MAZATLAN	0.025	JALISCO,GUADALAJARA
SINALOA,MAZATLAN	0.032	SINALOA,BADIRAGUATO
SINALOA,MAZATLAN	0.021	DURANGO,GUANACEVI
SONORA,NOGALES	0.023	SINALOA,BADIRAGUATO
DURANGO,DURANGO	0.026	MICHOACAN,MORELIA
DURANGO,DURANGO	0.046	SINALOA,SALVADOR,ALVARADO
DURANGO,DURANGO	0.033	MEXICO,NEZAHUALCOYOTL
DURANGO,DURANGO	0.026	YUCATAN,MERIDA
JALISCO,GUADALAJARA	0.032	SINALOA,BADIRAGUATO
JALISCO,GUADALAJARA	0.021	DURANGO,GUANACEVI
SINALOA,BADIRAGUATO	0.023	GUERRERO,ZIRANDARO
SINALOA,BADIRAGUATO	0.027	DURANGO,GUANACEVI
