# Supplementary material for: Analysis of México’s Narco-War Network (2007–2011)
Source: PLoS One. 2015 May 18;10(5):e0126503. doi: 10.1371/journal.pone.0126503 (PMC4436224; doi:10.1371/journal.pone.0126503)
Supplement: S1 Compressed file — Each file contains all the correlations above certain threshold (indicated in the name of the file), during a particular month (also indicated in the name of the file). The file names have the value of θ followed by the number of the i th month, starting from January of 2007 until Sept. 2011. (ZIP) [file pone.0126503.s004.zip › Correlations_by_month/0.020__15.sif]

CHIHUAHUA,JUAREZ	0.047	SINALOA,CULIACAN
CHIHUAHUA,JUAREZ	0.031	CHIHUAHUA,CHIHUAHUA
CHIHUAHUA,JUAREZ	0.031	DURANGO,GOMEZ,PALACIO
CHIHUAHUA,JUAREZ	0.094	COAHUILA,TORREON
CHIHUAHUA,JUAREZ	0.110	SINALOA,MAZATLAN
CHIHUAHUA,JUAREZ	0.063	SONORA,NOGALES
CHIHUAHUA,JUAREZ	0.031	NUEVO,LEON,MONTERREY
CHIHUAHUA,JUAREZ	0.078	TAMAULIPAS,REYNOSA
CHIHUAHUA,JUAREZ	0.031	SINALOA,GUASAVE
CHIHUAHUA,JUAREZ	0.031	SINALOA,SINALOA
CHIHUAHUA,JUAREZ	0.031	DURANGO,LERDO
CHIHUAHUA,JUAREZ	0.094	JALISCO,GUADALAJARA
CHIHUAHUA,JUAREZ	0.031	GUERRERO,PETATLAN
CHIHUAHUA,JUAREZ	0.031	CHIHUAHUA,NUEVO,CASAS,GRANDES
CHIHUAHUA,JUAREZ	0.031	CHIHUAHUA,CAMARGO
CHIHUAHUA,JUAREZ	0.157	CHIHUAHUA,ASCENSION
CHIHUAHUA,JUAREZ	0.110	SINALOA,BADIRAGUATO
CHIHUAHUA,JUAREZ	0.031	CHIHUAHUA,CUAUHTEMOC
CHIHUAHUA,JUAREZ	0.047	QUINTANA,ROO,BENITO,JUAREZ
CHIHUAHUA,JUAREZ	0.031	DISTRITO,FEDERAL,GUSTAVO,A.,MADERO
CHIHUAHUA,JUAREZ	0.078	GUERRERO,ZIRANDARO
CHIHUAHUA,JUAREZ	0.047	MICHOACAN,ZITACUARO
CHIHUAHUA,JUAREZ	0.031	JALISCO,PUERTO,VALLARTA
CHIHUAHUA,JUAREZ	0.063	MEXICO,IXTAPALUCA
CHIHUAHUA,JUAREZ	0.047	OAXACA,OAXACA,DE,JUAREZ
CHIHUAHUA,JUAREZ	0.031	DISTRITO,FEDERAL,XOCHIMILCO
CHIHUAHUA,JUAREZ	0.031	CHIHUAHUA,BALLEZA
CHIHUAHUA,JUAREZ	0.031	CHIHUAHUA,JANOS
CHIHUAHUA,JUAREZ	0.047	GUANAJUATO,ACAMBARO
CHIHUAHUA,JUAREZ	0.047	MEXICO,LUVIANOS
CHIHUAHUA,JUAREZ	0.031	HIDALGO,MINERAL,DE,LA,REFORMA
CHIHUAHUA,JUAREZ	0.031	OAXACA,SAN,PEDRO,MIXTEPEC,-DTO.,22,-
CHIHUAHUA,JUAREZ	0.094	DURANGO,GUANACEVI
CHIHUAHUA,JUAREZ	0.031	CHIHUAHUA,BUENAVENTURA
CHIHUAHUA,JUAREZ	0.031	MICHOACAN,ARTEAGA
CHIHUAHUA,JUAREZ	0.047	GUANAJUATO,JERECUARO
CHIHUAHUA,JUAREZ	0.031	SONORA,IMURIS
CHIHUAHUA,JUAREZ	0.031	OAXACA,SAN,FRANCISCO,IXHUATAN
CHIHUAHUA,JUAREZ	0.047	GUANAJUATO,OCAMPO
CHIHUAHUA,JUAREZ	0.047	OAXACA,SAN,BARTOLO,COYOTEPEC
BAJA,CALIFORNIA,TIJUANA	0.021	CHIHUAHUA,HIDALGO,DEL,PARRAL
COAHUILA,TORREON	0.025	SINALOA,MAZATLAN
COAHUILA,TORREON	0.022	JALISCO,GUADALAJARA
COAHUILA,TORREON	0.036	CHIHUAHUA,ASCENSION
COAHUILA,TORREON	0.025	SINALOA,BADIRAGUATO
COAHUILA,TORREON	0.022	DURANGO,GUANACEVI
SINALOA,MAZATLAN	0.021	TAMAULIPAS,REYNOSA
SINALOA,MAZATLAN	0.025	JALISCO,GUADALAJARA
SINALOA,MAZATLAN	0.042	CHIHUAHUA,ASCENSION
SINALOA,MAZATLAN	0.030	SINALOA,BADIRAGUATO
SINALOA,MAZATLAN	0.021	GUERRERO,ZIRANDARO
SINALOA,MAZATLAN	0.025	DURANGO,GUANACEVI
SONORA,NOGALES	0.024	CHIHUAHUA,ASCENSION
TAMAULIPAS,REYNOSA	0.030	CHIHUAHUA,ASCENSION
TAMAULIPAS,REYNOSA	0.021	SINALOA,BADIRAGUATO
CHIHUAHUA,HIDALGO,DEL,PARRAL	0.025	CHIAPAS,PUEBLO,NUEVO,SOLISTAHUACAN
CHIHUAHUA,HIDALGO,DEL,PARRAL	0.025	NUEVO,LEON,LAMPAZOS,DE,NARANJO
JALISCO,GUADALAJARA	0.036	CHIHUAHUA,ASCENSION
JALISCO,GUADALAJARA	0.025	SINALOA,BADIRAGUATO
JALISCO,GUADALAJARA	0.022	DURANGO,GUANACEVI
CHIHUAHUA,ASCENSION	0.042	SINALOA,BADIRAGUATO
CHIHUAHUA,ASCENSION	0.030	GUERRERO,ZIRANDARO
CHIHUAHUA,ASCENSION	0.024	MEXICO,IXTAPALUCA
CHIHUAHUA,ASCENSION	0.036	DURANGO,GUANACEVI
SINALOA,BADIRAGUATO	0.021	GUERRERO,ZIRANDARO
SINALOA,BADIRAGUATO	0.025	DURANGO,GUANACEVI
CHIAPAS,PUEBLO,NUEVO,SOLISTAHUACAN	0.022	NUEVO,LEON,LAMPAZOS,DE,NARANJO
