# Supplementary material for: Analysis of México’s Narco-War Network (2007–2011)
Source: PLoS One. 2015 May 18;10(5):e0126503. doi: 10.1371/journal.pone.0126503 (PMC4436224; doi:10.1371/journal.pone.0126503)
Supplement: S1 Compressed file — Each file contains all the correlations above certain threshold (indicated in the name of the file), during a particular month (also indicated in the name of the file). The file names have the value of θ followed by the number of the i th month, starting from January of 2007 until Sept. 2011. (ZIP) [file pone.0126503.s004.zip › Correlations_by_month/0.020__18.sif]

CHIHUAHUA,JUAREZ	0.063	SINALOA,CULIACAN
SINALOA,CULIACAN	0.088	BAJA,CALIFORNIA,TIJUANA
SINALOA,CULIACAN	0.088	SINALOA,MAZATLAN
SINALOA,CULIACAN	0.025	SONORA,NOGALES
SINALOA,CULIACAN	0.038	DURANGO,DURANGO
SINALOA,CULIACAN	0.113	MICHOACAN,MORELIA
SINALOA,CULIACAN	0.075	SINALOA,GUASAVE
SINALOA,CULIACAN	0.038	CHIHUAHUA,HIDALGO,DEL,PARRAL
SINALOA,CULIACAN	0.025	MEXICO,ECATEPEC,DE,MORELOS
SINALOA,CULIACAN	0.025	SINALOA,SINALOA
SINALOA,CULIACAN	0.025	DURANGO,LERDO
SINALOA,CULIACAN	0.113	SINALOA,SALVADOR,ALVARADO
SINALOA,CULIACAN	0.038	MEXICO,NEZAHUALCOYOTL
SINALOA,CULIACAN	0.025	JALISCO,ZAPOPAN
SINALOA,CULIACAN	0.025	GUERRERO,PETATLAN
SINALOA,CULIACAN	0.038	DISTRITO,FEDERAL,IZTAPALAPA
SINALOA,CULIACAN	0.038	CHIHUAHUA,CAMARGO
SINALOA,CULIACAN	0.050	CHIHUAHUA,GUADALUPE,Y,CALVO
SINALOA,CULIACAN	0.075	AGUASCALIENTES,AGUASCALIENTES
SINALOA,CULIACAN	0.050	SINALOA,MOCORITO
SINALOA,CULIACAN	0.025	DISTRITO,FEDERAL,CUAUHTEMOC
SINALOA,CULIACAN	0.025	SONORA,CABORCA
SINALOA,CULIACAN	0.075	GUERRERO,QUECHULTENANGO
SINALOA,CULIACAN	0.025	JALISCO,PUERTO,VALLARTA
SINALOA,CULIACAN	0.025	DISTRITO,FEDERAL,MIGUEL,HIDALGO
SINALOA,CULIACAN	0.050	SONORA,CANANEA
SINALOA,CULIACAN	0.050	COLIMA,MANZANILLO
SINALOA,CULIACAN	0.038	OAXACA,OAXACA,DE,JUAREZ
SINALOA,CULIACAN	0.038	CHIHUAHUA,ROSALES
SINALOA,CULIACAN	0.038	MEXICO,CHIMALHUACAN
SINALOA,CULIACAN	0.038	MICHOACAN,PATZCUARO
SINALOA,CULIACAN	0.063	SONORA,ALAMOS
SINALOA,CULIACAN	0.038	MEXICO,TEJUPILCO
SINALOA,CULIACAN	0.025	CAMPECHE,CARMEN
SINALOA,CULIACAN	0.025	CHIAPAS,COMITAN,DE,DOMINGUEZ
SINALOA,CULIACAN	0.038	MEXICO,LUVIANOS
SINALOA,CULIACAN	0.075	JALISCO,ZAPOTLAN,EL,GRANDE
SINALOA,CULIACAN	0.038	CHIHUAHUA,BACHINIVA
SINALOA,CULIACAN	0.025	VERACRUZ,PLAYA,VICENTE
SINALOA,CULIACAN	0.025	GUANAJUATO,SILAO
SINALOA,CULIACAN	0.025	MICHOACAN,PERIBAN
SINALOA,CULIACAN	0.063	MEXICO,TEPETLAOXTOC
SINALOA,CULIACAN	0.038	CAMPECHE,CAMPECHE
SINALOA,CULIACAN	0.038	CHIHUAHUA,IGNACIO,ZARAGOZA
SINALOA,CULIACAN	0.050	MICHOACAN,ANGAMACUTIRO
SINALOA,CULIACAN	0.038	OAXACA,SAN,JUAN,BAUTISTA,LO,DE,SOTO
BAJA,CALIFORNIA,TIJUANA	0.020	SINALOA,MAZATLAN
BAJA,CALIFORNIA,TIJUANA	0.026	MICHOACAN,MORELIA
BAJA,CALIFORNIA,TIJUANA	0.026	SINALOA,SALVADOR,ALVARADO
CHIHUAHUA,CHIHUAHUA	0.025	COAHUILA,TORREON
COAHUILA,TORREON	0.044	CHIHUAHUA,NUEVO,CASAS,GRANDES
COAHUILA,TORREON	0.044	SINALOA,SAN,IGNACIO
COAHUILA,TORREON	0.038	SINALOA,COSALA
COAHUILA,TORREON	0.031	BAJA,CALIFORNIA,TECATE
COAHUILA,TORREON	0.031	MORELOS,XOCHITEPEC
COAHUILA,TORREON	0.038	CHIHUAHUA,BUENAVENTURA
COAHUILA,TORREON	0.025	GUANAJUATO,SAN,FELIPE
SINALOA,MAZATLAN	0.026	MICHOACAN,MORELIA
SINALOA,MAZATLAN	0.026	SINALOA,SALVADOR,ALVARADO
MICHOACAN,MORELIA	0.023	SINALOA,GUASAVE
MICHOACAN,MORELIA	0.034	SINALOA,SALVADOR,ALVARADO
MICHOACAN,MORELIA	0.023	AGUASCALIENTES,AGUASCALIENTES
MICHOACAN,MORELIA	0.023	GUERRERO,QUECHULTENANGO
MICHOACAN,MORELIA	0.023	JALISCO,ZAPOTLAN,EL,GRANDE
SINALOA,GUASAVE	0.023	SINALOA,SALVADOR,ALVARADO
SINALOA,SALVADOR,ALVARADO	0.023	AGUASCALIENTES,AGUASCALIENTES
SINALOA,SALVADOR,ALVARADO	0.023	GUERRERO,QUECHULTENANGO
SINALOA,SALVADOR,ALVARADO	0.023	JALISCO,ZAPOTLAN,EL,GRANDE
CHIHUAHUA,NUEVO,CASAS,GRANDES	0.020	SINALOA,SAN,IGNACIO
