# Supplementary material for: Analysis of México’s Narco-War Network (2007–2011)
Source: PLoS One. 2015 May 18;10(5):e0126503. doi: 10.1371/journal.pone.0126503 (PMC4436224; doi:10.1371/journal.pone.0126503)
Supplement: S1 Compressed file — Each file contains all the correlations above certain threshold (indicated in the name of the file), during a particular month (also indicated in the name of the file). The file names have the value of θ followed by the number of the i th month, starting from January of 2007 until Sept. 2011. (ZIP) [file pone.0126503.s004.zip › Correlations_by_month/0.020__20.sif]

CHIHUAHUA,JUAREZ	0.066	SINALOA,CULIACAN
CHIHUAHUA,JUAREZ	0.053	GUERRERO,ACAPULCO,DE,JUAREZ
CHIHUAHUA,JUAREZ	0.040	SONORA,NOGALES
CHIHUAHUA,JUAREZ	0.033	CHIHUAHUA,HIDALGO,DEL,PARRAL
CHIHUAHUA,JUAREZ	0.053	CHIHUAHUA,NUEVO,CASAS,GRANDES
CHIHUAHUA,JUAREZ	0.053	MICHOACAN,LAZARO,CARDENAS
CHIHUAHUA,JUAREZ	0.027	CHIHUAHUA,MADERA
CHIHUAHUA,JUAREZ	0.027	DISTRITO,FEDERAL,CUAUHTEMOC
CHIHUAHUA,JUAREZ	0.033	DURANGO,VICENTE,GUERRERO
CHIHUAHUA,JUAREZ	0.086	CHIHUAHUA,BOCOYNA
CHIHUAHUA,JUAREZ	0.060	SONORA,CANANEA
CHIHUAHUA,JUAREZ	0.033	GUANAJUATO,SAN,FRANCISCO,DEL,RINCON
CHIHUAHUA,JUAREZ	0.027	MEXICO,TULTEPEC
CHIHUAHUA,JUAREZ	0.080	YUCATAN,MERIDA
CHIHUAHUA,JUAREZ	0.027	MICHOACAN,VISTA,HERMOSA
CHIHUAHUA,JUAREZ	0.066	CHIHUAHUA,ALDAMA
CHIHUAHUA,JUAREZ	0.027	CHIHUAHUA,VALLE,DE,ZARAGOZA
CHIHUAHUA,JUAREZ	0.027	QUERETARO,QUERETARO
CHIHUAHUA,JUAREZ	0.033	VERACRUZ,PAPANTLA
CHIHUAHUA,JUAREZ	0.027	JALISCO,SAN,JULIAN
BAJA,CALIFORNIA,TIJUANA	0.033	CHIHUAHUA,CHIHUAHUA
BAJA,CALIFORNIA,TIJUANA	0.024	MEXICO,OCOYOACAC
CHIHUAHUA,CHIHUAHUA	0.030	MEXICO,OCOYOACAC
