# Supplementary material for: Analysis of México’s Narco-War Network (2007–2011)
Source: PLoS One. 2015 May 18;10(5):e0126503. doi: 10.1371/journal.pone.0126503 (PMC4436224; doi:10.1371/journal.pone.0126503)
Supplement: S1 Compressed file — Each file contains all the correlations above certain threshold (indicated in the name of the file), during a particular month (also indicated in the name of the file). The file names have the value of θ followed by the number of the i th month, starting from January of 2007 until Sept. 2011. (ZIP) [file pone.0126503.s004.zip › Correlations_by_month/0.020__22.sif]

CHIHUAHUA,JUAREZ	0.062	SINALOA,CULIACAN
CHIHUAHUA,JUAREZ	0.256	BAJA,CALIFORNIA,TIJUANA
CHIHUAHUA,JUAREZ	0.039	DURANGO,DURANGO
CHIHUAHUA,JUAREZ	0.023	SINALOA,SINALOA
CHIHUAHUA,JUAREZ	0.026	BAJA,CALIFORNIA,ENSENADA
CHIHUAHUA,JUAREZ	0.026	BAJA,CALIFORNIA,TECATE
CHIHUAHUA,JUAREZ	0.023	SINALOA,CONCORDIA
CHIHUAHUA,JUAREZ	0.023	CHIAPAS,TONALA
SINALOA,CULIACAN	0.157	BAJA,CALIFORNIA,TIJUANA
SINALOA,CULIACAN	0.024	DURANGO,DURANGO
BAJA,CALIFORNIA,TIJUANA	0.041	GUERRERO,ACAPULCO,DE,JUAREZ
BAJA,CALIFORNIA,TIJUANA	0.033	DURANGO,GOMEZ,PALACIO
BAJA,CALIFORNIA,TIJUANA	0.041	COAHUILA,TORREON
BAJA,CALIFORNIA,TIJUANA	0.099	DURANGO,DURANGO
BAJA,CALIFORNIA,TIJUANA	0.025	MICHOACAN,MORELIA
BAJA,CALIFORNIA,TIJUANA	0.050	NAYARIT,TEPIC
BAJA,CALIFORNIA,TIJUANA	0.025	MEXICO,ECATEPEC,DE,MORELOS
BAJA,CALIFORNIA,TIJUANA	0.058	SINALOA,SINALOA
BAJA,CALIFORNIA,TIJUANA	0.025	CHIHUAHUA,DELICIAS
BAJA,CALIFORNIA,TIJUANA	0.033	CHIHUAHUA,MEOQUI
BAJA,CALIFORNIA,TIJUANA	0.025	SINALOA,ANGOSTURA
BAJA,CALIFORNIA,TIJUANA	0.066	BAJA,CALIFORNIA,ENSENADA
BAJA,CALIFORNIA,TIJUANA	0.066	BAJA,CALIFORNIA,TECATE
BAJA,CALIFORNIA,TIJUANA	0.041	MICHOACAN,TANCITARO
BAJA,CALIFORNIA,TIJUANA	0.058	SINALOA,CONCORDIA
BAJA,CALIFORNIA,TIJUANA	0.025	GUERRERO,OMETEPEC
BAJA,CALIFORNIA,TIJUANA	0.025	MEXICO,VALLE,DE,CHALCO,SOLIDARIDAD
BAJA,CALIFORNIA,TIJUANA	0.025	TABASCO,HUIMANGUILLO
BAJA,CALIFORNIA,TIJUANA	0.025	NUEVO,LEON,CADEREYTA,JIMENEZ
BAJA,CALIFORNIA,TIJUANA	0.025	DISTRITO,FEDERAL,IZTACALCO
BAJA,CALIFORNIA,TIJUANA	0.025	MEXICO,TEJUPILCO
BAJA,CALIFORNIA,TIJUANA	0.033	CHIAPAS,COMITAN,DE,DOMINGUEZ
BAJA,CALIFORNIA,TIJUANA	0.025	GUERRERO,TEPECOACUILCO,DE,TRUJANO
BAJA,CALIFORNIA,TIJUANA	0.033	CHIHUAHUA,OCAMPO
BAJA,CALIFORNIA,TIJUANA	0.041	GUANAJUATO,URIANGATO
BAJA,CALIFORNIA,TIJUANA	0.025	GUANAJUATO,VILLAGRAN
BAJA,CALIFORNIA,TIJUANA	0.058	CHIAPAS,TONALA
BAJA,CALIFORNIA,TIJUANA	0.025	GUERRERO,COPANATOYAC
