# Supplementary material for: Analysis of México’s Narco-War Network (2007–2011)
Source: PLoS One. 2015 May 18;10(5):e0126503. doi: 10.1371/journal.pone.0126503 (PMC4436224; doi:10.1371/journal.pone.0126503)
Supplement: S1 Compressed file — Each file contains all the correlations above certain threshold (indicated in the name of the file), during a particular month (also indicated in the name of the file). The file names have the value of θ followed by the number of the i th month, starting from January of 2007 until Sept. 2011. (ZIP) [file pone.0126503.s004.zip › Correlations_by_month/0.020__23.sif]

SINALOA,CULIACAN	0.066	BAJA,CALIFORNIA,TIJUANA
BAJA,CALIFORNIA,TIJUANA	0.078	CHIHUAHUA,CHIHUAHUA
BAJA,CALIFORNIA,TIJUANA	0.024	DURANGO,GOMEZ,PALACIO
BAJA,CALIFORNIA,TIJUANA	0.090	DURANGO,DURANGO
BAJA,CALIFORNIA,TIJUANA	0.042	SINALOA,NAVOLATO
BAJA,CALIFORNIA,TIJUANA	0.024	NAYARIT,TEPIC
BAJA,CALIFORNIA,TIJUANA	0.096	BAJA,CALIFORNIA,PLAYAS,DE,ROSARITO
BAJA,CALIFORNIA,TIJUANA	0.048	BAJA,CALIFORNIA,ENSENADA
BAJA,CALIFORNIA,TIJUANA	0.024	SONORA,GENERAL,PLUTARCO,ELIAS,CALLES
BAJA,CALIFORNIA,TIJUANA	0.042	SINALOA,CONCORDIA
BAJA,CALIFORNIA,TIJUANA	0.024	CHIAPAS,COMITAN,DE,DOMINGUEZ
BAJA,CALIFORNIA,TIJUANA	0.024	CHIHUAHUA,OCAMPO
BAJA,CALIFORNIA,TIJUANA	0.030	GUANAJUATO,URIANGATO
BAJA,CALIFORNIA,TIJUANA	0.042	CHIAPAS,TONALA
