# Supplementary material for: Analysis of México’s Narco-War Network (2007–2011)
Source: PLoS One. 2015 May 18;10(5):e0126503. doi: 10.1371/journal.pone.0126503 (PMC4436224; doi:10.1371/journal.pone.0126503)
Supplement: S1 Compressed file — Each file contains all the correlations above certain threshold (indicated in the name of the file), during a particular month (also indicated in the name of the file). The file names have the value of θ followed by the number of the i th month, starting from January of 2007 until Sept. 2011. (ZIP) [file pone.0126503.s004.zip › Correlations_by_month/0.020__25.sif]

CHIHUAHUA,JUAREZ	0.038	SINALOA,CULIACAN
CHIHUAHUA,JUAREZ	0.051	GUERRERO,ACAPULCO,DE,JUAREZ
CHIHUAHUA,JUAREZ	0.159	DURANGO,GOMEZ,PALACIO
CHIHUAHUA,JUAREZ	0.102	COAHUILA,TORREON
CHIHUAHUA,JUAREZ	0.064	DURANGO,DURANGO
CHIHUAHUA,JUAREZ	0.038	SINALOA,NAVOLATO
CHIHUAHUA,JUAREZ	0.051	MICHOACAN,MORELIA
CHIHUAHUA,JUAREZ	0.070	TAMAULIPAS,REYNOSA
CHIHUAHUA,JUAREZ	0.044	CHIHUAHUA,HIDALGO,DEL,PARRAL
CHIHUAHUA,JUAREZ	0.025	GUERRERO,PUNGARABATO
CHIHUAHUA,JUAREZ	0.032	DURANGO,SANTIAGO,PAPASQUIARO
CHIHUAHUA,JUAREZ	0.025	DISTRITO,FEDERAL,IZTAPALAPA
CHIHUAHUA,JUAREZ	0.032	BAJA,CALIFORNIA,MEXICALI
CHIHUAHUA,JUAREZ	0.032	CHIHUAHUA,DELICIAS
CHIHUAHUA,JUAREZ	0.025	DISTRITO,FEDERAL,GUSTAVO,A.,MADERO
CHIHUAHUA,JUAREZ	0.038	GUERRERO,ZIHUATANEJO,DE,AZUETA
CHIHUAHUA,JUAREZ	0.032	GUERRERO,ARCELIA
CHIHUAHUA,JUAREZ	0.165	CHIHUAHUA,AHUMADA
CHIHUAHUA,JUAREZ	0.025	SONORA,MAGDALENA
CHIHUAHUA,JUAREZ	0.057	DURANGO,POANAS
CHIHUAHUA,JUAREZ	0.032	ZACATECAS,FRESNILLO
CHIHUAHUA,JUAREZ	0.121	COAHUILA,ARTEAGA
CHIHUAHUA,JUAREZ	0.076	TABASCO,MACUSPANA
CHIHUAHUA,JUAREZ	0.044	JALISCO,HOSTOTIPAQUILLO
BAJA,CALIFORNIA,TIJUANA	0.085	CHIHUAHUA,CHIHUAHUA
BAJA,CALIFORNIA,TIJUANA	0.038	GUANAJUATO,CELAYA
BAJA,CALIFORNIA,TIJUANA	0.024	SINALOA,SAN,IGNACIO
BAJA,CALIFORNIA,TIJUANA	0.024	GUERRERO,SAN,MARCOS
BAJA,CALIFORNIA,TIJUANA	0.024	JALISCO,TEQUILA
BAJA,CALIFORNIA,TIJUANA	0.024	CHIHUAHUA,SANTA,ISABEL
GUERRERO,ACAPULCO,DE,JUAREZ	0.022	DURANGO,GOMEZ,PALACIO
GUERRERO,ACAPULCO,DE,JUAREZ	0.023	CHIHUAHUA,AHUMADA
DURANGO,GOMEZ,PALACIO	0.044	COAHUILA,TORREON
DURANGO,GOMEZ,PALACIO	0.027	DURANGO,DURANGO
DURANGO,GOMEZ,PALACIO	0.022	MICHOACAN,MORELIA
DURANGO,GOMEZ,PALACIO	0.030	TAMAULIPAS,REYNOSA
DURANGO,GOMEZ,PALACIO	0.071	CHIHUAHUA,AHUMADA
DURANGO,GOMEZ,PALACIO	0.025	DURANGO,POANAS
DURANGO,GOMEZ,PALACIO	0.052	COAHUILA,ARTEAGA
DURANGO,GOMEZ,PALACIO	0.033	TABASCO,MACUSPANA
COAHUILA,TORREON	0.046	CHIHUAHUA,AHUMADA
COAHUILA,TORREON	0.033	COAHUILA,ARTEAGA
COAHUILA,TORREON	0.021	TABASCO,MACUSPANA
DURANGO,DURANGO	0.028	CHIHUAHUA,AHUMADA
DURANGO,DURANGO	0.021	COAHUILA,ARTEAGA
MICHOACAN,MORELIA	0.023	CHIHUAHUA,AHUMADA
TAMAULIPAS,REYNOSA	0.031	CHIHUAHUA,AHUMADA
TAMAULIPAS,REYNOSA	0.023	COAHUILA,ARTEAGA
CHIHUAHUA,AHUMADA	0.026	DURANGO,POANAS
CHIHUAHUA,AHUMADA	0.054	COAHUILA,ARTEAGA
CHIHUAHUA,AHUMADA	0.034	TABASCO,MACUSPANA
COAHUILA,ARTEAGA	0.025	TABASCO,MACUSPANA
