# Supplementary material for: Analysis of México’s Narco-War Network (2007–2011)
Source: PLoS One. 2015 May 18;10(5):e0126503. doi: 10.1371/journal.pone.0126503 (PMC4436224; doi:10.1371/journal.pone.0126503)
Supplement: S1 Compressed file — Each file contains all the correlations above certain threshold (indicated in the name of the file), during a particular month (also indicated in the name of the file). The file names have the value of θ followed by the number of the i th month, starting from January of 2007 until Sept. 2011. (ZIP) [file pone.0126503.s004.zip › Correlations_by_month/0.020__26.sif]

CHIHUAHUA,JUAREZ	0.024	DURANGO,GOMEZ,PALACIO
CHIHUAHUA,JUAREZ	0.059	TAMAULIPAS,REYNOSA
CHIHUAHUA,JUAREZ	0.035	CHIHUAHUA,HIDALGO,DEL,PARRAL
CHIHUAHUA,JUAREZ	0.035	CHIHUAHUA,GUADALUPE
CHIHUAHUA,JUAREZ	0.035	GUERRERO,PUNGARABATO
CHIHUAHUA,JUAREZ	0.024	GUERRERO,ZIHUATANEJO,DE,AZUETA
CHIHUAHUA,JUAREZ	0.030	GUERRERO,ARCELIA
CHIHUAHUA,JUAREZ	0.153	CHIHUAHUA,AHUMADA
CHIHUAHUA,JUAREZ	0.024	SONORA,MAGDALENA
CHIHUAHUA,JUAREZ	0.053	DURANGO,POANAS
CHIHUAHUA,JUAREZ	0.030	CHIHUAHUA,NAMIQUIPA
CHIHUAHUA,JUAREZ	0.112	COAHUILA,ARTEAGA
CHIHUAHUA,JUAREZ	0.071	TABASCO,MACUSPANA
CHIHUAHUA,JUAREZ	0.041	JALISCO,HOSTOTIPAQUILLO
CHIHUAHUA,AHUMADA	0.020	COAHUILA,ARTEAGA
