# Supplementary material for: Analysis of México’s Narco-War Network (2007–2011)
Source: PLoS One. 2015 May 18;10(5):e0126503. doi: 10.1371/journal.pone.0126503 (PMC4436224; doi:10.1371/journal.pone.0126503)
Supplement: S1 Compressed file — Each file contains all the correlations above certain threshold (indicated in the name of the file), during a particular month (also indicated in the name of the file). The file names have the value of θ followed by the number of the i th month, starting from January of 2007 until Sept. 2011. (ZIP) [file pone.0126503.s004.zip › Correlations_by_month/0.020__28.sif]

CHIHUAHUA,JUAREZ	0.060	SINALOA,CULIACAN
CHIHUAHUA,JUAREZ	0.021	BAJA,CALIFORNIA,TIJUANA
CHIHUAHUA,JUAREZ	0.096	CHIHUAHUA,CHIHUAHUA
CHIHUAHUA,JUAREZ	0.025	AGUASCALIENTES,AGUASCALIENTES
CHIHUAHUA,JUAREZ	0.021	SINALOA,COSALA
CHIHUAHUA,JUAREZ	0.028	TABASCO,CUNDUACAN
CHIHUAHUA,JUAREZ	0.021	NAYARIT,SAN,BLAS
SINALOA,CULIACAN	0.033	BAJA,CALIFORNIA,TIJUANA
SINALOA,CULIACAN	0.148	CHIHUAHUA,CHIHUAHUA
SINALOA,CULIACAN	0.038	AGUASCALIENTES,AGUASCALIENTES
SINALOA,CULIACAN	0.022	GUERRERO,IGUALA,DE,LA,INDEPENDENCIA
SINALOA,CULIACAN	0.022	MEXICO,TULTITLAN
SINALOA,CULIACAN	0.033	SINALOA,COSALA
SINALOA,CULIACAN	0.027	MICHOACAN,ZAMORA
SINALOA,CULIACAN	0.022	MEXICO,CHALCO
SINALOA,CULIACAN	0.027	COAHUILA,MATAMOROS
SINALOA,CULIACAN	0.044	TABASCO,CUNDUACAN
SINALOA,CULIACAN	0.027	GUERRERO,PILCAYA
SINALOA,CULIACAN	0.033	NAYARIT,SAN,BLAS
SINALOA,CULIACAN	0.022	MEXICO,DONATO,GUERRA
BAJA,CALIFORNIA,TIJUANA	0.052	CHIHUAHUA,CHIHUAHUA
CHIHUAHUA,CHIHUAHUA	0.026	MICHOACAN,MORELIA
CHIHUAHUA,CHIHUAHUA	0.026	CHIHUAHUA,HIDALGO,DEL,PARRAL
CHIHUAHUA,CHIHUAHUA	0.026	MEXICO,NEZAHUALCOYOTL
CHIHUAHUA,CHIHUAHUA	0.026	CHIHUAHUA,GUADALUPE
CHIHUAHUA,CHIHUAHUA	0.026	SONORA,CAJEME
CHIHUAHUA,CHIHUAHUA	0.061	AGUASCALIENTES,AGUASCALIENTES
CHIHUAHUA,CHIHUAHUA	0.035	GUERRERO,IGUALA,DE,LA,INDEPENDENCIA
CHIHUAHUA,CHIHUAHUA	0.035	MEXICO,TULTITLAN
CHIHUAHUA,CHIHUAHUA	0.026	CHIHUAHUA,PRAXEDIS,G.,GUERRERO
CHIHUAHUA,CHIHUAHUA	0.052	SINALOA,COSALA
CHIHUAHUA,CHIHUAHUA	0.026	MICHOACAN,HUETAMO
CHIHUAHUA,CHIHUAHUA	0.026	SONORA,CANANEA
CHIHUAHUA,CHIHUAHUA	0.043	MICHOACAN,ZAMORA
CHIHUAHUA,CHIHUAHUA	0.026	TABASCO,HUIMANGUILLO
CHIHUAHUA,CHIHUAHUA	0.035	MEXICO,CHALCO
CHIHUAHUA,CHIHUAHUA	0.043	COAHUILA,MATAMOROS
CHIHUAHUA,CHIHUAHUA	0.026	JALISCO,TEQUILA
CHIHUAHUA,CHIHUAHUA	0.026	GUANAJUATO,SALAMANCA
CHIHUAHUA,CHIHUAHUA	0.069	TABASCO,CUNDUACAN
CHIHUAHUA,CHIHUAHUA	0.043	GUERRERO,PILCAYA
CHIHUAHUA,CHIHUAHUA	0.052	NAYARIT,SAN,BLAS
CHIHUAHUA,CHIHUAHUA	0.026	MICHOACAN,HUIRAMBA
CHIHUAHUA,CHIHUAHUA	0.035	MEXICO,DONATO,GUERRA
CHIHUAHUA,CHIHUAHUA	0.026	ZACATECAS,VILLA,GONZALEZ,ORTEGA
CHIHUAHUA,CHIHUAHUA	0.026	COAHUILA,NAVA
GUERRERO,ACAPULCO,DE,JUAREZ	0.024	GUERRERO,SAN,MIGUEL,TOTOLAPAN
DURANGO,DURANGO	0.031	GUERRERO,SAN,MIGUEL,TOTOLAPAN
NAYARIT,TEPIC	0.028	MICHOACAN,URUAPAN
NAYARIT,TEPIC	0.023	CHIHUAHUA,GUADALUPE,Y,CALVO
NAYARIT,TEPIC	0.049	GUERRERO,SAN,MIGUEL,TOTOLAPAN
SINALOA,GUASAVE	0.025	MICHOACAN,URUAPAN
SINALOA,GUASAVE	0.020	CHIHUAHUA,GUADALUPE,Y,CALVO
SINALOA,GUASAVE	0.043	GUERRERO,SAN,MIGUEL,TOTOLAPAN
MICHOACAN,URUAPAN	0.021	MICHOACAN,LAZARO,CARDENAS
MICHOACAN,URUAPAN	0.032	CHIHUAHUA,GUADALUPE,Y,CALVO
MICHOACAN,URUAPAN	0.067	GUERRERO,SAN,MIGUEL,TOTOLAPAN
MICHOACAN,URUAPAN	0.021	CHIHUAHUA,BACHINIVA
GUERRERO,PETATLAN	0.031	GUERRERO,SAN,MIGUEL,TOTOLAPAN
BAJA,CALIFORNIA,MEXICALI	0.024	GUERRERO,SAN,MIGUEL,TOTOLAPAN
MICHOACAN,LAZARO,CARDENAS	0.037	GUERRERO,SAN,MIGUEL,TOTOLAPAN
CHIHUAHUA,GUADALUPE,Y,CALVO	0.055	GUERRERO,SAN,MIGUEL,TOTOLAPAN
GUERRERO,SAN,MIGUEL,TOTOLAPAN	0.031	MEXICO,TECAMAC
GUERRERO,SAN,MIGUEL,TOTOLAPAN	0.024	MICHOACAN,SAN,LUCAS
GUERRERO,SAN,MIGUEL,TOTOLAPAN	0.031	CHIHUAHUA,AQUILES,SERDAN
GUERRERO,SAN,MIGUEL,TOTOLAPAN	0.024	SONORA,ALTAR
GUERRERO,SAN,MIGUEL,TOTOLAPAN	0.037	CHIHUAHUA,BACHINIVA
GUERRERO,SAN,MIGUEL,TOTOLAPAN	0.031	MICHOACAN,CHINICUILA
