# Supplementary material for: Analysis of México’s Narco-War Network (2007–2011)
Source: PLoS One. 2015 May 18;10(5):e0126503. doi: 10.1371/journal.pone.0126503 (PMC4436224; doi:10.1371/journal.pone.0126503)
Supplement: S1 Compressed file — Each file contains all the correlations above certain threshold (indicated in the name of the file), during a particular month (also indicated in the name of the file). The file names have the value of θ followed by the number of the i th month, starting from January of 2007 until Sept. 2011. (ZIP) [file pone.0126503.s004.zip › Correlations_by_month/0.020__29.sif]

CHIHUAHUA,JUAREZ	0.225	GUERRERO,ACAPULCO,DE,JUAREZ
CHIHUAHUA,JUAREZ	0.044	DURANGO,GOMEZ,PALACIO
CHIHUAHUA,JUAREZ	0.025	COAHUILA,TORREON
CHIHUAHUA,JUAREZ	0.187	DURANGO,DURANGO
CHIHUAHUA,JUAREZ	0.025	SINALOA,GUASAVE
CHIHUAHUA,JUAREZ	0.069	MICHOACAN,URUAPAN
CHIHUAHUA,JUAREZ	0.050	DURANGO,LERDO
CHIHUAHUA,JUAREZ	0.031	SINALOA,SALVADOR,ALVARADO
CHIHUAHUA,JUAREZ	0.025	MICHOACAN,APATZINGAN
CHIHUAHUA,JUAREZ	0.031	CHIHUAHUA,GUADALUPE
CHIHUAHUA,JUAREZ	0.025	CHIHUAHUA,CAMARGO
CHIHUAHUA,JUAREZ	0.050	CHIHUAHUA,GUADALUPE,Y,CALVO
CHIHUAHUA,JUAREZ	0.050	GUERRERO,TAXCO,DE,ALARCON
CHIHUAHUA,JUAREZ	0.044	VERACRUZ,VERACRUZ
CHIHUAHUA,JUAREZ	0.044	GUERRERO,LA,UNION,DE,ISIDORO,MONTES,DE,OCA
CHIHUAHUA,JUAREZ	0.025	GUERRERO,ARCELIA
CHIHUAHUA,JUAREZ	0.143	SONORA,CABORCA
CHIHUAHUA,JUAREZ	0.044	VERACRUZ,ACAJETE
CHIHUAHUA,JUAREZ	0.025	CHIHUAHUA,AQUILES,SERDAN
CHIHUAHUA,JUAREZ	0.025	DURANGO,MEZQUITAL
CHIHUAHUA,JUAREZ	0.125	GUANAJUATO,APASEO,EL,ALTO
CHIHUAHUA,JUAREZ	0.025	SONORA,ALTAR
CHIHUAHUA,JUAREZ	0.025	DURANGO,OCAMPO
CHIHUAHUA,JUAREZ	0.075	GUANAJUATO,APASEO,EL,GRANDE
CHIHUAHUA,JUAREZ	0.031	DURANGO,SAN,BERNARDO
CHIHUAHUA,JUAREZ	0.025	SONORA,BENITO,JUAREZ
GUERRERO,ACAPULCO,DE,JUAREZ	0.060	DURANGO,DURANGO
GUERRERO,ACAPULCO,DE,JUAREZ	0.022	MICHOACAN,URUAPAN
GUERRERO,ACAPULCO,DE,JUAREZ	0.046	SONORA,CABORCA
GUERRERO,ACAPULCO,DE,JUAREZ	0.040	GUANAJUATO,APASEO,EL,ALTO
GUERRERO,ACAPULCO,DE,JUAREZ	0.024	GUANAJUATO,APASEO,EL,GRANDE
DURANGO,DURANGO	0.038	SONORA,CABORCA
DURANGO,DURANGO	0.033	GUANAJUATO,APASEO,EL,ALTO
SONORA,CABORCA	0.025	GUANAJUATO,APASEO,EL,ALTO
