# Supplementary material for: Analysis of México’s Narco-War Network (2007–2011)
Source: PLoS One. 2015 May 18;10(5):e0126503. doi: 10.1371/journal.pone.0126503 (PMC4436224; doi:10.1371/journal.pone.0126503)
Supplement: S1 Compressed file — Each file contains all the correlations above certain threshold (indicated in the name of the file), during a particular month (also indicated in the name of the file). The file names have the value of θ followed by the number of the i th month, starting from January of 2007 until Sept. 2011. (ZIP) [file pone.0126503.s004.zip › Correlations_by_month/0.020__30.sif]

CHIHUAHUA,JUAREZ	0.025	SINALOA,MAZATLAN
CHIHUAHUA,JUAREZ	0.056	SINALOA,NAVOLATO
CHIHUAHUA,JUAREZ	0.025	GUERRERO,ZIHUATANEJO,DE,AZUETA
CHIHUAHUA,JUAREZ	0.025	CHIHUAHUA,JIMENEZ
CHIHUAHUA,JUAREZ	0.062	VERACRUZ,VERACRUZ
CHIHUAHUA,JUAREZ	0.025	GUERRERO,ZIRANDARO
CHIHUAHUA,JUAREZ	0.050	MICHOACAN,ZITACUARO
CHIHUAHUA,JUAREZ	0.106	MICHOACAN,LA,HUACANA
CHIHUAHUA,JUAREZ	0.025	CHIHUAHUA,RIVA,PALACIO
CHIHUAHUA,JUAREZ	0.068	GUERRERO,COAHUAYUTLA,DE,JOSE,MARIA,IZAZAGA
CHIHUAHUA,JUAREZ	0.025	DISTRITO,FEDERAL,XOCHIMILCO
CHIHUAHUA,JUAREZ	0.031	CHIHUAHUA,CUSIHUIRIACHI
CHIHUAHUA,JUAREZ	0.031	JALISCO,TEQUILA
CHIHUAHUA,JUAREZ	0.031	MORELOS,CUAUTLA
CHIHUAHUA,JUAREZ	0.025	CHIHUAHUA,CASAS,GRANDES
CHIHUAHUA,JUAREZ	0.025	MEXICO,LUVIANOS
CHIHUAHUA,JUAREZ	0.025	MICHOACAN,NUEVO,URECHO
CHIHUAHUA,JUAREZ	0.031	MEXICO,MORELOS
SINALOA,CULIACAN	0.022	GUERRERO,ACAPULCO,DE,JUAREZ
SINALOA,CULIACAN	0.033	DURANGO,DURANGO
SINALOA,CULIACAN	0.025	SONORA,CABORCA
SINALOA,CULIACAN	0.021	GUANAJUATO,APASEO,EL,ALTO
GUERRERO,ACAPULCO,DE,JUAREZ	0.029	COAHUILA,TORREON
GUERRERO,ACAPULCO,DE,JUAREZ	0.099	DURANGO,DURANGO
GUERRERO,ACAPULCO,DE,JUAREZ	0.032	DURANGO,LERDO
GUERRERO,ACAPULCO,DE,JUAREZ	0.029	MICHOACAN,APATZINGAN
GUERRERO,ACAPULCO,DE,JUAREZ	0.025	CHIHUAHUA,GUADALUPE
GUERRERO,ACAPULCO,DE,JUAREZ	0.022	CHIHUAHUA,GUADALUPE,Y,CALVO
GUERRERO,ACAPULCO,DE,JUAREZ	0.025	GUERRERO,TAXCO,DE,ALARCON
GUERRERO,ACAPULCO,DE,JUAREZ	0.032	GUERRERO,LA,UNION,DE,ISIDORO,MONTES,DE,OCA
GUERRERO,ACAPULCO,DE,JUAREZ	0.076	SONORA,CABORCA
GUERRERO,ACAPULCO,DE,JUAREZ	0.064	GUANAJUATO,APASEO,EL,ALTO
GUERRERO,ACAPULCO,DE,JUAREZ	0.038	GUANAJUATO,APASEO,EL,GRANDE
COAHUILA,TORREON	0.042	DURANGO,DURANGO
COAHUILA,TORREON	0.033	SONORA,CABORCA
COAHUILA,TORREON	0.027	GUANAJUATO,APASEO,EL,ALTO
DURANGO,DURANGO	0.028	MICHOACAN,URUAPAN
DURANGO,DURANGO	0.023	SINALOA,SINALOA
DURANGO,DURANGO	0.047	DURANGO,LERDO
DURANGO,DURANGO	0.042	MICHOACAN,APATZINGAN
DURANGO,DURANGO	0.038	CHIHUAHUA,GUADALUPE
DURANGO,DURANGO	0.033	CHIHUAHUA,GUADALUPE,Y,CALVO
DURANGO,DURANGO	0.038	GUERRERO,TAXCO,DE,ALARCON
DURANGO,DURANGO	0.047	GUERRERO,LA,UNION,DE,ISIDORO,MONTES,DE,OCA
DURANGO,DURANGO	0.023	GUERRERO,ARCELIA
DURANGO,DURANGO	0.113	SONORA,CABORCA
DURANGO,DURANGO	0.094	GUANAJUATO,APASEO,EL,ALTO
DURANGO,DURANGO	0.056	GUANAJUATO,APASEO,EL,GRANDE
DURANGO,DURANGO	0.023	DURANGO,SAN,BERNARDO
SINALOA,NAVOLATO	0.023	MICHOACAN,LA,HUACANA
MICHOACAN,URUAPAN	0.022	SONORA,CABORCA
DURANGO,LERDO	0.036	SONORA,CABORCA
DURANGO,LERDO	0.030	GUANAJUATO,APASEO,EL,ALTO
MICHOACAN,APATZINGAN	0.033	SONORA,CABORCA
MICHOACAN,APATZINGAN	0.027	GUANAJUATO,APASEO,EL,ALTO
CHIHUAHUA,GUADALUPE	0.029	SONORA,CABORCA
CHIHUAHUA,GUADALUPE	0.024	GUANAJUATO,APASEO,EL,ALTO
CHIHUAHUA,GUADALUPE,Y,CALVO	0.025	SONORA,CABORCA
CHIHUAHUA,GUADALUPE,Y,CALVO	0.021	GUANAJUATO,APASEO,EL,ALTO
GUERRERO,TAXCO,DE,ALARCON	0.029	SONORA,CABORCA
GUERRERO,TAXCO,DE,ALARCON	0.024	GUANAJUATO,APASEO,EL,ALTO
VERACRUZ,VERACRUZ	0.026	MICHOACAN,LA,HUACANA
GUERRERO,LA,UNION,DE,ISIDORO,MONTES,DE,OCA	0.036	SONORA,CABORCA
GUERRERO,LA,UNION,DE,ISIDORO,MONTES,DE,OCA	0.030	GUANAJUATO,APASEO,EL,ALTO
SONORA,CABORCA	0.073	GUANAJUATO,APASEO,EL,ALTO
SONORA,CABORCA	0.044	GUANAJUATO,APASEO,EL,GRANDE
MICHOACAN,ZITACUARO	0.021	MICHOACAN,LA,HUACANA
MICHOACAN,LA,HUACANA	0.028	GUERRERO,COAHUAYUTLA,DE,JOSE,MARIA,IZAZAGA
GUANAJUATO,APASEO,EL,ALTO	0.036	GUANAJUATO,APASEO,EL,GRANDE
