# Supplementary material for: Analysis of México’s Narco-War Network (2007–2011)
Source: PLoS One. 2015 May 18;10(5):e0126503. doi: 10.1371/journal.pone.0126503 (PMC4436224; doi:10.1371/journal.pone.0126503)
Supplement: S1 Compressed file — Each file contains all the correlations above certain threshold (indicated in the name of the file), during a particular month (also indicated in the name of the file). The file names have the value of θ followed by the number of the i th month, starting from January of 2007 until Sept. 2011. (ZIP) [file pone.0126503.s004.zip › Correlations_by_month/0.020__31.sif]

CHIHUAHUA,JUAREZ	0.100	BAJA,CALIFORNIA,TIJUANA
CHIHUAHUA,JUAREZ	0.060	DURANGO,GOMEZ,PALACIO
CHIHUAHUA,JUAREZ	0.030	SINALOA,MAZATLAN
CHIHUAHUA,JUAREZ	0.055	DURANGO,DURANGO
CHIHUAHUA,JUAREZ	0.020	DURANGO,LERDO
CHIHUAHUA,JUAREZ	0.020	CHIHUAHUA,GUADALUPE
CHIHUAHUA,JUAREZ	0.020	BAJA,CALIFORNIA,MEXICALI
CHIHUAHUA,JUAREZ	0.025	CHIHUAHUA,NUEVO,CASAS,GRANDES
CHIHUAHUA,JUAREZ	0.035	SINALOA,BADIRAGUATO
CHIHUAHUA,JUAREZ	0.025	GUERRERO,SAN,MIGUEL,TOTOLAPAN
CHIHUAHUA,JUAREZ	0.025	MEXICO,COACALCO,DE,BERRIOZABAL
CHIHUAHUA,JUAREZ	0.020	NUEVO,LEON,SAN,NICOLAS,DE,LOS,GARZA
CHIHUAHUA,JUAREZ	0.030	GUANAJUATO,SAN,FRANCISCO,DEL,RINCON
CHIHUAHUA,JUAREZ	0.020	GUANAJUATO,IRAPUATO
CHIHUAHUA,JUAREZ	0.030	TABASCO,TENOSIQUE
CHIHUAHUA,JUAREZ	0.065	HIDALGO,MINERAL,DE,LA,REFORMA
CHIHUAHUA,JUAREZ	0.055	JALISCO,COLOTLAN
CHIHUAHUA,JUAREZ	0.020	MICHOACAN,TIQUICHEO,DE,NICOLAS,ROMERO
CHIHUAHUA,JUAREZ	0.020	MICHOACAN,JIMENEZ
BAJA,CALIFORNIA,TIJUANA	0.067	DURANGO,GOMEZ,PALACIO
BAJA,CALIFORNIA,TIJUANA	0.033	SINALOA,MAZATLAN
BAJA,CALIFORNIA,TIJUANA	0.061	DURANGO,DURANGO
BAJA,CALIFORNIA,TIJUANA	0.022	DURANGO,LERDO
BAJA,CALIFORNIA,TIJUANA	0.022	CHIHUAHUA,GUADALUPE
BAJA,CALIFORNIA,TIJUANA	0.022	BAJA,CALIFORNIA,MEXICALI
BAJA,CALIFORNIA,TIJUANA	0.028	CHIHUAHUA,NUEVO,CASAS,GRANDES
BAJA,CALIFORNIA,TIJUANA	0.039	SINALOA,BADIRAGUATO
BAJA,CALIFORNIA,TIJUANA	0.028	GUERRERO,SAN,MIGUEL,TOTOLAPAN
BAJA,CALIFORNIA,TIJUANA	0.028	MEXICO,COACALCO,DE,BERRIOZABAL
BAJA,CALIFORNIA,TIJUANA	0.022	NUEVO,LEON,SAN,NICOLAS,DE,LOS,GARZA
BAJA,CALIFORNIA,TIJUANA	0.033	GUANAJUATO,SAN,FRANCISCO,DEL,RINCON
BAJA,CALIFORNIA,TIJUANA	0.022	GUANAJUATO,IRAPUATO
BAJA,CALIFORNIA,TIJUANA	0.033	TABASCO,TENOSIQUE
BAJA,CALIFORNIA,TIJUANA	0.072	HIDALGO,MINERAL,DE,LA,REFORMA
BAJA,CALIFORNIA,TIJUANA	0.061	JALISCO,COLOTLAN
BAJA,CALIFORNIA,TIJUANA	0.022	MICHOACAN,TIQUICHEO,DE,NICOLAS,ROMERO
BAJA,CALIFORNIA,TIJUANA	0.022	MICHOACAN,JIMENEZ
CHIHUAHUA,CHIHUAHUA	0.025	GUERRERO,ACAPULCO,DE,JUAREZ
CHIHUAHUA,CHIHUAHUA	0.025	MICHOACAN,URUAPAN
CHIHUAHUA,CHIHUAHUA	0.025	GUERRERO,PETATLAN
CHIHUAHUA,CHIHUAHUA	0.054	VERACRUZ,VERACRUZ
CHIHUAHUA,CHIHUAHUA	0.025	GUERRERO,ZIRANDARO
CHIHUAHUA,CHIHUAHUA	0.033	MICHOACAN,ZITACUARO
CHIHUAHUA,CHIHUAHUA	0.071	MICHOACAN,LA,HUACANA
CHIHUAHUA,CHIHUAHUA	0.021	CHIHUAHUA,RIVA,PALACIO
CHIHUAHUA,CHIHUAHUA	0.033	VERACRUZ,ACAJETE
CHIHUAHUA,CHIHUAHUA	0.042	GUERRERO,COAHUAYUTLA,DE,JOSE,MARIA,IZAZAGA
CHIHUAHUA,CHIHUAHUA	0.021	CHIHUAHUA,CUSIHUIRIACHI
CHIHUAHUA,CHIHUAHUA	0.029	JALISCO,TEQUILA
CHIHUAHUA,CHIHUAHUA	0.021	MEXICO,MORELOS
GUERRERO,ACAPULCO,DE,JUAREZ	0.022	VERACRUZ,VERACRUZ
GUERRERO,ACAPULCO,DE,JUAREZ	0.028	MICHOACAN,LA,HUACANA
DURANGO,GOMEZ,PALACIO	0.020	SINALOA,MAZATLAN
DURANGO,GOMEZ,PALACIO	0.037	DURANGO,DURANGO
DURANGO,GOMEZ,PALACIO	0.023	SINALOA,BADIRAGUATO
DURANGO,GOMEZ,PALACIO	0.020	GUANAJUATO,SAN,FRANCISCO,DEL,RINCON
DURANGO,GOMEZ,PALACIO	0.020	TABASCO,TENOSIQUE
DURANGO,GOMEZ,PALACIO	0.043	HIDALGO,MINERAL,DE,LA,REFORMA
DURANGO,GOMEZ,PALACIO	0.037	JALISCO,COLOTLAN
SINALOA,MAZATLAN	0.022	HIDALGO,MINERAL,DE,LA,REFORMA
DURANGO,DURANGO	0.021	SINALOA,BADIRAGUATO
DURANGO,DURANGO	0.040	HIDALGO,MINERAL,DE,LA,REFORMA
DURANGO,DURANGO	0.034	JALISCO,COLOTLAN
MICHOACAN,URUAPAN	0.022	VERACRUZ,VERACRUZ
MICHOACAN,URUAPAN	0.028	MICHOACAN,LA,HUACANA
GUERRERO,PETATLAN	0.022	VERACRUZ,VERACRUZ
GUERRERO,PETATLAN	0.028	MICHOACAN,LA,HUACANA
SINALOA,BADIRAGUATO	0.025	HIDALGO,MINERAL,DE,LA,REFORMA
SINALOA,BADIRAGUATO	0.021	JALISCO,COLOTLAN
VERACRUZ,VERACRUZ	0.022	GUERRERO,ZIRANDARO
VERACRUZ,VERACRUZ	0.029	MICHOACAN,ZITACUARO
VERACRUZ,VERACRUZ	0.061	MICHOACAN,LA,HUACANA
VERACRUZ,VERACRUZ	0.029	VERACRUZ,ACAJETE
VERACRUZ,VERACRUZ	0.036	GUERRERO,COAHUAYUTLA,DE,JOSE,MARIA,IZAZAGA
VERACRUZ,VERACRUZ	0.025	JALISCO,TEQUILA
GUERRERO,ZIRANDARO	0.028	MICHOACAN,LA,HUACANA
MICHOACAN,ZITACUARO	0.038	MICHOACAN,LA,HUACANA
MICHOACAN,ZITACUARO	0.022	GUERRERO,COAHUAYUTLA,DE,JOSE,MARIA,IZAZAGA
MICHOACAN,LA,HUACANA	0.024	CHIHUAHUA,RIVA,PALACIO
MICHOACAN,LA,HUACANA	0.038	VERACRUZ,ACAJETE
MICHOACAN,LA,HUACANA	0.047	GUERRERO,COAHUAYUTLA,DE,JOSE,MARIA,IZAZAGA
MICHOACAN,LA,HUACANA	0.024	CHIHUAHUA,CUSIHUIRIACHI
MICHOACAN,LA,HUACANA	0.033	JALISCO,TEQUILA
MICHOACAN,LA,HUACANA	0.024	MEXICO,MORELOS
VERACRUZ,ACAJETE	0.022	GUERRERO,COAHUAYUTLA,DE,JOSE,MARIA,IZAZAGA
GUANAJUATO,SAN,FRANCISCO,DEL,RINCON	0.022	HIDALGO,MINERAL,DE,LA,REFORMA
TABASCO,TENOSIQUE	0.022	HIDALGO,MINERAL,DE,LA,REFORMA
HIDALGO,MINERAL,DE,LA,REFORMA	0.040	JALISCO,COLOTLAN
