# Supplementary material for: Analysis of México’s Narco-War Network (2007–2011)
Source: PLoS One. 2015 May 18;10(5):e0126503. doi: 10.1371/journal.pone.0126503 (PMC4436224; doi:10.1371/journal.pone.0126503)
Supplement: S1 Compressed file — Each file contains all the correlations above certain threshold (indicated in the name of the file), during a particular month (also indicated in the name of the file). The file names have the value of θ followed by the number of the i th month, starting from January of 2007 until Sept. 2011. (ZIP) [file pone.0126503.s004.zip › Correlations_by_month/0.020__32.sif]

CHIHUAHUA,JUAREZ	0.075	SINALOA,CULIACAN
CHIHUAHUA,JUAREZ	0.068	CHIHUAHUA,CHIHUAHUA
CHIHUAHUA,JUAREZ	0.026	CHIHUAHUA,HIDALGO,DEL,PARRAL
CHIHUAHUA,JUAREZ	0.026	GUERRERO,PETATLAN
CHIHUAHUA,JUAREZ	0.023	GUERRERO,PUNGARABATO
CHIHUAHUA,JUAREZ	0.041	DURANGO,PUEBLO,NUEVO
CHIHUAHUA,JUAREZ	0.041	CHIHUAHUA,NUEVO,CASAS,GRANDES
CHIHUAHUA,JUAREZ	0.023	CHIHUAHUA,ASCENSION
CHIHUAHUA,JUAREZ	0.023	SINALOA,ELOTA
CHIHUAHUA,JUAREZ	0.023	DURANGO,EL,ORO
CHIHUAHUA,JUAREZ	0.026	CHIHUAHUA,URUACHI
SINALOA,CULIACAN	0.104	CHIHUAHUA,CHIHUAHUA
SINALOA,CULIACAN	0.040	CHIHUAHUA,HIDALGO,DEL,PARRAL
SINALOA,CULIACAN	0.040	GUERRERO,PETATLAN
SINALOA,CULIACAN	0.035	GUERRERO,PUNGARABATO
SINALOA,CULIACAN	0.063	DURANGO,PUEBLO,NUEVO
SINALOA,CULIACAN	0.023	DISTRITO,FEDERAL,IZTAPALAPA
SINALOA,CULIACAN	0.023	CHIHUAHUA,DELICIAS
SINALOA,CULIACAN	0.063	CHIHUAHUA,NUEVO,CASAS,GRANDES
SINALOA,CULIACAN	0.035	CHIHUAHUA,ASCENSION
SINALOA,CULIACAN	0.029	GUERRERO,ZIHUATANEJO,DE,AZUETA
SINALOA,CULIACAN	0.023	NAYARIT,XALISCO
SINALOA,CULIACAN	0.023	DISTRITO,FEDERAL,VENUSTIANO,CARRANZA
SINALOA,CULIACAN	0.029	GUERRERO,LA,UNION,DE,ISIDORO,MONTES,DE,OCA
SINALOA,CULIACAN	0.023	GUERRERO,COYUCA,DE,BENITEZ
SINALOA,CULIACAN	0.035	SINALOA,ELOTA
SINALOA,CULIACAN	0.023	DURANGO,SAN,DIMAS
SINALOA,CULIACAN	0.029	NUEVO,LEON,SANTIAGO
SINALOA,CULIACAN	0.035	DURANGO,EL,ORO
SINALOA,CULIACAN	0.023	SINALOA,ESCUINAPA
SINALOA,CULIACAN	0.040	CHIHUAHUA,URUACHI
SINALOA,CULIACAN	0.029	SONORA,ALAMOS
SINALOA,CULIACAN	0.023	NUEVO,LEON,GENERAL,ESCOBEDO
SINALOA,CULIACAN	0.023	JALISCO,LA,BARCA
SINALOA,CULIACAN	0.023	OAXACA,PUTLA,VILLA,DE,GUERRERO
SINALOA,CULIACAN	0.023	MORELOS,JANTETELCO
CHIHUAHUA,CHIHUAHUA	0.036	CHIHUAHUA,HIDALGO,DEL,PARRAL
CHIHUAHUA,CHIHUAHUA	0.036	GUERRERO,PETATLAN
CHIHUAHUA,CHIHUAHUA	0.031	GUERRERO,PUNGARABATO
CHIHUAHUA,CHIHUAHUA	0.057	DURANGO,PUEBLO,NUEVO
CHIHUAHUA,CHIHUAHUA	0.021	DISTRITO,FEDERAL,IZTAPALAPA
CHIHUAHUA,CHIHUAHUA	0.021	CHIHUAHUA,DELICIAS
CHIHUAHUA,CHIHUAHUA	0.057	CHIHUAHUA,NUEVO,CASAS,GRANDES
CHIHUAHUA,CHIHUAHUA	0.031	CHIHUAHUA,ASCENSION
CHIHUAHUA,CHIHUAHUA	0.026	GUERRERO,ZIHUATANEJO,DE,AZUETA
CHIHUAHUA,CHIHUAHUA	0.021	NAYARIT,XALISCO
CHIHUAHUA,CHIHUAHUA	0.021	DISTRITO,FEDERAL,VENUSTIANO,CARRANZA
CHIHUAHUA,CHIHUAHUA	0.026	GUERRERO,LA,UNION,DE,ISIDORO,MONTES,DE,OCA
CHIHUAHUA,CHIHUAHUA	0.021	GUERRERO,COYUCA,DE,BENITEZ
CHIHUAHUA,CHIHUAHUA	0.031	SINALOA,ELOTA
CHIHUAHUA,CHIHUAHUA	0.021	DURANGO,SAN,DIMAS
CHIHUAHUA,CHIHUAHUA	0.026	NUEVO,LEON,SANTIAGO
CHIHUAHUA,CHIHUAHUA	0.031	DURANGO,EL,ORO
CHIHUAHUA,CHIHUAHUA	0.021	SINALOA,ESCUINAPA
CHIHUAHUA,CHIHUAHUA	0.036	CHIHUAHUA,URUACHI
CHIHUAHUA,CHIHUAHUA	0.026	SONORA,ALAMOS
CHIHUAHUA,CHIHUAHUA	0.021	NUEVO,LEON,GENERAL,ESCOBEDO
CHIHUAHUA,CHIHUAHUA	0.021	JALISCO,LA,BARCA
CHIHUAHUA,CHIHUAHUA	0.021	OAXACA,PUTLA,VILLA,DE,GUERRERO
CHIHUAHUA,CHIHUAHUA	0.021	MORELOS,JANTETELCO
DURANGO,GOMEZ,PALACIO	0.024	DURANGO,DURANGO
DURANGO,GOMEZ,PALACIO	0.024	SINALOA,SALVADOR,ALVARADO
DURANGO,GOMEZ,PALACIO	0.024	JALISCO,GUADALAJARA
DURANGO,GOMEZ,PALACIO	0.032	BAJA,CALIFORNIA,MEXICALI
DURANGO,GOMEZ,PALACIO	0.036	SINALOA,BADIRAGUATO
DURANGO,GOMEZ,PALACIO	0.020	CHIHUAHUA,JIMENEZ
DURANGO,GOMEZ,PALACIO	0.024	MEXICO,COACALCO,DE,BERRIOZABAL
DURANGO,GOMEZ,PALACIO	0.024	GUANAJUATO,SAN,FRANCISCO,DEL,RINCON
DURANGO,GOMEZ,PALACIO	0.028	TABASCO,TENOSIQUE
DURANGO,GOMEZ,PALACIO	0.053	HIDALGO,MINERAL,DE,LA,REFORMA
DURANGO,GOMEZ,PALACIO	0.044	JALISCO,COLOTLAN
DURANGO,DURANGO	0.023	HIDALGO,MINERAL,DE,LA,REFORMA
CHIHUAHUA,HIDALGO,DEL,PARRAL	0.022	DURANGO,PUEBLO,NUEVO
CHIHUAHUA,HIDALGO,DEL,PARRAL	0.022	CHIHUAHUA,NUEVO,CASAS,GRANDES
SINALOA,SALVADOR,ALVARADO	0.023	HIDALGO,MINERAL,DE,LA,REFORMA
JALISCO,GUADALAJARA	0.023	HIDALGO,MINERAL,DE,LA,REFORMA
GUERRERO,PETATLAN	0.022	DURANGO,PUEBLO,NUEVO
GUERRERO,PETATLAN	0.022	CHIHUAHUA,NUEVO,CASAS,GRANDES
DURANGO,PUEBLO,NUEVO	0.035	CHIHUAHUA,NUEVO,CASAS,GRANDES
DURANGO,PUEBLO,NUEVO	0.022	CHIHUAHUA,URUACHI
BAJA,CALIFORNIA,MEXICALI	0.021	SINALOA,BADIRAGUATO
BAJA,CALIFORNIA,MEXICALI	0.030	HIDALGO,MINERAL,DE,LA,REFORMA
BAJA,CALIFORNIA,MEXICALI	0.025	JALISCO,COLOTLAN
CHIHUAHUA,NUEVO,CASAS,GRANDES	0.022	CHIHUAHUA,URUACHI
SINALOA,BADIRAGUATO	0.034	HIDALGO,MINERAL,DE,LA,REFORMA
SINALOA,BADIRAGUATO	0.029	JALISCO,COLOTLAN
MEXICO,COACALCO,DE,BERRIOZABAL	0.023	HIDALGO,MINERAL,DE,LA,REFORMA
GUANAJUATO,SAN,FRANCISCO,DEL,RINCON	0.023	HIDALGO,MINERAL,DE,LA,REFORMA
TABASCO,TENOSIQUE	0.026	HIDALGO,MINERAL,DE,LA,REFORMA
TABASCO,TENOSIQUE	0.022	JALISCO,COLOTLAN
HIDALGO,MINERAL,DE,LA,REFORMA	0.041	JALISCO,COLOTLAN
