# Supplementary material for: Analysis of México’s Narco-War Network (2007–2011)
Source: PLoS One. 2015 May 18;10(5):e0126503. doi: 10.1371/journal.pone.0126503 (PMC4436224; doi:10.1371/journal.pone.0126503)
Supplement: S1 Compressed file — Each file contains all the correlations above certain threshold (indicated in the name of the file), during a particular month (also indicated in the name of the file). The file names have the value of θ followed by the number of the i th month, starting from January of 2007 until Sept. 2011. (ZIP) [file pone.0126503.s004.zip › Correlations_by_month/0.020__33.sif]

CHIHUAHUA,JUAREZ	0.038	GUERRERO,ACAPULCO,DE,JUAREZ
CHIHUAHUA,JUAREZ	0.049	DURANGO,GOMEZ,PALACIO
CHIHUAHUA,JUAREZ	0.049	COAHUILA,TORREON
CHIHUAHUA,JUAREZ	0.022	NUEVO,LEON,MONTERREY
CHIHUAHUA,JUAREZ	0.027	MICHOACAN,URUAPAN
CHIHUAHUA,JUAREZ	0.066	GUERRERO,CHILPANCINGO,DE,LOS,BRAVO
CHIHUAHUA,JUAREZ	0.038	BAJA,CALIFORNIA,MEXICALI
CHIHUAHUA,JUAREZ	0.082	SONORA,CAJEME
CHIHUAHUA,JUAREZ	0.027	GUERRERO,TECPAN,DE,GALEANA
CHIHUAHUA,JUAREZ	0.022	SONORA,HERMOSILLO
CHIHUAHUA,JUAREZ	0.022	CHIHUAHUA,MEOQUI
CHIHUAHUA,JUAREZ	0.022	CHIAPAS,TAPACHULA
CHIHUAHUA,JUAREZ	0.022	DISTRITO,FEDERAL,MIGUEL,HIDALGO
CHIHUAHUA,JUAREZ	0.022	MICHOACAN,TANCITARO
CHIHUAHUA,JUAREZ	0.038	GUERRERO,CHILAPA,DE,ALVAREZ
CHIHUAHUA,JUAREZ	0.060	GUERRERO,TLAPEHUALA
CHIHUAHUA,JUAREZ	0.022	MICHOACAN,COALCOMAN,DE,VAZQUEZ,PALLARES
CHIHUAHUA,JUAREZ	0.027	MEXICO,LUVIANOS
CHIHUAHUA,JUAREZ	0.022	MICHOACAN,MUGICA
CHIHUAHUA,JUAREZ	0.027	MORELOS,TLALTIZAPAN
CHIHUAHUA,JUAREZ	0.027	MORELOS,AYALA
CHIHUAHUA,JUAREZ	0.022	GUERRERO,BENITO,JUAREZ
CHIHUAHUA,JUAREZ	0.038	CHIAPAS,MARQUES,DE,COMILLAS
CHIHUAHUA,JUAREZ	0.022	MEXICO,TEOLOYUCAN
CHIHUAHUA,JUAREZ	0.022	PUEBLA,SAN,ANDRES,CHOLULA
CHIHUAHUA,JUAREZ	0.022	JALISCO,MAGDALENA
SINALOA,CULIACAN	0.074	BAJA,CALIFORNIA,TIJUANA
SINALOA,CULIACAN	0.074	CHIHUAHUA,CHIHUAHUA
SINALOA,CULIACAN	0.027	SINALOA,NAVOLATO
SINALOA,CULIACAN	0.035	MICHOACAN,MORELIA
SINALOA,CULIACAN	0.027	CHIHUAHUA,HIDALGO,DEL,PARRAL
SINALOA,CULIACAN	0.035	DURANGO,PUEBLO,NUEVO
SINALOA,CULIACAN	0.066	CHIHUAHUA,NUEVO,CASAS,GRANDES
SINALOA,CULIACAN	0.023	CHIHUAHUA,ASCENSION
SINALOA,CULIACAN	0.023	GUERRERO,ZIHUATANEJO,DE,AZUETA
SINALOA,CULIACAN	0.023	NUEVO,LEON,SANTIAGO
SINALOA,CULIACAN	0.027	DURANGO,EL,ORO
SINALOA,CULIACAN	0.023	CHIHUAHUA,URUACHI
BAJA,CALIFORNIA,TIJUANA	0.082	CHIHUAHUA,CHIHUAHUA
BAJA,CALIFORNIA,TIJUANA	0.030	SINALOA,NAVOLATO
BAJA,CALIFORNIA,TIJUANA	0.039	MICHOACAN,MORELIA
BAJA,CALIFORNIA,TIJUANA	0.030	CHIHUAHUA,HIDALGO,DEL,PARRAL
BAJA,CALIFORNIA,TIJUANA	0.039	DURANGO,PUEBLO,NUEVO
BAJA,CALIFORNIA,TIJUANA	0.074	CHIHUAHUA,NUEVO,CASAS,GRANDES
BAJA,CALIFORNIA,TIJUANA	0.026	CHIHUAHUA,ASCENSION
BAJA,CALIFORNIA,TIJUANA	0.026	GUERRERO,ZIHUATANEJO,DE,AZUETA
BAJA,CALIFORNIA,TIJUANA	0.022	NAYARIT,XALISCO
BAJA,CALIFORNIA,TIJUANA	0.022	GUERRERO,LA,UNION,DE,ISIDORO,MONTES,DE,OCA
BAJA,CALIFORNIA,TIJUANA	0.022	SINALOA,ELOTA
BAJA,CALIFORNIA,TIJUANA	0.026	NUEVO,LEON,SANTIAGO
BAJA,CALIFORNIA,TIJUANA	0.030	DURANGO,EL,ORO
BAJA,CALIFORNIA,TIJUANA	0.026	CHIHUAHUA,URUACHI
BAJA,CALIFORNIA,TIJUANA	0.022	SONORA,ALAMOS
BAJA,CALIFORNIA,TIJUANA	0.022	NUEVO,LEON,GENERAL,ESCOBEDO
CHIHUAHUA,CHIHUAHUA	0.030	SINALOA,NAVOLATO
CHIHUAHUA,CHIHUAHUA	0.039	MICHOACAN,MORELIA
CHIHUAHUA,CHIHUAHUA	0.030	CHIHUAHUA,HIDALGO,DEL,PARRAL
CHIHUAHUA,CHIHUAHUA	0.039	DURANGO,PUEBLO,NUEVO
CHIHUAHUA,CHIHUAHUA	0.074	CHIHUAHUA,NUEVO,CASAS,GRANDES
CHIHUAHUA,CHIHUAHUA	0.026	CHIHUAHUA,ASCENSION
CHIHUAHUA,CHIHUAHUA	0.026	GUERRERO,ZIHUATANEJO,DE,AZUETA
CHIHUAHUA,CHIHUAHUA	0.022	NAYARIT,XALISCO
CHIHUAHUA,CHIHUAHUA	0.022	GUERRERO,LA,UNION,DE,ISIDORO,MONTES,DE,OCA
CHIHUAHUA,CHIHUAHUA	0.022	SINALOA,ELOTA
CHIHUAHUA,CHIHUAHUA	0.026	NUEVO,LEON,SANTIAGO
CHIHUAHUA,CHIHUAHUA	0.030	DURANGO,EL,ORO
CHIHUAHUA,CHIHUAHUA	0.026	CHIHUAHUA,URUACHI
CHIHUAHUA,CHIHUAHUA	0.022	SONORA,ALAMOS
CHIHUAHUA,CHIHUAHUA	0.022	NUEVO,LEON,GENERAL,ESCOBEDO
GUERRERO,ACAPULCO,DE,JUAREZ	0.024	SONORA,CAJEME
DURANGO,GOMEZ,PALACIO	0.025	GUERRERO,CHILPANCINGO,DE,LOS,BRAVO
DURANGO,GOMEZ,PALACIO	0.031	SONORA,CAJEME
DURANGO,GOMEZ,PALACIO	0.023	GUERRERO,TLAPEHUALA
COAHUILA,TORREON	0.025	GUERRERO,CHILPANCINGO,DE,LOS,BRAVO
COAHUILA,TORREON	0.031	SONORA,CAJEME
COAHUILA,TORREON	0.023	GUERRERO,TLAPEHUALA
SINALOA,NAVOLATO	0.027	CHIHUAHUA,NUEVO,CASAS,GRANDES
MICHOACAN,MORELIA	0.035	CHIHUAHUA,NUEVO,CASAS,GRANDES
CHIHUAHUA,HIDALGO,DEL,PARRAL	0.027	CHIHUAHUA,NUEVO,CASAS,GRANDES
GUERRERO,CHILPANCINGO,DE,LOS,BRAVO	0.041	SONORA,CAJEME
GUERRERO,CHILPANCINGO,DE,LOS,BRAVO	0.030	GUERRERO,TLAPEHUALA
DURANGO,PUEBLO,NUEVO	0.035	CHIHUAHUA,NUEVO,CASAS,GRANDES
BAJA,CALIFORNIA,MEXICALI	0.024	SONORA,CAJEME
SONORA,CAJEME	0.024	GUERRERO,CHILAPA,DE,ALVAREZ
SONORA,CAJEME	0.038	GUERRERO,TLAPEHUALA
SONORA,CAJEME	0.024	CHIAPAS,MARQUES,DE,COMILLAS
CHIHUAHUA,NUEVO,CASAS,GRANDES	0.023	CHIHUAHUA,ASCENSION
CHIHUAHUA,NUEVO,CASAS,GRANDES	0.023	GUERRERO,ZIHUATANEJO,DE,AZUETA
CHIHUAHUA,NUEVO,CASAS,GRANDES	0.023	NUEVO,LEON,SANTIAGO
CHIHUAHUA,NUEVO,CASAS,GRANDES	0.027	DURANGO,EL,ORO
CHIHUAHUA,NUEVO,CASAS,GRANDES	0.023	CHIHUAHUA,URUACHI
