# Supplementary material for: Analysis of México’s Narco-War Network (2007–2011)
Source: PLoS One. 2015 May 18;10(5):e0126503. doi: 10.1371/journal.pone.0126503 (PMC4436224; doi:10.1371/journal.pone.0126503)
Supplement: S1 Compressed file — Each file contains all the correlations above certain threshold (indicated in the name of the file), during a particular month (also indicated in the name of the file). The file names have the value of θ followed by the number of the i th month, starting from January of 2007 until Sept. 2011. (ZIP) [file pone.0126503.s004.zip › Correlations_by_month/0.020__34.sif]

CHIHUAHUA,JUAREZ	0.035	BAJA,CALIFORNIA,TIJUANA
CHIHUAHUA,JUAREZ	0.062	GUERRERO,ACAPULCO,DE,JUAREZ
CHIHUAHUA,JUAREZ	0.044	NUEVO,LEON,MONTERREY
CHIHUAHUA,JUAREZ	0.088	GUERRERO,CHILPANCINGO,DE,LOS,BRAVO
CHIHUAHUA,JUAREZ	0.026	JALISCO,ZAPOPAN
CHIHUAHUA,JUAREZ	0.062	CHIHUAHUA,GUADALUPE
CHIHUAHUA,JUAREZ	0.026	GUERRERO,PETATLAN
CHIHUAHUA,JUAREZ	0.071	GUERRERO,PUNGARABATO
CHIHUAHUA,JUAREZ	0.053	DURANGO,PUEBLO,NUEVO
CHIHUAHUA,JUAREZ	0.044	BAJA,CALIFORNIA,MEXICALI
CHIHUAHUA,JUAREZ	0.026	SONORA,CAJEME
CHIHUAHUA,JUAREZ	0.053	GUERRERO,TECPAN,DE,GALEANA
CHIHUAHUA,JUAREZ	0.026	DISTRITO,FEDERAL,GUSTAVO,A.,MADERO
CHIHUAHUA,JUAREZ	0.026	JALISCO,TLAJOMULCO,DE,ZUÑIGA
CHIHUAHUA,JUAREZ	0.026	DISTRITO,FEDERAL,VENUSTIANO,CARRANZA
CHIHUAHUA,JUAREZ	0.026	SINALOA,COSALA
CHIHUAHUA,JUAREZ	0.026	CHIAPAS,TAPACHULA
CHIHUAHUA,JUAREZ	0.026	TAMAULIPAS,CIUDAD,MADERO
CHIHUAHUA,JUAREZ	0.035	DISTRITO,FEDERAL,MIGUEL,HIDALGO
CHIHUAHUA,JUAREZ	0.026	MICHOACAN,TANCITARO
CHIHUAHUA,JUAREZ	0.026	MEXICO,HUIXQUILUCAN
CHIHUAHUA,JUAREZ	0.026	DURANGO,POANAS
CHIHUAHUA,JUAREZ	0.062	GUERRERO,CHILAPA,DE,ALVAREZ
CHIHUAHUA,JUAREZ	0.088	GUERRERO,TLAPEHUALA
CHIHUAHUA,JUAREZ	0.026	MICHOACAN,COALCOMAN,DE,VAZQUEZ,PALLARES
CHIHUAHUA,JUAREZ	0.044	MEXICO,LUVIANOS
CHIHUAHUA,JUAREZ	0.035	MICHOACAN,MUGICA
CHIHUAHUA,JUAREZ	0.044	MORELOS,TLALTIZAPAN
CHIHUAHUA,JUAREZ	0.026	JALISCO,OCOTLAN
CHIHUAHUA,JUAREZ	0.026	MICHOACAN,HIDALGO
CHIHUAHUA,JUAREZ	0.053	MORELOS,AYALA
CHIHUAHUA,JUAREZ	0.044	GUERRERO,BENITO,JUAREZ
CHIHUAHUA,JUAREZ	0.026	GUANAJUATO,MOROLEON
CHIHUAHUA,JUAREZ	0.062	CHIAPAS,MARQUES,DE,COMILLAS
CHIHUAHUA,JUAREZ	0.026	GUANAJUATO,SILAO
CHIHUAHUA,JUAREZ	0.026	MEXICO,LERMA
CHIHUAHUA,JUAREZ	0.026	MEXICO,TEOLOYUCAN
CHIHUAHUA,JUAREZ	0.035	PUEBLA,SAN,ANDRES,CHOLULA
CHIHUAHUA,JUAREZ	0.035	JALISCO,MAGDALENA
SINALOA,CULIACAN	0.068	CHIHUAHUA,CHIHUAHUA
SINALOA,CULIACAN	0.060	DURANGO,GOMEZ,PALACIO
SINALOA,CULIACAN	0.034	SINALOA,MAZATLAN
SINALOA,CULIACAN	0.056	SINALOA,NAVOLATO
SINALOA,CULIACAN	0.038	CHIHUAHUA,NUEVO,CASAS,GRANDES
SINALOA,CULIACAN	0.023	CHIHUAHUA,CAMARGO
SINALOA,CULIACAN	0.038	SINALOA,SAN,IGNACIO
SINALOA,CULIACAN	0.023	GUANAJUATO,SALAMANCA
CHIHUAHUA,CHIHUAHUA	0.054	DURANGO,GOMEZ,PALACIO
CHIHUAHUA,CHIHUAHUA	0.030	SINALOA,MAZATLAN
CHIHUAHUA,CHIHUAHUA	0.051	SINALOA,NAVOLATO
CHIHUAHUA,CHIHUAHUA	0.034	CHIHUAHUA,NUEVO,CASAS,GRANDES
CHIHUAHUA,CHIHUAHUA	0.020	CHIHUAHUA,CAMARGO
CHIHUAHUA,CHIHUAHUA	0.034	SINALOA,SAN,IGNACIO
CHIHUAHUA,CHIHUAHUA	0.020	GUANAJUATO,SALAMANCA
DURANGO,GOMEZ,PALACIO	0.027	SINALOA,MAZATLAN
DURANGO,GOMEZ,PALACIO	0.045	SINALOA,NAVOLATO
DURANGO,GOMEZ,PALACIO	0.030	CHIHUAHUA,NUEVO,CASAS,GRANDES
DURANGO,GOMEZ,PALACIO	0.030	SINALOA,SAN,IGNACIO
SINALOA,MAZATLAN	0.025	SINALOA,NAVOLATO
SINALOA,NAVOLATO	0.028	CHIHUAHUA,NUEVO,CASAS,GRANDES
SINALOA,NAVOLATO	0.028	SINALOA,SAN,IGNACIO
