# Supplementary material for: Analysis of México’s Narco-War Network (2007–2011)
Source: PLoS One. 2015 May 18;10(5):e0126503. doi: 10.1371/journal.pone.0126503 (PMC4436224; doi:10.1371/journal.pone.0126503)
Supplement: S1 Compressed file — Each file contains all the correlations above certain threshold (indicated in the name of the file), during a particular month (also indicated in the name of the file). The file names have the value of θ followed by the number of the i th month, starting from January of 2007 until Sept. 2011. (ZIP) [file pone.0126503.s004.zip › Correlations_by_month/0.020__35.sif]

CHIHUAHUA,JUAREZ	0.203	BAJA,CALIFORNIA,TIJUANA
CHIHUAHUA,JUAREZ	0.088	SONORA,NOGALES
CHIHUAHUA,JUAREZ	0.054	SINALOA,AHOME
CHIHUAHUA,JUAREZ	0.020	TAMAULIPAS,REYNOSA
CHIHUAHUA,JUAREZ	0.027	CHIHUAHUA,HIDALGO,DEL,PARRAL
CHIHUAHUA,JUAREZ	0.030	MORELOS,CUERNAVACA
CHIHUAHUA,JUAREZ	0.064	GUERRERO,CHILPANCINGO,DE,LOS,BRAVO
CHIHUAHUA,JUAREZ	0.020	JALISCO,ZAPOPAN
CHIHUAHUA,JUAREZ	0.034	MICHOACAN,APATZINGAN
CHIHUAHUA,JUAREZ	0.020	DURANGO,PUEBLO,NUEVO
CHIHUAHUA,JUAREZ	0.020	CHIHUAHUA,DELICIAS
CHIHUAHUA,JUAREZ	0.047	NUEVO,LEON,JUAREZ
CHIHUAHUA,JUAREZ	0.054	DURANGO,CUENCAME
CHIHUAHUA,JUAREZ	0.020	SONORA,PUERTO,PEÑASCO
CHIHUAHUA,JUAREZ	0.024	CHIHUAHUA,CUSIHUIRIACHI
CHIHUAHUA,JUAREZ	0.027	QUERETARO,SAN,JUAN,DEL,RIO
CHIHUAHUA,JUAREZ	0.020	MEXICO,ALMOLOYA,DE,JUAREZ
CHIHUAHUA,JUAREZ	0.020	NUEVO,LEON,GENERAL,ZUAZUA
BAJA,CALIFORNIA,TIJUANA	0.034	GUERRERO,ACAPULCO,DE,JUAREZ
BAJA,CALIFORNIA,TIJUANA	0.176	SONORA,NOGALES
BAJA,CALIFORNIA,TIJUANA	0.108	SINALOA,AHOME
BAJA,CALIFORNIA,TIJUANA	0.041	TAMAULIPAS,REYNOSA
BAJA,CALIFORNIA,TIJUANA	0.027	SINALOA,GUASAVE
BAJA,CALIFORNIA,TIJUANA	0.054	CHIHUAHUA,HIDALGO,DEL,PARRAL
BAJA,CALIFORNIA,TIJUANA	0.020	DURANGO,LERDO
BAJA,CALIFORNIA,TIJUANA	0.061	MORELOS,CUERNAVACA
BAJA,CALIFORNIA,TIJUANA	0.128	GUERRERO,CHILPANCINGO,DE,LOS,BRAVO
BAJA,CALIFORNIA,TIJUANA	0.027	MEXICO,NEZAHUALCOYOTL
BAJA,CALIFORNIA,TIJUANA	0.041	JALISCO,ZAPOPAN
BAJA,CALIFORNIA,TIJUANA	0.068	MICHOACAN,APATZINGAN
BAJA,CALIFORNIA,TIJUANA	0.027	CHIHUAHUA,GUADALUPE
BAJA,CALIFORNIA,TIJUANA	0.041	DURANGO,PUEBLO,NUEVO
BAJA,CALIFORNIA,TIJUANA	0.041	CHIHUAHUA,DELICIAS
BAJA,CALIFORNIA,TIJUANA	0.034	MICHOACAN,LAZARO,CARDENAS
BAJA,CALIFORNIA,TIJUANA	0.034	AGUASCALIENTES,AGUASCALIENTES
BAJA,CALIFORNIA,TIJUANA	0.020	GUERRERO,TAXCO,DE,ALARCON
BAJA,CALIFORNIA,TIJUANA	0.095	NUEVO,LEON,JUAREZ
BAJA,CALIFORNIA,TIJUANA	0.027	GUERRERO,IGUALA,DE,LA,INDEPENDENCIA
BAJA,CALIFORNIA,TIJUANA	0.027	SINALOA,EL,FUERTE
BAJA,CALIFORNIA,TIJUANA	0.034	CHIHUAHUA,JIMENEZ
BAJA,CALIFORNIA,TIJUANA	0.027	GUERRERO,ARCELIA
BAJA,CALIFORNIA,TIJUANA	0.020	SONORA,GENERAL,PLUTARCO,ELIAS,CALLES
BAJA,CALIFORNIA,TIJUANA	0.027	JALISCO,PUERTO,VALLARTA
BAJA,CALIFORNIA,TIJUANA	0.027	CHIHUAHUA,MATAMOROS
BAJA,CALIFORNIA,TIJUANA	0.020	DURANGO,EL,ORO
BAJA,CALIFORNIA,TIJUANA	0.020	CHIHUAHUA,RIVA,PALACIO
BAJA,CALIFORNIA,TIJUANA	0.020	OAXACA,OAXACA,DE,JUAREZ
BAJA,CALIFORNIA,TIJUANA	0.108	DURANGO,CUENCAME
BAJA,CALIFORNIA,TIJUANA	0.020	CHIAPAS,SUCHIATE
BAJA,CALIFORNIA,TIJUANA	0.020	CHIHUAHUA,NAMIQUIPA
BAJA,CALIFORNIA,TIJUANA	0.041	SONORA,PUERTO,PEÑASCO
BAJA,CALIFORNIA,TIJUANA	0.020	GUERRERO,ZAPOTITLAN,TABLAS
BAJA,CALIFORNIA,TIJUANA	0.047	CHIHUAHUA,CUSIHUIRIACHI
BAJA,CALIFORNIA,TIJUANA	0.020	MICHOACAN,PARACUARO
BAJA,CALIFORNIA,TIJUANA	0.020	MICHOACAN,TACAMBARO
BAJA,CALIFORNIA,TIJUANA	0.054	QUERETARO,SAN,JUAN,DEL,RIO
BAJA,CALIFORNIA,TIJUANA	0.041	MEXICO,ALMOLOYA,DE,JUAREZ
BAJA,CALIFORNIA,TIJUANA	0.020	MEXICO,AXAPUSCO
BAJA,CALIFORNIA,TIJUANA	0.027	GUERRERO,TLACOACHISTLAHUACA
BAJA,CALIFORNIA,TIJUANA	0.027	TABASCO,PARAISO
BAJA,CALIFORNIA,TIJUANA	0.041	NUEVO,LEON,GENERAL,ZUAZUA
CHIHUAHUA,CHIHUAHUA	0.022	COAHUILA,TORREON
CHIHUAHUA,CHIHUAHUA	0.029	SINALOA,NAVOLATO
COAHUILA,TORREON	0.025	SINALOA,NAVOLATO
SINALOA,MAZATLAN	0.021	SINALOA,NAVOLATO
SONORA,NOGALES	0.047	SINALOA,AHOME
SONORA,NOGALES	0.023	CHIHUAHUA,HIDALGO,DEL,PARRAL
SONORA,NOGALES	0.026	MORELOS,CUERNAVACA
SONORA,NOGALES	0.056	GUERRERO,CHILPANCINGO,DE,LOS,BRAVO
SONORA,NOGALES	0.029	MICHOACAN,APATZINGAN
SONORA,NOGALES	0.041	NUEVO,LEON,JUAREZ
SONORA,NOGALES	0.047	DURANGO,CUENCAME
SONORA,NOGALES	0.020	CHIHUAHUA,CUSIHUIRIACHI
SONORA,NOGALES	0.023	QUERETARO,SAN,JUAN,DEL,RIO
SINALOA,AHOME	0.034	GUERRERO,CHILPANCINGO,DE,LOS,BRAVO
SINALOA,AHOME	0.025	NUEVO,LEON,JUAREZ
SINALOA,AHOME	0.029	DURANGO,CUENCAME
GUERRERO,CHILPANCINGO,DE,LOS,BRAVO	0.021	MICHOACAN,APATZINGAN
GUERRERO,CHILPANCINGO,DE,LOS,BRAVO	0.030	NUEVO,LEON,JUAREZ
GUERRERO,CHILPANCINGO,DE,LOS,BRAVO	0.034	DURANGO,CUENCAME
NUEVO,LEON,JUAREZ	0.025	DURANGO,CUENCAME
