# Supplementary material for: Analysis of México’s Narco-War Network (2007–2011)
Source: PLoS One. 2015 May 18;10(5):e0126503. doi: 10.1371/journal.pone.0126503 (PMC4436224; doi:10.1371/journal.pone.0126503)
Supplement: S1 Compressed file — Each file contains all the correlations above certain threshold (indicated in the name of the file), during a particular month (also indicated in the name of the file). The file names have the value of θ followed by the number of the i th month, starting from January of 2007 until Sept. 2011. (ZIP) [file pone.0126503.s004.zip › Correlations_by_month/0.020__36.sif]

CHIHUAHUA,JUAREZ	0.046	GUERRERO,ACAPULCO,DE,JUAREZ
CHIHUAHUA,JUAREZ	0.046	TAMAULIPAS,REYNOSA
CHIHUAHUA,JUAREZ	0.026	SINALOA,GUASAVE
CHIHUAHUA,JUAREZ	0.026	CHIHUAHUA,HIDALGO,DEL,PARRAL
CHIHUAHUA,JUAREZ	0.026	MEXICO,ECATEPEC,DE,MORELOS
CHIHUAHUA,JUAREZ	0.059	MORELOS,CUERNAVACA
CHIHUAHUA,JUAREZ	0.106	GUERRERO,CHILPANCINGO,DE,LOS,BRAVO
CHIHUAHUA,JUAREZ	0.040	DURANGO,PUEBLO,NUEVO
CHIHUAHUA,JUAREZ	0.033	CHIHUAHUA,DELICIAS
CHIHUAHUA,JUAREZ	0.040	CHIHUAHUA,CAMARGO
CHIHUAHUA,JUAREZ	0.026	AGUASCALIENTES,AGUASCALIENTES
CHIHUAHUA,JUAREZ	0.093	NUEVO,LEON,JUAREZ
CHIHUAHUA,JUAREZ	0.026	QUINTANA,ROO,BENITO,JUAREZ
CHIHUAHUA,JUAREZ	0.026	GUERRERO,ARCELIA
CHIHUAHUA,JUAREZ	0.026	JALISCO,PUERTO,VALLARTA
CHIHUAHUA,JUAREZ	0.106	DURANGO,CUENCAME
CHIHUAHUA,JUAREZ	0.040	SONORA,PUERTO,PEÑASCO
CHIHUAHUA,JUAREZ	0.046	CHIHUAHUA,CUSIHUIRIACHI
CHIHUAHUA,JUAREZ	0.046	QUERETARO,SAN,JUAN,DEL,RIO
CHIHUAHUA,JUAREZ	0.026	MEXICO,ALMOLOYA,DE,JUAREZ
CHIHUAHUA,JUAREZ	0.026	GUERRERO,TLACOACHISTLAHUACA
CHIHUAHUA,JUAREZ	0.026	TABASCO,PARAISO
CHIHUAHUA,JUAREZ	0.040	NUEVO,LEON,GENERAL,ZUAZUA
SINALOA,CULIACAN	0.029	CHIHUAHUA,CHIHUAHUA
SINALOA,CULIACAN	0.034	DURANGO,DURANGO
BAJA,CALIFORNIA,TIJUANA	0.021	DURANGO,DURANGO
CHIHUAHUA,CHIHUAHUA	0.029	DURANGO,GOMEZ,PALACIO
CHIHUAHUA,CHIHUAHUA	0.043	COAHUILA,TORREON
CHIHUAHUA,CHIHUAHUA	0.061	SINALOA,MAZATLAN
CHIHUAHUA,CHIHUAHUA	0.029	SONORA,NOGALES
CHIHUAHUA,CHIHUAHUA	0.111	DURANGO,DURANGO
CHIHUAHUA,CHIHUAHUA	0.050	SINALOA,NAVOLATO
CHIHUAHUA,CHIHUAHUA	0.029	MICHOACAN,MORELIA
CHIHUAHUA,CHIHUAHUA	0.029	SINALOA,SINALOA
CHIHUAHUA,CHIHUAHUA	0.032	CHIHUAHUA,GUADALUPE,Y,CALVO
CHIHUAHUA,CHIHUAHUA	0.021	GUERRERO,TECPAN,DE,GALEANA
CHIHUAHUA,CHIHUAHUA	0.036	SINALOA,EL,FUERTE
CHIHUAHUA,CHIHUAHUA	0.021	CHIHUAHUA,BOCOYNA
CHIHUAHUA,CHIHUAHUA	0.025	NUEVO,LEON,DOCTOR,ARROYO
DURANGO,GOMEZ,PALACIO	0.034	DURANGO,DURANGO
COAHUILA,TORREON	0.028	SINALOA,MAZATLAN
COAHUILA,TORREON	0.051	DURANGO,DURANGO
COAHUILA,TORREON	0.023	SINALOA,NAVOLATO
SINALOA,MAZATLAN	0.073	DURANGO,DURANGO
SINALOA,MAZATLAN	0.033	SINALOA,NAVOLATO
SINALOA,MAZATLAN	0.021	CHIHUAHUA,GUADALUPE,Y,CALVO
SINALOA,MAZATLAN	0.023	SINALOA,EL,FUERTE
SONORA,NOGALES	0.034	DURANGO,DURANGO
DURANGO,DURANGO	0.060	SINALOA,NAVOLATO
DURANGO,DURANGO	0.034	MICHOACAN,MORELIA
DURANGO,DURANGO	0.021	NAYARIT,TEPIC
DURANGO,DURANGO	0.034	SINALOA,SINALOA
DURANGO,DURANGO	0.038	CHIHUAHUA,GUADALUPE,Y,CALVO
DURANGO,DURANGO	0.026	GUERRERO,TECPAN,DE,GALEANA
DURANGO,DURANGO	0.043	SINALOA,EL,FUERTE
DURANGO,DURANGO	0.026	CHIHUAHUA,BOCOYNA
DURANGO,DURANGO	0.021	SONORA,CANANEA
DURANGO,DURANGO	0.030	NUEVO,LEON,DOCTOR,ARROYO
GUERRERO,CHILPANCINGO,DE,LOS,BRAVO	0.031	NUEVO,LEON,JUAREZ
GUERRERO,CHILPANCINGO,DE,LOS,BRAVO	0.035	DURANGO,CUENCAME
NUEVO,LEON,JUAREZ	0.031	DURANGO,CUENCAME
